# Supplementary material for: Epiphytic common core bacteria in the microbiomes of co-located green (Ulva), brown (Saccharina) and red (Grateloupia, Gelidium) macroalgae
Source: Microbiome. 2023 Jun 1;11:126. doi: 10.1186/s40168-023-01559-1 (PMC10233909; doi:10.1186/s40168-023-01559-1)
Supplement: Supplementary file 4 — Additional file 3: Description of supplementary tables. Table S1. Data associated with the 16S rRNA gene amplicon-based community profiling for all six sample sources analyzed in this study. Sequencing, assembly and binning statistics of the 23 metagenome datasets used in this study. These data include the time, season, geographical location, sample, environmental metadata for each sample and library information related to the amplicon sequencing. Furthermore included are summary analyses of the average relative abundances grouped by season and sample type at the genus and family levels, as well as statistical analyses of the proportions of core and dominant taxa in each sample. In addition, this file contains diversity indices, average relative abundances of domain, phylum, family, genus, OTU and ASV levels. Table S2. Data associated with the 16S rRNA gene-based community analyses of cultured bacterial strains, including information on sampling time, season, geographical location, source, culture conditions, 16S rRNA sequence information, new species attributes and taxonomic status information. Included are also summary analyses about average relative abundances at phylum, family, genus and OTU levels, as well as core taxa analyses results at the family and genus levels (matched to the 16S amplicon data). In addition, the file contains EZcloud and SILVA 138 sequence alignment results. Table S3. Summary data on the 1,619 MAGs and 965 draft genomes, including completeness, contamination, contig number, tRNA number, quality classification, size (Mbp), N50 value, species cluster ID in dRep, and the annotation results from GTDB SR202, EZcloud and SILVA 138 ordered according to their positions on the phylogenetic tree in Fig. 4. Table S4. Summary information about the four categories of PULs / PUL-like loci used in this study that were found with sliding window lengths from 1 and 10. The information includes: taxonomic affiliation, length (number of genes), number and ty [file 40168_2023_1559_MOESM3_ESM.zip › Supplementary Table 1.xlsx]

## Sheet: Legend
	Table	Description
	Sheet1	All detailed information on sequencing of 16S rRNA amplicon samples in this study
	Sheet2	Sequencing, assembly, and binning statistics of the 23 metagenome datasets used in this study
	Sheet3	Summary of Core genus
	Sheet4	Summary of Core family
	Sheet5	Information of ASV-level OTUs for clusters (Fig. 2, S1)
	Sheet6	The most abundant taxa as assessed by 16S rRNA gene amplicon data. (Fig. S2)
	Sheet7	Relative abundance on Phylum level (Fig. S3 )
	Sheet8	Relative abundance on Domain level
	Sheet9	Mapping of cultrured strain to ampicon data

## Sheet: Sheet1
	Sample ID	Sample source	Sample type	Time (Day_Month_Year)	Time point	Season	Longitude	Latitude	pH	Seawater temperature [°C]	Fragment selection	Forward primer	Reverse primer	Index (forward)	Sequencing platform	DADA2_input	DADA2_filtered	DADA2_f	DADA2_r	DADA2_merged	DADA2_nonchim	DADA2_final_perc_reads_retained [%]	Shannon index	Simpson's diversity index	Richness	Chao	Ace	Sobs	Pielou	Good's coverage [%]
	1H1	Gelidium-H	macroalgae	15_10_2018	morning	Autumn	122.121	37.562	7.9	12	Bacterial V3V4	ACTCCTACGGGAGGCAGCA	GGACTACHVGGGTWTCTAAT	GACGTCAT	HiSeq-PE250	176398	174862	168283	168667	140356	126783	71.9	3.84514	0.86522	1421	1436.42	1450.72	1421	0.367159	99.9363
	1H2	Gelidium-H	macroalgae	15_10_2018	morning	Autumn	122.121	37.562	7.9	12	Bacterial V3V4	ACTCCTACGGGAGGCAGCA	GGACTACHVGGGTWTCTAAT	GACGTCAT	HiSeq-PE250	129139	127909	122953	123240	103746	94618	73.3	4.02081	0.925127	1019	1028.64	1038.71	1019	0.402365	99.9406
	1H3	Gelidium-H	macroalgae	15_10_2018	morning	Autumn	122.121	37.562	7.9	12	Bacterial V3V4	ACTCCTACGGGAGGCAGCA	GGACTACHVGGGTWTCTAAT	GACGTCAT	HiSeq-PE250	118265	117015	111988	112462	92449	82607	69.8	3.80903	0.903283	1010	1018.35	1030.68	1010	0.381661	99.9302
	1hM	Gelidium-H	macroalgae	15_10_2018	morning	Autumn	122.121	37.562	7.9	12	Bacterial V3V4	ACTCCTACGGGAGGCAGCA	GGACTACHVGGGTWTCTAAT	CCGCTTAA	HiSeq-PE250	59024	56880	41385	56154	36735	28692	48.6	2.79981	0.913962	62	63.5	63.3456	62	0.470225	99.9866
	2H1	Gelidium-H	macroalgae	15_1_2019	morning	Winter	122.121	37.562	7.85	1.4	Bacterial V3V4	ACTCCTACGGGAGGCAGCA	GGACTACHVGGGTWTCTAAT	CGAATACG	HiSeq-PE250	143906	139437	132360	133747	110340	93208	64.8	3.80724	0.912486	741	752.978	767.813	741	0.399361	99.9008
	2H2	Gelidium-H	macroalgae	15_1_2019	morning	Winter	122.121	37.562	7.85	1.4	Bacterial V3V4	ACTCCTACGGGAGGCAGCA	GGACTACHVGGGTWTCTAAT	CGAATACG	HiSeq-PE250	107831	105421	99780	100512	82567	71291	66.1	3.74273	0.894186	700	707.777	721.245	700	0.396006	99.9024
	2H3	Gelidium-H	macroalgae	15_1_2019	morning	Winter	122.121	37.562	7.85	1.4	Bacterial V3V4	ACTCCTACGGGAGGCAGCA	GGACTACHVGGGTWTCTAAT	CGAATACG	HiSeq-PE250	122908	119642	113277	113981	92800	77918	63.4	3.62468	0.874275	636	644.319	656.808	636	0.389212	99.9115
	2hM	Gelidium-H	macroalgae	15_1_2019	morning	Winter	122.121	37.562	7.85	1.4	Bacterial V3V4	ACTCCTACGGGAGGCAGCA	GGACTACHVGGGTWTCTAAT	ATCTATCG	HiSeq-PE250	356496	349356	343555	345379	325909	282978	79.4	4.72195	0.95131	853	856.51	861.689	853	0.484979	99.921
	3H1	Gelidium-H	macroalgae	1_5_2019	morning	Spring	122.121	37.562	7.93	11	Bacterial V3V4	ACTCCTACGGGAGGCAGCA	GGACTACHVGGGTWTCTAAT	CGGCATTA	HiSeq-PE250	181280	177894	170759	172349	139578	106992	59	4.19879	0.956285	617	624.664	639.256	617	0.452987	99.9339
	3H2	Gelidium-H	macroalgae	1_5_2019	morning	Spring	122.121	37.562	7.93	11	Bacterial V3V4	ACTCCTACGGGAGGCAGCA	GGACTACHVGGGTWTCTAAT	CTAAGTCG	HiSeq-PE250	88744	87266	82976	84186	67096	54298	61.2	4.089	0.960279	421	431	443.655	421	0.469047	99.8744
	3H3	Gelidium-H	macroalgae	1_5_2019	morning	Spring	122.121	37.562	7.93	11	Bacterial V3V4	ACTCCTACGGGAGGCAGCA	GGACTACHVGGGTWTCTAAT	CTAAGTCG	HiSeq-PE250	216338	212258	203983	205932	171768	121921	56.4	3.92907	0.853416	751	767.292	791.605	751	0.411306	99.8514
	3hM	Gelidium-H	macroalgae	1_5_2019	morning	Spring	122.121	37.562	7.93	11	Bacterial V3V4	ACTCCTACGGGAGGCAGCA	GGACTACHVGGGTWTCTAAT	CGGCATTA	HiSeq-PE250	108904	106539	102940	103620	83778	61263	56.3	3.46621	0.907795	382	388.818	396.237	382	0.404108	99.9576
	4H1	Gelidium-H	macroalgae	1_8_2019	morning	Summer	122.121	37.562	7.9	21	Bacterial V3V4	ACTCCTACGGGAGGCAGCA	GGACTACHVGGGTWTCTAAT	AACCAGAG	HiSeq-PE250	133501	131430	124099	125103	101702	90458	67.8	4.47464	0.972026	599	608.25	618.18	599	0.484982	99.9233
	4H2	Gelidium-H	macroalgae	1_8_2019	morning	Summer	122.121	37.562	7.9	21	Bacterial V3V4	ACTCCTACGGGAGGCAGCA	GGACTACHVGGGTWTCTAAT	AACCAGAG	HiSeq-PE250	129910	127436	120377	121267	86597	75864	58.4	5.25192	0.983383	902	915.25	929.913	902	0.534983	99.9128
	4H3	Gelidium-H	macroalgae	1_8_2019	morning	Summer	122.121	37.562	7.9	21	Bacterial V3V4	ACTCCTACGGGAGGCAGCA	GGACTACHVGGGTWTCTAAT	AACCAGAG	HiSeq-PE250	148268	145705	139165	140381	102315	89455	60.3	5.32141	0.987271	896	911.311	923.265	896	0.542594	99.9163
	4hM	Gelidium-H	macroalgae	1_8_2019	morning	Summer	122.121	37.562	7.9	21	Bacterial V3V4	ACTCCTACGGGAGGCAGCA	GGACTACHVGGGTWTCTAAT	AAGTCTCT	HiSeq-PE250	201140	196314	185525	189049	152559	123526	61.4	4.06107	0.942505	812	823.959	844.396	812	0.420169	99.9261
	1R1	Grateloupia-R	macroalgae	15_10_2018	morning	Autumn	122.121	37.562	7.9	12	Bacterial V3V4	ACTCCTACGGGAGGCAGCA	GGACTACHVGGGTWTCTAAT	GACGTCAT	HiSeq-PE250	115873	109909	93077	103717	64223	50540	43.6	4.46633	0.969347	481	536.435	510.178	481	0.501278	99.8704
	1R2	Grateloupia-R	macroalgae	15_10_2018	morning	Autumn	122.121	37.562	7.9	12	Bacterial V3V4	ACTCCTACGGGAGGCAGCA	GGACTACHVGGGTWTCTAAT	GACGTCAT	HiSeq-PE250	101129	96666	80420	90752	54449	42470	42	4.54806	0.966919	537	589.528	576.658	537	0.501507	99.821
	1R3	Grateloupia-R	macroalgae	15_10_2018	morning	Autumn	122.121	37.562	7.9	12	Bacterial V3V4	ACTCCTACGGGAGGCAGCA	GGACTACHVGGGTWTCTAAT	GACGTCAT	HiSeq-PE250	106579	101138	85332	95672	61411	49296	46.3	4.16832	0.95905	399	407.433	409.172	399	0.482431	99.9401
	1rM	Grateloupia-R	macroalgae	15_10_2018	morning	Autumn	122.121	37.562	7.9	12	Bacterial V3V4	ACTCCTACGGGAGGCAGCA	GGACTACHVGGGTWTCTAAT	CCGCTTAA	HiSeq-PE250	53672	51744	45279	49528	29669	24866	46.3	4.62844	0.976659	377	402.143	393.694	377	0.540805	99.8399
	2R1	Grateloupia-R	macroalgae	15_1_2019	morning	Winter	122.121	37.562	7.85	1.4	Bacterial V3V4	ACTCCTACGGGAGGCAGCA	GGACTACHVGGGTWTCTAAT	CGGCATTA	HiSeq-PE250	214851	210532	204553	205683	179452	154800	72	3.85057	0.920551	686	698.222	717.356	686	0.408676	99.9112
	2R2	Grateloupia-R	macroalgae	15_1_2019	morning	Winter	122.121	37.562	7.85	1.4	Bacterial V3V4	ACTCCTACGGGAGGCAGCA	GGACTACHVGGGTWTCTAAT	CGAATACG	HiSeq-PE250	246627	241523	233847	236013	199391	148435	60.2	4.87874	0.976603	875	888.4	911.557	875	0.499199	99.8586
	2R3	Grateloupia-R	macroalgae	15_1_2019	morning	Winter	122.121	37.562	7.85	1.4	Bacterial V3V4	ACTCCTACGGGAGGCAGCA	GGACTACHVGGGTWTCTAAT	CGAATACG	HiSeq-PE250	178689	175497	170399	171711	149248	125714	70.4	4.15088	0.946273	603	608.644	621.542	603	0.449423	99.9148
	2rM	Grateloupia-R	macroalgae	15_1_2019	morning	Winter	122.121	37.562	7.85	1.4	Bacterial V3V4	ACTCCTACGGGAGGCAGCA	GGACTACHVGGGTWTCTAAT	ATCTATCG	HiSeq-PE250	267486	262145	255837	257669	234948	217604	81.4	3.86541	0.923822	757	764.555	780.521	757	0.404157	99.9316
	3R1	Grateloupia-R	macroalgae	1_5_2019	morning	Spring	122.121	37.562	7.93	11	Bacterial V3V4	ACTCCTACGGGAGGCAGCA	GGACTACHVGGGTWTCTAAT	CTAAGTCG	HiSeq-PE250	177471	173802	163718	166120	109832	76049	42.9	4.6756	0.954898	999	1057.71	1096.9	999	0.469233	99.7814
	3R2	Grateloupia-R	macroalgae	1_5_2019	morning	Spring	122.121	37.562	7.93	11	Bacterial V3V4	ACTCCTACGGGAGGCAGCA	GGACTACHVGGGTWTCTAAT	CTAAGTCG	HiSeq-PE250	102366	100143	92063	94143	54876	38989	38.1	4.62518	0.955271	671	690.395	710.305	671	0.492556	99.802
	3R3	Grateloupia-R	macroalgae	1_5_2019	morning	Spring	122.121	37.562	7.93	11	Bacterial V3V4	ACTCCTACGGGAGGCAGCA	GGACTACHVGGGTWTCTAAT	CTAAGTCG	HiSeq-PE250	239175	234864	222238	224133	149484	94089	39.3	4.59474	0.939428	1171	1197.75	1237.07	1171	0.450751	99.8826
	3rM	Grateloupia-R	macroalgae	1_5_2019	morning	Spring	122.121	37.562	7.93	11	Bacterial V3V4	ACTCCTACGGGAGGCAGCA	GGACTACHVGGGTWTCTAAT	CGGCATTA	HiSeq-PE250	218467	213700	205586	207111	152827	129527	59.3	4.90048	0.95437	1105	1133.73	1145.91	1105	0.484725	99.9358
	4R1	Grateloupia-R	macroalgae	1_8_2019	morning	Summer	122.121	37.562	7.9	21	Bacterial V3V4	ACTCCTACGGGAGGCAGCA	GGACTACHVGGGTWTCTAAT	TCCACGTT	HiSeq-PE250	172402	168242	155262	158934	107366	95776	55.6	5.59243	0.984584	1419	1433.39	1455.79	1419	0.534105	99.9166
	4R2	Grateloupia-R	macroalgae	1_8_2019	morning	Summer	122.121	37.562	7.9	21	Bacterial V3V4	ACTCCTACGGGAGGCAGCA	GGACTACHVGGGTWTCTAAT	TCCACGTT	HiSeq-PE250	170014	165715	152663	156782	105007	92495	54.4	5.66624	0.990661	1330	1344.84	1367.32	1330	0.546027	99.914
	4R3	Grateloupia-R	macroalgae	1_8_2019	morning	Summer	122.121	37.562	7.9	21	Bacterial V3V4	ACTCCTACGGGAGGCAGCA	GGACTACHVGGGTWTCTAAT	TCCACGTT	HiSeq-PE250	189711	185061	171854	176894	127348	114674	60.4	5.19975	0.967582	1287	1304.38	1325.24	1287	0.503374	99.9262
	4rM	Grateloupia-R	macroalgae	1_8_2019	morning	Summer	122.121	37.562	7.9	21	Bacterial V3V4	ACTCCTACGGGAGGCAGCA	GGACTACHVGGGTWTCTAAT	AAGTCTCT	HiSeq-PE250	165144	161666	147725	151813	93600	73743	44.7	5.38168	0.988023	1112	1129.16	1161.12	1112	0.531843	99.8649
	1L1	Ulva-L	macroalgae	15_10_2018	morning	Autumn	122.121	37.562	7.9	12	Bacterial V3V4	ACTCCTACGGGAGGCAGCA	GGACTACHVGGGTWTCTAAT	GACGTCAT	HiSeq-PE250	113253	108271	86626	103221	63296	55240	48.8	4.20063	0.948837	429	484	453.546	429	0.480356	99.8927
	1L2	Ulva-L	macroalgae	15_10_2018	morning	Autumn	122.121	37.562	7.9	12	Bacterial V3V4	ACTCCTACGGGAGGCAGCA	GGACTACHVGGGTWTCTAAT	GACGTCAT	HiSeq-PE250	108032	103358	86597	97656	55294	46026	42.6	4.80189	0.975365	598	661.03	635.983	598	0.520587	99.8399
	1L3	Ulva-L	macroalgae	15_10_2018	morning	Autumn	122.121	37.562	7.9	12	Bacterial V3V4	ACTCCTACGGGAGGCAGCA	GGACTACHVGGGTWTCTAAT	GACGTCAT	HiSeq-PE250	156594	149710	114197	144380	90070	75656	48.3	3.86971	0.943471	366	391.107	390.247	366	0.454421	99.9103
	1lM	Ulva-L	macroalgae	15_10_2018	morning	Autumn	122.121	37.562	7.9	12	Bacterial V3V4	ACTCCTACGGGAGGCAGCA	GGACTACHVGGGTWTCTAAT	CCGCTTAA	HiSeq-PE250	59967	57759	47313	56206	32825	25496	42.5	4.28515	0.972257	253	259.6	257.562	253	0.536785	99.9375
	2L1	Ulva-L	macroalgae	15_1_2019	morning	Winter	122.121	37.562	7.85	1.4	Bacterial V3V4	ACTCCTACGGGAGGCAGCA	GGACTACHVGGGTWTCTAAT	CGAATACG	HiSeq-PE250	288421	282379	276681	277977	247439	198254	68.7	4.13227	0.948625	544	546.139	554.472	544	0.454722	99.9577
	2L2	Ulva-L	macroalgae	15_1_2019	morning	Winter	122.121	37.562	7.85	1.4	Bacterial V3V4	ACTCCTACGGGAGGCAGCA	GGACTACHVGGGTWTCTAAT	CGAATACG	HiSeq-PE250	234635	229904	224436	225822	197497	158878	67.7	3.58187	0.896412	602	604.913	613.414	602	0.387916	99.9715
	2L3	Ulva-L	macroalgae	15_1_2019	morning	Winter	122.121	37.562	7.85	1.4	Bacterial V3V4	ACTCCTACGGGAGGCAGCA	GGACTACHVGGGTWTCTAAT	CGAATACG	HiSeq-PE250	246382	240825	235198	236700	208809	164630	66.8	3.96826	0.930629	666	674.919	691.392	666	0.423083	99.9269
	2lM	Ulva-L	macroalgae	15_1_2019	morning	Winter	122.121	37.562	7.85	1.4	Bacterial V3V4	ACTCCTACGGGAGGCAGCA	GGACTACHVGGGTWTCTAAT	ATCTATCG	HiSeq-PE250	363815	357065	348835	351099	313824	253471	69.7	4.83006	0.975528	925	931.103	947.1	925	0.490196	99.9289
	3L1	Ulva-L	macroalgae	1_5_2019	morning	Spring	122.121	37.562	7.93	11	Bacterial V3V4	ACTCCTACGGGAGGCAGCA	GGACTACHVGGGTWTCTAAT	CGGCATTA	HiSeq-PE250	184396	181158	172260	174560	133840	103792	56.3	4.49536	0.969339	881	891.578	913.381	881	0.459507	99.9137
	3L2	Ulva-L	macroalgae	1_5_2019	morning	Spring	122.121	37.562	7.93	11	Bacterial V3V4	ACTCCTACGGGAGGCAGCA	GGACTACHVGGGTWTCTAAT	CTAAGTCG	HiSeq-PE250	216755	212727	204401	206882	172015	75557	34.9	3.00546	0.844431	576	591.913	612.437	576	0.327751	99.9178
	3L3	Ulva-L	macroalgae	1_5_2019	morning	Spring	122.121	37.562	7.93	11	Bacterial V3V4	ACTCCTACGGGAGGCAGCA	GGACTACHVGGGTWTCTAAT	CTAAGTCG	HiSeq-PE250	180844	177339	169482	171669	140199	103239	57.1	3.73314	0.932869	680	690.045	708.852	680	0.396746	99.9401
	3lM	Ulva-L	macroalgae	1_5_2019	morning	Spring	122.121	37.562	7.93	11	Bacterial V3V4	ACTCCTACGGGAGGCAGCA	GGACTACHVGGGTWTCTAAT	CGGCATTA	HiSeq-PE250	175122	171902	165596	167155	127114	87709	50.1	4.289	0.950645	721	744.315	760.717	721	0.451766	99.9197
	4L1	Ulva-L	macroalgae	1_8_2019	morning	Summer	122.121	37.562	7.9	21	Bacterial V3V4	ACTCCTACGGGAGGCAGCA	GGACTACHVGGGTWTCTAAT	TCCACGTT	HiSeq-PE250	260271	254193	240444	244444	195430	153599	59	4.33586	0.964422	1160	1177.05	1201.46	1160	0.425923	99.9435
	4L2	Ulva-L	macroalgae	1_8_2019	morning	Summer	122.121	37.562	7.9	21	Bacterial V3V4	ACTCCTACGGGAGGCAGCA	GGACTACHVGGGTWTCTAAT	TCCACGTT	HiSeq-PE250	241979	235648	225224	228561	201483	172852	71.4	3.15563	0.84875	775	785.897	801.911	775	0.328778	99.9701
	4L3	Ulva-L	macroalgae	1_8_2019	morning	Summer	122.121	37.562	7.9	21	Bacterial V3V4	ACTCCTACGGGAGGCAGCA	GGACTACHVGGGTWTCTAAT	TCCACGTT	HiSeq-PE250	224859	219566	208305	211730	175290	142459	63.4	3.77815	0.926338	873	889.5	908.99	873	0.386716	99.9527
	4lM	Ulva-L	macroalgae	1_8_2019	morning	Summer	122.121	37.562	7.9	21	Bacterial V3V4	ACTCCTACGGGAGGCAGCA	GGACTACHVGGGTWTCTAAT	AAGTCTCT	HiSeq-PE250	140813	137704	128844	131807	104370	84983	60.4	4.09075	0.963269	554	559.294	573.218	554	0.448855	99.9405
	2B1	Saccharina-B	macroalgae	15_1_2019	morning	Winter	122.121	37.562	7.85	1.4	Bacterial V3V4	ACTCCTACGGGAGGCAGCA	GGACTACHVGGGTWTCTAAT	CGAATACG	HiSeq-PE250	123256	120601	115294	116000	101797	92312	74.9	2.12974	0.503907	671	679.979	694.518	671	0.226806	99.8843
	2B2	Saccharina-B	macroalgae	15_1_2019	morning	Winter	122.121	37.562	7.85	1.4	Bacterial V3V4	ACTCCTACGGGAGGCAGCA	GGACTACHVGGGTWTCTAAT	CGAATACG	HiSeq-PE250	112643	109867	105002	105573	94068	87063	77.3	1.86701	0.451532	545	553.214	567.485	545	0.205389	99.89
	2B3	Saccharina-B	macroalgae	15_1_2019	morning	Winter	122.121	37.562	7.85	1.4	Bacterial V3V4	ACTCCTACGGGAGGCAGCA	GGACTACHVGGGTWTCTAAT	CGAATACG	HiSeq-PE250	121885	119211	114120	114945	101655	93994	77.1	2.28662	0.544925	624	633	645.509	624	0.246259	99.9001
	2bM	Saccharina-B	macroalgae	15_1_2019	morning	Winter	122.121	37.562	7.85	1.4	Bacterial V3V4	ACTCCTACGGGAGGCAGCA	GGACTACHVGGGTWTCTAAT	ATCTATCG	HiSeq-PE250	310949	305790	301860	302995	292815	268223	86.3	2.76787	0.76673	355	356.393	359.46	355	0.326721	99.9417
	3B1	Saccharina-B	macroalgae	1_5_2019	morning	Spring	122.121	37.562	7.93	11	Bacterial V3V4	ACTCCTACGGGAGGCAGCA	GGACTACHVGGGTWTCTAAT	CTAAGTCG	HiSeq-PE250	187252	182845	176516	177225	156388	127024	67.8	3.60399	0.888015	640	648.2	658.613	640	0.386614	99.9258
	3B2	Saccharina-B	macroalgae	1_5_2019	morning	Spring	122.121	37.562	7.93	11	Bacterial V3V4	ACTCCTACGGGAGGCAGCA	GGACTACHVGGGTWTCTAAT	CTAAGTCG	HiSeq-PE250	217296	212300	204421	205311	179720	152521	70.2	4.18171	0.912217	875	881.183	893.104	875	0.427877	99.9214
	3B3	Saccharina-B	macroalgae	1_5_2019	morning	Spring	122.121	37.562	7.93	11	Bacterial V3V4	ACTCCTACGGGAGGCAGCA	GGACTACHVGGGTWTCTAAT	CTAAGTCG	HiSeq-PE250	176001	172154	164568	165857	143375	123547	70.2	4.11286	0.926766	707	713.443	724.436	707	0.434508	99.9303
	3bM	Saccharina-B	macroalgae	1_5_2019	morning	Spring	122.121	37.562	7.93	11	Bacterial V3V4	ACTCCTACGGGAGGCAGCA	GGACTACHVGGGTWTCTAAT	CGGCATTA	HiSeq-PE250	238186	234386	230715	231610	214329	148068	62.2	1.95066	0.681702	304	311.966	315.575	304	0.236504	99.976
	4B1	Saccharina-B	macroalgae	1_8_2019	morning	Summer	122.121	37.562	7.9	21	Bacterial V3V4	ACTCCTACGGGAGGCAGCA	GGACTACHVGGGTWTCTAAT	GATCTTGC	HiSeq-PE250	93000	88858	84129	85012	71879	69126	74.3	5.55927	0.987073	1050	1058.59	1058.09	1050	0.553924	99.9568
	4B2	Saccharina-B	macroalgae	1_8_2019	morning	Summer	122.121	37.562	7.9	21	Bacterial V3V4	ACTCCTACGGGAGGCAGCA	GGACTACHVGGGTWTCTAAT	GATCTTGC	HiSeq-PE250	88000	83921	80794	81377	71481	70020	79.6	5.40079	0.984349	799	807.556	805.898	799	0.560128	99.9631
	4B3	Saccharina-B	macroalgae	1_8_2019	morning	Summer	122.121	37.562	7.9	21	Bacterial V3V4	ACTCCTACGGGAGGCAGCA	GGACTACHVGGGTWTCTAAT	GATCTTGC	HiSeq-PE250	92000	87713	85271	85810	79307	78448	85.3	5.3596	0.983584	770	784.615	775.839	770	0.558949	99.9705
	4bM	Saccharina-B	macroalgae	1_8_2019	morning	Summer	122.121	37.562	7.9	21	Bacterial V3V4	ACTCCTACGGGAGGCAGCA	GGACTACHVGGGTWTCTAAT	GATCTTGC	HiSeq-PE250	92000	87623	83384	84467	66794	63813	69.4	5.47178	0.985285	829	851.455	844.618	829	0.564379	99.9236
	1S2	Seawater	Seawater	15_10_2018	morning	Autumn	122.121	37.562	7.9	12	Bacterial V3V4	ACTCCTACGGGAGGCAGCA	GGACTACHVGGGTWTCTAAT	CTTCACTG	HiSeq-PE250	294107	290313	271787	275456	205906	166077	56.5	4.2772	0.894758	1549	1562.78	1599.01	1549	0.403619	99.9317
	1S3	Seawater	Seawater	15_10_2018	morning	Autumn	122.121	37.562	7.9	12	Bacterial V3V4	ACTCCTACGGGAGGCAGCA	GGACTACHVGGGTWTCTAAT	CTTCACTG	HiSeq-PE250	280013	275475	258342	261799	199371	159940	57.1	4.23018	0.913223	1445	1453.33	1482.53	1445	0.402995	99.948
	1S4	Seawater	Seawater	15_10_2018	morning	Autumn	122.121	37.562	7.9	12	Bacterial V3V4	ACTCCTACGGGAGGCAGCA	GGACTACHVGGGTWTCTAAT	CTTCACTG	HiSeq-PE250	244734	241645	225618	229373	172667	142314	58.2	4.26096	0.906942	1385	1399.72	1434.12	1385	0.408308	99.9275
	1sM	Seawater	Seawater	15_10_2018	morning	Autumn	122.121	37.562	7.9	12	Bacterial V3V4	ACTCCTACGGGAGGCAGCA	GGACTACHVGGGTWTCTAAT	CTTGCTAG	HiSeq-PE250	74525	72598	63517	69314	45256	38202	51.3	4.44979	0.9536	389	429.6	404.819	389	0.517199	99.9151
	2S1	Seawater	Seawater	15_1_2019	morning	Winter	122.121	37.562	7.85	1.4	Bacterial V3V4	ACTCCTACGGGAGGCAGCA	GGACTACHVGGGTWTCTAAT	CGAATACG	HiSeq-PE250	253561	248539	236979	239416	187602	144307	56.9	4.33594	0.949543	1187	1200.04	1229.89	1187	0.424546	99.9273
	2S2	Seawater	Seawater	15_1_2019	morning	Winter	122.121	37.562	7.85	1.4	Bacterial V3V4	ACTCCTACGGGAGGCAGCA	GGACTACHVGGGTWTCTAAT	CGAATACG	HiSeq-PE250	244440	238766	228841	230679	184907	140245	57.4	4.25766	0.957369	1015	1025.34	1048.25	1015	0.426309	99.9492
	2S3	Seawater	Seawater	15_1_2019	morning	Winter	122.121	37.562	7.85	1.4	Bacterial V3V4	ACTCCTACGGGAGGCAGCA	GGACTACHVGGGTWTCTAAT	CGAATACG	HiSeq-PE250	226553	222254	212272	214321	169008	130839	57.8	4.39466	0.962425	1066	1076.86	1100.23	1066	0.436932	99.9416
	2sM	Seawater	Seawater	15_1_2019	morning	Winter	122.121	37.562	7.85	1.4	Bacterial V3V4	ACTCCTACGGGAGGCAGCA	GGACTACHVGGGTWTCTAAT	ATCTATCG	HiSeq-PE250	273538	268327	256337	258205	203982	158750	58	4.64664	0.964792	1445	1456.82	1486.63	1445	0.442669	99.9381
	3S1	Seawater	Seawater	1_5_2019	morning	Spring	122.121	37.562	7.93	11	Bacterial V3V4	ACTCCTACGGGAGGCAGCA	GGACTACHVGGGTWTCTAAT	CTAAGTCG	HiSeq-PE250	160832	157225	148594	151213	111706	86989	54.1	4.56657	0.974493	720	731.602	754.014	720	0.481104	99.9314
	3S2	Seawater	Seawater	1_5_2019	morning	Spring	122.121	37.562	7.93	11	Bacterial V3V4	ACTCCTACGGGAGGCAGCA	GGACTACHVGGGTWTCTAAT	CTAAGTCG	HiSeq-PE250	224623	219538	209030	211161	156795	116871	52	4.49147	0.970834	797	806.399	829.76	797	0.465996	99.9463
	3S3	Seawater	Seawater	1_5_2019	morning	Spring	122.121	37.562	7.93	11	Bacterial V3V4	ACTCCTACGGGAGGCAGCA	GGACTACHVGGGTWTCTAAT	CTAAGTCG	HiSeq-PE250	216959	211398	200685	203216	152808	118801	54.8	4.45587	0.970535	878	890.922	915.989	878	0.4557	99.9388
	3sM	Seawater	Seawater	1_5_2019	morning	Spring	122.121	37.562	7.93	11	Bacterial V3V4	ACTCCTACGGGAGGCAGCA	GGACTACHVGGGTWTCTAAT	CGGCATTA	HiSeq-PE250	246944	241255	231470	233146	172360	125353	50.8	4.59945	0.971623	813	825.479	844.548	813	0.475783	99.9484
	4S1	Sediment	Sediment	1_8_2019	morning	Summer	122.121	37.562	7.9	21	Bacterial V3V4	ACTCCTACGGGAGGCAGCA	GGACTACHVGGGTWTCTAAT	TCCACGTT	HiSeq-PE250	167167	162851	139081	145097	86654	73996	44.3	4.03733	0.915006	803	809.673	828.016	803	0.418408	99.9512
	4S2	Seawater	Seawater	1_8_2019	morning	Summer	122.121	37.562	7.9	21	Bacterial V3V4	ACTCCTACGGGAGGCAGCA	GGACTACHVGGGTWTCTAAT	TCCACGTT	HiSeq-PE250	175724	171689	160451	163544	127280	105467	60	4.17118	0.924016	793	803.007	824.039	793	0.433091	99.9425
	4S3	Seawater	Seawater	1_8_2019	morning	Summer	122.121	37.562	7.9	21	Bacterial V3V4	ACTCCTACGGGAGGCAGCA	GGACTACHVGGGTWTCTAAT	TCCACGTT	HiSeq-PE250	173477	168781	158086	160724	125221	103777	59.8	3.88197	0.89963	710	715.578	730.651	710	0.40985	99.9528
	4sM	Seawater	Seawater	1_8_2019	morning	Summer	122.121	37.562	7.9	21	Bacterial V3V4	ACTCCTACGGGAGGCAGCA	GGACTACHVGGGTWTCTAAT	AAGTCTCT	HiSeq-PE250	164413	160285	149330	152571	115294	94379	57.4	7.07715	0.996425	3913	4016.03	4128.72	3913	0.593021	99.4688
	1N2	Sediment	Sediment	15_10_2018	morning	Autumn	122.121	37.562	7.9	12	Bacterial V3V4	ACTCCTACGGGAGGCAGCA	GGACTACHVGGGTWTCTAAT	CTTCACTG	HiSeq-PE250	190526	188150	159633	164308	90178	77861	40.9	7.03524	0.996085	3697	3812.97	3930.98	3697	0.593584	99.4116
	1N3	Sediment	Sediment	15_10_2018	morning	Autumn	122.121	37.562	7.9	12	Bacterial V3V4	ACTCCTACGGGAGGCAGCA	GGACTACHVGGGTWTCTAAT	CTTCACTG	HiSeq-PE250	180979	178301	150209	154678	82499	71296	39.4	6.97847	0.995895	3548	3672.27	3780.29	3548	0.591758	99.428
	1N4	Sediment	Sediment	15_10_2018	morning	Autumn	122.121	37.562	7.9	12	Bacterial V3V4	ACTCCTACGGGAGGCAGCA	GGACTACHVGGGTWTCTAAT	CTTCACTG	HiSeq-PE250	171212	168805	143373	147965	81427	70792	41.3	6.17469	0.994276	1179	1352.46	1290.35	1179	0.605164	99.4031
	1nM	Sediment	Sediment	15_10_2018	morning	Autumn	122.121	37.562	7.9	12	Bacterial V3V4	ACTCCTACGGGAGGCAGCA	GGACTACHVGGGTWTCTAAT	CTTGCTAG	HiSeq-PE250	79454	77007	63641	67210	34482	28950	36.4	2.31	0.491043	1107	1127.84	1166.84	1107	0.228432	99.7539
	2N1	Sediment	Sediment	15_1_2019	morning	Winter	122.121	37.562	7.85	1.4	Bacterial V3V4	ACTCCTACGGGAGGCAGCA	GGACTACHVGGGTWTCTAAT	CGAATACG	HiSeq-PE250	207065	202712	193900	195214	177995	163659	79	4.12972	0.784546	1577	1618.52	1680.63	1577	0.388753	99.4861
	2N2	Sediment	Sediment	15_1_2019	morning	Winter	122.121	37.562	7.85	1.4	Bacterial V3V4	ACTCCTACGGGAGGCAGCA	GGACTACHVGGGTWTCTAAT	CGAATACG	HiSeq-PE250	169982	166056	154284	156307	132041	120733	71	3.54927	0.710208	1321	1352.63	1397.63	1321	0.342349	99.6271
	2N3	Sediment	Sediment	15_1_2019	morning	Winter	122.121	37.562	7.85	1.4	Bacterial V3V4	ACTCCTACGGGAGGCAGCA	GGACTACHVGGGTWTCTAAT	CGAATACG	HiSeq-PE250	164468	160652	150681	152680	132837	121884	74.1	5.20327	0.899022	2371	2434.32	2523.09	2371	0.46411	99.509
	2nM	Sediment	Sediment	15_1_2019	morning	Winter	122.121	37.562	7.85	1.4	Bacterial V3V4	ACTCCTACGGGAGGCAGCA	GGACTACHVGGGTWTCTAAT	ATCTATCG	HiSeq-PE250	283365	278040	262136	265235	227439	214193	75.6	4.8356	0.886977	1653	1705.34	1754.06	1653	0.452311	99.5774
	3N1	Sediment	Sediment	1_5_2019	morning	Spring	122.121	37.562	7.93	11	Bacterial V3V4	ACTCCTACGGGAGGCAGCA	GGACTACHVGGGTWTCTAAT	CTAAGTCG	HiSeq-PE250	176117	172549	157388	160714	128573	119689	68	3.64954	0.735379	955	990.086	1015.81	955	0.368665	99.5716
	3N2	Sediment	Sediment	1_5_2019	morning	Spring	122.121	37.562	7.93	11	Bacterial V3V4	ACTCCTACGGGAGGCAGCA	GGACTACHVGGGTWTCTAAT	CTAAGTCG	HiSeq-PE250	134036	131417	121787	124265	107287	101901	76	4.00209	0.787032	1187	1229	1269.29	1187	0.391859	99.5408
	3N3	Sediment	Sediment	1_5_2019	morning	Spring	122.121	37.562	7.93	11	Bacterial V3V4	ACTCCTACGGGAGGCAGCA	GGACTACHVGGGTWTCTAAT	CTAAGTCG	HiSeq-PE250	153196	149952	137598	141120	119253	113529	74.1	5.56109	0.979635	871	908.601	933.278	871	0.569403	99.2604
	3nM	Sediment	Sediment	1_5_2019	morning	Spring	122.121	37.562	7.93	11	Bacterial V3V4	ACTCCTACGGGAGGCAGCA	GGACTACHVGGGTWTCTAAT	CGGCATTA	HiSeq-PE250	233713	229495	219649	222091	201475	193798	82.9	6.74463	0.995382	2802	2910	3020.37	2802	0.588935	99.2571
	4N1	Sediment	Sediment	1_8_2019	morning	Summer	122.121	37.562	7.9	21	Bacterial V3V4	ACTCCTACGGGAGGCAGCA	GGACTACHVGGGTWTCTAAT	TCCACGTT	HiSeq-PE250	183684	179152	158898	164401	118992	107073	58.3	6.64965	0.995802	2333	2427.56	2503.28	2333	0.594357	99.2854
	4N2	Sediment	Sediment	1_8_2019	morning	Summer	122.121	37.562	7.9	21	Bacterial V3V4	ACTCCTACGGGAGGCAGCA	GGACTACHVGGGTWTCTAAT	TCCACGTT	HiSeq-PE250	200774	195270	173357	179181	129088	116410	58	6.54077	0.993041	2610	2707.89	2782.99	2610	0.576288	99.4591
	4N3	Sediment	Sediment	1_8_2019	morning	Summer	122.121	37.562	7.9	21	Bacterial V3V4	ACTCCTACGGGAGGCAGCA	GGACTACHVGGGTWTCTAAT	TCCACGTT	HiSeq-PE250	153481	149860	129977	135273	86647	74152	48.3	6.61887	0.995024	2428	2531.22	2609.33	2428	0.588577	99.3551
	4nM	Sediment	Sediment	1_8_2019	morning	Summer	122.121	37.562	7.9	21	Bacterial V3V4	ACTCCTACGGGAGGCAGCA	GGACTACHVGGGTWTCTAAT	AAGTCTCT	HiSeq-PE250	150978	147367	123794	130357	79057	69487	46	6.68893	0.995689	2431	2535.3	2613.94	2431	0.594712	99.2882

## Sheet: Sheet2
	Sample ID	Sample source	Sample source	Sample type	Sequencing platform	Offline data [Gbp]	Total number of contigs	Total number of nucleotides	Number of contigs (>= 2,500 bp)	Number of contigs (>= 5,000 bp)	Number of contigs (>= 10,000 bp)	Number of contigs (>= 25,000 bp)	Number of contigs (>= 50,000 bp)	Number of nucleotides (>= 2,500 bp)	Number of nucleotides (>= 5,000 bp)	Number of nucleotides (>= 10,000 bp)	Number of nucleotides (>= 25,000 bp)	Number of nucleotides (>= 50,000 bp)	Largest contig [bp]	G+C content [%]	N50	N75	L50	L75
	H1	Macroalgae	Gelidium sp. (H)	Red macroalgae	Illumina NovaSeq 6000	40.8	767321	772277415	36303	17098	8504	3034	1160	390262895	324414464	264704245	179626554	115058072	718814	52.92	21581	7261	3703	11792
	H2	Macroalgae	Gelidium sp. (H)	Red macroalgae	Illumina NovaSeq 6000	64.3	1470076	1166831929	47045	16274	5887	1480	480	325785639	222108215	151261915	86114885	52476255	986378	47.88	8825	4187	7126	21142
	H3	Macroalgae	Gelidium sp. (H)	Red macroalgae	Illumina NovaSeq 6000	66.3	3743219	2703020422	126056	48861	18168	4199	1212	889342803	625467455	415737439	208005729	106897446	518459	42.94	8982	4435	21223	57690
	H4	Macroalgae	Gelidium sp. (H)	Red macroalgae	Illumina NovaSeq 6000	78.6	4395457	3508820494	160058	50438	15258	2877	811	927300412	557178556	319115640	140743694	71360415	557239	45.14	6344	3716	33740	82783
	R1	Macroalgae	Grateloupia sp. (R)	Red macroalgae	Illumina NovaSeq 6000	41	3862679	3161047011	120806	43154	17546	5060	1771	907190615	645937152	471017981	283252792	170513608	856848	49.87	10794	4471	15870	50448
	R2	Macroalgae	Grateloupia sp. (R)	Red macroalgae	Illumina NovaSeq 6000	85.6	4143886	2956806478	100703	36580	14003	3251	936	698207694	481544572	327115976	167159722	89298013	745800	51.9	8979	4257	16326	45727
	R3	Macroalgae	Grateloupia sp. (R)	Red macroalgae	Illumina NovaSeq 6000	62.5	3693563	3001557657	133543	48707	17788	3982	898	876933735	588923705	378249915	173199457	69290502	288106	44.38	8020	4136	24536	63884
	R4	Macroalgae	Grateloupia sp. (R)	Red macroalgae	Illumina NovaSeq 6000	64.7	6453554	4330555934	129533	31746	8184	1728	483	661410874	335712262	179556666	85113332	42591292	483428	41.48	5081	3347	30753	71760
	L1	Macroalgae	Ulva sp. (L)	Green macroalga	Illumina NovaSeq 6000	41.2	2083779	1821508385	83334	36529	15923	4527	1423	710664503	549709098	407493079	235010208	128980317	841112	48.4	13054	5399	11337	33314
	L2	Macroalgae	Ulva sp. (L)	Green macroalga	Illumina NovaSeq 6000	90.6	3907688	2881411630	117457	40880	14318	3150	797	750873938	491646601	310609856	145528253	66180742	577741	50.49	7612	4007	21798	56924
	L3	Macroalgae	Ulva sp. (L)	Green macroalga	Illumina NovaSeq 6000	65.9	3047082	2232234433	104923	41804	15889	3397	759	728609123	512649434	335181168	149613115	60882741	417220	45.03	8837	4441	18989	48987
	L4	Macroalgae	Ulva sp. (L)	Green macroalga	Illumina NovaSeq 6000	78.6	2008048	1842065548	99835	38153	13926	3675	1125	724348260	512879481	347427546	194834795	106898009	498865	46.19	9321	4482	15454	44578
	B2	Macroalgae	Saccharina sp. (B)	Brown macroalga	Illumina NovaSeq 6000	71.7	1177294	1047077162	68367	32288	11463	1160	115	462516340	336137146	191462736	42273131	9497641	273171	49.89	8275	4731	15839	34497
	B3	Macroalgae	Saccharina sp. (B)	Brown macroalga	Illumina NovaSeq 6000	60.7	2829185	2050250122	107051	45864	15318	1765	220	688268207	476201118	265131520	68868304	19230136	628810	49.13	7685	4382	24363	54413
	B4	Macroalgae	Saccharina sp. (B)	Brown macroalga	Illumina NovaSeq 6000	66.3	2489169	1754006817	63513	12613	2620	457	89	283625593	115117669	49797901	18869784	6423601	165158	54.97	4269	3143	18416	38042
	S1	0.2 µm pore-size polycarbonate filters	Seawater	Seawater	Illumina NovaSeq 6000	50.7	3687872	2949114628	132193	48343	17583	4686	1703	964432146	678657811	469790380	278884710	176767105	1182364	47.9	9518	4424	18858	57847
	S2	0.2 µm pore-size polycarbonate filters	Seawater	Seawater	Illumina NovaSeq 6000	86.6	5548370	3896554696	161214	54083	17692	3861	1043	1006323052	642788924	396022357	193078668	98671697	841645	43.57	7158	3921	30497	79517
	S3	0.2 µm pore-size polycarbonate filters	Seawater	Seawater	Illumina NovaSeq 6000	61.7	4075853	2904649500	101183	34859	13058	3429	1076	690236018	466854253	318717015	174872887	95322070	667163	44.17	8655	4133	15900	46081
	S4	0.2 µm pore-size polycarbonate filters	Seawater	Seawater	Illumina NovaSeq 6000	79	3219014	2701497524	121608	47359	18536	5056	1620	912832028	660223941	463054651	262471684	144947486	1073899	47.82	10243	3129	17880	88851
	N1	Sediment	Sediment	Sediment	Illumina NovaSeq 6000	41.5	4113086	3106926133	100860	36498	14748	4729	1874	807418574	590256947	441874471	291375151	193221999	905907	55.9	12355	4704	11302	39656
	N2	Sediment	Sediment	Sediment	Illumina NovaSeq 6000	60.2	5168988	3390671652	99276	27705	7434	1208	296	518629147	278635486	142373180	53434727	23033031	216123	53.45	5410	3457	23987	54655
	N3	Sediment	Sediment	Sediment	Illumina NovaSeq 6000	65.9	5047006	3229589524	80423	20968	5976	1002	189	411643475	214004320	113296948	41338192	14306541	260741	52.92	5241	3366	19369	44504
	N4	Sediment	Sediment	Sediment	Illumina NovaSeq 6000	83.1	8683298	5436584206	127945	33123	8585	1327	269	640301381	324314406	160402938	55697331	20682434	267535	55.27	5065	3345	32296	71987

## Sheet: Sheet3
					H	R	L	B	S	N
					#ea9999	#ff0000	#01df01	#bf9000	#0000ff	#000000
					Core taxa (1 = yes; 0 = no)									Relative abundance of phycosphere core genus taxa						MAG/genome number						MAG+genome number/Cultrued strain number						Relative abundance (genus level)
	Reference sequence from the SILVA 138 database	Taxon	Genus	Tree ID	Gelidium sp. (H)	Grateloupia sp. (R)	Ulva sp. (L)	Saccharina sp. (B)	Seawater (S)	Sediment (N)	Dominant phycosphere taxa	Core phycosphere taxa	Core taxa of all	Gelidium sp. (H) (AVERAGE± STDEV.P )	Grateloupia sp. (R) (AVERAGE± STDEV.P )	Ulva sp. (L) (AVERAGE± STDEV.P )	Saccharina sp. (B) (AVERAGE± STDEV.P )	Seawater (S) (AVERAGE± STDEV.P )	Sediment (N) (AVERAGE± STDEV.P )	Gelidium sp. (H)	Grateloupia sp. (R)	Ulva sp. (L)	Saccharina sp. (B)	Seawater (S)	Sediment (N)	Gelidium sp. (H)	Grateloupia sp. (R)	Ulva sp. (L)	Saccharina sp. (B)	Seawater (S)	Sediment (N)	1H1	1H2	1H3	1hM	2H1	2H2	2H3	2hM	3H1	3H2	3H3	3hM	4H1	4H2	4H3	4hM	1R1	1R2
	>Bacteria;Firmicutes;Clostridia;Peptostreptococcales-Tissierellales;Gottschalkia;	d__Bacteria;p__Firmicutes;c__Clostridia;o__Peptostreptococcales-Tissierellales;f__Gottschalkia;g__f__unclassified__Gottschalkia	Gottschalkia unc	1	0	0	0	0	0	1	0	0	1	0.01 (±0.02)	0.01 (±0.01)	0.03 (±0.03)	0.02 (±0.03)	0.03 (±0.01)	3.25 (±1.54)	0/0	0/0	0/0	0/0	0/0	0/0	0/0	0/0	0/0	0/0	0/0	0/0	0.000203867	0.000121156	0.000144781	0	0.000239521	0.000249144	0	0.000818761	0	0	0	0	0	0	6.31672e-05	0.00025871	0	0
	>DQ022077.1.1461 Truepera radiovictrix	d__Bacteria;p__Deinococcota;c__Deinococci;o__Deinococcales;f__Trueperaceae;g__Truepera	Truepera	2	1	1	1	0	0	0	1	0	3	2.12 (±3.68)	1.74 (±1.9)	2.91 (±5.18)	0.15 (±0.18)	0.01 (±0.01)	0.18 (±0.12)	0/0	0/0	0/0	0/0	0/0	0/0	0/0	0/0	0/0	0/0	0/0	0/0	0.000874928	0.000290775	0.000263238	0.000445772	0.00686056	0.0057303	0.00829647	0.00280718	0.117291	0.0827419	0.0133997	0.088517	0.00118216	0.00264888	0.00118439	0.00645543	0.00703689	0.00851592
	>Bacteria;Fusobacteriota;Fusobacteriia;Fusobacteriales;Fusobacteriaceae;Propionigenium;	d__Bacteria;p__Fusobacteriota;c__Fusobacteriia;o__Fusobacteriales;f__Fusobacteriaceae;g__Propionigenium	Propionigenium	3	0	0	0	0	0	1	0	0	1	0.01 (±0.01)	0.01 (±0.01)	0.02 (±0.04)	0.01 (±0.02)	0.01 (±0.01)	0.82 (±0.45)	0/0	0/0	0/0	0/0	0/0	0/0	0/0	0/0	0/0	0/0	0/0	0/0	0.000101933	0.000109041	7.89713e-05	0	0	0.000249144	0.000216259	0	0	0	0.000215429	0	0	8.07585e-05	0	0	0	0.00046188
	>Bacteria;Cyanobacteria;Cyanobacteriia;Synechococcales;Cyanobiaceae;Synechococcus CC9902;	d__Bacteria;p__Cyanobacteria;c__Cyanobacteriia;o__Synechococcales;f__Cyanobiaceae;g__Synechococcus CC9902	Synechococcus CC9902	4	0	0	0	0	1	0	0	0	1	0.01 (±0.03)	0.02 (±0.03)	0.02 (±0.03)	0 (±0)	1.37 (±2.2)	0.04 (±0.05)	0/0	0/0	0/0	0/0	1/0	0/0	0/0	0/0	0/0	0/0	1/0	0/0	0	0	0	0	0	0	0	0	0	0	0	0	0.00103698	0.000371489	6.31672e-05	0.000542059	0	0
	>Bacteria;Cyanobacteria;Cyanobacteriia;Synechococcales;Synechococcales Incertae Sedis;Schizothrix LEGE 07164;	d__Bacteria;p__Cyanobacteria;c__Cyanobacteriia;o__Synechococcales;f__Synechococcales Incertae Sedis;g__Schizothrix LEGE 07164	Schizothrix LEGE 07164	5	0	1	0	0	0	0	0	0	1	0.03 (±0.08)	0.49 (±0.54)	0.09 (±0.2)	0.03 (±0.05)	0 (±0)	0.01 (±0.01)	0/0	0/0	0/0	0/0	0/0	0/0	0/0	0/0	0/0	0/0	0/0	0/0	0.000339778	0	0.000184266	0	0	0	0	0.00271946	0	0	0	0	0	0.00200281	9.47508e-05	0	0.020501	0.00418579
	>Bacteria;Cyanobacteria;Cyanobacteriia;Cyanobacteriales;Xenococcaceae;Pleurocapsa PCC-7319;	d__Bacteria;p__Cyanobacteria;c__Cyanobacteriia;o__Cyanobacteriales;f__Xenococcaceae;g__Pleurocapsa PCC-7319	Pleurocapsa PCC-7319	6	0	1	0	0	0	0	0	0	1	0.15 (±0.14)	0.55 (±0.78)	0.57 (±1.36)	0.36 (±0.75)	0 (±0)	0 (±0.01)	1/0	2/0	2/0	0/0	0/0	0/0	1/0	2/0	2/0	0/0	0/0	0/0	0.00169889	0.000593666	0.00115825	0.00106985	0.00331908	0.0039863	0.00428585	0.00228084	0	0.000188407	4.30858e-05	0	0.000248875	0.00232584	0.00113701	0.00117035	0.0237781	0.00923761
	>Bacteria;Cyanobacteria;Cyanobacteriia;Thermosynechococcales;Acaryochloridaceae;Acaryochloris MBIC11017;	d__Bacteria;p__Cyanobacteria;c__Cyanobacteriia;o__Thermosynechococcales;f__Acaryochloridaceae;g__Acaryochloris_MBIC11017	Acaryochloris MBIC11017	7	0	1	0	0	0	0	0	0	1	0.07 (±0.13)	1.29 (±1.86)	0.1 (±0.13)	0.04 (±0.06)	0.01 (±0.02)	0.03 (±0.05)	0/0	3/0	0/0	0/0	0/0	0/0	0/0	3/0	0/0	0/0	0/0	0/0	0.00124868	0.00066636	0.000737065	0.00106985	0	0	0	0.00567285	0	0	8.61716e-05	0	0	0.000452248	0.000742215	0.000899325	0.00878976	0.00583124
	>Bacteria;Bacteroidota;Bacteroidia;Cytophagales;Cyclobacteriaceae;	d__Bacteria;p__Bacteroidota;c__Bacteroidia;o__Cytophagales;f__Cyclobacteriaceae;g__f__unclassified__Cyclobacteriaceae	Cyclobacteriaceae unc	8	0	0	0	0	0	1	0	0	1	0.04 (±0.04)	0.05 (±0.04)	0.1 (±0.13)	0.16 (±0.16)	0.03 (±0.03)	0.73 (±0.22)	0/0	2/2	1/0	0/0	3/0	1/0	0/0	4/0	1/0	0/0	3/0	1/0	0.00022935	0.000545203	0.000171104	0	0.000701454	0.000726669	0.000373538	0.00169601	8.06569e-05	0	0.000797087	0	0.000103698	0.00066222	0.000505338	0.000221751	0.000228635	0.000692821
	>Bacteria;Bacteroidota;Bacteroidia;Cytophagales;Cyclobacteriaceae;Fulvivirga;	d__Bacteria;p__Bacteroidota;c__Bacteroidia;o__Cytophagales;f__Cyclobacteriaceae;g__Fulvivirga	Fulvivirga	9	0	1	0	0	0	0	0	0	1	0.01 (±0.02)	2.03 (±4.41)	0.03 (±0.04)	0.12 (±0.17)	0.01 (±0.02)	0.04 (±0.04)	0/2	0/0	0/1	0/0	0/0	0/0	2/6	0/0	1/1	0/0	0/0	0/0	0.000891917	0.000339238	0.000329047	0	0	0	3.93198e-05	0	0	0	0	0	0	0.000258427	0	7.39171e-05	0.00149883	0.000721688
	>Bacteria;Bacteroidota;Bacteroidia;Chitinophagales;Saprospiraceae;	d__Bacteria;p__Bacteroidota;c__Bacteroidia;o__Chitinophagales;f__Saprospiraceae;g__f__unclassified__Saprospiraceae	Saprospiraceae unc	10	1	1	1	1	0	0	0	1	4	3.96 (±3.16)	10.15 (±4.27)	4.28 (±2.39)	1.79 (±2.96)	0.08 (±0.05)	0.2 (±0.14)	35/0	39/0	47/0	4/0	0/0	4/0	35/0	39/0	46/0	4/0	0/0	4/0	0.00609052	0.00388912	0.00511997	0	0.0486741	0.0352123	0.0380026	0.0135096	0.0461357	0.107015	0.0607941	0.0133767	0.0719456	0.0866539	0.0697366	0.0280269	0.0889645	0.211888
	>AB675658.1.1478 Portibacter lacus	d__Bacteria;p__Bacteroidota;c__Bacteroidia;o__Chitinophagales;f__Saprospiraceae;g__Portibacter	Portibacter	11	1	1	1	1	0	0	0	1	4	1 (±0.96)	3.79 (±1.59)	1.21 (±1.13)	0.43 (±0.72)	0.02 (±0.03)	0.05 (±0.04)	0/0	1/0	0/0	0/0	0/0	0/0	0/0	1/0	0/0	0/0	0/0	0/0	0.00129965	0.000714822	0.000236914	0	0.00600513	0.00409011	0.00448245	0.00228084	0.029472	0.0280726	0.0159848	0.0048319	0.0188523	0.00739748	0.0198345	0.0157567	0.0759577	0.05404
	>Bacteria;Bacteroidota;Bacteroidia;Chitinophagales;Saprospiraceae;Membranicola;	d__Bacteria;p__Bacteroidota;c__Bacteroidia;o__Chitinophagales;f__Saprospiraceae;g__Membranicola	Membranicola	12	0	1	0	0	0	0	0	0	1	0.04 (±0.09)	0.34 (±0.52)	0.01 (±0.01)	0.08 (±0.14)	0 (±0)	0 (±0)	0/0	0/0	0/0	0/0	0/1	0/0	0/0	0/0	0/0	0/0	1/2	0/0	0	0	0	0	0	0	0	0	0	0	0	0	0.000559968	0.002342	0.0032689	0.00025871	0.00012702	0.00112583
	>ARDG01000103.125.1630 Lewinella persica DSM 23188	d__Bacteria;p__Bacteroidota;c__Bacteroidia;o__Chitinophagales;f__Saprospiraceae;g__Lewinella	Lewinella	13	1	1	1	1	0	0	0	1	4	0.96 (±1.36)	0.65 (±0.64)	2 (±2.28)	0.88 (±1.16)	0.01 (±0.02)	0.03 (±0.03)	1/0	1/0	3/0	0/0	0/0	0/0	1/0	1/0	3/0	0/0	0/0	0/0	0.00144406	0.00182946	0.00115825	0	0.00153978	0.00132877	0.00115993	0.00362594	0.041006	0.0450292	0.0121071	0.00601868	0.00190804	0.0158448	0.00429537	0.0145863	0.00233716	0.00730348
	>AB602438.1.1454 Rubidimonas crustatorum	d__Bacteria;p__Bacteroidota;c__Bacteroidia;o__Chitinophagales;f__Saprospiraceae;g__Rubidimonas	Rubidimonas	14	1	1	1	0	0	0	1	0	3	0.69 (±0.82)	0.71 (±0.75)	2.08 (±1.98)	0.28 (±0.36)	0.01 (±0.01)	0.01 (±0.02)	0/0	0/0	3/0	0/0	0/0	0/0	0/0	0/0	3/0	0/0	0/0	0/0	0.000628589	0.000315006	7.89713e-05	0	0.000461933	0	0.00129755	0.000643312	0.021858	0.0243987	0.0136367	0.0096638	0.00321463	0.0170239	0.00465858	0.0120978	0.00231176	0.00753442
	>Bacteria;Bacteroidota;Bacteroidia;Flavobacteriales;Cryomorphaceae;	d__Bacteria;p__Bacteroidota;c__Bacteroidia;o__Flavobacteriales;f__Cryomorphaceae;g__f__unclassified__Cryomorphaceae	Cryomorphaceae unc	15	0	0	0	0	1	0	0	0	1	0.02 (±0.01)	0.03 (±0.03)	0.03 (±0.02)	0.06 (±0.06)	1.31 (±0.42)	0.01 (±0.02)	0/0	0/0	0/0	0/0	3/0	0/0	0/0	0/0	0/0	0/0	3/0	0/0	0.000314294	0.000399816	5.26475e-05	0	0.000444825	0.000269906	0.000176939	0.000263173	0.000145182	6.28022e-05	0.0001508	0	0	0.000306882	7.8959e-05	0	0.000101616	0.00011547
	>Bacteria;Bacteroidota;Bacteroidia;Bacteroidales;Bacteroidetes BD2-2;	d__Bacteria;p__Bacteroidota;c__Bacteroidia;o__Bacteroidales;f__Bacteroidetes BD2-2;g__f__unclassified__Bacteroidetes BD2-2	Bacteroidetes BD2-2 unc	16	0	0	0	0	0	1	0	0	1	0 (±0.01)	0.01 (±0.01)	0 (±0.01)	0.06 (±0.12)	0 (±0.01)	0.94 (±0.46)	0/0	0/0	0/0	0/0	0/0	0/0	0/0	0/0	0/0	0/0	0/0	0/0	6.79556e-05	0	0	0	0	0	3.93198e-05	0	0.000161314	0	8.61716e-05	0	0	0	0	0.000123195	0	0
	>JX077130.1.1446 Fluviicola hefeinensis	d__Bacteria;p__Bacteroidota;c__Bacteroidia;o__Flavobacteriales;f__Crocinitomicaceae;g__Fluviicola	Fluviicola	17	0	0	0	0	1	0	0	0	1	0.04 (±0.03)	0.03 (±0.05)	0.03 (±0.04)	0.16 (±0.12)	1.71 (±2.56)	0.06 (±0.05)	0/0	0/0	0/0	0/0	2/0	0/0	0/0	0/0	0/0	0/0	2/0	0/0	0.000288811	0.000569435	0.000881846	0	0.000581694	0.000436001	0.000943674	0	0.000500073	0.000973435	0.000689373	8.47702e-05	0	0.000258427	0	0	0	0
	>Bacteria;Bacteroidota;Bacteroidia;Flavobacteriales;Crocinitomicaceae;Crocinitomix;	d__Bacteria;p__Bacteroidota;c__Bacteroidia;o__Flavobacteriales;f__Crocinitomicaceae;g__Crocinitomix	Crocinitomix	18	0	0	0	1	0	0	0	0	1	0.03 (±0.05)	0.02 (±0.04)	0.02 (±0.03)	0.28 (±0.31)	0.17 (±0.25)	0.01 (±0.01)	0/0	0/0	0/0	0/0	1/0	0/0	0/1	0/0	0/0	0/0	1/0	0/0	0.000288811	0	0	0	0.00111206	0.00153639	0.00110095	0	0.000129051	0	0.0001508	0	0.000228135	9.69102e-05	0	0	0	0.00150111
	>Bacteria;Bacteroidota;Bacteroidia;Flavobacteriales;NS9 marine group;	d__Bacteria;p__Bacteroidota;c__Bacteroidia;o__Flavobacteriales;f__NS9 marine group;g__f__unclassified__NS9 marine group	NS9 marine group unc	19	0	0	0	0	1	0	0	0	1	0.04 (±0.06)	0.02 (±0.02)	0.01 (±0.01)	0.12 (±0.13)	0.89 (±0.66)	0.01 (±0.01)	0/0	0/0	0/0	0/0	2/0	0/0	0/0	0/0	0/0	0/0	2/0	0/0	2.54833e-05	0.00019385	0.000105295	0	0.000496151	0.000477525	0.000491497	0	0.000371022	0.000659423	8.61716e-05	0	0.000539229	0.000565309	0.00235298	3.69586e-05	0.000101616	2.88675e-05
	>LDJX01000004.38066.39584 Croceitalea dokdonensis DOKDO 023	d__Bacteria;p__Bacteroidota;c__Bacteroidia;o__Flavobacteriales;f__Flavobacteriaceae;g__Croceitalea	Croceitalea	20	0	0	1	0	0	0	0	0	1	0.49 (±1.08)	0.09 (±0.08)	2.17 (±4.91)	0.02 (±0.02)	0.02 (±0.04)	0.03 (±0.06)	1/5	2/2	1/3	0/0	0/0	0/0	6/7	4/3	4/4	0/2	0/0	0/0	0.000628589	0.000157503	0.000223752	0	5.13259e-05	0.000166096	0	0	0	6.28022e-05	0.00208966	0	0.0180642	0.0131959	0.0417377	0.00178633	0.00167666	0.000866026
	>AY960750.1.1486 Maribacter dokdonensis	d__Bacteria;p__Bacteroidota;c__Bacteroidia;o__Flavobacteriales;f__Flavobacteriaceae;g__Maribacter	Maribacter	21	1	1	0	1	0	0	1	0	3	0.83 (±0.65)	1.41 (±1.32)	0.31 (±0.17)	1.13 (±1.48)	0.02 (±0.02)	0.12 (±0.08)	4/1	6/18	2/8	1/5	0/2	0/2	5/21	24/81	10/27	6/31	2/2	2/10	0.00615847	0.00385277	0.00381694	0	0.0168178	0.0168587	0.0148432	0.00078952	0.00993693	0.00508698	0.0186131	0.00152586	0.013937	0.0042479	0.0151285	0.00141674	0.000685906	0.00155885
	>Bacteria;Bacteroidota;Bacteroidia;Flavobacteriales;Flavobacteriaceae;Lutimonas;	d__Bacteria;p__Bacteroidota;c__Bacteroidia;o__Flavobacteriales;f__Flavobacteriaceae;g__Lutimonas	Lutimonas	22	0	0	0	0	0	1	0	0	1	0 (±0.01)	0.01 (±0.01)	0.01 (±0.01)	0.01 (±0.03)	0.01 (±0.01)	0.46 (±0.29)	0/0	0/0	0/0	0/0	0/0	0/0	0/0	0/0	0/0	0/0	0/0	0/3	0	2.42313e-05	0	0	0.00025663	0	0.000255578	0	0	0	0	0	0.000186656	0	0	0	0	0
	>Bacteria;Bacteroidota;Bacteroidia;Flavobacteriales;Flavobacteriaceae;Wenyingzhuangia;	d__Bacteria;p__Bacteroidota;c__Bacteroidia;o__Flavobacteriales;f__Flavobacteriaceae;g__Wenyingzhuangia	Wenyingzhuangia	23	1	0	0	0	0	0	0	0	1	0.33 (±0.36)	0.05 (±0.07)	0 (±0.01)	0.1 (±0.25)	0 (±0)	0 (±0)	2/0	0/0	0/0	0/0	0/0	0/0	2/0	0/0	0/0	0/0	0/0	0/0	0.00569128	0.0110616	0.00991089	0.00115901	0.0033704	0.00348801	0.00868967	0	0.00070978	0	0.00400698	0	0.000248875	0.00075913	0.0009633	0.00204504	0.00139722	0.00225167
	>EU290161.1.1416 Maritimimonas rapanae	d__Bacteria;p__Bacteroidota;c__Bacteroidia;o__Flavobacteriales;f__Flavobacteriaceae;g__Maritimimonas	Maritimimonas	24	0	1	1	0	0	0	0	0	2	0.19 (±0.21)	0.64 (±0.99)	1.18 (±1.06)	0.06 (±0.06)	0.01 (±0.02)	0.15 (±0.1)	0/0	0/0	0/0	0/0	0/0	0/0	0/1	0/10	0/2	0/0	0/0	0/0	0.0010703	0.000654244	0.000592285	0	0.00063302	0.00105886	0.000491497	0.00128662	0.00617832	0.00788168	0.00228355	0.00218707	0.001991	0.00250351	0.000994883	0.000813088	0.000355655	0.000750556
	>AY771779.1.1485 Polaribacter irgensii	d__Bacteria;p__Bacteroidota;c__Bacteroidia;o__Flavobacteriales;f__Flavobacteriaceae;g__Polaribacter	Polaribacter	25	0	0	1	1	1	0	0	0	3	0.14 (±0.13)	0.05 (±0.04)	0.96 (±1.17)	1.7 (±0.93)	0.86 (±1.12)	0.01 (±0.01)	0/0	0/3	3/4	0/2	2/3	0/1	0/0	3/1	7/3	2/4	5/0	1/2	0.00350821	0.00285929	0.00231649	0.000356617	0.00350727	0.00249144	0.0031849	0	0.00193576	0	0.000840173	0	0.000352573	0.000387641	0.000410587	0.000542059	0.000406463	0.000606218
	>Bacteria;Bacteroidota;Bacteroidia;Flavobacteriales;Flavobacteriaceae;Aurantivirga;	d__Bacteria;p__Bacteroidota;c__Bacteroidia;o__Flavobacteriales;f__Flavobacteriaceae;g__Aurantivirga	Aurantivirga	26	0	1	0	0	1	0	0	0	2	0.24 (±0.29)	0.5 (±0.57)	0.1 (±0.1)	0.09 (±0.09)	0.53 (±0.74)	0.01 (±0.02)	0/0	0/0	0/0	0/0	0/0	0/0	0/4	0/1	0/2	0/0	0/0	0/0	0.00247188	0.0048826	0.0053174	0	0.00650128	0.0073705	0.00851273	0	0.000548467	0	0.00144337	0	0	0.00163132	0	0.000418864	0.00436947	0.00259808
	>AY962294.1.1446 Tenacibaculum litoreum	d__Bacteria;p__Bacteroidota;c__Bacteroidia;o__Flavobacteriales;f__Flavobacteriaceae;g__Tenacibaculum	Tenacibaculum	27	1	0	1	1	0	0	1	0	3	0.75 (±1.76)	0.09 (±0.08)	0.31 (±0.35)	3.37 (±3.01)	0.06 (±0.08)	0.03 (±0.05)	0/11	1/12	2/7	1/1	0/0	0/0	11/27	13/46	9/56	2/6	0/1	0/14	0.00530903	0.00381642	0.00492254	0.000445772	0.0087083	0.0118136	0.00670402	0.0743611	0	0	0.0010556	0	0.00136881	0.000323034	0.000600088	0.000184793	0	0
	>Bacteria;Bacteroidota;Bacteroidia;Flavobacteriales;Flavobacteriaceae;NS5 marine group;	d__Bacteria;p__Bacteroidota;c__Bacteroidia;o__Flavobacteriales;f__Flavobacteriaceae;g__NS5 marine group	NS5 marine group	28	0	0	0	0	1	0	0	0	1	0.01 (±0.01)	0.02 (±0.02)	0.03 (±0.04)	0.01 (±0.01)	2.66 (±0.89)	0.01 (±0.01)	0/0	0/0	0/0	0/0	0/0	0/0	0/0	0/0	0/0	0/0	0/0	0/0	0.000195372	0	0.000131619	0	0	0	0	0	0.000290365	0	0.00051703	0	0	0	0	0.000147834	0	0
	>Bacteria;Bacteroidota;Bacteroidia;Flavobacteriales;Flavobacteriaceae;Dokdonia;	d__Bacteria;p__Bacteroidota;c__Bacteroidia;o__Flavobacteriales;f__Flavobacteriaceae;g__Dokdonia	Dokdonia	29	1	0	0	0	0	0	0	0	1	0.29 (±0.6)	0.16 (±0.17)	0.17 (±0.16)	0.05 (±0.04)	0 (±0)	0 (±0)	0/2	1/3	2/4	0/2	0/0	0/0	2/13	4/18	6/13	2/5	0/1	0/0	0.000713533	0.000351353	0.000750227	0	0.000410607	0.000186858	9.82994e-05	0	6.45255e-05	0	0	0.000237357	0.00949872	0.0212556	0.0132177	0.000332627	0.00284524	0.000577351
	>LC032355.1.1444 Algitalea ulvae	d__Bacteria;p__Bacteroidota;c__Bacteroidia;o__Flavobacteriales;f__Flavobacteriaceae;g__Algitalea	Algitalea	30	1	1	1	1	0	0	0	1	4	8.9 (±11.7)	1.44 (±1.17)	15.07 (±13.44)	1.36 (±0.62)	0.08 (±0.06)	0.07 (±0.07)	0/0	0/3	0/3	0/1	0/0	0/0	0/1	3/33	3/42	1/4	0/1	0/0	0.0507628	0.15233	0.144438	0.116213	0.265013	0.307422	0.347272	0.00470788	0.00761401	0.0028575	0.0119994	0.000271265	0.000165917	0.00163132	0.00483229	0.00611048	0.0369627	0.0298779
	>Bacteria;Bacteroidota;Bacteroidia;Flavobacteriales;Flavobacteriaceae;	d__Bacteria;p__Bacteroidota;c__Bacteroidia;o__Flavobacteriales;f__Flavobacteriaceae;g__f__unclassified__Flavobacteriaceae	Flavobacteriaceae unc	31	0	0	0	0	1	0	0	0	1	0.24 (±0.2)	0.25 (±0.25)	0.07 (±0.09)	0.15 (±0.19)	0.36 (±0.34)	0.02 (±0.02)	2/5	7/12	2/2	0/0	24/1	1/1	7/0	19/0	4/0	0/0	24/0	2/0	0.00451904	0.00522184	0.00572542	0	0.00162532	0.00325963	0.00143517	0	0.00537175	0.000973435	0.000387772	0.00161063	0.000435531	0.00458708	0.00243194	2.4639e-05	0.00281984	0.00331977
	>AY987367.1.1480 Aquimarina brevivitae	d__Bacteria;p__Bacteroidota;c__Bacteroidia;o__Flavobacteriales;f__Flavobacteriaceae;g__Aquimarina	Aquimarina	32	1	1	0	1	0	0	1	0	3	0.29 (±0.52)	0.49 (±0.7)	0.05 (±0.08)	0.37 (±0.44)	0.01 (±0.01)	0.03 (±0.04)	5/17	3/37	8/10	0/0	0/0	0/0	22/87	40/236	18/38	0/14	0/1	0/1	0.00521559	0.0197606	0.0118457	0	0.000684346	0.00124572	0.000982994	0	0.000129051	0.00028261	0.000775544	0	0.00049775	0.00214818	0.00293727	0.000652935	0.00160045	0.00207846
	>Bacteria;Bacteroidota;Bacteroidia;Flavobacteriales;Flavobacteriaceae;NS4 marine group;	d__Bacteria;p__Bacteroidota;c__Bacteroidia;o__Flavobacteriales;f__Flavobacteriaceae;g__NS4 marine group	NS4 marine group	33	0	0	0	0	1	0	0	0	1	0.01 (±0.01)	0.01 (±0.02)	0.02 (±0.02)	0.01 (±0.01)	1.42 (±0.78)	0.01 (±0.01)	0/0	0/0	0/0	0/0	0/0	0/0	0/0	0/0	0/0	0/0	0/0	0/0	0	9.69251e-05	0	0	0	0	0	0	0.000403284	0	0.000473944	0	0	0	0	0.000160154	0	0
	>Bacteria;Bacteroidota;Bacteroidia;Flavobacteriales;Flavobacteriaceae;NS2b marine group;	d__Bacteria;p__Bacteroidota;c__Bacteroidia;o__Flavobacteriales;f__Flavobacteriaceae;g__NS2b marine group	NS2b marine group	34	0	0	0	0	1	0	0	0	1	0 (±0.01)	0 (±0.01)	0 (±0.01)	0 (±0)	0.34 (±0.43)	0 (±0)	0/0	0/0	0/0	0/0	1/0	0/0	0/0	0/0	0/0	0/0	1/0	0/0	0	0	0	0	0	0	0	0	0.000225839	0	0.000258515	0	0	0	0	0	0	0
	>Bacteria;Bacteroidota;Bacteroidia;Flavobacteriales;Flavobacteriaceae;Formosa;	d__Bacteria;p__Bacteroidota;c__Bacteroidia;o__Flavobacteriales;f__Flavobacteriaceae;g__Formosa	Formosa	35	0	0	0	0	1	0	0	0	1	0.08 (±0.12)	0.01 (±0.02)	0.01 (±0.01)	0 (±0)	0.4 (±0.43)	0.06 (±0.07)	0/0	0/2	0/0	0/1	1/0	0/0	0/1	2/11	0/0	1/5	1/3	0/4	0.00417927	0.00145388	0.00206641	0.00169393	0	0	0	0	0.000161314	6.28022e-05	0.000344686	0	0	9.69102e-05	0	0.00255014	0.000406463	0.00034641
	>Bacteria;Bacteroidota;Bacteroidia;Flavobacteriales;Flavobacteriaceae;Ulvibacter;	d__Bacteria;p__Bacteroidota;c__Bacteroidia;o__Flavobacteriales;f__Flavobacteriaceae;g__Ulvibacter	Ulvibacter	36	0	0	0	0	1	0	0	0	1	0.02 (±0.02)	0.19 (±0.3)	0.03 (±0.04)	0.02 (±0.02)	0.25 (±0.4)	0.13 (±0.09)	1/1	1/1	0/0	0/1	1/0	0/0	2/2	2/4	0/0	1/3	1/1	0/2	4.24722e-05	0.000218081	0.000302723	0	5.13259e-05	6.22859e-05	0.000747076	0	0	0	0.000236972	0	0.000290354	0.000452248	6.31672e-05	0	0.00934864	0.0045322
	>DQ001321.1.1501 Psychroserpens mesophilus	d__Bacteria;p__Bacteroidota;c__Bacteroidia;o__Flavobacteriales;f__Flavobacteriaceae;g__Psychroserpens	Psychroserpens	37	1	0	0	0	0	0	0	0	1	0.3 (±0.49)	0.03 (±0.05)	0.08 (±0.16)	0.34 (±0.22)	0.33 (±0.54)	0.03 (±0.06)	0/5	0/3	0/1	0/1	0/0	0/3	5/9	3/7	1/1	1/9	0/0	3/7	0.0196137	0.00379219	0.00331679	0	0.000718563	0.000519049	0.000530817	0.000292415	0.000274233	0	0.000280058	0.00218707	0.00128585	0.00550773	0.00917504	0	0.00012702	0.000202073
	>Bacteria;Bacteroidota;Bacteroidia;Flavobacteriales;Flavobacteriaceae;Algibacter;	d__Bacteria;p__Bacteroidota;c__Bacteroidia;o__Flavobacteriales;f__Flavobacteriaceae;g__Algibacter	Algibacter	38	0	0	1	0	0	0	0	0	1	0.03 (±0.05)	0.04 (±0.06)	0.41 (±0.57)	0.05 (±0.06)	0.02 (±0.04)	0.09 (±0.1)	1/3	0/3	4/6	0/3	0/0	0/2	4/6	3/5	10/15	3/8	0/0	2/11	0.000433217	0.000121156	0.000157943	0	0.00130026	0.000830479	0.00151381	0.000409381	0.000677518	0	0	0	0	3.23034e-05	0	0	0	0
	>Bacteria;Bacteroidota;Bacteroidia;Flavobacteriales;Flavobacteriaceae;Postechiella;	d__Bacteria;p__Bacteroidota;c__Bacteroidia;o__Flavobacteriales;f__Flavobacteriaceae;g__Postechiella	Postechiella	39	0	0	1	0	0	0	0	0	1	0.06 (±0.09)	0 (±0)	0.51 (±0.45)	0.16 (±0.26)	0 (±0)	0 (±0)	0/0	0/0	0/0	0/0	0/0	0/0	0/1	0/0	0/0	0/0	0/0	0/0	0.0012232	0.00102983	0.000881846	0	0.00249786	0.00112115	0.00277204	0	0	0	0	0	0	0	0	0	0.00012702	0
	>U32578.1.1354 Halodesulfovibrio aestuarii	d__Bacteria;p__Desulfobacterota;c__Desulfovibrionia;o__Desulfovibrionales;f__Desulfovibrionaceae;g__Halodesulfovibrio	Halodesulfovibrio	40	0	0	0	0	0	1	0	0	1	0.02 (±0.03)	0.02 (±0.02)	0.02 (±0.02)	0.02 (±0.02)	0.03 (±0.01)	1.81 (±0.92)	0/0	0/0	0/0	0/0	0/0	0/0	0/0	0/0	0/0	0/0	0/0	0/0	2.54833e-05	0	0	0	0.000410607	0.000394477	0.000412858	0.00116966	0	0	0.000280058	0	0	0	3.15836e-05	0.000283349	0	0.000144338
	>AF084852.1.1457 Peredibacter starrii	d__Bacteria;p__Bdellovibrionota;c__Bdellovibrionia;o__Bacteriovoracales;f__Bacteriovoracaceae;g__Peredibacter	Peredibacter	41	0	1	0	0	0	0	0	0	1	0.14 (±0.17)	0.55 (±1.06)	0.12 (±0.12)	0.09 (±0.12)	0.01 (±0.01)	0.02 (±0.03)	0/0	0/0	0/0	0/0	0/0	0/0	0/0	0/0	0/0	0/0	0/0	0/0	0.000526656	0.000714822	0.000513313	0	0.000513259	0.000539811	0.000609456	0	0.00148409	0.000910632	0.000215429	8.47702e-05	0.00369164	0.00536236	0.005385	0.0010718	0.00012702	0.000548483
	>Bacteria;Myxococcota;Polyangia;Polyangiales;Sandaracinaceae;	d__Bacteria;p__Myxococcota;c__Polyangia;o__Polyangiales;f__Sandaracinaceae;g__f__unclassified__Sandaracinaceae	Sandaracinaceae unc	42	0	0	0	0	0	1	0	0	1	0.12 (±0.22)	0.05 (±0.04)	0.01 (±0.01)	0.06 (±0.05)	0.02 (±0.01)	0.96 (±0.4)	0/0	0/0	0/0	0/0	0/0	0/0	0/0	0/0	0/0	0/0	0/0	0/0	0.000271822	0.000145388	0.000131619	0	0.000530368	0.000498287	0.000570137	0.00248553	0.000193576	9.42034e-05	0.000280058	0	0.00269614	0.00216433	0.00912766	0.000172473	0.0012956	0.000837158
	>EF187256.1.1552 Desulfoluna spongiiphila	d__Bacteria;p__Desulfobacterota;c__Desulfobacteria;o__Desulfobacterales;f__Desulfolunaceae;g__Desulfoluna	Desulfoluna	43	0	0	0	0	0	1	0	0	1	0 (±0.01)	0 (±0)	0 (±0)	0.01 (±0.01)	0 (±0.01)	0.78 (±0.6)	0/0	0/0	0/0	0/0	0/0	0/0	0/0	0/0	0/0	0/0	0/0	0/0	0	0	0	0	0.000102652	0	0	0.000438622	0	0	0	0	0	0	0	0	0	0
	>Bacteria;Desulfobacterota;Desulfobacteria;Desulfobacterales;Desulfosarcinaceae;SEEP-SRB1;	d__Bacteria;p__Desulfobacterota;c__Desulfobacteria;o__Desulfobacterales;f__Desulfosarcinaceae;g__SEEP-SRB1	SEEP-SRB1	44	0	0	0	0	0	1	0	0	1	0.04 (±0.11)	0.02 (±0.02)	0.02 (±0.03)	0.07 (±0.11)	0.05 (±0.05)	3.57 (±1.07)	0/0	0/0	0/0	0/0	0/0	0/0	0/0	0/0	0/0	0/0	0/0	0/0	5.94611e-05	8.48094e-05	3.94856e-05	0	0.000615911	0.000456763	0.000550477	0.0044447	0.000225839	0	0.000280058	3.39081e-05	0	0	6.31672e-05	0.000320307	0	0
	>Bacteria;Desulfobacterota;Desulfobulbia;Desulfobulbales;Desulfobulbaceae;	d__Bacteria;p__Desulfobacterota;c__Desulfobulbia;o__Desulfobulbales;f__Desulfobulbaceae;g__f__unclassified__Desulfobulbaceae	Desulfobulbaceae unc	45	0	0	0	0	0	1	0	0	1	0.02 (±0.02)	0.01 (±0.01)	0.01 (±0.01)	0.06 (±0.09)	0.03 (±0.03)	1.99 (±0.65)	0/0	0/0	0/0	0/0	0/0	2/0	0/0	0/0	0/0	0/0	0/0	2/0	0	1.21156e-05	0	0	0.000598802	0.000788955	0.000314558	0.000263173	9.67882e-05	9.42034e-05	0.0001508	0	0	0	0	0.0005051	0	0
	>Bacteria;Desulfobacterota;Desulfobulbia;Desulfobulbales;Desulfocapsaceae;	d__Bacteria;p__Desulfobacterota;c__Desulfobulbia;o__Desulfobulbales;f__Desulfocapsaceae;g__f__unclassified__Desulfocapsaceae	Desulfocapsaceae unc	46	0	0	0	0	0	1	0	0	1	0.03 (±0.03)	0.04 (±0.06)	0.01 (±0.01)	0.05 (±0.04)	0 (±0)	1.62 (±0.56)	0/0	0/0	0/0	0/0	0/0	1/0	0/0	0/0	0/0	0/0	0/0	1/0	4.24722e-05	0	0	0	0.000410607	0.000477525	0.000688096	0.00105269	0.000129051	0.000219808	4.30858e-05	3.39081e-05	0.000373312	0.000904495	0.000552713	0	0	0
	>Bacteria;Nitrospirota;Nitrospiria;Nitrospirales;Nitrospiraceae;Nitrospira;	d__Bacteria;p__Nitrospirota;c__Nitrospiria;o__Nitrospirales;f__Nitrospiraceae;g__Nitrospira	Nitrospira	47	0	0	0	0	0	1	0	0	1	0.03 (±0.08)	0.03 (±0.05)	0.01 (±0.01)	0.03 (±0.03)	0.01 (±0.01)	0.85 (±0.3)	0/0	1/0	0/0	0/0	0/0	1/0	0/0	1/0	0/0	0/0	0/0	1/0	0.000220856	0.000254428	0	0	0.000444825	0.000145334	0.000373538	0.0032458	0.00011292	0	0.000172343	0	0	0	0	0	0.00012702	0.000404145
	>Bacteria;Chloroflexi;Anaerolineae;Anaerolineales;Anaerolineaceae;	d__Bacteria;p__Chloroflexi;c__Anaerolineae;o__Anaerolineales;f__Anaerolineaceae;g__f__unclassified__Anaerolineaceae	Anaerolineaceae unc	48	0	0	0	0	0	1	0	0	1	0.03 (±0.04)	0.04 (±0.06)	0.03 (±0.04)	0.05 (±0.08)	0.02 (±0.03)	2.6 (±1.29)	1/0	1/0	0/0	0/0	1/0	1/0	1/0	1/0	0/0	0/0	1/0	1/0	0.000297306	2.42313e-05	0	0	0.000769889	0.000477525	0	0.00105269	3.22627e-05	0	4.30858e-05	0	0.00130659	0	0	0.000172473	0.00157504	0.00150111
	>Bacteria;Actinobacteriota;Acidimicrobiia;Actinomarinales;Actinomarinaceae;Candidatus Actinomarina;	d__Bacteria;p__Actinobacteriota;c__Acidimicrobiia;o__Actinomarinales;f__Actinomarinaceae;g__Candidatus Actinomarina	Candidatus Actinomarina	49	0	0	0	0	1	0	0	0	1	0.04 (±0.07)	0.09 (±0.11)	0.07 (±0.08)	0.03 (±0.03)	17.9 (±9.67)	0.2 (±0.12)	0/0	0/0	0/0	0/0	0/0	0/0	0/0	0/0	0/0	0/0	0/0	0/0	0.000178383	0.000218081	0.000144781	0	0.000239521	0	0.000275238	0.00099421	0.000483941	0.000219808	0.000926345	0.000152586	0	0	0	0.00269797	0	0
	>Bacteria;Actinobacteriota;Acidimicrobiia;Microtrichales;Microtrichaceae;	d__Bacteria;p__Actinobacteriota;c__Acidimicrobiia;o__Microtrichales;f__Microtrichaceae;g__f__unclassified__Microtrichaceae	Microtrichaceae unc	50	1	1	1	1	0	0	0	1	4	2.24 (±1.95)	4.49 (±2.57)	4.89 (±6.18)	0.46 (±0.58)	0.03 (±0.04)	0.11 (±0.1)	1/0	23/0	19/0	5/0	1/0	0/0	1/0	23/0	18/0	5/0	1/0	0/0	0.0134552	0.0148659	0.0148466	0.000445772	0.0422412	0.0436416	0.0426816	0.0102638	0.00346825	0.00489857	0.0162003	0.00200058	0.0481158	0.0251805	0.0673678	0.00856207	0.0077736	0.0277994
	>Bacteria;Actinobacteriota;Acidimicrobiia;Microtrichales;Microtrichaceae;Sva0996 marine group;	d__Bacteria;p__Actinobacteriota;c__Acidimicrobiia;o__Microtrichales;f__Microtrichaceae;g__Sva0996 marine group	Sva0996 marine group	51	1	1	1	1	0	0	0	1	4	1.97 (±2.74)	9.23 (±7.87)	4.89 (±6.03)	0.64 (±0.74)	0.27 (±0.16)	0.28 (±0.19)	0/0	5/0	1/0	1/0	5/0	0/0	5/0	1/0	1/0	0/0	0/0	5/0	0.00943733	0.00930481	0.00673888	0	0.0107271	0.00855393	0.0094564	0.0313761	0.00396832	0.0028575	0.0148431	0.00111897	0.034718	0.0445464	0.114822	0.0127261	0.058556	0.120031
	>Bacteria;Acidobacteriota;Thermoanaerobaculia;Thermoanaerobaculales;Thermoanaerobaculaceae;Subgroup 23;	d__Bacteria;p__Acidobacteriota;c__Thermoanaerobaculia;o__Thermoanaerobaculales;f__Thermoanaerobaculaceae;g__Subgroup 23	Subgroup 23	52	0	0	0	0	1	0	0	0	1	0.01 (±0.03)	0.03 (±0.09)	0 (±0)	0.01 (±0.02)	0.7 (±0.62)	0.22 (±0.12)	0/0	0/0	0/0	0/0	0/0	0/0	0/0	0/0	0/0	0/0	0/0	0/0	1.69889e-05	0	0	0	0.000171086	0.00020762	3.93198e-05	0.00111118	0	0	4.30858e-05	0	0	0	0	1.23195e-05	0	0.00216506
	>Bacteria;Planctomycetota;Phycisphaerae;Phycisphaerales;Phycisphaeraceae;Urania-1B-19 marine sediment group;	d__Bacteria;p__Planctomycetota;c__Phycisphaerae;o__Phycisphaerales;f__Phycisphaeraceae;g__Urania-1B-19 marine sediment group	Urania-1B-19 marine sediment group	53	0	0	0	0	0	1	0	0	1	0 (±0)	0.01 (±0.01)	0 (±0)	0 (±0.01)	0 (±0)	0.59 (±0.51)	0/0	0/0	0/0	0/0	0/0	0/0	0/0	0/0	0/0	0/0	0/0	0/0	2.54833e-05	0	0	0	0.00011976	6.22859e-05	9.82994e-05	0	0	0	0	0	0	9.69102e-05	0	3.69586e-05	7.62118e-05	0
	>Bacteria;Verrucomicrobiota;Kiritimatiellae;Kiritimatiellales;Kiritimatiellaceae;R76-B128;	d__Bacteria;p__Verrucomicrobiota;c__Kiritimatiellae;o__Kiritimatiellales;f__Kiritimatiellaceae;g__R76-B128	R76-B128	54	0	0	0	0	0	1	0	0	1	0 (±0.01)	0 (±0)	0 (±0)	0.01 (±0.02)	0.01 (±0.01)	0.49 (±0.32)	0/0	0/0	0/0	0/0	0/0	0/0	0/0	0/0	0/0	0/0	0/0	0/0	3.39778e-05	4.84625e-05	0	0	0.000342173	0	0	0	0	0	0	0	0	0	0	2.4639e-05	0	0
	>Bacteria;Verrucomicrobiota;Verrucomicrobiae;Opitutales;Puniceicoccaceae;Lentimonas;	d__Bacteria;p__Verrucomicrobiota;c__Verrucomicrobiae;o__Opitutales;f__Puniceicoccaceae;g__Lentimonas	Lentimonas	55	0	0	0	0	1	0	0	0	1	0 (±0.01)	0 (±0.01)	0 (±0.01)	0.05 (±0.1)	0.26 (±0.38)	0.09 (±0.09)	0/0	0/0	0/0	0/0	0/0	0/0	0/0	0/0	0/0	0/0	0/0	0/0	0	0	0	0	0.000136869	0.000186858	0.000275238	0	0	0	0	0	0	0	0	0	0	0
	>Bacteria;Verrucomicrobiota;Verrucomicrobiae;Verrucomicrobiales;Rubritaleaceae;Persicirhabdus;	d__Bacteria;p__Verrucomicrobiota;c__Verrucomicrobiae;o__Verrucomicrobiales;f__Rubritaleaceae;g__Persicirhabdus	Persicirhabdus	56	0	0	0	1	0	0	0	0	1	0.05 (±0.07)	0.29 (±0.46)	0.13 (±0.21)	0.24 (±0.35)	0.18 (±0.23)	0.32 (±0.32)	0/0	1/0	1/0	0/0	2/0	1/3	0/0	1/0	1/0	0/0	2/0	4/4	0.000857939	0.00101771	0.000618608	0	0.000342173	0.000394477	0.000668436	0.00301187	0.000322627	0.000251209	0	0	8.29583e-05	0	3.15836e-05	0.000135515	0	0
	>KR108285.1.1456 Rubritalea profundi	d__Bacteria;p__Verrucomicrobiota;c__Verrucomicrobiae;o__Verrucomicrobiales;f__Rubritaleaceae;g__Rubritalea	Rubritalea	57	1	1	1	1	0	0	0	1	4	2.06 (±4.24)	0.62 (±0.53)	1.02 (±1.51)	24.37 (±31.1)	0.13 (±0.2)	0.04 (±0.06)	1/0	0/0	1/0	1/0	0/0	0/0	1/0	0/0	1/0	1/0	0/0	0/0	0.00787435	0.0200514	0.0163865	0.0681585	0.000222412	0.000166096	0.000275238	0.0090941	0.00638802	0.00653143	0.00239126	0.00320431	0.000725885	0.0142619	0.0011528	0.172707	0.020882	0.00649519
	>Bacteria;Verrucomicrobiota;Verrucomicrobiae;Verrucomicrobiales;DEV007;	d__Bacteria;p__Verrucomicrobiota;c__Verrucomicrobiae;o__Verrucomicrobiales;f__DEV007;g__f__unclassified__DEV007	DEV007 unc	58	1	0	0	0	1	0	0	0	2	0.78 (±1.91)	0.19 (±0.21)	0.02 (±0.02)	0.02 (±0.02)	0.41 (±0.41)	0.1 (±0.1)	1/0	0/0	0/0	0/0	5/0	0/0	1/0	0/0	0/0	0/0	5/0	0/0	0.000891917	0.000799632	0.000618608	0	0.000769889	0.000186858	0.000373538	0.00263173	0.0202771	0.0791308	0.000409315	0.00157673	0.00124437	0.0118553	0.00306361	0.00119499	0.00736714	0.00473427
	>AB331892.1.1472 Roseibacillus persicicus	d__Bacteria;p__Verrucomicrobiota;c__Verrucomicrobiae;o__Verrucomicrobiales;f__Rubritaleaceae;g__Roseibacillus	Roseibacillus	59	1	1	1	0	0	0	1	0	3	6.08 (±10.53)	4.57 (±4.83)	0.35 (±0.79)	0.05 (±0.06)	0.03 (±0.02)	0.07 (±0.04)	3/0	1/0	0/0	0/0	0/0	0/0	3/0	1/0	0/0	0/0	0/0	0/0	0.340016	0.205687	0.260342	0.0912941	0.000325064	0	0.000196599	0.00231008	0.00403284	0.00763047	0.000280058	0.00428937	0.000601448	0.00455478	0.0024951	0.0485759	0.080505	0.043157
	>Bacteria;Campilobacterota;Campylobacteria;Campylobacterales;Arcobacteraceae;	d__Bacteria;p__Campilobacterota;c__Campylobacteria;o__Campylobacterales;f__Arcobacteraceae;g__f__unclassified__Arcobacteraceae	Arcobacteraceae unc	60	0	0	0	1	1	0	0	0	2	0.04 (±0.05)	0.02 (±0.03)	0.01 (±0.02)	0.78 (±1.29)	0.46 (±0.65)	0.04 (±0.05)	0/0	0/0	0/0	0/0	0/0	0/0	0/0	0/0	0/0	0/0	0/0	0/0	0.0007645	0.000969251	0.000947655	0	0.00109495	0.00145334	0.00123857	0	0	0.000314011	0	0	0	0	0.000110543	4.92781e-05	0	0
	>AB542077.1.1477 Poseidonibacter lekithochrous	d__Bacteria;p__Campilobacterota;c__Campylobacteria;o__Campylobacterales;f__Arcobacteraceae;g__Poseidonibacter	Poseidonibacter	61	0	0	0	0	1	0	0	0	1	0.02 (±0.03)	0.01 (±0.02)	0.02 (±0.03)	0.12 (±0.16)	1.59 (±3.45)	0.02 (±0.04)	0/0	0/0	0/0	0/0	2/1	0/0	0/0	0/0	0/0	0/0	3/0	0/0	9.34389e-05	0.000254428	0.000144781	0	0.000205304	0	0.000353878	0	0.000725912	0.000879231	0.000754002	0	0	0	0	0	0	0
	>Bacteria;Bdellovibrionota;Bdellovibrionia;Bdellovibrionales;Bdellovibrionaceae;Bdellovibrio;	d__Bacteria;p__Bdellovibrionota;c__Bdellovibrionia;o__Bdellovibrionales;f__Bdellovibrionaceae;g__Bdellovibrio	Bdellovibrio	62	1	1	0	0	0	0	0	0	2	0.23 (±0.45)	0.29 (±0.35)	0.1 (±0.07)	0.05 (±0.06)	0 (±0)	0.01 (±0.01)	0/0	0/0	0/0	0/0	0/0	0/0	0/0	0/0	0/0	0/0	0/0	0/0	0.000263328	0.000617897	0.000276399	0	0.000598802	0.000892764	0.000806055	0.000175449	0.00101628	0.000753627	0.000193886	0.00016954	0.00653297	0.00562079	0.0181606	0.000739171	0.00675744	0.00438786
	>Bacteria;Proteobacteria;Alphaproteobacteria;Rickettsiales;SM2D12;	d__Bacteria;p__Proteobacteria;c__Alphaproteobacteria;o__Rickettsiales;f__SM2D12;g__f__unclassified__SM2D12	SM2D12 unc	63	0	1	0	0	0	0	0	0	1	0.08 (±0.2)	0.21 (±0.34)	0.02 (±0.02)	0.06 (±0.07)	0 (±0.01)	0 (±0.01)	0/0	0/0	0/0	0/0	0/0	0/0	0/0	0/0	0/0	0/0	0/0	0/0	3.39778e-05	0.00047251	0.000184266	0	0	0	1.96599e-05	0	0.000258102	6.28022e-05	0	0.000118678	0.00197026	0.00807585	0.00150022	0	0.000660502	0.000750556
	>Bacteria;Proteobacteria;Alphaproteobacteria;Rhodospirillales;AEGEAN-169 marine group;	d__Bacteria;p__Proteobacteria;c__Alphaproteobacteria;o__Rhodospirillales;f__AEGEAN-169 marine group;g__f__unclassified__AEGEAN-169 marine group	AEGEAN-169 marine group unc	64	0	0	0	0	1	0	0	0	1	0 (±0)	0 (±0.01)	0 (±0.01)	0 (±0)	1.33 (±1.54)	0.02 (±0.03)	0/0	0/0	0/0	0/0	0/0	0/0	0/0	0/0	0/0	0/0	0/0	0/0	4.24722e-05	2.42313e-05	3.94856e-05	0	0	4.15239e-05	0	0	3.22627e-05	0	0	0	0	0	0	0	0	0
	>Bacteria;Proteobacteria;Alphaproteobacteria;SAR11 clade;Clade I;Clade Ia;	d__Bacteria;p__Proteobacteria;c__Alphaproteobacteria;o__SAR11 clade;f__Clade I;g__Clade Ia	Clade Ia	65	0	0	0	0	1	0	0	0	1	0.02 (±0.04)	0.03 (±0.03)	0.02 (±0.02)	0.02 (±0.04)	9.16 (±5.19)	0.03 (±0.02)	0/0	0/0	0/0	0/0	0/0	0/0	0/0	0/0	0/0	0/0	0/0	0/0	0.0001529	0.00019385	2.63238e-05	0	5.13259e-05	0	0	0.00172525	0.000483941	6.28022e-05	0	0.000220402	0	0	0	0.000234071	0	0
	>Bacteria;Proteobacteria;Alphaproteobacteria;SAR11 clade;Clade II;	d__Bacteria;p__Proteobacteria;c__Alphaproteobacteria;o__SAR11 clade;f__Clade II;g__f__unclassified__Clade II	Clade II unc	66	0	0	0	0	1	0	0	0	1	0 (±0.01)	0 (±0)	0 (±0.01)	0 (±0)	1.43 (±0.77)	0 (±0)	0/0	0/0	0/0	0/0	0/0	0/0	0/0	0/0	0/0	0/0	0/0	0/0	0	0	0	0	0	0	0	0.000233932	0	0	0	0	0	0	0	0	0	0
	>Bacteria;Proteobacteria;Alphaproteobacteria;Kiloniellales;Kiloniellaceae;	d__Bacteria;p__Proteobacteria;c__Alphaproteobacteria;o__Kiloniellales;f__Kiloniellaceae;g__f__unclassified__Kiloniellaceae	Kiloniellaceae unc	67	0	0	0	0	0	1	0	0	1	0.03 (±0.08)	0.01 (±0.03)	0.01 (±0.02)	0.02 (±0.02)	0.01 (±0.01)	0.61 (±0.23)	0/0	0/0	0/0	0/0	0/0	2/0	0/0	0/0	0/0	0/0	0/0	2/0	0	0	9.21331e-05	0	3.42173e-05	0.000290667	0	0.00321656	0.000290365	0	0.000387772	0	2.07396e-05	3.23034e-05	1.57918e-05	0	2.54039e-05	0
	>Bacteria;Proteobacteria;Alphaproteobacteria;Puniceispirillales;SAR116 clade;	d__Bacteria;p__Proteobacteria;c__Alphaproteobacteria;o__Puniceispirillales;f__SAR116 clade;g__f__unclassified__SAR116 clade	SAR116 clade unc	68	0	0	0	0	1	0	0	0	1	0.01 (±0.01)	0.01 (±0.02)	0.01 (±0.01)	0.02 (±0.02)	1.78 (±0.58)	0.02 (±0.02)	0/0	0/0	0/0	0/0	0/0	0/0	0/0	0/0	0/0	0/0	0/0	0/0	5.94611e-05	0.000157503	0.000118457	0	0	0	3.93198e-05	0	0.000387153	0.000376813	0.000236972	0	0	0	0	0.000147834	0	0
	>AY739662.1.1443 Altererythrobacter luteolus	d__Bacteria;p__Proteobacteria;c__Alphaproteobacteria;o__Sphingomonadales;f__Sphingomonadaceae;g__Altererythrobacter	Altererythrobacter	69	0	1	1	0	0	0	0	0	2	0.12 (±0.17)	1.21 (±2.03)	0.53 (±0.54)	0.36 (±0.61)	0.01 (±0.02)	0.02 (±0.03)	1/5	0/2	0/2	1/4	0/0	0/0	6/14	2/11	2/17	5/23	0/2	0/7	0.00280317	0.00182946	0.00214539	0	0	0	0	0.00078952	9.67882e-05	0	0	0.000237357	0.00153473	0.00150211	0.00682206	0.00221751	0.00167666	0.000606218
	>AY706938.1.1417 Erythrobacter vulgaris	d__Bacteria;p__Proteobacteria;c__Alphaproteobacteria;o__Sphingomonadales;f__Sphingomonadaceae;g__Erythrobacter	Erythrobacter	70	1	1	1	0	0	0	1	0	3	0.41 (±0.73)	0.47 (±0.62)	0.53 (±0.73)	0.36 (±0.56)	0 (±0.01)	0.03 (±0.03)	0/10	0/6	5/14	1/7	0/0	0/1	10/60	6/40	19/53	8/22	0/1	1/15	0.00467194	0.00397393	0.00298775	0	0.000359281	0.000373715	0	0.000731037	0.000322627	0.000219808	0.000473944	0.000186494	0.0124437	0.0296222	0.00644305	0.00221751	0.00101616	0.00282902
	>Bacteria;Proteobacteria;Alphaproteobacteria;Rhizobiales;Rhizobiaceae;	d__Bacteria;p__Proteobacteria;c__Alphaproteobacteria;o__Rhizobiales;f__Rhizobiaceae;g__f__unclassified__Rhizobiaceae	Rhizobiaceae unc	71	1	1	1	1	0	0	0	1	4	1.53 (±1.64)	5.97 (±3.34)	9.63 (±14.93)	0.56 (±0.83)	0.1 (±0.11)	0.11 (±0.13)	6/0	6/0	4/0	0/0	0/0	0/0	6/0	6/0	4/0	0/0	0/0	0/0	0.00447657	0.00393758	0.00480409	0.00147105	0.000855432	0.000705907	0	0.0265805	0.00733978	0.00967154	0.021349	0.00923995	0.0563287	0.0253743	0.0280778	0.044572	0.0787014	0.0787217
	>KM273259.1.1433 Pseudahrensia todarodis	d__Bacteria;p__Proteobacteria;c__Alphaproteobacteria;o__Rhizobiales;f__Rhizobiaceae;g__Pseudahrensia	Pseudahrensia	72	1	1	0	1	0	0	1	0	3	0.66 (±0.82)	0.51 (±0.3)	0.27 (±0.23)	0.63 (±0.86)	0.02 (±0.02)	0.09 (±0.05)	0/0	0/0	0/0	0/0	0/0	0/0	0/1	0/0	0/0	0/0	0/1	0/0	0.00286263	0.00259275	0.00192163	0	0.00135158	0.00228382	0.00163177	0.0106439	0.000774306	0.000596621	0.00407161	0.000322127	0.0275629	0.0193659	0.0194713	0.00967082	0.000508078	0.00196299
	>EF495229.1.1415 Robiginitomaculum antarcticum	d__Bacteria;p__Proteobacteria;c__Alphaproteobacteria;o__Caulobacterales;f__Hyphomonadaceae;g__Robiginitomaculum	Robiginitomaculum	73	1	1	1	1	0	0	0	1	4	1.22 (±1.97)	0.56 (±0.7)	0.32 (±0.59)	0.38 (±0.49)	0.01 (±0.02)	0.01 (±0.01)	2/0	0/0	4/0	0/0	0/0	0/0	2/1	0/0	4/0	0/0	0/0	0/0	0.00196222	0.00221716	0.00114508	0	0.00966638	0.0095505	0.0102231	0.000848003	0.0396187	0.0731018	0.00538573	0.0366377	0.00197026	0.000306882	0.00213189	0.000332627	0.00154964	0.002396
	>AY576758.1.1412 Hellea balneolensis	d__Bacteria;p__Proteobacteria;c__Alphaproteobacteria;o__Caulobacterales;f__Hyphomonadaceae;g__Hellea	Hellea	74	1	1	1	1	0	0	0	1	4	7.45 (±5.81)	3.08 (±2.19)	4.69 (±3.82)	0.49 (±0.65)	0.11 (±0.1)	0.11 (±0.13)	0/1	0/0	2/0	2/0	3/0	0/0	1/2	0/0	2/0	2/0	3/0	0/0	0.13214	0.0881897	0.0801822	0.168546	0.0933447	0.0853317	0.0764769	0.0609392	0.021729	0.0210073	0.0331761	0.00801926	0.0388037	0.0338217	0.0226297	0.228318	0.0709532	0.0655004
	>Bacteria;Proteobacteria;Alphaproteobacteria;Caulobacterales;Hyphomonadaceae;Litorimonas;	d__Bacteria;p__Proteobacteria;c__Alphaproteobacteria;o__Caulobacterales;f__Hyphomonadaceae;g__Litorimonas	Litorimonas	75	1	0	1	0	0	0	0	0	2	0.57 (±0.53)	0.34 (±0.39)	0.46 (±0.53)	0.22 (±0.21)	0.01 (±0.02)	0 (±0.01)	1/0	1/0	6/1	1/0	0/0	0/0	1/5	1/0	7/8	1/0	0/1	0/0	0.00179233	0.00144176	0.00117141	0	0.00638152	0.00471297	0.00621252	0.0020469	0.0126954	0.00759907	0.00573041	0.00820575	0.00315242	0.00599228	0.0220927	0.00129355	0	0.000866026
	>Bacteria;Proteobacteria;Alphaproteobacteria;Caulobacterales;Hyphomonadaceae;Fretibacter;	d__Bacteria;p__Proteobacteria;c__Alphaproteobacteria;o__Caulobacterales;f__Hyphomonadaceae;g__Fretibacter	Fretibacter	76	1	0	0	0	0	0	0	0	1	0.2 (±0.28)	0.09 (±0.16)	0.07 (±0.11)	0.08 (±0.11)	0 (±0.01)	0 (±0)	0/0	0/0	0/0	0/0	0/0	0/0	0/2	0/0	0/1	0/0	0/0	0/0	0.000110428	0.000339238	0	0	0.000650128	0.000975812	0.000924015	0	0.0100821	0.0055894	0.000840173	0.00194971	0.003982	0.00583076	0.000852757	0.000554378	0	0
	>Bacteria;Proteobacteria;Alphaproteobacteria;Caulobacterales;Hyphomonadaceae;	d__Bacteria;p__Proteobacteria;c__Alphaproteobacteria;o__Caulobacterales;f__Hyphomonadaceae;g__f__unclassified__Hyphomonadaceae	Hyphomonadaceae unc	77	1	1	1	0	0	0	1	0	3	2.41 (±3.1)	0.65 (±0.47)	0.55 (±0.99)	0.25 (±0.37)	0.03 (±0.04)	0.01 (±0.01)	3/0	0/0	0/0	0/0	0/0	0/0	3/0	0/0	0/0	0/0	0/0	0/0	0.0392698	0.106206	0.080169	0.0445326	0.00350727	0.00271982	0.00336184	0.00438622	0.000596861	0.000628022	0.00850945	8.47702e-05	0.0530311	0.0101756	0.0140389	0.0148573	0.014531	0.0107099
	>KU926270.1.1395 Silicimonas algicola	d__Bacteria;p__Proteobacteria;c__Alphaproteobacteria;o__Rhodobacterales;f__Rhodobacteraceae;g__Silicimonas	Silicimonas	78	1	0	1	0	0	0	0	0	2	0.3 (±0.47)	0.22 (±0.25)	0.88 (±1.42)	0.18 (±0.2)	0.02 (±0.03)	0.1 (±0.08)	0/0	0/0	0/0	0/0	0/0	0/0	0/1	0/0	0/0	0/0	0/0	0/0	0.000713533	0.000375585	0.000394856	0	0.00112917	0.00116267	0.00112061	0.00459091	0	0	0.000430858	0	0.0137918	0.0151018	0.00745373	0.0015769	0	0
	>AB681154.1.1397 Jannaschia cystaugens	d__Bacteria;p__Proteobacteria;c__Alphaproteobacteria;o__Rhodobacterales;f__Rhodobacteraceae;g__Jannaschia	Jannaschia	79	0	0	1	0	1	0	0	0	2	0.13 (±0.14)	0.2 (±0.19)	0.29 (±0.36)	0.9 (±1.24)	1.2 (±0.66)	0.06 (±0.07)	0/5	0/3	0/5	0/1	0/0	0/0	5/12	3/3	5/9	1/9	0/1	0/1	0.00236146	0.00318641	0.00222436	0.000579503	0	0	0	0.00350898	0	0	0	0	0.000829583	0.00260042	0.00394795	0.00146602	0.00106696	0
	>AMRK01000033.4.1429 Celeribacter baekdonensis B30	d__Bacteria;p__Proteobacteria;c__Alphaproteobacteria;o__Rhodobacterales;f__Rhodobacteraceae;g__Celeribacter	Celeribacter	80	0	1	1	1	0	0	1	0	3	0.23 (±0.38)	1.43 (±1)	1.21 (±1.71)	0.98 (±1.13)	0.03 (±0.04)	0.02 (±0.03)	0/0	0/0	1/0	0/0	0/0	0/0	0/0	0/0	1/0	0/0	0/7	0/1	0.00228501	0.00162349	0.00135567	0	0.000290847	0	0	0.0142406	0.000338759	0	0.000603201	0	0.000394052	0.00628301	0.00811699	0.0010102	0.00302307	0.00998816
	>Bacteria;Proteobacteria;Alphaproteobacteria;Rhodobacterales;Rhodobacteraceae;	d__Bacteria;p__Proteobacteria;c__Alphaproteobacteria;o__Rhodobacterales;f__Rhodobacteraceae;g__f__unclassified__Rhodobacteraceae	Rhodobacteraceae unc	81	1	1	1	1	0	0	0	1	4	2.32 (±3.34)	3.99 (±1.68)	3.45 (±3.23)	0.49 (±0.55)	0.19 (±0.11)	0.1 (±0.06)	9/0	8/0	13/0	1/0	7/0	3/1	5/0	6/0	11/0	1/0	0/0	0/0	0.00558085	0.00427682	0.00381694	0.0097624	0.00241232	0.00184781	0.00247715	0.0155565	0.0749786	0.114017	0.00932808	0.0811759	0.00313168	0.012986	0.00878024	0.0203518	0.0656691	0.0681851
	>FJ882052.1.1336 Planktotalea frisia	d__Bacteria;p__Proteobacteria;c__Alphaproteobacteria;o__Rhodobacterales;f__Rhodobacteraceae;g__Planktotalea	Planktotalea	82	1	1	1	0	1	0	1	0	4	0.61 (±1.02)	1.41 (±1.22)	1.28 (±1.47)	0.72 (±0.87)	1.79 (±1.83)	0.05 (±0.08)	0/0	0/0	0/0	0/0	0/0	0/0	0/1	0/0	0/0	0/0	0/1	0/1	0.00294757	0.00161138	0.000658094	0	0.000530368	0.00101734	0	0.00421077	0.00116146	0	0.0018096	0.000627299	0.0173383	0.0371974	0.0220927	0.00596265	0.00284524	0.00695707
	>AY771778.1.1430 Sulfitobacter brevis	d__Bacteria;p__Proteobacteria;c__Alphaproteobacteria;o__Rhodobacterales;f__Rhodobacteraceae;g__Sulfitobacter	Sulfitobacter	83	1	1	1	1	1	0	0	1	5	0.68 (±0.7)	0.97 (±0.7)	0.64 (±0.53)	1.04 (±0.97)	4.52 (±5.11)	0.07 (±0.07)	2/3	1/1	0/7	0/3	1/0	0/2	5/26	2/18	7/39	3/38	1/2	2/17	0.00291359	0.0024837	0.00184266	0	0.000838323	0.001308	0.000727416	0.0144745	0.0213902	0.00957734	0.00568733	0.00569656	0.00506046	0.0140358	0.0213189	0.00194648	0.00170206	0.0055137
	>Bacteria;Proteobacteria;Alphaproteobacteria;Rhodobacterales;Rhodobacteraceae;Yoonia-Loktanella;	d__Bacteria;p__Proteobacteria;c__Alphaproteobacteria;o__Rhodobacterales;f__Rhodobacteraceae;g__Yoonia-Loktanella	Yoonia-Loktanella	84	1	1	1	0	0	0	1	0	3	0.17 (±0.3)	0.43 (±0.39)	0.81 (±1.16)	1.01 (±2.01)	0.03 (±0.03)	0 (±0.02)	0/10	2/13	1/10	1/3	0/0	0/0	10/28	15/62	11/69	4/24	0/7	0/7	0.00225103	0.0024837	0.00177685	0	0.000359281	0.000581335	0.000550477	0.00172525	0	6.28022e-05	0	0.000135632	0.00124437	0.00308497	0.0126334	0.000209432	0	0.00109697
	>Bacteria;Proteobacteria;Alphaproteobacteria;Rhodobacterales;Rhodobacteraceae;Pseudooctadecabacter;	d__Bacteria;p__Proteobacteria;c__Alphaproteobacteria;o__Rhodobacterales;f__Rhodobacteraceae;g__Octadecabacter	Octadecabacter	85	0	0	1	0	0	0	0	0	1	0.05 (±0.12)	0.09 (±0.11)	2.43 (±5.21)	0.84 (±1.32)	0.02 (±0.03)	0.02 (±0.02)	0/0	0/1	1/1	0/0	0/0	0/0	0/0	1/2	2/9	0/1	0/2	0/3	0	0	0	0	0	0	0	0.000350898	0	0	0	0	0.000456271	0.00386026	0.00318994	0	0	0
	>AB255399.1.1385 Ruegeria atlantica	d__Bacteria;p__Proteobacteria;c__Alphaproteobacteria;o__Rhodobacterales;f__Rhodobacteraceae;g__Ruegeria	Ruegeria	86	0	1	1	1	1	0	1	0	4	0.17 (±0.25)	0.35 (±0.33)	1.04 (±0.91)	3.57 (±4.87)	4.15 (±4.23)	0.18 (±0.13)	0/14	0/6	0/0	0/0	0/0	0/0	14/63	6/56	0/11	0/12	0/1	0/40	0.00332133	0.003877	0.00267186	0	0	0	0	0.0099421	0.00114533	0	0.00163726	0	0.00136881	0.000694523	0	0.00235303	0	0.00129904
	>Bacteria;Proteobacteria;Alphaproteobacteria;Rhodobacterales;Rhodobacteraceae;HIMB11;	d__Bacteria;p__Proteobacteria;c__Alphaproteobacteria;o__Rhodobacterales;f__Rhodobacteraceae;g__HIMB11	HIMB11	87	1	0	0	0	0	0	0	0	1	2.31 (±3.22)	0.07 (±0.1)	0.07 (±0.08)	0 (±0.01)	0.02 (±0.03)	0.02 (±0.05)	0/0	0/0	0/0	0/0	0/0	0/0	0/0	0/0	0/0	0/0	0/0	0/0	0.0549506	0.0495529	0.062769	0.106138	0	0	3.93198e-05	0.0261419	3.22627e-05	0	0.00842327	5.08621e-05	2.07396e-05	0	0.000142126	0.0608954	0.00248958	0.00265581
	>Bacteria;Proteobacteria;Gammaproteobacteria;Xanthomonadales;Xanthomonadaceae;Luteimonas;	d__Bacteria;p__Proteobacteria;c__Gammaproteobacteria;o__Xanthomonadales;f__Xanthomonadaceae;g__Luteimonas	Luteimonas	88	0	0	0	0	1	0	0	0	1	0.01 (±0.01)	0.01 (±0.01)	0.01 (±0.01)	0 (±0.01)	0.7 (±0.32)	0.02 (±0.02)	0/0	0/1	0/0	0/0	0/0	0/0	0/1	1/2	0/0	0/0	0/0	0/1	0.000101933	0.000133272	0	0	0	0	0	0.000409381	0	0	0.000172343	0	0	0	0	0.000234071	0.000279443	2.88675e-05
	>Bacteria;Proteobacteria;Gammaproteobacteria;Burkholderiales;Methylophilaceae;OM43 clade;	d__Bacteria;p__Proteobacteria;c__Gammaproteobacteria;o__Burkholderiales;f__Methylophilaceae;g__OM43 clade	OM43 clade	89	0	0	0	0	1	0	0	0	1	0.02 (±0.02)	0.02 (±0.02)	0.01 (±0.02)	0.03 (±0.03)	2.5 (±2.94)	0.02 (±0.02)	0/0	0/0	0/0	0/0	1/0	0/0	0/0	0/0	0/0	0/0	1/0	0/0	0.000237844	0.000121156	0	0	0.000427716	0.000249144	0.000235919	0.000760278	0.000193576	0.000188407	0.000344686	0	0	0	0	9.85562e-05	0	0
	>Bacteria;Proteobacteria;Gammaproteobacteria;Burkholderiales;Comamonadaceae;Polaromonas;	d__Bacteria;p__Proteobacteria;c__Gammaproteobacteria;o__Burkholderiales;f__Comamonadaceae;g__Polaromonas	Polaromonas	90	0	0	1	0	0	0	0	0	1	0.2 (±0.71)	0.11 (±0.17)	0.15 (±0.27)	0 (±0)	0.13 (±0.16)	0.14 (±0.18)	0/0	0/0	0/0	0/0	0/0	0/0	0/0	0/0	0/0	0/0	0/0	0/0	0	0	0	0.0294655	0	0	0	0	8.06569e-05	0	0.000236972	0	0	8.07585e-05	0	0.00182329	0.000533482	0
	>Bacteria;Proteobacteria;Gammaproteobacteria;Thiomicrospirales;Thioglobaceae;SUP05 cluster;	d__Bacteria;p__Proteobacteria;c__Gammaproteobacteria;o__Pseudomonadales;f__Thioglobaceae;g__SUP05 cluster	SUP05 cluster	91	0	0	0	0	1	0	0	0	1	0.01 (±0.01)	0.01 (±0.01)	0.01 (±0.01)	0.01 (±0.02)	1.16 (±1.03)	0.05 (±0.06)	0/0	0/0	0/0	0/0	0/0	0/0	0/0	0/0	0/0	0/0	0/0	0/0	0.000135911	3.63469e-05	0	0	0	0	3.93198e-05	0.00020469	0.000177445	0	0.000215429	0	0	0	0	0.000147834	0	0
	>Bacteria;Proteobacteria;Gammaproteobacteria;Alteromonadales;Alteromonadaceae;	d__Bacteria;p__Proteobacteria;c__Gammaproteobacteria;o__Alteromonadales;f__Alteromonadaceae;g__f__unclassified__Alteromonadaceae	Alteromonadaceae unc	92	0	0	0	0	0	1	0	0	1	0.02 (±0.04)	0 (±0.01)	0.01 (±0.02)	0.03 (±0.04)	0.02 (±0.03)	0.57 (±0.32)	0/1	0/0	0/1	0/0	2/0	0/0	1/0	0/0	0/0	1/0	0/0	0/0	0.000263328	2.42313e-05	0	0	0.000359281	0	0	0.00184221	0	0	4.30858e-05	0	0.000228135	0.000258427	0	0	0	0
	>AY787042.1.1397 Glaciecola nitratireducens	d__Bacteria;p__Proteobacteria;c__Gammaproteobacteria;o__Alteromonadales;f__Alteromonadaceae;g__Glaciecola	Glaciecola	93	0	0	0	0	1	0	0	0	1	0.01 (±0.01)	0.01 (±0.01)	0.01 (±0.01)	0.15 (±0.22)	0.75 (±0.72)	0.01 (±0.02)	0/0	0/0	0/0	0/0	1/0	0/0	0/1	0/0	0/1	0/0	1/2	0/0	0.000118922	0	1.31619e-05	0	0	0	0	0	0.000258102	0	0.000387772	0	8.29583e-05	0	0	0.00025871	0	0
	>AY771755.1.1509 Colwellia piezophila	d__Bacteria;p__Proteobacteria;c__Gammaproteobacteria;o__Alteromonadales;f__Colwelliaceae;g__Colwellia	Colwellia	94	1	0	0	1	1	0	0	0	3	0.33 (±0.4)	0.06 (±0.13)	0.03 (±0.05)	1.45 (±1.5)	0.8 (±1.1)	0.13 (±0.13)	0/0	0/0	0/2	0/2	2/0	0/0	0/2	0/5	2/19	2/15	2/1	0/16	0.00409432	0.00443432	0.00918699	0	0.00872541	0.0111699	0.0101838	0.00213463	0.000177445	0.000376813	0.000452401	0	0.000145177	0.000177669	0.000947508	2.4639e-05	0	0.000433013
	>AB930131.1.1469 Psychrobium conchae	d__Bacteria;p__Proteobacteria;c__Gammaproteobacteria;o__Alteromonadales;f__Shewanellaceae;g__Psychrobium	Psychrobium	95	0	0	0	0	0	1	0	0	1	1.28 (±4.48)	3.94 (±7.45)	1.23 (±2.03)	4.23 (±12.96)	0.19 (±0.21)	21.27 (±24.36)	0/0	0/0	0/0	1/0	0/0	0/0	0/0	0/0	0/0	1/0	0/0	0/0	0.000484183	0.000872325	0.000829198	0	0	0	0	0.186239	0.00398445	0.00401934	0.0077339	0.000135632	0	0	0	6.15976e-05	0	0
	>BA000038.305651.307184 Vibrio vulnificus YJ016	d__Bacteria;p__Proteobacteria;c__Gammaproteobacteria;o__Vibrionales;f__Vibrionaceae;g__Vibrio	Vibrio	96	1	0	0	1	1	1	0	0	4	0.29 (±0.36)	0.11 (±0.14)	0.14 (±0.18)	1.39 (±0.61)	1.65 (±1.43)	0.35 (±0.43)	0/3	0/3	0/5	0/1	1/0	0/3	3/11	3/41	5/53	1/7	1/41	3/20	0.00842649	0.00918365	0.0106743	0	0.00116339	0.0010381	0.00169075	0.00739809	0	0.000722226	0.000797087	0.000813794	0.00126511	0.00075913	0.00176868	0.000332627	0	0.000808291
	>AY771768.1.1511 Psychromonas antarctica	d__Bacteria;p__Proteobacteria;c__Gammaproteobacteria;o__Alteromonadales;f__Psychromonadaceae;g__Psychromonas	Psychromonas	97	0	0	0	1	0	1	0	0	2	0.03 (±0.06)	0 (±0.01)	0 (±0.01)	5.58 (±9.6)	0.05 (±0.07)	0.21 (±0.29)	0/0	0/2	0/0	1/2	0/0	0/0	0/0	2/4	0/1	3/33	0/0	0/0	0.00022935	0.00019385	0	0	0.00153978	0.00145334	0.00135653	0	0.000129051	3.14011e-05	4.30858e-05	0	0	0	0	0	0	0
	>AY771767.1.1503 Pseudoalteromonas haloplanktis	d__Bacteria;p__Proteobacteria;c__Gammaproteobacteria;o__Alteromonadales;f__Pseudoalteromonadaceae;g__Pseudoalteromonas	Pseudoalteromonas	98	1	0	0	0	0	0	0	0	1	0.84 (±1.42)	0.19 (±0.6)	0.05 (±0.09)	0.41 (±0.29)	0.24 (±0.18)	0.11 (±0.19)	1/2	0/0	0/2	0/1	0/0	0/0	3/7	0/10	2/12	1/31	0/7	0/3	0.0391679	0.0346749	0.0395251	0	0.00350727	0.00411087	0.00353878	0.000175449	0.00285525	0.0027633	0.00348995	0.00088161	0.000311094	0	3.15836e-05	0	0	0
	>KJ855315.1.1467 Granulosicoccus undariae	d__Bacteria;p__Proteobacteria;c__Gammaproteobacteria;o__Granulosicoccales;f__Granulosicoccaceae;g__Granulosicoccus	Granulosicoccus	99	1	1	1	1	0	0	0	1	4	7.55 (±12.59)	7.84 (±7)	4.32 (±3.13)	11.65 (±13.11)	0.13 (±0.08)	0.22 (±0.15)	5/2	1/0	8/0	4/1	0/0	0/0	7/5	1/1	8/0	5/4	0/1	0/0	0.00630288	0.00460394	0.00442239	0	0.181694	0.196699	0.168072	0.00333353	0.0203094	0.0293914	0.488658	0.00803621	0.0148288	0.0117584	0.0648096	0.00447199	0.144574	0.0361999
	>AB495251.1.1512 Cocleimonas flava	d__Bacteria;p__Proteobacteria;c__Gammaproteobacteria;o__Thiotrichales;f__Thiotrichaceae;g__Cocleimonas	Cocleimonas	100	1	1	0	0	0	0	0	0	2	3.97 (±4.66)	0.67 (±0.5)	0.09 (±0.1)	0.31 (±0.25)	0.01 (±0.02)	0.03 (±0.03)	3/0	4/0	2/0	0/0	0/0	0/1	3/0	4/0	2/1	0/1	0/0	1/2	0.00748361	0.00311372	0.00286929	0	0.123285	0.0885498	0.0804876	0.00146207	0.139407	0.0894618	0.0191947	0.00815489	0.0470166	0.00592767	0.0151917	0.00298132	0.00071131	0.00173205
	>ATTE01000001.4876748.4878266 Leucothrix mucor DSM 2157	d__Bacteria;p__Proteobacteria;c__Gammaproteobacteria;o__Thiotrichales;f__Thiotrichaceae;g__Leucothrix	Leucothrix	101	1	1	1	1	0	0	0	1	4	1.69 (±2.39)	1.13 (±1.33)	2.81 (±4.56)	3.1 (±3.31)	0.04 (±0.05)	0.05 (±0.08)	0/0	1/0	1/0	1/0	0/0	0/0	0/0	1/0	1/0	1/2	0/0	0/0	0.00233597	0.000896557	0.00134251	0	0.00349016	0.00292744	0.00267374	0.0466694	0.0554597	0.0720342	0.0446369	0.0351627	0.000601448	0.000678371	0.000868549	0.000813088	0.000228635	0.000519615
	>Bacteria;Proteobacteria;Gammaproteobacteria;Arenicellales;Arenicellaceae;Arenicella;	d__Bacteria;p__Proteobacteria;c__Gammaproteobacteria;o__Arenicellales;f__Arenicellaceae;g__Arenicella	Arenicella	102	0	1	1	0	0	0	0	0	2	0.19 (±0.2)	0.5 (±0.58)	0.19 (±0.29)	0.17 (±0.14)	0.01 (±0.01)	0 (±0)	1/0	7/0	4/1	0/0	0/0	0/0	1/10	7/4	5/14	0/0	0/0	0/0	0.00524107	0.00593666	0.0055938	0	0.00213858	0.00230458	0.00265408	0.000438622	0.0010808	0.000314011	0.000172343	0	0.000642927	0.00116292	0.00232139	3.69586e-05	0.015598	0.0137409
	>Bacteria;Proteobacteria;Gammaproteobacteria;Arenicellales;Arenicellaceae;	d__Bacteria;p__Proteobacteria;c__Gammaproteobacteria;o__Arenicellales;f__Arenicellaceae;g__f__unclassified__Arenicellaceae	Arenicellaceae unc	103	0	0	0	1	0	0	0	0	1	0.15 (±0.2)	0.12 (±0.23)	0.05 (±0.09)	0.56 (±0.74)	0.03 (±0.03)	0.06 (±0.04)	0/0	1/0	0/0	0/0	0/0	0/0	0/0	1/0	0/0	0/0	0/0	0/0	0.00295607	0.00582762	0.00663359	0.00142647	0.000205304	0.000539811	0.000589797	8.77244e-05	0.000290365	0	0.000301601	0	0.000808843	0.00108216	0.00356895	0	0.000406463	0.000692821
	>KM034745.1.1476 Woeseia oceani	d__Bacteria;p__Proteobacteria;c__Gammaproteobacteria;o__Steroidobacterales;f__Woeseiaceae;g__Woeseia	Woeseia	104	0	0	0	0	0	1	0	0	1	0.12 (±0.11)	0.08 (±0.07)	0.07 (±0.07)	0.18 (±0.17)	0.15 (±0.11)	5.92 (±1.85)	0/0	0/0	0/0	0/0	0/0	5/0	0/0	0/0	0/0	0/0	0/0	5/0	0.000654072	0.000411931	0.000960817	0	0.00174508	0.00151562	0.00208395	0.00330429	0.00179058	0.00197827	0.00323144	0.000203448	2.07396e-05	8.07585e-05	0.000189502	0.000677574	0.000558886	0.000433013
	>Bacteria;Proteobacteria;Gammaproteobacteria;Ectothiorhodospirales;Ectothiorhodospiraceae;	d__Bacteria;p__Proteobacteria;c__Gammaproteobacteria;o__Ectothiorhodospirales;f__Ectothiorhodospiraceae;g__f__unclassified__Ectothiorhodospiraceae	Ectothiorhodospiraceae unc	105	1	0	0	1	0	0	0	0	2	2.34 (±4.28)	0.12 (±0.17)	0.1 (±0.09)	0.35 (±0.37)	0.06 (±0.04)	0.04 (±0.05)	0/0	0/0	0/0	0/0	0/0	0/0	0/0	0/0	0/0	0/0	0/0	0/0	0.000722028	0.000411931	0.000289561	0	0.0303678	0.030354	0.0302959	0.000877244	0.169476	0.0793192	0.0149292	0.00740891	0.00095402	0.000371489	0.0084802	0.000209432	0.00104156	0.000952628
	>AYOZ01000043.1.1503 Marinomonas profundimaris	d__Bacteria;p__Proteobacteria;c__Gammaproteobacteria;o__Oceanospirillales;f__Marinomonadaceae;g__Marinomonas	Marinomonas	106	0	0	0	1	0	0	0	0	1	0.2 (±0.35)	0.01 (±0.01)	0.01 (±0.02)	2 (±2.83)	0.02 (±0.02)	0 (±0)	0/0	0/0	0/1	1/2	0/0	0/0	0/0	0/1	1/2	3/4	0/0	0/0	0.00872379	0.00945019	0.00991089	0	0.000889649	0.00095505	0.000963334	0	0	0	0.000581658	0	0.000414791	0.000452248	0.000379003	0	0	0
	>Bacteria;Proteobacteria;Gammaproteobacteria;Oceanospirillales;Nitrincolaceae;	d__Bacteria;p__Proteobacteria;c__Gammaproteobacteria;o__Oceanospirillales;f__Nitrincolaceae;g__f__unclassified__Nitrincolaceae	Nitrincolaceae unc	107	0	0	0	0	1	0	0	0	1	0.01 (±0.01)	0.01 (±0.01)	0.01 (±0.03)	0.02 (±0.02)	0.72 (±0.64)	0.05 (±0.04)	0/0	0/0	0/0	0/0	2/0	0/0	0/0	0/0	0/0	0/0	0/0	2/0	3.39778e-05	0	0	0	3.42173e-05	0	5.89797e-05	0	0.000129051	0.000219808	0	0	0	0	0.000110543	0.000283349	0.000457271	0.000173205
	>Bacteria;Proteobacteria;Gammaproteobacteria;Oceanospirillales;Nitrincolaceae;Marinobacterium;	d__Bacteria;p__Proteobacteria;c__Gammaproteobacteria;o__Oceanospirillales;f__Nitrincolaceae;g__Marinobacterium	Marinobacterium	108	0	0	0	0	1	0	0	0	1	0 (±0.01)	0.01 (±0.02)	0.01 (±0.01)	0.01 (±0.01)	1.25 (±1.44)	0.05 (±0.05)	0/0	0/0	0/0	0/0	2/1	0/0	0/2	0/0	0/0	0/0	3/2	0/1	0.000195372	2.42313e-05	5.26475e-05	0	0	0	0	0	0	0	0	0	2.07396e-05	1.61517e-05	0	0.000455822	0	0
	>AZZQ01000042.30456.31979 Pseudomonas aeruginosa BWHPSA037	d__Bacteria;p__Proteobacteria;c__Gammaproteobacteria;o__Pseudomonadales;f__Pseudomonadaceae;g__Pseudomonas	Pseudomonas	109	1	0	0	0	0	0	0	0	1	1.04 (±3.61)	0.17 (±0.15)	0.19 (±0.22)	0.34 (±1.03)	0.11 (±0.16)	0.11 (±0.18)	1/0	1/2	1/0	1/0	0/0	0/0	1/0	3/2	1/1	1/0	0/0	0/0	0.000186878	0.000218081	7.89713e-05	0.149868	3.42173e-05	0.000456763	0.000117959	0.0106147	0.000306496	0.000125604	0.000409315	0.000847702	0.00170065	0.000694523	0.000379003	0.00114572	0.00154964	0
	>AZNQ01000079.175.1711 Acinetobacter baumannii MDR_MMC4	d__Bacteria;p__Proteobacteria;c__Gammaproteobacteria;o__Pseudomonadales;f__Moraxellaceae;g__Acinetobacter	Acinetobacter	110	1	1	1	0	0	1	1	0	4	3.62 (±6.39)	1.78 (±3.52)	5.06 (±15.95)	0.03 (±0.03)	0.12 (±0.09)	0.41 (±0.31)	1/1	1/2	1/0	0/0	0/0	0/0	2/1	3/4	1/3	0/2	0/0	0/3	0	0.000205966	0	0.116034	0	8.30479e-05	0	0.000438622	0.00145182	0.00169566	0.036149	0.00159368	0.188917	0.184226	0.0421325	0.00629527	7.62118e-05	0.000259808
	>Bacteria;Proteobacteria;Gammaproteobacteria;Cellvibrionales;Cellvibrionaceae;	d__Bacteria;p__Proteobacteria;c__Gammaproteobacteria;o__Cellvibrionales;f__Cellvibrionaceae;g__f__unclassified__Cellvibrionaceae	Cellvibrionaceae unc	111	1	1	0	0	0	0	0	0	2	0.35 (±0.71)	0.35 (±0.37)	0.03 (±0.05)	0.1 (±0.09)	0.01 (±0.01)	0.04 (±0.04)	0/7	0/1	0/1	0/0	0/0	0/0	0/0	0/0	0/0	0/0	0/0	0/0	0.00750059	0.0244372	0.0185319	0.000133732	0	0.00010381	9.82994e-05	0.000175449	0.000177445	3.14011e-05	0.000495487	0	0.00122363	0.00247121	0.0011528	6.15976e-05	0.0110253	0.0113161
	>Bacteria;Proteobacteria;Gammaproteobacteria;Cellvibrionales;Porticoccaceae;Porticoccus;	d__Bacteria;p__Proteobacteria;c__Gammaproteobacteria;o__Pseudomonadales;f__Porticoccaceae;g__Porticoccus	Porticoccus	112	0	0	0	0	1	0	0	0	1	0.01 (±0.01)	0 (±0.01)	0.01 (±0.01)	0.02 (±0.02)	0.35 (±0.52)	0.03 (±0.03)	0/0	0/0	0/0	0/0	3/0	0/0	0/0	0/0	0/0	0/0	3/0	0/0	0	3.63469e-05	0	0	0.000205304	0.000186858	0.000275238	0.000409381	0	0	0	0	0	0	0	0	0	0
	>KR528479.1.1458 Halioglobus lutimaris	d__Bacteria;p__Proteobacteria;c__Gammaproteobacteria;o__Cellvibrionales;f__Halieaceae;g__Halioglobus	Halioglobus	113	0	0	0	0	0	1	0	0	1	0.04 (±0.03)	0.04 (±0.03)	0.03 (±0.03)	0.17 (±0.11)	0.18 (±0.14)	2.24 (±0.96)	0/0	0/0	0/0	0/0	1/0	0/0	0/0	0/0	0/0	0/0	1/2	0/12	0.00038225	0.000254428	0.000171104	0	0.000889649	0.000768193	0.000707756	0.000935727	0.000177445	0	0.000495487	0	0.00047701	0.000484551	0.000142126	3.69586e-05	0	0
	>Bacteria;Proteobacteria;Gammaproteobacteria;Cellvibrionales;Halieaceae;OM60(NOR5) clade;	d__Bacteria;p__Proteobacteria;c__Gammaproteobacteria;o__Cellvibrionales;f__Halieaceae;g__OM60(NOR5) clade	OM60(NOR5) clade	114	0	0	0	0	1	0	0	0	1	0.01 (±0.01)	0.01 (±0.01)	0.01 (±0.01)	0.01 (±0.01)	0.64 (±0.64)	0.2 (±0.13)	0/0	0/0	0/0	0/0	0/0	0/0	0/0	0/0	0/1	0/0	0/0	0/2	8.49444e-05	6.05782e-05	0.000329047	0	1.71086e-05	0.000352953	9.82994e-05	8.77244e-05	0	0	0	0	4.14791e-05	0	0	0.000295668	0	0.00011547
	>Bacteria;Proteobacteria;Gammaproteobacteria;OM182 clade;	d__Bacteria;p__Proteobacteria;c__Gammaproteobacteria;o__Pseudomonadales;f__OM182 clade;g__f__unclassified__OM182 clade	OM182 clade unc	115	0	0	0	0	1	0	0	0	1	0 (±0)	0 (±0.01)	0.01 (±0.01)	0.03 (±0.04)	0.76 (±0.73)	0.09 (±0.05)	0/0	0/0	0/0	0/0	1/0	0/0	0/0	0/0	0/0	0/0	2/0	0/0	0	0	0	0	0	6.22859e-05	3.93198e-05	0.000175449	0	6.28022e-05	0	0	0	0	0	0	0	0
	>Bacteria;Proteobacteria;Gammaproteobacteria;SAR86 clade;	d__Bacteria;p__Proteobacteria;c__Gammaproteobacteria;o__Pseudomonadales;f__SAR86 clade;g__f__unclassified__SAR86 clade	SAR86 clade unc	116	0	0	0	0	1	0	0	0	1	0.05 (±0.07)	0.05 (±0.06)	0.05 (±0.06)	0.04 (±0.04)	6.58 (±3.31)	0.09 (±0.05)	0/0	0/0	0/0	0/0	9/0	0/0	0/0	0/0	0/0	0/0	9/0	0/0	0.000127417	0.000254428	0.000263238	0	0.00025663	2.0762e-05	5.89797e-05	0.000818761	0.00185511	0.00131885	0.00217583	0.00071207	4.14791e-05	0	0	0.000320307	5.08078e-05	0
																				143/184	209/121	154/90	14/64	351/16	217/55						Sample source	1H1	1H2	1H3	1hM	2H1	2H2	2H3	2hM	3H1	3H2	3H3	3hM	4H1	4H2	4H3	4hM	1R1	1R2
																															Gelidium sp. (H)	0.808603	0.805193	0.815628	0.874649	0.887802	0.889401	0.887054	0.405024	0.893985	0.91528	0.901398	0.354221	0.71087	0.691422	0.677547	0.741265	0.80124	0.832049
																															Grateloupia sp. (R)	0.688152	0.706329	0.692802	0.619177	0.835261	0.834486	0.833147	0.311129	0.688164	0.749011	0.866628	0.332689	0.684302	0.65739	0.638763	0.681799	0.864927	0.869952
																															Ulva sp. (L)	0.667426	0.657273	0.657409	0.647751	0.705766	0.734953	0.742338	0.372478	0.549822	0.659298	0.831879	0.330519	0.619076	0.636732	0.634025	0.671057	0.787598	0.824254
																															Saccharina sp. (B)	0.301799	0.379462	0.353594	0.366826	0.743524	0.782373	0.779416	0.366747	0.563662	0.613044	0.787393	0.224861	0.346538	0.330868	0.492609	0.575864	0.662483	0.736353
																															Seawater (S)	0.042846	0.0439555	0.0468563	0.00263005	0.0280753	0.0318489	0.0314951	0.0514942	0.0588311	0.0961816	0.0214783	0.0114948	0.0300931	0.0759937	0.0587613	0.0229389	0.031323	0.033775
																															Sediment (N)	0.0120196	0.0125154	0.0132935	0.116034	0.0112746	0.00967508	0.00973164	0.220042	0.00885612	0.00885512	0.051229	0.00281437	0.195595	0.18975	0.0545923	0.00952299	0.00396301	0.00554257
																															Core group of macroalgae	0.246076	0.309591	0.286481	0.364597	0.666724	0.698785	0.703981	0.24326	0.378878	0.526063	0.742541	0.214791	0.297157	0.294478	0.430658	0.559282	0.654812	0.714471
																															Core and dominant group of macroalgae	0.661887	0.665887	0.659292	0.617349	0.70698	0.741493	0.741846	0.37049	0.537917	0.649407	0.843555	0.321737	0.620258	0.616074	0.582591	0.671241	0.768951	0.812419
[truncated: 166 more columns]

## Sheet: Sheet4
					H	R	L	B	S	N
					#ea9999	#ff0000	#01df01	#bf9000	#0000ff	#000000
					Core taxa (1 = yes; 0 = no)									Relative abundance of core family taxa						MAG+genome number/cultured strain number						Relative abundance (family level)
	Reference sequence from the SILVA 138 database	Taxon	Family	Tree ID	Gelidium sp. (H)	Grateloupia sp. (R)	Ulva sp. (L)	Saccharina sp. (B)	Seawater (S)	Sediment (N)	Dominant phycosphere taxa	Core phycosphere taxa	Core taxa of all	Gelidium sp. (H) (AVERAGE± STDEV.P )	Grateloupia sp. (R) (AVERAGE± STDEV.P )	Ulva sp. (L) (AVERAGE± STDEV.P )	Saccharina sp. (B) (AVERAGE± STDEV.P )	Seawater (S) (AVERAGE± STDEV.P )	Sediment (N) (AVERAGE± STDEV.P )	Gelidium sp. (H)	Grateloupia sp. (R)	Ulva sp. (L)	Saccharina sp. (B)	Seawater (S)	Sediment (N)	1H1	1H2	1H3	1hM	2H1	2H2	2H3	2hM	3H1	3H2	3H3	3hM	4H1	4H2	4H3	4hM	1R1	1R2	1R3	1rM	2R1	2R2	2R3	2rM
	>AB046413.1.1457 Anaerolinea thermophila	d__Bacteria;p__Chloroflexi;c__Anaerolineae;o__Anaerolineales;f__Anaerolineaceae	Anaerolineaceae	1	0	0	0	0	0	1	0	0	1	0.03 (±0.04)	0.05 (±0.08)	0.03 (±0.05)	0.05 (±0.08)	0.03 (±0.03)	1.38 (±4.59)	2/0	2/0	1/0	0/0	2/0	2/0	0.000297369	2.42313e-05	0	0	0.000769889	0.000477525	0	0.00105269	8.06569e-05	6.28022e-05	4.30858e-05	0	0.00130659	0	0	0.000172473	0.00208312	0.00199186	0.00213403	0	0	0.000211095	9.2098e-05	0
	>Bacteria;Chloroflexi;Anaerolineae;SBR1031;A4b	d__Bacteria;p__Chloroflexi;c__Anaerolineae;o__SBR1031;f__o__unclassified__SBR1031	SBR1031 unc	2	0	0	0	0	0	1	0	0	1	0 (±0.01)	0.1 (±0.18)	0.07 (±0.14)	0.01 (±0.01)	0 (±0)	0.51 (±2.16)	1/0	1/0	0/0	0/0	2/0	1/0	4.24812e-05	0	0.000144781	0	0.000171086	0	0	0.000146207	0	0	8.61716e-05	0	0	8.07585e-05	0	3.69586e-05	0.00449649	0.00484974	0.0046324	0	0	0.000358862	4.6049e-05	0
	>DQ022077.1.1461 Truepera radiovictrix	d__Bacteria;p__Deinococcota;c__Deinococci;o__Deinococcales;f__Trueperaceae	Trueperaceae	3	1	1	1	0	0	0	1	0	3	2.12 (±3.68)	1.74 (±1.9)	2.91 (±5.18)	0.15 (±0.18)	0.01 (±0.01)	0.12 (±0.36)	0/0	1/0	0/0	0/0	0/0	0/0	0.000875114	0.000290775	0.000263238	0.000445772	0.00686056	0.0057303	0.00829647	0.00280718	0.117291	0.0827419	0.0133997	0.088517	0.00118216	0.00264888	0.00118439	0.00645543	0.00703689	0.00851592	0.00325309	0.00941473	0.0205596	0.068226	0.0268005	0.0547949
	>Bacteria;Nitrospirota;Nitrospiria;Nitrospirales;Nitrospiraceae;Nitrospira	d__Bacteria;p__Nitrospirota;c__Nitrospiria;o__Nitrospirales;f__Nitrospiraceae	Nitrospiraceae	4	0	0	0	0	0	1	0	0	1	0.03 (±0.08)	0.03 (±0.05)	0.01 (±0.01)	0.03 (±0.03)	0.01 (±0.01)	0.3 (±1.14)	0/0	1/0	0/0	0/0	0/0	1/0	0.000220902	0.000254428	0	0	0.000444825	0.000145334	0.000373538	0.0032458	0.00011292	0	0.000172343	0	0	0	0	0	0.00012702	0.000404145	0	0	0.000602362	0.00175209	0	0.0010852
	>Bacteria;Firmicutes;Clostridia;Peptostreptococcales-Tissierellales;Gottschalkia	d__Bacteria;p__Firmicutes;c__Clostridia;o__Peptostreptococcales-Tissierellales;f__Gottschalkia	Gottschalkia	5	0	0	0	0	0	1	0	0	1	0.01 (±0.02)	0.01 (±0.01)	0.03 (±0.03)	0.02 (±0.03)	0.03 (±0.01)	1.54 (±4.75)	0/0	0/0	0/0	0/0	0/0	0/0	0.00020391	0.000121156	0.000144781	0	0.000239521	0.000249144	0	0.000818761	0	0	0	0	0	0	6.31672e-05	0.00025871	0	0	0	0	9.51098e-05	0.000189986	0	0.000118926
	>KP233895.1.1520 Abyssivirga alkaniphila	d__Bacteria;p__Firmicutes;c__Clostridia;o__Lachnospirales;f__Lachnospiraceae	Lachnospiraceae	6	0	0	0	0	1	0	0	0	1	0.11 (±0.32)	0.1 (±0.21)	0.13 (±0.3)	0.21 (±0.31)	0.24 (±0.44)	0.69 (±2.19)	0/0	0/0	0/0	0/0	0/0	1/0	0	0	0	0	0	4.15239e-05	9.82994e-05	0.012106	6.45255e-05	0	0	0.00583219	0	3.23034e-05	0	0	0	0	0	0	7.92581e-05	0.000548847	0.000828882	0.00781935
	>Bacteria;Cyanobacteria;Cyanobacteriia;Synechococcales;Cyanobiaceae;[Synechococcus] spongiarum group	d__Bacteria;p__Cyanobacteria;c__Cyanobacteriia;o__Synechococcales;f__Cyanobiaceae	Cyanobiaceae	7	0	0	0	0	1	0	0	0	1	0.02 (±0.03)	0.04 (±0.05)	0.03 (±0.03)	0.01 (±0.02)	1.51 (±2.24)	0.04 (±0.14)	0/0	0/0	0/0	0/0	1/0	0/0	0	0	0	0	0	0	0	0.00099421	0	0	0	0	0.00103698	0.000371489	6.31672e-05	0.000542059	0	0	0	0	0.000459697	0.000506628	0.000230245	0.000416239
	>Bacteria;Cyanobacteria;Cyanobacteriia;Thermosynechococcales;Acaryochloridaceae;Acaryochloris MBIC11017	d__Bacteria;p__Cyanobacteria;c__Cyanobacteriia;o__Thermosynechococcales;f__Acaryochloridaceae	Acaryochloridaceae	8	0	1	0	0	0	0	0	0	1	0.07 (±0.11)	0.47 (±0.46)	0.06 (±0.12)	0.03 (±0.07)	0 (±0)	0.01 (±0.03)	0/0	3/0	0/0	0/0	0/0	0/0	0.000960076	0.000726938	0.000737065	0.00106985	0	0	0	0.00456167	0	0	0.0001508	0	0.000124437	0.00138905	0	0.000788449	0.0113556	0.00441673	0.00658426	0.0072309	0.00255211	0.000654395	0.00154264	0.000787881
	>KM019987.1.1462 Chroococcopsis gigantea SAG 12.99	d__Bacteria;p__Cyanobacteria;c__Cyanobacteriia;o__Cyanobacteriales;f__Xenococcaceae	Xenococcaceae	9	0	1	0	0	0	0	0	0	1	0.23 (±0.24)	0.73 (±0.81)	0.68 (±1.42)	0.46 (±0.77)	0.82 (±1.39)	0.11 (±0.38)	1/0	1/0	0/0	0/0	0/0	0/0	0.00169925	0.000799632	0.00115825	0.00106985	0.00331908	0.0039863	0.00428585	0.0095912	0.000145182	0.000188407	0.000280058	0	0.001991	0.00458708	0.00126334	0.00171241	0.0254293	0.0114604	0.0123357	0.0282442	0.00615043	0.00295533	0.00621661	0.00205147
	>AEPT01000071.3897.5401 Arcobacter butzleri JV22	d__Bacteria;p__Campilobacterota;c__Campylobacteria;o__Campylobacterales;f__Arcobacteraceae	Arcobacteraceae	10	0	0	0	1	1	0	0	0	2	0.07 (±0.06)	0.03 (±0.05)	0.03 (±0.04)	0.92 (±1.44)	2.07 (±3.67)	0.1 (±0.3)	1/3	0/0	0/0	0/0	3/2	0/3	0.000858121	0.00122368	0.00109244	0	0.00130026	0.00145334	0.00165143	0	0.000725912	0.00119324	0.000754002	0	0	0	0.000110543	4.92781e-05	0	0	0	0.000291177	0.000158516	6.33285e-05	0.000138147	0
	>Bacteria;Patescibacteria;Saccharimonadia;Saccharimonadales	d__Bacteria;p__Patescibacteria;c__Saccharimonadia;o__Saccharimonadales;f__o__unclassified__Saccharimonadales	Saccharimonadales unc	11	0	1	0	0	0	0	0	0	1	0.38 (±0.81)	0.33 (±0.35)	0.13 (±0.17)	0.08 (±0.11)	0 (±0.01)	0.02 (±0.06)	0/0	1/0	2/0	0/0	0/0	0/0	0.000552256	0.000508857	0.000658094	0	0.00249786	0.00209696	0.00320456	0.000818761	3.22627e-05	0	8.61716e-05	0	0.0333285	0.00544312	0.0105489	0.00117035	0.00317549	0.00470541	0.0027326	0.00155295	0.000982801	0.000654395	0.000345367	0.00184335
	>Bacteria;Patescibacteria;Parcubacteria;Candidatus Campbellbacteria	d__Bacteria;p__Patescibacteria;c__Parcubacteria;o__Candidatus Campbellbacteria;f__o__unclassified__Candidatus Campbellbacteria	Candidatus Campbellbacteria unc	12	1	1	1	0	0	0	1	0	3	0.82 (±1.29)	0.29 (±0.43)	0.72 (±1.69)	0.13 (±0.18)	0 (±0)	0.01 (±0.03)	0/0	0/0	0/0	0/0	0/0	0/0	0.000280376	0.000145388	2.63238e-05	0	0.0125064	0.00232534	0.00886661	0.00166676	0.00209708	0.000188407	0.00236972	0	0.0354025	0.0404115	0.023972	0.000147834	0.00462351	0.00398372	0.0186858	0.00218383	0	0.00185764	0	7.43284e-05
	>Bacteria;Patescibacteria;Parcubacteria;Candidatus Kaiserbacteria	d__Bacteria;p__Patescibacteria;c__Parcubacteria;o__Candidatus Kaiserbacteria;f__o__unclassified__Candidatus Kaiserbacteria	Candidatus Kaiserbacteria unc	13	1	0	0	0	0	0	0	0	1	0.29 (±0.59)	0.21 (±0.37)	0.16 (±0.2)	0.1 (±0.14)	0.01 (±0.01)	0.06 (±0.22)	0/0	0/0	0/0	0/0	0/0	0/0	0.00027188	0.000302891	6.58094e-05	0	0.000205304	6.22859e-05	0.000412858	0.000175449	0.000838831	0	0.000344686	0.000186494	0.00825435	0.0184129	0.0170394	0.000283349	0	0.000404145	0	0	0.000126813	0	4.6049e-05	0
	>Bacteria;Patescibacteria;Gracilibacteria;JGI 0000069-P22	d__Bacteria;p__Patescibacteria;c__Gracilibacteria;o__JGI 0000069-P22;f__o__unclassified__JGI 0000069-P22	JGI 0000069-P22 unc	14	1	0	1	0	0	0	0	0	2	0.5 (±0.44)	0.22 (±0.21)	0.84 (±1.65)	0.07 (±0.18)	0.02 (±0.04)	0.01 (±0.03)	0/0	0/0	0/0	0/0	0/0	0/0	0.00468143	0.00328334	0.00534372	0.000668658	0.00112917	0.00101734	0.00151381	0.00260249	0.0119211	0.0173648	0.00807859	0.0046115	0.00197026	0.00557234	0.00813278	0.00287045	0.00373438	0.00161658	0.00179571	0.000485296	0.000285329	0.000992147	0.000345367	0.000728419
	>Bacteria;Patescibacteria;Gracilibacteria;Absconditabacteriales (SR1)	d__Bacteria;p__Patescibacteria;c__Gracilibacteria;o__Absconditabacteriales (SR1);f__o__unclassified__Absconditabacteriales (SR1)	Absconditabacteriales (SR1) unc	15	1	0	1	0	0	0	0	0	2	0.23 (±0.29)	0.08 (±0.1)	0.21 (±0.36)	0.04 (±0.08)	0.01 (±0.02)	0.03 (±0.14)	1/0	0/0	0/0	0/0	0/0	0/0	9.34587e-05	8.48094e-05	7.89713e-05	0	0.00150556	0.000456763	0.00106163	0.00353822	0.0104693	0.00596621	0.000280058	0.0033569	0.000518489	0.00560464	0.00383741	0.000640615	0.00157504	0.000952628	0.00169161	0.000242648	0.00158516	0.0008866	0.000759808	0.0040286
	>Bacteria;Spirochaetota;Spirochaetia;Spirochaetales;Spirochaetaceae;Treponema	d__Bacteria;p__Spirochaetota;c__Spirochaetia;o__Spirochaetales;f__Spirochaetaceae	Spirochaetaceae	16	0	0	0	0	0	1	0	0	1	0.01 (±0.03)	0.04 (±0.07)	0.04 (±0.06)	0.01 (±0.02)	0.04 (±0.08)	0.31 (±1.15)	0/0	2/0	0/0	0/0	0/0	0/0	2.54887e-05	0	0	0	0.000136869	0	9.82994e-05	0.00137435	0	0	0.000172343	0	0	0	0	1.23195e-05	0.000101616	0	0	0	0	0	0	0.000936538
	>Bacteria;Fusobacteriota;Fusobacteriia;Fusobacteriales;Fusobacteriaceae;Fusobacterium	d__Bacteria;p__Fusobacteriota;c__Fusobacteriia;o__Fusobacteriales;f__Fusobacteriaceae	Fusobacteriaceae	17	0	0	0	1	0	1	0	0	2	0.05 (±0.12)	0.08 (±0.13)	0.09 (±0.15)	0.3 (±0.48)	0.14 (±0.15)	0.56 (±1.79)	0/0	0/0	0/0	0/0	0/0	0/0	0.000127444	0.000109041	7.89713e-05	0	0.000393499	0.0010381	0.000550477	0.0051465	0	0.000188407	0.000215429	0	0	8.07585e-05	0	2.4639e-05	0.000228635	0.00046188	0.000104099	0	4.75549e-05	0	0	0.00447457
	>AAXU02000001.1077624.1079133 Algoriphagus machipongonensis	d__Bacteria;p__Bacteroidota;c__Bacteroidia;o__Cytophagales;f__Cyclobacteriaceae	Cyclobacteriaceae	18	0	1	0	1	0	1	0	0	3	0.08 (±0.06)	2.1 (±4.43)	0.19 (±0.22)	0.45 (±0.52)	0.23 (±0.26)	0.23 (±1.02)	2/7	6/13	3/6	0/1	3/0	2/4	0.00121496	0.0011631	0.00106611	0	0.000701454	0.000809717	0.000471837	0.00181297	0.000145182	0	0.00081863	0	0.00149325	0.00159902	0.000868549	0.000369586	0.00221014	0.00181865	0.00286272	0.0375133	0.000174368	0.00141434	0.000253269	5.94628e-05
	>AB245933.1.1446 Aureispira marina	d__Bacteria;p__Bacteroidota;c__Bacteroidia;o__Chitinophagales;f__Saprospiraceae	Saprospiraceae	19	1	1	1	1	0	0	0	1	4	6.81 (±5.67)	15.65 (±4.59)	9.59 (±5.42)	3.65 (±4.63)	0.13 (±0.07)	0.2 (±0.77)	36/0	41/0	53/0	5/0	1/2	4/2	0.00962625	0.00760862	0.00726536	0	0.0629256	0.0468182	0.0512926	0.0200889	0.140407	0.207875	0.10304	0.0338911	0.0967294	0.129843	0.101904	0.0707264	0.169698	0.282036	0.160026	0.188149	0.153999	0.180845	0.20425	0.133747
	>Bacteria;Bacteroidota;Bacteroidia;Chitinophagales;37-13	d__Bacteria;p__Bacteroidota;c__Bacteroidia;o__Chitinophagales;f__o__unclassified__Chitinophagales	Chitinophagales unc	20	1	1	0	0	0	0	0	0	2	0.25 (±0.49)	1.98 (±3.89)	0.06 (±0.09)	0.28 (±0.44)	0.01 (±0.01)	0.02 (±0.07)	1/0	1/0	1/0	0/0	0/0	0/0	0.000322857	0.000157503	0.000157943	0	0.000102652	0.000124572	0.000471837	0.0200597	0.00106467	0.00178986	0.00710916	5.08621e-05	0.000435531	0.00436096	0.00372687	0.000135515	0.000203231	0.000202073	0	0.000533825	0.0204169	0.116102	0.0581369	0.114525
	>AF170738.1.1422 Cryomorpha ignava	d__Bacteria;p__Bacteroidota;c__Bacteroidia;o__Flavobacteriales;f__Cryomorphaceae	Cryomorphaceae	21	0	0	0	0	1	0	0	0	1	0.16 (±0.23)	0.08 (±0.06)	0.06 (±0.07)	0.13 (±0.12)	1.35 (±0.42)	0.02 (±0.09)	0/1	0/0	0/0	0/0	3/0	0/0	0.000654211	0.000399816	0.000157943	0	0.00109495	0.000809717	0.000825715	0.000467864	0.00638802	0.00706525	0.00159417	0.00496753	0	0.00114677	7.8959e-05	0.000147834	0.000762118	0.000404145	0.00101496	0	0.000142665	0.000295533	0.000184196	0.000148657
	>Bacteria;Bacteroidota;Bacteroidia;Bacteroidales;Bacteroidetes BD2-2	d__Bacteria;p__Bacteroidota;c__Bacteroidia;o__Bacteroidales;f__Bacteroidetes BD2-2	Bacteroidetes BD2-2	22	0	0	0	0	0	1	0	0	1	0 (±0.01)	0.01 (±0.01)	0 (±0.01)	0.06 (±0.12)	0 (±0.01)	0.46 (±1.36)	0/0	0/0	0/0	0/0	0/0	0/0	6.797e-05	0	0	0	0	0	3.93198e-05	0	0.000161314	0	8.61716e-05	0	0	0	0	0.000123195	0	0	0	0	0	0	0	0
	>Bacteria;Bacteroidota;Bacteroidia;Bacteroidales;Marinifilaceae;Marinifilum	d__Bacteria;p__Bacteroidota;c__Bacteroidia;o__Bacteroidales;f__Marinifilaceae	Marinifilaceae	23	1	0	0	0	0	0	0	0	1	0.04 (±0.06)	0.01 (±0.02)	0.01 (±0.01)	0.3 (±0.58)	0.12 (±0.15)	0.17 (±0.7)	0/0	0/0	0/0	0/0	0/0	3/8	0.000280376	0.00226562	0.000618608	0	0.000461933	0.000519049	0.000117959	8.77244e-05	1.61314e-05	0	4.30858e-05	0	0.000207396	0.00134059	0	0	0	0	0	0	0	4.2219e-05	0	0.000639225
	>Bacteria;Bacteroidota;Bacteroidia;Flavobacteriales;NS9 marine group	d__Bacteria;p__Bacteroidota;c__Bacteroidia;o__Flavobacteriales;f__NS9 marine group	NS9 marine group	24	0	0	0	0	1	0	0	0	1	0.04 (±0.06)	0.02 (±0.02)	0.01 (±0.01)	0.12 (±0.13)	0.89 (±0.66)	0.01 (±0.03)	0/0	0/0	0/0	2/0	0/0	0/0	2.54887e-05	0.00019385	0.000105295	0	0.000496151	0.000477525	0.000491497	0	0.000371022	0.000659423	8.61716e-05	0	0.000539229	0.000565309	0.00235298	3.69586e-05	0.000101616	2.88675e-05	0	0	0.000158516	0.000253314	9.2098e-05	8.91941e-05
	>AF521195.1.1371 Brumimicrobium glaciale	d__Bacteria;p__Bacteroidota;c__Bacteroidia;o__Flavobacteriales;f__Crocinitomicaceae	Crocinitomicaceae	25	0	0	0	1	1	0	0	0	2	0.1 (±0.08)	0.05 (±0.06)	0.05 (±0.05)	0.44 (±0.43)	1.89 (±2.8)	0.05 (±0.17)	0/1	0/0	1/1	1/0	7/0	0/1	0.00163128	0.00142964	0.00188215	0	0.00193328	0.00215924	0.00212327	0	0.000903357	0.000973435	0.000883259	8.47702e-05	0.000808843	0.000549158	0.00132651	0	0	0.00150111	0	0.000485296	0.000221923	0.000379971	4.6049e-05	0
	>EF670651.1.1374 Actibacter sediminis	d__Bacteria;p__Bacteroidota;c__Bacteroidia;o__Flavobacteriales;f__Flavobacteriaceae	Flavobacteriaceae	26	1	1	1	1	1	1	0	1	6	13.71 (±12.47)	5.94 (±3.27)	22.02 (±13.11)	9.36 (±5.09)	7.6 (±4.57)	1.01 (±4.1)	89/292	155/659	85/277	30/186	41/44	16/144	0.118608	0.231954	0.216895	0.119913	0.316065	0.362379	0.4023	0.0832797	0.0424578	0.0195001	0.0478683	0.00583219	0.0490491	0.0697107	0.0903607	0.0175676	0.0726552	0.0562917	0.051529	0.0546928	0.010795	0.0235582	0.0383818	0.00413266
	>JMFG01000020.85632.87191 Thermoanaerobaculum aquaticum	d__Bacteria;p__Acidobacteriota;c__Thermoanaerobaculia;o__Thermoanaerobaculales;f__Thermoanaerobaculaceae	Thermoanaerobaculaceae	27	0	0	0	0	1	1	0	0	2	0.03 (±0.06)	0.09 (±0.12)	0.02 (±0.02)	0.06 (±0.11)	0.7 (±0.62)	0.32 (±1.03)	1/0	2/0	1/0	0/0	1/0	1/0	0.000314361	4.84625e-05	0.000197428	0	0.000273738	0.00020762	3.93198e-05	0.00248553	0.000129051	9.42034e-05	0.000366229	0	0	0.000549158	0	1.23195e-05	0.00139722	0.00401259	0.000520494	0.00145589	0.000364587	0.00198429	0.000115122	4.45971e-05
	>Bacteria;Actinobacteriota;Acidimicrobiia;Microtrichales;Microtrichaceae;Candidatus Microthrix	d__Bacteria;p__Actinobacteriota;c__Acidimicrobiia;o__Microtrichales;f__Microtrichaceae	Microtrichaceae	28	1	1	1	1	0	0	0	1	4	4.21 (±4.31)	13.72 (±9.22)	9.78 (±9.89)	1.11 (±1.29)	0.31 (±0.14)	0.29 (±0.96)	1/0	29/0	20/0	6/0	6/0	0/0	0.0228974	0.0241707	0.0215855	0.000445772	0.0529683	0.0521956	0.052138	0.0416399	0.00743656	0.00775608	0.0310433	0.00311954	0.0828339	0.0697269	0.18219	0.0212881	0.0663296	0.147831	0.101366	0.108027	0.0653721	0.0971671	0.0545681	0.0215255
	>Bacteria;Actinobacteriota;Acidimicrobiia;Actinomarinales;Actinomarinaceae;Candidatus Actinomarina	d__Bacteria;p__Actinobacteriota;c__Acidimicrobiia;o__Actinomarinales;f__Actinomarinaceae	Actinomarinaceae	29	0	0	0	0	1	0	0	0	1	0.04 (±0.07)	0.09 (±0.11)	0.07 (±0.08)	0.03 (±0.03)	17.9 (±9.67)	0.12 (±0.48)	0/0	0/0	0/0	0/0	0/0	0/0	0.000178421	0.000218081	0.000144781	0	0.000239521	0	0.000275238	0.00099421	0.000483941	0.000219808	0.000926345	0.000152586	0	0	0	0.00269797	0	0	0	0	0.000951098	0.00122435	0.000782833	0.000683822
	>Bacteria;Actinobacteriota;Acidimicrobiia;Actinomarinales;Actinomarinaceae;Candidatus Actinomarina	d__Bacteria;p__Actinobacteriota;c__Acidimicrobiia;o__Actinomarinales;f__o__unclassified__Actinomarinales	Actinomarinales unc	30	0	0	0	0	0	1	0	0	1	0.05 (±0.15)	0.06 (±0.09)	0.04 (±0.05)	0.02 (±0.03)	0.02 (±0.03)	1.05 (±2.83)	0/0	0/0	0/0	0/0	0/0	0/0	3.3985e-05	4.84625e-05	0	0	0.000427716	8.30479e-05	0	0.00614071	0.000500073	0.000251209	0.000473944	0	0	0	0	2.4639e-05	0.00236256	0.00233827	0.0023162	0	0.000110961	0.000738833	6.90735e-05	7.43284e-05
	>Bacteria;Planctomycetota;Phycisphaerae;Phycisphaerales;Phycisphaeraceae;SM1A02	d__Bacteria;p__Planctomycetota;c__Phycisphaerae;o__Phycisphaerales;f__Phycisphaeraceae	Phycisphaeraceae	31	0	0	0	0	0	1	0	0	1	0.03 (±0.04)	0.04 (±0.04)	0 (±0.01)	0.02 (±0.04)	0.02 (±0.02)	0.59 (±1.8)	1/0	0/0	0/0	0/0	0/0	1/0	0.00061173	0.000884441	0.000250076	0.00031204	0.000153978	6.22859e-05	9.82994e-05	0.000877244	0	0	0.000107715	0	0.000186656	0.000565309	0.000142126	0.0011334	7.62118e-05	0.000144338	0	0.000291177	0	0.000738833	0	8.91941e-05
	>Bacteria;Verrucomicrobiota;Kiritimatiellae;Kiritimatiellales;Kiritimatiellaceae;R76-B128	d__Bacteria;p__Verrucomicrobiota;c__Kiritimatiellae;o__Kiritimatiellales;f__Kiritimatiellaceae	Kiritimatiellaceae	32	0	0	0	0	0	1	0	0	1	0 (±0.01)	0 (±0)	0 (±0)	0.01 (±0.02)	0.01 (±0.01)	0.33 (±1.26)	0/0	0/0	0/0	0/0	0/0	1/0	3.3985e-05	4.84625e-05	0	0	0.000342173	0	0	0	0	0	0	0	0	0	0	2.4639e-05	0	0	0	0	0	0	0	4.45971e-05
	>Bacteria;Verrucomicrobiota;Verrucomicrobiae;Opitutales;Puniceicoccaceae;Cerasicoccus	d__Bacteria;p__Verrucomicrobiota;c__Verrucomicrobiae;o__Opitutales;f__Puniceicoccaceae	Puniceicoccaceae	33	0	0	0	0	1	0	0	0	1	0.01 (±0.02)	0.02 (±0.02)	0.02 (±0.03)	0.05 (±0.1)	0.59 (±0.64)	0.11 (±0.43)	0/1	0/0	0/0	0/0	3/0	0/0	0.000144436	2.42313e-05	3.94856e-05	0	0.000136869	0.000249144	0.000275238	0.000614071	6.45255e-05	0	0.000430858	0	0	0	0.000110543	0	0	0	0	0	7.92581e-05	0.00042219	0	0.000564896
	>AB372852.1.1440 Haloferula harenae	d__Bacteria;p__Verrucomicrobiota;c__Verrucomicrobiae;o__Verrucomicrobiales;f__Rubritaleaceae	Rubritaleaceae	34	1	1	1	1	0	1	0	1	5	8.19 (±11.68)	5.49 (±4.99)	1.5 (±2.21)	24.67 (±30.94)	0.33 (±0.25)	0.32 (±0.98)	4/0	2/0	2/0	1/0	2/0	4/4	0.348822	0.22678	0.277387	0.159453	0.000889649	0.000560573	0.00114027	0.014416	0.0107435	0.0144131	0.00271441	0.00749368	0.00149325	0.0189298	0.00371107	0.221505	0.101438	0.0496521	0.191906	0.132971	0.0737576	0.0321709	0.0393489	0.0370304
	>Bacteria;Verrucomicrobiota;Verrucomicrobiae;Verrucomicrobiales;DEV007	d__Bacteria;p__Verrucomicrobiota;c__Verrucomicrobiae;o__Verrucomicrobiales;f__DEV007	DEV007	35	1	0	0	0	1	0	0	0	2	0.78 (±1.91)	0.19 (±0.21)	0.02 (±0.02)	0.02 (±0.02)	0.41 (±0.41)	0.1 (±0.35)	1/0	0/0	0/0	0/0	5/0	0/0	0.000892106	0.000799632	0.000618608	0	0.000769889	0.000186858	0.000373538	0.00263173	0.0202771	0.0791308	0.000409315	0.00157673	0.00124437	0.0118553	0.00306361	0.00119499	0.00736714	0.00473427	0.00523097	0.0034456	0.000174368	0.000738833	0.000230245	0.000341911
	>AB117562.1.1445 Bilophila wadsworthia	d__Bacteria;p__Desulfobacterota;c__Desulfovibrionia;o__Desulfovibrionales;f__Desulfovibrionaceae	Desulfovibrionaceae	36	0	0	0	0	0	1	0	0	1	0.02 (±0.03)	0.02 (±0.02)	0.02 (±0.02)	0.05 (±0.03)	0.05 (±0.04)	0.88 (±3.27)	0/0	0/0	0/0	0/0	0/0	0/0	5.09775e-05	2.42313e-05	5.26475e-05	0	0.000410607	0.000394477	0.000412858	0.00131587	0	0	0.000280058	5.08621e-05	0	0	3.15836e-05	0.000283349	0	0.000144338	0	0	6.34065e-05	0.000211095	9.2098e-05	0.000579762
	>Bacteria;Myxococcota;Polyangia;Polyangiales;Sandaracinaceae;Sandaracinus	d__Bacteria;p__Myxococcota;c__Polyangia;o__Polyangiales;f__Sandaracinaceae	Sandaracinaceae	37	1	0	0	0	0	1	0	0	2	0.37 (±0.96)	0.07 (±0.04)	0.02 (±0.02)	0.07 (±0.05)	0.02 (±0.02)	0.41 (±1.24)	0/0	0/0	0/0	0/0	0/0	0/0	0.000356842	0.000205966	0.000131619	0	0.000530368	0.000498287	0.000570137	0.00248553	0.000193576	9.42034e-05	0.000280058	0.0397403	0.00282058	0.002342	0.00934875	0.000172473	0.0012956	0.000837158	0.000832791	0.00140736	3.17033e-05	0.000189986	0.000299318	0
	>Bacteria;Bdellovibrionota;Bdellovibrionia;Bdellovibrionales;Bdellovibrionaceae;Bdellovibrio	d__Bacteria;p__Bdellovibrionota;c__Bdellovibrionia;o__Bdellovibrionales;f__Bdellovibrionaceae	Bdellovibrionaceae	38	1	1	0	0	0	0	0	0	2	0.33 (±0.63)	0.31 (±0.35)	0.11 (±0.08)	0.18 (±0.22)	0.08 (±0.06)	0.03 (±0.13)	0/0	0/0	0/0	0/0	0/0	0/0	0.000373835	0.000835979	0.000381694	0	0.00107784	0.00166096	0.00108129	0.000175449	0.00154861	0.00084783	0.000193886	0.00016954	0.00823361	0.0109832	0.0246984	0.000739171	0.00683366	0.00447447	0.013663	0.00757061	0	0.000105548	0.000345367	0.00010406
	>Bacteria;Desulfobacterota;Desulfuromonadia;Bradymonadales;Bradymonadaceae;Bradymonas	d__Bacteria;p__Desulfobacterota;c__Desulfuromonadia;o__Bradymonadales;f__o__unclassified__Bradymonadales	Bradymonadales unc	39	0	0	0	0	0	1	0	0	1	0.05 (±0.05)	0.04 (±0.05)	0.03 (±0.02)	0.06 (±0.07)	0.03 (±0.02)	0.74 (±3.04)	0/0	0/0	0/0	0/0	0/0	0/0	2.54887e-05	0.000145388	0.000276399	0	0.0011976	0.00134953	0.000924015	0.0011989	0.000322627	0.000628022	0.000473944	0.000339081	0.000331833	0.00116292	6.31672e-05	0.000110876	0	0	7.80742e-05	0	0	0	0	0.000371642
	>AJ288899.1.1371 Bacteriovorax stolpii	d__Bacteria;p__Bdellovibrionota;c__Bdellovibrionia;o__Bacteriovoracales;f__Bacteriovoracaceae	Bacteriovoracaceae	40	0	1	0	0	0	0	0	0	1	0.17 (±0.19)	0.58 (±1.08)	0.15 (±0.13)	0.11 (±0.12)	0.01 (±0.01)	0.06 (±0.24)	2/0	2/0	1/0	0/0	0/0	0/0	0.00163128	0.00198696	0.0019348	0	0.000598802	0.000643621	0.000668436	0	0.00153248	0.000910632	0.000280058	8.47702e-05	0.00396126	0.00560464	0.0061588	0.0010718	0.000355655	0.000548483	0.000702668	0.00266913	3.17033e-05	6.33285e-05	0	0
	>AB110549.1.1485 Desulfobulbus japonicus	d__Bacteria;p__Desulfobacterota;c__Desulfobulbia;o__Desulfobulbales;f__Desulfobulbaceae	Desulfobulbaceae	41	0	0	0	0	0	1	0	0	1	0.02 (±0.03)	0.01 (±0.01)	0.01 (±0.01)	0.07 (±0.11)	0.03 (±0.03)	0.72 (±2.73)	0/0	0/0	0/0	0/0	0/0	2/0	0	1.21156e-05	0	0	0.000650128	0.000851241	0.000314558	0.000263173	9.67882e-05	9.42034e-05	0.0001508	0	0	0	0	0.0005051	0	0	0	0.000485296	0.000158516	2.11095e-05	4.6049e-05	5.94628e-05
	>CP003985.2137188.2138627 Desulfocapsa sulfexigens DSM 10523	d__Bacteria;p__Desulfobacterota;c__Desulfobulbia;o__Desulfobulbales;f__Desulfocapsaceae	Desulfocapsaceae	42	0	0	0	0	0	1	0	0	1	0.04 (±0.04)	0.04 (±0.07)	0.01 (±0.02)	0.07 (±0.06)	0.02 (±0.02)	0.7 (±2.58)	0/0	0/0	0/0	0/0	0/0	1/0	4.24812e-05	0	0	0	0.000410607	0.000747431	0.000924015	0.00105269	0.000258102	0.000219808	4.30858e-05	3.39081e-05	0.000373312	0.000904495	0.000600088	2.4639e-05	0.000304847	0	0	0.000436766	0	4.2219e-05	4.6049e-05	4.45971e-05
	>Bacteria;Desulfobacterota;Syntrophobacteria;Syntrophobacterales;Syntrophobacteraceae;Desulfacinum	d__Bacteria;p__Desulfobacterota;c__Syntrophobacteria;o__Syntrophobacterales;f__o__unclassified__Syntrophobacterales	Syntrophobacterales unc	43	0	0	0	0	0	1	0	0	1	0.04 (±0.08)	0.02 (±0.02)	0.01 (±0.02)	0.02 (±0.04)	0.02 (±0.02)	0.62 (±2.19)	0/0	0/0	0/0	0/0	0/0	1/0	0	0.000121156	6.58094e-05	0	0.00063302	0.000373715	0.00102231	0.00347974	0	0.000471017	0.000430858	0	0	0	0	0	0.000457271	0	0	0.000388236	0.000237774	4.2219e-05	0.000161171	0
	>AF099063.1.1489 Desulfofaba gelida	d__Bacteria;p__Desulfobacterota;c__Desulfobacteria;o__Desulfobacterales;f__Desulfolunaceae	Desulfolunaceae	44	0	0	0	0	0	1	0	0	1	0 (±0.01)	0 (±0)	0 (±0)	0.01 (±0.01)	0.01 (±0.01)	0.62 (±2.53)	0/0	0/0	0/0	0/0	0/0	0/0	0	0	0	0	0.000102652	4.15239e-05	0	0.000438622	0	0	0	0	0	0	0	3.69586e-05	0	0	0	0	0	0	0	0
	>AY851292.1.1469 Algorimarina butyrica	d__Bacteria;p__Desulfobacterota;c__Desulfobacteria;o__Desulfobacterales;f__Desulfosarcinaceae	Desulfosarcinaceae	45	0	0	0	0	0	1	0	0	1	0.05 (±0.11)	0.03 (±0.03)	0.04 (±0.05)	0.08 (±0.12)	0.07 (±0.05)	1.46 (±5.59)	0/0	1/0	0/0	0/0	0/0	0/0	0.000127444	8.48094e-05	0.000105295	0	0.000650128	0.000560573	0.000766735	0.00467864	0.000500073	0.000157006	0.000409315	0.000101724	0	0	6.31672e-05	0.000344947	0	0	0	0	6.34065e-05	0.000506628	0.000138147	0.000416239
	>Bacteria;Proteobacteria;Alphaproteobacteria;Micavibrionales;Micavibrionaceae;Micavibrio	d__Bacteria;p__Proteobacteria;c__Alphaproteobacteria;o__Micavibrionales;f__o__unclassified__Micavibrionales	Micavibrionales unc	46	0	0	1	0	0	0	0	0	1	0.7 (±1.59)	0.11 (±0.15)	0.08 (±0.08)	0.04 (±0.07)	0 (±0)	0 (±0.01)	0/0	0/0	0/0	1/0	0/0	0/0	0.000348346	0.00019385	0	0	0	8.30479e-05	7.86395e-05	0	0.000241971	0	0.000323144	0	0.0289317	0.0214979	0.0595983	0.000689893	0.000279443	0.00046188	0.000286272	0	0	0	0	0
	>AB689189.1.1331 Algimonas porphyrae	d__Bacteria;p__Proteobacteria;c__Alphaproteobacteria;o__Caulobacterales;f__Hyphomonadaceae	Hyphomonadaceae	47	1	1	1	1	0	0	0	1	4	11.74 (±5.94)	3.81 (±2.62)	5.63 (±4.04)	1.46 (±1.75)	0.16 (±0.14)	0.14 (±0.62)	7/12	1/0	15/10	3/0	5/1	0/1	0.173825	0.196564	0.161641	0.212277	0.111497	0.101215	0.0945247	0.0683373	0.0840283	0.108083	0.0525431	0.0548972	0.101168	0.0558203	0.0576559	0.243545	0.0485469	0.0347276	0.0451529	0.0414928	0.012285	0.00973149	0.00773623	0.00462323
	>Bacteria;Proteobacteria;Alphaproteobacteria;Rhodospirillales;AEGEAN-169 marine group	d__Bacteria;p__Proteobacteria;c__Alphaproteobacteria;o__Rhodospirillales;f__AEGEAN-169 marine group	AEGEAN-169 marine group	48	0	0	0	0	1	0	0	0	1	0 (±0)	0 (±0.01)	0 (±0.01)	0 (±0)	1.33 (±1.54)	0.03 (±0.09)	0/0	0/0	0/0	0/0	0/0	0/0	4.24812e-05	2.42313e-05	3.94856e-05	0	0	4.15239e-05	0	0	3.22627e-05	0	0	0	0	0	0	0	0	0	0	0	0.000158516	0	0.000391416	4.45971e-05
	>Bacteria;Proteobacteria;Alphaproteobacteria;SAR11 clade;Clade I;Clade Ia	d__Bacteria;p__Proteobacteria;c__Alphaproteobacteria;o__SAR11 clade;f__Clade I	Clade I	49	0	0	0	0	1	0	0	0	1	0.02 (±0.04)	0.03 (±0.03)	0.02 (±0.02)	0.02 (±0.04)	9.19 (±5.2)	0.02 (±0.08)	0/0	0/0	0/0	0/0	0/0	0/0	0.000152932	0.00019385	2.63238e-05	0	5.13259e-05	0	0	0.00172525	0.000483941	6.28022e-05	0	0.000220402	0	0	0	0.000234071	0	0	0	0	0.000475549	0.000548847	0.000759808	0.000564896
	>Bacteria;Proteobacteria;Alphaproteobacteria;SAR11 clade;Clade II	d__Bacteria;p__Proteobacteria;c__Alphaproteobacteria;o__SAR11 clade;f__Clade II	Clade II	50	0	0	0	0	1	0	0	0	1	0 (±0.01)	0 (±0)	0 (±0.01)	0 (±0)	1.43 (±0.77)	0 (±0.01)	0/0	0/0	0/0	0/0	0/0	0/0	0	0	0	0	0	0	0	0.000233932	0	0	0	0	0	0	0	0	0	0	0	0	0	0	0	0
	>AY739662.1.1443 Altererythrobacter luteolus	d__Bacteria;p__Proteobacteria;c__Alphaproteobacteria;o__Sphingomonadales;f__Sphingomonadaceae	Sphingomonadaceae	51	1	1	1	1	0	0	0	1	4	1.11 (±1.19)	1.88 (±2.72)	1.19 (±1.27)	0.8 (±1.27)	0.09 (±0.08)	0.15 (±0.49)	33/142	17/92	33/95	15/64	0/4	6/44	0.018216	0.0115947	0.0120563	0.0346811	0.000359281	0.000685145	0	0.00693023	0.000419416	0.000219808	0.00107715	0.00132241	0.0177116	0.0376012	0.0213189	0.0134406	0.00538563	0.00577351	0.00476252	0.00611472	0.00122058	0.000358862	0.00278596	0.000237851
	>Bacteria;Proteobacteria;Alphaproteobacteria;Puniceispirillales;SAR116 clade;Candidatus Puniceispirillum	d__Bacteria;p__Proteobacteria;c__Alphaproteobacteria;o__Puniceispirillales;f__SAR116 clade	SAR116 clade	52	0	0	0	0	1	0	0	0	1	0.01 (±0.01)	0.01 (±0.02)	0.01 (±0.01)	0.02 (±0.02)	1.79 (±0.58)	0.02 (±0.06)	0/0	0/0	0/0	0/0	0/0	0/0	5.94737e-05	0.000157503	0.000118457	0	0	0	3.93198e-05	0	0.000387153	0.000376813	0.000236972	0	0	0	0	0.000147834	0	0	0	0	0.000142665	0.000527738	0.000115122	0.00020812
	>Bacteria;Proteobacteria;Alphaproteobacteria;Kiloniellales;Kiloniellaceae	d__Bacteria;p__Proteobacteria;c__Alphaproteobacteria;o__Kiloniellales;f__Kiloniellaceae	Kiloniellaceae	53	0	0	0	0	0	1	0	0	1	0.07 (±0.1)	0.03 (±0.04)	0.02 (±0.03)	0.12 (±0.16)	0.02 (±0.02)	0.25 (±0.8)	1/16	1/10	0/2	1/4	0/0	2/1	0.000356842	0.000242313	0.000302723	0	0.000461933	0.00101734	0.000629116	0.00432774	0.000483941	0	0.00144337	0	2.07396e-05	0.00095295	0.000252669	0	0.000381059	0	0	0	0.000332884	0.00143545	2.30245e-05	5.94628e-05
	>AQQY01000019.454.1899 Actibacterium atlanticum	d__Bacteria;p__Proteobacteria;c__Alphaproteobacteria;o__Rhodobacterales;f__Rhodobacteraceae	Rhodobacteraceae	54	1	1	1	1	1	1	0	1	6	7.66 (±4.12)	9.83 (±4.09)	13.09 (±12.28)	11.75 (±13.85)	19.27 (±5.15)	0.37 (±1.49)	98/311	63/272	75/245	28/187	24/178	20/210	0.0862284	0.0794785	0.0843282	0.117505	0.00691189	0.0061663	0.0061732	0.105006	0.108177	0.132544	0.0314957	0.0903311	0.0514756	0.113094	0.0978302	0.108362	0.0775074	0.0992754	0.0670917	0.0983694	0.0501546	0.0847547	0.0530715	0.0621683
	>AB680960.1.1411 Ahrensia kielensis	d__Bacteria;p__Proteobacteria;c__Alphaproteobacteria;o__Rhizobiales;f__Rhizobiaceae	Rhizobiaceae	55	1	1	1	1	0	0	0	1	4	2.6 (±2.6)	7.57 (±4.1)	10.48 (±14.78)	1.52 (±1.79)	0.16 (±0.12)	0.14 (±0.57)	7/3	9/7	5/1	0/2	1/2	0/0	0.0111386	0.0101529	0.00923964	0.00316498	0.00603935	0.00726669	0.006763	0.0443008	0.00880773	0.0102682	0.0278765	0.0102063	0.0918556	0.0471307	0.0544185	0.0671414	0.118027	0.127364	0.135927	0.161798	0.0679242	0.109157	0.0500322	0.0673713
	>FJ594057.1.1436 Agaricicola taiwanensis	d__Bacteria;p__Proteobacteria;c__Alphaproteobacteria;o__Rhizobiales;f__Stappiaceae	Stappiaceae	56	1	0	0	0	0	0	0	0	1	0.51 (±1.74)	0.22 (±0.32)	0.02 (±0.04)	0.19 (±0.27)	0.18 (±0.13)	0.01 (±0.03)	7/35	7/21	0/2	2/15	1/0	0/5	0.000824136	0.00130849	0.000973979	0	0	0	0	0.0722264	0	0	0	0	4.14791e-05	0.000242275	0	0.00623368	0	0	0	0	0.000348736	0.00179431	0.00960122	0.000579762
	>Bacteria;Proteobacteria;Alphaproteobacteria;Rhizobiales;Rhizobiales Incertae Sedis;Bauldia	d__Bacteria;p__Proteobacteria;c__Alphaproteobacteria;o__Rhizobiales;f__Rhizobiales Incertae Sedis	Rhizobiales Incertae Sedis	57	0	0	0	1	0	0	0	0	1	0.04 (±0.12)	0.1 (±0.11)	0.04 (±0.05)	0.35 (±0.4)	0.01 (±0.01)	0.06 (±0.2)	2/11	1/2	0/0	0/1	0/0	0/2	0.000322857	0.00019385	0.000263238	0	1.71086e-05	0	0.000137619	0.00523422	0	0	0.000280058	0	0.000165917	1.61517e-05	0	0.000209432	0.000203231	0.000721688	0	0.000922062	0.00199731	0.00449633	0.00276294	0.00121899
	>AB021421.1.1445 Acidovorax avenae	d__Bacteria;p__Proteobacteria;c__Gammaproteobacteria;o__Burkholderiales;f__Comamonadaceae	Comamonadaceae	58	0	0	1	0	0	1	0	0	2	0.23 (±0.76)	0.16 (±0.21)	0.21 (±0.28)	0.02 (±0.02)	0.19 (±0.18)	0.26 (±0.96)	3/0	1/0	0/0	0/0	2/0	1/0	0	7.26938e-05	0	0.0315161	6.84346e-05	0.000934288	0.000412858	0.000438622	8.06569e-05	0	0.000236972	0	0	0.000129214	0	0.00213128	0.000533482	0.000144338	0	0	0.00416898	0.00536182	0.0057331	8.91941e-05
	>BAMT01000025.423.1941 Methylobacillus glycogenes JCM 2850	d__Bacteria;p__Proteobacteria;c__Gammaproteobacteria;o__Burkholderiales;f__Methylophilaceae	Methylophilaceae	59	0	0	0	0	1	0	0	0	1	0.02 (±0.02)	0.02 (±0.02)	0.02 (±0.02)	0.03 (±0.03)	2.51 (±2.95)	0.02 (±0.07)	0/0	0/0	0/0	0/0	8/0	0/0	0.000237895	0.000121156	0.000144781	0	0.000479042	0.000311429	0.000275238	0.000760278	0.000193576	0.000188407	0.000344686	0	0.000124437	0	0	9.85562e-05	0	0	0	0	0.000697472	0.000379971	0.000506539	0.000416239
	>AJUE01000026.127276.128791 Ectothiorhodospira haloalkaliphila ATCC 51935	d__Bacteria;p__Proteobacteria;c__Gammaproteobacteria;o__Ectothiorhodospirales;f__Ectothiorhodospiraceae	Ectothiorhodospiraceae	60	1	0	0	1	0	0	0	0	2	2.35 (±4.28)	0.12 (±0.16)	0.1 (±0.09)	0.36 (±0.38)	0.06 (±0.04)	0.21 (±0.85)	0/0	0/0	0/0	0/0	0/0	0/0	0.000722181	0.000436163	0.000355371	0	0.0304192	0.03079	0.0303745	0.00122814	0.169476	0.079382	0.0149292	0.00740891	0.00095402	0.000371489	0.00863812	0.00024639	0.00104156	0.000952628	0.000364346	0	4.75549e-05	0.000147767	9.2098e-05	0.000118926
	>KM034745.1.1476 Woeseia oceani	d__Bacteria;p__Proteobacteria;c__Gammaproteobacteria;o__Steroidobacterales;f__Woeseiaceae	Woeseiaceae	61	0	0	0	0	0	1	0	0	1	0.12 (±0.11)	0.08 (±0.07)	0.07 (±0.07)	0.18 (±0.17)	0.15 (±0.11)	1.86 (±7.05)	0/0	0/0	0/0	0/0	1/0	10/0	0.000654211	0.000411931	0.000960817	0	0.00174508	0.00151562	0.00208395	0.00330429	0.00179058	0.00204107	0.00323144	0.000203448	2.07396e-05	8.07585e-05	0.000189502	0.000677574	0.000558886	0.000433013	0	0.00116471	0.000507252	0.00164654	6.90735e-05	0.000609493
	>KJ855315.1.1467 Granulosicoccus undariae	d__Bacteria;p__Proteobacteria;c__Gammaproteobacteria;o__Granulosicoccales;f__Granulosicoccaceae	Granulosicoccaceae	62	1	1	1	1	0	0	0	1	4	7.55 (±12.59)	7.84 (±7)	4.32 (±3.13)	11.65 (±13.11)	0.13 (±0.08)	0.15 (±0.58)	16/5	25/1	30/0	9/4	0/1	0/0	0.00630422	0.00460394	0.00442239	0	0.181694	0.196699	0.168072	0.00333353	0.0203094	0.0293914	0.488658	0.00803621	0.0148288	0.0117584	0.0648096	0.00447199	0.144574	0.0361999	0.0691477	0.0212074	0.268051	0.0987925	0.179315	0.111344
	>Bacteria;Proteobacteria;Gammaproteobacteria;B2M28	d__Bacteria;p__Proteobacteria;c__Gammaproteobacteria;o__B2M28;f__o__unclassified__B2M28	B2M28 unc	63	0	0	0	0	0	1	0	0	1	0.01 (±0.02)	0.01 (±0.01)	0.01 (±0.02)	0.03 (±0.03)	0.02 (±0.01)	0.47 (±1.43)	0/0	0/0	0/0	0/0	0/0	0/0	0.000127444	8.48094e-05	5.26475e-05	0	0.000239521	8.30479e-05	0.000235919	0.000906486	0.000274233	0	0	5.08621e-05	0	0	0	0	0	0	0	0	0	0.000126657	4.6049e-05	5.94628e-05
	>AB500096.1.1506 Arenicella xantha	d__Bacteria;p__Proteobacteria;c__Gammaproteobacteria;o__Arenicellales;f__Arenicellaceae	Arenicellaceae	64	1	1	1	1	0	0	0	1	4	0.43 (±0.53)	0.68 (±0.68)	0.26 (±0.3)	0.98 (±1.14)	0.04 (±0.03)	0.04 (±0.14)	1/14	9/5	5/14	0/0	0/0	0/0	0.0106033	0.0167075	0.0164523	0.00142647	0.00266895	0.00311429	0.00363708	0.000526347	0.00154861	0.000408215	0.000473944	0	0.00207396	0.00248736	0.00699577	0.000110876	0.0168936	0.0163679	0.0146519	0.0158692	0.000554807	0.0026598	0.00188801	0
	>Bacteria;Proteobacteria;Gammaproteobacteria;Thiomicrospirales;Thioglobaceae;Candidatus Ruthia	d__Bacteria;p__Proteobacteria;c__Gammaproteobacteria;o__Pseudomonadales;f__Thioglobaceae	Thioglobaceae	65	0	0	0	0	1	0	0	0	1	0.01 (±0.01)	0.01 (±0.01)	0.01 (±0.01)	0.01 (±0.02)	1.16 (±1.03)	0.06 (±0.19)	0/0	0/0	0/0	0/0	1/0	1/0	0.00013594	3.63469e-05	0	0	0	0	3.93198e-05	0.00020469	0.000177445	0	0.000215429	0	0	0	0	0.000147834	0	0	0	0	0.000158516	0	0.000230245	0.000297314
	>AB495251.1.1512 Cocleimonas flava	d__Bacteria;p__Proteobacteria;c__Gammaproteobacteria;o__Thiotrichales;f__Thiotrichaceae	Thiotrichaceae	66	1	1	0	1	1	0	1	0	4	6.1 (±5.66)	1.92 (±1.55)	2.98 (±4.65)	3.8 (±3.29)	0.46 (±0.62)	0.18 (±0.73)	6/0	6/0	4/1	1/3	0/0	3/2	0.0294735	0.00793574	0.00702844	0	0.127682	0.09237	0.0840067	0.0495351	0.196077	0.162658	0.0658136	0.0457589	0.0569716	0.0131475	0.0258986	0.0123934	0.00121939	0.00300222	0.000884841	0.00485296	0.015915	0.0375538	0.0331783	0.0476743
	>Bacteria;Proteobacteria;Gammaproteobacteria;BD7-8	d__Bacteria;p__Proteobacteria;c__Gammaproteobacteria;o__BD7-8;f__o__unclassified__BD7-8	BD7-8 unc	67	0	0	0	0	0	1	0	0	1	0 (±0.01)	0 (±0)	0.01 (±0.01)	0.05 (±0.05)	0.02 (±0.02)	0.59 (±2.98)	0/0	0/0	0/0	0/0	0/0	0/0	0	0	0	0	0	0.000415239	0	0	0	0	0	0	0	0	0	0	0	0	0	0	0	0	0	0.000133791
	>AB682402.1.1470 Arenimonas donghaensis	d__Bacteria;p__Proteobacteria;c__Gammaproteobacteria;o__Xanthomonadales;f__Xanthomonadaceae	Xanthomonadaceae	68	1	0	0	0	1	0	0	0	2	0.28 (±0.58)	0.07 (±0.09)	0.31 (±0.56)	0.01 (±0.01)	0.74 (±0.3)	0.07 (±0.21)	2/1	2/3	1/1	0/0	2/0	0/1	0.000101955	0.000133272	9.21331e-05	0.0197477	1.71086e-05	4.15239e-05	9.82994e-05	0.00108193	0	0	0.000258515	5.08621e-05	0.00352573	0.00263273	0.00142126	0.0159168	0.000330251	2.88675e-05	0.000338321	0	0.000301181	0.000105548	0.000736784	0.000118926
	>AB175654.1.1442 Azomonas macrocytogenes	d__Bacteria;p__Proteobacteria;c__Gammaproteobacteria;o__Pseudomonadales;f__Pseudomonadaceae	Pseudomonadaceae	69	1	0	0	0	0	0	0	0	1	1.04 (±3.61)	0.17 (±0.15)	0.19 (±0.22)	0.34 (±1.03)	0.11 (±0.16)	0.18 (±0.59)	1/0	3/2	1/1	1/0	2/0	0/0	0.000186917	0.000218081	7.89713e-05	0.149868	3.42173e-05	0.000456763	0.000117959	0.0106147	0.000306496	0.000125604	0.000409315	0.000847702	0.00170065	0.000694523	0.000379003	0.00114572	0.00154964	0	0.000884841	0.000922062	0.00382024	0.00430634	0.005641	0.000728419
	>AZNQ01000079.175.1711 Acinetobacter baumannii MDR_MMC4	d__Bacteria;p__Proteobacteria;c__Gammaproteobacteria;o__Pseudomonadales;f__Moraxellaceae	Moraxellaceae	70	1	1	1	0	0	1	1	0	4	7.04 (±12.31)	1.94 (±3.47)	5.12 (±15.93)	0.09 (±0.07)	0.17 (±0.09)	0.3 (±1.07)	11/20	9/18	5/24	8/32	0/6	0/18	0.00545459	0.00523395	0.00535688	0.116034	3.42173e-05	0.000124572	0.000275238	0.00116966	0.00161314	0.00169566	0.0373985	0.481919	0.188958	0.184226	0.0421325	0.0548835	7.62118e-05	0.000259808	0	0.000630884	0.000824285	0.000907709	0.0011282	0.000267582
	>FJ847832.1.1232 Aestuariibacter aggregatus	d__Bacteria;p__Proteobacteria;c__Gammaproteobacteria;o__Alteromonadales;f__Alteromonadaceae	Alteromonadaceae	71	0	0	0	1	1	1	0	0	3	0.11 (±0.11)	0.02 (±0.03)	0.08 (±0.08)	0.56 (±0.64)	0.79 (±0.76)	0.32 (±1.06)	6/27	1/10	4/28	1/2	3/2	0/5	0.00185218	0.00275025	0.00126354	0	0.000444825	0.000539811	0	0.0019007	0.00035489	0	0.00161572	8.47702e-05	0.00317315	0.00282655	0.00108963	0.000480461	0	0	0	4.85296e-05	3.17033e-05	0	0	2.97314e-05
	>AB063324.1.1498 Algicola sagamiensis	d__Bacteria;p__Proteobacteria;c__Gammaproteobacteria;o__Alteromonadales;f__Pseudoalteromonadaceae	Pseudoalteromonadaceae	72	1	0	0	0	1	0	0	0	1	0.9 (±1.5)	0.19 (±0.6)	0.05 (±0.09)	0.5 (±0.29)	0.31 (±0.23)	0.23 (±0.74)	3/8	0/10	3/14	1/31	0/7	0/3	0.0416316	0.0367225	0.041631	0	0.00366125	0.00421468	0.0036764	0.000175449	0.00285525	0.0027633	0.00534264	0.00088161	0.000352573	0	3.15836e-05	0	0	0	0	0	0	0	4.6049e-05	0
	>AB076557.1.1419 Agarivorans albus	d__Bacteria;p__Proteobacteria;c__Gammaproteobacteria;o__Alteromonadales;f__Psychromonadaceae	Psychromonadaceae	73	0	0	0	1	0	1	0	0	2	0.03 (±0.06)	0 (±0.01)	0 (±0.01)	5.58 (±9.6)	0.05 (±0.07)	0.29 (±1.14)	0/0	2/5	0/3	3/33	0/0	0/3	0.000297369	0.00019385	0	0	0.00153978	0.00145334	0.00135653	0	0.000129051	3.14011e-05	4.30858e-05	0	0	0	0	0	0	0	0	0	0	0	2.30245e-05	0
	>AY771755.1.1509 Colwellia piezophila	d__Bacteria;p__Proteobacteria;c__Gammaproteobacteria;o__Alteromonadales;f__Colwelliaceae	Colwelliaceae	74	1	0	0	1	1	0	0	0	3	0.34 (±0.41)	0.07 (±0.14)	0.04 (±0.07)	1.6 (±1.57)	1.22 (±1.3)	0.13 (±0.45)	0/3	3/10	2/21	3/15	4/1	4/23	0.00461346	0.00524607	0.00979244	0	0.00881095	0.0111699	0.0101838	0.00213463	0.000177445	0.000376813	0.000452401	0	0.000622187	0.000177669	0.0009633	2.4639e-05	0	0.000433013	0.000208198	0.000388236	0.000285329	0.000527738	0.000529563	0.000445971
	>AB274740.1.1234 Aliivibrio wodanis	d__Bacteria;p__Proteobacteria;c__Gammaproteobacteria;o__Vibrionales;f__Vibrionaceae	Vibrionaceae	75	0	0	0	1	1	0	0	0	2	0.26 (±0.34)	0.05 (±0.07)	0.07 (±0.12)	1.54 (±0.87)	1.65 (±1.53)	0.22 (±0.91)	3/11	4/42	5/56	1/7	1/41	4/23	0.00850475	0.0091473	0.0107401	0	0.00203593	0.00284439	0.00216259	0	4.83941e-05	0.000785028	0.000797087	0	0.00126511	0.00075913	0.00176868	0.000332627	0	0.000808291	0.00179571	0.000679414	0	0	0	0
	>AB193748.1.1460 Ferrimonas marina	d__Bacteria;p__Proteobacteria;c__Gammaproteobacteria;o__Alteromonadales;f__Shewanellaceae	Shewanellaceae	76	0	0	0	0	0	1	0	0	1	1.29 (±4.49)	3.94 (±7.45)	1.24 (±2.05)	4.26 (±13)	0.2 (±0.21)	24.35 (±73.32)	2/1	1/16	3/18	1/0	0/4	5/18	0.000662707	0.00129637	0.00090817	0	3.42173e-05	2.0762e-05	0	0.18659	0.00398445	0.00401934	0.0077339	0.00016954	0.000186656	0	0	6.15976e-05	0	0	0	0	0.178252	0.036815	0.174687	0.223372
	>AF015258.1.1522 Aquamonas haywardensis	d__Bacteria;p__Proteobacteria;c__Gammaproteobacteria;o__Enterobacterales;f__Enterobacteriaceae	Enterobacteriaceae	77	0	0	0	0	0	1	0	0	1	0.14 (±0.37)	0.24 (±0.35)	0.16 (±0.27)	0.09 (±0.19)	0.21 (±0.31)	0.67 (±2.67)	2/3	1/2	0/2	0/0	0/1	0/0	0	9.69251e-05	6.58094e-05	0	5.13259e-05	6.22859e-05	7.86395e-05	0.00134511	3.22627e-05	9.42034e-05	0.000409315	0.0148517	0	0.000226124	0	0.00508796	0	0	0	0	0.0058017	0.00677615	0.00557193	0.00159063
	>AM691086.1.1523 Chromatocurvus halotolerans	d__Bacteria;p__Proteobacteria;c__Gammaproteobacteria;o__Cellvibrionales;f__Halieaceae	Halieaceae	78	0	0	0	0	1	1	0	0	2	0.06 (±0.05)	0.05 (±0.04)	0.05 (±0.04)	0.19 (±0.11)	0.93 (±0.62)	1.08 (±4.35)	0/0	0/0	0/1	0/0	20/2	1/14	0.000467294	0.000351353	0.000500151	0	0.000923867	0.00118343	0.000806055	0.00102345	0.000241971	0	0.0019604	8.47702e-05	0.000518489	0.000484551	0.000142126	0.000332627	0	0.00011547	0.000104099	9.70591e-05	0.000174368	0.000823271	0.000115122	0.000282448
	>Bacteria;Proteobacteria;Gammaproteobacteria;SAR86 clade	d__Bacteria;p__Proteobacteria;c__Gammaproteobacteria;o__Pseudomonadales;f__SAR86 clade	SAR86 clade	79	0	0	0	0	1	0	0	0	1	0.05 (±0.07)	0.05 (±0.06)	0.05 (±0.06)	0.04 (±0.04)	6.58 (±3.31)	0.05 (±0.15)	0/0	0/0	0/0	0/0	9/0	0/0	0.000127444	0.000254428	0.000263238	0	0.00025663	2.0762e-05	5.89797e-05	0.000818761	0.00185511	0.00131885	0.00217583	0.00071207	4.14791e-05	0	0	0.000320307	5.08078e-05	0	0	0	0.000459697	0.000358862	0.000115122	0.000832479
	>Bacteria;Proteobacteria;Gammaproteobacteria;OM182 clade	d__Bacteria;p__Proteobacteria;c__Gammaproteobacteria;o__Pseudomonadales;f__OM182 clade	OM182 clade	80	0	0	0	0	1	0	0	0	1	0 (±0)	0 (±0.01)	0.01 (±0.01)	0.03 (±0.04)	0.76 (±0.73)	0.05 (±0.19)	0/0	0/0	0/0	0/0	2/0	0/0	0	0	0	0	0	6.22859e-05	3.93198e-05	0.000175449	0	6.28022e-05	0	0	0	0	0	0	0	0	0	0	0.000142665	0	0.000184196	0.000312179
	>AB330881.1.1463 Amphritea japonica	d__Bacteria;p__Proteobacteria;c__Gammaproteobacteria;o__Oceanospirillales;f__Nitrincolaceae	Nitrincolaceae	81	0	0	0	1	1	0	0	0	2	0.08 (±0.07)	0.03 (±0.04)	0.02 (±0.04)	0.54 (±0.8)	2.17 (±2.07)	0.12 (±0.35)	0/2	0/0	0/1	0/0	5/4	3/17	0.00148684	0.0017083	0.00130303	0	0.00160821	0.00193086	0.00163177	0.00078952	0.000161314	0.000251209	0.00066783	0	2.07396e-05	1.61517e-05	0.000110543	0.000923964	0.000457271	0.000259808	0.000286272	0.000242648	0.000253626	6.33285e-05	0	1.48657e-05
	>AYOZ01000043.1.1503 Marinomonas profundimaris	d__Bacteria;p__Proteobacteria;c__Gammaproteobacteria;o__Oceanospirillales;f__Marinomonadaceae	Marinomonadaceae	82	0	0	0	1	0	0	0	0	1	0.2 (±0.35)	0.01 (±0.01)	0.01 (±0.02)	2 (±2.83)	0.02 (±0.02)	0 (±0)	0/0	0/1	1/2	3/5	0/0	0/0	0.00872565	0.00945019	0.00991089	0	0.000889649	0.00095505	0.000963334	0	0	0	0.000581658	0	0.000414791	0.000452248	0.000379003	0	0	0	0	0	0	0	0	0
	>KF982858.1.1400 Aestuariicella hydrocarbonica	d__Bacteria;p__Proteobacteria;c__Gammaproteobacteria;o__Cellvibrionales;f__Cellvibrionaceae	Cellvibrionaceae	83	1	1	0	0	0	0	0	0	2	0.81 (±1.59)	0.4 (±0.37)	0.04 (±0.05)	0.2 (±0.19)	0.05 (±0.07)	0.04 (±0.17)	10/43	6/7	2/3	0/0	0/1	0/2	0.0304591	0.0469602	0.0443687	0.000133732	0.000171086	0.000311429	0.000511157	0.00078952	0.000290365	6.28022e-05	0.000581658	0	0.00122363	0.00247121	0.00121597	6.15976e-05	0.0110253	0.011547	0.00458035	0.00960885	0.000158516	0.00160432	6.90735e-05	5.94628e-05
	>Bacteria;Proteobacteria;Gammaproteobacteria;Cellvibrionales;Porticoccaceae;Porticoccus	d__Bacteria;p__Proteobacteria;c__Gammaproteobacteria;o__Pseudomonadales;f__Porticoccaceae	Porticoccaceae	84	0	0	0	0	1	0	0	0	1	0.02 (±0.02)	0.01 (±0.01)	0.02 (±0.04)	0.09 (±0.08)	0.65 (±0.49)	0.09 (±0.4)	0/0	0/0	0/0	0/0	12/0	1/0	0.00047579	0.000605782	0.000592285	0	0.000307956	0.000186858	0.000334218	0.000409381	1.61314e-05	3.14011e-05	6.46287e-05	0	0	0	0	1.23195e-05	0	0	5.20494e-05	9.70591e-05	9.51098e-05	0.000126657	0	0.000252717
Fig. S4 heatmap	Sample source	Average abundance of each type of sample																							Sample source	1H1	1H2	1H3	1hM	2H1	2H2	2H3	2hM	3H1	3H2	3H3	3hM	4H1	4H2	4H3	4hM	1R1	1R2	1R3	1rM	2R1	2R2	2R3	2rM
	Gelidium sp. (H)	0.891263																							Gelidium sp. (H)	0.928164	0.922181	0.928636	0.935764	0.937998	0.92916	0.938052	0.563045	0.960849	0.965647	0.944484	0.890206	0.823838	0.863599	0.856879	0.871705	0.868967	0.897463	0.893975	0.870378	0.768994	0.875285	0.769364	0.66741
	Grateloupia sp. (R)	0.851862																							Grateloupia sp. (R)	0.879566	0.87636	0.874409	0.767619	0.897571	0.887283	0.898181	0.480847	0.746173	0.781542	0.915272	0.831629	0.842524	0.832975	0.822863	0.848088	0.894599	0.910453	0.907846	0.940697	0.771879	0.871295	0.759394	0.664422
	Ulva sp. (L)	0.879444																							Ulva sp. (L)	0.818002	0.81892	0.822341	0.79753	0.764123	0.787771	0.806547	0.400082	0.56805	0.638416	0.848877	0.793534	0.766182	0.816194	0.820052	0.835978	0.838914	0.871453	0.867274	0.841648	0.731537	0.717428	0.666145	0.502163
	Saccharina sp. (B)	0.859302																							Saccharina sp. (B)	0.866099	0.850602	0.856049	0.648866	0.919795	0.924613	0.921655	0.455641	0.792534	0.776298	0.874642	0.268467	0.575108	0.576099	0.722349	0.783213	0.826415	0.865477	0.848068	0.874114	0.723246	0.683843	0.668401	0.496217
	Seawater (S)	0.880656																							Seawater (S)	0.298898	0.381158	0.378996	0.257166	0.4755	0.489048	0.517979	0.269548	0.383104	0.410256	0.16476	0.156571	0.17077	0.217919	0.226723	0.161977	0.161848	0.170896	0.129057	0.165146	0.0830308	0.155746	0.131009	0.127904
	Sediment (N)	0.688753																							Sediment (N)	0.567329	0.552243	0.590534	0.544733	0.33805	0.384345	0.422098	0.441722	0.172864	0.1766	0.140761	0.641286	0.301408	0.397946	0.246889	0.414761	0.268291	0.223175	0.324112	0.329952	0.32675	0.202778	0.319557	0.338224
	Core phycosphere taxa	0.702368																							Core phycosphere taxa	0.806269	0.809615	0.811272	0.648866	0.742019	0.7771	0.786041	0.387859	0.424336	0.530459	0.78679	0.21513	0.509219	0.556103	0.681195	0.768159	0.821055	0.855518	0.841561	0.828691	0.704113	0.639196	0.631378	0.44218
	Core and dominant phycosphere taxa	0.800744																							Core and dominant phycosphere taxa	0.842352	0.823221	0.823947	0.765346	0.889102	0.87765	0.887486	0.443038	0.741414	0.777743	0.905771	0.831324	0.791733	0.796537	0.774383	0.842039	0.834011	0.87128	0.864385	0.845773	0.741412	0.747741	0.692485	0.544991
	Core taxa of all samples	0.233906																							Core taxa of all samples	0.204836	0.311432	0.301223	0.237418	0.322977	0.368546	0.408473	0.188286	0.150635	0.152044	0.0793641	0.0961633	0.100525	0.182805	0.188191	0.12593	0.150163	0.155567	0.118621	0.153062	0.0609495	0.108313	0.0914533	0.066301
[truncated: 160 more columns]

## Sheet: Sheet5
Taxon of each ASV	1H1	1H2	1H3	1hM	2H1	2H2	2H3	2hM	3H1	3H2	3H3	3hM	4H1	4H2	4H3	4hM	1R1	1R2	1R3	1rM	2R1	2R2	2R3	2rM	3R1	3R2	3R3	3rM	4R1	4R2	4R3	4rM	1L1	1L2	1L3	1lM	2L1	2L2	2L3	2lM	3L1	3L2	3L3	3lM	4L1	4L2	4L3	4lM	2B1
d__Bacteria;p__Actinobacteriota;c__Actinobacteria;o__Corynebacteriales;f__Corynebacteriaceae;g__Corynebacterium;s__g__unclassified__Corynebacterium;OTU15391;ASV2974	0	0	0	0	0	0	0	0	0	0	0	0	0	0	0	0	0	0	0	0	0	0	0	0	0	0	0	0	0	0	0	0	0	0	0	0	0	0	0	0	0	0	0	0	0	0	0	0	0
d__Bacteria;p__Actinobacteriota;c__Actinobacteria;o__Corynebacteriales;f__Dietziaceae;g__Dietzia;s__g__unclassified__Dietzia;OTU8185;ASV2039	0	0	0	0	0	0	0	0	0	0	0	0	0	0	0	0	0	0	0	0	13	14	28	0	0	0	0	0	0	0	0	0	0	0	0	0	27	28	17	0	0	0	0	0	0	0	0	0	0
d__Bacteria;p__Actinobacteriota;c__Actinobacteria;o__Corynebacteriales;f__Dietziaceae;g__Dietzia;s__g__unclassified__Dietzia;OTU8185;ASV2546	8	0	0	0	0	0	0	0	0	0	0	0	0	0	0	0	0	0	0	0	0	0	0	0	0	0	0	0	0	0	0	0	0	0	0	0	0	0	0	0	0	0	0	0	0	0	0	0	0
d__Bacteria;p__Actinobacteriota;c__Actinobacteria;o__Corynebacteriales;f__Nocardiaceae;g__Rhodococcus;s__g__unclassified__Rhodococcus;OTU11841;ASV2547	8	0	0	0	0	0	0	0	0	0	0	0	0	0	0	0	0	0	0	0	0	0	0	0	0	0	0	0	0	0	0	0	0	0	0	0	0	0	0	0	0	0	0	0	0	0	0	0	0
d__Bacteria;p__Actinobacteriota;c__Actinobacteria;o__Corynebacteriales;f__Nocardiaceae;g__Rhodococcus;s__g__unclassified__Rhodococcus;OTU7366;ASV1936	0	0	0	0	0	0	0	16	0	0	0	0	94	91	65	284	0	0	0	0	0	0	0	0	8	12	24	0	49	92	185	52	0	0	0	0	0	0	0	18	12	11	9	0	518	855	419	117	0
d__Bacteria;p__Actinobacteriota;c__Actinobacteria;o__Frankiales;f__Geodermatophilaceae;g__Blastococcus;s__Blastococcus aggregatus;OTU11523;ASV2495	0	0	0	0	0	0	0	0	0	0	0	0	0	0	0	0	0	0	0	0	0	11	0	0	0	0	0	0	0	0	0	0	0	0	0	0	0	0	0	0	0	0	0	0	0	0	0	0	0
d__Bacteria;p__Actinobacteriota;c__Actinobacteria;o__Frankiales;f__Geodermatophilaceae;g__Blastococcus;s__Blastococcus saxobsidens;OTU10870;ASV2549	8	0	0	0	0	0	0	0	0	0	0	0	0	0	0	0	0	0	0	0	0	0	0	0	0	0	0	0	0	0	0	0	0	0	0	0	0	0	0	0	0	0	0	0	0	0	0	0	0
d__Bacteria;p__Actinobacteriota;c__Actinobacteria;o__Micrococcales;f__Intrasporangiaceae;g__Lapillicoccus;s__g__unclassified__Lapillicoccus;OTU9647;ASV2234	0	0	0	0	0	0	0	0	0	0	0	0	0	0	0	0	0	0	0	0	0	0	0	0	0	0	0	0	0	0	0	0	0	0	0	0	0	0	0	0	0	0	0	0	0	0	0	0	0
d__Bacteria;p__Actinobacteriota;c__Actinobacteria;o__Micrococcales;f__Intrasporangiaceae;g__Serinicoccus;s__g__unclassified__Serinicoccus;OTU12093;ASV2577	0	0	7	0	0	0	0	0	0	0	0	0	0	0	0	0	0	0	0	0	0	0	0	0	0	0	0	0	0	0	0	0	0	0	0	0	0	0	0	0	0	0	0	0	0	0	0	0	0
d__Bacteria;p__Actinobacteriota;c__Actinobacteria;o__Micrococcales;f__Microbacteriaceae;g__f__unclassified__Microbacteriaceae;s__f__g__unclassified__Microbacteriaceae;OTU7634;ASV2538	0	0	0	0	0	0	0	0	0	0	0	0	0	0	0	0	0	0	0	0	0	0	0	0	0	0	0	0	0	0	0	0	0	0	0	0	0	0	0	0	0	0	0	0	9	0	0	0	0
d__Bacteria;p__Actinobacteriota;c__Actinobacteria;o__Micrococcales;f__Microbacteriaceae;g__f__unclassified__Microbacteriaceae;s__f__g__unclassified__Microbacteriaceae;OTU7634;ASV2042	0	0	0	0	0	0	0	0	0	0	0	0	28	49	31	0	0	0	0	0	0	0	0	0	0	0	0	0	0	0	0	18	0	0	0	0	0	0	0	0	0	0	0	0	0	121	0	19	0
d__Bacteria;p__Actinobacteriota;c__Actinobacteria;o__Micrococcales;f__Microbacteriaceae;g__f__unclassified__Microbacteriaceae;s__f__g__unclassified__Microbacteriaceae;OTU7634;ASV2069	0	0	0	0	0	0	0	0	0	0	0	0	0	0	0	43	0	0	0	0	0	0	0	0	0	0	0	0	0	0	0	0	0	0	0	0	0	0	0	0	0	0	0	0	47	84	0	0	0
d__Bacteria;p__Actinobacteriota;c__Actinobacteria;o__Micrococcales;f__Microbacteriaceae;g__f__unclassified__Microbacteriaceae;s__f__g__unclassified__Microbacteriaceae;OTU7634;ASV2311	0	0	0	0	0	0	0	0	0	0	0	0	0	0	0	0	0	0	0	0	0	0	0	0	0	0	0	0	0	0	0	0	0	0	0	0	0	0	0	0	0	0	0	0	0	0	24	0	0
d__Bacteria;p__Actinobacteriota;c__Actinobacteria;o__Micrococcales;f__Microbacteriaceae;g__f__unclassified__Microbacteriaceae;s__f__g__unclassified__Microbacteriaceae;OTU7634;ASV2239	0	0	0	0	0	0	0	0	0	0	0	0	0	0	0	0	0	33	0	0	0	0	0	0	0	0	0	0	0	0	0	0	0	0	0	0	0	0	0	0	0	0	0	0	0	0	0	0	0
d__Bacteria;p__Actinobacteriota;c__Actinobacteria;o__Micrococcales;f__Microbacteriaceae;g__Microbacterium;s__g__unclassified__Microbacterium;OTU11373;ASV2744	0	0	0	4	0	0	0	0	0	0	0	0	0	0	0	0	0	0	0	0	0	0	0	0	0	0	0	0	0	0	0	0	0	0	0	0	0	0	0	0	0	0	0	0	0	0	0	0	0
d__Bacteria;p__Actinobacteriota;c__Actinobacteria;o__Micrococcales;f__Microbacteriaceae;g__Microbacterium;s__Microbacterium esteraromaticum;OTU11373;ASV2470	0	0	0	0	0	0	0	0	0	0	0	0	0	0	0	0	0	0	0	0	0	12	0	0	0	0	0	0	0	0	0	0	0	0	0	0	0	0	0	0	0	0	0	0	0	0	0	0	0
d__Bacteria;p__Actinobacteriota;c__Actinobacteria;o__Micrococcales;f__Microbacteriaceae;g__Mycetocola;s__g__unclassified__Mycetocola;OTU18193;ASV3448	0	0	0	0	0	0	0	0	0	0	0	0	0	0	0	0	0	0	0	0	0	0	0	0	0	0	0	0	0	0	0	0	0	0	0	0	0	0	0	0	0	0	0	0	0	0	2	0	0
d__Bacteria;p__Actinobacteriota;c__Actinobacteria;o__Micrococcales;f__Micrococcaceae;g__Paenarthrobacter;s__g__unclassified__Paenarthrobacter;OTU11581;ASV2602	0	0	0	0	0	0	0	0	0	0	0	0	0	0	0	0	0	0	0	0	0	0	0	0	0	0	0	0	0	0	0	0	0	0	0	0	0	0	0	0	0	0	0	0	0	0	0	0	0
d__Bacteria;p__Actinobacteriota;c__Actinobacteria;o__Micrococcales;f__Micrococcaceae;g__Paenarthrobacter;s__g__unclassified__Paenarthrobacter;OTU11581;ASV2506	0	0	0	0	0	0	0	0	0	0	0	0	0	0	0	0	0	0	0	0	0	0	0	0	0	0	0	0	0	0	0	0	0	0	0	0	0	0	0	0	0	0	0	0	0	0	0	0	0
d__Bacteria;p__Actinobacteriota;c__Actinobacteria;o__Micrococcales;f__Micrococcaceae;g__Sinomonas;s__g__unclassified__Sinomonas;OTU9261;ASV2254	0	0	0	0	0	0	0	0	0	0	0	0	0	0	0	0	0	0	0	0	0	0	0	0	0	0	0	0	0	0	0	0	0	0	0	0	0	0	0	0	0	0	0	0	0	0	0	0	0
d__Bacteria;p__Actinobacteriota;c__Actinobacteria;o__Propionibacteriales;f__Nocardioidaceae;g__Aeromicrobium;s__Aeromicrobium ponti;OTU10237;ASV2300	0	0	0	0	0	0	0	0	0	0	0	0	0	0	0	0	0	0	0	0	0	0	0	0	0	0	0	0	0	0	0	0	0	0	0	0	0	0	0	0	0	0	0	0	11	0	14	0	0
d__Bacteria;p__Actinobacteriota;c__Actinobacteria;o__Propionibacteriales;f__Nocardioidaceae;g__Nocardioides;s__g__unclassified__Nocardioides;OTU11157;ASV2504	0	0	0	0	0	0	0	0	0	0	0	0	0	0	0	0	0	0	0	0	0	0	0	0	0	0	0	0	0	0	0	0	0	0	0	0	0	0	0	0	0	0	0	0	0	0	0	0	0
d__Bacteria;p__Bacteroidota;c__Bacteroidia;o__Bacteroidales;f__Marinifilaceae;g__Marinifilum;s__g__unclassified__Marinifilum;OTU23184;ASV32604	22	179	45	0	0	0	0	0	0	0	0	0	10	83	0	0	0	0	0	0	0	0	0	0	0	0	0	0	13	0	0	0	0	0	0	0	0	0	0	0	0	0	0	0	8	0	0	0	0
d__Bacteria;p__Bacteroidota;c__Bacteroidia;o__Bacteroidales;f__Marinifilaceae;g__Marinifilum;s__g__unclassified__Marinifilum;OTU32864;ASV5980	0	0	0	0	0	0	0	0	0	0	0	0	0	0	0	0	0	0	0	0	0	0	0	0	0	0	0	0	0	0	0	0	0	0	0	0	0	0	0	0	0	0	0	0	0	0	0	0	0
d__Bacteria;p__Bacteroidota;c__Bacteroidia;o__Bacteroidales;f__Marinifilaceae;g__Marinifilum;s__g__unclassified__Marinifilum;OTU33506;ASV7445	0	0	0	0	0	0	0	0	0	0	0	0	0	0	0	0	0	0	0	0	0	0	0	0	0	0	0	0	0	0	0	0	0	0	0	0	0	0	0	0	0	0	0	0	0	0	0	0	0
d__Bacteria;p__Bacteroidota;c__Bacteroidia;o__Bacteroidales;f__Marinifilaceae;g__Marinifilum;s__Marinifilum flexuosum;OTU29855;ASV5023	0	0	0	0	0	0	0	0	0	0	0	0	0	0	0	0	0	0	0	0	0	0	0	0	0	0	0	0	0	0	0	0	0	0	0	0	0	0	0	0	0	0	0	0	0	0	0	0	0
d__Bacteria;p__Bacteroidota;c__Bacteroidia;o__Bacteroidales;f__Marinilabiliaceae;g__Carboxylicivirga;s__g__unclassified__Carboxylicivirga;OTU29058;ASV4917	0	0	0	0	0	0	0	0	0	0	0	0	0	0	0	0	0	0	0	0	0	0	0	0	0	0	0	0	0	0	0	0	0	0	0	0	0	0	0	0	0	0	0	0	0	0	0	0	0
d__Bacteria;p__Bacteroidota;c__Bacteroidia;o__Bacteroidales;f__Marinilabiliaceae;g__Carboxylicivirga;s__g__unclassified__Carboxylicivirga;OTU29058;ASV5106	0	0	0	0	0	0	0	0	0	0	0	0	0	0	0	0	0	0	0	0	0	0	0	0	0	0	0	0	0	0	0	0	0	0	0	0	0	0	0	0	0	0	0	0	0	0	0	0	0
d__Bacteria;p__Bacteroidota;c__Bacteroidia;o__Chitinophagales;f__Chitinophagaceae;g__f__unclassified__Chitinophagaceae;s__f__g__unclassified__Chitinophagaceae;OTU35206;ASV9738	0	0	0	0	0	0	0	0	0	0	0	0	0	0	0	0	0	0	0	0	0	0	0	0	0	0	0	0	0	0	0	0	0	0	0	0	0	0	0	0	0	0	0	0	0	0	0	0	0
d__Bacteria;p__Bacteroidota;c__Bacteroidia;o__Chitinophagales;f__Saprospiraceae;g__f__unclassified__Saprospiraceae;s__f__g__unclassified__Saprospiraceae;OTU32764;ASV5723	0	0	0	0	0	0	0	0	0	0	0	0	0	0	0	0	0	0	0	0	0	0	0	0	0	0	0	0	0	0	0	0	0	0	0	0	0	0	0	0	0	0	0	0	0	0	0	0	0
d__Bacteria;p__Bacteroidota;c__Bacteroidia;o__Chitinophagales;f__Saprospiraceae;g__Membranicola;s__g__unclassified__Membranicola;OTU32688;ASV5519	0	0	0	0	0	0	0	0	0	0	0	0	0	0	0	0	0	0	0	0	0	0	0	0	0	0	0	0	0	0	0	0	0	0	0	0	0	0	0	0	0	0	0	0	0	0	0	0	0
d__Bacteria;p__Bacteroidota;c__Bacteroidia;o__Cytophagales;f__Cyclobacteriaceae;g__f__unclassified__Cyclobacteriaceae;s__f__g__unclassified__Cyclobacteriaceae;OTU34944;ASV3992	0	19	0	0	0	0	0	0	0	0	0	0	0	0	0	0	0	0	0	0	0	0	0	0	0	0	0	0	0	0	65	0	0	0	0	0	0	0	0	0	0	0	0	0	0	0	0	0	0
d__Bacteria;p__Bacteroidota;c__Bacteroidia;o__Cytophagales;f__Cyclobacteriaceae;g__f__unclassified__Cyclobacteriaceae;s__f__g__unclassified__Cyclobacteriaceae;OTU34944;ASV4439	0	0	0	0	0	0	0	0	0	0	0	0	0	23	0	0	0	0	0	0	0	0	0	0	0	0	0	0	0	0	16	0	0	0	0	0	0	0	0	0	0	0	0	0	0	0	0	0	0
d__Bacteria;p__Bacteroidota;c__Bacteroidia;o__Cytophagales;f__Cyclobacteriaceae;g__Fabibacter;s__g__unclassified__Fabibacter;OTU28067;ASV4790	0	0	0	0	0	0	0	0	0	0	0	0	49	27	0	0	0	0	0	0	0	0	0	0	0	0	0	0	0	0	0	0	0	0	0	0	0	0	0	0	0	0	0	0	0	0	0	0	0
d__Bacteria;p__Bacteroidota;c__Bacteroidia;o__Cytophagales;f__Cyclobacteriaceae;g__Fabibacter;s__g__unclassified__Fabibacter;OTU28067;ASV5801	0	0	0	0	0	0	0	0	0	0	0	0	0	0	0	0	0	0	0	0	0	0	0	0	0	0	0	0	0	0	0	0	0	0	0	0	0	0	0	0	20	0	0	0	0	0	0	0	0
d__Bacteria;p__Bacteroidota;c__Bacteroidia;o__Cytophagales;f__Cyclobacteriaceae;g__Fulvivirga;s__g__unclassified__Fulvivirga;OTU19249;ASV3689	91	17	25	0	0	0	2	0	0	0	0	0	0	0	0	6	0	0	22	736	0	0	0	0	0	0	203	0	9006	1257	16727	307	0	0	0	9	0	0	0	0	0	0	0	0	112	89	72	9	0
d__Bacteria;p__Bacteroidota;c__Bacteroidia;o__Cytophagales;f__Cyclobacteriaceae;g__Fulvivirga;s__g__unclassified__Fulvivirga;OTU25415;ASV6044	0	0	0	0	0	0	0	0	0	0	0	0	0	0	0	0	0	0	0	0	0	0	0	0	16	0	0	0	0	0	0	0	0	0	0	0	0	0	0	0	0	0	0	0	0	0	0	0	0
d__Bacteria;p__Bacteroidota;c__Bacteroidia;o__Cytophagales;f__Cyclobacteriaceae;g__Fulvivirga;s__g__unclassified__Fulvivirga;OTU25415;ASV6149	14	0	0	0	0	0	0	0	0	0	0	0	0	0	0	0	0	0	0	0	0	0	0	0	0	0	0	0	0	0	0	0	0	0	0	0	0	0	0	0	0	0	0	0	0	0	0	0	0
d__Bacteria;p__Bacteroidota;c__Bacteroidia;o__Cytophagales;f__Cyclobacteriaceae;g__Fulvivirga;s__g__unclassified__Fulvivirga;OTU25415;ASV6256	0	0	0	0	0	0	0	0	0	0	0	0	0	0	0	0	0	0	0	0	0	0	0	0	0	0	0	0	0	0	0	0	0	13	0	0	0	0	0	0	0	0	0	0	0	0	0	0	0
d__Bacteria;p__Bacteroidota;c__Bacteroidia;o__Cytophagales;f__Cyclobacteriaceae;g__Reichenbachiella;s__g__unclassified__Reichenbachiella;OTU21370;ASV4025	0	0	0	0	0	0	0	0	0	0	0	0	0	0	0	6	0	0	0	0	0	0	0	0	0	0	0	0	0	0	0	0	43	62	35	44	0	0	0	0	0	0	0	0	125	32	0	112	0
d__Bacteria;p__Bacteroidota;c__Bacteroidia;o__Cytophagales;f__Cyclobacteriaceae;g__Reichenbachiella;s__g__unclassified__Reichenbachiella;OTU23651;ASV6712	0	0	0	0	0	0	0	0	0	0	0	0	0	0	0	0	0	0	0	0	0	0	0	0	0	0	0	0	0	0	0	0	0	9	0	0	0	0	0	0	0	0	0	0	0	0	0	0	0
d__Bacteria;p__Bacteroidota;c__Bacteroidia;o__Cytophagales;f__Cyclobacteriaceae;g__Reichenbachiella;s__g__unclassified__Reichenbachiella;OTU33175;ASV6757	0	0	0	0	0	0	0	0	0	0	0	0	0	0	0	0	0	0	0	0	0	0	0	0	0	0	0	0	0	0	0	0	0	0	0	0	0	0	0	0	0	0	0	0	0	0	0	0	0
d__Bacteria;p__Bacteroidota;c__Bacteroidia;o__Cytophagales;f__Hymenobacteraceae;g__Pontibacter;s__g__unclassified__Pontibacter;OTU33156;ASV6701	9	0	0	0	0	0	0	0	0	0	0	0	0	0	0	0	0	0	0	0	0	0	0	0	0	0	0	0	0	0	0	0	0	0	0	0	0	0	0	0	0	0	0	0	0	0	0	0	0
d__Bacteria;p__Bacteroidota;c__Bacteroidia;o__Cytophagales;f__Hymenobacteraceae;g__Pontibacter;s__g__unclassified__Pontibacter;OTU34273;ASV8600	0	0	0	0	0	0	0	0	0	0	0	0	0	0	0	0	0	0	0	0	0	0	0	0	0	0	0	0	0	0	0	0	0	0	0	0	0	0	0	0	0	0	0	0	0	0	0	0	0
d__Bacteria;p__Bacteroidota;c__Bacteroidia;o__Flavobacteriales;f__Crocinitomicaceae;g__Brumimicrobium;s__g__unclassified__Brumimicrobium;OTU23932;ASV4324	88	45	56	0	0	0	0	0	0	0	0	0	0	0	0	0	0	0	0	0	0	0	0	0	0	0	0	0	0	0	0	0	0	0	0	0	0	0	0	0	0	0	0	0	0	0	0	0	0
d__Bacteria;p__Bacteroidota;c__Bacteroidia;o__Flavobacteriales;f__Crocinitomicaceae;g__Brumimicrobium;s__g__unclassified__Brumimicrobium;OTU23932;ASV5168	3	19	20	0	0	0	0	0	0	0	0	0	0	0	0	0	0	0	0	0	0	0	0	0	0	0	0	0	0	0	0	0	0	0	0	0	0	0	0	0	0	0	0	0	0	0	0	0	0
d__Bacteria;p__Bacteroidota;c__Bacteroidia;o__Flavobacteriales;f__Crocinitomicaceae;g__Crocinitomix;s__g__unclassified__Crocinitomix;OTU32062;ASV6623	0	0	0	0	0	0	0	0	0	0	0	0	0	0	0	0	0	0	0	0	0	0	0	0	0	0	0	0	0	0	0	0	0	0	0	0	0	0	0	0	0	0	0	0	0	0	0	8	0
d__Bacteria;p__Bacteroidota;c__Bacteroidia;o__Flavobacteriales;f__Flavobacteriaceae;g__Aequorivita;s__g__unclassified__Aequorivita;OTU24069;ASV4339	23	0	0	0	0	0	0	0	0	0	0	0	0	0	0	0	0	0	0	0	0	0	0	0	0	0	0	0	0	0	0	0	0	0	0	0	0	0	0	0	0	0	0	0	0	0	0	0	0
d__Bacteria;p__Bacteroidota;c__Bacteroidia;o__Flavobacteriales;f__Flavobacteriaceae;g__Algibacter;s__Algibacter aquimarinus;OTU21014;ASV3976	0	0	0	0	0	0	0	4	0	0	0	0	0	0	0	0	0	0	0	0	0	0	0	0	0	0	0	0	0	0	0	0	0	0	0	0	99	157	129	109	11	0	0	0	19	2	0	0	0
d__Bacteria;p__Bacteroidota;c__Bacteroidia;o__Flavobacteriales;f__Flavobacteriaceae;g__Algibacter;s__g__unclassified__Algibacter;OTU20769;ASV5133	0	0	0	0	0	0	0	0	0	0	0	0	0	0	0	0	0	0	0	0	0	0	0	0	0	0	0	44	0	0	0	0	0	0	0	0	0	0	0	0	0	0	0	0	0	0	0	0	0
d__Bacteria;p__Bacteroidota;c__Bacteroidia;o__Flavobacteriales;f__Flavobacteriaceae;g__Algibacter;s__g__unclassified__Algibacter;OTU20769;ASV6389	0	0	0	0	0	0	0	0	0	0	0	0	0	0	0	0	0	0	0	0	0	0	0	0	0	0	0	0	0	0	0	0	0	0	0	0	0	0	0	0	12	0	0	0	0	0	0	0	0
d__Bacteria;p__Bacteroidota;c__Bacteroidia;o__Flavobacteriales;f__Flavobacteriaceae;g__Algibacter;s__g__unclassified__Algibacter;OTU20769;ASV3970	0	0	0	0	0	0	0	0	0	0	0	0	0	0	0	0	0	0	0	0	0	0	0	0	0	0	0	0	0	0	0	0	153	180	50	77	0	0	0	0	0	0	0	0	29	0	36	37	0
d__Bacteria;p__Bacteroidota;c__Bacteroidia;o__Flavobacteriales;f__Flavobacteriaceae;g__Algibacter;s__g__unclassified__Algibacter;OTU21014;ASV4741	0	0	0	0	0	0	0	0	0	0	0	0	0	0	0	0	0	0	0	0	0	0	0	0	0	0	0	0	0	0	0	0	0	0	0	0	0	0	0	0	7	0	0	0	0	0	0	0	0
d__Bacteria;p__Bacteroidota;c__Bacteroidia;o__Flavobacteriales;f__Flavobacteriaceae;g__Algibacter;s__g__unclassified__Algibacter;OTU21014;ASV4026	0	0	0	0	0	0	0	0	0	0	0	0	0	0	0	0	0	0	0	0	0	0	0	0	0	0	0	25	0	0	0	0	0	0	0	0	0	9	4	8	33	0	23	0	0	0	0	0	0
d__Bacteria;p__Bacteroidota;c__Bacteroidia;o__Flavobacteriales;f__Flavobacteriaceae;g__Algibacter;s__g__unclassified__Algibacter;OTU21014;ASV6988	0	0	0	0	0	0	0	0	0	0	0	0	0	0	0	0	0	0	0	0	0	0	0	0	0	0	0	0	0	0	0	0	0	0	0	0	0	0	0	0	0	0	0	0	0	0	0	0	0
d__Bacteria;p__Bacteroidota;c__Bacteroidia;o__Flavobacteriales;f__Flavobacteriaceae;g__Algibacter;s__g__unclassified__Algibacter;OTU21014;ASV5470	0	0	0	0	0	0	0	0	0	0	0	0	0	0	0	0	0	0	0	0	0	0	0	0	0	0	0	0	0	0	0	0	17	6	4	0	0	0	0	0	0	0	0	0	0	0	2	0	0
d__Bacteria;p__Bacteroidota;c__Bacteroidia;o__Flavobacteriales;f__Flavobacteriaceae;g__Algibacter;s__g__unclassified__Algibacter;OTU21270;ASV4909	0	0	0	0	0	0	0	1	0	0	0	0	0	0	0	0	0	0	0	0	0	0	0	0	0	0	0	1	0	0	0	0	0	0	0	0	0	2	4	32	4	0	0	0	0	0	0	0	0
d__Bacteria;p__Bacteroidota;c__Bacteroidia;o__Flavobacteriales;f__Flavobacteriaceae;g__Algibacter;s__g__unclassified__Algibacter;OTU21270;ASV5495	0	0	0	0	0	0	0	0	0	0	0	0	0	0	0	0	0	0	0	0	0	0	0	0	0	0	0	0	29	0	0	0	0	0	0	0	0	0	0	0	0	0	0	0	0	0	0	0	0
d__Bacteria;p__Bacteroidota;c__Bacteroidia;o__Flavobacteriales;f__Flavobacteriaceae;g__Algibacter;s__g__unclassified__Algibacter;OTU22553;ASV4166	45	0	12	0	74	40	69	0	42	0	0	0	0	0	0	0	0	0	0	0	0	0	0	0	0	0	0	0	0	0	0	0	0	0	0	0	0	0	0	0	0	0	0	0	0	0	0	0	0
d__Bacteria;p__Bacteroidota;c__Bacteroidia;o__Flavobacteriales;f__Flavobacteriaceae;g__Algitalea;s__Algitalea ulvae;OTU19227;ASV3684	467	295	393	5	22	21	32	33	20	11	30	0	0	0	0	77	62	102	69	16	79	80	88	30	47	30	43	48	0	0	0	31	1137	4489	4502	660	9025	24160	8375	4325	4115	298	1463	841	1173	134	313	2645	23
d__Bacteria;p__Bacteroidota;c__Bacteroidia;o__Flavobacteriales;f__Flavobacteriaceae;g__Algitalea;s__g__unclassified__Algitalea;OTU19227;ASV3688	0	136	0	0	0	0	0	0	0	0	0	0	0	0	0	0	0	0	0	0	0	0	0	0	0	0	0	0	0	0	15	0	0	666	1622	303	3096	11703	4376	2947	1571	142	589	255	438	0	415	970	0
d__Bacteria;p__Bacteroidota;c__Bacteroidia;o__Flavobacteriales;f__Flavobacteriaceae;g__Algitalea;s__g__unclassified__Algitalea;OTU19231;ASV3687	391	116	153	33	13	20	20	0	0	0	0	0	0	0	0	144	36	32	26	40	0	0	0	0	29	0	21	0	76	75	60	116	783	1661	969	1847	86	141	69	24	685	132	880	131	8500	1062	5364	5164	73
d__Bacteria;p__Bacteroidota;c__Bacteroidia;o__Flavobacteriales;f__Flavobacteriaceae;g__Algitalea;s__g__unclassified__Algitalea;OTU19596;ASV4031	0	0	0	0	0	0	0	0	17	0	4	0	0	13	31	0	0	0	0	0	0	45	21	0	29	13	48	57	5	0	0	0	0	0	0	0	0	0	0	0	0	0	0	0	0	0	0	0	53
d__Bacteria;p__Bacteroidota;c__Bacteroidia;o__Flavobacteriales;f__Flavobacteriaceae;g__Algitalea;s__g__unclassified__Algitalea;OTU20199;ASV3860	0	0	0	0	0	0	0	0	0	0	0	0	0	0	0	0	336	284	119	63	0	0	0	0	0	0	0	0	0	161	130	0	0	17	0	0	0	0	0	0	0	0	0	0	0	0	0	0	0
d__Bacteria;p__Bacteroidota;c__Bacteroidia;o__Flavobacteriales;f__Flavobacteriaceae;g__Algitalea;s__g__unclassified__Algitalea;OTU20199;ASV3884	0	0	0	0	0	0	0	0	0	0	0	0	0	0	0	0	355	255	116	73	0	0	0	0	0	0	0	0	80	0	0	27	0	0	0	0	0	0	0	0	0	0	0	0	0	0	0	0	0
d__Bacteria;p__Bacteroidota;c__Bacteroidia;o__Flavobacteriales;f__Flavobacteriaceae;g__Algitalea;s__g__unclassified__Algitalea;OTU20199;ASV4078	64	0	20	0	0	0	0	0	0	0	0	0	0	0	0	0	89	80	81	37	0	0	0	0	0	0	0	0	0	0	0	0	0	0	0	0	0	0	0	0	0	0	0	0	0	0	0	0	0
d__Bacteria;p__Bacteroidota;c__Bacteroidia;o__Flavobacteriales;f__Flavobacteriaceae;g__Algitalea;s__g__unclassified__Algitalea;OTU2071;ASV3747	264	45	37	0	0	0	0	15	5	0	0	0	0	0	0	0	0	0	0	0	0	36	26	0	332	329	1498	775	0	35	0	0	0	0	0	0	0	0	0	0	0	6	0	0	0	0	0	0	0
d__Bacteria;p__Bacteroidota;c__Bacteroidia;o__Flavobacteriales;f__Flavobacteriaceae;g__Algitalea;s__g__unclassified__Algitalea;OTU2071;ASV3817	0	0	0	0	0	0	0	0	0	0	0	0	0	0	0	0	413	191	107	146	36	83	0	0	0	0	63	37	120	94	127	53	0	24	0	0	0	0	0	0	31	0	23	0	0	0	0	0	0
d__Bacteria;p__Bacteroidota;c__Bacteroidia;o__Flavobacteriales;f__Flavobacteriaceae;g__Algitalea;s__g__unclassified__Algitalea;OTU2071;ASV3890	0	0	0	0	0	0	0	0	0	0	0	0	0	0	0	0	164	76	316	249	0	0	0	0	0	0	0	0	0	49	0	0	0	0	0	0	0	0	0	0	0	0	0	0	0	0	0	0	0
d__Bacteria;p__Bacteroidota;c__Bacteroidia;o__Flavobacteriales;f__Flavobacteriaceae;g__Algitalea;s__g__unclassified__Algitalea;OTU2071;ASV4683	0	0	0	0	0	0	0	0	0	0	0	0	0	0	0	0	0	0	0	0	0	0	0	0	0	0	29	63	0	0	0	0	0	0	0	0	0	0	0	0	0	0	0	0	0	0	0	0	0
d__Bacteria;p__Bacteroidota;c__Bacteroidia;o__Flavobacteriales;f__Flavobacteriaceae;g__Algitalea;s__g__unclassified__Algitalea;OTU2071;ASV5386	0	0	0	0	0	0	0	0	0	0	0	0	0	0	0	0	0	0	0	0	0	0	0	0	0	0	0	0	0	0	25	8	0	0	0	0	0	0	0	0	0	0	0	0	0	0	0	0	0
d__Bacteria;p__Bacteroidota;c__Bacteroidia;o__Flavobacteriales;f__Flavobacteriaceae;g__Aquibacter;s__g__unclassified__Aquibacter;OTU2288;ASV4280	0	0	0	0	0	0	0	0	0	0	0	0	0	0	0	0	0	0	0	0	0	0	0	0	0	0	0	0	0	0	0	0	0	0	0	0	0	0	0	0	0	0	0	0	0	0	0	0	0
d__Bacteria;p__Bacteroidota;c__Bacteroidia;o__Flavobacteriales;f__Flavobacteriaceae;g__Aquibacter;s__g__unclassified__Aquibacter;OTU2288;ASV5002	0	0	0	0	0	0	0	0	0	0	0	0	0	0	0	0	0	0	0	0	0	0	0	0	0	0	0	0	0	0	0	14	0	0	0	0	0	0	0	0	0	0	0	0	0	0	0	0	0
d__Bacteria;p__Bacteroidota;c__Bacteroidia;o__Flavobacteriales;f__Flavobacteriaceae;g__Aquibacter;s__g__unclassified__Aquibacter;OTU896;ASV6298	0	0	0	0	0	0	0	0	0	0	0	0	0	0	0	0	0	0	0	0	0	0	0	0	0	0	0	0	0	0	0	0	0	0	0	0	0	0	0	0	0	0	0	0	0	0	0	0	0
d__Bacteria;p__Bacteroidota;c__Bacteroidia;o__Flavobacteriales;f__Flavobacteriaceae;g__Aquimarina;s__Aquimarina aggregata;OTU19620;ASV4523	0	0	0	0	0	0	0	0	0	0	28	0	0	15	26	53	0	0	0	0	0	0	0	0	0	0	0	0	0	0	0	0	0	0	0	0	0	0	0	0	0	0	0	0	0	0	0	0	0
d__Bacteria;p__Bacteroidota;c__Bacteroidia;o__Flavobacteriales;f__Flavobacteriaceae;g__Aquimarina;s__Aquimarina algiphila;OTU19620;ASV3758	355	1489	721	0	0	0	15	0	0	0	0	0	0	0	0	0	0	0	9	0	0	0	0	0	0	0	0	0	152	41	86	152	0	7	16	0	0	0	0	0	0	0	0	0	28	0	0	0	0
d__Bacteria;p__Bacteroidota;c__Bacteroidia;o__Flavobacteriales;f__Flavobacteriaceae;g__Aquimarina;s__Aquimarina latercula;OTU19709;ASV3774	193	99	72	0	0	0	0	0	0	0	0	0	24	117	155	0	32	10	0	23	6	8	3	0	0	0	0	0	24	22	0	0	0	87	0	31	0	7	0	0	0	0	0	0	0	0	0	0	0
d__Bacteria;p__Bacteroidota;c__Bacteroidia;o__Flavobacteriales;f__Flavobacteriaceae;g__Aquimarina;s__Aquimarina pacifica;OTU19620;ASV4510	0	0	0	0	0	0	0	0	0	0	0	0	0	0	0	0	0	0	0	0	0	0	0	0	0	0	0	0	0	0	0	0	0	0	0	0	0	0	0	0	0	0	0	0	0	0	0	0	0
d__Bacteria;p__Bacteroidota;c__Bacteroidia;o__Flavobacteriales;f__Flavobacteriaceae;g__Aquimarina;s__Aquimarina rubra;OTU32778;ASV7082	0	0	0	0	3	4	0	0	0	0	0	0	0	0	0	0	0	0	0	0	0	0	0	0	0	0	0	0	0	0	0	0	0	0	0	0	0	0	0	0	0	0	0	0	0	0	0	0	0
d__Bacteria;p__Bacteroidota;c__Bacteroidia;o__Flavobacteriales;f__Flavobacteriaceae;g__Aquimarina;s__g__unclassified__Aquimarina;OTU1599;ASV3733	13	0	79	0	0	0	0	0	8	9	0	0	0	0	0	0	0	0	0	0	7	0	0	0	1250	232	1667	722	0	0	5	0	0	0	0	0	0	0	0	0	23	14	17	0	0	0	0	0	0
d__Bacteria;p__Bacteroidota;c__Bacteroidia;o__Flavobacteriales;f__Flavobacteriaceae;g__Aquimarina;s__g__unclassified__Aquimarina;OTU1599;ASV5126	0	0	0	0	13	9	0	0	0	0	0	0	0	0	0	0	0	0	0	0	0	0	0	0	0	0	0	0	0	0	0	0	0	0	0	0	0	0	0	0	0	0	0	0	0	0	0	0	11
d__Bacteria;p__Bacteroidota;c__Bacteroidia;o__Flavobacteriales;f__Flavobacteriaceae;g__Aquimarina;s__g__unclassified__Aquimarina;OTU1599;ASV5602	0	0	0	0	0	0	0	0	0	0	0	0	0	0	0	0	0	0	0	0	0	0	0	0	0	0	0	0	0	0	0	0	0	0	0	0	0	0	0	0	0	0	0	0	0	0	0	0	0
d__Bacteria;p__Bacteroidota;c__Bacteroidia;o__Flavobacteriales;f__Flavobacteriaceae;g__Aquimarina;s__g__unclassified__Aquimarina;OTU1599;ASV6826	0	0	0	0	0	0	0	0	0	0	0	0	0	0	0	0	0	0	0	0	0	0	0	0	0	0	0	0	0	0	0	0	0	0	0	0	0	0	0	0	0	0	0	0	0	0	0	0	0
d__Bacteria;p__Bacteroidota;c__Bacteroidia;o__Flavobacteriales;f__Flavobacteriaceae;g__Aquimarina;s__g__unclassified__Aquimarina;OTU1599;ASV7560	0	0	0	0	0	0	0	0	0	0	0	0	0	0	0	0	5	0	0	0	0	0	0	0	0	0	0	0	0	0	0	0	0	0	0	0	0	0	0	0	0	0	0	0	0	0	0	0	0
d__Bacteria;p__Bacteroidota;c__Bacteroidia;o__Flavobacteriales;f__Flavobacteriaceae;g__Aquimarina;s__g__unclassified__Aquimarina;OTU1618;ASV5217	39	0	0	0	0	0	0	0	0	0	0	0	0	0	0	0	0	0	0	0	0	0	0	0	0	0	0	0	0	0	0	0	0	0	0	0	0	0	0	0	0	0	0	0	0	0	0	0	0
d__Bacteria;p__Bacteroidota;c__Bacteroidia;o__Flavobacteriales;f__Flavobacteriaceae;g__Aquimarina;s__g__unclassified__Aquimarina;OTU19620;ASV5169	0	0	12	0	0	0	0	0	0	0	0	0	0	0	0	0	0	0	0	0	0	0	0	0	0	0	0	0	0	0	20	10	0	0	0	0	0	0	0	0	0	0	0	0	0	0	0	0	0
d__Bacteria;p__Bacteroidota;c__Bacteroidia;o__Flavobacteriales;f__Flavobacteriaceae;g__Aquimarina;s__g__unclassified__Aquimarina;OTU19620;ASV5261	0	37	0	0	0	0	0	0	0	0	0	0	0	0	0	0	0	0	0	0	0	0	0	0	0	0	0	0	0	0	0	0	0	0	0	0	0	0	0	0	0	0	0	0	0	0	0	0	0
d__Bacteria;p__Bacteroidota;c__Bacteroidia;o__Flavobacteriales;f__Flavobacteriaceae;g__Aquimarina;s__g__unclassified__Aquimarina;OTU19620;ASV5855	0	0	0	0	0	0	0	0	0	0	0	0	0	0	0	0	0	0	0	0	0	0	0	0	19	0	0	0	0	0	0	0	0	0	0	0	0	0	0	0	0	0	0	0	0	0	0	0	0
d__Bacteria;p__Bacteroidota;c__Bacteroidia;o__Flavobacteriales;f__Flavobacteriaceae;g__Aquimarina;s__g__unclassified__Aquimarina;OTU19620;ASV6266	0	0	0	0	0	0	0	0	0	0	0	0	0	0	0	0	0	13	0	0	0	0	0	0	0	0	0	0	0	0	0	0	0	0	0	0	0	0	0	0	0	0	0	0	0	0	0	0	0
d__Bacteria;p__Bacteroidota;c__Bacteroidia;o__Flavobacteriales;f__Flavobacteriaceae;g__Aquimarina;s__g__unclassified__Aquimarina;OTU19709;ASV4972	0	0	0	0	0	0	0	0	0	0	0	0	0	0	0	0	0	0	0	0	0	0	0	0	0	0	0	56	0	0	0	0	0	0	0	0	0	0	0	0	0	0	0	0	0	0	0	0	0
d__Bacteria;p__Bacteroidota;c__Bacteroidia;o__Flavobacteriales;f__Flavobacteriaceae;g__Aquimarina;s__g__unclassified__Aquimarina;OTU19709;ASV6602	0	0	0	0	0	0	0	0	0	0	0	0	0	0	0	0	0	0	0	0	0	0	0	0	0	0	0	0	0	0	0	0	0	0	0	0	0	0	0	10	0	0	0	0	0	0	0	0	0
d__Bacteria;p__Bacteroidota;c__Bacteroidia;o__Flavobacteriales;f__Flavobacteriaceae;g__Aquimarina;s__g__unclassified__Aquimarina;OTU2185;ASV4390	0	0	0	0	0	0	0	0	0	0	0	0	0	0	0	0	0	0	0	0	0	0	0	0	52	16	26	64	0	0	0	0	0	0	0	0	0	0	0	0	0	0	0	0	0	0	0	0	0
d__Bacteria;p__Bacteroidota;c__Bacteroidia;o__Flavobacteriales;f__Flavobacteriaceae;g__Aquimarina;s__g__unclassified__Aquimarina;OTU2185;ASV6172	0	0	0	0	0	0	0	0	0	0	0	0	0	0	0	0	14	0	0	0	0	0	0	0	0	0	0	0	0	0	0	0	0	0	0	0	0	0	0	0	0	0	0	0	0	0	0	0	0
d__Bacteria;p__Bacteroidota;c__Bacteroidia;o__Flavobacteriales;f__Flavobacteriaceae;g__Arcticiflavibacter;s__g__unclassified__Arcticiflavibacter;OTU21355;ASV4023	0	0	0	0	0	0	0	0	0	0	0	0	0	0	0	0	0	0	0	0	0	0	0	0	76	33	65	210	0	0	0	0	0	0	0	0	0	0	0	0	37	0	11	0	0	0	0	0	0
d__Bacteria;p__Bacteroidota;c__Bacteroidia;o__Flavobacteriales;f__Flavobacteriaceae;g__Arenibacter;s__Arenibacter latericius;OTU29905;ASV5031	14	7	0	0	0	0	0	0	0	0	0	0	0	0	0	0	0	0	0	0	0	0	0	0	0	0	0	0	0	0	0	0	0	0	0	0	0	0	0	0	0	0	0	0	0	0	0	0	0
d__Bacteria;p__Bacteroidota;c__Bacteroidia;o__Flavobacteriales;f__Flavobacteriaceae;g__Aurantivirga;s__g__unclassified__Aurantivirga;OTU1036;ASV5041	0	0	0	0	0	0	0	0	0	0	0	0	0	0	0	7	0	0	0	0	0	0	0	0	0	0	0	0	0	0	0	0	0	0	0	0	0	0	0	0	0	0	0	0	0	0	0	0	0
d__Bacteria;p__Bacteroidota;c__Bacteroidia;o__Flavobacteriales;f__Flavobacteriaceae;g__Aurantivirga;s__g__unclassified__Aurantivirga;OTU19397;ASV3788	129	96	82	0	0	0	0	0	0	0	0	0	0	22	0	0	172	79	14	79	0	0	0	0	0	0	0	0	287	501	455	124	0	0	0	0	0	0	0	0	0	0	0	0	14	0	0	0	0
d__Bacteria;p__Bacteroidota;c__Bacteroidia;o__Flavobacteriales;f__Flavobacteriaceae;g__Aurantivirga;s__g__unclassified__Aurantivirga;OTU21160;ASV6015	0	0	0	0	0	0	0	0	0	0	0	0	0	0	0	0	0	0	0	0	0	0	0	0	0	0	0	0	0	0	0	0	0	0	0	0	0	0	0	0	0	0	0	0	0	0	0	0	16
d__Bacteria;p__Bacteroidota;c__Bacteroidia;o__Flavobacteriales;f__Flavobacteriaceae;g__Bizionia;s__Bizionia paragorgiae;OTU1622;ASV3891	387	198	261	0	0	0	0	0	0	0	0	0	0	0	0	0	0	0	0	0	0	0	0	0	0	0	0	0	0	0	0	0	0	0	0	0	0	0	0	0	0	0	0	0	0	0	0	0	0
d__Bacteria;p__Bacteroidota;c__Bacteroidia;o__Flavobacteriales;f__Flavobacteriaceae;g__Bizionia;s__g__unclassified__Bizionia;OTU26680;ASV4632	49	27	24	0	0	0	0	0	0	0	0	0	0	0	0	0	0	0	0	0	0	0	0	0	0	0	0	0	0	0	0	0	0	0	0	0	0	0	0	0	0	0	0	0	0	0	0	0	0
d__Bacteria;p__Bacteroidota;c__Bacteroidia;o__Flavobacteriales;f__Flavobacteriaceae;g__Cellulophaga;s__g__unclassified__Cellulophaga;OTU23484;ASV4276	0	0	5	0	0	0	0	0	0	0	0	0	0	0	0	0	0	0	0	0	0	0	0	0	0	0	0	0	0	0	0	0	0	0	0	0	0	0	0	0	0	0	0	0	0	0	0	0	0
d__Bacteria;p__Bacteroidota;c__Bacteroidia;o__Flavobacteriales;f__Flavobacteriaceae;g__Cellulophaga;s__g__unclassified__Cellulophaga;OTU23484;ASV4535	0	0	0	0	0	0	0	7	0	0	18	0	0	0	0	0	0	0	0	0	0	0	0	0	0	0	17	16	0	0	0	0	0	0	0	0	0	0	0	0	0	0	0	0	0	0	0	0	0
d__Bacteria;p__Bacteroidota;c__Bacteroidia;o__Flavobacteriales;f__Flavobacteriaceae;g__Changchengzhania;s__g__unclassified__Changchengzhania;OTU26902;ASV4656	26	0	0	0	0	0	0	0	0	0	0	0	0	0	0	0	0	0	0	0	0	0	0	0	0	0	0	0	0	0	0	0	37	25	0	8	0	0	0	0	0	0	0	0	0	0	0	0	0
d__Bacteria;p__Bacteroidota;c__Bacteroidia;o__Flavobacteriales;f__Flavobacteriaceae;g__Croceitalea;s__g__unclassified__Croceitalea;OTU19237;ASV3763	0	0	0	0	0	0	0	0	0	0	29	0	183	515	2127	82	0	0	0	0	0	0	0	0	0	0	0	0	0	0	0	0	0	0	0	0	0	0	0	0	0	0	0	0	0	0	0	0	0
d__Bacteria;p__Bacteroidota;c__Bacteroidia;o__Flavobacteriales;f__Flavobacteriaceae;g__Croceitalea;s__g__unclassified__Croceitalea;OTU19237;ASV5527	0	13	0	0	0	0	0	0	0	0	0	0	0	0	0	0	0	0	0	0	0	0	0	0	0	0	0	0	0	0	0	0	0	0	0	0	0	14	0	0	0	0	0	0	0	0	0	0	0
d__Bacteria;p__Bacteroidota;c__Bacteroidia;o__Flavobacteriales;f__Flavobacteriaceae;g__Croceitalea;s__g__unclassified__Croceitalea;OTU27424;ASV4714	20	0	10	0	0	0	0	0	0	0	0	0	0	0	0	0	0	0	0	0	0	0	0	0	0	0	0	0	0	0	0	0	11	37	0	0	0	0	0	0	0	0	0	0	0	0	0	0	0
d__Bacteria;p__Bacteroidota;c__Bacteroidia;o__Flavobacteriales;f__Flavobacteriaceae;g__Dokdonia;s__Dokdonia donghaensis;OTU1617;ASV5712	0	0	0	0	0	0	0	0	0	0	0	0	0	0	0	0	0	0	0	0	0	0	0	0	0	0	0	0	0	0	0	0	0	0	0	0	0	0	22	0	0	0	0	0	0	0	0	0	0
d__Bacteria;p__Bacteroidota;c__Bacteroidia;o__Flavobacteriales;f__Flavobacteriaceae;g__Dokdonia;s__g__unclassified__Dokdonia;OTU1617;ASV3780	0	0	0	0	0	0	0	0	0	0	0	0	387	947	672	23	0	0	0	0	0	0	0	0	0	0	0	0	43	65	38	20	0	0	0	0	0	0	13	0	0	0	0	0	0	0	0	0	0
d__Bacteria;p__Bacteroidota;c__Bacteroidia;o__Flavobacteriales;f__Flavobacteriaceae;g__Dokdonia;s__g__unclassified__Dokdonia;OTU1617;ASV4200	0	0	0	0	0	0	0	0	0	0	0	14	0	0	0	0	0	0	0	0	0	0	0	0	0	0	0	36	0	0	0	0	0	0	0	0	32	54	0	0	37	0	36	30	0	0	0	0	0
d__Bacteria;p__Bacteroidota;c__Bacteroidia;o__Flavobacteriales;f__Flavobacteriaceae;g__Dokdonia;s__g__unclassified__Dokdonia;OTU1617;ASV4531	0	0	0	0	0	0	0	0	0	0	0	0	0	0	0	0	0	0	0	0	0	0	0	0	0	0	0	0	0	0	0	0	0	0	0	0	0	0	0	0	0	0	0	0	15	0	5	50	27
d__Bacteria;p__Bacteroidota;c__Bacteroidia;o__Flavobacteriales;f__Flavobacteriaceae;g__Dokdonia;s__g__unclassified__Dokdonia;OTU1617;ASV5264	0	0	37	0	0	0	0	0	0	0	0	0	0	0	0	0	0	0	0	0	0	0	0	0	0	0	0	0	0	0	0	0	0	0	0	0	0	0	0	0	0	0	0	0	0	0	0	0	0
d__Bacteria;p__Bacteroidota;c__Bacteroidia;o__Flavobacteriales;f__Flavobacteriaceae;g__Dokdonia;s__g__unclassified__Dokdonia;OTU21632;ASV4236	0	0	0	0	0	0	0	0	0	0	0	0	0	0	0	0	0	0	0	0	0	0	0	0	47	0	33	111	0	0	0	0	0	0	0	0	0	0	0	0	41	0	0	0	0	0	0	0	0
d__Bacteria;p__Bacteroidota;c__Bacteroidia;o__Flavobacteriales;f__Flavobacteriaceae;g__Dokdonia;s__g__unclassified__Dokdonia;OTU21632;ASV4418	0	0	0	0	0	0	0	0	0	0	0	0	39	17	77	4	0	0	0	0	0	0	0	0	0	0	0	0	0	0	2	1	0	0	0	0	0	0	0	0	0	0	0	0	0	0	0	0	0
d__Bacteria;p__Bacteroidota;c__Bacteroidia;o__Flavobacteriales;f__Flavobacteriaceae;g__Dokdonia;s__g__unclassified__Dokdonia;OTU21632;ASV4653	0	0	0	0	0	0	0	0	0	0	0	0	0	45	38	0	0	0	0	0	0	0	0	0	0	0	0	0	0	0	0	0	0	0	0	0	0	0	0	0	0	14	0	0	0	0	0	0	0
d__Bacteria;p__Bacteroidota;c__Bacteroidia;o__Flavobacteriales;f__Flavobacteriaceae;g__Dokdonia;s__g__unclassified__Dokdonia;OTU21632;ASV4785	0	0	0	0	0	0	0	0	0	0	0	0	0	0	0	0	16	20	32	6	0	0	0	0	0	0	0	0	0	0	0	0	0	0	0	0	0	0	0	0	3	0	0	0	0	0	0	0	0
d__Bacteria;p__Bacteroidota;c__Bacteroidia;o__Flavobacteriales;f__Flavobacteriaceae;g__Dokdonia;s__g__unclassified__Dokdonia;OTU21632;ASV4836	0	5	0	0	0	0	0	0	0	0	0	0	0	34	0	0	0	0	0	0	0	0	0	0	0	0	0	0	0	0	0	0	26	0	0	0	0	0	0	4	0	0	0	0	0	0	0	0	0
d__Bacteria;p__Bacteroidota;c__Bacteroidia;o__Flavobacteriales;f__Flavobacteriaceae;g__Dokdonia;s__g__unclassified__Dokdonia;OTU21632;ASV5102	0	0	0	0	0	0	0	0	0	0	0	0	0	0	0	0	0	0	0	0	0	0	0	0	0	0	0	0	0	0	0	0	0	45	0	0	0	0	0	0	0	0	0	0	0	0	0	0	0
d__Bacteria;p__Bacteroidota;c__Bacteroidia;o__Flavobacteriales;f__Flavobacteriaceae;g__Dokdonia;s__g__unclassified__Dokdonia;OTU21632;ASV6076	0	0	0	0	0	0	0	0	0	0	0	0	0	0	0	0	0	0	0	0	0	0	0	0	0	0	0	0	0	0	0	0	15	0	0	0	0	0	0	0	0	0	0	0	0	0	0	0	0
d__Bacteria;p__Bacteroidota;c__Bacteroidia;o__Flavobacteriales;f__Flavobacteriaceae;g__Dokdonia;s__g__unclassified__Dokdonia;OTU23124;ASV4235	0	0	0	0	0	0	0	0	0	0	0	0	0	0	0	0	0	0	0	0	0	0	0	0	0	0	4	0	0	0	0	0	36	144	0	42	6	0	0	0	0	0	0	0	0	0	0	0	0
d__Bacteria;p__Bacteroidota;c__Bacteroidia;o__Flavobacteriales;f__Flavobacteriaceae;g__Dokdonia;s__g__unclassified__Dokdonia;OTU23124;ASV4391	0	0	0	0	0	0	0	0	0	0	0	0	0	0	0	0	0	0	0	0	0	0	0	0	26	19	45	68	0	0	0	0	0	0	0	0	0	0	0	0	0	0	0	0	0	0	0	0	0
d__Bacteria;p__Bacteroidota;c__Bacteroidia;o__Flavobacteriales;f__Flavobacteriaceae;g__Dokdonia;s__g__unclassified__Dokdonia;OTU33044;ASV6441	11	0	0	0	0	0	0	0	0	0	0	0	0	0	0	0	0	0	0	0	0	0	0	0	0	0	0	0	0	0	0	0	0	0	0	0	0	0	0	0	0	0	0	0	0	0	0	0	0
d__Bacteria;p__Bacteroidota;c__Bacteroidia;o__Flavobacteriales;f__Flavobacteriaceae;g__Eudoraea;s__g__unclassified__Eudoraea;OTU21683;ASV4063	0	0	0	0	0	0	0	0	0	0	0	0	0	0	0	0	0	0	0	0	0	0	0	0	0	0	0	0	0	0	0	0	0	0	0	0	0	0	0	0	0	0	0	0	0	0	0	0	0
d__Bacteria;p__Bacteroidota;c__Bacteroidia;o__Flavobacteriales;f__Flavobacteriaceae;g__f__unclassified__Flavobacteriaceae;s__f__g__unclassified__Flavobacteriaceae;OTU1343;ASV5333	0	0	6	0	0	0	0	0	0	0	0	0	0	0	0	0	0	0	0	0	0	0	0	0	0	0	0	0	8	0	0	0	0	0	0	0	0	0	0	0	0	0	0	0	0	0	0	0	0
d__Bacteria;p__Bacteroidota;c__Bacteroidia;o__Flavobacteriales;f__Flavobacteriaceae;g__f__unclassified__Flavobacteriaceae;s__f__g__unclassified__Flavobacteriaceae;OTU1415;ASV4950	12	0	0	0	0	0	0	0	0	0	0	0	0	0	0	0	0	0	0	0	0	0	0	0	0	0	0	0	0	0	9	0	0	0	0	0	0	0	0	23	0	0	0	0	9	0	0	4	0
d__Bacteria;p__Bacteroidota;c__Bacteroidia;o__Flavobacteriales;f__Flavobacteriaceae;g__f__unclassified__Flavobacteriaceae;s__f__g__unclassified__Flavobacteriaceae;OTU1415;ASV6702	9	0	0	0	0	0	0	0	0	0	0	0	0	0	0	0	0	0	0	0	0	0	0	0	0	0	0	0	0	0	0	0	0	0	0	0	0	0	0	0	0	0	0	0	0	0	0	0	0
d__Bacteria;p__Bacteroidota;c__Bacteroidia;o__Flavobacteriales;f__Flavobacteriaceae;g__f__unclassified__Flavobacteriaceae;s__f__g__unclassified__Flavobacteriaceae;OTU19932;ASV3979	0	0	0	0	0	0	0	0	333	31	0	90	0	0	0	0	0	0	0	0	17	0	0	0	0	0	39	0	0	0	0	0	0	0	0	0	0	5	0	0	0	0	0	0	0	0	0	0	0
d__Bacteria;p__Bacteroidota;c__Bacteroidia;o__Flavobacteriales;f__Flavobacteriaceae;g__f__unclassified__Flavobacteriaceae;s__f__g__unclassified__Flavobacteriaceae;OTU19932;ASV4167	0	0	0	0	0	0	0	0	0	0	0	0	0	0	35	0	0	0	0	0	0	0	0	0	0	0	0	0	18	21	31	15	0	0	0	0	0	0	0	0	0	0	0	0	10	0	0	0	0
d__Bacteria;p__Bacteroidota;c__Bacteroidia;o__Flavobacteriales;f__Flavobacteriaceae;g__f__unclassified__Flavobacteriaceae;s__f__g__unclassified__Flavobacteriaceae;OTU27160;ASV6987	0	0	0	0	0	0	0	0	0	0	0	0	0	0	0	0	0	0	0	0	0	0	0	0	0	0	0	0	0	0	0	0	0	0	0	0	0	0	0	0	0	0	0	0	0	0	0	0	0
d__Bacteria;p__Bacteroidota;c__Bacteroidia;o__Flavobacteriales;f__Flavobacteriaceae;g__f__unclassified__Flavobacteriaceae;s__f__g__unclassified__Flavobacteriaceae;OTU30328;ASV5099	30	0	0	0	0	0	0	0	0	0	0	0	0	0	0	0	0	0	0	0	0	0	0	0	0	0	0	0	0	0	0	0	0	0	0	0	0	0	0	0	0	0	0	0	0	0	0	0	0
d__Bacteria;p__Bacteroidota;c__Bacteroidia;o__Flavobacteriales;f__Flavobacteriaceae;g__f__unclassified__Flavobacteriaceae;s__f__g__unclassified__Flavobacteriaceae;OTU33210;ASV6867	8	0	0	0	0	0	0	0	0	0	0	0	0	0	0	0	0	0	0	0	0	0	0	0	0	0	0	0	0	0	0	0	0	0	0	0	0	0	0	0	0	0	0	0	0	0	0	0	0
d__Bacteria;p__Bacteroidota;c__Bacteroidia;o__Flavobacteriales;f__Flavobacteriaceae;g__Flagellimonas;s__Flagellimonas eckloniae;OTU1344;ASV4979	0	0	0	0	0	0	0	0	0	0	0	0	0	0	0	0	0	0	0	0	0	0	0	0	0	0	0	0	0	0	0	0	0	0	0	0	0	0	11	32	0	0	0	0	0	0	0	0	0
d__Bacteria;p__Bacteroidota;c__Bacteroidia;o__Flavobacteriales;f__Flavobacteriaceae;g__Flagellimonas;s__g__unclassified__Flagellimonas;OTU1344;ASV7134	0	0	0	0	0	0	0	0	0	0	0	0	0	0	0	0	0	0	0	0	0	0	0	0	0	0	0	0	0	0	0	0	0	0	0	0	0	0	0	0	7	0	0	0	0	0	0	0	0
d__Bacteria;p__Bacteroidota;c__Bacteroidia;o__Flavobacteriales;f__Flavobacteriaceae;g__Flavirhabdus;s__g__unclassified__Flavirhabdus;OTU25051;ASV6216	0	0	0	0	0	0	0	0	0	0	0	0	0	0	0	0	0	0	0	0	0	0	0	0	0	0	0	0	0	0	0	0	0	0	0	0	0	0	0	0	0	0	0	14	0	0	0	0	0
d__Bacteria;p__Bacteroidota;c__Bacteroidia;o__Flavobacteriales;f__Flavobacteriaceae;g__Flavirhabdus;s__g__unclassified__Flavirhabdus;OTU893;ASV9414	2	0	0	0	0	0	0	0	0	0	0	0	0	0	0	0	0	0	0	0	0	0	0	0	0	0	0	0	0	0	0	0	0	0	0	0	0	0	0	0	0	0	0	0	0	0	0	0	0
d__Bacteria;p__Bacteroidota;c__Bacteroidia;o__Flavobacteriales;f__Flavobacteriaceae;g__Flavirhabdus;s__g__unclassified__Flavirhabdus;OTU893;ASV4134	0	0	0	0	0	0	0	0	0	0	0	0	0	0	0	0	0	0	0	0	0	0	0	0	0	35	0	13	0	0	0	0	0	0	0	0	18	14	17	6	12	0	7	0	0	0	0	0	0
d__Bacteria;p__Bacteroidota;c__Bacteroidia;o__Flavobacteriales;f__Flavobacteriaceae;g__Formosa;s__g__unclassified__Formosa;OTU1622;ASV4174	172	46	54	0	0	0	0	0	0	0	0	0	0	0	0	0	0	0	0	0	0	0	0	0	0	0	0	0	0	0	0	0	0	0	0	0	0	0	0	0	0	0	0	0	0	0	0	0	0
d__Bacteria;p__Bacteroidota;c__Bacteroidia;o__Flavobacteriales;f__Flavobacteriaceae;g__Formosa;s__g__unclassified__Formosa;OTU20004;ASV3879	0	0	0	0	0	0	0	0	0	0	0	0	0	0	0	0	0	0	0	0	0	0	0	0	0	0	0	0	0	0	0	0	0	0	0	0	0	0	0	0	0	0	0	0	7	0	3	0	0
d__Bacteria;p__Bacteroidota;c__Bacteroidia;o__Flavobacteriales;f__Flavobacteriaceae;g__Formosa;s__g__unclassified__Formosa;OTU22590;ASV4170	0	0	0	0	0	0	0	0	0	0	0	0	0	0	0	0	0	0	0	0	0	0	0	0	0	0	0	0	0	0	0	0	0	0	0	0	0	0	0	0	0	0	0	0	0	0	0	0	0
d__Bacteria;p__Bacteroidota;c__Bacteroidia;o__Flavobacteriales;f__Flavobacteriaceae;g__Gramella;s__g__unclassified__Gramella;OTU20458;ASV3900	367	192	252	0	0	0	0	0	0	0	0	0	0	0	0	0	0	0	0	0	0	0	0	0	0	0	0	0	0	0	0	0	0	0	0	0	0	0	0	0	0	0	0	0	0	0	0	0	0
d__Bacteria;p__Bacteroidota;c__Bacteroidia;o__Flavobacteriales;f__Flavobacteriaceae;g__Hyunsoonleella;s__g__unclassified__Hyunsoonleella;OTU19733;ASV3778	0	0	0	0	0	0	0	0	0	0	0	0	0	0	0	7	0	0	0	0	0	0	0	0	0	0	0	0	0	0	0	0	37	0	21	72	0	0	0	0	0	0	0	0	878	441	466	445	0
d__Bacteria;p__Bacteroidota;c__Bacteroidia;o__Flavobacteriales;f__Flavobacteriaceae;g__Hyunsoonleella;s__g__unclassified__Hyunsoonleella;OTU19733;ASV6410	0	0	0	0	0	0	0	0	0	0	0	0	0	0	0	0	0	0	0	0	0	0	0	0	0	0	0	0	0	0	0	0	0	0	0	0	0	0	0	0	0	0	0	0	0	0	0	0	0
d__Bacteria;p__Bacteroidota;c__Bacteroidia;o__Flavobacteriales;f__Flavobacteriaceae;g__Hyunsoonleella;s__Hyunsoonleella pacifica;OTU19733;ASV4786	0	0	0	0	0	0	0	0	0	0	0	0	0	0	0	0	0	0	0	0	0	0	0	0	0	0	0	0	0	0	0	0	28	48	0	0	0	0	0	0	0	0	0	0	0	0	0	0	0
d__Bacteria;p__Bacteroidota;c__Bacteroidia;o__Flavobacteriales;f__Flavobacteriaceae;g__Jejudonia;s__g__unclassified__Jejudonia;OTU29142;ASV4928	23	20	16	0	0	0	0	0	0	0	0	0	0	0	0	0	0	0	0	0	0	0	0	0	0	0	0	0	0	0	0	0	0	0	0	0	0	0	0	0	0	0	0	0	0	0	0	0	0
d__Bacteria;p__Bacteroidota;c__Bacteroidia;o__Flavobacteriales;f__Flavobacteriaceae;g__Kordia;s__g__unclassified__Kordia;OTU20823;ASV3950	0	0	0	0	0	0	0	0	0	0	0	0	26	71	86	0	0	0	0	0	0	0	0	0	0	0	0	0	0	0	0	0	0	0	0	0	0	0	0	0	0	0	0	0	0	0	0	0	0
d__Bacteria;p__Bacteroidota;c__Bacteroidia;o__Flavobacteriales;f__Flavobacteriaceae;g__Kordia;s__Kordia ulvae;OTU20823;ASV6467	0	0	0	0	0	0	0	0	0	0	0	0	0	0	0	0	0	0	11	0	0	0	0	0	0	0	0	0	0	0	0	0	0	0	0	0	0	0	0	0	0	0	0	0	0	0	0	0	0
d__Bacteria;p__Bacteroidota;c__Bacteroidia;o__Flavobacteriales;f__Flavobacteriaceae;g__Lacinutrix;s__g__unclassified__Lacinutrix;OTU24326;ASV4637	0	0	0	0	0	0	0	0	0	0	0	0	0	0	0	0	0	0	0	0	0	0	0	0	0	0	0	0	0	0	0	0	0	0	0	0	0	0	0	0	0	0	0	0	0	0	0	0	0
d__Bacteria;p__Bacteroidota;c__Bacteroidia;o__Flavobacteriales;f__Flavobacteriaceae;g__Lacinutrix;s__g__unclassified__Lacinutrix;OTU24326;ASV4777	0	0	0	0	0	0	0	0	0	0	0	0	0	0	0	0	0	0	0	0	0	0	0	0	0	0	0	0	0	0	0	0	0	0	0	0	0	0	0	0	0	0	0	78	0	0	0	0	0
d__Bacteria;p__Bacteroidota;c__Bacteroidia;o__Flavobacteriales;f__Flavobacteriaceae;g__Lacinutrix;s__g__unclassified__Lacinutrix;OTU24326;ASV4867	0	0	0	0	27	18	0	0	0	0	0	0	0	0	0	0	0	0	0	0	0	0	0	0	0	0	0	10	0	0	0	0	0	0	0	0	0	0	0	0	0	0	0	0	0	0	0	0	11
d__Bacteria;p__Bacteroidota;c__Bacteroidia;o__Flavobacteriales;f__Flavobacteriaceae;g__Lacinutrix;s__g__unclassified__Lacinutrix;OTU24326;ASV6152	14	0	0	0	0	0	0	0	0	0	0	0	0	0	0	0	0	0	0	0	0	0	0	0	0	0	0	0	0	0	0	0	0	0	0	0	0	0	0	0	0	0	0	0	0	0	0	0	0
d__Bacteria;p__Bacteroidota;c__Bacteroidia;o__Flavobacteriales;f__Flavobacteriaceae;g__Lacinutrix;s__g__unclassified__Lacinutrix;OTU24326;ASV7525	0	5	0	0	0	0	0	0	0	0	0	0	0	0	0	0	0	0	0	0	0	0	0	0	0	0	0	0	0	0	0	0	0	0	0	0	0	0	0	0	0	0	0	0	0	0	0	0	0
d__Bacteria;p__Bacteroidota;c__Bacteroidia;o__Flavobacteriales;f__Flavobacteriaceae;g__Lacinutrix;s__g__unclassified__Lacinutrix;OTU24326;ASV4721	0	0	0	0	0	0	0	0	0	0	0	0	0	0	0	0	0	0	0	0	0	0	0	0	0	0	22	64	0	0	0	0	0	0	0	0	0	0	0	0	0	0	0	0	0	0	0	0	0
d__Bacteria;p__Bacteroidota;c__Bacteroidia;o__Flavobacteriales;f__Flavobacteriaceae;g__Lacinutrix;s__g__unclassified__Lacinutrix;OTU24326;ASV4775	0	0	0	0	0	0	0	0	0	0	0	0	0	0	0	0	0	0	0	0	0	0	0	0	0	0	0	0	0	0	0	0	0	0	0	0	0	0	0	59	0	0	0	0	0	0	0	0	0
d__Bacteria;p__Bacteroidota;c__Bacteroidia;o__Flavobacteriales;f__Flavobacteriaceae;g__Lacinutrix;s__g__unclassified__Lacinutrix;OTU24326;ASV4857	0	23	44	0	0	0	0	0	0	0	0	0	0	0	0	0	0	0	0	0	0	0	0	0	0	0	0	0	0	0	0	0	0	0	0	0	0	0	0	0	0	0	0	0	0	0	0	0	0
d__Bacteria;p__Bacteroidota;c__Bacteroidia;o__Flavobacteriales;f__Flavobacteriaceae;g__Lacinutrix;s__Lacinutrix mariniflava;OTU24326;ASV4368	0	0	0	0	0	0	0	0	0	0	0	0	0	0	0	0	0	0	0	0	0	0	0	0	0	0	0	0	0	0	0	0	0	0	0	0	0	51	0	0	0	0	0	0	0	0	0	0	0
d__Bacteria;p__Bacteroidota;c__Bacteroidia;o__Flavobacteriales;f__Flavobacteriaceae;g__Litoribaculum;s__g__unclassified__Litoribaculum;OTU345;ASV7391	0	0	0	0	0	0	0	0	0	0	0	0	0	0	0	0	0	0	0	0	0	0	0	0	0	0	0	0	0	0	0	0	0	0	0	0	0	0	0	0	0	0	0	0	0	0	0	0	0
d__Bacteria;p__Bacteroidota;c__Bacteroidia;o__Flavobacteriales;f__Flavobacteriaceae;g__Lutibacter;s__g__unclassified__Lutibacter;OTU1265;ASV5696	0	0	0	0	0	0	0	0	0	0	0	0	0	0	0	0	0	0	0	0	0	0	0	0	0	0	0	0	0	0	0	0	0	0	0	0	0	0	0	0	0	0	0	0	0	0	0	0	0
d__Bacteria;p__Bacteroidota;c__Bacteroidia;o__Flavobacteriales;f__Flavobacteriaceae;g__Lutibacter;s__g__unclassified__Lutibacter;OTU26926;ASV5820	0	0	0	0	0	0	0	0	0	0	0	0	0	0	0	0	0	0	0	0	0	0	0	0	0	0	0	0	0	0	0	0	0	0	0	0	0	0	0	0	0	0	0	0	0	0	0	0	0
d__Bacteria;p__Bacteroidota;c__Bacteroidia;o__Flavobacteriales;f__Flavobacteriaceae;g__Lutimonas;s__g__unclassified__Lutimonas;OTU19849;ASV4110	0	0	0	0	0	0	0	0	0	0	0	0	9	0	0	0	0	0	0	0	0	0	0	0	0	0	0	0	0	0	0	0	0	0	0	0	0	0	0	0	0	0	0	0	0	0	0	0	0
d__Bacteria;p__Bacteroidota;c__Bacteroidia;o__Flavobacteriales;f__Flavobacteriaceae;g__Maribacter;s__g__unclassified__Maribacter;OTU1602;ASV3846	0	0	0	0	0	0	0	0	0	0	0	0	0	0	92	12	0	0	0	0	0	0	0	0	0	0	0	0	336	247	396	115	0	0	0	0	0	0	0	0	0	0	0	0	27	0	0	0	0
d__Bacteria;p__Bacteroidota;c__Bacteroidia;o__Flavobacteriales;f__Flavobacteriaceae;g__Maribacter;s__g__unclassified__Maribacter;OTU1602;ASV4209	0	0	19	0	0	0	0	0	0	0	0	0	0	0	0	0	0	0	0	0	0	0	0	0	0	0	0	0	129	101	0	0	0	0	0	0	0	0	0	0	0	0	0	0	0	0	0	0	0
d__Bacteria;p__Bacteroidota;c__Bacteroidia;o__Flavobacteriales;f__Flavobacteriaceae;g__Maribacter;s__g__unclassified__Maribacter;OTU1602;ASV4553	0	0	0	0	0	0	0	0	0	0	0	0	0	0	0	0	0	0	0	0	0	0	0	0	0	0	0	0	0	0	115	0	0	0	0	0	0	0	0	0	0	0	0	0	0	0	0	0	0
d__Bacteria;p__Bacteroidota;c__Bacteroidia;o__Flavobacteriales;f__Flavobacteriaceae;g__Maribacter;s__g__unclassified__Maribacter;OTU19525;ASV3740	31	0	0	0	0	0	0	9	0	0	26	0	80	57	52	11	9	25	0	8	83	57	33	0	386	105	161	373	225	273	538	860	0	76	0	0	0	0	24	15	28	0	25	0	22	4	16	22	0
d__Bacteria;p__Bacteroidota;c__Bacteroidia;o__Flavobacteriales;f__Flavobacteriaceae;g__Maribacter;s__g__unclassified__Maribacter;OTU1966;ASV3803	0	0	0	0	0	0	0	0	0	0	114	0	0	17	57	0	0	0	0	0	38	0	24	0	236	143	145	744	37	46	26	0	0	15	0	0	0	0	0	0	6	0	0	0	0	0	0	0	6
d__Bacteria;p__Bacteroidota;c__Bacteroidia;o__Flavobacteriales;f__Flavobacteriaceae;g__Maribacter;s__g__unclassified__Maribacter;OTU19972;ASV3821	0	0	0	0	0	0	0	0	41	0	0	0	0	0	0	0	0	0	0	0	0	0	0	0	400	74	162	363	0	0	0	0	0	0	0	0	0	0	0	0	36	0	27	26	0	0	0	0	0
d__Bacteria;p__Bacteroidota;c__Bacteroidia;o__Flavobacteriales;f__Flavobacteriaceae;g__Maribacter;s__g__unclassified__Maribacter;OTU2126;ASV3840	0	0	0	0	0	0	0	0	0	0	0	0	0	0	0	0	0	0	0	0	0	0	0	0	32	0	50	51	261	153	197	98	0	0	0	0	46	99	87	91	0	0	0	0	29	0	103	0	0
d__Bacteria;p__Bacteroidota;c__Bacteroidia;o__Flavobacteriales;f__Flavobacteriaceae;g__Maribacter;s__g__unclassified__Maribacter;OTU2126;ASV3844	0	0	0	0	0	0	0	0	36	0	0	0	0	0	0	0	0	0	0	0	0	0	0	0	161	43	87	230	0	0	0	0	0	0	0	0	0	0	0	0	24	0	13	22	0	0	0	0	0
d__Bacteria;p__Bacteroidota;c__Bacteroidia;o__Flavobacteriales;f__Flavobacteriaceae;g__Maribacter;s__g__unclassified__Maribacter;OTU2126;ASV3855	0	0	0	0	0	0	0	0	0	0	0	0	0	20	219	6	0	0	0	0	0	0	0	0	0	0	0	0	0	0	0	0	0	117	44	41	0	21	0	0	73	0	0	0	290	59	164	83	0
d__Bacteria;p__Bacteroidota;c__Bacteroidia;o__Flavobacteriales;f__Flavobacteriaceae;g__Maribacter;s__g__unclassified__Maribacter;OTU2126;ASV4599	0	0	0	0	0	0	0	0	0	0	0	0	0	0	0	0	0	0	0	0	0	0	0	0	0	0	0	0	0	0	0	0	0	0	0	0	0	0	0	0	0	0	0	0	0	0	0	0	0
d__Bacteria;p__Bacteroidota;c__Bacteroidia;o__Flavobacteriales;f__Flavobacteriaceae;g__Maribacter;s__g__unclassified__Maribacter;OTU2126;ASV5352	0	0	0	0	0	0	0	0	0	0	0	0	0	0	0	0	0	0	0	0	0	0	0	0	0	0	0	0	0	0	0	0	0	0	0	0	0	0	0	0	0	0	0	0	0	0	0	0	0
d__Bacteria;p__Bacteroidota;c__Bacteroidia;o__Flavobacteriales;f__Flavobacteriaceae;g__Maribacter;s__g__unclassified__Maribacter;OTU2126;ASV12135	0	0	0	0	0	0	0	0	0	0	0	0	0	0	0	0	0	0	0	0	0	0	0	0	0	0	0	1	0	0	0	0	0	0	0	0	0	0	0	0	0	0	0	0	0	0	0	0	0
d__Bacteria;p__Bacteroidota;c__Bacteroidia;o__Flavobacteriales;f__Flavobacteriaceae;g__Maribacter;s__g__unclassified__Maribacter;OTU21511;ASV4756	0	0	0	0	0	0	0	0	0	0	0	0	0	0	0	0	0	0	0	0	0	0	0	0	0	0	0	0	0	0	0	0	0	0	0	0	0	0	0	0	0	0	0	0	0	0	0	0	0
d__Bacteria;p__Bacteroidota;c__Bacteroidia;o__Flavobacteriales;f__Flavobacteriaceae;g__Maribacter;s__g__unclassified__Maribacter;OTU26356;ASV4594	0	8	0	0	0	0	0	0	0	0	0	0	0	0	0	0	0	0	0	0	0	0	0	0	0	0	0	0	19	0	0	0	0	0	0	0	9	29	10	7	0	0	0	0	0	0	0	0	0
d__Bacteria;p__Bacteroidota;c__Bacteroidia;o__Flavobacteriales;f__Flavobacteriaceae;g__Maribacter;s__g__unclassified__Maribacter;OTU27494;ASV4722	0	0	0	0	0	0	0	0	0	0	0	0	0	0	0	0	0	0	0	0	0	0	0	0	0	0	0	0	0	0	0	0	0	0	0	0	0	0	0	0	0	0	0	0	0	0	0	0	0
d__Bacteria;p__Bacteroidota;c__Bacteroidia;o__Flavobacteriales;f__Flavobacteriaceae;g__Maribacter;s__g__unclassified__Maribacter;OTU27494;ASV5635	0	0	0	0	0	0	0	8	0	0	0	0	0	0	0	0	0	0	0	0	0	0	0	0	0	0	0	0	0	0	0	0	0	0	0	0	0	0	0	0	0	0	0	0	0	0	0	0	0
d__Bacteria;p__Bacteroidota;c__Bacteroidia;o__Flavobacteriales;f__Flavobacteriaceae;g__Maribacter;s__g__unclassified__Maribacter;OTU29416;ASV4962	0	0	0	0	0	0	0	0	0	0	0	0	0	0	0	0	0	0	0	0	0	0	0	0	0	0	0	0	6	10	17	24	0	0	0	0	0	0	0	0	0	0	0	0	0	0	0	0	0
d__Bacteria;p__Bacteroidota;c__Bacteroidia;o__Flavobacteriales;f__Flavobacteriaceae;g__Maribacter;s__g__unclassified__Maribacter;OTU29416;ASV5877	0	0	0	0	0	0	0	0	0	0	0	0	0	0	0	0	0	0	0	0	0	0	0	0	0	0	0	0	0	19	0	0	0	0	0	0	0	0	0	0	0	0	0	0	0	0	0	0	0
d__Bacteria;p__Bacteroidota;c__Bacteroidia;o__Flavobacteriales;f__Flavobacteriaceae;g__Maribacter;s__g__unclassified__Maribacter;OTU33404;ASV7258	0	6	0	0	0	0	0	0	0	0	0	0	0	0	0	0	0	0	0	0	0	0	0	0	0	0	0	0	0	0	0	0	0	0	0	0	0	0	0	0	0	0	0	0	0	0	0	0	0
d__Bacteria;p__Bacteroidota;c__Bacteroidia;o__Flavobacteriales;f__Flavobacteriaceae;g__Maribacter;s__Maribacter aquivivus;OTU2126;ASV3819	0	0	0	0	0	0	0	0	53	0	35	57	0	0	0	0	0	0	0	0	0	0	22	0	0	34	64	180	0	0	0	0	0	0	0	0	0	17	26	0	0	0	0	22	0	0	0	0	13
d__Bacteria;p__Bacteroidota;c__Bacteroidia;o__Flavobacteriales;f__Flavobacteriaceae;g__Maritimimonas;s__g__unclassified__Maritimimonas;OTU1784;ASV3837	35	41	0	0	0	0	25	35	0	0	0	0	94	145	63	0	14	8	0	10	0	24	17	0	155	54	86	165	52	0	31	13	0	5	0	0	19	45	0	47	0	0	0	0	0	0	0	0	0
d__Bacteria;p__Bacteroidota;c__Bacteroidia;o__Flavobacteriales;f__Flavobacteriaceae;g__Maritimimonas;s__g__unclassified__Maritimimonas;OTU1784;ASV4571	0	0	19	0	0	0	0	0	0	0	0	0	0	0	0	0	0	0	0	0	44	0	0	0	0	0	0	0	0	48	0	0	0	0	0	0	0	0	0	0	0	0	0	0	0	0	0	0	0
d__Bacteria;p__Bacteroidota;c__Bacteroidia;o__Flavobacteriales;f__Flavobacteriaceae;g__Mesonia;s__g__unclassified__Mesonia;OTU32614;ASV5415	0	3	0	0	0	0	0	0	0	0	0	0	0	0	0	0	0	0	0	0	0	0	0	0	0	0	0	0	0	0	0	0	0	0	0	0	0	0	0	0	0	0	0	0	0	0	0	0	0
d__Bacteria;p__Bacteroidota;c__Bacteroidia;o__Flavobacteriales;f__Flavobacteriaceae;g__Nonlabens;s__g__unclassified__Nonlabens;OTU2166;ASV4340	0	0	0	0	0	0	0	0	0	0	0	0	0	30	57	0	0	0	0	0	0	0	0	0	0	0	0	0	0	0	0	0	0	0	0	0	0	0	0	0	0	0	0	0	0	0	0	0	0
d__Bacteria;p__Bacteroidota;c__Bacteroidia;o__Flavobacteriales;f__Flavobacteriaceae;g__Nonlabens;s__g__unclassified__Nonlabens;OTU25871;ASV4539	0	0	0	0	0	0	0	0	0	0	0	0	0	0	0	0	0	0	0	0	0	0	0	0	0	0	0	0	0	0	0	0	0	0	0	0	0	0	0	0	39	0	12	67	0	0	0	0	0
d__Bacteria;p__Bacteroidota;c__Bacteroidia;o__Flavobacteriales;f__Flavobacteriaceae;g__Nonlabens;s__Nonlabens arenilitoris;OTU29327;ASV5770	0	0	0	0	0	0	0	0	0	0	0	0	0	0	0	0	0	0	0	0	0	0	0	0	0	0	0	0	0	0	0	0	0	0	0	0	0	0	0	0	0	0	0	0	0	0	0	21	0
d__Bacteria;p__Bacteroidota;c__Bacteroidia;o__Flavobacteriales;f__Flavobacteriaceae;g__Nonlabens;s__Nonlabens xylanidelens;OTU25871;ASV6733	0	0	0	0	0	0	0	0	0	0	0	0	0	0	0	0	0	0	0	0	0	0	0	0	0	0	0	0	0	0	0	0	0	0	0	0	0	0	0	0	0	0	0	0	0	0	0	0	0
d__Bacteria;p__Bacteroidota;c__Bacteroidia;o__Flavobacteriales;f__Flavobacteriaceae;g__Pibocella;s__g__unclassified__Pibocella;OTU1055;ASV4029	0	0	0	0	17	0	0	0	0	0	0	0	0	0	0	0	0	0	0	0	0	0	0	0	0	0	0	0	0	0	0	0	38	37	56	0	80	78	21	0	48	0	0	0	53	0	26	0	0
d__Bacteria;p__Bacteroidota;c__Bacteroidia;o__Flavobacteriales;f__Flavobacteriaceae;g__Pibocella;s__g__unclassified__Pibocella;OTU1055;ASV4283	0	0	0	0	0	0	0	0	0	0	0	0	0	0	0	0	0	0	0	0	0	0	0	0	90	0	38	0	37	0	40	0	0	0	0	0	0	0	0	0	0	0	0	0	0	0	0	0	0
d__Bacteria;p__Bacteroidota;c__Bacteroidia;o__Flavobacteriales;f__Flavobacteriaceae;g__Pibocella;s__g__unclassified__Pibocella;OTU1055;ASV4297	0	0	0	0	0	0	0	0	0	0	0	0	0	0	0	0	0	0	0	0	0	0	0	0	0	0	0	72	48	28	39	12	0	0	0	0	0	0	0	0	0	0	0	0	0	0	0	0	0
d__Bacteria;p__Bacteroidota;c__Bacteroidia;o__Flavobacteriales;f__Flavobacteriaceae;g__Pibocella;s__g__unclassified__Pibocella;OTU1734;ASV3921	0	0	0	0	0	0	0	0	0	0	0	0	0	0	0	0	84	37	20	0	0	0	0	0	0	0	0	0	214	196	170	0	0	0	0	0	0	0	0	0	0	0	0	0	0	0	0	0	0
d__Bacteria;p__Bacteroidota;c__Bacteroidia;o__Flavobacteriales;f__Flavobacteriaceae;g__Pibocella;s__g__unclassified__Pibocella;OTU1734;ASV3934	0	0	0	0	0	0	0	0	0	0	0	0	0	0	0	0	0	0	0	0	0	0	0	0	83	20	145	143	129	136	0	0	0	0	0	0	0	0	0	0	0	0	0	0	0	0	0	0	0
d__Bacteria;p__Bacteroidota;c__Bacteroidia;o__Flavobacteriales;f__Flavobacteriaceae;g__Pibocella;s__g__unclassified__Pibocella;OTU1734;ASV4215	50	41	35	0	0	0	0	0	41	0	0	0	0	0	0	0	0	0	0	30	0	0	0	0	0	0	0	0	0	0	0	46	0	0	0	0	0	0	0	0	0	0	0	0	0	0	0	0	0
d__Bacteria;p__Bacteroidota;c__Bacteroidia;o__Flavobacteriales;f__Flavobacteriaceae;g__Polaribacter;s__g__unclassified__Polaribacter;OTU1933;ASV3703	0	0	0	0	18	0	0	0	0	0	0	0	0	0	0	0	0	0	0	0	0	0	0	0	19	0	18	0	0	0	0	0	0	0	0	0	0	0	0	0	0	6	0	0	0	0	0	0	262
d__Bacteria;p__Bacteroidota;c__Bacteroidia;o__Flavobacteriales;f__Flavobacteriaceae;g__Polaribacter;s__g__unclassified__Polaribacter;OTU19357;ASV4145	0	0	0	0	0	0	0	0	0	0	0	0	0	0	0	0	0	0	0	0	0	0	0	0	0	0	0	0	0	0	0	0	0	0	0	0	0	0	0	0	0	0	0	0	0	0	0	0	68
d__Bacteria;p__Bacteroidota;c__Bacteroidia;o__Flavobacteriales;f__Flavobacteriaceae;g__Polaribacter;s__g__unclassified__Polaribacter;OTU19357;ASV4310	0	0	0	0	0	0	0	0	0	0	0	0	0	0	0	0	0	0	0	0	0	0	0	0	0	0	0	0	0	0	0	0	0	0	0	0	0	0	0	0	0	0	0	0	0	0	0	0	0
d__Bacteria;p__Bacteroidota;c__Bacteroidia;o__Flavobacteriales;f__Flavobacteriaceae;g__Polaribacter;s__g__unclassified__Polaribacter;OTU19357;ASV4346	0	0	0	0	0	0	0	0	0	0	0	0	0	0	0	0	0	0	0	0	0	0	0	0	0	0	0	0	0	0	0	0	0	0	0	0	0	0	0	0	0	0	0	0	0	0	0	0	0
d__Bacteria;p__Bacteroidota;c__Bacteroidia;o__Flavobacteriales;f__Flavobacteriaceae;g__Polaribacter;s__g__unclassified__Polaribacter;OTU19357;ASV4526	0	0	0	0	0	0	0	0	0	0	0	0	0	0	0	0	0	0	0	0	0	0	0	0	0	0	0	0	0	0	0	0	0	0	0	0	0	0	0	0	49	0	0	72	0	0	0	0	0
d__Bacteria;p__Bacteroidota;c__Bacteroidia;o__Flavobacteriales;f__Flavobacteriaceae;g__Polaribacter;s__g__unclassified__Polaribacter;OTU19357;ASV5000	0	0	0	0	0	0	0	0	0	0	0	0	0	0	0	0	0	0	0	0	0	0	0	0	0	0	0	0	0	0	0	0	0	0	0	0	0	0	0	0	0	0	0	0	0	0	0	0	0
d__Bacteria;p__Bacteroidota;c__Bacteroidia;o__Flavobacteriales;f__Flavobacteriaceae;g__Polaribacter;s__g__unclassified__Polaribacter;OTU19357;ASV5077	0	0	0	0	24	0	20	0	0	0	0	0	0	0	0	0	0	0	0	0	0	0	0	0	0	0	0	0	0	0	0	0	0	0	0	0	0	0	0	0	0	0	0	0	0	0	0	0	0
d__Bacteria;p__Bacteroidota;c__Bacteroidia;o__Flavobacteriales;f__Flavobacteriaceae;g__Polaribacter;s__g__unclassified__Polaribacter;OTU19357;ASV6941	0	0	0	0	0	0	0	0	0	0	0	0	0	0	0	0	0	0	0	0	0	0	0	0	0	0	0	0	0	0	0	0	0	0	0	0	0	0	0	0	0	0	0	0	0	0	0	0	0
d__Bacteria;p__Bacteroidota;c__Bacteroidia;o__Flavobacteriales;f__Flavobacteriaceae;g__Polaribacter;s__g__unclassified__Polaribacter;OTU21827;ASV4426	0	0	0	0	0	0	0	0	0	0	0	0	0	0	0	0	0	0	0	0	0	0	0	0	0	0	29	0	0	0	0	0	0	0	0	0	0	14	0	0	18	0	43	0	0	0	0	0	0
d__Bacteria;p__Bacteroidota;c__Bacteroidia;o__Flavobacteriales;f__Flavobacteriaceae;g__Polaribacter;s__g__unclassified__Polaribacter;OTU21827;ASV4648	0	0	59	0	0	0	0	0	0	0	0	0	0	0	0	0	0	0	0	0	0	0	0	0	0	0	0	0	0	0	0	0	0	0	0	0	38	0	0	0	0	0	0	0	0	0	0	0	0
d__Bacteria;p__Bacteroidota;c__Bacteroidia;o__Flavobacteriales;f__Flavobacteriaceae;g__Polaribacter;s__g__unclassified__Polaribacter;OTU21827;ASV5478	0	0	0	0	0	0	0	0	0	0	0	0	0	0	0	0	0	0	0	0	0	0	0	0	0	0	0	0	0	0	0	0	0	0	0	0	0	0	0	0	0	0	1	0	0	0	0	0	0
d__Bacteria;p__Bacteroidota;c__Bacteroidia;o__Flavobacteriales;f__Flavobacteriaceae;g__Polaribacter;s__g__unclassified__Polaribacter;OTU23065;ASV4396	0	0	0	0	0	0	0	0	0	0	0	0	0	0	0	0	0	0	0	0	0	0	0	0	0	0	0	0	0	0	0	0	0	0	0	0	0	0	0	0	0	0	0	0	0	0	0	0	0
d__Bacteria;p__Bacteroidota;c__Bacteroidia;o__Flavobacteriales;f__Flavobacteriaceae;g__Polaribacter;s__g__unclassified__Polaribacter;OTU23065;ASV4230	0	0	0	0	0	0	0	0	0	0	0	0	0	0	0	0	0	0	0	0	0	0	0	0	0	0	0	0	0	0	0	0	0	0	0	0	0	0	0	0	0	0	0	0	0	0	0	0	0
d__Bacteria;p__Bacteroidota;c__Bacteroidia;o__Flavobacteriales;f__Flavobacteriaceae;g__Polaribacter;s__g__unclassified__Polaribacter;OTU23065;ASV6735	0	0	0	0	0	0	0	0	0	0	0	0	0	0	0	0	0	0	0	0	0	0	0	0	0	0	0	0	0	0	0	0	0	0	0	0	0	0	0	0	0	0	0	0	0	0	0	0	0
d__Bacteria;p__Bacteroidota;c__Bacteroidia;o__Flavobacteriales;f__Flavobacteriaceae;g__Polaribacter;s__g__unclassified__Polaribacter;OTU26534;ASV4615	0	0	0	0	0	0	0	0	0	0	0	0	0	0	0	0	0	0	0	0	0	0	0	0	0	0	0	0	0	0	0	0	0	0	0	0	0	0	0	0	0	0	0	0	0	0	0	0	0
d__Bacteria;p__Bacteroidota;c__Bacteroidia;o__Flavobacteriales;f__Flavobacteriaceae;g__Polaribacter;s__g__unclassified__Polaribacter;OTU28538;ASV5658	0	0	0	0	0	0	0	0	0	0	0	0	0	0	0	0	0	0	0	0	0	0	0	0	0	0	0	0	0	0	0	0	0	0	0	0	0	0	0	0	0	0	0	0	0	0	0	0	0
d__Bacteria;p__Bacteroidota;c__Bacteroidia;o__Flavobacteriales;f__Flavobacteriaceae;g__Polaribacter;s__g__unclassified__Polaribacter;OTU28538;ASV4850	0	0	0	0	0	0	0	0	0	0	0	0	0	0	0	0	0	0	0	0	0	0	0	0	0	0	0	0	0	0	0	0	0	0	0	0	0	0	0	0	0	0	0	0	0	0	0	0	0
d__Bacteria;p__Bacteroidota;c__Bacteroidia;o__Flavobacteriales;f__Flavobacteriaceae;g__Pseudofulvibacter;s__g__unclassified__Pseudofulvibacter;OTU22020;ASV6327	0	0	0	0	0	0	0	0	0	0	0	0	0	0	0	0	0	0	0	0	0	0	0	0	0	0	0	0	0	0	0	0	0	0	0	0	0	0	0	0	0	0	0	0	0	0	0	0	0
d__Bacteria;p__Bacteroidota;c__Bacteroidia;o__Flavobacteriales;f__Flavobacteriaceae;g__Pseudofulvibacter;s__g__unclassified__Pseudofulvibacter;OTU25564;ASV4504	74	52	0	0	0	0	0	0	0	0	0	0	0	0	0	0	0	0	0	0	0	0	0	0	0	0	0	0	0	0	0	0	0	0	0	0	0	0	0	0	0	0	0	0	0	0	0	0	0
d__Bacteria;p__Bacteroidota;c__Bacteroidia;o__Flavobacteriales;f__Flavobacteriaceae;g__Psychroserpens;s__g__unclassified__Psychroserpens;OTU30965;ASV5480	0	0	0	0	0	0	0	0	0	0	0	0	0	0	0	0	0	0	0	0	0	0	0	0	0	0	0	0	0	0	0	0	0	0	0	0	0	0	0	0	7	0	0	0	0	0	0	0	0
d__Bacteria;p__Bacteroidota;c__Bacteroidia;o__Flavobacteriales;f__Flavobacteriaceae;g__Psychroserpens;s__g__unclassified__Psychroserpens;OTU30965;ASV7452	0	0	0	0	0	0	0	0	0	0	0	0	0	6	0	0	0	0	0	0	0	0	0	0	0	0	0	0	0	0	0	0	0	0	0	0	0	0	0	0	0	0	0	0	0	0	0	0	0
d__Bacteria;p__Bacteroidota;c__Bacteroidia;o__Flavobacteriales;f__Flavobacteriaceae;g__Psychroserpens;s__g__unclassified__Psychroserpens;OTU32694;ASV6381	0	0	0	0	0	0	0	0	0	0	0	0	0	0	0	0	0	0	0	0	0	12	0	0	0	0	0	0	0	0	0	0	0	0	0	0	0	0	0	0	0	0	0	0	0	0	0	0	0
d__Bacteria;p__Bacteroidota;c__Bacteroidia;o__Flavobacteriales;f__Flavobacteriaceae;g__Psychroserpens;s__Psychroserpens damuponensis;OTU32694;ASV5692	0	0	0	0	0	0	0	0	0	0	0	0	0	0	0	0	0	0	0	0	0	0	0	0	0	0	0	0	0	0	0	0	0	0	0	0	0	0	0	0	0	0	0	0	0	0	0	0	0
d__Bacteria;p__Bacteroidota;c__Bacteroidia;o__Flavobacteriales;f__Flavobacteriaceae;g__Psychroserpens;s__Psychroserpens mesophilus;OTU24325;ASV4120	0	0	0	0	0	0	0	0	0	0	0	0	0	0	0	0	0	0	0	0	0	0	0	0	0	0	0	0	0	0	0	0	0	0	0	0	37	179	71	0	0	0	0	0	0	0	0	0	0
d__Bacteria;p__Bacteroidota;c__Bacteroidia;o__Flavobacteriales;f__Flavobacteriaceae;g__Salegentibacter;s__g__unclassified__Salegentibacter;OTU23019;ASV5520	0	0	0	0	0	0	0	0	0	0	0	0	0	0	0	0	0	0	0	0	0	0	0	0	0	0	0	0	0	0	0	0	0	0	0	0	0	0	0	0	0	0	0	0	0	0	0	0	0
d__Bacteria;p__Bacteroidota;c__Bacteroidia;o__Flavobacteriales;f__Flavobacteriaceae;g__Salegentibacter;s__g__unclassified__Salegentibacter;OTU33263;ASV6989	0	0	0	0	0	0	0	0	0	0	0	0	0	0	0	0	0	0	0	0	0	0	0	0	0	0	0	0	0	0	0	0	0	0	0	0	0	0	0	0	0	0	0	0	0	0	0	0	0
d__Bacteria;p__Bacteroidota;c__Bacteroidia;o__Flavobacteriales;f__Flavobacteriaceae;g__Salegentibacter;s__Salegentibacter holothuriorum;OTU23019;ASV4926	31	0	28	0	0	0	0	0	0	0	0	0	0	0	0	0	0	0	0	0	0	0	0	0	0	0	0	0	0	0	0	0	0	0	0	0	0	0	0	0	0	0	0	0	0	0	0	0	0
d__Bacteria;p__Bacteroidota;c__Bacteroidia;o__Flavobacteriales;f__Flavobacteriaceae;g__Salegentibacter;s__Salegentibacter mishustinae;OTU23019;ASV4222	106	63	69	0	0	0	0	0	0	0	0	0	0	0	0	0	0	0	0	0	0	0	0	0	0	0	0	0	0	0	0	0	0	0	0	0	0	0	0	0	0	0	0	0	0	0	0	0	0
d__Bacteria;p__Bacteroidota;c__Bacteroidia;o__Flavobacteriales;f__Flavobacteriaceae;g__Salinimicrobium;s__g__unclassified__Salinimicrobium;OTU1621;ASV4384	21	104	35	0	0	0	0	0	0	0	0	0	0	0	0	0	0	0	0	0	0	0	0	0	0	0	0	0	0	0	0	0	0	0	0	0	0	0	0	0	0	0	0	0	0	0	0	0	0
d__Bacteria;p__Bacteroidota;c__Bacteroidia;o__Flavobacteriales;f__Flavobacteriaceae;g__Seonamhaeicola;s__g__unclassified__Seonamhaeicola;OTU31339;ASV5263	0	15	0	0	0	0	0	0	0	0	0	0	0	0	0	0	0	22	0	0	0	0	0	0	0	0	0	0	0	0	0	0	0	0	0	0	0	0	0	0	0	0	0	0	0	0	0	0	0
d__Bacteria;p__Bacteroidota;c__Bacteroidia;o__Flavobacteriales;f__Flavobacteriaceae;g__Spongiimicrobium;s__g__unclassified__Spongiimicrobium;OTU31473;ASV6709	0	9	0	0	0	0	0	0	0	0	0	0	0	0	0	0	0	0	0	0	0	0	0	0	0	0	0	0	0	0	0	0	0	0	0	0	0	0	0	0	0	0	0	0	0	0	0	0	0
d__Bacteria;p__Bacteroidota;c__Bacteroidia;o__Flavobacteriales;f__Flavobacteriaceae;g__Spongiivirga;s__g__unclassified__Spongiivirga;OTU23924;ASV4329	10	130	47	0	0	0	0	0	0	0	0	0	0	0	0	0	0	0	0	0	0	0	0	0	0	0	0	0	0	0	0	0	0	0	0	0	0	0	0	0	0	0	0	0	0	0	0	0	0
d__Bacteria;p__Bacteroidota;c__Bacteroidia;o__Flavobacteriales;f__Flavobacteriaceae;g__Spongiivirga;s__g__unclassified__Spongiivirga;OTU32842;ASV5928	10	0	0	0	0	0	0	0	0	0	0	0	0	0	0	0	0	0	0	0	0	0	0	0	0	0	0	0	0	0	0	0	0	0	0	0	0	7	0	0	0	0	0	0	0	0	0	0	0
d__Bacteria;p__Bacteroidota;c__Bacteroidia;o__Flavobacteriales;f__Flavobacteriaceae;g__Tenacibaculum;s__g__unclassified__Tenacibaculum;OTU1967;ASV4227	0	0	0	0	0	0	0	0	0	0	0	0	0	0	0	0	0	0	0	0	0	0	0	0	0	0	0	0	0	0	0	0	0	0	0	0	0	0	0	0	0	0	0	0	0	0	0	0	63
d__Bacteria;p__Bacteroidota;c__Bacteroidia;o__Flavobacteriales;f__Flavobacteriaceae;g__Tenacibaculum;s__g__unclassified__Tenacibaculum;OTU2027;ASV3847	38	19	18	0	0	0	0	0	0	0	0	0	0	0	0	8	0	0	0	0	0	0	0	0	0	0	0	0	0	0	0	0	0	0	578	0	0	32	0	0	0	0	0	0	47	11	240	234	0
d__Bacteria;p__Bacteroidota;c__Bacteroidia;o__Flavobacteriales;f__Flavobacteriaceae;g__Tenacibaculum;s__g__unclassified__Tenacibaculum;OTU20897;ASV4084	0	0	0	0	0	0	0	0	0	0	0	0	0	0	0	0	0	0	0	0	0	0	0	0	0	0	0	0	0	0	0	0	0	0	0	0	0	0	0	0	0	0	0	0	0	0	0	0	152
d__Bacteria;p__Bacteroidota;c__Bacteroidia;o__Flavobacteriales;f__Flavobacteriaceae;g__Tenacibaculum;s__g__unclassified__Tenacibaculum;OTU2172;ASV4410	0	0	0	0	0	0	0	0	0	0	0	0	0	0	0	0	0	0	0	0	0	0	0	0	0	0	0	0	0	0	0	0	0	0	0	0	0	0	0	0	0	0	0	0	0	0	0	0	0
d__Bacteria;p__Bacteroidota;c__Bacteroidia;o__Flavobacteriales;f__Flavobacteriaceae;g__Tenacibaculum;s__g__unclassified__Tenacibaculum;OTU22309;ASV4414	0	0	0	0	0	0	0	0	0	0	0	0	0	0	0	0	0	0	0	0	0	0	0	0	0	0	0	0	0	0	0	0	0	68	36	46	0	0	0	0	0	0	0	0	0	0	0	0	0
d__Bacteria;p__Bacteroidota;c__Bacteroidia;o__Flavobacteriales;f__Flavobacteriaceae;g__Tenacibaculum;s__g__unclassified__Tenacibaculum;OTU22309;ASV4670	0	0	0	0	0	0	0	0	0	0	0	0	0	14	0	0	0	0	0	0	0	0	0	0	0	0	0	0	67	13	0	0	0	0	0	0	0	0	0	0	0	0	0	0	0	0	0	0	0
d__Bacteria;p__Bacteroidota;c__Bacteroidia;o__Flavobacteriales;f__Flavobacteriaceae;g__Tenacibaculum;s__g__unclassified__Tenacibaculum;OTU22309;ASV5725	0	0	0	0	0	0	0	0	0	0	0	0	0	0	0	0	0	0	0	0	0	0	0	0	0	0	0	0	0	0	0	0	0	0	0	0	0	0	0	0	0	0	0	0	0	0	0	0	0
d__Bacteria;p__Bacteroidota;c__Bacteroidia;o__Flavobacteriales;f__Flavobacteriaceae;g__Tenacibaculum;s__g__unclassified__Tenacibaculum;OTU22309;ASV6567	0	0	0	10	0	0	0	0	0	0	0	0	0	0	0	0	0	0	0	0	0	0	0	0	0	0	0	0	0	0	0	0	0	0	0	0	0	0	0	0	0	0	0	0	0	0	0	0	0
d__Bacteria;p__Bacteroidota;c__Bacteroidia;o__Flavobacteriales;f__Flavobacteriaceae;g__Tenacibaculum;s__g__unclassified__Tenacibaculum;OTU22769;ASV4192	49	0	16	0	0	0	0	0	0	0	0	0	0	0	0	0	0	0	0	0	0	0	0	0	0	0	0	0	0	50	0	37	0	65	0	0	0	0	0	0	0	0	0	0	0	0	0	0	0
d__Bacteria;p__Bacteroidota;c__Bacteroidia;o__Flavobacteriales;f__Flavobacteriaceae;g__Tenacibaculum;s__g__unclassified__Tenacibaculum;OTU22769;ASV4268	129	35	24	0	0	0	0	0	0	0	0	0	0	0	0	0	0	0	0	0	0	0	0	0	0	0	0	0	0	0	0	21	0	0	0	0	0	0	0	0	0	0	0	0	0	0	0	0	0
d__Bacteria;p__Bacteroidota;c__Bacteroidia;o__Flavobacteriales;f__Flavobacteriaceae;g__Tenacibaculum;s__g__unclassified__Tenacibaculum;OTU22769;ASV4373	51	36	27	0	0	0	0	0	0	0	0	0	0	0	0	0	0	0	0	0	0	0	0	0	0	0	0	0	16	0	14	0	0	0	0	0	0	0	0	0	0	0	0	0	0	0	0	0	0
d__Bacteria;p__Bacteroidota;c__Bacteroidia;o__Flavobacteriales;f__Flavobacteriaceae;g__Tenacibaculum;s__g__unclassified__Tenacibaculum;OTU22769;ASV4877	0	0	0	0	0	0	0	0	0	0	0	0	0	0	0	0	0	0	0	0	0	0	0	0	0	0	0	0	0	0	0	0	0	0	0	0	0	0	0	0	0	0	0	0	0	0	0	0	0
d__Bacteria;p__Bacteroidota;c__Bacteroidia;o__Flavobacteriales;f__Flavobacteriaceae;g__Tenacibaculum;s__g__unclassified__Tenacibaculum;OTU22769;ASV4941	0	16	1	0	0	0	0	0	0	0	0	0	0	0	0	0	0	0	0	0	0	0	0	0	0	0	0	0	10	0	11	0	0	0	0	0	0	0	0	0	0	0	0	0	0	0	0	0	0
d__Bacteria;p__Bacteroidota;c__Bacteroidia;o__Flavobacteriales;f__Flavobacteriaceae;g__Tenacibaculum;s__g__unclassified__Tenacibaculum;OTU22769;ASV5461	0	0	0	0	0	0	0	0	0	0	0	0	30	0	0	0	0	0	0	0	0	0	0	0	0	0	0	0	0	0	0	0	0	0	0	0	0	0	0	0	0	0	0	0	0	0	0	0	0
d__Bacteria;p__Bacteroidota;c__Bacteroidia;o__Flavobacteriales;f__Flavobacteriaceae;g__Tenacibaculum;s__g__unclassified__Tenacibaculum;OTU22769;ASV5724	0	0	0	0	0	0	0	0	0	0	0	0	0	0	0	0	0	0	0	0	0	0	0	0	0	0	0	0	0	0	0	0	0	0	0	0	0	0	0	0	0	0	0	0	0	0	0	0	0
d__Bacteria;p__Bacteroidota;c__Bacteroidia;o__Flavobacteriales;f__Flavobacteriaceae;g__Tenacibaculum;s__g__unclassified__Tenacibaculum;OTU22769;ASV6374	0	0	0	0	0	0	0	0	0	0	0	0	0	0	0	0	0	0	0	0	0	0	0	0	0	0	0	0	0	0	0	0	0	0	0	0	0	0	0	12	0	0	0	0	0	0	0	0	0
d__Bacteria;p__Bacteroidota;c__Bacteroidia;o__Flavobacteriales;f__Flavobacteriaceae;g__Tenacibaculum;s__Tenacibaculum jejuense;OTU33048;ASV6455	0	0	0	0	0	0	0	0	0	0	0	0	0	0	0	0	0	0	0	0	0	0	0	0	0	0	0	0	0	0	0	0	0	8	0	0	0	0	0	0	0	0	0	0	0	0	0	0	0
d__Bacteria;p__Bacteroidota;c__Bacteroidia;o__Flavobacteriales;f__Flavobacteriaceae;g__Tenacibaculum;s__Tenacibaculum soleae;OTU20009;ASV4616	52	21	30	0	0	0	0	0	0	0	0	0	0	0	0	0	0	0	0	0	0	0	0	0	0	0	0	0	0	0	0	0	0	0	0	0	0	0	0	0	0	0	0	0	0	0	0	0	0
d__Bacteria;p__Bacteroidota;c__Bacteroidia;o__Flavobacteriales;f__Flavobacteriaceae;g__Ulvibacter;s__g__unclassified__Ulvibacter;OTU19645;ASV5475	0	0	0	0	0	0	0	0	0	0	0	0	0	0	0	0	0	0	0	0	0	0	0	0	0	0	0	0	0	0	0	0	0	0	0	0	0	0	0	29	0	0	0	0	0	0	0	0	0
d__Bacteria;p__Bacteroidota;c__Bacteroidia;o__Flavobacteriales;f__Flavobacteriaceae;g__Ulvibacter;s__g__unclassified__Ulvibacter;OTU28796;ASV4884	0	0	0	0	0	0	0	0	0	0	0	0	0	0	0	0	0	0	0	0	0	0	0	0	23	0	0	21	0	0	0	0	0	0	0	0	0	0	0	0	20	0	0	0	0	0	0	0	0
d__Bacteria;p__Bacteroidota;c__Bacteroidia;o__Flavobacteriales;f__Flavobacteriaceae;g__Ulvibacter;s__g__unclassified__Ulvibacter;OTU32921;ASV8240	0	0	0	0	0	0	0	0	0	0	0	0	0	0	4	0	0	0	0	0	0	0	0	0	0	0	0	0	0	0	0	0	0	0	0	0	0	0	0	0	0	0	0	0	0	0	0	0	0
d__Bacteria;p__Bacteroidota;c__Bacteroidia;o__Flavobacteriales;f__Flavobacteriaceae;g__Ulvibacter;s__Ulvibacter marinus;OTU20761;ASV5749	0	0	0	0	0	0	0	0	0	0	0	0	0	0	0	0	0	0	0	0	0	0	0	0	0	0	0	0	0	0	0	0	0	0	0	0	21	0	0	0	0	0	0	0	0	0	0	0	0
d__Bacteria;p__Bacteroidota;c__Bacteroidia;o__Flavobacteriales;f__Flavobacteriaceae;g__Vitellibacter;s__g__unclassified__Vitellibacter;OTU32661;ASV5467	29	0	0	0	0	0	0	0	0	0	0	0	0	0	0	0	0	0	0	0	0	0	0	0	0	0	0	0	0	0	0	0	0	0	0	0	0	0	0	0	0	0	0	0	0	0	0	0	0
d__Bacteria;p__Bacteroidota;c__Bacteroidia;o__Flavobacteriales;f__Flavobacteriaceae;g__Winogradskyella;s__g__unclassified__Winogradskyella;OTU19843;ASV3910	0	0	0	0	0	0	0	0	0	0	0	0	0	23	37	0	0	0	0	0	0	0	0	0	0	0	0	0	20	28	0	0	0	0	0	0	0	0	0	0	0	0	0	0	0	0	0	0	0
d__Bacteria;p__Bacteroidota;c__Bacteroidia;o__Flavobacteriales;f__Flavobacteriaceae;g__Winogradskyella;s__g__unclassified__Winogradskyella;OTU19843;ASV4289	0	0	0	0	0	0	0	0	0	0	0	0	0	0	0	0	80	60	47	17	0	0	0	0	0	0	0	0	0	0	0	0	0	0	0	0	0	0	0	0	0	0	0	0	0	0	0	0	0
d__Bacteria;p__Bacteroidota;c__Bacteroidia;o__Flavobacteriales;f__Flavobacteriaceae;g__Winogradskyella;s__g__unclassified__Winogradskyella;OTU20554;ASV4353	0	0	0	0	0	0	0	0	0	0	0	0	0	175	0	0	0	0	0	0	0	0	0	0	0	0	0	0	0	0	0	0	0	0	0	0	0	0	0	0	0	0	0	0	0	0	0	0	0
d__Bacteria;p__Bacteroidota;c__Bacteroidia;o__Flavobacteriales;f__Flavobacteriaceae;g__Winogradskyella;s__g__unclassified__Winogradskyella;OTU25062;ASV4450	0	0	0	0	0	0	0	0	0	0	0	0	0	0	0	0	0	0	0	0	0	0	0	0	0	0	0	0	0	0	0	0	0	0	0	0	0	0	0	0	0	0	0	0	0	0	0	0	0
d__Bacteria;p__Bacteroidota;c__Bacteroidia;o__Flavobacteriales;f__Flavobacteriaceae;g__Winogradskyella;s__g__unclassified__Winogradskyella;OTU25062;ASV6032	0	0	0	0	0	0	0	0	0	0	0	0	0	0	0	0	0	0	0	0	0	0	0	0	0	0	0	0	0	0	0	0	0	0	0	0	0	0	0	0	0	0	0	0	0	0	0	0	0
d__Bacteria;p__Bacteroidota;c__Bacteroidia;o__Flavobacteriales;f__Flavobacteriaceae;g__Winogradskyella;s__Winogradskyella echinorum;OTU19843;ASV5112	0	0	0	0	0	0	20	0	0	0	0	0	0	0	0	0	0	0	0	0	0	0	0	0	0	0	0	0	0	0	0	0	0	0	0	0	0	0	0	0	0	0	0	0	0	0	0	0	0
d__Bacteria;p__Bacteroidota;c__Bacteroidia;o__Flavobacteriales;f__Flavobacteriaceae;g__Winogradskyella;s__Winogradskyella flava;OTU19843;ASV4636	0	0	0	0	0	0	0	0	0	0	0	0	0	0	0	0	0	0	0	0	0	0	0	0	0	0	0	0	0	0	0	0	0	21	0	0	0	0	0	0	0	0	0	0	0	0	0	0	0
d__Bacteria;p__Bacteroidota;c__Bacteroidia;o__Flavobacteriales;f__Flavobacteriaceae;g__Zobellia;s__g__unclassified__Zobellia;OTU816;ASV10855	0	0	0	0	0	0	0	0	0	0	0	0	0	0	0	0	0	0	0	0	0	0	0	0	0	0	2	0	0	0	0	0	0	0	0	0	0	0	0	0	0	0	0	0	0	0	0	0	0
d__Bacteria;p__Bacteroidota;c__Bacteroidia;o__Sphingobacteriales;f__ST-12K33;g__f__unclassified__ST-12K33;s__f__g__unclassified__ST-12K33;OTU34464;ASV8844	0	0	0	0	0	0	0	0	0	0	0	0	0	0	0	0	0	0	0	0	0	0	0	0	0	0	0	0	0	0	0	0	0	0	0	0	0	0	0	0	0	0	0	0	0	0	0	0	0
d__Bacteria;p__Campylobacterota;c__Campylobacteria;o__Campylobacterales;f__Arcobacteraceae;g__f__unclassified__Arcobacteraceae;s__f__g__unclassified__Arcobacteraceae;OTU3081;ASV13396	0	0	0	0	12	0	0	0	0	0	0	0	0	0	0	0	0	0	0	0	0	0	0	0	0	0	0	0	0	0	0	0	0	0	0	0	0	5	0	0	0	0	0	0	0	0	0	0	25
d__Bacteria;p__Campylobacterota;c__Campylobacteria;o__Campylobacterales;f__Arcobacteraceae;g__f__unclassified__Arcobacteraceae;s__f__g__unclassified__Arcobacteraceae;OTU3086;ASV13433	0	0	0	0	0	0	0	0	0	0	0	0	0	0	0	0	0	0	0	0	0	0	0	0	0	0	0	0	0	0	0	0	0	0	0	0	0	0	0	0	0	0	0	0	0	0	0	0	0
d__Bacteria;p__Campylobacterota;c__Campylobacteria;o__Campylobacterales;f__Arcobacteraceae;g__f__unclassified__Arcobacteraceae;s__f__g__unclassified__Arcobacteraceae;OTU3112;ASV13477	0	0	0	0	0	0	0	0	0	0	0	0	0	0	0	0	0	0	0	0	0	0	0	0	0	0	0	0	0	0	0	0	0	0	0	0	0	0	0	0	0	0	0	0	0	0	0	0	0
d__Bacteria;p__Campylobacterota;c__Campylobacteria;o__Campylobacterales;f__Arcobacteraceae;g__Halarcobacter;s__g__unclassified__Halarcobacter;OTU3109;ASV13507	0	0	0	0	0	0	0	0	0	0	0	0	0	0	0	0	0	0	0	0	0	0	0	0	0	0	0	0	0	0	0	0	0	0	0	0	0	0	0	0	0	0	0	0	0	0	0	0	0
d__Bacteria;p__Desulfobacterota;c__Desulfobacteria;o__Desulfobacterales;f__o__unclassified__Desulfobacterales;g__o__f__unclassified__Desulfobacterales;s__o__f__g__unclassified__Desulfobacterales;OTU13340;ASV2130	15	0	0	0	0	0	0	0	0	0	0	6	0	0	0	0	0	0	0	0	0	0	0	0	0	0	0	0	0	0	0	0	0	0	0	0	0	24	0	0	0	0	0	0	0	0	0	0	0
d__Bacteria;p__Desulfobacterota;c__Desulfobacteria;o__Desulfobacterales;f__o__unclassified__Desulfobacterales;g__o__f__unclassified__Desulfobacterales;s__o__f__g__unclassified__Desulfobacterales;OTU13340;ASV2211	0	0	0	0	0	0	0	0	0	0	0	0	0	0	0	0	0	0	0	0	0	0	0	0	0	0	0	0	0	0	0	0	0	0	0	0	0	0	0	0	0	0	0	0	0	0	0	0	0
d__Bacteria;p__Desulfobacterota;c__Desulfobacteria;o__Desulfobacterales;f__o__unclassified__Desulfobacterales;g__o__f__unclassified__Desulfobacterales;s__o__f__g__unclassified__Desulfobacterales;OTU13340;ASV2221	0	37	0	0	0	0	0	0	0	0	0	0	0	0	0	0	0	0	0	0	0	0	0	0	0	0	0	0	0	0	0	0	0	0	0	0	0	0	0	0	0	0	0	0	0	0	0	0	0
d__Bacteria;p__Firmicutes;c__Bacilli;o__Bacillales;f__Bacillaceae;g__Bacillus;s__g__unclassified__Bacillus;OTU9257;ASV21696	0	0	0	0	0	0	0	0	19	0	202	32	0	0	0	186	0	0	0	0	28	0	21	0	0	42	856	0	0	0	0	0	0	0	0	0	23	0	20	0	22	15	314	189	0	0	0	0	0
d__Bacteria;p__Firmicutes;c__Bacilli;o__Bacillales;f__Bacillaceae;g__Bacillus;s__g__unclassified__Bacillus;OTU9257;ASV21702	0	0	0	0	0	0	0	0	0	0	76	0	0	0	0	159	0	0	0	0	0	0	0	0	0	0	324	0	0	0	0	0	0	0	0	0	0	0	0	0	0	0	121	74	0	0	0	0	0
d__Bacteria;p__Firmicutes;c__Bacilli;o__Bacillales;f__Bacillaceae;g__Bacillus;s__g__unclassified__Bacillus;OTU9259;ASV21698	438	312	380	0	0	0	0	80	0	0	0	0	0	0	0	0	0	0	0	0	10	0	0	29	0	0	0	0	0	0	0	0	0	0	0	0	0	0	0	0	0	0	0	0	0	0	0	0	0
d__Bacteria;p__Firmicutes;c__Bacilli;o__Bacillales;f__Bacillaceae;g__Bacillus;s__g__unclassified__Bacillus;OTU9259;ASV21762	0	0	0	0	0	0	0	0	0	0	0	0	0	11	0	0	0	0	0	0	0	0	0	0	0	0	0	0	0	0	0	0	0	0	0	0	0	0	0	0	0	0	0	0	0	23	123	0	0
d__Bacteria;p__Firmicutes;c__Bacilli;o__Bacillales;f__Bacillaceae;g__Bacillus;s__g__unclassified__Bacillus;OTU9259;ASV21781	0	0	0	0	0	0	0	0	0	0	0	0	0	0	0	0	0	0	0	0	0	0	0	0	0	0	0	0	0	0	0	0	0	0	0	0	0	0	0	11	0	0	0	0	0	0	115	0	0
d__Bacteria;p__Firmicutes;c__Bacilli;o__Bacillales;f__Bacillaceae;g__Bacillus;s__g__unclassified__Bacillus;OTU9327;ASV21807	0	0	0	0	0	0	0	0	0	0	36	0	0	0	0	0	0	0	0	0	9	0	7	0	0	0	29	0	0	0	0	0	0	0	0	0	0	0	0	0	0	0	13	0	0	0	0	0	0
d__Bacteria;p__Firmicutes;c__Bacilli;o__Bacillales;f__Bacillaceae;g__Bacillus;s__g__unclassified__Bacillus;OTU9382;ASV22049	0	0	0	0	0	0	0	0	0	0	0	0	0	0	0	0	0	0	0	0	0	0	0	0	0	0	0	0	0	0	0	0	0	0	0	0	0	0	0	0	0	0	0	0	0	0	0	0	0
d__Bacteria;p__Firmicutes;c__Bacilli;o__Bacillales;f__Bacillaceae;g__Bacillus;s__g__unclassified__Bacillus;OTU9382;ASV21910	0	0	0	0	0	0	0	0	0	0	0	0	0	0	0	0	0	0	0	0	0	0	0	0	0	0	0	0	0	0	0	0	0	0	0	0	0	0	0	0	0	0	0	0	0	0	0	0	0
d__Bacteria;p__Firmicutes;c__Bacilli;o__Bacillales;f__Bacillaceae;g__Bacillus;s__g__unclassified__Bacillus;OTU9428;ASV21963	0	0	0	0	0	0	0	0	0	0	8	0	0	0	0	0	0	0	0	0	0	0	0	0	0	0	16	0	0	0	0	0	0	0	0	0	0	0	0	0	0	0	0	0	0	0	0	0	0
d__Bacteria;p__Firmicutes;c__Bacilli;o__Bacillales;f__Bacillaceae;g__Bacillus;s__g__unclassified__Bacillus;OTU9567;ASV22281	0	0	0	0	0	0	0	0	0	0	0	0	0	0	0	0	0	0	0	0	0	0	0	0	0	0	0	0	0	0	0	0	0	0	0	0	0	0	0	0	0	0	0	0	0	0	0	0	5
d__Bacteria;p__Firmicutes;c__Bacilli;o__Bacillales;f__Bacillaceae;g__Fictibacillus;s__g__unclassified__Fictibacillus;OTU9473;ASV22054	0	0	0	0	0	0	0	0	0	0	14	0	0	0	0	0	0	0	0	0	0	0	0	0	0	0	0	0	0	0	0	0	0	0	0	0	0	0	0	0	0	0	0	0	0	0	0	0	0
d__Bacteria;p__Firmicutes;c__Bacilli;o__Bacillales;f__Bacillaceae;g__Salimicrobium;s__g__unclassified__Salimicrobium;OTU9381;ASV21805	0	0	0	0	0	0	0	0	0	0	0	0	0	0	0	0	0	0	0	0	0	0	0	0	0	0	0	0	0	0	0	0	0	0	0	0	0	0	40	0	0	0	0	0	0	0	0	0	0
d__Bacteria;p__Firmicutes;c__Bacilli;o__Bacillales;f__Bacillaceae;g__Virgibacillus;s__g__unclassified__Virgibacillus;OTU9397;ASV21914	0	0	0	0	0	0	0	0	0	0	0	0	0	0	0	0	0	0	0	0	0	0	0	0	0	0	0	0	0	0	0	0	0	0	0	0	0	0	0	0	0	0	0	0	0	0	35	0	0
d__Bacteria;p__Firmicutes;c__Bacilli;o__Bacillales;f__Marinococcaceae;g__Marinococcus;s__g__unclassified__Marinococcus;OTU9307;ASV21776	63	35	17	0	0	0	0	0	0	0	0	0	0	0	0	4	0	0	0	0	0	0	0	18	0	0	0	0	0	0	0	0	0	0	0	0	0	0	0	0	0	0	0	0	0	0	0	0	0
d__Bacteria;p__Firmicutes;c__Bacilli;o__Bacillales;f__Marinococcaceae;g__Marinococcus;s__g__unclassified__Marinococcus;OTU9307;ASV22790	0	0	0	0	0	0	0	0	0	0	0	0	0	0	0	0	0	0	0	0	0	0	0	0	0	0	0	0	0	0	0	0	0	0	0	0	0	0	0	0	0	0	0	0	0	0	0	0	0
d__Bacteria;p__Firmicutes;c__Bacilli;o__Bacillales;f__Planococcaceae;g__Chungangia;s__g__unclassified__Chungangia;OTU9921;ASV22671	0	0	0	0	0	0	0	0	0	0	0	0	0	0	0	0	0	0	0	0	0	0	0	0	0	0	0	0	0	0	0	0	0	0	0	0	0	0	0	0	0	0	0	0	0	0	0	0	0
d__Bacteria;p__Firmicutes;c__Bacilli;o__Bacillales;f__Planococcaceae;g__Lysinibacillus;s__g__unclassified__Lysinibacillus;OTU9358;ASV21855	0	0	0	0	0	0	0	0	0	0	0	0	0	0	0	0	0	0	0	0	0	0	0	0	0	0	56	0	0	0	0	0	0	0	0	0	0	0	0	0	5	0	0	0	0	0	0	0	0
d__Bacteria;p__Firmicutes;c__Bacilli;o__Bacillales;f__Planococcaceae;g__Planococcus;s__g__unclassified__Planococcus;OTU9406;ASV21927	0	0	0	0	0	0	0	31	0	0	0	0	0	0	0	0	0	0	0	0	0	0	0	0	0	0	0	0	0	0	0	0	0	0	0	0	0	0	0	0	0	0	0	0	0	0	0	0	0
d__Bacteria;p__Firmicutes;c__Bacilli;o__Bacillales;f__Planococcaceae;g__Planococcus;s__g__unclassified__Planococcus;OTU9406;ASV22019	0	0	0	0	0	0	0	0	0	0	0	0	0	0	0	0	0	0	0	0	0	0	0	0	0	0	0	0	0	0	0	0	0	0	0	0	0	0	0	0	0	0	0	0	0	0	0	0	0
d__Bacteria;p__Firmicutes;c__Bacilli;o__Bacillales;f__Planococcaceae;g__Planococcus;s__Planococcus maritimus;OTU9381;ASV21756	0	0	0	0	0	0	0	0	0	0	0	0	0	0	0	0	0	0	0	0	0	0	0	0	0	0	0	0	0	0	0	0	0	0	0	0	0	0	0	0	0	0	0	0	0	0	0	0	0
d__Bacteria;p__Firmicutes;c__Bacilli;o__Bacillales;f__Planococcaceae;g__Planomicrobium;s__Planomicrobium okeanokoites;OTU9406;ASV22094	0	0	11	0	0	0	0	0	0	0	0	0	0	0	0	0	0	0	0	0	0	0	0	0	0	0	0	0	0	0	0	0	0	0	0	0	0	0	0	0	0	0	0	0	0	0	0	0	0
d__Bacteria;p__Firmicutes;c__Bacilli;o__Brevibacillales;f__Brevibacillaceae;g__Brevibacillus;s__g__unclassified__Brevibacillus;OTU9670;ASV22369	0	0	0	0	0	0	0	0	0	0	0	0	0	0	0	0	0	0	0	0	0	0	0	0	0	0	0	0	0	0	0	0	0	0	0	0	0	0	0	0	0	0	0	0	0	0	0	0	0
d__Bacteria;p__Firmicutes;c__Bacilli;o__Exiguobacterales;f__Exiguobacteraceae;g__Exiguobacterium;s__g__unclassified__Exiguobacterium;OTU9306;ASV21775	0	0	0	0	0	0	0	0	0	9	111	0	0	0	0	0	0	0	0	0	0	0	0	0	0	0	0	0	0	0	0	0	0	0	0	0	0	0	0	0	0	0	25	0	0	0	0	0	0
d__Bacteria;p__Firmicutes;c__Bacilli;o__Exiguobacterales;f__Exiguobacteraceae;g__Exiguobacterium;s__g__unclassified__Exiguobacterium;OTU9470;ASV22051	0	0	0	0	0	0	0	0	0	0	0	0	0	0	0	0	0	0	0	0	0	3	0	0	0	0	0	0	0	0	0	0	0	0	0	0	0	0	0	0	0	0	0	0	0	0	0	0	0
d__Bacteria;p__Firmicutes;c__Bacilli;o__Lactobacillales;f__Aerococcaceae;g__Aerococcus;s__g__unclassified__Aerococcus;OTU9568;ASV22218	0	0	0	0	0	0	0	0	0	0	0	0	0	0	0	0	0	0	0	0	0	0	0	0	0	0	0	0	0	0	0	0	6	0	0	0	0	0	0	0	0	0	0	0	0	0	0	0	0
d__Bacteria;p__Firmicutes;c__Bacilli;o__Paenibacillales;f__Paenibacillaceae;g__Paenibacillus;s__g__unclassified__Paenibacillus;OTU9531;ASV22149	0	0	0	0	0	0	0	0	0	0	0	0	0	0	0	0	0	0	0	0	0	0	0	0	0	0	0	0	0	0	0	0	0	0	0	0	0	0	0	9	0	0	0	0	0	0	0	0	0
d__Bacteria;p__Firmicutes;c__Bacilli;o__Staphylococcales;f__Gemellaceae;g__Gemella;s__g__unclassified__Gemella;OTU10308;ASV22644	2	0	0	0	0	0	0	0	0	0	0	0	0	0	0	0	0	0	0	0	0	0	0	0	0	0	0	0	0	0	0	0	0	0	0	0	0	0	0	0	0	0	0	0	0	0	0	0	0
d__Bacteria;p__Firmicutes;c__Bacilli;o__Staphylococcales;f__Staphylococcaceae;g__Salinicoccus;s__g__unclassified__Salinicoccus;OTU9365;ASV21867	0	0	0	0	0	0	0	0	0	0	0	0	0	0	0	0	0	0	0	0	0	0	0	0	0	0	0	0	0	0	0	0	0	0	0	0	0	0	0	0	0	0	0	0	0	0	0	0	0
d__Bacteria;p__Firmicutes;c__Bacilli;o__Staphylococcales;f__Staphylococcaceae;g__Salinicoccus;s__g__unclassified__Salinicoccus;OTU9365;ASV22501	0	0	0	0	0	0	0	0	0	0	0	0	0	0	0	0	0	0	0	0	0	0	0	0	0	0	0	0	0	0	0	0	0	0	0	0	0	3	0	0	0	0	0	0	0	0	0	0	0
d__Bacteria;p__Firmicutes;c__Bacilli;o__Staphylococcales;f__Staphylococcaceae;g__Staphylococcus;s__g__unclassified__Staphylococcus;OTU9313;ASV21786	0	0	0	0	0	0	0	0	0	0	0	0	0	0	0	28	0	0	0	0	0	0	0	38	0	0	0	0	0	0	0	0	0	0	0	0	13	0	0	0	0	0	0	0	0	0	0	0	0
d__Bacteria;p__Firmicutes;c__Bacilli;o__Staphylococcales;f__Staphylococcaceae;g__Staphylococcus;s__g__unclassified__Staphylococcus;OTU9313;ASV21796	0	0	0	0	0	7	0	0	0	0	0	0	0	0	0	0	0	0	0	0	0	0	0	22	0	0	0	0	0	0	0	0	0	0	0	0	0	0	25	0	0	0	0	0	0	0	0	0	0
d__Bacteria;p__Firmicutes;c__Bacilli;o__Staphylococcales;f__Staphylococcaceae;g__Staphylococcus;s__g__unclassified__Staphylococcus;OTU9313;ASV21929	0	0	0	0	0	0	0	0	0	0	0	0	0	0	0	0	0	0	0	0	0	0	0	0	0	0	0	0	0	0	0	0	0	0	0	0	0	0	0	0	0	0	0	0	0	0	0	0	0
d__Bacteria;p__Firmicutes;c__Bacilli;o__Staphylococcales;f__Staphylococcaceae;g__Staphylococcus;s__g__unclassified__Staphylococcus;OTU9313;ASV22095	0	0	11	0	0	0	0	0	0	0	0	0	0	0	0	0	0	0	0	0	0	0	0	0	0	0	0	0	0	0	0	0	0	0	0	0	0	0	0	0	0	0	0	0	0	0	0	0	0
d__Bacteria;p__Firmicutes;c__Bacilli;o__Staphylococcales;f__Staphylococcaceae;g__Staphylococcus;s__g__unclassified__Staphylococcus;OTU9313;ASV22189	0	0	0	0	0	0	0	0	0	0	0	0	0	0	0	0	0	0	0	0	0	0	0	0	0	0	0	0	0	0	0	0	0	0	0	0	0	0	0	0	0	0	0	0	0	0	0	0	0
d__Bacteria;p__Firmicutes;c__Clostridia;o__Lachnospirales;f__Lachnospiraceae;g__Lachnoclostridium;s__g__unclassified__Lachnoclostridium;OTU12758;ASV2384	0	0	0	0	0	0	0	0	0	0	0	0	0	0	0	0	0	0	0	0	0	0	0	0	0	0	0	0	0	0	0	0	0	0	0	0	0	0	0	0	0	0	0	0	0	0	0	0	0
d__Bacteria;p__Firmicutes;c__Clostridia;o__Lachnospirales;f__Lachnospiraceae;g__Lachnoclostridium;s__g__unclassified__Lachnoclostridium;OTU12758;ASV2017	0	0	0	0	0	0	0	0	0	0	0	0	0	0	0	0	0	0	0	0	0	0	0	0	0	0	0	0	0	0	0	0	0	0	0	0	43	0	51	0	0	0	0	0	0	0	0	0	0
d__Bacteria;p__Firmicutes;c__Clostridia;o__Lachnospirales;f__Lachnospiraceae;g__Lachnoclostridium;s__g__unclassified__Lachnoclostridium;OTU12758;ASV2019	0	0	0	0	0	0	0	0	0	0	0	0	0	0	0	0	0	0	0	0	0	19	34	0	0	0	0	0	0	0	0	0	0	0	0	0	0	0	0	0	0	0	0	0	0	0	0	0	0
d__Bacteria;p__Myxococcota;c__Myxococcia;o__Myxococcales;f__Myxococcaceae;g__P3OB-42;s__g__unclassified__P3OB-42;OTU12092;ASV2447	0	0	0	0	0	0	0	0	0	0	0	0	0	0	0	0	0	0	0	0	0	7	0	0	0	0	0	0	0	0	0	0	0	0	0	0	0	0	0	0	0	0	0	0	0	0	0	0	0
d__Bacteria;p__Proteobacteria;c__Alphaproteobacteria;o__Caulobacterales;f__Caulobacteraceae;g__Brevundimonas;s__g__unclassified__Brevundimonas;OTU17658;ASV37805	0	0	0	0	0	0	0	0	0	0	0	0	0	0	0	0	0	0	0	0	0	0	0	0	0	0	7	0	0	0	0	0	0	0	0	0	0	0	0	0	0	0	0	0	0	0	0	0	0
d__Bacteria;p__Proteobacteria;c__Alphaproteobacteria;o__Caulobacterales;f__Caulobacteraceae;g__Brevundimonas;s__g__unclassified__Brevundimonas;OTU17859;ASV37894	0	0	0	0	0	0	0	0	0	0	0	0	0	0	0	0	0	0	0	0	0	0	0	0	0	0	0	0	0	0	7	0	0	0	0	0	0	0	0	0	0	0	0	0	0	0	0	0	0
d__Bacteria;p__Proteobacteria;c__Alphaproteobacteria;o__Caulobacterales;f__Hyphomonadaceae;g__f__unclassified__Hyphomonadaceae;s__f__g__unclassified__Hyphomonadaceae;OTU18236;ASV35218	0	0	0	0	0	0	0	0	0	0	0	0	0	23	0	0	0	0	0	0	0	0	0	0	0	0	0	0	0	0	0	0	0	0	0	0	0	0	0	0	0	0	0	0	0	0	0	0	0
d__Bacteria;p__Proteobacteria;c__Alphaproteobacteria;o__Caulobacterales;f__Hyphomonadaceae;g__Hellea;s__g__unclassified__Hellea;OTU17056;ASV31809	13623	6560	5595	3658	3075	2442	1447	1430	0	0	508	0	0	75	0	13791	233	134	162	55	51	38	50	0	0	0	0	0	0	0	0	210	182	191	156	0	57	51	54	21	0	0	0	0	0	0	0	121	0
d__Bacteria;p__Proteobacteria;c__Alphaproteobacteria;o__Caulobacterales;f__Hyphomonadaceae;g__Litorimonas;s__g__unclassified__Litorimonas;OTU17109;ASV31899	0	0	0	0	0	0	0	0	18	0	0	0	0	0	0	0	0	0	0	0	0	0	0	0	334	167	395	567	0	0	0	0	33	67	902	26	151	85	0	53	562	377	520	655	116	38	98	175	16
d__Bacteria;p__Proteobacteria;c__Alphaproteobacteria;o__Caulobacterales;f__Hyphomonadaceae;g__Litorimonas;s__g__unclassified__Litorimonas;OTU17109;ASV32512	0	0	0	0	0	0	0	0	0	0	0	0	32	8	0	0	0	0	0	0	0	0	0	0	0	0	39	0	40	16	42	32	0	0	0	0	0	39	0	27	0	0	0	25	25	0	21	29	0
d__Bacteria;p__Proteobacteria;c__Alphaproteobacteria;o__Caulobacterales;f__Hyphomonadaceae;g__Litorimonas;s__g__unclassified__Litorimonas;OTU17790;ASV33928	0	0	0	0	0	0	0	0	0	0	0	0	0	32	0	0	0	0	0	0	0	0	0	0	0	0	0	0	0	0	0	0	0	32	0	0	0	0	0	0	0	0	0	0	0	0	0	0	0
d__Bacteria;p__Proteobacteria;c__Alphaproteobacteria;o__Caulobacterales;f__Hyphomonadaceae;g__Litorimonas;s__Litorimonas cladophorae;OTU17109;ASV34732	0	0	0	0	0	0	0	0	0	0	0	0	0	0	0	0	0	0	0	0	0	0	0	0	0	0	0	0	0	0	0	0	0	0	0	0	0	0	0	0	0	0	0	0	0	0	0	0	0
d__Bacteria;p__Proteobacteria;c__Alphaproteobacteria;o__Caulobacterales;f__Hyphomonadaceae;g__Robiginitomaculum;s__g__unclassified__Robiginitomaculum;OTU17178;ASV32051	0	0	0	0	0	0	0	0	854	33	0	817	0	0	0	0	0	0	0	0	0	0	0	0	0	0	0	0	0	0	0	0	0	0	0	0	0	0	0	0	0	0	0	19	0	0	0	0	0
d__Bacteria;p__Proteobacteria;c__Alphaproteobacteria;o__Caulobacterales;f__Parvularculaceae;g__Parvularcula;s__g__unclassified__Parvularcula;OTU17728;ASV33347	0	25	0	0	0	0	0	0	0	0	0	0	0	0	0	0	0	0	0	0	0	0	0	0	0	0	0	0	0	0	0	0	0	29	0	0	0	0	0	0	0	0	0	0	0	0	0	0	0
d__Bacteria;p__Proteobacteria;c__Alphaproteobacteria;o__Kiloniellales;f__Kiloniellaceae;g__Pelagibius;s__g__unclassified__Pelagibius;OTU17751;ASV33397	39	20	14	0	0	11	0	0	0	0	16	0	0	0	0	0	0	0	0	0	13	0	0	0	0	0	0	0	0	0	0	0	0	0	0	0	0	0	0	0	0	0	0	0	0	0	0	0	0
d__Bacteria;p__Proteobacteria;c__Alphaproteobacteria;o__Kordiimonadales;f__Iodidimonadaceae;g__Iodidimonas;s__g__unclassified__Iodidimonas;OTU19125;ASV36647	0	0	0	0	0	0	0	0	0	0	0	0	0	0	0	0	0	0	0	0	0	0	0	0	0	0	0	0	0	0	0	0	0	0	0	0	0	0	0	0	0	0	0	0	0	0	0	0	0
d__Bacteria;p__Proteobacteria;c__Alphaproteobacteria;o__Kordiimonadales;f__Kordiimonadaceae;g__Kordiimonas;s__g__unclassified__Kordiimonas;OTU17662;ASV33195	0	100	38	0	0	0	0	0	0	0	0	0	0	0	0	8	0	0	0	0	0	0	0	0	0	0	0	0	0	0	0	0	0	0	0	0	0	0	0	0	0	0	0	0	0	0	0	0	0
d__Bacteria;p__Proteobacteria;c__Alphaproteobacteria;o__Kordiimonadales;f__Kordiimonadaceae;g__Kordiimonas;s__g__unclassified__Kordiimonas;OTU19155;ASV36702	10	0	0	0	0	0	0	0	0	0	0	0	0	0	0	0	0	0	0	0	0	0	0	0	0	0	0	0	0	0	0	0	0	0	0	0	0	0	0	0	0	0	0	0	0	0	0	0	0
d__Bacteria;p__Proteobacteria;c__Alphaproteobacteria;o__Kordiimonadales;f__Kordiimonadaceae;g__Kordiimonas;s__g__unclassified__Kordiimonas;OTU19155;ASV39313	0	0	0	0	0	0	0	0	0	0	0	0	0	0	0	0	0	0	0	0	0	0	0	0	0	0	0	0	0	0	0	0	0	0	0	0	0	0	0	0	0	0	0	0	0	0	0	0	4
d__Bacteria;p__Proteobacteria;c__Alphaproteobacteria;o__Parvibaculales;f__o__unclassified__Parvibaculales;g__o__f__unclassified__Parvibaculales;s__o__f__g__unclassified__Parvibaculales;OTU17251;ASV32229	0	0	0	0	0	0	0	0	0	0	0	0	0	0	0	0	0	0	0	0	0	0	0	0	0	0	12	7	0	12	0	0	0	0	0	0	10	552	115	39	0	0	0	0	0	0	0	0	0
d__Bacteria;p__Proteobacteria;c__Alphaproteobacteria;o__Rhizobiales;f__Rhizobiaceae;g__f__unclassified__Rhizobiaceae;s__f__g__unclassified__Rhizobiaceae;OTU17073;ASV31830	188	96	142	0	0	0	0	158	0	0	0	29	0	352	182	480	506	275	794	453	1109	398	365	516	868	355	1477	1761	879	1055	2494	893	57	0	0	0	0	96	0	0	81	55	118	0	114	84	35	0	0
d__Bacteria;p__Proteobacteria;c__Alphaproteobacteria;o__Rhizobiales;f__Rhizobiaceae;g__f__unclassified__Rhizobiaceae;s__f__g__unclassified__Rhizobiaceae;OTU17073;ASV31862	0	0	0	0	0	0	0	0	0	0	638	0	2568	1106	1578	2305	0	0	0	0	0	0	0	0	0	0	0	0	0	0	0	0	0	0	0	0	0	0	0	0	0	0	0	0	0	0	0	41	0
d__Bacteria;p__Proteobacteria;c__Alphaproteobacteria;o__Rhizobiales;f__Rhizobiaceae;g__f__unclassified__Rhizobiaceae;s__f__g__unclassified__Rhizobiaceae;OTU17073;ASV32018	0	0	0	0	0	0	0	113	59	0	0	0	0	0	0	0	0	0	0	0	0	0	0	0	0	0	0	360	0	182	387	0	0	83	0	0	317	0	95	129	0	194	0	139	0	0	0	0	0
d__Bacteria;p__Proteobacteria;c__Alphaproteobacteria;o__Rhizobiales;f__Rhizobiaceae;g__Lentilitoribacter;s__Lentilitoribacter donghaensis;OTU17199;ASV32095	0	36	0	0	0	0	0	13	0	0	0	0	228	97	21	0	0	28	0	0	0	41	14	0	0	0	0	0	65	57	50	30	0	0	0	0	0	0	14	0	0	0	0	0	72	24	35	0	0
d__Bacteria;p__Proteobacteria;c__Alphaproteobacteria;o__Rhizobiales;f__Rhizobiaceae;g__Nitratireductor;s__g__unclassified__Nitratireductor;OTU18462;ASV35134	0	0	0	0	0	0	0	0	0	0	0	0	0	0	0	0	0	0	0	0	0	0	0	0	0	0	0	0	0	0	0	0	0	0	0	0	0	0	0	0	0	0	0	0	0	0	0	0	0
d__Bacteria;p__Proteobacteria;c__Alphaproteobacteria;o__Rhizobiales;f__Rhizobiaceae;g__Pseudahrensia;s__g__unclassified__Pseudahrensia;OTU17117;ASV34510	0	0	0	0	0	0	0	0	0	0	0	0	0	0	0	0	0	0	0	0	0	0	0	0	0	0	0	0	0	0	0	0	0	0	0	0	0	0	0	0	0	0	0	0	0	0	0	0	0
d__Bacteria;p__Proteobacteria;c__Alphaproteobacteria;o__Rhizobiales;f__Rhizobiaceae;g__Pseudahrensia;s__g__unclassified__Pseudahrensia;OTU17192;ASV32440	12	0	0	0	0	0	0	0	0	0	0	0	0	0	0	11	0	0	0	0	27	33	0	0	0	0	21	25	28	31	18	19	0	0	0	0	0	15	42	70	0	0	0	0	49	0	22	0	0
d__Bacteria;p__Proteobacteria;c__Alphaproteobacteria;o__Rhizobiales;f__Rhizobiaceae;g__Pseudahrensia;s__g__unclassified__Pseudahrensia;OTU17422;ASV34688	0	0	0	0	0	0	0	0	0	0	14	0	19	0	0	0	0	0	0	0	0	0	0	0	0	0	0	0	0	0	0	0	0	0	0	0	0	0	0	0	0	0	0	0	0	0	0	0	0
d__Bacteria;p__Proteobacteria;c__Alphaproteobacteria;o__Rhizobiales;f__Rhizobiaceae;g__Pseudahrensia;s__g__unclassified__Pseudahrensia;OTU17758;ASV33407	0	0	0	0	0	0	0	0	0	0	0	0	0	0	0	0	0	0	0	0	0	0	62	0	0	0	0	0	0	0	0	0	0	0	0	0	0	0	0	0	0	0	0	0	0	0	0	0	0
d__Bacteria;p__Proteobacteria;c__Alphaproteobacteria;o__Rhizobiales;f__Rhizobiales Incertae Sedis;g__Anderseniella;s__g__unclassified__Anderseniella;OTU17176;ASV32049	38	16	17	0	0	0	0	144	0	0	0	0	0	0	0	14	0	19	0	10	104	182	101	59	8	0	0	0	59	37	52	37	0	23	0	0	33	99	0	0	0	8	0	0	63	15	14	0	11
d__Bacteria;p__Proteobacteria;c__Alphaproteobacteria;o__Rhizobiales;f__Rhizobiales Incertae Sedis;g__Anderseniella;s__g__unclassified__Anderseniella;OTU17176;ASV32505	0	0	0	0	0	0	0	0	0	0	10	0	0	0	0	0	0	0	0	0	0	0	0	0	0	0	0	20	0	0	0	0	0	0	0	0	0	0	117	42	0	0	0	0	0	0	0	0	0
d__Bacteria;p__Proteobacteria;c__Alphaproteobacteria;o__Rhizobiales;f__Stappiaceae;g__Breoghania;s__g__unclassified__Breoghania;OTU17544;ASV32909	25	0	0	0	0	0	0	17	0	0	0	0	0	0	0	0	0	0	0	0	16	57	48	0	0	5	0	0	20	7	11	8	0	0	0	0	0	0	0	0	0	0	0	0	0	0	0	0	0
d__Bacteria;p__Proteobacteria;c__Alphaproteobacteria;o__Rhizobiales;f__Stappiaceae;g__Labrenzia;s__g__unclassified__Labrenzia;OTU17146;ASV31988	68	64	63	0	0	0	0	35	0	0	0	0	0	0	0	436	0	0	0	0	0	0	360	0	0	0	0	0	46	248	406	529	0	0	0	0	0	0	0	0	0	0	0	0	14	0	0	19	0
d__Bacteria;p__Proteobacteria;c__Alphaproteobacteria;o__Rhizobiales;f__Stappiaceae;g__Labrenzia;s__g__unclassified__Labrenzia;OTU17146;ASV33070	0	0	0	0	0	0	0	0	0	0	0	0	0	0	0	0	0	0	0	0	0	0	0	0	0	0	0	0	17	28	0	0	0	0	0	0	0	0	0	0	0	0	0	0	0	0	0	0	0
d__Bacteria;p__Proteobacteria;c__Alphaproteobacteria;o__Rhizobiales;f__Stappiaceae;g__Labrenzia;s__g__unclassified__Labrenzia;OTU17146;ASV33840	0	27	0	0	0	0	0	0	0	0	0	0	0	0	0	0	0	0	0	0	0	0	0	0	0	0	0	0	0	0	0	0	0	0	0	0	0	0	0	0	0	0	0	0	0	0	0	0	0
d__Bacteria;p__Proteobacteria;c__Alphaproteobacteria;o__Rhizobiales;f__Stappiaceae;g__Pseudovibrio;s__Pseudovibrio ascidiaceicola;OTU17184;ASV32066	0	0	0	0	0	0	0	1521	0	0	0	0	0	0	0	0	0	0	0	0	0	0	0	21	0	0	0	0	0	0	8	0	0	0	0	0	0	0	0	26	0	0	0	0	0	0	0	0	0
d__Bacteria;p__Proteobacteria;c__Alphaproteobacteria;o__Rhizobiales;f__Stappiaceae;g__Pseudovibrio;s__Pseudovibrio denitrificans;OTU17184;ASV32232	0	0	0	0	0	0	0	874	0	0	0	0	0	0	0	0	0	0	0	0	0	0	0	0	0	0	0	0	0	0	0	0	0	0	0	0	0	0	0	13	0	0	0	0	0	0	0	0	0
d__Bacteria;p__Proteobacteria;c__Alphaproteobacteria;o__Rhodobacterales;f__Rhodobacteraceae;g__Albimonas;s__g__unclassified__Albimonas;OTU17213;ASV32134	0	0	0	0	0	0	0	0	0	0	0	0	0	0	0	0	0	0	0	0	0	0	0	0	0	0	0	12	0	6	0	0	0	0	0	0	0	20	356	426	0	0	12	12	0	0	0	0	20
d__Bacteria;p__Proteobacteria;c__Alphaproteobacteria;o__Rhodobacterales;f__Rhodobacteraceae;g__Albirhodobacter;s__g__unclassified__Albirhodobacter;OTU18737;ASV36307	0	0	0	0	0	0	0	0	0	0	0	0	0	0	0	0	0	0	0	0	0	0	0	0	0	0	0	0	0	0	0	0	0	0	0	0	0	0	0	0	0	0	0	0	0	0	0	0	0
d__Bacteria;p__Proteobacteria;c__Alphaproteobacteria;o__Rhodobacterales;f__Rhodobacteraceae;g__Albirhodobacter;s__g__unclassified__Albirhodobacter;OTU18737;ASV36649	0	0	0	0	0	0	0	0	0	0	0	0	0	0	0	0	0	0	0	0	0	0	0	0	0	0	0	0	0	0	0	0	0	0	0	0	0	0	0	0	0	0	0	0	0	0	0	0	0
d__Bacteria;p__Proteobacteria;c__Alphaproteobacteria;o__Rhodobacterales;f__Rhodobacteraceae;g__Aliiroseovarius;s__Aliiroseovarius pelagivivens;OTU17246;ASV33380	0	0	0	0	0	0	0	0	0	0	0	0	0	0	0	0	0	0	0	0	0	0	0	0	0	0	0	0	0	0	0	0	0	0	0	0	0	0	0	0	0	0	0	0	0	0	0	0	0
d__Bacteria;p__Proteobacteria;c__Alphaproteobacteria;o__Rhodobacterales;f__Rhodobacteraceae;g__Ascidiaceihabitans;s__g__unclassified__Ascidiaceihabitans;OTU17084;ASV31867	0	20	0	0	0	0	0	0	0	0	0	0	0	0	0	0	0	0	0	0	0	0	0	0	0	0	0	0	0	0	0	0	0	0	0	0	0	0	0	0	0	0	0	0	0	0	0	0	0
d__Bacteria;p__Proteobacteria;c__Alphaproteobacteria;o__Rhodobacterales;f__Rhodobacteraceae;g__Ascidiaceihabitans;s__g__unclassified__Ascidiaceihabitans;OTU17084;ASV33603	0	0	0	0	0	0	0	0	0	0	0	0	0	0	0	0	0	0	0	0	0	0	0	0	0	0	0	0	0	0	0	0	0	0	0	0	0	0	0	0	0	0	0	0	0	0	0	0	0
d__Bacteria;p__Proteobacteria;c__Alphaproteobacteria;o__Rhodobacterales;f__Rhodobacteraceae;g__Ascidiaceihabitans;s__g__unclassified__Ascidiaceihabitans;OTU17084;ASV33033	0	0	0	0	0	0	0	0	0	0	0	0	0	0	0	0	0	0	0	0	0	0	0	0	0	0	6	0	0	0	0	0	0	0	0	0	0	10	27	17	0	0	0	0	0	0	0	0	0
d__Bacteria;p__Proteobacteria;c__Alphaproteobacteria;o__Rhodobacterales;f__Rhodobacteraceae;g__Ascidiaceihabitans;s__g__unclassified__Ascidiaceihabitans;OTU17084;ASV32650	0	0	0	0	0	0	0	0	0	0	0	0	0	0	0	0	0	0	0	0	0	0	0	0	0	0	0	0	74	49	52	38	0	0	0	0	0	0	0	0	0	0	0	0	0	0	0	0	0
d__Bacteria;p__Proteobacteria;c__Alphaproteobacteria;o__Rhodobacterales;f__Rhodobacteraceae;g__Ascidiaceihabitans;s__g__unclassified__Ascidiaceihabitans;OTU17084;ASV32161	0	0	0	0	0	0	0	0	0	0	0	0	0	0	0	0	0	0	0	0	0	13	0	0	0	0	42	53	68	40	31	21	0	0	0	0	131	257	72	119	43	17	0	42	51	0	0	0	0
d__Bacteria;p__Proteobacteria;c__Alphaproteobacteria;o__Rhodobacterales;f__Rhodobacteraceae;g__Ascidiaceihabitans;s__g__unclassified__Ascidiaceihabitans;OTU17084;ASV33363	0	0	0	0	0	0	0	0	0	0	0	0	40	79	0	0	0	0	0	0	0	0	0	0	0	0	0	0	0	0	0	0	0	0	0	0	0	0	0	0	0	0	0	0	0	0	0	0	0
d__Bacteria;p__Proteobacteria;c__Alphaproteobacteria;o__Rhodobacterales;f__Rhodobacteraceae;g__Ascidiaceihabitans;s__g__unclassified__Ascidiaceihabitans;OTU17084;ASV32045	83	104	73	0	0	0	0	0	0	0	0	0	0	0	0	0	0	0	0	0	0	0	0	0	0	0	0	0	0	0	0	0	0	0	0	0	0	0	0	0	0	0	0	0	0	0	0	0	0
d__Bacteria;p__Proteobacteria;c__Alphaproteobacteria;o__Rhodobacterales;f__Rhodobacteraceae;g__Celeribacter;s__Celeribacter marinus;OTU17074;ASV35616	0	0	0	0	0	0	0	0	0	0	0	0	0	0	0	0	0	0	0	0	0	0	0	0	0	0	0	0	0	0	0	0	0	0	0	0	0	0	0	0	0	0	0	0	0	0	0	0	0
d__Bacteria;p__Proteobacteria;c__Alphaproteobacteria;o__Rhodobacterales;f__Rhodobacteraceae;g__Cognatishimia;s__g__unclassified__Cognatishimia;OTU17646;ASV33271	0	0	0	0	0	0	0	0	0	0	0	0	0	0	0	0	0	0	0	0	0	0	0	0	0	0	0	0	55	0	0	0	0	0	0	0	0	0	0	0	0	0	0	0	0	0	0	0	0
d__Bacteria;p__Proteobacteria;c__Alphaproteobacteria;o__Rhodobacterales;f__Rhodobacteraceae;g__Cognatiyoonia;s__g__unclassified__Cognatiyoonia;OTU17256;ASV32602	26	139	65	23	0	0	0	0	0	0	0	0	0	0	0	111	0	0	0	0	0	0	0	0	0	0	0	0	0	0	0	0	0	0	0	0	0	0	0	0	0	0	0	0	0	0	0	0	0
d__Bacteria;p__Proteobacteria;c__Alphaproteobacteria;o__Rhodobacterales;f__Rhodobacteraceae;g__Confluentimicrobium;s__g__unclassified__Confluentimicrobium;OTU17838;ASV33614	0	0	0	0	0	0	0	7	0	0	0	0	0	0	0	0	0	0	0	0	0	0	0	0	0	0	0	0	0	0	0	9	0	0	0	0	0	0	0	0	0	0	0	0	27	0	6	0	0
d__Bacteria;p__Proteobacteria;c__Alphaproteobacteria;o__Rhodobacterales;f__Rhodobacteraceae;g__f__unclassified__Rhodobacteraceae;s__f__g__unclassified__Rhodobacteraceae;OTU17074;ASV32931	32	29	18	0	0	0	0	0	0	0	0	0	0	0	0	0	0	0	0	0	0	0	0	0	0	0	0	0	0	0	0	0	0	0	0	0	129	0	0	0	0	0	0	0	0	0	0	0	0
d__Bacteria;p__Proteobacteria;c__Alphaproteobacteria;o__Rhodobacterales;f__Rhodobacteraceae;g__f__unclassified__Rhodobacteraceae;s__f__g__unclassified__Rhodobacteraceae;OTU17074;ASV31832	60	44	33	0	0	0	0	359	0	0	0	0	19	146	271	63	0	89	32	70	58	469	144	191	0	61	89	179	976	1353	1794	1976	0	93	0	0	562	1751	816	1794	0	0	0	0	81	89	46	51	0
d__Bacteria;p__Proteobacteria;c__Alphaproteobacteria;o__Rhodobacterales;f__Rhodobacteraceae;g__f__unclassified__Rhodobacteraceae;s__f__g__unclassified__Rhodobacteraceae;OTU17074;ASV31950	0	0	17	0	0	0	0	0	0	0	0	0	0	34	0	0	119	257	77	124	162	181	337	99	79	0	96	146	235	360	336	141	0	0	0	0	0	0	0	0	0	0	0	0	32	0	0	0	0
d__Bacteria;p__Proteobacteria;c__Alphaproteobacteria;o__Rhodobacterales;f__Rhodobacteraceae;g__f__unclassified__Rhodobacteraceae;s__f__g__unclassified__Rhodobacteraceae;OTU17074;ASV32157	48	0	0	0	0	0	0	37	0	0	0	0	0	0	0	0	0	0	0	18	71	0	0	0	0	24	28	60	0	0	0	0	0	310	0	40	109	0	0	0	0	0	0	0	26	0	0	16	0
d__Bacteria;p__Proteobacteria;c__Alphaproteobacteria;o__Rhodobacterales;f__Rhodobacteraceae;g__f__unclassified__Rhodobacteraceae;s__f__g__unclassified__Rhodobacteraceae;OTU17074;ASV31851	129	61	35	0	17	0	0	48	21	0	28	0	0	78	76	19	0	0	0	122	46	168	184	208	376	211	512	847	364	534	490	400	57	75	22	84	451	891	1065	2032	65	36	48	55	218	86	246	85	44
d__Bacteria;p__Proteobacteria;c__Alphaproteobacteria;o__Rhodobacterales;f__Rhodobacteraceae;g__f__unclassified__Rhodobacteraceae;s__f__g__unclassified__Rhodobacteraceae;OTU17099;ASV32997	0	0	0	0	0	0	0	0	0	0	0	0	0	0	0	0	0	0	0	0	0	0	0	0	0	0	0	0	34	74	33	47	0	0	0	0	0	0	0	0	0	0	0	0	0	0	0	0	0
d__Bacteria;p__Proteobacteria;c__Alphaproteobacteria;o__Rhodobacterales;f__Rhodobacteraceae;g__f__unclassified__Rhodobacteraceae;s__f__g__unclassified__Rhodobacteraceae;OTU17133;ASV33291	0	0	0	0	0	0	0	0	0	0	22	0	0	0	0	0	0	0	0	0	0	0	0	0	0	0	24	0	0	0	0	0	0	0	0	0	0	0	0	0	0	26	19	0	0	0	0	0	0
d__Bacteria;p__Proteobacteria;c__Alphaproteobacteria;o__Rhodobacterales;f__Rhodobacteraceae;g__f__unclassified__Rhodobacteraceae;s__f__g__unclassified__Rhodobacteraceae;OTU17173;ASV33272	33	0	20	0	0	0	0	0	0	0	0	0	23	18	0	0	0	0	0	0	0	0	0	0	0	0	0	0	0	0	0	0	0	0	0	0	0	0	0	0	0	0	0	0	0	0	0	0	0
d__Bacteria;p__Proteobacteria;c__Alphaproteobacteria;o__Rhodobacterales;f__Rhodobacteraceae;g__f__unclassified__Rhodobacteraceae;s__f__g__unclassified__Rhodobacteraceae;OTU17255;ASV32236	0	0	0	0	0	0	0	0	0	0	0	0	0	0	0	0	10	0	0	0	0	0	0	0	0	0	0	0	0	0	0	0	0	0	0	0	465	274	66	76	0	0	0	0	24	0	0	0	0
d__Bacteria;p__Proteobacteria;c__Alphaproteobacteria;o__Rhodobacterales;f__Rhodobacteraceae;g__f__unclassified__Rhodobacteraceae;s__f__g__unclassified__Rhodobacteraceae;OTU17255;ASV35808	0	0	0	0	0	0	0	16	0	0	0	0	0	0	0	0	0	0	0	0	0	0	0	0	0	0	0	0	0	0	0	0	0	0	0	0	0	0	0	0	0	0	0	0	0	0	0	0	0
d__Bacteria;p__Proteobacteria;c__Alphaproteobacteria;o__Rhodobacterales;f__Rhodobacteraceae;g__f__unclassified__Rhodobacteraceae;s__f__g__unclassified__Rhodobacteraceae;OTU17407;ASV32610	0	0	0	0	0	0	0	237	0	0	0	0	0	0	0	0	0	0	0	0	0	0	0	0	0	0	0	0	0	0	0	0	27	0	0	0	0	30	51	0	0	0	0	0	0	0	0	0	0
d__Bacteria;p__Proteobacteria;c__Alphaproteobacteria;o__Rhodobacterales;f__Rhodobacteraceae;g__f__unclassified__Rhodobacteraceae;s__f__g__unclassified__Rhodobacteraceae;OTU17420;ASV32770	0	0	0	0	0	0	0	0	0	0	0	0	0	0	0	0	0	0	0	0	0	0	0	0	0	0	0	0	0	0	0	0	0	0	0	0	0	0	82	190	0	0	0	0	0	0	0	0	0
d__Bacteria;p__Proteobacteria;c__Alphaproteobacteria;o__Rhodobacterales;f__Rhodobacteraceae;g__f__unclassified__Rhodobacteraceae;s__f__g__unclassified__Rhodobacteraceae;OTU17420;ASV33406	0	0	0	0	0	0	0	0	0	0	0	0	0	0	0	0	0	0	0	0	0	0	0	0	0	0	0	0	44	0	0	0	0	0	0	0	0	0	0	68	0	0	0	0	0	0	0	0	0
d__Bacteria;p__Proteobacteria;c__Alphaproteobacteria;o__Rhodobacterales;f__Rhodobacteraceae;g__f__unclassified__Rhodobacteraceae;s__f__g__unclassified__Rhodobacteraceae;OTU17420;ASV33437	0	0	0	0	0	0	0	0	0	0	0	0	0	0	0	0	0	0	0	0	0	0	0	0	0	0	0	0	0	0	0	0	0	0	0	0	0	107	0	0	0	0	0	0	0	0	0	0	0
d__Bacteria;p__Proteobacteria;c__Alphaproteobacteria;o__Rhodobacterales;f__Rhodobacteraceae;g__f__unclassified__Rhodobacteraceae;s__f__g__unclassified__Rhodobacteraceae;OTU17420;ASV36144	0	0	0	0	0	0	0	0	0	0	0	0	0	0	0	0	0	0	0	0	0	0	0	0	0	0	0	0	0	0	0	0	0	0	0	0	0	0	0	0	0	0	0	0	14	0	0	0	0
d__Bacteria;p__Proteobacteria;c__Alphaproteobacteria;o__Rhodobacterales;f__Rhodobacteraceae;g__f__unclassified__Rhodobacteraceae;s__f__g__unclassified__Rhodobacteraceae;OTU17832;ASV33920	0	0	0	0	0	0	0	0	0	0	0	0	0	0	0	0	0	0	0	0	0	0	0	0	0	0	0	0	0	0	0	0	0	0	0	0	65	0	0	0	0	0	0	0	0	0	0	0	0
d__Bacteria;p__Proteobacteria;c__Alphaproteobacteria;o__Rhodobacterales;f__Rhodobacteraceae;g__Jannaschia;s__g__unclassified__Jannaschia;OTU17647;ASV34223	0	0	0	0	0	0	0	0	0	0	0	0	0	0	0	0	0	0	0	0	0	0	0	0	0	0	0	0	0	0	0	0	0	0	0	0	0	0	0	0	0	0	0	0	0	0	0	0	0
d__Bacteria;p__Proteobacteria;c__Alphaproteobacteria;o__Rhodobacterales;f__Rhodobacteraceae;g__Jannaschia;s__g__unclassified__Jannaschia;OTU17647;ASV37234	0	0	0	0	0	0	0	0	0	0	0	0	0	0	0	0	0	0	0	0	0	0	0	0	0	0	0	0	0	0	0	0	0	0	8	0	0	0	0	0	0	0	0	0	0	0	0	0	0
d__Bacteria;p__Proteobacteria;c__Alphaproteobacteria;o__Rhodobacterales;f__Rhodobacteraceae;g__Jannaschia;s__Jannaschia cystaugens;OTU17084;ASV32368	0	0	0	0	0	0	0	0	0	0	0	0	0	0	0	0	0	0	0	0	0	0	0	0	0	0	0	0	0	0	0	0	0	0	0	0	0	0	0	0	0	0	0	0	0	0	0	0	0
d__Bacteria;p__Proteobacteria;c__Alphaproteobacteria;o__Rhodobacterales;f__Rhodobacteraceae;g__Jannaschia;s__Jannaschia rubra;OTU17647;ASV33154	39	61	41	0	0	0	0	12	0	0	0	0	0	0	0	0	0	0	0	0	0	0	0	0	0	0	0	0	0	0	0	0	0	0	0	0	0	0	0	0	0	0	0	0	0	0	0	0	0
d__Bacteria;p__Proteobacteria;c__Alphaproteobacteria;o__Rhodobacterales;f__Rhodobacteraceae;g__Lentibacter;s__g__unclassified__Lentibacter;OTU17072;ASV31882	98	85	0	0	0	0	0	0	0	0	0	0	0	0	83	0	0	106	0	93	171	249	83	85	359	0	280	245	695	552	894	581	0	112	0	0	0	0	172	460	0	0	0	0	0	115	43	0	0
d__Bacteria;p__Proteobacteria;c__Alphaproteobacteria;o__Rhodobacterales;f__Rhodobacteraceae;g__Lentibacter;s__g__unclassified__Lentibacter;OTU17072;ASV32260	0	0	0	0	0	0	0	0	0	0	0	0	0	0	0	0	0	0	0	0	0	0	0	0	0	0	0	0	0	0	0	0	0	0	0	0	0	0	210	214	0	0	0	0	209	0	102	0	0
d__Bacteria;p__Proteobacteria;c__Alphaproteobacteria;o__Rhodobacterales;f__Rhodobacteraceae;g__Lentibacter;s__g__unclassified__Lentibacter;OTU17072;ASV32465	11	0	0	0	0	0	0	0	0	0	0	0	0	0	0	0	0	0	0	0	0	0	0	0	0	0	0	0	0	0	0	0	0	0	0	0	0	0	0	0	0	0	0	0	0	0	0	0	0
d__Bacteria;p__Proteobacteria;c__Alphaproteobacteria;o__Rhodobacterales;f__Rhodobacteraceae;g__Lentibacter;s__g__unclassified__Lentibacter;OTU17072;ASV32890	0	0	0	0	0	0	0	0	0	0	0	0	0	0	0	0	0	0	0	0	0	0	0	0	0	0	0	0	0	0	0	0	0	220	0	0	0	0	0	0	0	0	0	0	0	0	0	0	0
d__Bacteria;p__Proteobacteria;c__Alphaproteobacteria;o__Rhodobacterales;f__Rhodobacteraceae;g__Lentibacter;s__g__unclassified__Lentibacter;OTU17072;ASV33030	0	0	0	0	0	0	0	0	0	0	0	0	0	0	0	0	0	0	0	0	0	0	0	0	0	0	0	0	0	0	0	0	0	0	0	0	0	0	0	0	0	0	0	0	0	0	0	0	0
d__Bacteria;p__Proteobacteria;c__Alphaproteobacteria;o__Rhodobacterales;f__Rhodobacteraceae;g__Lentibacter;s__g__unclassified__Lentibacter;OTU17072;ASV31893	0	0	0	0	0	0	0	39	0	0	0	0	0	0	0	0	0	0	0	0	0	54	0	20	0	0	0	0	0	0	0	0	0	0	0	0	1209	1482	893	1765	0	0	0	0	0	0	0	0	0
d__Bacteria;p__Proteobacteria;c__Alphaproteobacteria;o__Rhodobacterales;f__Rhodobacteraceae;g__Lentibacter;s__g__unclassified__Lentibacter;OTU17072;ASV31943	60	0	29	0	0	0	0	0	0	0	0	0	34	222	120	0	0	0	0	0	0	0	0	0	0	0	0	0	491	611	383	369	0	0	0	0	0	0	0	0	0	0	0	0	265	81	111	47	0
d__Bacteria;p__Proteobacteria;c__Alphaproteobacteria;o__Rhodobacterales;f__Rhodobacteraceae;g__Lentibacter;s__g__unclassified__Lentibacter;OTU17072;ASV32105	0	0	0	0	0	0	0	0	49	0	24	22	0	0	0	0	0	0	0	0	0	0	0	0	136	63	215	301	16	14	26	15	0	0	0	0	0	23	16	16	74	33	52	71	0	0	0	0	9
d__Bacteria;p__Proteobacteria;c__Alphaproteobacteria;o__Rhodobacterales;f__Rhodobacteraceae;g__Lentibacter;s__g__unclassified__Lentibacter;OTU17072;ASV31873	93	29	0	0	0	0	0	105	0	0	33	0	774	1735	966	328	60	45	0	39	63	72	35	78	0	0	0	0	146	204	241	193	0	0	43	0	299	312	96	77	0	0	0	0	192	0	0	0	7
d__Bacteria;p__Proteobacteria;c__Alphaproteobacteria;o__Rhodobacterales;f__Rhodobacteraceae;g__Lentibacter;s__g__unclassified__Lentibacter;OTU17072;ASV31990	50	0	0	0	0	0	0	0	0	0	0	0	0	0	0	0	0	0	0	0	0	0	0	0	0	0	0	0	0	0	0	0	183	125	26	184	258	280	67	243	218	132	213	118	156	0	36	30	0
d__Bacteria;p__Proteobacteria;c__Alphaproteobacteria;o__Rhodobacterales;f__Rhodobacteraceae;g__Lentibacter;s__g__unclassified__Lentibacter;OTU17072;ASV33963	0	0	0	0	0	0	0	0	0	0	0	0	0	0	0	0	0	0	0	0	0	0	0	0	0	0	0	0	0	0	0	0	0	0	0	0	0	0	0	0	0	0	0	0	0	0	0	0	0
d__Bacteria;p__Proteobacteria;c__Alphaproteobacteria;o__Rhodobacterales;f__Rhodobacteraceae;g__Lentibacter;s__g__unclassified__Lentibacter;OTU17072;ASV36589	0	0	0	0	0	0	0	0	0	0	0	0	0	0	0	0	0	0	0	0	0	0	11	0	0	0	0	0	0	0	0	0	0	0	0	0	0	0	0	0	0	0	0	0	0	0	0	0	0
d__Bacteria;p__Proteobacteria;c__Alphaproteobacteria;o__Rhodobacterales;f__Rhodobacteraceae;g__Lentibacter;s__g__unclassified__Lentibacter;OTU17072;ASV47448	1	0	0	0	0	0	0	0	0	0	0	0	0	0	0	0	0	0	0	0	0	0	0	0	0	0	0	0	0	0	0	0	0	0	0	0	0	0	0	0	0	0	0	0	0	0	0	0	0
d__Bacteria;p__Proteobacteria;c__Alphaproteobacteria;o__Rhodobacterales;f__Rhodobacteraceae;g__Lentibacter;s__g__unclassified__Lentibacter;OTU17072;ASV32188	0	0	0	0	0	0	0	0	0	0	0	0	0	72	59	0	0	0	0	0	0	0	0	0	48	22	78	62	45	43	76	64	0	0	0	0	0	173	69	106	0	21	0	0	30	0	0	0	0
d__Bacteria;p__Proteobacteria;c__Alphaproteobacteria;o__Rhodobacterales;f__Rhodobacteraceae;g__Lentibacter;s__Lentibacter algarum;OTU17072;ASV31828	0	0	0	0	0	0	0	0	0	0	0	0	0	0	0	109	0	0	0	0	0	0	0	0	0	0	0	0	47	38	33	119	0	0	0	0	0	0	7	27	0	0	0	0	33	36	31	69	0
d__Bacteria;p__Proteobacteria;c__Alphaproteobacteria;o__Rhodobacterales;f__Rhodobacteraceae;g__Litoreibacter;s__g__unclassified__Litoreibacter;OTU17966;ASV34304	0	0	0	0	0	0	45	0	0	0	0	0	0	0	0	0	0	0	0	0	0	0	0	0	0	0	0	0	0	0	0	0	0	0	0	0	0	0	0	0	0	0	0	0	0	0	0	0	0
d__Bacteria;p__Proteobacteria;c__Alphaproteobacteria;o__Rhodobacterales;f__Rhodobacteraceae;g__Litoreibacter;s__g__unclassified__Litoreibacter;OTU17966;ASV34125	0	0	0	0	0	0	0	0	0	0	0	0	0	0	0	0	0	0	0	0	0	0	0	0	0	0	0	0	0	0	0	0	0	0	0	0	0	52	0	0	0	0	0	0	0	0	0	0	0
d__Bacteria;p__Proteobacteria;c__Alphaproteobacteria;o__Rhodobacterales;f__Rhodobacteraceae;g__Litoreibacter;s__g__unclassified__Litoreibacter;OTU17966;ASV34917	0	0	0	0	0	0	0	0	0	0	0	0	0	0	0	0	0	0	0	0	0	0	0	0	0	0	0	0	0	0	0	0	0	0	0	0	0	0	0	0	0	0	0	0	0	28	0	0	0
d__Bacteria;p__Proteobacteria;c__Alphaproteobacteria;o__Rhodobacterales;f__Rhodobacteraceae;g__Lutimaribacter;s__g__unclassified__Lutimaribacter;OTU17783;ASV37319	0	0	0	0	0	0	0	8	0	0	0	0	0	0	0	0	0	0	0	0	0	0	0	0	0	0	0	0	0	0	0	0	0	0	0	0	0	0	0	0	0	0	0	0	0	0	0	0	0
d__Bacteria;p__Proteobacteria;c__Alphaproteobacteria;o__Rhodobacterales;f__Rhodobacteraceae;g__Lutimaribacter;s__g__unclassified__Lutimaribacter;OTU17783;ASV34075	0	0	0	0	0	0	0	0	0	0	0	0	0	0	0	0	0	0	0	0	0	0	0	0	0	0	0	0	0	0	0	0	0	0	0	0	0	0	0	0	0	0	0	0	0	0	0	0	0
d__Bacteria;p__Proteobacteria;c__Alphaproteobacteria;o__Rhodobacterales;f__Rhodobacteraceae;g__Lutimaribacter;s__g__unclassified__Lutimaribacter;OTU17783;ASV34100	0	0	0	0	0	0	0	0	0	0	0	0	0	0	0	0	0	0	0	0	0	0	0	0	0	0	0	0	0	0	0	0	0	0	0	0	0	0	0	0	0	0	0	0	0	0	0	0	0
d__Bacteria;p__Proteobacteria;c__Alphaproteobacteria;o__Rhodobacterales;f__Rhodobacteraceae;g__Maribius;s__Maribius pontilimi;OTU17680;ASV33240	43	36	36	0	0	0	0	22	0	0	0	0	0	0	0	0	0	0	0	0	0	0	0	0	0	0	0	0	0	0	0	0	0	0	0	0	0	0	0	0	0	0	0	0	0	0	0	0	0
d__Bacteria;p__Proteobacteria;c__Alphaproteobacteria;o__Rhodobacterales;f__Rhodobacteraceae;g__Marivita;s__g__unclassified__Marivita;OTU17186;ASV34362	0	0	0	0	0	0	0	0	0	0	0	0	0	0	0	0	0	0	0	0	0	0	0	0	0	0	0	0	0	0	0	0	0	0	0	0	0	0	0	0	0	0	0	0	0	0	0	0	0
d__Bacteria;p__Proteobacteria;c__Alphaproteobacteria;o__Rhodobacterales;f__Rhodobacteraceae;g__Marivivens;s__Marivivens donghaensis;OTU17795;ASV33497	0	0	0	0	0	0	0	0	0	0	0	0	0	0	0	0	0	0	0	0	0	0	0	0	0	0	0	0	0	0	0	0	0	0	0	0	0	0	0	0	0	0	0	0	0	0	0	0	0
d__Bacteria;p__Proteobacteria;c__Alphaproteobacteria;o__Rhodobacterales;f__Rhodobacteraceae;g__Nereida;s__Nereida ignava;OTU17055;ASV32036	0	0	0	0	0	0	0	0	0	0	0	0	0	0	0	21	0	0	0	0	0	0	0	0	0	0	0	0	0	0	0	14	0	0	0	0	0	0	0	0	0	0	0	0	0	0	0	0	0
d__Bacteria;p__Proteobacteria;c__Alphaproteobacteria;o__Rhodobacterales;f__Rhodobacteraceae;g__Octadecabacter;s__g__unclassified__Octadecabacter;OTU17066;ASV31935	0	0	0	0	0	0	0	0	0	0	0	0	0	73	91	0	0	0	0	0	0	0	0	0	0	0	0	0	137	110	80	112	0	0	0	0	0	0	0	26	0	0	0	0	43	33	22	32	0
d__Bacteria;p__Proteobacteria;c__Alphaproteobacteria;o__Rhodobacterales;f__Rhodobacteraceae;g__Octadecabacter;s__g__unclassified__Octadecabacter;OTU17066;ASV32248	0	0	0	0	0	0	0	0	0	0	0	0	0	0	0	0	0	0	0	0	0	0	0	0	0	0	0	0	0	0	0	0	0	0	0	0	0	0	0	0	0	0	0	0	0	0	0	0	0
d__Bacteria;p__Proteobacteria;c__Alphaproteobacteria;o__Rhodobacterales;f__Rhodobacteraceae;g__Octadecabacter;s__g__unclassified__Octadecabacter;OTU17066;ASV32378	0	0	0	0	0	0	0	0	0	0	0	0	0	0	0	0	0	0	0	0	0	0	0	0	0	0	0	0	0	0	0	0	0	0	0	0	0	0	332	206	0	0	0	0	0	0	0	0	0
d__Bacteria;p__Proteobacteria;c__Alphaproteobacteria;o__Rhodobacterales;f__Rhodobacteraceae;g__Octadecabacter;s__g__unclassified__Octadecabacter;OTU17066;ASV33477	0	0	0	0	0	0	0	0	0	0	0	0	0	0	0	0	0	0	0	0	0	0	0	0	0	0	0	0	0	0	0	0	0	0	0	0	0	0	0	23	0	0	0	0	0	0	0	0	0
d__Bacteria;p__Proteobacteria;c__Alphaproteobacteria;o__Rhodobacterales;f__Rhodobacteraceae;g__Octadecabacter;s__g__unclassified__Octadecabacter;OTU17284;ASV32298	0	0	0	0	0	0	0	0	0	0	0	0	0	23	152	0	0	0	0	0	0	0	0	0	0	0	0	0	28	0	0	0	0	0	0	0	68	0	0	234	0	0	0	0	0	0	0	0	0
d__Bacteria;p__Proteobacteria;c__Alphaproteobacteria;o__Rhodobacterales;f__Rhodobacteraceae;g__Octadecabacter;s__g__unclassified__Octadecabacter;OTU17284;ASV32339	0	0	0	0	0	0	0	0	0	0	0	0	0	0	0	54	0	0	0	0	0	0	0	0	0	0	0	0	0	0	0	0	0	0	0	0	0	0	0	0	0	0	0	0	0	0	0	0	0
d__Bacteria;p__Proteobacteria;c__Alphaproteobacteria;o__Rhodobacterales;f__Rhodobacteraceae;g__Octadecabacter;s__g__unclassified__Octadecabacter;OTU17284;ASV33909	0	0	0	0	0	0	0	0	0	0	0	0	0	0	0	0	0	0	0	0	0	0	0	0	0	0	8	0	0	0	0	0	0	0	0	0	0	0	58	0	0	0	0	0	0	0	0	0	0
d__Bacteria;p__Proteobacteria;c__Alphaproteobacteria;o__Rhodobacterales;f__Rhodobacteraceae;g__Octadecabacter;s__g__unclassified__Octadecabacter;OTU18645;ASV35547	0	0	0	0	0	0	0	0	0	0	0	0	0	0	0	0	0	0	0	0	0	0	0	0	0	0	0	0	0	0	0	0	0	0	0	0	0	0	0	0	0	0	0	0	0	0	0	0	0
d__Bacteria;p__Proteobacteria;c__Alphaproteobacteria;o__Rhodobacterales;f__Rhodobacteraceae;g__Octadecabacter;s__Octadecabacter temperatus;OTU17066;ASV31821	0	0	0	0	0	0	0	12	0	0	0	0	0	0	0	0	0	0	0	0	46	25	20	12	0	0	0	25	0	0	0	0	0	0	0	0	3568	2792	11986	4559	16	0	18	16	35	55	58	0	0
d__Bacteria;p__Proteobacteria;c__Alphaproteobacteria;o__Rhodobacterales;f__Rhodobacteraceae;g__Paracoccus;s__g__unclassified__Paracoccus;OTU18016;ASV34046	0	0	0	0	0	0	0	0	0	0	0	0	0	0	0	0	0	0	0	0	0	0	0	0	0	0	0	0	0	0	0	0	0	0	0	0	0	0	0	0	0	0	0	0	0	0	0	0	0
d__Bacteria;p__Proteobacteria;c__Alphaproteobacteria;o__Rhodobacterales;f__Rhodobacteraceae;g__Paracoccus;s__g__unclassified__Paracoccus;OTU18016;ASV34894	0	0	0	0	0	0	0	0	0	0	0	0	0	0	0	0	0	0	0	0	0	0	0	0	0	0	0	0	0	0	0	0	0	0	0	0	0	0	0	0	0	0	0	0	0	0	0	0	0
d__Bacteria;p__Proteobacteria;c__Alphaproteobacteria;o__Rhodobacterales;f__Rhodobacteraceae;g__Paracoccus;s__Paracoccus rhizosphaerae;OTU18016;ASV34929	0	27	0	0	0	0	0	0	0	0	0	0	0	0	0	0	0	0	0	0	0	0	0	0	0	0	0	0	0	0	0	0	0	0	0	0	0	0	0	0	0	0	0	0	0	0	0	0	0
d__Bacteria;p__Proteobacteria;c__Alphaproteobacteria;o__Rhodobacterales;f__Rhodobacteraceae;g__Phaeobacter;s__g__unclassified__Phaeobacter;OTU17408;ASV33737	0	0	0	0	0	0	0	0	0	0	0	0	0	0	0	0	0	0	0	0	0	0	0	0	0	0	0	0	0	0	0	0	0	0	0	0	0	0	0	0	0	0	0	0	0	0	0	0	0
d__Bacteria;p__Proteobacteria;c__Alphaproteobacteria;o__Rhodobacterales;f__Rhodobacteraceae;g__Phaeobacter;s__g__unclassified__Phaeobacter;OTU17408;ASV33053	0	0	0	0	0	0	0	0	0	0	0	0	0	0	0	0	0	0	0	0	0	0	0	0	0	0	0	0	0	0	27	0	0	0	0	0	0	0	0	0	0	0	0	0	0	0	0	0	0
d__Bacteria;p__Proteobacteria;c__Alphaproteobacteria;o__Rhodobacterales;f__Rhodobacteraceae;g__Phaeobacter;s__g__unclassified__Phaeobacter;OTU17408;ASV34425	0	18	0	0	0	0	0	0	0	0	0	0	0	22	0	0	0	0	0	0	0	0	0	0	0	0	0	0	0	0	0	0	0	0	0	0	0	0	0	0	0	0	0	0	0	0	0	0	0
d__Bacteria;p__Proteobacteria;c__Alphaproteobacteria;o__Rhodobacterales;f__Rhodobacteraceae;g__Planktomarina;s__g__unclassified__Planktomarina;OTU17814;ASV34230	0	0	0	0	0	0	0	6	0	0	0	0	0	0	0	0	0	0	0	0	0	0	0	0	0	0	0	0	0	0	0	0	0	15	0	0	0	26	0	0	0	0	0	0	0	0	0	0	0
d__Bacteria;p__Proteobacteria;c__Alphaproteobacteria;o__Rhodobacterales;f__Rhodobacteraceae;g__Planktotalea;s__g__unclassified__Planktotalea;OTU20681;ASV39311	0	0	0	0	0	0	0	0	0	0	0	0	0	0	0	0	0	0	0	0	0	0	0	0	0	0	0	0	0	0	0	0	0	0	0	0	0	0	0	0	0	0	0	0	0	0	0	0	4
d__Bacteria;p__Proteobacteria;c__Alphaproteobacteria;o__Rhodobacterales;f__Rhodobacteraceae;g__Planktotalea;s__Planktotalea arctica;OTU17072;ASV33747	0	0	0	0	0	0	0	0	0	0	0	0	0	0	0	0	0	0	0	0	0	0	0	0	0	0	0	0	0	0	0	0	0	0	0	0	0	0	0	0	0	0	0	0	0	0	0	0	0
d__Bacteria;p__Proteobacteria;c__Alphaproteobacteria;o__Rhodobacterales;f__Rhodobacteraceae;g__Pseudooceanicola;s__g__unclassified__Pseudooceanicola;OTU17347;ASV32458	0	0	0	0	0	0	0	0	0	0	0	0	0	0	0	0	0	0	0	0	0	0	0	0	0	0	0	0	0	0	0	0	0	0	0	0	0	0	0	0	0	0	0	0	0	0	0	0	0
d__Bacteria;p__Proteobacteria;c__Alphaproteobacteria;o__Rhodobacterales;f__Rhodobacteraceae;g__Pseudooceanicola;s__g__unclassified__Pseudooceanicola;OTU17347;ASV32964	0	0	0	0	0	0	0	0	0	0	0	0	0	0	0	0	0	0	0	0	0	0	0	0	0	0	0	0	0	0	0	0	0	0	0	0	0	0	0	0	0	0	0	0	0	0	0	0	0
d__Bacteria;p__Proteobacteria;c__Alphaproteobacteria;o__Rhodobacterales;f__Rhodobacteraceae;g__Pseudooceanicola;s__g__unclassified__Pseudooceanicola;OTU17347;ASV32448	0	0	0	0	0	0	0	0	0	0	0	0	0	0	0	0	0	0	0	0	0	0	0	0	0	0	0	0	0	0	0	22	0	0	0	0	0	0	0	0	0	0	0	0	0	0	0	0	0
d__Bacteria;p__Proteobacteria;c__Alphaproteobacteria;o__Rhodobacterales;f__Rhodobacteraceae;g__Pseudooceanicola;s__g__unclassified__Pseudooceanicola;OTU17347;ASV32996	0	0	0	0	0	0	0	0	0	0	0	0	0	0	0	0	0	0	0	0	0	0	0	0	0	0	0	0	0	0	0	0	0	0	0	0	0	0	0	0	0	0	0	0	0	0	0	0	0
d__Bacteria;p__Proteobacteria;c__Alphaproteobacteria;o__Rhodobacterales;f__Rhodobacteraceae;g__Pseudooceanicola;s__g__unclassified__Pseudooceanicola;OTU17347;ASV32541	0	0	0	0	0	0	0	0	0	0	0	0	0	0	0	0	0	0	0	0	0	0	0	0	0	0	0	0	0	0	0	0	0	0	0	0	0	0	0	0	0	0	0	0	0	0	0	0	0
d__Bacteria;p__Proteobacteria;c__Alphaproteobacteria;o__Rhodobacterales;f__Rhodobacteraceae;g__Pseudophaeobacter;s__g__unclassified__Pseudophaeobacter;OTU17239;ASV32906	0	0	0	0	0	0	0	0	0	0	0	0	0	0	0	0	0	0	0	0	0	0	0	0	0	0	0	0	0	0	0	0	0	0	0	0	28	149	0	38	0	0	0	0	0	0	0	0	0
d__Bacteria;p__Proteobacteria;c__Alphaproteobacteria;o__Rhodobacterales;f__Rhodobacteraceae;g__Pseudophaeobacter;s__g__unclassified__Pseudophaeobacter;OTU17239;ASV35188	0	0	0	0	0	0	0	0	0	0	0	0	0	0	0	0	0	0	0	0	0	0	0	0	0	0	0	0	0	0	0	0	0	0	0	0	0	0	0	0	0	0	0	0	0	0	0	0	0
d__Bacteria;p__Proteobacteria;c__Alphaproteobacteria;o__Rhodobacterales;f__Rhodobacteraceae;g__Pseudophaeobacter;s__g__unclassified__Pseudophaeobacter;OTU17239;ASV33663	0	0	0	0	0	0	0	61	0	0	0	0	0	0	0	0	0	0	0	0	0	0	0	0	0	0	0	0	0	0	0	0	0	0	0	0	0	0	0	0	0	0	0	0	0	0	0	0	0
d__Bacteria;p__Proteobacteria;c__Alphaproteobacteria;o__Rhodobacterales;f__Rhodobacteraceae;g__Pseudophaeobacter;s__g__unclassified__Pseudophaeobacter;OTU17239;ASV32825	0	0	0	0	0	0	0	0	0	0	0	0	0	0	0	0	0	0	0	0	0	0	0	0	27	0	38	59	30	28	38	27	0	0	0	0	0	0	0	0	0	0	0	0	0	0	0	0	0
d__Bacteria;p__Proteobacteria;c__Alphaproteobacteria;o__Rhodobacterales;f__Rhodobacteraceae;g__Pseudophaeobacter;s__g__unclassified__Pseudophaeobacter;OTU17239;ASV32245	18	0	0	0	0	0	0	0	0	0	0	0	0	0	0	0	0	0	0	0	0	0	0	0	0	0	0	0	0	0	0	0	0	0	0	0	0	0	0	0	0	0	0	0	33	0	0	37	0
d__Bacteria;p__Proteobacteria;c__Alphaproteobacteria;o__Rhodobacterales;f__Rhodobacteraceae;g__Pseudophaeobacter;s__g__unclassified__Pseudophaeobacter;OTU17239;ASV32279	0	0	0	0	0	0	0	0	0	0	0	0	0	0	0	0	0	0	0	0	0	0	0	0	0	0	0	0	0	0	0	0	0	0	0	0	0	0	0	0	0	0	0	0	0	0	0	0	0
d__Bacteria;p__Proteobacteria;c__Alphaproteobacteria;o__Rhodobacterales;f__Rhodobacteraceae;g__Pseudophaeobacter;s__g__unclassified__Pseudophaeobacter;OTU17239;ASV32508	0	0	0	0	0	0	0	0	0	0	0	0	0	0	0	0	0	0	0	0	0	0	0	0	0	0	0	0	0	0	0	0	0	0	0	0	0	0	0	0	0	0	0	0	0	0	0	0	0
d__Bacteria;p__Proteobacteria;c__Alphaproteobacteria;o__Rhodobacterales;f__Rhodobacteraceae;g__Pseudophaeobacter;s__g__unclassified__Pseudophaeobacter;OTU17239;ASV35376	0	0	0	0	0	0	0	0	0	0	0	0	0	0	0	0	0	0	0	0	0	0	0	0	0	0	0	0	0	0	0	0	0	0	0	0	0	0	0	0	0	0	0	0	0	0	21	0	0
d__Bacteria;p__Proteobacteria;c__Alphaproteobacteria;o__Rhodobacterales;f__Rhodobacteraceae;g__Pseudoruegeria;s__g__unclassified__Pseudoruegeria;OTU17374;ASV34370	0	0	0	0	0	0	0	0	0	0	0	0	0	0	0	0	0	0	0	0	0	0	0	0	0	0	0	0	0	0	0	0	0	0	0	0	0	0	0	0	0	0	0	0	0	0	0	0	0
d__Bacteria;p__Proteobacteria;c__Alphaproteobacteria;o__Rhodobacterales;f__Rhodobacteraceae;g__Roseibacterium;s__g__unclassified__Roseibacterium;OTU17774;ASV33639	0	0	0	0	0	0	0	0	0	0	0	0	0	0	0	0	0	0	0	0	0	0	0	0	0	0	0	0	0	0	0	0	0	0	0	0	0	0	0	0	0	0	0	0	0	0	0	0	0
d__Bacteria;p__Proteobacteria;c__Alphaproteobacteria;o__Rhodobacterales;f__Rhodobacteraceae;g__Roseibacterium;s__g__unclassified__Roseibacterium;OTU17774;ASV33677	0	0	0	0	0	0	0	0	0	0	0	0	0	0	0	0	0	0	0	0	32	0	52	0	0	0	0	0	0	0	0	0	0	0	0	0	0	0	0	0	0	0	0	0	0	0	0	0	0
d__Bacteria;p__Proteobacteria;c__Alphaproteobacteria;o__Rhodobacterales;f__Rhodobacteraceae;g__Roseibacterium;s__g__unclassified__Roseibacterium;OTU17774;ASV35113	0	0	0	0	0	0	0	0	0	0	0	0	0	0	0	0	0	0	0	0	0	0	0	0	0	0	0	0	0	0	0	0	0	0	0	0	0	0	0	24	0	0	0	0	0	0	0	0	0
d__Bacteria;p__Proteobacteria;c__Alphaproteobacteria;o__Rhodobacterales;f__Rhodobacteraceae;g__Roseibacterium;s__g__unclassified__Roseibacterium;OTU17774;ASV37330	0	0	0	0	0	0	0	0	0	0	0	0	0	0	0	0	0	0	0	0	0	0	0	0	0	0	0	0	0	0	0	0	0	0	0	0	0	0	0	8	0	0	0	0	0	0	0	0	0
d__Bacteria;p__Proteobacteria;c__Alphaproteobacteria;o__Rhodobacterales;f__Rhodobacteraceae;g__Roseibacterium;s__g__unclassified__Roseibacterium;OTU17774;ASV33823	30	0	0	0	0	0	0	0	0	0	0	0	0	0	0	0	0	0	0	0	0	0	0	0	0	0	0	0	0	0	0	0	0	0	0	0	0	42	0	0	0	0	0	0	0	0	0	0	0
d__Bacteria;p__Proteobacteria;c__Alphaproteobacteria;o__Rhodobacterales;f__Rhodobacteraceae;g__Roseibacterium;s__g__unclassified__Roseibacterium;OTU17774;ASV35890	0	0	0	0	0	0	0	0	0	0	0	0	0	0	0	0	0	0	0	0	0	0	0	0	0	0	0	0	0	0	0	0	0	15	0	0	0	0	0	0	0	0	0	0	0	0	0	0	0
d__Bacteria;p__Proteobacteria;c__Alphaproteobacteria;o__Rhodobacterales;f__Rhodobacteraceae;g__Roseobacter clade NAC11-7 lineage;s__g__unclassified__Roseobacter clade NAC11-7 lineage;OTU17537;ASV33621	0	0	0	0	0	0	0	0	0	0	0	0	80	0	10	0	0	0	0	0	0	0	0	0	0	0	0	0	0	0	0	0	0	0	0	0	0	0	0	0	0	0	0	0	0	0	0	0	0
d__Bacteria;p__Proteobacteria;c__Alphaproteobacteria;o__Rhodobacterales;f__Rhodobacteraceae;g__Roseobacter;s__g__unclassified__Roseobacter;OTU17328;ASV32540	88	49	44	0	0	0	0	0	0	0	0	0	140	0	43	0	0	0	0	0	0	0	0	0	0	0	0	0	0	0	0	0	0	0	0	0	0	0	0	0	0	0	0	0	0	0	0	0	0
d__Bacteria;p__Proteobacteria;c__Alphaproteobacteria;o__Rhodobacterales;f__Rhodobacteraceae;g__Roseobacter;s__g__unclassified__Roseobacter;OTU17328;ASV33983	0	0	0	0	0	0	0	0	0	0	0	0	0	0	0	0	0	0	0	0	0	0	0	0	0	0	0	0	0	0	0	0	0	0	0	0	12	15	0	0	0	0	0	0	0	0	0	0	0
d__Bacteria;p__Proteobacteria;c__Alphaproteobacteria;o__Rhodobacterales;f__Rhodobacteraceae;g__Roseobacter;s__g__unclassified__Roseobacter;OTU17328;ASV34184	0	0	0	0	0	0	0	0	0	0	0	0	0	0	0	0	0	0	0	0	0	0	0	0	0	0	0	0	0	0	0	0	0	0	0	0	49	0	0	0	0	0	0	0	0	0	0	0	0
d__Bacteria;p__Proteobacteria;c__Alphaproteobacteria;o__Rhodobacterales;f__Rhodobacteraceae;g__Roseobacter;s__g__unclassified__Roseobacter;OTU17328;ASV35445	0	0	0	0	0	0	0	0	0	0	0	0	0	0	0	0	0	0	0	0	0	0	0	0	0	0	0	0	0	0	0	0	0	0	0	0	0	0	0	0	0	0	0	0	0	0	0	0	0
d__Bacteria;p__Proteobacteria;c__Alphaproteobacteria;o__Rhodobacterales;f__Rhodobacteraceae;g__Roseobacter;s__g__unclassified__Roseobacter;OTU17328;ASV33227	0	0	0	0	0	0	0	0	0	0	0	0	0	0	0	0	0	0	0	0	0	0	0	0	0	0	0	0	62	44	0	0	0	0	0	0	0	0	0	0	0	0	0	0	0	0	0	0	0
d__Bacteria;p__Proteobacteria;c__Alphaproteobacteria;o__Rhodobacterales;f__Rhodobacteraceae;g__Roseobacter;s__g__unclassified__Roseobacter;OTU17328;ASV34885	0	0	0	0	0	0	0	0	0	0	0	0	0	0	0	0	0	0	0	0	0	0	0	0	0	0	0	0	0	0	0	0	0	0	0	0	0	0	0	0	0	0	0	0	0	0	0	0	0
d__Bacteria;p__Proteobacteria;c__Alphaproteobacteria;o__Rhodobacterales;f__Rhodobacteraceae;g__Roseovarius;s__g__unclassified__Roseovarius;OTU17560;ASV33619	0	0	0	0	0	0	0	0	0	0	0	0	0	0	0	0	0	0	0	0	0	0	0	0	0	0	0	0	0	0	0	0	0	0	0	0	0	0	0	0	0	0	0	0	0	0	0	0	0
d__Bacteria;p__Proteobacteria;c__Alphaproteobacteria;o__Rhodobacterales;f__Rhodobacteraceae;g__Roseovarius;s__g__unclassified__Roseovarius;OTU17560;ASV32948	0	0	9	0	0	0	0	0	0	0	0	0	0	0	0	0	0	0	0	0	0	0	0	0	0	0	0	0	0	0	0	0	0	118	0	0	20	0	0	0	0	0	0	0	0	0	0	0	0
d__Bacteria;p__Proteobacteria;c__Alphaproteobacteria;o__Rhodobacterales;f__Rhodobacteraceae;g__Roseovarius;s__g__unclassified__Roseovarius;OTU18045;ASV34116	15	14	11	0	0	0	0	0	0	0	0	0	0	0	0	0	0	0	0	0	0	0	0	5	0	0	0	0	0	0	0	0	0	0	0	0	0	0	0	0	0	2	0	0	0	0	0	0	0
d__Bacteria;p__Proteobacteria;c__Alphaproteobacteria;o__Rhodobacterales;f__Rhodobacteraceae;g__Roseovarius;s__Roseovarius aestuarii;OTU17084;ASV31951	132	56	47	0	0	0	0	98	0	0	0	0	0	0	0	0	42	0	0	31	164	296	158	80	0	0	0	0	69	73	58	61	81	111	26	16	259	121	88	156	0	0	0	0	200	0	44	0	0
d__Bacteria;p__Proteobacteria;c__Alphaproteobacteria;o__Rhodobacterales;f__Rhodobacteraceae;g__Ruegeria;s__g__unclassified__Ruegeria;OTU20392;ASV38885	0	0	0	0	0	0	0	0	0	0	0	0	0	0	0	0	0	0	0	0	0	0	0	0	0	0	0	0	0	0	0	0	0	0	0	0	0	0	0	0	0	0	0	0	5	0	0	0	0
d__Bacteria;p__Proteobacteria;c__Alphaproteobacteria;o__Rhodobacterales;f__Rhodobacteraceae;g__Ruegeria;s__g__unclassified__Ruegeria;OTU24448;ASV43819	0	0	0	0	0	0	0	2	0	0	0	0	0	0	0	0	0	0	0	0	0	0	0	0	0	0	0	0	0	0	0	0	0	0	0	0	0	0	0	0	0	0	0	0	0	0	0	0	0
d__Bacteria;p__Proteobacteria;c__Alphaproteobacteria;o__Rhodobacterales;f__Rhodobacteraceae;g__Ruegeria;s__Ruegeria atlantica;OTU17064;ASV31954	47	50	21	0	0	0	0	238	0	0	0	0	36	0	0	40	0	0	0	0	23	127	10	0	0	0	0	0	522	141	158	124	0	0	0	0	12	0	179	158	0	0	0	0	290	32	81	34	0
d__Bacteria;p__Proteobacteria;c__Alphaproteobacteria;o__Rhodobacterales;f__Rhodobacteraceae;g__Ruegeria;s__Ruegeria denitrificans;OTU17064;ASV33155	78	0	0	0	0	0	0	47	0	0	0	0	0	0	0	0	0	0	0	0	0	28	0	0	0	0	0	0	0	0	0	0	0	0	0	0	0	0	0	0	0	0	0	0	0	0	0	0	0
d__Bacteria;p__Proteobacteria;c__Alphaproteobacteria;o__Rhodobacterales;f__Rhodobacteraceae;g__Ruegeria;s__Ruegeria faecimaris;OTU17205;ASV32113	0	20	0	0	0	0	0	53	0	0	0	0	29	43	0	0	0	0	0	0	0	21	0	0	0	0	0	0	121	125	72	122	0	0	0	0	0	0	54	12	0	0	0	0	64	0	39	0	0
d__Bacteria;p__Proteobacteria;c__Alphaproteobacteria;o__Rhodobacterales;f__Rhodobacteraceae;g__Silicimonas;s__g__unclassified__Silicimonas;OTU17127;ASV33317	0	0	0	0	0	0	0	0	0	0	0	0	0	0	0	0	0	0	0	0	0	0	0	0	0	0	0	0	0	0	0	0	0	0	0	0	66	37	0	22	0	0	0	0	0	0	0	0	0
d__Bacteria;p__Proteobacteria;c__Alphaproteobacteria;o__Rhodobacterales;f__Rhodobacteraceae;g__Silicimonas;s__g__unclassified__Silicimonas;OTU17127;ASV32128	0	0	0	0	0	0	0	0	0	0	0	0	0	0	0	0	0	0	0	0	0	0	15	0	15	0	0	0	0	0	0	0	0	0	0	0	0	0	0	0	39	0	29	0	0	0	0	0	0
d__Bacteria;p__Proteobacteria;c__Alphaproteobacteria;o__Rhodobacterales;f__Rhodobacteraceae;g__Sulfitobacter;s__g__unclassified__Sulfitobacter;OTU17058;ASV33448	0	0	0	0	0	0	0	0	32	0	0	0	0	0	0	0	0	0	0	0	0	0	0	0	0	0	0	51	0	0	0	0	0	0	0	0	0	0	0	0	0	0	0	23	0	0	0	0	0
d__Bacteria;p__Proteobacteria;c__Alphaproteobacteria;o__Rhodobacterales;f__Rhodobacteraceae;g__Sulfitobacter;s__g__unclassified__Sulfitobacter;OTU17058;ASV33664	0	0	0	0	0	0	0	0	14	0	0	0	0	0	0	0	0	0	0	0	0	0	0	0	0	0	7	0	0	0	0	0	0	0	0	0	0	28	0	0	0	0	0	26	0	0	0	0	0
d__Bacteria;p__Proteobacteria;c__Alphaproteobacteria;o__Rhodobacterales;f__Rhodobacteraceae;g__Sulfitobacter;s__g__unclassified__Sulfitobacter;OTU17058;ASV35262	0	0	0	0	0	0	0	0	0	0	0	0	0	0	0	0	0	0	0	0	0	0	0	0	0	0	0	0	0	0	0	0	0	0	0	0	0	0	22	0	0	0	0	0	0	0	0	0	0
d__Bacteria;p__Proteobacteria;c__Alphaproteobacteria;o__Rhodobacterales;f__Rhodobacteraceae;g__Sulfitobacter;s__g__unclassified__Sulfitobacter;OTU17064;ASV31934	27	38	31	0	0	0	0	0	0	0	0	0	0	0	0	0	0	0	0	0	0	0	0	0	0	0	0	0	15	0	0	0	0	0	0	0	0	0	0	17	0	0	0	0	30	35	0	28	0
d__Bacteria;p__Proteobacteria;c__Alphaproteobacteria;o__Rhodobacterales;f__Rhodobacteraceae;g__Sulfitobacter;s__g__unclassified__Sulfitobacter;OTU17064;ASV36648	0	0	0	0	0	0	0	0	0	0	0	0	0	0	0	0	0	0	0	0	0	0	0	0	0	0	0	0	0	0	0	0	0	0	0	0	0	0	0	0	0	0	0	0	0	0	0	0	0
d__Bacteria;p__Proteobacteria;c__Alphaproteobacteria;o__Rhodobacterales;f__Rhodobacteraceae;g__Sulfitobacter;s__g__unclassified__Sulfitobacter;OTU17064;ASV31834	65	66	53	0	0	0	0	0	0	0	0	0	0	0	0	28	0	45	0	22	0	0	0	12	0	0	0	0	175	95	27	23	0	0	0	0	0	0	3	0	0	0	0	0	0	0	0	0	0
d__Bacteria;p__Proteobacteria;c__Alphaproteobacteria;o__Rhodobacterales;f__Rhodobacteraceae;g__Sulfitobacter;s__g__unclassified__Sulfitobacter;OTU17064;ASV31872	11	10	8	0	0	0	0	0	55	0	54	0	0	0	0	0	0	0	0	0	0	0	0	24	218	137	426	624	50	0	44	0	0	36	0	0	137	509	704	877	250	92	175	170	79	29	30	13	0
d__Bacteria;p__Proteobacteria;c__Alphaproteobacteria;o__Rhodobacterales;f__Rhodobacteraceae;g__Sulfitobacter;s__g__unclassified__Sulfitobacter;OTU17064;ASV31898	62	61	58	0	0	0	0	0	0	0	0	0	0	0	0	32	0	0	0	0	0	0	0	0	0	0	0	0	42	0	53	0	0	552	192	237	11	126	7	4	0	0	0	0	117	417	1616	522	0
d__Bacteria;p__Proteobacteria;c__Alphaproteobacteria;o__Rhodobacterales;f__Rhodobacteraceae;g__Sulfitobacter;s__g__unclassified__Sulfitobacter;OTU17064;ASV32055	0	0	0	0	0	0	0	0	0	0	0	0	0	0	0	0	0	0	0	0	0	0	0	0	0	0	0	0	0	0	0	0	0	0	0	0	669	383	192	471	0	0	0	0	0	0	0	0	0
d__Bacteria;p__Proteobacteria;c__Alphaproteobacteria;o__Rhodobacterales;f__Rhodobacteraceae;g__Sulfitobacter;s__g__unclassified__Sulfitobacter;OTU17064;ASV32220	0	0	0	0	0	0	0	0	0	0	0	0	0	0	0	0	0	0	0	0	0	0	0	0	0	0	0	0	0	0	0	0	0	0	0	0	778	193	0	0	0	0	0	0	0	0	0	0	0
d__Bacteria;p__Proteobacteria;c__Alphaproteobacteria;o__Rhodobacterales;f__Rhodobacteraceae;g__Sulfitobacter;s__g__unclassified__Sulfitobacter;OTU17064;ASV32257	46	49	0	0	0	0	0	0	0	0	0	0	0	0	0	0	0	0	0	0	0	0	0	0	0	0	0	0	0	0	0	0	30	0	0	0	122	43	63	0	0	0	0	0	0	0	0	0	0
d__Bacteria;p__Proteobacteria;c__Alphaproteobacteria;o__Rhodobacterales;f__Rhodobacteraceae;g__Sulfitobacter;s__g__unclassified__Sulfitobacter;OTU17125;ASV32121	0	12	0	0	0	0	0	0	0	0	0	0	0	59	21	0	67	74	30	19	63	46	31	0	0	0	0	0	313	250	259	114	0	0	0	0	0	0	0	0	0	0	0	0	0	0	0	0	0
d__Bacteria;p__Proteobacteria;c__Alphaproteobacteria;o__Rhodobacterales;f__Rhodobacteraceae;g__Sulfitobacter;s__g__unclassified__Sulfitobacter;OTU17125;ASV32146	0	0	0	0	0	0	0	0	0	0	0	0	0	0	0	0	0	0	0	0	0	0	0	0	0	0	0	0	0	0	0	0	0	0	0	0	0	0	0	0	0	0	0	0	0	0	0	0	0
d__Bacteria;p__Proteobacteria;c__Alphaproteobacteria;o__Rhodobacterales;f__Rhodobacteraceae;g__Sulfitobacter;s__g__unclassified__Sulfitobacter;OTU17125;ASV49648	0	0	0	0	0	0	0	0	0	0	0	0	0	0	0	0	0	0	0	0	0	0	0	0	0	0	0	0	0	0	0	0	0	0	0	0	0	0	0	0	0	0	0	0	0	0	0	0	0
d__Bacteria;p__Proteobacteria;c__Alphaproteobacteria;o__Rhodobacterales;f__Rhodobacteraceae;g__Sulfitobacter;s__g__unclassified__Sulfitobacter;OTU17125;ASV32050	103	44	41	0	0	0	0	0	0	0	0	0	15	30	0	0	0	65	11	0	0	44	0	0	0	0	0	0	261	344	144	291	0	0	0	0	0	0	0	0	0	0	0	0	100	38	76	23	0
d__Bacteria;p__Proteobacteria;c__Alphaproteobacteria;o__Rhodobacterales;f__Rhodobacteraceae;g__Sulfitobacter;s__g__unclassified__Sulfitobacter;OTU17125;ASV35996	0	0	0	0	0	0	0	0	0	0	0	0	0	0	0	0	0	0	0	0	0	0	0	0	0	0	0	0	0	0	0	0	0	0	0	0	0	0	0	0	0	0	0	0	15	0	0	0	0
d__Bacteria;p__Proteobacteria;c__Alphaproteobacteria;o__Rhodobacterales;f__Rhodobacteraceae;g__Sulfitobacter;s__g__unclassified__Sulfitobacter;OTU17125;ASV36207	0	0	0	0	0	0	0	0	0	0	0	0	0	0	0	0	0	0	0	0	0	0	0	0	0	0	0	0	0	0	0	0	0	0	0	0	0	0	0	0	0	0	0	0	0	0	0	0	0
d__Bacteria;p__Proteobacteria;c__Alphaproteobacteria;o__Rhodobacterales;f__Rhodobacteraceae;g__Sulfitobacter;s__g__unclassified__Sulfitobacter;OTU17125;ASV31985	77	59	0	0	29	0	0	35	0	0	30	0	50	81	138	38	0	23	0	10	20	35	16	0	48	21	47	51	110	86	101	105	0	14	0	0	82	125	84	73	35	15	40	6	57	34	0	0	25
d__Bacteria;p__Proteobacteria;c__Alphaproteobacteria;o__Rhodobacterales;f__Rhodobacteraceae;g__Sulfitobacter;s__g__unclassified__Sulfitobacter;OTU17125;ASV32101	0	0	0	0	0	0	0	0	0	0	0	0	0	0	0	0	0	0	0	0	0	0	0	0	0	0	0	0	262	333	564	261	0	0	0	0	0	0	0	0	0	0	0	0	0	0	0	0	0
d__Bacteria;p__Proteobacteria;c__Alphaproteobacteria;o__Rhodobacterales;f__Rhodobacteraceae;g__Sulfitobacter;s__g__unclassified__Sulfitobacter;OTU17125;ASV33480	0	0	0	0	0	0	0	0	0	0	0	0	0	0	0	0	0	0	0	0	0	0	0	0	0	0	0	0	0	0	0	0	0	0	0	0	0	0	0	0	0	0	0	7	0	0	0	0	0
d__Bacteria;p__Proteobacteria;c__Alphaproteobacteria;o__Rhodobacterales;f__Rhodobacteraceae;g__Sulfitobacter;s__g__unclassified__Sulfitobacter;OTU17125;ASV33499	0	0	0	0	0	0	0	0	0	0	0	0	0	0	0	0	0	0	0	0	17	19	0	0	0	0	0	0	0	0	0	0	0	0	0	0	0	0	0	0	0	0	0	0	0	0	0	0	0
d__Bacteria;p__Proteobacteria;c__Alphaproteobacteria;o__Rhodobacterales;f__Rhodobacteraceae;g__Sulfitobacter;s__g__unclassified__Sulfitobacter;OTU17125;ASV33585	0	0	0	0	0	0	0	0	0	0	0	0	0	0	0	0	0	0	0	0	0	0	0	0	0	0	0	0	4	6	9	3	0	0	0	0	0	8	0	0	0	0	0	0	8	11	0	0	0
d__Bacteria;p__Proteobacteria;c__Alphaproteobacteria;o__Rhodobacterales;f__Rhodobacteraceae;g__Sulfitobacter;s__g__unclassified__Sulfitobacter;OTU17125;ASV33908	0	0	0	0	0	0	0	0	0	0	0	0	0	0	0	0	0	0	0	0	0	0	0	0	0	0	0	0	0	0	0	0	0	0	0	0	66	0	0	0	0	0	0	0	0	0	0	0	0
d__Bacteria;p__Proteobacteria;c__Alphaproteobacteria;o__Rhodobacterales;f__Rhodobacteraceae;g__Sulfitobacter;s__g__unclassified__Sulfitobacter;OTU17536;ASV32893	0	0	0	0	0	0	0	0	0	0	0	0	0	0	0	0	0	0	0	0	0	0	0	0	0	0	0	0	0	0	0	0	0	0	0	0	0	196	24	0	0	0	0	0	0	0	0	0	0
d__Bacteria;p__Proteobacteria;c__Alphaproteobacteria;o__Rhodobacterales;f__Rhodobacteraceae;g__Sulfitobacter;s__g__unclassified__Sulfitobacter;OTU17536;ASV34582	22	13	0	0	0	0	0	0	0	0	0	0	0	0	0	0	0	0	0	0	0	0	0	0	0	0	0	0	0	0	0	0	0	0	0	0	0	0	0	0	0	0	0	0	0	0	0	0	0
d__Bacteria;p__Proteobacteria;c__Alphaproteobacteria;o__Rhodobacterales;f__Rhodobacteraceae;g__Sulfitobacter;s__g__unclassified__Sulfitobacter;OTU17536;ASV36833	0	0	0	0	0	0	0	0	0	0	0	0	0	0	0	0	0	0	0	0	0	0	0	0	1	0	2	0	1	0	0	0	0	0	0	0	0	0	0	0	0	0	0	3	2	0	1	0	0
d__Bacteria;p__Proteobacteria;c__Alphaproteobacteria;o__Rhodobacterales;f__Rhodobacteraceae;g__Sulfitobacter;s__Sulfitobacter donghicola;OTU17125;ASV31986	0	0	0	0	0	0	0	0	429	83	0	206	0	30	0	0	0	0	0	0	0	0	0	0	0	0	0	78	0	0	0	10	0	0	0	0	276	0	0	0	81	43	46	985	0	0	0	0	0
d__Bacteria;p__Proteobacteria;c__Alphaproteobacteria;o__Rhodobacterales;f__Rhodobacteraceae;g__Sulfitobacter;s__Sulfitobacter dubius;OTU17125;ASV34396	25	0	16	0	0	0	0	0	0	0	0	0	0	0	0	0	0	0	0	0	0	0	0	0	0	0	0	0	0	0	0	0	0	0	0	0	0	0	0	0	0	0	0	0	0	0	0	0	0
d__Bacteria;p__Proteobacteria;c__Alphaproteobacteria;o__Rhodobacterales;f__Rhodobacteraceae;g__Sulfitobacter;s__Sulfitobacter geojensis;OTU17125;ASV32224	51	51	82	0	0	0	0	0	41	18	0	39	0	0	0	0	0	0	0	0	0	0	0	0	44	44	111	149	0	0	0	0	0	0	0	0	0	0	0	0	37	26	0	45	0	180	40	0	0
d__Bacteria;p__Proteobacteria;c__Alphaproteobacteria;o__Rhodobacterales;f__Rhodobacteraceae;g__Sulfitobacter;s__Sulfitobacter mediterraneus;OTU17125;ASV32951	0	0	0	0	0	0	0	0	0	0	0	0	0	0	0	0	0	0	0	0	0	0	0	0	0	0	0	0	0	0	0	0	0	0	0	0	0	0	0	0	0	0	0	61	0	0	0	0	0
d__Bacteria;p__Proteobacteria;c__Alphaproteobacteria;o__Rhodobacterales;f__Rhodobacteraceae;g__Sulfitobacter;s__Sulfitobacter noctilucae;OTU17536;ASV34769	0	0	0	0	0	0	0	0	0	0	0	0	0	0	0	0	0	0	0	0	0	0	0	0	0	0	0	0	0	0	0	0	0	0	0	0	0	0	0	0	0	0	0	0	0	0	0	0	0
d__Bacteria;p__Proteobacteria;c__Alphaproteobacteria;o__Rhodobacterales;f__Rhodobacteraceae;g__Sulfitobacter;s__Sulfitobacter pacificus;OTU17125;ASV32397	0	0	0	0	0	0	0	0	107	20	0	34	0	108	0	0	0	0	0	0	0	0	0	0	0	0	0	65	0	0	0	38	0	0	0	0	54	0	0	0	19	19	28	20	0	0	0	0	0
d__Bacteria;p__Proteobacteria;c__Alphaproteobacteria;o__Rhodobacterales;f__Rhodobacteraceae;g__Sulfitobacter;s__Sulfitobacter porphyrae;OTU17536;ASV33941	0	0	0	0	0	0	0	0	0	0	0	0	0	0	0	0	0	0	0	0	0	0	0	0	0	0	0	0	0	0	0	0	0	0	0	0	0	0	0	0	0	0	0	11	0	0	0	0	0
d__Bacteria;p__Proteobacteria;c__Alphaproteobacteria;o__Rhodobacterales;f__Rhodobacteraceae;g__Sulfitobacter;s__Sulfitobacter undariae;OTU17058;ASV31930	0	0	0	0	0	0	0	0	549	104	54	0	0	0	0	0	0	0	0	0	0	0	0	0	234	107	231	484	0	0	0	0	0	0	0	0	0	312	108	89	99	67	0	210	0	0	0	0	15
d__Bacteria;p__Proteobacteria;c__Alphaproteobacteria;o__Rhodobacterales;f__Rhodobacteraceae;g__Tateyamaria;s__g__unclassified__Tateyamaria;OTU17246;ASV32275	53	32	23	0	0	0	0	0	0	0	0	0	0	193	0	0	0	0	0	0	0	0	0	0	0	0	0	0	0	0	0	0	0	0	0	0	124	194	0	200	0	0	0	0	0	0	0	0	0
d__Bacteria;p__Proteobacteria;c__Alphaproteobacteria;o__Rhodobacterales;f__Rhodobacteraceae;g__Tateyamaria;s__g__unclassified__Tateyamaria;OTU17246;ASV34287	0	0	0	0	0	0	0	0	0	0	0	0	0	0	0	0	0	0	0	0	0	0	0	0	0	0	0	0	0	0	0	0	0	0	0	0	0	0	0	0	0	0	0	0	0	46	0	0	0
d__Bacteria;p__Proteobacteria;c__Alphaproteobacteria;o__Rhodobacterales;f__Rhodobacteraceae;g__Tateyamaria;s__g__unclassified__Tateyamaria;OTU17246;ASV32329	0	0	0	0	0	0	0	0	0	0	11	0	29	422	70	27	0	0	0	0	0	0	0	0	0	0	0	0	0	0	0	0	95	0	0	0	0	0	0	0	0	0	0	0	0	50	0	0	0
d__Bacteria;p__Proteobacteria;c__Alphaproteobacteria;o__Rhodobacterales;f__Rhodobacteraceae;g__Tateyamaria;s__g__unclassified__Tateyamaria;OTU17246;ASV33345	0	0	0	0	0	0	0	0	0	0	0	0	0	0	0	0	0	0	0	0	0	0	0	0	0	0	0	0	0	0	13	0	0	0	0	0	0	0	0	0	0	0	0	0	35	0	73	0	0
d__Bacteria;p__Proteobacteria;c__Alphaproteobacteria;o__Rhodobacterales;f__Rhodobacteraceae;g__Tateyamaria;s__g__unclassified__Tateyamaria;OTU17246;ASV35449	0	0	0	0	0	0	0	0	0	0	0	0	0	0	0	0	0	0	0	0	0	0	0	0	0	0	0	0	0	0	0	0	0	0	0	0	0	0	0	0	0	0	0	0	0	0	0	0	0
d__Bacteria;p__Proteobacteria;c__Alphaproteobacteria;o__Rhodobacterales;f__Rhodobacteraceae;g__Tateyamaria;s__g__unclassified__Tateyamaria;OTU17246;ASV34828	0	0	0	0	0	0	0	0	0	0	0	0	0	0	0	0	0	0	0	0	0	0	0	0	0	0	0	0	0	0	0	0	0	29	0	0	0	0	0	0	0	0	0	0	0	0	0	0	0
d__Bacteria;p__Proteobacteria;c__Alphaproteobacteria;o__Rhodobacterales;f__Rhodobacteraceae;g__Tateyamaria;s__g__unclassified__Tateyamaria;OTU17246;ASV32215	0	0	0	0	0	0	0	0	0	0	0	0	0	44	336	575	0	0	0	0	0	0	0	0	0	0	0	0	0	0	0	0	0	0	0	0	0	0	0	0	0	0	0	0	0	0	0	0	0
d__Bacteria;p__Proteobacteria;c__Alphaproteobacteria;o__Rhodobacterales;f__Rhodobacteraceae;g__Tateyamaria;s__g__unclassified__Tateyamaria;OTU17246;ASV32700	0	0	0	0	0	0	0	0	0	0	0	0	0	0	0	0	0	0	0	0	0	0	0	0	0	0	0	0	95	52	27	58	0	0	0	0	0	0	0	0	0	0	0	0	41	0	0	0	0
d__Bacteria;p__Proteobacteria;c__Alphaproteobacteria;o__Rhodobacterales;f__Rhodobacteraceae;g__Tateyamaria;s__g__unclassified__Tateyamaria;OTU17246;ASV32751	177	24	26	0	0	0	0	0	0	0	0	0	0	0	0	0	0	0	0	0	0	0	0	0	0	0	0	0	0	0	0	0	0	0	0	0	51	0	0	0	0	0	0	0	0	0	0	0	0
d__Bacteria;p__Proteobacteria;c__Alphaproteobacteria;o__Rhodobacterales;f__Rhodobacteraceae;g__Tateyamaria;s__g__unclassified__Tateyamaria;OTU17246;ASV32944	0	0	0	0	0	0	0	0	0	0	0	0	0	0	0	0	0	0	0	0	0	0	0	0	0	0	0	0	0	0	0	0	0	0	0	0	45	25	0	101	0	0	0	0	0	0	0	0	0
d__Bacteria;p__Proteobacteria;c__Alphaproteobacteria;o__Rhodobacterales;f__Rhodobacteraceae;g__Tateyamaria;s__g__unclassified__Tateyamaria;OTU17246;ASV33887	0	0	0	0	0	0	0	0	0	0	0	0	0	0	0	0	0	0	0	0	0	0	0	0	0	0	0	0	0	0	0	0	0	40	27	0	0	0	0	0	0	0	0	0	0	0	0	0	0
d__Bacteria;p__Proteobacteria;c__Alphaproteobacteria;o__Rhodobacterales;f__Rhodobacteraceae;g__Tateyamaria;s__g__unclassified__Tateyamaria;OTU17246;ASV34695	0	0	0	0	0	0	0	0	0	0	0	0	0	0	0	33	0	0	0	0	0	0	0	0	0	0	0	0	0	0	0	0	0	0	0	0	0	0	0	0	0	0	0	0	0	0	0	0	0
d__Bacteria;p__Proteobacteria;c__Alphaproteobacteria;o__Rhodobacterales;f__Rhodobacteraceae;g__Thalassobius;s__g__unclassified__Thalassobius;OTU17210;ASV32122	0	0	0	0	0	0	0	0	0	0	0	0	0	0	0	0	0	0	0	0	0	0	0	0	0	0	0	0	16	0	0	19	0	0	0	0	0	0	0	0	0	0	0	0	0	0	0	0	0
d__Bacteria;p__Proteobacteria;c__Alphaproteobacteria;o__Rhodobacterales;f__Rhodobacteraceae;g__Thalassobius;s__Thalassobius mediterraneus;OTU17072;ASV31910	0	0	0	0	0	0	0	0	0	0	0	0	0	0	0	0	0	0	0	0	0	0	0	0	0	0	0	0	0	0	0	0	0	0	0	0	0	0	0	0	0	0	0	0	0	0	0	0	0
d__Bacteria;p__Proteobacteria;c__Alphaproteobacteria;o__Rhodobacterales;f__Rhodobacteraceae;g__Yoonia-Loktanella;s__g__unclassified__Yoonia-Loktanella;OTU17103;ASV31881	0	0	0	0	0	25	24	0	0	0	0	0	48	147	800	17	0	0	0	0	0	0	0	0	29	0	0	0	0	134	217	0	0	67	0	25	377	1951	154	200	77	0	41	99	483	53	130	151	0
d__Bacteria;p__Proteobacteria;c__Alphaproteobacteria;o__Rhodobacterales;f__Rhodobacteraceae;g__Yoonia-Loktanella;s__g__unclassified__Yoonia-Loktanella;OTU17103;ASV31906	114	138	79	0	0	0	0	0	0	0	0	0	0	0	0	0	0	32	0	22	0	46	0	23	0	0	0	0	599	489	568	204	0	0	0	0	0	0	123	0	0	0	0	0	0	0	0	0	0
d__Bacteria;p__Proteobacteria;c__Alphaproteobacteria;o__Rhodobacterales;f__Rhodobacteraceae;g__Yoonia-Loktanella;s__g__unclassified__Yoonia-Loktanella;OTU17103;ASV31970	0	0	0	0	0	0	0	59	0	0	0	0	0	0	0	0	0	0	0	0	0	0	0	0	0	76	302	523	73	72	101	49	0	113	0	0	98	380	215	505	0	0	0	0	0	0	0	0	35
d__Bacteria;p__Proteobacteria;c__Alphaproteobacteria;o__Rhodobacterales;f__Rhodobacteraceae;g__Yoonia-Loktanella;s__g__unclassified__Yoonia-Loktanella;OTU17103;ASV32029	0	0	0	0	18	0	0	0	0	0	0	0	0	0	0	0	0	0	0	0	6	0	4	0	0	0	0	0	7	1	0	2	0	0	0	0	274	374	494	670	31	0	0	0	15	0	0	0	0
d__Bacteria;p__Proteobacteria;c__Alphaproteobacteria;o__Rhodobacterales;f__Rhodobacteraceae;g__Yoonia-Loktanella;s__g__unclassified__Yoonia-Loktanella;OTU17103;ASV32296	0	0	0	0	0	0	0	0	0	0	0	0	0	0	0	0	0	0	0	0	34	67	25	0	0	20	0	0	109	68	76	50	0	51	0	0	0	23	28	70	0	0	0	0	30	0	0	0	0
d__Bacteria;p__Proteobacteria;c__Alphaproteobacteria;o__Rhodobacterales;f__Rhodobacteraceae;g__Yoonia-Loktanella;s__g__unclassified__Yoonia-Loktanella;OTU17103;ASV32306	0	0	0	0	0	0	0	0	0	0	0	0	0	0	0	0	0	0	0	0	0	0	0	0	0	0	0	0	0	0	0	0	0	0	0	0	84	40	257	379	0	0	0	0	0	0	0	0	0
d__Bacteria;p__Proteobacteria;c__Alphaproteobacteria;o__Rhodobacterales;f__Rhodobacteraceae;g__Yoonia-Loktanella;s__g__unclassified__Yoonia-Loktanella;OTU17103;ASV32587	0	0	0	0	0	0	0	0	0	0	0	0	0	0	0	0	0	0	0	0	0	0	0	0	0	0	23	47	0	0	0	0	0	0	0	0	0	0	0	0	0	0	0	0	0	0	0	0	0
d__Bacteria;p__Proteobacteria;c__Alphaproteobacteria;o__Rhodobacterales;f__Rhodobacteraceae;g__Yoonia-Loktanella;s__g__unclassified__Yoonia-Loktanella;OTU17103;ASV33130	0	0	0	0	0	0	0	0	0	0	0	0	0	0	0	0	0	0	0	0	0	0	0	0	29	0	50	34	0	0	0	0	0	0	0	0	0	20	0	0	25	0	0	0	0	0	0	0	0
d__Bacteria;p__Proteobacteria;c__Alphaproteobacteria;o__Rhodobacterales;f__Rhodobacteraceae;g__Yoonia-Loktanella;s__g__unclassified__Yoonia-Loktanella;OTU17103;ASV33180	0	0	0	0	0	0	0	0	0	0	0	0	0	0	0	0	0	0	0	0	0	0	0	0	0	0	0	0	0	0	0	0	0	85	0	0	0	0	19	44	0	0	0	0	0	0	0	0	0
d__Bacteria;p__Proteobacteria;c__Alphaproteobacteria;o__Rhodobacterales;f__Rhodobacteraceae;g__Yoonia-Loktanella;s__g__unclassified__Yoonia-Loktanella;OTU17307;ASV32358	0	0	0	0	0	0	0	0	0	0	0	0	0	0	0	0	0	0	0	0	0	0	0	0	0	0	0	0	0	0	0	0	0	0	0	0	0	0	0	0	0	0	0	0	269	20	309	59	0
d__Bacteria;p__Proteobacteria;c__Alphaproteobacteria;o__Rhodobacterales;f__Rhodobacteraceae;g__Yoonia-Loktanella;s__g__unclassified__Yoonia-Loktanella;OTU17307;ASV33520	0	0	0	0	0	0	0	0	0	0	0	0	0	0	0	0	0	0	0	0	0	0	0	0	0	0	0	0	0	0	0	0	0	0	0	0	0	0	0	0	0	0	0	0	28	0	26	0	0
d__Bacteria;p__Proteobacteria;c__Alphaproteobacteria;o__Rhodobacterales;f__Rhodobacteraceae;g__Yoonia-Loktanella;s__g__unclassified__Yoonia-Loktanella;OTU17320;ASV33665	0	0	0	0	0	0	0	0	0	0	0	0	0	0	0	0	0	0	0	0	0	0	0	0	0	0	0	0	0	0	0	0	0	0	0	0	0	0	85	0	0	0	0	0	0	0	0	0	0
d__Bacteria;p__Proteobacteria;c__Alphaproteobacteria;o__Rhodobacterales;f__Rhodobacteraceae;g__Yoonia-Loktanella;s__g__unclassified__Yoonia-Loktanella;OTU17320;ASV35084	0	0	0	0	0	0	0	0	0	0	0	0	0	0	0	0	0	0	0	0	0	0	0	0	0	0	0	0	0	0	0	0	0	24	0	0	0	0	0	0	0	0	0	0	0	0	0	0	0
d__Bacteria;p__Proteobacteria;c__Alphaproteobacteria;o__Rhodobacterales;f__Rhodobacteraceae;g__Yoonia-Loktanella;s__g__unclassified__Yoonia-Loktanella;OTU17596;ASV33036	0	0	0	0	0	0	0	0	0	0	0	0	0	0	0	0	0	0	0	0	0	0	0	0	0	0	0	0	0	0	0	0	0	0	0	0	38	36	12	91	0	0	0	0	0	0	0	0	0
d__Bacteria;p__Proteobacteria;c__Alphaproteobacteria;o__Rhodobacterales;f__Rhodobacteraceae;g__Yoonia-Loktanella;s__g__unclassified__Yoonia-Loktanella;OTU17596;ASV38775	0	0	0	0	0	0	0	0	0	0	0	0	0	0	0	0	0	0	0	0	0	0	0	0	0	0	0	0	0	0	0	0	0	0	0	0	0	0	0	0	0	5	0	0	0	0	0	0	0
d__Bacteria;p__Proteobacteria;c__Alphaproteobacteria;o__Sneathiellales;f__Sneathiellaceae;g__Sneathiella;s__g__unclassified__Sneathiella;OTU17843;ASV36613	0	0	0	0	0	0	0	0	0	0	11	0	0	0	0	0	0	0	0	0	0	0	0	0	0	0	0	0	0	0	0	0	0	0	0	0	0	0	0	0	0	0	0	0	0	0	0	0	0
d__Bacteria;p__Proteobacteria;c__Alphaproteobacteria;o__Sphingomonadales;f__Sphingomonadaceae;g__Altererythrobacter;s__g__unclassified__Altererythrobacter;OTU17091;ASV31860	38	0	0	0	0	0	0	0	0	0	0	0	42	43	0	108	17	21	25	30	0	14	0	0	0	0	0	0	945	1143	2012	1849	284	241	91	118	180	109	362	463	0	0	0	0	131	0	60	47	0
d__Bacteria;p__Proteobacteria;c__Alphaproteobacteria;o__Sphingomonadales;f__Sphingomonadaceae;g__Altererythrobacter;s__g__unclassified__Altererythrobacter;OTU17091;ASV32473	0	0	0	0	0	0	0	0	0	0	0	0	0	0	0	0	0	0	0	0	0	0	0	0	0	0	50	0	68	100	114	53	0	0	0	0	0	0	0	0	0	0	0	0	0	0	0	0	0
d__Bacteria;p__Proteobacteria;c__Alphaproteobacteria;o__Sphingomonadales;f__Sphingomonadaceae;g__Altererythrobacter;s__g__unclassified__Altererythrobacter;OTU17100;ASV31877	35	33	15	0	0	0	0	5	0	0	0	14	0	0	0	0	0	0	0	0	0	0	0	0	40	0	43	84	739	1172	1952	1002	0	0	0	0	123	87	107	121	0	0	0	0	83	54	42	0	0
d__Bacteria;p__Proteobacteria;c__Alphaproteobacteria;o__Sphingomonadales;f__Sphingomonadaceae;g__Altererythrobacter;s__g__unclassified__Altererythrobacter;OTU17100;ASV32364	0	0	0	0	0	0	0	0	0	0	0	0	0	0	43	0	0	0	0	0	0	0	0	0	0	0	0	0	77	222	255	50	0	0	0	0	0	0	0	0	0	0	0	0	0	0	0	0	0
d__Bacteria;p__Proteobacteria;c__Alphaproteobacteria;o__Sphingomonadales;f__Sphingomonadaceae;g__Altererythrobacter;s__g__unclassified__Altererythrobacter;OTU17100;ASV32803	113	60	82	0	0	0	0	0	0	0	0	0	0	0	0	0	0	0	0	0	0	0	0	0	0	0	0	0	0	0	0	0	0	0	0	0	0	0	0	0	0	0	0	0	0	0	0	0	0
d__Bacteria;p__Proteobacteria;c__Alphaproteobacteria;o__Sphingomonadales;f__Sphingomonadaceae;g__Altererythrobacter;s__g__unclassified__Altererythrobacter;OTU17100;ASV33776	0	0	0	0	0	0	0	0	0	0	0	0	0	0	0	0	0	0	0	0	0	0	0	0	0	0	0	0	0	0	0	0	0	0	0	0	0	0	0	0	0	0	0	0	0	0	0	0	0
d__Bacteria;p__Proteobacteria;c__Alphaproteobacteria;o__Sphingomonadales;f__Sphingomonadaceae;g__Altererythrobacter;s__g__unclassified__Altererythrobacter;OTU17100;ASV35355	0	0	0	0	0	0	0	0	0	0	0	0	0	0	0	0	0	0	0	0	0	0	21	0	0	0	0	0	0	0	0	0	0	0	0	0	0	0	0	0	0	0	0	0	0	0	0	0	0
d__Bacteria;p__Proteobacteria;c__Alphaproteobacteria;o__Sphingomonadales;f__Sphingomonadaceae;g__Altererythrobacter;s__g__unclassified__Altererythrobacter;OTU17100;ASV32247	49	47	32	0	0	0	0	0	0	0	0	0	0	0	0	0	0	0	0	0	0	0	0	0	0	0	0	0	50	77	93	0	75	0	0	0	0	0	0	0	0	0	0	0	0	0	0	0	0
d__Bacteria;p__Proteobacteria;c__Alphaproteobacteria;o__Sphingomonadales;f__Sphingomonadaceae;g__Altererythrobacter;s__g__unclassified__Altererythrobacter;OTU17100;ASV33041	0	0	0	0	0	0	0	0	0	0	0	0	0	0	0	0	0	0	0	0	20	0	0	0	0	0	0	0	0	0	0	0	0	0	0	0	0	0	0	0	0	0	0	0	0	0	0	0	0
d__Bacteria;p__Proteobacteria;c__Alphaproteobacteria;o__Sphingomonadales;f__Sphingomonadaceae;g__Altererythrobacter;s__g__unclassified__Altererythrobacter;OTU17100;ASV33318	0	0	0	0	0	0	0	0	0	0	0	0	0	0	0	0	0	0	0	0	0	0	0	0	0	0	0	0	0	0	0	0	0	0	0	0	0	0	0	0	0	0	0	0	0	0	0	0	0
d__Bacteria;p__Proteobacteria;c__Alphaproteobacteria;o__Sphingomonadales;f__Sphingomonadaceae;g__Altererythrobacter;s__g__unclassified__Altererythrobacter;OTU17100;ASV32987	0	0	0	0	0	0	0	0	0	0	0	0	0	0	0	0	0	0	0	0	0	0	0	0	0	0	0	0	19	0	26	0	0	0	0	0	47	28	20	38	0	0	0	0	0	0	0	0	0
d__Bacteria;p__Proteobacteria;c__Alphaproteobacteria;o__Sphingomonadales;f__Sphingomonadaceae;g__Altererythrobacter;s__g__unclassified__Altererythrobacter;OTU17100;ASV35442	0	0	0	0	0	0	0	0	0	0	0	0	0	0	0	0	0	0	0	0	0	0	0	0	20	0	0	0	0	0	0	0	0	0	0	0	0	0	0	0	0	0	0	0	0	0	0	0	0
d__Bacteria;p__Proteobacteria;c__Alphaproteobacteria;o__Sphingomonadales;f__Sphingomonadaceae;g__Altererythrobacter;s__g__unclassified__Altererythrobacter;OTU17919;ASV34200	48	0	0	0	0	0	0	0	0	0	0	0	0	0	0	0	0	0	0	0	0	0	0	0	0	0	0	0	0	0	0	0	0	0	0	0	0	0	0	0	0	0	0	0	0	0	0	0	0
d__Bacteria;p__Proteobacteria;c__Alphaproteobacteria;o__Sphingomonadales;f__Sphingomonadaceae;g__Erythrobacter;s__Erythrobacter aquimaris;OTU17140;ASV32889	0	0	0	0	0	0	0	0	0	0	0	0	0	0	0	0	0	0	0	0	0	0	0	0	0	0	0	0	0	0	0	0	0	0	0	0	0	0	0	0	0	0	0	0	0	0	0	0	0
d__Bacteria;p__Proteobacteria;c__Alphaproteobacteria;o__Sphingomonadales;f__Sphingomonadaceae;g__Erythrobacter;s__Erythrobacter marinus;OTU17142;ASV33469	0	0	0	0	0	0	0	0	0	0	0	0	0	0	0	0	0	0	0	0	0	0	0	0	0	0	0	0	0	0	0	0	0	0	0	0	0	103	0	0	0	0	0	0	0	0	0	0	0
d__Bacteria;p__Proteobacteria;c__Alphaproteobacteria;o__Sphingomonadales;f__Sphingomonadaceae;g__Erythrobacter;s__g__unclassified__Erythrobacter;OTU17139;ASV31973	0	0	0	0	0	0	0	0	0	0	22	0	507	1660	217	138	0	0	0	0	0	0	0	0	0	0	0	0	0	0	0	0	0	11	0	0	27	0	0	3	0	0	0	0	0	0	0	0	0
d__Bacteria;p__Proteobacteria;c__Alphaproteobacteria;o__Sphingomonadales;f__Sphingomonadaceae;g__Erythrobacter;s__g__unclassified__Erythrobacter;OTU17139;ASV32147	0	0	0	0	0	0	0	0	0	0	0	0	0	0	0	0	0	0	0	0	0	0	0	0	0	0	0	0	309	279	370	235	0	0	0	0	0	0	0	0	0	0	0	0	0	0	0	0	0
d__Bacteria;p__Proteobacteria;c__Alphaproteobacteria;o__Sphingomonadales;f__Sphingomonadaceae;g__Erythrobacter;s__g__unclassified__Erythrobacter;OTU17139;ASV32155	0	0	0	0	0	0	0	25	0	0	0	0	0	0	0	0	0	0	0	0	0	0	0	0	30	27	86	112	59	37	56	87	0	0	0	0	0	18	178	114	40	19	17	68	50	0	0	0	0
d__Bacteria;p__Proteobacteria;c__Alphaproteobacteria;o__Sphingomonadales;f__Sphingomonadaceae;g__Erythrobacter;s__g__unclassified__Erythrobacter;OTU17139;ASV32208	74	37	29	0	0	0	0	0	0	0	0	0	0	0	0	0	0	0	0	0	0	0	0	0	0	0	0	0	0	0	0	0	0	0	0	0	0	0	0	0	0	0	0	0	0	0	0	0	0
d__Bacteria;p__Proteobacteria;c__Alphaproteobacteria;o__Sphingomonadales;f__Sphingomonadaceae;g__Erythrobacter;s__g__unclassified__Erythrobacter;OTU17139;ASV32449	0	0	0	0	0	0	0	0	0	0	0	0	0	0	0	0	0	0	0	0	0	0	0	0	0	0	0	0	0	0	0	0	0	107	0	40	189	0	0	64	0	0	0	0	72	0	62	0	0
d__Bacteria;p__Proteobacteria;c__Alphaproteobacteria;o__Sphingomonadales;f__Sphingomonadaceae;g__Erythrobacter;s__g__unclassified__Erythrobacter;OTU17139;ASV32557	64	13	0	0	0	0	0	0	0	0	0	0	0	0	0	0	0	0	0	0	0	0	0	0	0	0	0	0	0	0	0	0	0	73	15	13	80	33	0	80	0	0	0	0	0	0	0	0	0
d__Bacteria;p__Proteobacteria;c__Alphaproteobacteria;o__Sphingomonadales;f__Sphingomonadaceae;g__Erythrobacter;s__g__unclassified__Erythrobacter;OTU17139;ASV32646	30	40	18	0	0	0	0	0	0	0	0	0	0	0	0	0	0	0	0	0	0	0	0	0	0	0	0	0	0	0	0	0	0	10	0	0	30	29	0	14	0	0	0	0	0	0	0	0	0
d__Bacteria;p__Proteobacteria;c__Alphaproteobacteria;o__Sphingomonadales;f__Sphingomonadaceae;g__Erythrobacter;s__g__unclassified__Erythrobacter;OTU17139;ASV32694	0	0	0	0	0	0	0	0	0	0	0	0	0	0	0	0	0	0	0	0	0	0	0	0	0	0	0	0	0	0	0	0	0	0	0	0	0	0	0	0	0	0	0	0	0	0	0	0	0
d__Bacteria;p__Proteobacteria;c__Alphaproteobacteria;o__Sphingomonadales;f__Sphingomonadaceae;g__Erythrobacter;s__g__unclassified__Erythrobacter;OTU17139;ASV32699	102	129	77	0	0	0	0	0	0	0	0	0	0	0	0	0	0	0	0	0	0	0	0	0	0	0	0	0	0	0	0	0	0	0	0	0	0	0	0	0	0	0	0	0	0	0	0	0	0
d__Bacteria;p__Proteobacteria;c__Alphaproteobacteria;o__Sphingomonadales;f__Sphingomonadaceae;g__Erythrobacter;s__g__unclassified__Erythrobacter;OTU17139;ASV32867	16	0	0	0	0	0	0	0	0	0	0	0	0	0	0	0	0	0	0	0	0	0	0	0	0	0	0	0	0	0	0	0	0	38	12	0	31	76	0	57	0	0	0	0	0	0	0	0	0
d__Bacteria;p__Proteobacteria;c__Alphaproteobacteria;o__Sphingomonadales;f__Sphingomonadaceae;g__Erythrobacter;s__g__unclassified__Erythrobacter;OTU17139;ASV33235	0	0	0	0	0	0	0	0	0	0	0	0	64	75	0	0	0	0	0	0	0	0	0	0	0	0	0	0	0	0	0	0	0	0	0	0	0	0	0	0	0	0	0	0	0	0	0	0	0
d__Bacteria;p__Proteobacteria;c__Alphaproteobacteria;o__Sphingomonadales;f__Sphingomonadaceae;g__Erythrobacter;s__g__unclassified__Erythrobacter;OTU17139;ASV33346	41	21	17	0	21	0	0	0	0	0	0	0	0	0	0	0	0	0	0	0	0	0	0	0	0	0	0	0	0	0	0	0	0	0	0	0	0	0	0	0	0	0	0	0	0	0	0	0	0
d__Bacteria;p__Proteobacteria;c__Alphaproteobacteria;o__Sphingomonadales;f__Sphingomonadaceae;g__Erythrobacter;s__g__unclassified__Erythrobacter;OTU17139;ASV33355	0	0	0	0	0	0	0	0	0	0	0	0	0	0	0	0	0	0	0	0	0	0	0	0	0	0	0	0	0	0	0	0	64	0	0	30	0	0	25	0	0	0	0	0	0	0	0	0	0
d__Bacteria;p__Proteobacteria;c__Alphaproteobacteria;o__Sphingomonadales;f__Sphingomonadaceae;g__Erythrobacter;s__g__unclassified__Erythrobacter;OTU17139;ASV34747	0	0	0	0	0	0	0	0	0	0	0	0	0	0	0	0	0	0	0	0	0	0	0	0	0	0	0	0	0	0	0	0	0	2	0	4	6	0	0	5	0	0	0	0	9	0	5	0	0
d__Bacteria;p__Proteobacteria;c__Alphaproteobacteria;o__Sphingomonadales;f__Sphingomonadaceae;g__Erythrobacter;s__g__unclassified__Erythrobacter;OTU17140;ASV32692	120	67	52	0	0	0	0	0	0	0	0	0	0	0	0	0	0	0	0	0	0	0	0	0	8	0	0	18	21	0	0	0	0	0	0	0	0	0	0	26	0	0	0	0	0	0	0	0	0
d__Bacteria;p__Proteobacteria;c__Alphaproteobacteria;o__Sphingomonadales;f__Sphingomonadaceae;g__Erythrobacter;s__g__unclassified__Erythrobacter;OTU17142;ASV31977	8	0	0	0	0	0	0	0	0	0	0	0	0	0	0	0	0	0	0	0	0	0	0	0	0	0	0	0	0	0	0	0	0	34	0	20	273	346	1474	300	0	0	0	19	0	0	20	0	0
d__Bacteria;p__Proteobacteria;c__Alphaproteobacteria;o__Sphingomonadales;f__Sphingomonadaceae;g__Erythrobacter;s__g__unclassified__Erythrobacter;OTU17142;ASV33077	19	0	0	0	0	0	0	0	0	0	0	0	0	0	0	0	0	0	0	0	0	0	0	0	0	0	0	0	0	0	0	0	0	14	0	8	0	13	58	18	0	0	0	11	0	0	28	0	0
d__Bacteria;p__Proteobacteria;c__Alphaproteobacteria;o__Sphingomonadales;f__Sphingomonadaceae;g__Erythrobacter;s__g__unclassified__Erythrobacter;OTU17142;ASV32957	0	0	0	0	0	0	0	0	0	0	0	0	12	0	0	0	0	0	0	0	0	0	0	0	13	0	38	57	20	0	28	32	0	0	0	0	0	0	0	0	0	0	0	0	0	0	0	0	0
d__Bacteria;p__Proteobacteria;c__Alphaproteobacteria;o__Sphingomonadales;f__Sphingomonadaceae;g__Erythrobacter;s__g__unclassified__Erythrobacter;OTU24518;ASV43902	0	0	0	0	0	0	0	0	0	0	0	0	0	0	0	0	0	0	0	0	0	0	0	0	0	0	0	0	0	0	0	0	0	0	0	0	0	2	0	0	0	0	0	0	0	0	0	0	0
d__Bacteria;p__Proteobacteria;c__Alphaproteobacteria;o__Sphingomonadales;f__Sphingomonadaceae;g__f__unclassified__Sphingomonadaceae;s__f__g__unclassified__Sphingomonadaceae;OTU17118;ASV31924	383	254	305	453	0	0	0	0	0	0	0	0	89	145	374	574	89	35	83	23	0	0	0	0	0	0	0	0	113	121	451	147	52	76	17	25	0	0	0	40	0	13	0	0	97	16	65	36	0
d__Bacteria;p__Proteobacteria;c__Alphaproteobacteria;o__Sphingomonadales;f__Sphingomonadaceae;g__f__unclassified__Sphingomonadaceae;s__f__g__unclassified__Sphingomonadaceae;OTU17118;ASV32398	227	60	97	32	0	0	0	79	0	0	0	0	0	0	0	49	0	0	0	0	0	0	0	0	0	0	0	0	0	0	48	0	0	0	0	0	0	0	0	0	0	0	0	0	0	0	0	0	0
d__Bacteria;p__Proteobacteria;c__Alphaproteobacteria;o__Sphingomonadales;f__Sphingomonadaceae;g__Parasphingopyxis;s__g__unclassified__Parasphingopyxis;OTU17527;ASV32875	0	0	0	0	0	0	0	0	0	0	0	0	0	0	0	0	0	0	0	0	0	0	0	0	0	0	0	0	0	0	0	0	0	0	0	0	0	0	13	0	0	0	0	0	0	0	0	0	0
d__Bacteria;p__Proteobacteria;c__Alphaproteobacteria;o__Sphingomonadales;f__Sphingomonadaceae;g__Sphingorhabdus;s__g__unclassified__Sphingorhabdus;OTU17367;ASV32584	225	48	29	0	0	0	0	35	0	0	0	0	0	0	0	0	0	0	0	22	0	0	0	0	0	0	0	0	0	0	22	0	0	0	0	0	0	0	0	0	0	0	0	0	0	0	0	0	0
d__Bacteria;p__Proteobacteria;c__Alphaproteobacteria;o__Sphingomonadales;f__Sphingomonadaceae;g__Sphingorhabdus;s__g__unclassified__Sphingorhabdus;OTU17367;ASV32672	0	0	0	0	0	9	0	0	0	0	0	0	37	52	26	0	0	0	0	0	0	0	0	0	0	0	0	0	40	55	27	0	0	0	0	0	0	0	0	0	0	0	0	0	0	0	0	0	9
d__Bacteria;p__Proteobacteria;c__Alphaproteobacteria;o__Sphingomonadales;f__Sphingomonadaceae;g__Sphingorhabdus;s__g__unclassified__Sphingorhabdus;OTU17367;ASV32985	0	0	0	0	0	0	0	0	0	0	0	0	24	56	0	0	0	0	0	0	0	0	0	0	0	0	0	0	0	0	0	0	0	0	0	0	0	0	0	0	0	0	0	0	43	0	69	0	0
d__Bacteria;p__Proteobacteria;c__Alphaproteobacteria;o__Sphingomonadales;f__Sphingomonadaceae;g__Sphingorhabdus;s__g__unclassified__Sphingorhabdus;OTU17367;ASV33002	65	0	46	0	0	0	0	19	0	0	0	0	0	0	0	0	0	0	0	0	0	0	0	0	0	0	0	0	0	0	0	0	0	0	0	0	0	0	0	0	0	0	0	0	0	0	0	0	0
d__Bacteria;p__Proteobacteria;c__Alphaproteobacteria;o__Sphingomonadales;f__Sphingomonadaceae;g__Sphingorhabdus;s__g__unclassified__Sphingorhabdus;OTU17367;ASV33064	0	0	0	0	0	0	0	0	0	0	0	0	0	69	67	0	0	0	0	0	0	0	0	0	0	0	0	0	0	0	0	0	0	0	0	0	35	0	0	0	0	0	0	0	0	0	0	0	0
d__Bacteria;p__Proteobacteria;c__Alphaproteobacteria;o__Sphingomonadales;f__Sphingomonadaceae;g__Sphingorhabdus;s__g__unclassified__Sphingorhabdus;OTU17367;ASV33393	0	0	0	0	0	0	0	0	0	0	0	0	0	54	0	0	0	0	0	0	20	0	40	0	0	0	0	0	0	0	0	0	0	0	0	0	0	0	0	0	0	0	0	0	0	0	0	0	0
d__Bacteria;p__Proteobacteria;c__Alphaproteobacteria;o__Sphingomonadales;f__Sphingomonadaceae;g__Sphingorhabdus;s__g__unclassified__Sphingorhabdus;OTU17367;ASV33599	0	0	0	0	0	0	0	0	0	0	0	0	0	0	0	0	0	0	0	0	0	0	0	0	0	0	0	0	0	0	0	0	0	0	0	0	0	0	0	0	0	0	0	0	0	0	0	0	0
d__Bacteria;p__Proteobacteria;c__Alphaproteobacteria;o__Sphingomonadales;f__Sphingomonadaceae;g__Sphingorhabdus;s__g__unclassified__Sphingorhabdus;OTU17367;ASV33836	0	0	0	0	0	0	0	0	0	0	0	0	0	0	0	0	0	0	0	0	0	0	0	0	0	0	50	22	0	0	0	0	0	0	0	0	0	0	0	0	0	0	0	0	0	0	0	0	0
d__Bacteria;p__Proteobacteria;c__Alphaproteobacteria;o__Sphingomonadales;f__Sphingomonadaceae;g__Sphingorhabdus;s__g__unclassified__Sphingorhabdus;OTU17367;ASV35235	0	0	0	0	0	0	0	0	0	0	0	0	0	0	0	0	0	0	0	0	0	0	0	0	0	0	0	0	0	0	0	0	22	0	0	0	0	0	0	0	0	0	0	0	0	0	0	0	0
d__Bacteria;p__Proteobacteria;c__Alphaproteobacteria;o__Sphingomonadales;f__Sphingomonadaceae;g__Sphingorhabdus;s__g__unclassified__Sphingorhabdus;OTU17367;ASV38473	0	0	0	0	0	0	0	0	0	0	0	0	0	0	0	0	0	0	0	0	0	0	0	0	0	0	0	0	0	0	0	0	0	0	0	0	0	0	0	0	0	0	0	0	0	0	0	0	0
d__Bacteria;p__Proteobacteria;c__Alphaproteobacteria;o__Sphingomonadales;f__Sphingomonadaceae;g__Sphingorhabdus;s__Sphingorhabdus litoris;OTU17367;ASV32499	0	0	0	0	0	0	0	15	0	0	22	0	0	0	0	0	0	0	0	0	0	0	0	0	30	26	134	122	0	0	0	0	0	0	0	0	0	0	0	0	27	29	24	25	0	0	0	0	0
d__Bacteria;p__Proteobacteria;c__Alphaproteobacteria;o__Sphingomonadales;f__Sphingomonadaceae;g__Sphingorhabdus;s__Sphingorhabdus litoris;OTU17367;ASV32924	76	0	0	0	0	0	0	0	0	0	0	0	0	0	0	74	0	0	0	0	0	0	0	0	0	0	0	0	0	0	0	0	0	0	0	0	0	0	60	0	0	0	0	0	0	0	0	0	0
d__Bacteria;p__Proteobacteria;c__Alphaproteobacteria;o__Thalassobaculales;f__o__unclassified__Thalassobaculales;g__o__f__unclassified__Thalassobaculales;s__o__f__g__unclassified__Thalassobaculales;OTU17967;ASV35990	0	0	0	0	0	0	0	0	0	0	0	0	0	15	0	0	0	0	0	0	0	0	0	0	0	0	0	0	0	0	0	0	0	0	0	0	0	0	0	0	0	0	0	0	0	0	0	0	0
d__Bacteria;p__Proteobacteria;c__Gammaproteobacteria;o__Aeromonadales;f__Aeromonadaceae;g__Oceanisphaera;s__Oceanisphaera ostreae;OTU18894;ASV32024	0	0	0	0	0	0	0	0	0	0	0	1837	0	0	0	0	0	0	0	0	0	0	0	0	0	0	0	33	0	0	0	0	0	0	0	0	0	0	0	0	0	0	0	0	0	0	0	0	0
d__Bacteria;p__Proteobacteria;c__Gammaproteobacteria;o__Aeromonadales;f__Aeromonadaceae;g__Oceanisphaera;s__Oceanisphaera sediminis;OTU17439;ASV36173	13	0	0	0	0	0	0	0	0	0	0	0	0	0	0	0	0	0	0	0	0	0	0	0	0	0	0	0	0	0	0	0	0	0	0	0	0	0	0	0	0	0	0	0	0	0	0	0	0
d__Bacteria;p__Proteobacteria;c__Gammaproteobacteria;o__Alteromonadales;f__Colwelliaceae;g__Thalassotalea;s__Thalassotalea loyana;OTU17280;ASV32709	0	0	0	0	0	0	0	0	0	0	0	0	0	0	0	0	0	0	0	6	0	0	0	0	0	0	0	0	0	0	0	0	0	0	0	0	0	0	0	0	0	0	0	0	0	0	0	0	0
d__Bacteria;p__Proteobacteria;c__Gammaproteobacteria;o__Alteromonadales;f__Marinobacteraceae;g__Marinobacter;s__Marinobacter litoralis;OTU17692;ASV33268	53	43	37	0	0	0	0	0	0	0	0	0	0	0	0	0	0	0	0	0	0	0	0	0	0	0	0	0	0	0	0	0	0	0	0	0	0	0	0	0	0	0	0	0	0	0	0	0	0
d__Bacteria;p__Proteobacteria;c__Gammaproteobacteria;o__Alteromonadales;f__Pseudoalteromonadaceae;g__Pseudoalteromonas;s__Pseudoalteromonas aliena;OTU17080;ASV34031	0	0	0	0	0	0	0	0	0	0	0	0	0	0	0	0	0	0	0	0	0	0	0	0	0	0	0	0	0	0	0	0	0	0	0	0	0	0	0	0	0	0	0	0	0	0	0	0	0
d__Bacteria;p__Proteobacteria;c__Gammaproteobacteria;o__Alteromonadales;f__Pseudoalteromonadaceae;g__Pseudoalteromonas;s__Pseudoalteromonas marina;OTU17080;ASV35378	0	0	0	0	0	0	0	0	0	0	0	0	0	0	0	0	0	0	0	0	0	0	0	0	0	0	0	0	0	0	0	0	0	0	0	0	0	0	0	0	0	0	0	0	0	0	0	21	0
d__Bacteria;p__Proteobacteria;c__Gammaproteobacteria;o__Alteromonadales;f__Pseudoalteromonadaceae;g__Pseudoalteromonas;s__Pseudoalteromonas ruthenica;OTU17773;ASV33442	0	0	0	0	0	0	0	0	0	0	0	0	0	0	0	0	0	0	0	0	0	0	0	0	0	0	0	0	0	0	0	0	0	0	0	0	0	0	0	0	0	0	0	0	0	0	0	0	0
d__Bacteria;p__Proteobacteria;c__Gammaproteobacteria;o__Alteromonadales;f__Psychromonadaceae;g__Psychromonas;s__Psychromonas aquatilis;OTU17071;ASV31853	0	0	0	0	12	10	0	0	0	0	0	0	0	0	0	0	0	0	0	0	0	0	0	0	0	0	0	0	0	0	0	0	0	0	0	0	0	0	0	0	0	0	0	0	0	0	0	0	20
d__Bacteria;p__Proteobacteria;c__Gammaproteobacteria;o__Alteromonadales;f__Psychromonadaceae;g__Psychromonas;s__Psychromonas arctica;OTU17071;ASV31827	0	0	0	0	8	15	14	0	0	0	0	0	0	0	0	0	0	0	0	0	0	0	0	0	0	0	0	0	0	0	0	0	0	0	0	0	0	0	0	0	0	0	0	0	0	0	0	0	45
d__Bacteria;p__Proteobacteria;c__Gammaproteobacteria;o__Alteromonadales;f__Psychromonadaceae;g__Psychromonas;s__Psychromonas arctica;OTU17071;ASV31999	0	0	0	0	41	26	37	0	0	0	0	0	0	0	0	0	0	0	0	0	0	0	0	0	0	0	0	0	0	0	0	0	0	0	0	0	0	0	0	0	0	0	0	0	0	0	0	0	256
d__Bacteria;p__Proteobacteria;c__Gammaproteobacteria;o__Alteromonadales;f__Shewanellaceae;g__Shewanella;s__Shewanella kaireitica;OTU18327;ASV34821	0	0	0	0	0	0	0	0	0	0	0	0	0	0	0	0	0	0	0	0	0	0	0	0	0	0	0	0	0	0	0	0	0	0	0	0	0	0	0	0	0	0	0	0	0	0	0	0	0
d__Bacteria;p__Proteobacteria;c__Gammaproteobacteria;o__Alteromonadales;f__Shewanellaceae;g__Shewanella;s__Shewanella schlegeliana;OTU18196;ASV36170	13	0	0	0	0	0	0	0	0	0	0	0	0	0	0	0	0	0	0	0	0	0	0	0	0	0	0	0	0	0	0	0	0	0	0	0	0	0	0	0	0	0	0	0	0	0	0	0	0
d__Bacteria;p__Proteobacteria;c__Gammaproteobacteria;o__Alteromonadales;f__Shewanellaceae;g__Shewanella;s__Shewanella schlegeliana;OTU18327;ASV36119	0	0	0	0	0	0	0	0	0	0	0	0	0	0	0	0	0	0	0	0	0	0	0	0	0	0	0	0	0	0	0	0	0	0	0	0	0	0	0	0	0	0	0	0	0	0	0	0	0
d__Bacteria;p__Proteobacteria;c__Gammaproteobacteria;o__Alteromonadales;f__Shewanellaceae;g__Shewanella;s__Shewanella waksmanii;OTU18327;ASV36063	0	0	0	0	0	0	0	0	0	0	0	0	0	0	0	0	0	0	0	0	0	0	0	0	0	0	0	0	0	0	0	0	0	0	0	0	0	0	0	0	0	0	0	0	0	0	0	0	0
d__Bacteria;p__Proteobacteria;c__Gammaproteobacteria;o__Arenicellales;f__Arenicellaceae;g__Arenicella;s__g__unclassified__Arenicella;OTU17278;ASV32403	61	116	104	0	76	59	80	15	60	10	0	0	0	0	0	0	0	0	0	0	0	0	0	0	0	0	6	12	0	0	0	0	0	0	0	0	0	0	0	0	0	0	0	0	0	0	0	0	0
d__Bacteria;p__Proteobacteria;c__Gammaproteobacteria;o__Arenicellales;f__Arenicellaceae;g__Arenicella;s__g__unclassified__Arenicella;OTU17278;ASV32670	0	0	0	0	0	0	0	0	0	0	0	0	0	0	0	0	0	0	0	0	0	0	16	0	54	29	27	94	0	0	0	0	0	0	0	0	20	56	18	0	0	0	0	0	0	0	0	0	0
d__Bacteria;p__Proteobacteria;c__Gammaproteobacteria;o__Arenicellales;f__Arenicellaceae;g__Arenicella;s__g__unclassified__Arenicella;OTU17323;ASV32386	79	0	0	0	0	0	0	0	0	0	0	0	19	0	44	0	0	0	184	133	0	0	0	0	0	0	0	0	73	45	25	0	0	0	0	0	0	0	0	0	0	0	0	0	0	0	0	0	0
d__Bacteria;p__Proteobacteria;c__Gammaproteobacteria;o__Arenicellales;f__Arenicellaceae;g__Arenicella;s__g__unclassified__Arenicella;OTU17323;ASV32696	0	0	0	0	0	0	0	0	0	0	0	0	0	0	0	0	120	114	22	54	0	0	0	0	0	0	0	0	0	0	0	0	0	0	0	0	0	0	0	0	0	0	0	0	0	0	0	0	0
d__Bacteria;p__Proteobacteria;c__Gammaproteobacteria;o__Arenicellales;f__Arenicellaceae;g__Arenicella;s__g__unclassified__Arenicella;OTU17323;ASV32910	0	28	27	0	0	0	0	0	0	0	0	0	0	0	0	0	101	58	0	0	0	0	0	0	0	0	0	0	0	0	0	0	0	0	0	0	0	0	0	0	0	0	0	0	0	0	0	0	0
d__Bacteria;p__Proteobacteria;c__Gammaproteobacteria;o__Arenicellales;f__Arenicellaceae;g__Arenicella;s__g__unclassified__Arenicella;OTU17382;ASV32536	14	0	0	0	0	0	0	0	0	0	0	0	0	0	0	0	164	103	107	41	0	0	0	0	0	0	0	0	0	0	0	0	0	0	0	0	0	0	0	0	0	0	0	0	0	0	0	0	0
d__Bacteria;p__Proteobacteria;c__Gammaproteobacteria;o__Arenicellales;f__Arenicellaceae;g__Arenicella;s__g__unclassified__Arenicella;OTU17399;ASV32563	47	45	41	0	0	0	0	0	0	0	0	0	0	35	23	0	0	0	0	0	0	0	0	0	21	0	15	0	0	0	0	0	0	6	25	14	0	30	0	15	0	0	0	0	48	0	0	41	0
d__Bacteria;p__Proteobacteria;c__Gammaproteobacteria;o__Arenicellales;f__Arenicellaceae;g__Arenicella;s__g__unclassified__Arenicella;OTU17399;ASV32622	31	19	11	0	0	0	0	0	0	0	0	0	0	5	0	0	0	0	0	0	0	0	0	0	0	0	0	0	0	0	0	0	62	83	62	79	0	0	0	0	0	0	0	0	0	0	0	0	0
d__Bacteria;p__Proteobacteria;c__Gammaproteobacteria;o__Arenicellales;f__Arenicellaceae;g__Arenicella;s__g__unclassified__Arenicella;OTU17831;ASV33873	0	0	24	0	0	0	12	0	7	0	0	0	0	0	22	0	0	0	0	0	0	0	0	0	0	0	0	0	0	0	0	0	0	0	0	0	0	0	0	0	0	0	0	0	0	0	0	0	0
d__Bacteria;p__Proteobacteria;c__Gammaproteobacteria;o__Arenicellales;f__Arenicellaceae;g__Perspicuibacter;s__g__unclassified__Perspicuibacter;OTU17172;ASV32666	73	150	102	0	0	0	0	0	0	0	0	0	0	0	0	0	0	0	0	0	0	0	0	0	0	0	0	0	0	0	0	0	0	0	0	0	0	0	0	0	0	0	0	0	0	0	0	0	0
d__Bacteria;p__Proteobacteria;c__Gammaproteobacteria;o__Arenicellales;f__Arenicellaceae;g__Perspicuibacter;s__g__unclassified__Perspicuibacter;OTU17172;ASV32900	0	0	0	0	0	0	0	0	10	0	0	0	0	0	0	0	0	0	0	0	0	0	0	0	97	18	20	72	0	0	0	0	0	0	0	0	0	0	0	0	0	0	0	0	0	0	0	0	0
d__Bacteria;p__Proteobacteria;c__Gammaproteobacteria;o__Burkholderiales;f__Alcaligenaceae;g__Alcaligenes;s__g__unclassified__Alcaligenes;OTU17222;ASV33206	0	0	0	0	0	0	0	0	0	0	0	0	0	0	0	0	0	0	0	0	14	7	10	0	0	0	0	0	0	0	0	0	0	0	0	0	14	0	0	0	0	0	0	0	0	0	0	0	0
d__Bacteria;p__Proteobacteria;c__Gammaproteobacteria;o__Cardiobacteriales;f__Wohlfahrtiimonadaceae;g__Wohlfahrtiimonas;s__g__unclassified__Wohlfahrtiimonas;OTU20366;ASV46136	0	0	0	0	0	0	0	0	0	0	0	0	0	0	0	0	0	0	0	0	0	0	0	0	0	0	0	0	0	0	0	0	0	0	0	0	0	0	0	0	0	0	0	0	0	0	0	0	0
d__Bacteria;p__Proteobacteria;c__Gammaproteobacteria;o__Cellvibrionales;f__Cellvibrionaceae;g__Marinagarivorans;s__Marinagarivorans algicola;OTU17135;ASV31962	955	826	984	0	0	0	0	0	0	0	0	0	0	0	0	0	0	0	0	0	0	0	0	0	0	0	0	0	0	0	0	0	0	0	0	0	0	0	0	0	0	0	0	0	0	0	0	0	0
d__Bacteria;p__Proteobacteria;c__Gammaproteobacteria;o__Cellvibrionales;f__Halieaceae;g__Halioglobus;s__Halioglobus pacificus;OTU17356;ASV37918	6	0	0	0	0	0	0	0	0	0	0	0	0	0	0	0	0	0	0	0	0	0	0	0	0	0	0	0	0	0	0	0	0	0	0	0	0	0	0	0	0	0	0	0	0	0	0	0	0
d__Bacteria;p__Proteobacteria;c__Gammaproteobacteria;o__Enterobacterales;f__Alteromonadaceae;g__Aestuariibacter;s__g__unclassified__Aestuariibacter;OTU22728;ASV41869	0	0	0	0	0	0	0	0	0	0	0	0	0	3	0	0	0	0	0	0	0	0	0	0	0	0	0	0	0	0	0	0	0	0	0	0	0	0	0	0	0	0	0	0	0	0	0	0	0
d__Bacteria;p__Proteobacteria;c__Gammaproteobacteria;o__Enterobacterales;f__Alteromonadaceae;g__Agaribacter;s__g__unclassified__Agaribacter;OTU17854;ASV33649	0	86	0	0	0	0	0	0	0	0	0	0	0	0	0	0	0	0	0	0	0	0	0	0	0	0	0	0	0	0	0	0	0	0	0	0	0	0	0	0	0	0	0	0	0	0	0	0	0
d__Bacteria;p__Proteobacteria;c__Gammaproteobacteria;o__Enterobacterales;f__Alteromonadaceae;g__Aliiglaciecola;s__g__unclassified__Aliiglaciecola;OTU18956;ASV37015	0	0	0	0	0	9	0	0	0	0	0	0	0	0	0	0	0	0	0	0	0	0	0	0	0	0	0	0	0	0	0	0	0	0	0	0	0	0	0	0	0	0	0	0	0	0	0	0	0
d__Bacteria;p__Proteobacteria;c__Gammaproteobacteria;o__Enterobacterales;f__Alteromonadaceae;g__Alteromonas;s__g__unclassified__Alteromonas;OTU17511;ASV32840	0	0	0	0	0	0	0	0	0	0	0	0	111	115	16	0	0	0	0	0	0	0	0	0	0	0	0	0	0	0	0	0	0	0	0	0	0	0	0	0	0	0	0	0	0	0	0	0	0
d__Bacteria;p__Proteobacteria;c__Gammaproteobacteria;o__Enterobacterales;f__Alteromonadaceae;g__Alteromonas;s__g__unclassified__Alteromonas;OTU17511;ASV36936	0	9	0	0	0	0	0	0	0	0	0	0	0	0	0	0	0	0	0	0	0	0	0	0	0	0	0	0	0	0	0	0	0	0	0	0	0	0	0	0	0	0	0	0	0	0	0	0	0
d__Bacteria;p__Proteobacteria;c__Gammaproteobacteria;o__Enterobacterales;f__Alteromonadaceae;g__f__unclassified__Alteromonadaceae;s__f__g__unclassified__Alteromonadaceae;OTU18292;ASV34744	31	0	0	0	0	0	0	0	0	0	0	0	0	0	0	0	0	0	0	0	0	0	0	0	0	0	0	0	0	0	0	0	0	0	0	0	0	0	0	0	0	0	0	0	0	0	0	0	0
d__Bacteria;p__Proteobacteria;c__Gammaproteobacteria;o__Enterobacterales;f__Alteromonadaceae;g__f__unclassified__Alteromonadaceae;s__f__g__unclassified__Alteromonadaceae;OTU18292;ASV34912	0	0	0	0	0	0	0	0	0	0	0	0	0	0	0	0	0	0	0	0	0	0	0	0	0	0	0	0	0	0	0	0	0	0	0	0	0	0	0	0	0	0	0	0	0	0	0	0	0
d__Bacteria;p__Proteobacteria;c__Gammaproteobacteria;o__Enterobacterales;f__Alteromonadaceae;g__f__unclassified__Alteromonadaceae;s__f__g__unclassified__Alteromonadaceae;OTU26601;ASV46230	0	0	0	0	0	0	0	0	0	0	0	0	0	2	0	0	0	0	0	0	0	0	0	0	0	0	0	0	0	0	0	0	0	0	0	0	0	0	0	0	0	0	0	0	0	0	0	0	0
d__Bacteria;p__Proteobacteria;c__Gammaproteobacteria;o__Enterobacterales;f__Alteromonadaceae;g__Glaciecola;s__g__unclassified__Glaciecola;OTU17098;ASV32310	14	0	0	0	0	0	0	0	0	0	0	0	0	0	0	0	0	0	0	0	0	0	0	0	0	0	0	0	0	0	0	0	0	0	0	0	0	0	0	0	0	0	0	0	0	0	0	0	0
d__Bacteria;p__Proteobacteria;c__Gammaproteobacteria;o__Enterobacterales;f__Alteromonadaceae;g__Glaciecola;s__g__unclassified__Glaciecola;OTU17098;ASV31870	0	0	0	0	0	0	0	0	0	0	0	0	0	0	0	21	0	0	0	0	0	0	0	0	0	0	0	0	0	0	0	26	0	0	0	0	0	0	0	0	0	0	0	0	0	9	8	24	0
d__Bacteria;p__Proteobacteria;c__Gammaproteobacteria;o__Enterobacterales;f__Alteromonadaceae;g__Glaciecola;s__g__unclassified__Glaciecola;OTU17098;ASV38175	0	0	0	0	0	0	0	0	0	0	0	0	0	0	0	0	0	0	0	0	0	0	0	0	0	0	0	0	0	0	0	0	0	0	0	0	0	0	0	0	0	0	0	0	0	0	0	0	0
d__Bacteria;p__Proteobacteria;c__Gammaproteobacteria;o__Enterobacterales;f__Alteromonadaceae;g__Paraglaciecola;s__g__unclassified__Paraglaciecola;OTU17436;ASV32656	48	25	19	0	0	0	0	0	0	0	0	0	0	0	0	0	0	0	0	0	0	0	0	0	0	0	0	0	0	0	0	0	0	0	0	0	0	0	0	0	51	27	0	0	42	0	0	120	0
d__Bacteria;p__Proteobacteria;c__Gammaproteobacteria;o__Enterobacterales;f__Alteromonadaceae;g__Paraglaciecola;s__g__unclassified__Paraglaciecola;OTU17436;ASV32941	0	0	0	0	0	0	0	0	0	0	0	0	0	0	0	0	0	0	0	0	0	0	0	0	0	0	0	0	0	0	0	0	0	98	41	19	0	0	0	0	0	0	25	21	0	0	0	0	0
d__Bacteria;p__Proteobacteria;c__Gammaproteobacteria;o__Enterobacterales;f__Alteromonadaceae;g__Paraglaciecola;s__g__unclassified__Paraglaciecola;OTU17704;ASV35417	0	0	0	0	0	0	0	0	0	0	0	0	0	0	0	0	0	0	0	0	0	0	0	0	0	0	0	12	0	0	0	0	0	0	0	0	0	0	0	0	0	0	0	0	0	0	0	0	0
d__Bacteria;p__Proteobacteria;c__Gammaproteobacteria;o__Enterobacterales;f__Colwelliaceae;g__Colwellia;s__g__unclassified__Colwellia;OTU17108;ASV33657	0	0	0	0	0	0	0	0	0	0	0	0	0	0	0	0	0	0	0	0	0	0	0	0	0	0	0	0	0	0	0	0	0	0	0	0	0	0	0	0	0	0	0	0	0	0	0	0	0
d__Bacteria;p__Proteobacteria;c__Gammaproteobacteria;o__Enterobacterales;f__Colwelliaceae;g__Colwellia;s__g__unclassified__Colwellia;OTU17119;ASV31925	0	0	0	0	67	76	56	0	0	0	0	0	0	0	0	0	0	0	0	0	0	0	0	0	0	0	0	0	0	0	0	0	0	0	0	0	0	24	14	0	0	0	0	12	0	0	0	0	731
d__Bacteria;p__Proteobacteria;c__Gammaproteobacteria;o__Enterobacterales;f__Colwelliaceae;g__Colwellia;s__g__unclassified__Colwellia;OTU17119;ASV32217	0	0	0	0	137	175	143	50	0	12	0	0	0	0	0	0	0	0	0	0	0	0	0	0	19	0	0	11	0	0	0	0	0	0	0	0	0	0	0	0	46	0	0	0	0	0	0	0	59
d__Bacteria;p__Proteobacteria;c__Gammaproteobacteria;o__Enterobacterales;f__Colwelliaceae;g__Colwellia;s__g__unclassified__Colwellia;OTU17244;ASV32292	131	44	74	0	43	57	62	0	0	0	0	0	0	0	0	0	0	0	0	0	0	0	0	0	0	0	0	0	0	0	0	0	0	0	0	0	0	0	0	0	0	0	0	0	0	0	0	0	51
d__Bacteria;p__Proteobacteria;c__Gammaproteobacteria;o__Enterobacterales;f__Colwelliaceae;g__Colwellia;s__g__unclassified__Colwellia;OTU17267;ASV32261	124	194	275	0	87	77	90	0	0	0	0	0	0	0	0	0	0	0	0	0	0	0	0	0	0	0	0	0	0	0	0	0	0	0	0	0	0	0	0	0	0	0	0	0	0	0	0	0	0
d__Bacteria;p__Proteobacteria;c__Gammaproteobacteria;o__Enterobacterales;f__Colwelliaceae;g__Colwellia;s__g__unclassified__Colwellia;OTU17350;ASV32752	0	0	0	0	0	0	0	0	0	0	0	0	0	0	0	0	0	0	0	0	0	0	0	0	0	0	0	0	0	0	0	0	0	0	0	0	0	0	0	0	0	0	0	0	0	0	0	0	0
d__Bacteria;p__Proteobacteria;c__Gammaproteobacteria;o__Enterobacterales;f__Colwelliaceae;g__Colwellia;s__g__unclassified__Colwellia;OTU17696;ASV33279	0	0	0	0	0	0	0	0	0	0	0	0	0	0	0	0	0	0	0	0	0	0	0	0	0	0	0	0	0	0	0	0	0	0	0	0	0	0	0	0	0	0	0	0	0	0	0	0	0
d__Bacteria;p__Proteobacteria;c__Gammaproteobacteria;o__Enterobacterales;f__Colwelliaceae;g__Colwellia;s__g__unclassified__Colwellia;OTU17951;ASV35099	0	0	0	0	0	0	0	0	0	0	0	0	0	0	0	0	0	0	0	0	0	0	0	0	0	0	0	0	0	0	0	0	0	0	0	0	0	0	0	0	0	0	0	0	0	0	0	0	0
d__Bacteria;p__Proteobacteria;c__Gammaproteobacteria;o__Enterobacterales;f__Colwelliaceae;g__Colwellia;s__g__unclassified__Colwellia;OTU21895;ASV40890	0	0	0	0	0	0	0	0	0	0	0	0	0	0	0	0	0	0	0	0	0	0	0	0	0	0	0	0	0	0	0	0	0	0	0	0	0	3	0	0	0	0	0	0	0	0	0	0	0
d__Bacteria;p__Proteobacteria;c__Gammaproteobacteria;o__Enterobacterales;f__Colwelliaceae;g__Thalassotalea;s__g__unclassified__Thalassotalea;OTU17122;ASV31936	0	0	0	0	0	0	0	0	0	0	0	0	0	0	0	0	0	0	0	0	0	8	0	0	0	0	0	0	0	0	0	0	0	0	0	0	0	0	11	0	0	0	0	0	0	0	0	0	0
d__Bacteria;p__Proteobacteria;c__Gammaproteobacteria;o__Enterobacterales;f__Colwelliaceae;g__Thalassotalea;s__g__unclassified__Thalassotalea;OTU17122;ASV32375	0	0	0	0	0	0	0	0	0	0	0	0	0	0	0	0	0	0	0	0	0	0	0	0	0	0	0	0	0	0	0	0	0	0	0	0	0	0	0	0	0	0	0	0	0	0	0	0	0
d__Bacteria;p__Proteobacteria;c__Gammaproteobacteria;o__Enterobacterales;f__Colwelliaceae;g__Thalassotalea;s__g__unclassified__Thalassotalea;OTU17339;ASV34620	0	0	0	0	0	0	0	0	0	0	0	0	0	0	0	0	0	0	0	0	0	0	0	0	0	0	0	0	0	0	0	0	0	24	0	0	0	0	0	0	0	0	0	0	10	0	0	0	0
d__Bacteria;p__Proteobacteria;c__Gammaproteobacteria;o__Enterobacterales;f__Colwelliaceae;g__Thalassotalea;s__g__unclassified__Thalassotalea;OTU17686;ASV33258	0	0	0	0	0	0	0	0	0	0	0	0	0	0	0	0	0	0	0	0	0	0	0	0	0	0	0	0	0	0	0	0	0	0	0	0	0	0	0	0	0	0	0	0	0	0	0	0	0
d__Bacteria;p__Proteobacteria;c__Gammaproteobacteria;o__Enterobacterales;f__Colwelliaceae;g__Thalassotalea;s__g__unclassified__Thalassotalea;OTU17792;ASV33481	22	0	0	0	0	0	0	0	0	0	0	0	0	0	0	0	0	0	0	0	0	0	0	0	39	0	5	35	0	0	0	0	0	0	0	0	0	0	0	0	0	0	0	0	0	0	0	0	0
d__Bacteria;p__Proteobacteria;c__Gammaproteobacteria;o__Enterobacterales;f__Colwelliaceae;g__Thalassotalea;s__g__unclassified__Thalassotalea;OTU18479;ASV38020	0	0	0	0	0	0	0	0	0	0	0	0	0	0	0	0	0	0	0	0	0	0	0	0	0	0	0	0	0	0	0	0	0	0	0	0	0	0	0	0	0	0	0	0	0	0	0	0	0
d__Bacteria;p__Proteobacteria;c__Gammaproteobacteria;o__Enterobacterales;f__Colwelliaceae;g__Thalassotalea;s__g__unclassified__Thalassotalea;OTU18706;ASV35684	0	0	0	0	0	0	0	0	0	0	0	0	0	0	0	0	0	0	0	0	0	0	0	0	0	0	0	0	0	0	0	0	0	0	0	0	0	0	0	0	0	0	0	0	0	0	0	0	0
d__Bacteria;p__Proteobacteria;c__Gammaproteobacteria;o__Enterobacterales;f__Colwelliaceae;g__Thalassotalea;s__g__unclassified__Thalassotalea;OTU18706;ASV37606	0	0	0	0	0	0	0	0	0	0	0	0	0	0	0	0	0	0	0	0	0	0	0	0	0	0	0	0	0	0	0	0	0	0	0	0	0	0	0	0	0	0	0	0	0	0	0	0	0
d__Bacteria;p__Proteobacteria;c__Gammaproteobacteria;o__Enterobacterales;f__Enterobacteriaceae;g__Escherichia-Shigella;s__g__unclassified__Escherichia-Shigella;OTU17207;ASV32350	0	0	0	0	0	0	0	0	0	0	0	0	0	0	0	0	0	0	0	0	78	0	0	0	0	0	0	0	0	0	0	0	0	0	0	0	94	81	0	0	0	0	0	0	0	0	0	0	0
d__Bacteria;p__Proteobacteria;c__Gammaproteobacteria;o__Enterobacterales;f__Enterobacteriaceae;g__Escherichia-Shigella;s__g__unclassified__Escherichia-Shigella;OTU17250;ASV32227	0	0	0	0	0	0	0	44	0	0	0	43	0	8	0	0	0	0	0	0	0	0	0	81	0	0	0	38	0	0	0	0	0	0	0	0	0	0	0	81	0	0	0	34	0	0	0	0	0
d__Bacteria;p__Proteobacteria;c__Gammaproteobacteria;o__Enterobacterales;f__Enterobacteriaceae;g__Klebsiella;s__g__unclassified__Klebsiella;OTU17185;ASV32067	0	0	0	0	0	0	0	0	0	0	0	261	0	0	0	0	0	0	0	0	0	0	0	0	0	0	0	285	0	0	0	0	0	0	0	0	0	0	0	0	0	0	0	254	0	0	0	0	0
d__Bacteria;p__Proteobacteria;c__Gammaproteobacteria;o__Enterobacterales;f__Idiomarinaceae;g__Idiomarina;s__g__unclassified__Idiomarina;OTU19269;ASV36935	0	9	0	0	0	0	0	0	0	0	0	0	0	0	0	0	0	0	0	0	0	0	0	0	0	0	0	0	0	0	0	0	0	0	0	0	0	0	0	0	0	0	0	0	0	0	0	0	0
d__Bacteria;p__Proteobacteria;c__Gammaproteobacteria;o__Enterobacterales;f__Kangiellaceae;g__Kangiella;s__g__unclassified__Kangiella;OTU17756;ASV33402	46	44	22	0	0	0	0	0	0	0	0	0	0	0	0	0	0	0	0	0	0	0	0	0	0	0	0	0	0	0	0	0	0	0	0	0	0	0	0	0	0	0	0	0	0	0	0	0	0
d__Bacteria;p__Proteobacteria;c__Gammaproteobacteria;o__Enterobacterales;f__Kangiellaceae;g__Kangiella;s__g__unclassified__Kangiella;OTU18081;ASV38002	0	0	0	0	0	0	0	0	0	0	0	0	0	0	0	0	6	0	0	0	0	0	0	0	0	0	0	0	0	0	0	0	0	0	0	0	0	0	0	0	0	0	0	0	0	0	0	0	0
d__Bacteria;p__Proteobacteria;c__Gammaproteobacteria;o__Enterobacterales;f__Kangiellaceae;g__Kangiella;s__g__unclassified__Kangiella;OTU18439;ASV35083	0	0	0	0	0	0	0	0	0	0	0	0	0	0	0	0	0	0	0	0	0	0	0	0	0	0	0	0	0	0	0	0	0	10	0	0	0	0	0	0	0	0	0	0	0	0	0	0	0
d__Bacteria;p__Proteobacteria;c__Gammaproteobacteria;o__Enterobacterales;f__Moritellaceae;g__Moritella;s__g__unclassified__Moritella;OTU17757;ASV34522	0	0	0	0	0	0	0	0	0	0	0	0	0	0	0	0	0	0	0	0	0	0	0	0	0	0	0	0	0	0	0	0	0	0	0	0	0	0	0	0	0	0	0	0	0	0	0	0	0
d__Bacteria;p__Proteobacteria;c__Gammaproteobacteria;o__Enterobacterales;f__Pseudoalteromonadaceae;g__Pseudoalteromonas;s__g__unclassified__Pseudoalteromonas;OTU17080;ASV31845	3886	2381	2536	0	0	0	0	0	0	0	0	0	0	0	0	0	0	0	0	0	0	0	0	0	1351	0	70	14	0	0	0	0	0	0	0	0	0	0	0	0	0	0	0	0	0	0	0	0	0
d__Bacteria;p__Proteobacteria;c__Gammaproteobacteria;o__Enterobacterales;f__Pseudoalteromonadaceae;g__Pseudoalteromonas;s__g__unclassified__Pseudoalteromonas;OTU17080;ASV31878	82	94	85	0	178	183	162	0	170	88	162	52	0	0	0	0	0	0	0	0	0	0	0	0	201	103	181	0	0	0	0	0	0	0	0	0	0	0	0	0	170	189	172	0	0	0	0	0	274
d__Bacteria;p__Proteobacteria;c__Gammaproteobacteria;o__Enterobacterales;f__Pseudoalteromonadaceae;g__Pseudoalteromonas;s__g__unclassified__Pseudoalteromonas;OTU17080;ASV32783	4	1	1	0	21	0	0	6	0	0	0	0	0	0	0	0	0	0	0	0	0	0	0	0	0	0	0	0	0	0	0	0	0	0	0	0	0	0	0	0	0	0	0	0	0	0	0	0	0
d__Bacteria;p__Proteobacteria;c__Gammaproteobacteria;o__Enterobacterales;f__Pseudoalteromonadaceae;g__Pseudoalteromonas;s__g__unclassified__Pseudoalteromonas;OTU17080;ASV32970	54	0	74	0	0	9	0	0	0	0	0	0	0	0	0	0	0	0	0	0	0	0	0	0	0	0	0	0	0	0	0	0	0	0	0	0	0	0	0	0	0	0	0	0	0	0	0	0	0
d__Bacteria;p__Proteobacteria;c__Gammaproteobacteria;o__Enterobacterales;f__Pseudoalteromonadaceae;g__Pseudoalteromonas;s__g__unclassified__Pseudoalteromonas;OTU17080;ASV33186	0	0	0	0	0	0	14	0	0	0	0	0	0	0	0	0	0	0	0	0	0	0	0	0	0	0	0	0	0	0	0	0	0	0	0	0	0	0	0	0	0	0	0	0	0	0	0	0	9
d__Bacteria;p__Proteobacteria;c__Gammaproteobacteria;o__Enterobacterales;f__Pseudoalteromonadaceae;g__Pseudoalteromonas;s__g__unclassified__Pseudoalteromonas;OTU17080;ASV33254	10	0	0	0	0	0	0	0	0	0	0	0	15	0	0	0	0	0	0	0	0	0	0	0	0	0	0	0	0	0	0	0	0	0	0	0	0	0	0	0	0	0	0	0	0	0	0	27	0
d__Bacteria;p__Proteobacteria;c__Gammaproteobacteria;o__Enterobacterales;f__Pseudoalteromonadaceae;g__Pseudoalteromonas;s__g__unclassified__Pseudoalteromonas;OTU17080;ASV36542	0	0	0	0	0	0	0	0	0	0	0	0	0	0	0	0	0	0	0	0	0	0	0	0	0	0	0	0	0	0	0	0	0	0	0	0	0	0	0	0	0	0	0	0	0	0	0	0	0
d__Bacteria;p__Proteobacteria;c__Gammaproteobacteria;o__Enterobacterales;f__Pseudoalteromonadaceae;g__Pseudoalteromonas;s__g__unclassified__Pseudoalteromonas;OTU17080;ASV38571	0	0	0	0	0	0	0	0	0	0	0	0	0	0	0	0	0	0	0	0	0	0	0	0	0	0	0	0	0	0	0	0	0	0	0	0	0	0	0	0	0	0	0	0	0	0	0	0	0
d__Bacteria;p__Proteobacteria;c__Gammaproteobacteria;o__Enterobacterales;f__Pseudoalteromonadaceae;g__Pseudoalteromonas;s__g__unclassified__Pseudoalteromonas;OTU20102;ASV42382	2	0	0	0	0	0	0	0	0	0	0	0	0	0	0	0	0	0	0	0	0	0	0	0	0	0	0	0	0	0	0	0	0	0	0	0	0	0	0	0	0	0	0	0	0	0	0	0	0
d__Bacteria;p__Proteobacteria;c__Gammaproteobacteria;o__Enterobacterales;f__Pseudoalteromonadaceae;g__Psychrosphaera;s__g__unclassified__Psychrosphaera;OTU17429;ASV32642	163	96	82	0	0	0	0	0	0	0	0	0	0	0	0	0	0	0	0	0	0	0	0	0	0	0	0	0	0	0	0	0	0	0	0	0	0	0	0	0	0	0	0	0	0	0	0	0	0
d__Bacteria;p__Proteobacteria;c__Gammaproteobacteria;o__Enterobacterales;f__Pseudoalteromonadaceae;g__Psychrosphaera;s__g__unclassified__Psychrosphaera;OTU17429;ASV33007	88	48	49	0	0	0	0	0	0	0	0	0	0	0	0	0	0	0	0	0	0	0	0	0	0	0	0	0	0	0	0	0	0	0	0	0	0	0	0	0	0	0	0	0	0	0	0	0	0
d__Bacteria;p__Proteobacteria;c__Gammaproteobacteria;o__Enterobacterales;f__Pseudoalteromonadaceae;g__Psychrosphaera;s__g__unclassified__Psychrosphaera;OTU17750;ASV34761	0	0	0	0	0	0	0	0	0	0	0	0	0	0	0	0	0	0	0	0	0	0	0	0	0	0	0	0	0	0	0	0	0	0	0	0	0	0	0	0	0	0	0	0	0	0	0	0	0
d__Bacteria;p__Proteobacteria;c__Gammaproteobacteria;o__Enterobacterales;f__Psychromonadaceae;g__Psychromonas;s__g__unclassified__Psychromonas;OTU17071;ASV31980	0	0	0	0	0	0	0	0	0	0	0	0	0	0	0	0	0	0	0	0	0	0	0	0	0	0	0	0	0	0	0	0	0	0	0	0	0	0	0	0	0	0	0	0	0	0	0	0	0
d__Bacteria;p__Proteobacteria;c__Gammaproteobacteria;o__Enterobacterales;f__Psychromonadaceae;g__Psychromonas;s__g__unclassified__Psychromonas;OTU17071;ASV32028	0	0	0	0	0	0	0	0	0	0	0	0	0	0	0	0	0	0	0	0	0	0	0	0	0	0	0	0	0	0	0	0	0	0	0	0	0	0	0	0	0	0	0	0	0	0	0	0	0
d__Bacteria;p__Proteobacteria;c__Gammaproteobacteria;o__Enterobacterales;f__Psychromonadaceae;g__Psychromonas;s__g__unclassified__Psychromonas;OTU17071;ASV33260	0	0	0	0	0	0	0	0	0	0	0	0	0	0	0	0	0	0	0	0	0	0	0	0	0	0	0	0	0	0	0	0	0	0	0	0	0	0	0	0	0	0	0	0	0	0	0	0	0
d__Bacteria;p__Proteobacteria;c__Gammaproteobacteria;o__Enterobacterales;f__Psychromonadaceae;g__Psychromonas;s__g__unclassified__Psychromonas;OTU17181;ASV32454	0	0	0	0	0	0	4	0	0	0	0	0	0	0	0	0	0	0	0	0	0	0	0	0	0	0	0	0	0	0	0	0	0	0	0	0	0	0	0	0	0	0	0	0	0	0	0	0	36
d__Bacteria;p__Proteobacteria;c__Gammaproteobacteria;o__Enterobacterales;f__Psychromonadaceae;g__Psychromonas;s__g__unclassified__Psychromonas;OTU17181;ASV32472	0	0	0	0	0	0	0	0	0	0	0	0	0	0	0	0	0	0	0	0	0	0	0	0	0	0	0	0	0	0	0	0	0	0	0	0	0	0	0	0	0	0	0	0	0	0	0	0	142
d__Bacteria;p__Proteobacteria;c__Gammaproteobacteria;o__Enterobacterales;f__Shewanellaceae;g__Shewanella;s__g__unclassified__Shewanella;OTU17978;ASV35388	0	20	0	0	0	0	0	0	0	0	0	0	0	0	0	0	0	0	0	0	0	0	0	0	0	0	0	0	0	0	0	0	0	0	0	0	0	0	0	0	0	0	0	0	0	0	0	0	0
d__Bacteria;p__Proteobacteria;c__Gammaproteobacteria;o__Enterobacterales;f__Shewanellaceae;g__Shewanella;s__g__unclassified__Shewanella;OTU17978;ASV38955	0	0	0	0	0	0	0	0	0	0	0	0	0	0	0	0	0	0	0	0	0	0	0	0	0	0	0	0	0	0	0	5	0	0	0	0	0	0	0	0	0	0	0	0	0	0	0	0	0
d__Bacteria;p__Proteobacteria;c__Gammaproteobacteria;o__Enterobacterales;f__Shewanellaceae;g__Shewanella;s__g__unclassified__Shewanella;OTU17978;ASV48374	0	0	0	0	0	0	0	1	0	0	0	0	0	0	0	0	0	0	0	0	0	0	0	0	0	0	0	0	0	0	0	0	0	0	0	0	0	0	0	0	0	0	0	0	0	0	0	0	0
d__Bacteria;p__Proteobacteria;c__Gammaproteobacteria;o__Enterobacterales;f__Shewanellaceae;g__Shewanella;s__g__unclassified__Shewanella;OTU18196;ASV34489	0	0	0	0	0	0	0	0	0	0	0	0	0	0	0	0	0	0	0	0	0	0	0	0	0	0	0	0	0	0	0	0	0	0	0	0	0	0	0	0	0	0	0	0	0	0	0	0	0
d__Bacteria;p__Proteobacteria;c__Gammaproteobacteria;o__Enterobacterales;f__Shewanellaceae;g__Shewanella;s__g__unclassified__Shewanella;OTU25615;ASV45101	0	0	0	0	0	0	0	0	0	0	0	0	0	0	0	0	0	0	0	0	0	0	0	0	0	0	0	0	0	0	0	0	0	0	0	0	0	0	0	0	0	0	0	0	0	0	0	0	0
d__Bacteria;p__Proteobacteria;c__Gammaproteobacteria;o__Enterobacterales;f__Vibrionaceae;g__Photobacterium;s__g__unclassified__Photobacterium;OTU17237;ASV32779	0	0	0	0	0	0	0	0	0	0	0	0	0	0	0	0	0	0	0	0	0	0	0	0	0	0	0	0	0	0	0	0	0	0	0	0	0	0	0	0	0	0	0	0	0	0	0	0	0
d__Bacteria;p__Proteobacteria;c__Gammaproteobacteria;o__Enterobacterales;f__Vibrionaceae;g__Photobacterium;s__g__unclassified__Photobacterium;OTU17237;ASV43499	0	0	0	0	0	0	0	0	0	0	0	0	0	0	0	0	0	0	0	0	0	0	0	0	0	0	0	0	0	0	0	0	0	0	0	0	0	0	0	0	0	0	0	0	0	0	0	0	2
d__Bacteria;p__Proteobacteria;c__Gammaproteobacteria;o__Enterobacterales;f__Vibrionaceae;g__Photobacterium;s__g__unclassified__Photobacterium;OTU18238;ASV34588	0	0	0	0	0	0	0	0	0	0	0	0	0	0	0	0	0	0	0	0	0	0	0	0	0	0	0	0	0	0	0	0	0	0	0	0	0	0	0	0	0	0	0	0	0	0	0	0	0
d__Bacteria;p__Proteobacteria;c__Gammaproteobacteria;o__Enterobacterales;f__Vibrionaceae;g__Vibrio;s__g__unclassified__Vibrio;OTU17097;ASV32570	0	0	0	0	0	0	0	0	0	0	0	0	0	0	0	0	0	0	0	0	0	0	0	0	0	0	0	0	0	0	0	0	0	0	0	0	0	0	0	0	0	0	0	0	0	0	0	0	0
d__Bacteria;p__Proteobacteria;c__Gammaproteobacteria;o__Enterobacterales;f__Vibrionaceae;g__Vibrio;s__g__unclassified__Vibrio;OTU17097;ASV31868	0	0	0	0	0	0	0	0	0	0	0	0	26	0	22	9	0	0	0	0	0	0	0	0	0	0	0	0	0	0	0	36	0	0	0	0	0	0	0	0	0	0	0	0	0	11	0	113	0
d__Bacteria;p__Proteobacteria;c__Gammaproteobacteria;o__Enterobacterales;f__Vibrionaceae;g__Vibrio;s__g__unclassified__Vibrio;OTU17097;ASV31944	111	104	81	0	23	0	41	0	0	23	17	0	0	0	0	0	0	0	0	0	0	0	0	0	34	0	15	23	0	0	0	0	0	0	0	0	0	0	0	0	39	0	20	0	0	0	0	0	145
d__Bacteria;p__Proteobacteria;c__Gammaproteobacteria;o__Enterobacterales;f__Vibrionaceae;g__Vibrio;s__g__unclassified__Vibrio;OTU17097;ASV32030	58	56	62	0	0	0	0	0	0	0	0	0	0	0	0	0	0	0	0	0	0	0	0	0	13	0	0	0	0	0	0	0	0	0	0	0	0	0	0	0	9	0	0	0	0	0	0	0	36
d__Bacteria;p__Proteobacteria;c__Gammaproteobacteria;o__Enterobacterales;f__Vibrionaceae;g__Vibrio;s__g__unclassified__Vibrio;OTU17097;ASV32039	53	42	37	0	24	36	30	0	0	0	0	0	0	0	0	0	0	0	0	0	0	0	0	0	15	0	15	0	0	0	0	0	0	0	0	0	0	0	0	0	28	0	18	0	0	0	0	0	51
d__Bacteria;p__Proteobacteria;c__Gammaproteobacteria;o__Enterobacterales;f__Vibrionaceae;g__Vibrio;s__g__unclassified__Vibrio;OTU17097;ASV32129	153	126	203	0	6	0	0	0	0	0	0	0	0	0	0	0	0	0	69	0	0	0	0	0	7	0	0	0	0	0	0	0	0	0	0	0	0	0	0	0	17	0	0	0	0	0	0	0	7
d__Bacteria;p__Proteobacteria;c__Gammaproteobacteria;o__Enterobacterales;f__Vibrionaceae;g__Vibrio;s__g__unclassified__Vibrio;OTU17097;ASV32199	0	0	0	0	0	0	0	0	0	0	0	0	0	0	0	0	0	0	0	0	0	0	0	0	0	0	0	0	0	0	0	0	0	0	0	0	0	0	0	0	0	0	0	0	0	0	0	0	303
d__Bacteria;p__Proteobacteria;c__Gammaproteobacteria;o__Enterobacterales;f__Vibrionaceae;g__Vibrio;s__g__unclassified__Vibrio;OTU17097;ASV32200	234	176	284	0	0	0	0	0	0	0	0	0	0	0	0	0	0	28	0	0	0	0	0	0	60	0	0	0	0	0	0	0	0	40	0	0	0	0	0	0	0	0	0	0	0	0	0	0	0
d__Bacteria;p__Proteobacteria;c__Gammaproteobacteria;o__Enterobacterales;f__Vibrionaceae;g__Vibrio;s__g__unclassified__Vibrio;OTU17097;ASV32281	199	107	0	0	0	0	0	0	0	0	0	0	0	0	0	0	0	0	0	0	0	0	0	0	0	0	0	0	0	0	0	0	17	0	0	0	0	0	0	0	0	0	0	0	0	0	0	0	0
d__Bacteria;p__Proteobacteria;c__Gammaproteobacteria;o__Enterobacterales;f__Vibrionaceae;g__Vibrio;s__g__unclassified__Vibrio;OTU17097;ASV32334	115	83	101	0	0	0	0	0	0	0	0	0	0	0	0	0	0	0	0	0	0	0	0	0	0	0	0	0	0	0	0	0	0	0	0	0	0	0	0	0	0	0	0	0	0	0	0	0	0
d__Bacteria;p__Proteobacteria;c__Gammaproteobacteria;o__Enterobacterales;f__Vibrionaceae;g__Vibrio;s__g__unclassified__Vibrio;OTU17097;ASV33101	0	0	0	0	0	0	0	0	0	0	0	0	0	0	0	0	0	0	0	0	0	0	0	0	0	0	0	0	0	0	0	0	0	0	0	0	0	0	0	0	0	0	0	0	0	0	0	0	0
d__Bacteria;p__Proteobacteria;c__Gammaproteobacteria;o__Enterobacterales;f__Vibrionaceae;g__Vibrio;s__g__unclassified__Vibrio;OTU17197;ASV32486	0	0	0	0	0	0	0	0	0	0	0	0	0	0	0	0	0	0	0	0	0	0	0	0	0	0	0	0	0	0	0	0	0	0	0	0	0	0	0	0	0	0	0	0	0	0	0	0	0
d__Bacteria;p__Proteobacteria;c__Gammaproteobacteria;o__Enterobacterales;f__Vibrionaceae;g__Vibrio;s__g__unclassified__Vibrio;OTU17197;ASV38904	0	0	0	0	0	0	0	0	0	0	0	0	0	0	0	0	0	0	0	0	0	0	0	0	0	0	0	0	0	0	0	0	0	0	0	0	0	0	0	0	0	0	0	0	0	0	0	0	0
d__Bacteria;p__Proteobacteria;c__Gammaproteobacteria;o__Enterobacterales;f__Vibrionaceae;g__Vibrio;s__g__unclassified__Vibrio;OTU17248;ASV32219	0	0	0	0	0	0	0	0	0	0	0	0	35	45	0	11	0	0	0	0	0	0	0	0	0	0	0	0	14	0	23	0	0	0	0	0	0	0	0	0	0	0	0	0	45	22	32	42	0
d__Bacteria;p__Proteobacteria;c__Gammaproteobacteria;o__Enterobacterales;f__Vibrionaceae;g__Vibrio;s__g__unclassified__Vibrio;OTU17248;ASV32228	0	0	0	0	0	0	0	0	0	0	0	0	0	0	36	0	0	0	0	0	0	0	0	0	8	0	0	0	0	0	0	0	0	0	0	0	0	0	0	0	0	0	0	0	52	0	0	32	0
d__Bacteria;p__Proteobacteria;c__Gammaproteobacteria;o__Enterobacterales;f__Vibrionaceae;g__Vibrio;s__g__unclassified__Vibrio;OTU17248;ASV32447	0	0	0	0	0	0	0	0	0	0	0	0	0	0	0	0	0	0	0	0	0	0	0	0	0	0	0	0	0	0	0	0	0	0	0	0	0	0	0	0	0	0	0	0	0	0	0	0	0
d__Bacteria;p__Proteobacteria;c__Gammaproteobacteria;o__Enterobacterales;f__Vibrionaceae;g__Vibrio;s__g__unclassified__Vibrio;OTU17248;ASV33000	0	0	0	0	0	0	0	0	0	0	0	0	0	0	49	0	0	0	0	0	0	0	0	0	0	0	0	0	0	0	0	0	0	0	0	0	0	0	0	0	0	0	0	0	0	0	0	0	0
d__Bacteria;p__Proteobacteria;c__Gammaproteobacteria;o__Enterobacterales;f__Vibrionaceae;g__Vibrio;s__g__unclassified__Vibrio;OTU17248;ASV33866	0	0	0	0	0	0	0	0	0	0	0	0	0	0	0	0	0	0	0	0	0	0	0	0	0	0	0	0	0	0	0	0	0	0	0	0	0	0	0	0	0	0	0	0	0	0	0	0	0
d__Bacteria;p__Proteobacteria;c__Gammaproteobacteria;o__Enterobacterales;f__Vibrionaceae;g__Vibrio;s__g__unclassified__Vibrio;OTU17248;ASV35019	0	0	0	0	0	0	0	0	0	0	0	0	0	0	0	0	0	0	0	0	0	0	0	0	0	0	0	0	0	0	0	0	0	0	0	0	0	0	0	0	0	0	0	0	0	0	0	0	0
d__Bacteria;p__Proteobacteria;c__Gammaproteobacteria;o__Enterobacterales;f__Vibrionaceae;g__Vibrio;s__g__unclassified__Vibrio;OTU17330;ASV32408	0	0	0	0	0	0	0	0	0	0	0	0	0	0	0	0	0	0	0	0	0	0	0	0	0	0	0	0	0	0	0	0	0	0	0	0	0	0	0	0	0	0	0	0	0	0	0	0	0
d__Bacteria;p__Proteobacteria;c__Gammaproteobacteria;o__Enterobacterales;f__Vibrionaceae;g__Vibrio;s__g__unclassified__Vibrio;OTU17330;ASV34647	0	0	0	0	0	0	0	0	0	0	0	0	0	0	0	0	0	0	0	0	0	0	0	0	0	0	0	0	0	0	0	0	0	0	0	0	0	0	0	0	0	0	0	0	0	0	0	0	0
d__Bacteria;p__Proteobacteria;c__Gammaproteobacteria;o__Enterobacterales;f__Vibrionaceae;g__Vibrio;s__g__unclassified__Vibrio;OTU17366;ASV32507	14	0	13	0	0	0	0	0	0	0	0	0	0	0	0	0	0	0	0	0	0	0	0	0	0	0	0	0	0	0	0	0	0	0	0	0	0	0	0	0	0	0	0	0	0	0	5	0	0
d__Bacteria;p__Proteobacteria;c__Gammaproteobacteria;o__Enterobacterales;f__Vibrionaceae;g__Vibrio;s__g__unclassified__Vibrio;OTU17482;ASV36557	0	0	0	0	0	0	0	0	0	0	0	0	0	0	0	0	0	0	0	0	0	0	0	0	0	0	0	0	0	0	0	0	0	0	0	0	0	0	0	0	0	0	0	0	0	0	0	0	11
d__Bacteria;p__Proteobacteria;c__Gammaproteobacteria;o__Enterobacterales;f__Vibrionaceae;g__Vibrio;s__g__unclassified__Vibrio;OTU17482;ASV32761	0	0	0	0	0	0	0	0	0	0	13	0	0	0	0	0	0	0	0	0	0	0	0	0	0	0	0	0	0	0	0	0	0	0	0	0	0	0	0	0	0	0	0	0	0	0	18	0	35
d__Bacteria;p__Proteobacteria;c__Gammaproteobacteria;o__Enterobacterales;f__Vibrionaceae;g__Vibrio;s__g__unclassified__Vibrio;OTU17667;ASV33208	0	0	0	0	0	0	0	0	0	0	0	0	0	0	0	0	0	0	0	0	0	0	0	0	0	0	0	0	0	0	0	0	0	0	0	0	0	0	0	0	0	0	0	0	0	0	0	0	0
d__Bacteria;p__Proteobacteria;c__Gammaproteobacteria;o__Enterobacterales;f__Vibrionaceae;g__Vibrio;s__g__unclassified__Vibrio;OTU24138;ASV43465	0	0	0	0	0	0	0	0	0	0	0	0	0	0	0	0	0	0	0	0	0	0	0	0	0	0	0	0	0	0	0	0	0	0	0	0	0	0	0	0	0	0	0	0	0	0	0	0	0
d__Bacteria;p__Proteobacteria;c__Gammaproteobacteria;o__Enterobacterales;f__Vibrionaceae;g__Vibrio;s__g__unclassified__Vibrio;OTU27642;ASV47385	0	0	0	0	0	0	0	0	0	0	0	0	0	0	0	0	0	0	0	0	0	0	0	0	0	0	0	0	0	0	0	0	0	0	0	0	0	0	0	0	0	0	0	0	0	0	0	0	0
d__Bacteria;p__Proteobacteria;c__Gammaproteobacteria;o__Gammaproteobacteria Incertae Sedis;f__Unknown Family;g__Marinicella;s__g__unclassified__Marinicella;OTU17258;ASV34554	0	11	0	0	0	0	0	0	0	0	0	0	0	0	0	0	0	0	0	0	0	0	0	0	0	0	0	0	0	0	0	0	0	0	0	0	0	0	0	0	0	0	0	0	0	0	0	0	0
d__Bacteria;p__Proteobacteria;c__Gammaproteobacteria;o__Gammaproteobacteria Incertae Sedis;f__Unknown Family;g__Marinicella;s__g__unclassified__Marinicella;OTU17258;ASV36663	0	0	0	0	0	0	0	0	0	0	0	0	0	0	0	0	0	0	0	0	0	0	0	0	0	0	0	0	0	0	0	0	0	0	0	0	0	0	0	0	0	0	0	0	11	0	0	0	0
d__Bacteria;p__Proteobacteria;c__Gammaproteobacteria;o__Gammaproteobacteria Incertae Sedis;f__Unknown Family;g__Marinicella;s__g__unclassified__Marinicella;OTU17258;ASV36697	10	0	0	0	0	0	0	0	0	0	0	0	0	0	0	0	0	0	0	0	0	0	0	0	0	0	0	0	0	0	0	0	0	0	0	0	0	0	0	0	0	0	0	0	0	0	0	0	0
d__Bacteria;p__Proteobacteria;c__Gammaproteobacteria;o__Gammaproteobacteria Incertae Sedis;f__Unknown Family;g__Marinicella;s__g__unclassified__Marinicella;OTU18288;ASV34734	0	0	0	0	0	0	0	0	0	0	0	0	0	0	0	0	0	0	0	0	0	0	0	0	0	0	0	0	0	0	0	0	0	0	0	0	0	0	0	0	0	0	0	0	0	0	0	0	0
d__Bacteria;p__Proteobacteria;c__Gammaproteobacteria;o__Gammaproteobacteria Incertae Sedis;f__Unknown Family;g__Marinicella;s__g__unclassified__Marinicella;OTU18288;ASV36857	0	0	0	0	0	0	0	0	0	0	0	0	0	0	0	0	0	0	0	0	0	0	0	0	0	0	0	0	0	0	0	0	0	0	0	0	0	0	0	0	0	0	0	0	0	0	0	0	0
d__Bacteria;p__Proteobacteria;c__Gammaproteobacteria;o__Gammaproteobacteria Incertae Sedis;f__Unknown Family;g__Marinicella;s__g__unclassified__Marinicella;OTU19156;ASV37537	0	7	0	0	0	0	0	0	0	0	0	0	0	0	0	0	0	0	0	0	0	0	0	0	0	0	0	0	0	0	0	0	0	0	0	0	0	0	0	0	0	0	0	0	0	0	0	0	0
d__Bacteria;p__Proteobacteria;c__Gammaproteobacteria;o__Gammaproteobacteria_Incertae_Sedis;f__Unknown_Family;g__Marinicella;s__Marinicella litoralis;OTU18415;ASV35035	25	0	0	0	0	0	0	0	0	0	0	0	0	0	0	0	0	0	0	0	0	0	0	0	0	0	0	0	0	0	0	0	0	0	0	0	0	0	0	0	0	0	0	0	0	0	0	0	0
d__Bacteria;p__Proteobacteria;c__Gammaproteobacteria;o__Granulosicoccales;f__Granulosicoccaceae;g__Granulosicoccus;s__g__unclassified__Granulosicoccus;OTU17051;ASV31923	45	8	0	0	13	15	0	29	0	0	123	0	0	18	24	12	0	0	0	0	0	14	0	0	246	65	182	321	13	17	0	0	0	0	0	0	11	9	0	21	37	0	0	0	0	0	0	6	479
d__Bacteria;p__Proteobacteria;c__Gammaproteobacteria;o__Granulosicoccales;f__Granulosicoccaceae;g__Granulosicoccus;s__g__unclassified__Granulosicoccus;OTU17051;ASV34068	0	0	0	0	0	0	0	0	9	0	0	0	0	0	0	0	0	0	0	0	0	0	0	0	0	0	0	0	0	0	0	0	0	0	0	0	0	0	0	0	0	0	0	0	0	0	0	0	0
d__Bacteria;p__Proteobacteria;c__Gammaproteobacteria;o__Granulosicoccales;f__Granulosicoccaceae;g__Granulosicoccus;s__g__unclassified__Granulosicoccus;OTU17051;ASV36568	0	0	0	0	0	6	0	5	0	0	0	0	0	0	0	0	0	0	0	0	0	0	0	0	0	0	0	0	0	0	0	0	0	0	0	0	0	0	0	0	0	0	0	0	0	0	0	0	0
d__Bacteria;p__Proteobacteria;c__Gammaproteobacteria;o__Granulosicoccales;f__Granulosicoccaceae;g__Granulosicoccus;s__g__unclassified__Granulosicoccus;OTU17195;ASV32089	0	0	0	0	0	0	0	0	0	0	137	4	0	0	33	0	0	0	0	0	0	0	0	0	15	26	78	109	56	39	18	11	0	13	0	0	328	128	45	40	159	59	34	28	23	0	0	0	0
d__Bacteria;p__Proteobacteria;c__Gammaproteobacteria;o__Granulosicoccales;f__Granulosicoccaceae;g__Granulosicoccus;s__g__unclassified__Granulosicoccus;OTU17684;ASV33615	0	0	0	0	0	0	0	0	0	0	7	0	0	0	0	0	0	0	0	0	0	0	5	3	0	0	0	16	0	0	0	0	0	0	0	0	0	0	2	0	0	0	0	35	0	0	0	0	0
d__Bacteria;p__Proteobacteria;c__Gammaproteobacteria;o__Pseudomonadales;f__Cellvibrionaceae;g__Agaribacterium;s__g__unclassified__Agaribacterium;OTU17988;ASV33989	35	0	13	0	0	0	0	0	0	0	0	0	0	0	0	0	0	8	0	4	0	0	0	0	0	0	0	0	0	0	0	0	0	0	0	0	0	0	0	0	0	0	0	0	0	0	0	0	0
d__Bacteria;p__Proteobacteria;c__Gammaproteobacteria;o__Pseudomonadales;f__Cellvibrionaceae;g__f__unclassified__Cellvibrionaceae;s__f__g__unclassified__Cellvibrionaceae;OTU17158;ASV32007	310	1233	627	0	0	0	0	6	0	0	0	0	0	0	0	0	0	0	0	0	0	0	0	0	0	0	0	0	0	0	0	0	0	0	0	0	0	0	0	0	0	0	0	0	0	0	0	0	0
d__Bacteria;p__Proteobacteria;c__Gammaproteobacteria;o__Pseudomonadales;f__Cellvibrionaceae;g__f__unclassified__Cellvibrionaceae;s__f__g__unclassified__Cellvibrionaceae;OTU17158;ASV34296	0	0	45	0	0	0	0	0	0	0	0	0	0	0	0	0	0	0	0	0	0	0	0	0	0	0	0	0	0	0	0	0	0	0	0	0	0	0	0	0	0	0	0	0	0	0	0	0	0
d__Bacteria;p__Proteobacteria;c__Gammaproteobacteria;o__Pseudomonadales;f__Cellvibrionaceae;g__f__unclassified__Cellvibrionaceae;s__f__g__unclassified__Cellvibrionaceae;OTU17895;ASV33760	0	0	0	0	0	0	0	0	0	0	0	0	0	0	0	0	0	0	0	0	0	0	0	0	0	0	0	0	0	0	0	0	0	0	0	0	0	0	0	0	0	0	0	0	0	0	0	0	0
d__Bacteria;p__Proteobacteria;c__Gammaproteobacteria;o__Pseudomonadales;f__Cellvibrionaceae;g__f__unclassified__Cellvibrionaceae;s__f__g__unclassified__Cellvibrionaceae;OTU18000;ASV34005	53	0	6	0	0	0	0	0	0	0	0	0	0	0	0	0	0	0	0	0	0	0	0	0	0	0	0	0	0	0	0	0	0	0	0	0	0	0	0	0	0	0	0	0	0	0	0	0	0
d__Bacteria;p__Proteobacteria;c__Gammaproteobacteria;o__Pseudomonadales;f__Cellvibrionaceae;g__f__unclassified__Cellvibrionaceae;s__f__g__unclassified__Cellvibrionaceae;OTU18390;ASV35492	0	0	0	0	0	0	0	0	0	0	0	0	0	0	0	0	0	0	0	0	0	0	0	0	0	0	0	0	0	0	0	0	0	0	0	0	0	0	0	0	0	0	0	0	0	0	0	0	0
d__Bacteria;p__Proteobacteria;c__Gammaproteobacteria;o__Pseudomonadales;f__Cellvibrionaceae;g__f__unclassified__Cellvibrionaceae;s__f__g__unclassified__Cellvibrionaceae;OTU26694;ASV46334	0	0	0	0	0	0	0	0	0	0	0	0	0	0	0	2	0	0	0	0	0	0	0	0	0	0	0	0	0	0	0	0	0	0	0	0	0	0	0	0	0	0	0	0	0	0	0	0	0
d__Bacteria;p__Proteobacteria;c__Gammaproteobacteria;o__Pseudomonadales;f__Cellvibrionaceae;g__Marinagarivorans;s__g__unclassified__Marinagarivorans;OTU17135;ASV32052	588	601	544	0	0	0	0	0	0	0	0	0	0	0	0	0	0	0	0	0	0	0	0	0	0	0	0	0	0	0	0	0	0	0	0	0	0	0	0	0	0	0	0	0	0	0	0	0	0
d__Bacteria;p__Proteobacteria;c__Gammaproteobacteria;o__Pseudomonadales;f__Cellvibrionaceae;g__Marinagarivorans;s__g__unclassified__Marinagarivorans;OTU17135;ASV32618	333	0	0	0	0	0	0	21	0	0	0	0	0	0	0	0	0	0	0	0	0	0	0	0	0	0	0	0	0	0	0	0	0	0	0	0	0	0	0	0	0	0	0	0	0	0	0	0	0
d__Bacteria;p__Proteobacteria;c__Gammaproteobacteria;o__Pseudomonadales;f__Cellvibrionaceae;g__Umboniibacter;s__g__unclassified__Umboniibacter;OTU17373;ASV32513	0	0	0	0	0	0	0	0	0	0	0	0	0	0	0	0	0	0	0	0	0	0	0	0	0	0	0	0	0	0	0	0	0	0	0	0	0	0	0	0	0	0	0	0	0	0	0	0	0
d__Bacteria;p__Proteobacteria;c__Gammaproteobacteria;o__Pseudomonadales;f__Halieaceae;g__Halioglobus;s__g__unclassified__Halioglobus;OTU17171;ASV33642	0	0	0	0	0	0	0	0	0	0	0	0	0	0	0	0	0	0	0	0	0	0	0	0	0	0	0	0	0	0	0	0	0	0	0	0	0	0	0	0	0	0	0	0	0	0	0	0	0
d__Bacteria;p__Proteobacteria;c__Gammaproteobacteria;o__Pseudomonadales;f__Halieaceae;g__Halioglobus;s__g__unclassified__Halioglobus;OTU17171;ASV34664	0	0	0	0	0	0	0	0	0	0	0	0	0	0	0	0	0	0	0	0	0	0	0	0	0	0	0	0	0	0	0	0	0	0	0	0	0	0	0	0	0	0	0	0	0	0	0	0	0
d__Bacteria;p__Proteobacteria;c__Gammaproteobacteria;o__Pseudomonadales;f__Halieaceae;g__Halioglobus;s__g__unclassified__Halioglobus;OTU17885;ASV37539	0	0	7	0	0	0	0	0	0	0	0	0	0	0	0	0	0	0	0	0	0	0	0	0	0	0	0	0	0	0	0	0	0	0	0	0	0	0	0	0	0	0	0	0	0	0	0	0	0
d__Bacteria;p__Proteobacteria;c__Gammaproteobacteria;o__Pseudomonadales;f__Halieaceae;g__Luminiphilus;s__g__unclassified__Luminiphilus;OTU26302;ASV42145	0	0	0	0	0	0	0	0	0	0	0	0	0	0	0	0	0	0	0	0	0	0	0	0	0	0	0	0	0	3	0	0	0	0	0	0	0	0	0	0	0	0	0	0	0	0	0	0	0
d__Bacteria;p__Proteobacteria;c__Gammaproteobacteria;o__Pseudomonadales;f__Halieaceae;g__OM60(NOR5) clade;s__g__unclassified__OM60(NOR5) clade;OTU17356;ASV33612	0	0	0	0	0	0	0	0	0	0	0	0	0	0	0	0	0	0	0	0	0	0	0	0	0	0	0	0	0	0	0	0	0	0	0	0	0	0	0	0	0	0	0	0	0	0	0	0	0
d__Bacteria;p__Proteobacteria;c__Gammaproteobacteria;o__Pseudomonadales;f__Halieaceae;g__OM60(NOR5) clade;s__g__unclassified__OM60(NOR5) clade;OTU18210;ASV35040	0	0	0	0	0	0	0	0	0	0	0	0	0	0	0	0	0	0	0	0	0	0	0	0	0	0	0	0	0	0	0	0	0	0	0	0	0	0	0	0	0	0	0	0	0	0	0	0	0
d__Bacteria;p__Proteobacteria;c__Gammaproteobacteria;o__Pseudomonadales;f__Halieaceae;g__OM60(NOR5) clade;s__g__unclassified__OM60(NOR5) clade;OTU18337;ASV36189	0	0	0	0	0	0	0	0	0	0	0	0	0	0	0	0	0	0	0	0	0	0	0	0	0	0	0	0	0	0	0	0	0	0	0	0	0	0	0	0	0	0	0	0	0	0	0	0	0
d__Bacteria;p__Proteobacteria;c__Gammaproteobacteria;o__Pseudomonadales;f__Halomonadaceae;g__Cobetia;s__g__unclassified__Cobetia;OTU17253;ASV32234	109	54	57	0	0	0	0	0	0	0	0	0	0	0	12	0	0	0	0	0	0	0	0	0	0	0	0	0	0	0	0	0	0	0	0	0	0	0	0	0	0	0	0	0	0	0	0	0	0
d__Bacteria;p__Proteobacteria;c__Gammaproteobacteria;o__Pseudomonadales;f__Halomonadaceae;g__Halomonas;s__g__unclassified__Halomonas;OTU17478;ASV32749	73	172	33	0	0	0	0	0	0	0	0	0	0	0	0	0	0	0	0	0	0	0	0	0	0	0	0	0	0	0	0	0	0	0	0	0	0	0	0	0	0	0	0	0	0	0	0	0	0
d__Bacteria;p__Proteobacteria;c__Gammaproteobacteria;o__Pseudomonadales;f__Halomonadaceae;g__Halomonas;s__g__unclassified__Halomonas;OTU17644;ASV34484	0	0	0	0	0	0	0	0	0	0	0	0	0	11	28	0	0	0	0	0	0	0	0	0	0	0	0	0	0	0	0	0	0	0	0	0	0	0	0	0	0	0	0	0	0	0	0	0	0
d__Bacteria;p__Proteobacteria;c__Gammaproteobacteria;o__Pseudomonadales;f__Halomonadaceae;g__Halomonas;s__g__unclassified__Halomonas;OTU17644;ASV34893	0	0	0	0	0	0	0	0	0	0	0	0	0	0	0	0	0	0	0	0	0	0	0	0	0	0	0	0	0	0	0	0	0	0	0	0	0	0	0	0	0	0	0	0	0	0	10	0	0
d__Bacteria;p__Proteobacteria;c__Gammaproteobacteria;o__Pseudomonadales;f__Halomonadaceae;g__Halomonas;s__g__unclassified__Halomonas;OTU17644;ASV35389	0	20	0	0	0	0	0	0	0	0	0	0	0	0	0	0	0	0	0	0	0	0	0	0	0	0	0	0	0	0	0	0	0	0	0	0	0	0	0	0	0	0	0	0	0	0	0	0	0
d__Bacteria;p__Proteobacteria;c__Gammaproteobacteria;o__Pseudomonadales;f__Halomonadaceae;g__Halomonas;s__g__unclassified__Halomonas;OTU18287;ASV34733	0	0	0	0	0	0	0	0	0	0	0	0	0	0	0	0	0	0	0	0	0	0	0	0	0	0	0	0	0	0	0	0	0	0	0	0	0	0	0	0	0	0	0	0	0	0	0	0	0
d__Bacteria;p__Proteobacteria;c__Gammaproteobacteria;o__Pseudomonadales;f__Halomonadaceae;g__Halomonas;s__g__unclassified__Halomonas;OTU18287;ASV40512	0	0	0	0	0	0	0	0	0	0	0	0	0	0	0	0	0	0	0	0	0	0	0	0	0	0	0	0	0	0	0	0	0	0	0	0	0	0	0	0	0	0	0	0	0	0	0	0	0
d__Bacteria;p__Proteobacteria;c__Gammaproteobacteria;o__Pseudomonadales;f__Halomonadaceae;g__Halomonas;s__g__unclassified__Halomonas;OTU19910;ASV39393	0	0	0	0	0	0	0	4	0	0	0	0	0	0	0	0	0	0	0	0	0	0	0	0	0	0	0	0	0	0	0	0	0	0	0	0	0	0	0	0	0	0	0	0	0	0	0	0	0
d__Bacteria;p__Proteobacteria;c__Gammaproteobacteria;o__Pseudomonadales;f__Halomonadaceae;g__Halomonas;s__g__unclassified__Halomonas;OTU20485;ASV39035	0	4	0	0	0	0	0	0	0	0	0	0	0	0	0	0	0	0	0	0	0	0	0	0	0	0	0	0	0	0	0	0	0	0	0	0	0	0	0	0	0	0	0	0	0	0	0	0	0
d__Bacteria;p__Proteobacteria;c__Gammaproteobacteria;o__Pseudomonadales;f__Halomonadaceae;g__Kushneria;s__g__unclassified__Kushneria;OTU19056;ASV36490	11	0	0	0	0	0	0	0	0	0	0	0	0	0	0	0	0	0	0	0	0	0	0	0	0	0	0	0	0	0	0	0	0	0	0	0	0	0	0	0	0	0	0	0	0	0	0	0	0
d__Bacteria;p__Proteobacteria;c__Gammaproteobacteria;o__Pseudomonadales;f__Litoricolaceae;g__Litoricola;s__g__unclassified__Litoricola;OTU17333;ASV32425	0	0	0	0	0	0	0	0	0	0	0	0	0	0	0	0	0	0	0	0	0	0	0	0	0	0	0	0	0	0	0	0	0	0	0	0	0	0	0	0	0	0	0	0	0	0	0	5	0
d__Bacteria;p__Proteobacteria;c__Gammaproteobacteria;o__Pseudomonadales;f__Marinobacteraceae;g__Marinobacter;s__g__unclassified__Marinobacter;OTU17692;ASV36180	13	0	0	0	0	0	0	0	0	0	0	0	0	0	0	0	0	0	0	0	0	0	0	0	0	0	0	0	0	0	0	0	0	0	0	0	0	0	0	0	0	0	0	0	0	0	0	0	0
d__Bacteria;p__Proteobacteria;c__Gammaproteobacteria;o__Pseudomonadales;f__Marinobacteraceae;g__Marinobacter;s__g__unclassified__Marinobacter;OTU17692;ASV36489	11	0	0	0	0	0	0	0	0	0	0	0	0	0	0	0	0	0	0	0	0	0	0	0	0	0	0	0	0	0	0	0	0	0	0	0	0	0	0	0	0	0	0	0	0	0	0	0	0
d__Bacteria;p__Proteobacteria;c__Gammaproteobacteria;o__Pseudomonadales;f__Marinobacteraceae;g__Marinobacter;s__g__unclassified__Marinobacter;OTU23123;ASV42349	2	0	0	0	0	0	0	0	0	0	0	0	0	0	0	0	0	0	0	0	0	0	0	0	0	0	0	0	0	0	0	0	0	0	0	0	0	0	0	0	0	0	0	0	0	0	0	0	0
d__Bacteria;p__Proteobacteria;c__Gammaproteobacteria;o__Pseudomonadales;f__Marinomonadaceae;g__Marinomonas;s__g__unclassified__Marinomonas;OTU17096;ASV32556	0	0	0	0	0	0	0	0	0	0	0	0	0	0	0	0	0	0	0	0	0	0	0	0	0	0	0	0	0	0	0	0	0	0	0	0	0	0	0	0	0	0	0	0	0	0	0	0	0
d__Bacteria;p__Proteobacteria;c__Gammaproteobacteria;o__Pseudomonadales;f__Marinomonadaceae;g__Marinomonas;s__g__unclassified__Marinomonas;OTU17303;ASV33202	0	0	0	0	52	44	49	0	0	0	0	0	0	0	0	0	0	0	0	0	0	0	0	0	0	0	0	0	0	0	0	0	0	0	0	0	0	0	0	0	0	0	0	0	0	0	0	0	0
d__Bacteria;p__Proteobacteria;c__Gammaproteobacteria;o__Pseudomonadales;f__Marinomonadaceae;g__Marinomonas;s__g__unclassified__Marinomonas;OTU17303;ASV35125	0	0	0	0	0	0	0	0	0	0	0	0	0	0	0	0	0	0	0	0	0	0	0	0	0	0	0	0	0	0	0	0	0	0	0	0	0	0	0	0	0	0	0	0	0	0	0	0	0
d__Bacteria;p__Proteobacteria;c__Gammaproteobacteria;o__Pseudomonadales;f__Marinomonadaceae;g__Marinomonas;s__g__unclassified__Marinomonas;OTU18017;ASV34048	0	0	0	0	0	0	0	0	0	0	0	0	0	0	0	0	0	0	0	0	0	0	0	0	0	0	0	0	0	0	0	0	0	0	0	0	0	0	0	0	42	15	0	0	0	0	0	0	0
d__Bacteria;p__Proteobacteria;c__Gammaproteobacteria;o__Pseudomonadales;f__Marinomonadaceae;g__Marinomonas;s__g__unclassified__Marinomonas;OTU22167;ASV41208	0	0	0	0	0	0	0	0	0	0	0	0	0	0	0	0	0	0	0	0	0	0	0	0	0	0	0	0	0	0	0	0	0	0	0	0	0	0	0	0	0	0	0	0	0	0	0	0	0
d__Bacteria;p__Proteobacteria;c__Gammaproteobacteria;o__Pseudomonadales;f__Moraxellaceae;g__Acinetobacter;s__Acinetobacter johnsonii;OTU17053;ASV31895	0	0	0	0	0	0	0	15	0	0	140	0	196	314	81	0	0	0	0	0	0	0	0	0	0	0	77	0	346	854	266	169	0	0	0	0	0	0	0	0	0	0	0	0	424	2254	283	0	0
d__Bacteria;p__Proteobacteria;c__Gammaproteobacteria;o__Pseudomonadales;f__Moraxellaceae;g__Acinetobacter;s__Acinetobacter lwoffii;OTU17234;ASV32233	0	0	0	0	0	0	0	0	0	0	0	0	0	0	0	136	0	0	0	0	0	0	0	0	0	0	0	0	0	0	0	0	0	0	0	0	0	0	0	0	0	0	0	0	0	0	0	47	0
d__Bacteria;p__Proteobacteria;c__Gammaproteobacteria;o__Pseudomonadales;f__Moraxellaceae;g__Acinetobacter;s__Acinetobacter radioresistens;OTU17234;ASV32251	0	0	0	0	0	0	0	0	0	0	198	0	0	0	0	0	0	0	0	0	0	0	0	0	0	0	416	0	0	0	0	0	0	0	0	0	0	0	0	0	122	12	31	0	0	100	0	0	0
d__Bacteria;p__Proteobacteria;c__Gammaproteobacteria;o__Pseudomonadales;f__Moraxellaceae;g__Acinetobacter;s__g__unclassified__Acinetobacter;OTU17053;ASV31837	0	17	0	0	0	0	0	0	56	0	169	0	648	1134	348	100	0	0	0	0	0	0	0	0	0	0	94	0	243	580	207	562	0	0	0	0	0	0	0	0	156	64	107	0	695	7824	606	149	0
d__Bacteria;p__Proteobacteria;c__Gammaproteobacteria;o__Pseudomonadales;f__Moraxellaceae;g__Acinetobacter;s__g__unclassified__Acinetobacter;OTU17053;ASV31914	0	0	0	0	0	0	0	0	0	0	27	0	166	269	74	50	0	0	0	0	0	0	0	0	0	0	35	0	192	402	182	161	0	0	0	0	0	0	0	0	173	0	47	0	394	2016	179	66	28
d__Bacteria;p__Proteobacteria;c__Gammaproteobacteria;o__Pseudomonadales;f__Moraxellaceae;g__Acinetobacter;s__g__unclassified__Acinetobacter;OTU17053;ASV31967	0	0	0	0	0	0	0	0	0	0	13	0	79	150	30	0	0	0	0	0	0	0	0	0	0	28	49	0	135	311	137	0	0	0	0	0	0	0	0	0	0	0	0	0	233	1243	116	0	0
d__Bacteria;p__Proteobacteria;c__Gammaproteobacteria;o__Pseudomonadales;f__Moraxellaceae;g__Acinetobacter;s__g__unclassified__Acinetobacter;OTU17053;ASV37855	0	0	0	0	0	0	0	0	0	0	0	0	0	0	0	0	0	0	0	0	0	0	0	0	0	0	0	0	0	0	0	0	0	0	0	0	0	0	0	0	0	0	0	0	0	7	0	0	0
d__Bacteria;p__Proteobacteria;c__Gammaproteobacteria;o__Pseudomonadales;f__Moraxellaceae;g__Acinetobacter;s__g__unclassified__Acinetobacter;OTU17162;ASV32384	0	0	0	0	0	0	0	0	4	0	432	65	0	0	0	0	0	0	0	0	0	0	0	0	0	0	0	0	0	0	0	0	0	0	0	0	0	0	0	0	0	0	44	25	0	0	0	0	0
d__Bacteria;p__Proteobacteria;c__Gammaproteobacteria;o__Pseudomonadales;f__Moraxellaceae;g__Psychrobacter;s__g__unclassified__Psychrobacter;OTU17069;ASV31824	45	31	28	0	0	0	0	12	0	0	0	14619	0	0	0	3424	0	0	0	0	0	0	0	12	0	0	0	85	0	0	0	44	0	0	0	0	0	0	0	5	0	0	0	62	0	0	0	62	10
d__Bacteria;p__Proteobacteria;c__Gammaproteobacteria;o__Pseudomonadales;f__Moraxellaceae;g__Psychrobacter;s__g__unclassified__Psychrobacter;OTU17069;ASV31876	0	0	0	0	0	0	0	0	0	0	0	5567	0	0	0	507	0	0	0	0	0	0	0	0	0	0	0	0	0	0	0	0	0	0	0	0	0	0	0	0	0	0	0	38	0	0	0	0	0
d__Bacteria;p__Proteobacteria;c__Gammaproteobacteria;o__Pseudomonadales;f__Moraxellaceae;g__Psychrobacter;s__g__unclassified__Psychrobacter;OTU17069;ASV34605	0	0	0	0	0	0	0	0	0	0	0	35	0	0	0	0	0	0	0	0	0	0	0	0	0	0	0	0	0	0	0	0	0	0	0	0	0	0	0	0	0	0	0	0	0	0	0	0	0
d__Bacteria;p__Proteobacteria;c__Gammaproteobacteria;o__Pseudomonadales;f__Moraxellaceae;g__Psychrobacter;s__g__unclassified__Psychrobacter;OTU17358;ASV32477	0	0	0	0	0	0	0	0	0	0	0	276	0	0	0	0	0	0	0	0	17	12	11	0	0	0	0	0	0	0	0	0	0	0	0	0	6	14	10	0	0	0	0	0	0	0	0	0	0
d__Bacteria;p__Proteobacteria;c__Gammaproteobacteria;o__Pseudomonadales;f__Moraxellaceae;g__Psychrobacter;s__g__unclassified__Psychrobacter;OTU17358;ASV32633	172	79	85	0	0	0	0	0	0	0	0	0	0	0	0	0	0	0	0	0	0	0	0	0	0	0	0	0	0	0	0	0	0	0	0	0	0	0	0	0	0	0	0	0	0	0	0	0	0
d__Bacteria;p__Proteobacteria;c__Gammaproteobacteria;o__Pseudomonadales;f__Moraxellaceae;g__Psychrobacter;s__g__unclassified__Psychrobacter;OTU17358;ASV33734	0	0	0	0	0	0	0	0	0	0	0	64	0	0	0	0	0	0	0	0	0	0	0	0	0	0	0	0	0	0	0	0	0	0	0	0	0	0	15	0	0	0	0	0	0	0	0	0	0
d__Bacteria;p__Proteobacteria;c__Gammaproteobacteria;o__Pseudomonadales;f__Moraxellaceae;g__Psychrobacter;s__g__unclassified__Psychrobacter;OTU17358;ASV34295	0	24	21	0	0	0	0	0	0	0	0	0	0	0	0	0	0	0	0	0	0	0	0	0	0	0	0	0	0	0	0	0	0	0	0	0	0	0	0	0	0	0	0	0	0	0	0	0	0
d__Bacteria;p__Proteobacteria;c__Gammaproteobacteria;o__Pseudomonadales;f__Moraxellaceae;g__Psychrobacter;s__g__unclassified__Psychrobacter;OTU17358;ASV36179	13	0	0	0	0	0	0	0	0	0	0	0	0	0	0	0	0	0	0	0	0	0	0	0	0	0	0	0	0	0	0	0	0	0	0	0	0	0	0	0	0	0	0	0	0	0	0	0	0
d__Bacteria;p__Proteobacteria;c__Gammaproteobacteria;o__Pseudomonadales;f__Moraxellaceae;g__Psychrobacter;s__g__unclassified__Psychrobacter;OTU17456;ASV33225	46	51	37	0	0	0	0	0	0	0	0	0	0	0	0	0	0	0	0	0	0	0	0	0	0	0	0	0	0	0	0	0	0	0	0	0	0	0	0	0	0	0	0	0	0	0	0	0	0
d__Bacteria;p__Proteobacteria;c__Gammaproteobacteria;o__Pseudomonadales;f__Moraxellaceae;g__Psychrobacter;s__g__unclassified__Psychrobacter;OTU17456;ASV33492	0	0	0	0	0	0	0	0	0	0	0	96	0	0	0	0	0	0	0	0	0	0	0	0	0	0	0	0	0	0	0	0	0	0	0	0	0	0	0	0	0	0	0	5	0	0	0	0	0
d__Bacteria;p__Proteobacteria;c__Gammaproteobacteria;o__Pseudomonadales;f__Moraxellaceae;g__Psychrobacter;s__g__unclassified__Psychrobacter;OTU17456;ASV35180	0	0	0	0	0	0	0	0	0	0	0	0	0	0	0	0	0	0	0	0	0	0	0	0	15	0	0	0	0	0	0	0	0	0	0	0	0	0	0	0	0	0	0	0	0	0	0	0	0
d__Bacteria;p__Proteobacteria;c__Gammaproteobacteria;o__Pseudomonadales;f__Moraxellaceae;g__Psychrobacter;s__g__unclassified__Psychrobacter;OTU17456;ASV40072	0	0	0	0	0	0	0	0	0	0	0	0	0	0	0	0	0	0	0	0	0	0	0	0	0	0	0	0	0	0	0	0	0	0	0	0	0	0	0	0	0	0	0	0	0	0	0	0	0
d__Bacteria;p__Proteobacteria;c__Gammaproteobacteria;o__Pseudomonadales;f__Moraxellaceae;g__Psychrobacter;s__g__unclassified__Psychrobacter;OTU17891;ASV34268	46	0	0	0	0	0	0	0	0	0	0	0	0	0	0	0	0	0	0	0	0	0	0	0	0	0	0	0	0	0	0	0	0	0	0	0	0	0	0	0	0	0	0	0	0	0	0	0	0
d__Bacteria;p__Proteobacteria;c__Gammaproteobacteria;o__Pseudomonadales;f__Moraxellaceae;g__Psychrobacter;s__Psychrobacter celer;OTU17456;ASV33119	44	40	39	0	0	0	0	0	0	0	0	0	0	0	0	0	0	0	0	0	0	0	0	0	0	0	0	0	0	0	0	0	0	0	0	0	0	0	0	0	0	0	0	0	0	0	0	0	0
d__Bacteria;p__Proteobacteria;c__Gammaproteobacteria;o__Pseudomonadales;f__Moraxellaceae;g__Psychrobacter;s__Psychrobacter celer;OTU17891;ASV34756	0	0	0	0	0	0	0	0	0	0	0	0	0	0	0	0	0	0	0	0	0	0	0	0	0	0	0	0	0	0	0	0	0	0	0	0	0	0	0	0	0	0	0	0	0	0	0	0	0
d__Bacteria;p__Proteobacteria;c__Gammaproteobacteria;o__Pseudomonadales;f__Moraxellaceae;g__Psychrobacter;s__Psychrobacter celer;OTU17891;ASV35030	0	0	0	0	0	0	0	0	0	0	0	0	0	0	0	0	0	0	0	0	0	0	0	0	0	0	0	0	0	0	0	0	0	0	0	0	0	0	0	0	0	0	0	0	0	0	0	0	0
d__Bacteria;p__Proteobacteria;c__Gammaproteobacteria;o__Pseudomonadales;f__Moraxellaceae;g__Psychrobacter;s__Psychrobacter marincola;OTU17456;ASV32689	89	92	75	0	0	0	0	5	0	0	0	0	0	0	0	0	0	0	0	0	0	0	0	0	0	0	0	0	0	0	0	0	0	0	0	0	0	0	0	0	0	0	0	0	0	0	0	0	0
d__Bacteria;p__Proteobacteria;c__Gammaproteobacteria;o__Pseudomonadales;f__Moraxellaceae;g__Psychrobacter;s__Psychrobacter piscatorii;OTU17069;ASV32822	63	0	0	0	0	0	0	0	0	0	0	168	0	0	0	0	0	0	0	0	0	0	0	0	0	0	0	0	0	0	0	0	0	0	0	0	0	0	0	0	0	0	0	0	0	0	0	0	0
d__Bacteria;p__Proteobacteria;c__Gammaproteobacteria;o__Pseudomonadales;f__Nitrincolaceae;g__Amphritea;s__g__unclassified__Amphritea;OTU17317;ASV32718	0	0	0	0	0	0	0	0	0	0	0	0	0	0	0	0	0	0	0	0	0	0	0	0	0	0	0	0	0	0	0	0	0	0	0	0	0	0	0	0	0	0	0	0	0	0	0	0	0
d__Bacteria;p__Proteobacteria;c__Gammaproteobacteria;o__Pseudomonadales;f__Nitrincolaceae;g__f__unclassified__Nitrincolaceae;s__f__g__unclassified__Nitrincolaceae;OTU17114;ASV31912	0	0	0	0	0	0	0	0	0	0	0	0	0	0	0	0	0	0	0	0	0	0	0	0	0	0	0	0	0	0	0	0	0	0	0	0	0	0	0	0	0	0	0	0	0	0	0	0	0
d__Bacteria;p__Proteobacteria;c__Gammaproteobacteria;o__Pseudomonadales;f__Nitrincolaceae;g__f__unclassified__Nitrincolaceae;s__f__g__unclassified__Nitrincolaceae;OTU17766;ASV35291	0	0	0	0	0	0	0	0	0	0	0	0	0	0	0	0	0	0	0	0	0	0	0	0	0	0	0	0	0	0	0	0	0	0	0	0	0	0	0	0	0	0	0	0	0	0	0	0	0
d__Bacteria;p__Proteobacteria;c__Gammaproteobacteria;o__Pseudomonadales;f__Nitrincolaceae;g__Marinobacterium;s__g__unclassified__Marinobacterium;OTU17086;ASV31856	11	0	0	0	0	0	0	0	0	0	0	0	0	0	0	35	0	0	0	0	0	0	0	0	0	0	0	0	17	19	21	59	0	0	0	0	0	0	0	0	0	0	0	0	21	14	19	30	0
d__Bacteria;p__Proteobacteria;c__Gammaproteobacteria;o__Pseudomonadales;f__Nitrincolaceae;g__Marinobacterium;s__g__unclassified__Marinobacterium;OTU17086;ASV31879	0	0	0	0	0	0	0	0	0	0	0	0	0	0	0	0	0	0	0	0	0	0	0	0	0	0	0	0	0	0	0	0	0	0	0	0	0	0	0	0	0	0	0	0	0	0	0	0	0
d__Bacteria;p__Proteobacteria;c__Gammaproteobacteria;o__Pseudomonadales;f__Nitrincolaceae;g__Marinobacterium;s__g__unclassified__Marinobacterium;OTU17556;ASV32938	0	0	0	0	0	0	0	0	0	0	0	0	0	0	0	0	0	0	0	0	0	0	0	0	0	0	0	0	0	0	0	0	0	0	0	0	0	0	0	0	0	0	0	0	0	0	0	0	0
d__Bacteria;p__Proteobacteria;c__Gammaproteobacteria;o__Pseudomonadales;f__Nitrincolaceae;g__Marinobacterium;s__g__unclassified__Marinobacterium;OTU18022;ASV34053	0	0	0	0	0	0	0	0	0	0	0	0	0	0	0	0	0	0	0	0	0	0	0	0	0	0	0	0	0	0	0	0	0	0	0	0	0	0	0	0	0	0	0	0	0	0	0	0	0
d__Bacteria;p__Proteobacteria;c__Gammaproteobacteria;o__Pseudomonadales;f__Nitrincolaceae;g__Marinobacterium;s__g__unclassified__Marinobacterium;OTU18223;ASV34551	0	0	0	0	0	0	0	0	0	0	0	0	0	0	0	0	0	0	0	0	0	0	0	0	0	0	0	0	0	0	0	0	0	0	0	0	0	0	0	0	0	0	0	0	0	0	0	0	0
d__Bacteria;p__Proteobacteria;c__Gammaproteobacteria;o__Pseudomonadales;f__Nitrincolaceae;g__Motiliproteus;s__g__unclassified__Motiliproteus;OTU18241;ASV34593	0	0	0	0	0	0	0	0	0	0	0	0	0	0	0	0	0	0	0	0	0	0	0	0	0	0	0	0	0	0	0	0	0	0	0	0	0	0	0	0	0	0	0	0	0	0	0	0	0
d__Bacteria;p__Proteobacteria;c__Gammaproteobacteria;o__Pseudomonadales;f__Nitrincolaceae;g__Motiliproteus;s__g__unclassified__Motiliproteus;OTU18241;ASV35487	0	0	0	0	0	0	0	0	0	0	0	0	0	0	0	0	0	0	0	0	0	0	0	0	0	0	0	0	0	0	0	0	0	0	0	0	0	0	0	0	0	0	0	0	0	0	0	0	0
d__Bacteria;p__Proteobacteria;c__Gammaproteobacteria;o__Pseudomonadales;f__Nitrincolaceae;g__Motiliproteus;s__g__unclassified__Motiliproteus;OTU18241;ASV37246	0	0	0	0	0	0	0	0	0	0	0	0	0	0	0	0	0	0	0	0	0	0	0	0	0	0	0	0	0	0	0	0	0	0	0	0	0	0	0	0	0	0	0	0	0	0	0	0	0
d__Bacteria;p__Proteobacteria;c__Gammaproteobacteria;o__Pseudomonadales;f__Nitrincolaceae;g__Motiliproteus;s__g__unclassified__Motiliproteus;OTU18241;ASV40397	0	0	0	0	0	0	0	0	0	0	0	0	0	0	0	0	0	0	0	0	0	0	0	0	0	0	0	0	0	0	0	0	0	0	0	0	0	0	0	0	0	0	0	0	0	0	0	0	0
d__Bacteria;p__Proteobacteria;c__Gammaproteobacteria;o__Pseudomonadales;f__Nitrincolaceae;g__Neptuniibacter;s__g__unclassified__Neptuniibacter;OTU18092;ASV39120	0	0	0	0	0	0	0	0	0	0	0	0	0	0	0	0	0	0	0	0	0	0	0	0	0	0	0	0	0	0	0	0	0	0	0	0	0	0	0	0	0	0	0	0	0	0	0	0	0
d__Bacteria;p__Proteobacteria;c__Gammaproteobacteria;o__Pseudomonadales;f__Pseudomonadaceae;g__Pseudomonas;s__g__unclassified__Pseudomonas;OTU17143;ASV33700	0	0	0	0	0	0	0	0	0	0	0	0	0	0	0	0	0	0	0	0	14	2	4	0	0	0	0	0	0	0	0	0	0	0	0	0	20	0	1	0	0	0	0	0	0	2	0	0	0
d__Bacteria;p__Proteobacteria;c__Gammaproteobacteria;o__Pseudomonadales;f__Pseudomonadaceae;g__Pseudomonas;s__g__unclassified__Pseudomonas;OTU9772;ASV22485	0	0	0	0	0	0	3	0	0	0	0	0	0	0	0	0	0	0	0	0	0	0	0	0	0	0	0	0	0	0	0	0	0	0	0	0	0	0	0	0	0	0	0	0	0	0	0	0	0
d__Bacteria;p__Proteobacteria;c__Gammaproteobacteria;o__Pseudomonadales;f__Unknown Family;g__Alkalimarinus;s__g__unclassified__Alkalimarinus;OTU17898;ASV34663	0	0	0	0	0	0	0	0	0	0	0	0	0	0	0	0	0	0	0	0	0	0	0	0	0	0	0	0	0	0	0	0	0	0	0	0	0	0	0	0	0	0	0	0	0	0	0	0	0
d__Bacteria;p__Proteobacteria;c__Gammaproteobacteria;o__Thiotrichales;f__Thiotrichaceae;g__Cocleimonas;s__g__unclassified__Cocleimonas;OTU18013;ASV35719	0	0	0	0	0	0	0	0	0	0	0	0	0	0	0	0	0	0	0	0	0	0	0	0	0	0	0	0	0	0	0	0	0	0	0	0	0	0	0	0	0	0	0	0	0	0	0	0	0
d__Bacteria;p__Proteobacteria;c__Gammaproteobacteria;o__Thiotrichales;f__Thiotrichaceae;g__Cocleimonas;s__g__unclassified__Cocleimonas;OTU24325;ASV4054	0	0	0	0	0	0	0	0	0	0	0	0	0	0	0	0	0	0	0	0	0	0	0	0	88	0	32	82	0	0	0	0	0	0	0	0	0	0	0	0	0	0	0	0	0	0	0	0	0
d__Bacteria;p__Proteobacteria;c__Gammaproteobacteria;o__Thiotrichales;f__Thiotrichaceae;g__Cocleimonas;s__g__unclassified__Cocleimonas;OTU24325;ASV4239	0	0	0	0	0	0	0	0	0	0	0	0	0	0	0	0	0	0	0	0	0	7	16	0	0	0	0	0	0	0	0	0	0	0	0	0	5	22	2	0	0	0	0	0	0	0	0	0	11
d__Bacteria;p__Proteobacteria;c__Gammaproteobacteria;o__Thiotrichales;f__Thiotrichaceae;g__Cocleimonas;s__g__unclassified__Cocleimonas;OTU24325;ASV3775	9	10	0	0	34	25	27	0	0	0	0	129	0	0	0	0	0	0	0	0	0	0	0	0	0	0	0	0	0	0	0	0	0	0	0	0	83	278	152	0	39	0	0	0	0	0	0	0	254
d__Bacteria;p__Proteobacteria;c__Gammaproteobacteria;o__Thiotrichales;f__Thiotrichaceae;g__Cocleimonas;s__g__unclassified__Cocleimonas;OTU24325;ASV3865	107	29	0	0	0	0	0	0	0	0	0	0	49	250	512	0	0	0	0	0	0	0	0	0	0	0	48	0	0	0	0	0	0	0	0	0	0	0	0	0	0	0	0	0	0	0	0	0	0
d__Bacteria;p__Proteobacteria;c__Gammaproteobacteria;o__Thiotrichales;f__Thiotrichaceae;g__Cocleimonas;s__g__unclassified__Cocleimonas;OTU24325;ASV3956	0	0	0	0	0	0	0	0	0	0	0	0	13	85	67	0	0	0	0	0	0	0	0	0	0	0	0	0	0	0	0	0	0	0	0	0	0	0	0	0	0	0	0	0	0	0	0	0	0
d__Bacteria;p__Proteobacteria;c__Gammaproteobacteria;o__Thiotrichales;f__Thiotrichaceae;g__Cocleimonas;s__g__unclassified__Cocleimonas;OTU26143;ASV45699	0	0	0	0	0	0	0	0	0	0	0	0	0	0	0	0	0	0	0	0	0	0	0	0	2	0	0	0	0	0	0	0	0	0	0	0	0	0	0	0	0	0	0	0	0	0	0	0	0
d__Bacteria;p__Proteobacteria;c__Gammaproteobacteria;o__Thiotrichales;f__Thiotrichaceae;g__Leucothrix;s__g__unclassified__Leucothrix;OTU17153;ASV32031	104	48	59	0	0	0	0	0	7	5	19	2	19	35	31	0	0	0	0	0	0	0	0	0	14	8	10	21	9	0	0	4	0	0	0	0	0	0	0	0	6	1	1	15	29	13	15	11	10
d__Bacteria;p__Proteobacteria;c__Gammaproteobacteria;o__Vibrionales;f__Vibrionaceae;g__Vibrio;s__Vibrio fortis;OTU17097;ASV31984	0	0	0	0	0	0	0	0	0	0	0	0	0	0	0	0	0	0	0	0	0	0	0	0	0	0	0	0	0	0	0	0	0	0	0	0	0	0	0	0	0	0	0	0	6	0	0	39	0
d__Bacteria;p__Proteobacteria;c__Gammaproteobacteria;o__Vibrionales;f__Vibrionaceae;g__Vibrio;s__Vibrio kanaloae;OTU17097;ASV34451	39	0	0	0	0	0	0	0	0	0	0	0	0	0	0	0	0	0	0	0	0	0	0	0	0	0	0	0	0	0	0	0	0	0	0	0	0	0	0	0	0	0	0	0	0	0	0	0	0
d__Bacteria;p__Proteobacteria;c__Gammaproteobacteria;o__Xanthomonadales;f__Xanthomonadaceae;g__Lysobacter;s__Lysobacter spongiicola;OTU19836;ASV37949	0	0	6	0	0	0	0	0	0	0	0	0	0	0	0	0	0	0	0	0	0	0	0	0	0	0	0	0	0	0	0	0	0	0	0	0	0	0	0	0	0	0	0	0	0	0	0	0	0
d__Bacteria;p__Proteobacteria;c__Gammaproteobacteria;o__Xanthomonadales;f__Xanthomonadaceae;g__Pseudoxanthomonas;s__g__unclassified__Pseudoxanthomonas;OTU20264;ASV38695	0	0	0	0	0	0	0	0	0	0	0	0	0	0	0	0	0	0	0	0	0	0	0	0	0	0	0	0	0	0	0	0	0	0	0	0	0	0	0	0	0	0	0	0	0	0	0	0	0
d__Bacteria;p__Verrucomicrobiota;c__Verrucomicrobiae;o__Verrucomicrobiales;f__Rubritaleaceae;g__Roseibacillus;s__g__unclassified__Roseibacillus;OTU32093;ASV52552	0	0	0	0	0	0	0	0	0	0	0	0	0	0	0	0	0	0	0	0	0	0	0	0	0	0	0	0	0	0	0	0	0	0	0	0	0	0	0	0	0	0	0	0	0	0	0	0	0
d__Bacteria;p__10bav-F6;c__p__unclassified__10bav-F6;o__p__c__unclassified__10bav-F6;f__p__c__o__unclassified__10bav-F6;g__p__c__o__f__unclassified__10bav-F6;s__p__c__o__f__g__unclassified__10bav-F6;OTU1072;ASV111	0	0	0	0	0	0	0	0	0	0	0	0	0	0	0	0	0	0	0	0	0	0	0	0	0	0	0	0	0	0	0	0	0	0	0	0	0	0	0	0	0	0	0	0	0	0	0	0	0
d__Bacteria;p__10bav-F6;c__p__unclassified__10bav-F6;o__p__c__unclassified__10bav-F6;f__p__c__o__unclassified__10bav-F6;g__p__c__o__f__unclassified__10bav-F6;s__p__c__o__f__g__unclassified__10bav-F6;OTU770;ASV108	0	0	0	0	0	0	0	0	0	0	0	0	0	0	0	0	0	0	0	0	0	0	0	0	0	0	0	0	0	0	0	0	0	0	0	0	0	0	0	0	0	0	0	0	0	0	0	0	0
d__Bacteria;p__10bav-F6;c__p__unclassified__10bav-F6;o__p__c__unclassified__10bav-F6;f__p__c__o__unclassified__10bav-F6;g__p__c__o__f__unclassified__10bav-F6;s__p__c__o__f__g__unclassified__10bav-F6;OTU856;ASV109	0	0	0	0	0	0	0	0	0	0	0	0	0	0	0	0	0	0	0	0	0	0	0	0	0	0	0	0	0	0	0	0	0	0	0	0	0	0	0	0	0	0	0	0	0	0	0	0	0
d__Bacteria;p__10bav-F6;c__p__unclassified__10bav-F6;o__p__c__unclassified__10bav-F6;f__p__c__o__unclassified__10bav-F6;g__p__c__o__f__unclassified__10bav-F6;s__p__c__o__f__g__unclassified__10bav-F6;OTU856;ASV1084	0	0	0	0	0	0	0	0	0	0	0	0	0	0	0	0	0	0	0	0	0	0	0	0	0	0	0	0	0	0	0	0	0	0	0	0	0	0	0	0	0	0	0	0	0	0	0	0	0
d__Bacteria;p__Abditibacteriota;c__Abditibacteria;o__Abditibacteriales;f__Abditibacteriaceae;g__Abditibacterium;s__g__unclassified__Abditibacterium;OTU1178;ASV112	0	0	0	0	0	0	0	0	0	0	0	0	0	0	0	0	0	0	2	0	0	0	0	0	0	0	0	0	0	0	0	0	0	0	0	0	0	0	0	0	0	0	0	0	0	0	0	0	0
d__Bacteria;p__Abditibacteriota;c__Abditibacteria;o__Abditibacteriales;f__Abditibacteriaceae;g__Abditibacterium;s__g__unclassified__Abditibacterium;OTU1285;ASV113	0	0	0	0	0	0	0	0	0	0	0	0	0	0	0	0	0	0	0	0	0	0	0	0	0	0	0	0	0	0	0	0	0	0	0	0	0	0	2	0	0	0	0	0	0	0	0	0	0
d__Bacteria;p__Abditibacteriota;c__Abditibacteria;o__Abditibacteriales;f__Abditibacteriaceae;g__Abditibacterium;s__g__unclassified__Abditibacterium;OTU13865;ASV27620	0	0	0	0	0	0	0	0	0	0	0	0	0	0	0	0	0	0	0	0	0	0	0	0	0	0	0	0	0	0	0	0	0	0	0	0	0	0	0	0	0	0	0	0	0	0	0	0	0
d__Bacteria;p__Abditibacteriota;c__Abditibacteria;o__Abditibacteriales;f__Abditibacteriaceae;g__Abditibacterium;s__g__unclassified__Abditibacterium;OTU31960;ASV53357	0	0	0	0	0	0	0	0	0	0	0	0	0	0	0	0	0	0	0	0	0	0	0	0	0	0	0	0	0	0	0	0	0	0	0	0	0	0	0	0	0	0	0	0	0	0	0	0	0
d__Bacteria;p__Acetothermia;c__Acetothermiia;o__c__unclassified__Acetothermiia;f__c__o__unclassified__Acetothermiia;g__c__o__f__unclassified__Acetothermiia;s__c__o__f__g__unclassified__Acetothermiia;OTU12350;ASV26071	0	0	0	0	0	0	0	0	0	0	0	0	0	0	0	0	0	0	0	0	0	0	0	0	0	0	0	0	0	0	0	0	0	0	0	0	0	0	0	0	0	0	0	0	0	0	0	0	0
d__Bacteria;p__Acetothermia;c__Acetothermiia;o__c__unclassified__Acetothermiia;f__c__o__unclassified__Acetothermiia;g__c__o__f__unclassified__Acetothermiia;s__c__o__f__g__unclassified__Acetothermiia;OTU12350;ASV26106	0	0	0	0	0	0	0	0	0	0	0	0	0	0	0	0	0	0	0	0	0	0	0	0	0	0	0	0	0	0	0	0	0	0	0	0	0	0	0	0	0	0	0	0	0	0	0	0	0
d__Bacteria;p__Acetothermia;c__Acetothermiia;o__c__unclassified__Acetothermiia;f__c__o__unclassified__Acetothermiia;g__c__o__f__unclassified__Acetothermiia;s__c__o__f__g__unclassified__Acetothermiia;OTU12379;ASV26103	0	0	0	0	0	0	0	0	0	0	0	0	0	0	0	0	0	0	0	0	0	0	0	0	0	0	0	0	0	0	0	0	0	0	0	0	0	0	0	0	0	0	0	0	0	0	0	0	0
d__Bacteria;p__Acetothermia;c__Acetothermiia;o__c__unclassified__Acetothermiia;f__c__o__unclassified__Acetothermiia;g__c__o__f__unclassified__Acetothermiia;s__c__o__f__g__unclassified__Acetothermiia;OTU12379;ASV26345	0	0	0	0	0	0	0	0	0	0	0	0	0	0	0	0	0	0	0	0	0	0	0	0	0	0	0	0	0	0	0	0	0	0	0	0	0	0	0	0	0	0	0	0	0	0	0	0	0
d__Bacteria;p__Acetothermia;c__Acetothermiia;o__c__unclassified__Acetothermiia;f__c__o__unclassified__Acetothermiia;g__c__o__f__unclassified__Acetothermiia;s__c__o__f__g__unclassified__Acetothermiia;OTU12816;ASV26587	0	0	0	0	0	0	0	0	0	0	0	0	0	0	0	3	0	0	0	0	0	0	0	0	0	0	0	0	0	0	0	0	0	0	0	0	0	0	0	0	0	0	0	0	0	0	0	0	0
d__Bacteria;p__Acetothermia;c__Acetothermiia;o__c__unclassified__Acetothermiia;f__c__o__unclassified__Acetothermiia;g__c__o__f__unclassified__Acetothermiia;s__c__o__f__g__unclassified__Acetothermiia;OTU13126;ASV26897	0	0	0	0	0	0	0	0	0	0	0	0	0	0	0	0	0	0	0	0	0	0	0	0	0	0	0	0	0	0	0	0	0	0	0	0	0	0	0	0	0	0	0	0	0	0	0	0	0
d__Bacteria;p__Acetothermia;c__Acetothermiia;o__c__unclassified__Acetothermiia;f__c__o__unclassified__Acetothermiia;g__c__o__f__unclassified__Acetothermiia;s__c__o__f__g__unclassified__Acetothermiia;OTU13729;ASV27492	0	0	0	0	0	0	0	0	0	0	0	0	0	0	0	0	0	0	0	0	0	0	0	0	0	0	0	0	0	0	0	0	0	0	0	0	0	0	0	0	0	0	0	0	0	0	0	0	0
d__Bacteria;p__Acetothermia;c__Acetothermiia;o__c__unclassified__Acetothermiia;f__c__o__unclassified__Acetothermiia;g__c__o__f__unclassified__Acetothermiia;s__c__o__f__g__unclassified__Acetothermiia;OTU13745;ASV27508	0	0	0	0	0	0	0	0	0	0	0	0	0	0	0	0	0	0	0	0	0	0	0	0	0	0	0	0	0	0	0	0	0	0	0	0	0	0	0	0	0	0	0	0	0	0	0	0	0
d__Bacteria;p__Acetothermia;c__Acetothermiia;o__c__unclassified__Acetothermiia;f__c__o__unclassified__Acetothermiia;g__c__o__f__unclassified__Acetothermiia;s__c__o__f__g__unclassified__Acetothermiia;OTU1389;ASV114	0	0	0	0	0	0	0	0	0	0	0	0	4	0	0	0	0	0	0	0	0	0	0	0	0	0	0	0	25	5	0	0	0	0	0	0	0	0	0	0	0	0	0	0	0	0	11	0	0
d__Bacteria;p__Acetothermia;c__Acetothermiia;o__c__unclassified__Acetothermiia;f__c__o__unclassified__Acetothermiia;g__c__o__f__unclassified__Acetothermiia;s__c__o__f__g__unclassified__Acetothermiia;OTU13933;ASV27686	0	0	0	0	0	0	0	0	0	0	0	0	0	0	0	0	0	0	0	0	0	0	0	0	0	0	0	0	0	0	0	0	0	0	0	0	0	0	0	0	0	0	0	0	0	0	0	0	0
d__Bacteria;p__Acetothermia;c__Acetothermiia;o__c__unclassified__Acetothermiia;f__c__o__unclassified__Acetothermiia;g__c__o__f__unclassified__Acetothermiia;s__c__o__f__g__unclassified__Acetothermiia;OTU1493;ASV115	0	0	0	0	0	0	0	0	0	0	0	0	0	0	0	0	0	0	0	0	0	0	0	0	0	0	0	0	0	0	0	0	0	0	0	0	0	0	0	0	0	0	0	0	0	0	0	0	0
d__Bacteria;p__Acetothermia;c__Acetothermiia;o__c__unclassified__Acetothermiia;f__c__o__unclassified__Acetothermiia;g__c__o__f__unclassified__Acetothermiia;s__c__o__f__g__unclassified__Acetothermiia;OTU1493;ASV116	0	0	0	0	0	0	0	0	0	0	0	0	0	0	0	0	0	0	0	0	0	0	0	0	0	0	0	0	0	0	0	0	0	0	0	0	0	0	0	0	0	0	0	0	0	0	0	0	0
d__Bacteria;p__Acetothermia;c__Acetothermiia;o__c__unclassified__Acetothermiia;f__c__o__unclassified__Acetothermiia;g__c__o__f__unclassified__Acetothermiia;s__c__o__f__g__unclassified__Acetothermiia;OTU1493;ASV118	0	0	0	0	0	0	0	0	0	0	0	0	0	0	0	0	0	0	0	0	0	0	0	0	0	0	0	0	0	0	0	0	0	0	0	0	0	0	0	0	0	0	0	0	0	0	0	0	0
d__Bacteria;p__Acetothermia;c__Acetothermiia;o__c__unclassified__Acetothermiia;f__c__o__unclassified__Acetothermiia;g__c__o__f__unclassified__Acetothermiia;s__c__o__f__g__unclassified__Acetothermiia;OTU1702;ASV117	0	0	0	0	0	0	0	0	0	0	0	0	0	0	0	0	0	0	0	0	0	0	0	0	0	0	0	0	0	0	0	0	0	0	0	0	0	0	0	0	0	0	0	0	0	0	0	0	0
d__Bacteria;p__Acetothermia;c__Acetothermiia;o__c__unclassified__Acetothermiia;f__c__o__unclassified__Acetothermiia;g__c__o__f__unclassified__Acetothermiia;s__c__o__f__g__unclassified__Acetothermiia;OTU1896;ASV119	0	0	0	0	0	0	0	0	0	0	0	0	0	0	0	0	0	0	0	0	0	0	0	0	0	0	0	0	0	0	0	0	0	0	0	0	0	0	0	0	0	0	0	0	0	0	0	0	0
d__Bacteria;p__Acetothermia;c__Acetothermiia;o__c__unclassified__Acetothermiia;f__c__o__unclassified__Acetothermiia;g__c__o__f__unclassified__Acetothermiia;s__c__o__f__g__unclassified__Acetothermiia;OTU1997;ASV120	0	0	0	0	0	0	0	0	0	0	0	0	0	0	0	0	0	0	0	0	0	0	0	0	0	0	0	0	0	0	0	0	0	0	0	0	0	0	0	0	0	0	0	0	0	0	0	0	0
d__Bacteria;p__Acetothermia;c__Acetothermiia;o__c__unclassified__Acetothermiia;f__c__o__unclassified__Acetothermiia;g__c__o__f__unclassified__Acetothermiia;s__c__o__f__g__unclassified__Acetothermiia;OTU2093;ASV121	0	0	0	0	0	0	0	0	0	0	0	0	0	0	0	0	0	0	0	0	0	0	0	0	0	0	0	0	0	0	0	0	0	0	0	0	0	0	0	0	0	0	0	0	0	0	0	0	0
d__Bacteria;p__Acetothermia;c__Acetothermiia;o__c__unclassified__Acetothermiia;f__c__o__unclassified__Acetothermiia;g__c__o__f__unclassified__Acetothermiia;s__c__o__f__g__unclassified__Acetothermiia;OTU2182;ASV122	0	0	0	0	0	0	0	0	0	0	0	0	0	0	0	0	0	0	0	0	0	0	0	0	0	0	0	0	0	0	0	0	0	0	0	0	0	0	0	0	0	0	0	0	0	0	0	0	0
d__Bacteria;p__Acidobacteriota;c__Acidobacteriae;o__Acidobacteriales;f__Acidobacteriaceae (Subgroup 1);g__Acidicapsa;s__g__unclassified__Acidicapsa;OTU11717;ASV253	0	0	0	0	0	0	0	0	0	0	0	0	0	0	0	0	0	0	0	0	0	0	0	0	0	0	0	0	0	0	0	0	0	0	0	0	0	0	0	0	0	0	0	0	0	0	0	0	0
d__Bacteria;p__Acidobacteriota;c__Acidobacteriae;o__Acidobacteriales;f__Acidobacteriaceae (Subgroup 1);g__Acidicapsa;s__g__unclassified__Acidicapsa;OTU199;ASV1019	0	0	0	0	0	0	0	0	0	0	0	0	0	0	0	0	0	0	0	0	0	0	0	0	0	0	0	0	0	0	0	0	0	0	0	0	0	0	0	0	0	0	0	0	0	0	0	0	0
d__Bacteria;p__Acidobacteriota;c__Acidobacteriae;o__Acidobacteriales;f__Acidobacteriaceae (Subgroup 1);g__Acidipila-Silvibacterium;s__g__unclassified__Acidipila-Silvibacterium;OTU12636;ASV26409	0	0	0	0	0	0	0	0	0	0	0	0	0	0	0	0	0	0	0	0	0	0	0	0	0	0	0	0	0	0	0	0	0	0	0	0	0	0	0	0	0	0	0	0	0	0	0	0	0
d__Bacteria;p__Acidobacteriota;c__Acidobacteriae;o__Acidobacteriales;f__Acidobacteriaceae (Subgroup 1);g__Acidipila-Silvibacterium;s__g__unclassified__Acidipila-Silvibacterium;OTU34208;ASV852	0	0	0	0	0	0	0	0	0	0	0	0	0	0	0	0	0	0	0	0	0	0	0	0	0	0	0	0	0	0	0	0	0	0	0	0	0	0	0	0	0	0	0	0	0	0	0	0	0
d__Bacteria;p__Acidobacteriota;c__Acidobacteriae;o__Acidobacteriales;f__Acidobacteriaceae (Subgroup 1);g__Acidipila-Silvibacterium;s__g__unclassified__Acidipila-Silvibacterium;OTU7655;ASV19778	0	0	0	0	0	0	0	0	0	0	0	0	0	0	0	0	0	0	0	0	0	0	0	0	0	0	0	0	0	0	0	0	0	0	0	0	0	0	0	0	0	0	0	0	0	0	0	0	0
d__Bacteria;p__Acidobacteriota;c__Acidobacteriae;o__Acidobacteriales;f__Acidobacteriaceae (Subgroup 1);g__Edaphobacter;s__g__unclassified__Edaphobacter;OTU11902;ASV25552	0	0	0	0	0	0	0	0	0	0	0	0	0	0	0	0	0	0	0	0	0	0	0	0	0	0	0	0	0	0	0	0	0	0	0	0	0	0	0	0	0	0	0	0	0	0	0	0	0
d__Bacteria;p__Acidobacteriota;c__Acidobacteriae;o__Acidobacteriales;f__Acidobacteriaceae (Subgroup 1);g__Edaphobacter;s__g__unclassified__Edaphobacter;OTU22;ASV1002	0	0	0	0	0	0	0	0	0	0	0	0	0	0	0	0	0	0	0	0	0	0	0	0	0	0	0	0	0	0	0	0	0	0	0	0	0	0	0	0	0	0	0	0	0	0	0	0	0
d__Bacteria;p__Acidobacteriota;c__Acidobacteriae;o__Acidobacteriales;f__Acidobacteriaceae (Subgroup 1);g__Edaphobacter;s__g__unclassified__Edaphobacter;OTU269;ASV1026	0	0	0	0	0	0	0	0	0	0	0	0	0	0	0	0	0	0	0	0	0	0	0	0	0	0	0	0	0	0	0	0	0	0	0	0	0	0	0	0	0	0	0	0	0	0	0	0	0
d__Bacteria;p__Acidobacteriota;c__Acidobacteriae;o__Acidobacteriales;f__Acidobacteriaceae (Subgroup 1);g__f__unclassified__Acidobacteriaceae (Subgroup 1);s__f__g__unclassified__Acidobacteriaceae (Subgroup 1);OTU10236;ASV230	0	0	0	0	0	0	0	0	0	0	0	0	0	0	0	0	0	0	0	0	0	0	0	0	0	0	0	0	0	0	0	0	0	0	0	0	0	0	0	0	0	0	0	0	0	0	0	0	0
d__Bacteria;p__Acidobacteriota;c__Acidobacteriae;o__Acidobacteriales;f__Acidobacteriaceae (Subgroup 1);g__f__unclassified__Acidobacteriaceae (Subgroup 1);s__f__g__unclassified__Acidobacteriaceae (Subgroup 1);OTU10236;ASV406	0	0	0	0	0	0	0	0	0	0	0	0	0	0	0	0	0	0	0	0	0	0	0	0	0	0	0	0	0	0	0	0	0	0	0	0	0	0	0	0	0	0	0	0	0	0	0	0	0
d__Bacteria;p__Acidobacteriota;c__Acidobacteriae;o__Acidobacteriales;f__Acidobacteriaceae (Subgroup 1);g__f__unclassified__Acidobacteriaceae (Subgroup 1);s__f__g__unclassified__Acidobacteriaceae (Subgroup 1);OTU1638;ASV1164	0	0	0	0	0	0	0	0	0	0	0	0	0	0	0	0	0	0	0	0	0	0	0	0	0	0	0	0	0	0	0	0	0	0	0	0	0	0	0	0	0	0	0	0	0	0	0	0	0
d__Bacteria;p__Acidobacteriota;c__Acidobacteriae;o__Acidobacteriales;f__Acidobacteriaceae (Subgroup 1);g__f__unclassified__Acidobacteriaceae (Subgroup 1);s__f__g__unclassified__Acidobacteriaceae (Subgroup 1);OTU21485;ASV404	0	0	0	0	0	0	0	0	0	0	0	0	0	0	0	0	0	0	0	0	0	0	0	0	0	0	0	0	0	0	0	0	0	0	0	0	0	0	0	0	0	0	0	0	0	0	0	0	0
d__Bacteria;p__Acidobacteriota;c__Acidobacteriae;o__Acidobacteriales;f__Acidobacteriaceae (Subgroup 1);g__f__unclassified__Acidobacteriaceae (Subgroup 1);s__f__g__unclassified__Acidobacteriaceae (Subgroup 1);OTU230;ASV1022	0	0	0	0	0	0	0	0	0	0	0	0	0	0	0	0	0	0	0	0	0	0	0	0	0	0	0	0	0	0	0	0	0	0	0	0	0	0	0	0	0	0	0	0	0	0	0	0	0
d__Bacteria;p__Acidobacteriota;c__Acidobacteriae;o__Acidobacteriales;f__Acidobacteriaceae (Subgroup 1);g__f__unclassified__Acidobacteriaceae (Subgroup 1);s__f__g__unclassified__Acidobacteriaceae (Subgroup 1);OTU2792;ASV130	0	0	0	0	0	0	0	0	0	0	0	0	0	0	0	0	0	0	0	0	0	0	0	0	0	0	0	0	0	0	0	0	0	0	0	0	0	0	0	0	0	0	0	0	0	0	0	0	0
d__Bacteria;p__Acidobacteriota;c__Acidobacteriae;o__Acidobacteriales;f__Acidobacteriaceae (Subgroup 1);g__f__unclassified__Acidobacteriaceae (Subgroup 1);s__f__g__unclassified__Acidobacteriaceae (Subgroup 1);OTU2792;ASV161	0	0	0	0	0	0	0	0	0	0	0	0	0	0	0	0	0	0	0	0	0	0	0	0	0	0	0	0	0	0	0	0	0	0	0	0	0	0	0	0	0	0	0	0	0	0	0	0	0
d__Bacteria;p__Acidobacteriota;c__Acidobacteriae;o__Acidobacteriales;f__Acidobacteriaceae (Subgroup 1);g__f__unclassified__Acidobacteriaceae (Subgroup 1);s__f__g__unclassified__Acidobacteriaceae (Subgroup 1);OTU2821;ASV1303	0	0	0	0	0	0	0	0	0	0	0	0	0	0	0	0	0	0	0	0	0	0	0	0	0	0	0	0	0	0	0	0	0	0	0	0	0	0	0	0	0	0	0	0	0	0	0	0	0
d__Bacteria;p__Acidobacteriota;c__Acidobacteriae;o__Acidobacteriales;f__Acidobacteriaceae (Subgroup 1);g__f__unclassified__Acidobacteriaceae (Subgroup 1);s__f__g__unclassified__Acidobacteriaceae (Subgroup 1);OTU2965;ASV1324	0	0	0	0	0	0	0	0	0	0	0	0	0	0	0	0	0	0	0	0	0	0	0	0	0	0	0	0	0	0	0	0	0	0	0	0	0	0	0	0	0	0	0	0	0	0	0	0	0
d__Bacteria;p__Acidobacteriota;c__Acidobacteriae;o__Acidobacteriales;f__Acidobacteriaceae (Subgroup 1);g__f__unclassified__Acidobacteriaceae (Subgroup 1);s__f__g__unclassified__Acidobacteriaceae (Subgroup 1);OTU32;ASV1003	0	0	0	0	0	0	0	0	0	0	0	0	0	0	0	0	0	0	0	0	0	0	0	0	0	0	0	0	0	0	0	0	0	0	0	0	0	0	0	0	0	0	0	0	0	0	0	0	0
d__Bacteria;p__Acidobacteriota;c__Acidobacteriae;o__Acidobacteriales;f__Acidobacteriaceae (Subgroup 1);g__f__unclassified__Acidobacteriaceae (Subgroup 1);s__f__g__unclassified__Acidobacteriaceae (Subgroup 1);OTU32812;ASV584	0	0	0	0	0	0	0	0	0	0	0	0	0	0	0	0	0	0	0	0	0	0	0	0	0	0	0	0	0	0	0	0	0	0	0	0	0	0	0	0	0	0	0	0	0	0	0	0	0
d__Bacteria;p__Acidobacteriota;c__Acidobacteriae;o__Acidobacteriales;f__Acidobacteriaceae (Subgroup 1);g__f__unclassified__Acidobacteriaceae (Subgroup 1);s__f__g__unclassified__Acidobacteriaceae (Subgroup 1);OTU32812;ASV588	0	0	0	0	0	0	0	0	0	0	0	0	0	0	0	0	0	0	0	0	0	0	0	0	0	0	0	0	0	0	0	0	0	0	0	0	0	0	0	0	0	0	0	0	0	0	0	0	0
d__Bacteria;p__Acidobacteriota;c__Acidobacteriae;o__Acidobacteriales;f__Acidobacteriaceae (Subgroup 1);g__f__unclassified__Acidobacteriaceae (Subgroup 1);s__f__g__unclassified__Acidobacteriaceae (Subgroup 1);OTU34753;ASV921	0	0	0	0	0	0	0	0	0	0	0	0	0	0	0	0	0	0	0	0	0	0	0	0	0	0	0	0	0	0	0	0	0	0	0	0	0	0	0	0	0	0	0	0	0	0	0	0	0
d__Bacteria;p__Acidobacteriota;c__Acidobacteriae;o__Acidobacteriales;f__Acidobacteriaceae (Subgroup 1);g__f__unclassified__Acidobacteriaceae (Subgroup 1);s__f__g__unclassified__Acidobacteriaceae (Subgroup 1);OTU3504;ASV1393	0	0	0	0	0	0	0	0	0	0	0	0	0	0	0	0	0	0	0	0	0	0	0	0	0	0	0	0	0	0	0	0	0	0	0	0	0	0	0	0	0	0	0	0	0	0	0	0	0
d__Bacteria;p__Acidobacteriota;c__Acidobacteriae;o__Acidobacteriales;f__Acidobacteriaceae (Subgroup 1);g__f__unclassified__Acidobacteriaceae (Subgroup 1);s__f__g__unclassified__Acidobacteriaceae (Subgroup 1);OTU3704;ASV1428	0	0	0	0	0	0	0	0	0	0	0	0	0	0	0	0	0	0	0	0	0	0	0	0	0	0	0	0	0	0	0	0	0	0	0	0	0	0	0	0	0	0	0	0	0	0	0	0	0
d__Bacteria;p__Acidobacteriota;c__Acidobacteriae;o__Acidobacteriales;f__Acidobacteriaceae (Subgroup 1);g__Granulicella;s__g__unclassified__Granulicella;OTU1461;ASV1147	0	0	0	0	0	0	0	0	0	0	0	0	0	0	0	0	0	0	0	0	0	0	0	0	0	0	0	0	0	0	0	0	0	0	0	0	0	0	0	0	0	0	0	0	0	0	0	0	0
d__Bacteria;p__Acidobacteriota;c__Acidobacteriae;o__Acidobacteriales;f__Acidobacteriaceae (Subgroup 1);g__Granulicella;s__g__unclassified__Granulicella;OTU1659;ASV436	0	0	0	0	0	0	0	0	0	0	0	0	0	0	0	0	0	0	0	0	0	0	0	0	0	0	0	0	0	0	0	0	0	0	0	0	0	0	0	0	0	0	0	0	0	0	0	0	0
d__Bacteria;p__Acidobacteriota;c__Acidobacteriae;o__Acidobacteriales;f__Acidobacteriaceae (Subgroup 1);g__Granulicella;s__g__unclassified__Granulicella;OTU1659;ASV483	0	0	0	0	0	0	0	0	0	0	0	0	0	0	0	0	0	0	0	0	0	0	0	0	0	0	0	0	0	0	0	0	0	0	0	0	0	0	0	0	0	0	0	0	0	0	0	0	0
d__Bacteria;p__Acidobacteriota;c__Acidobacteriae;o__Acidobacteriales;f__Acidobacteriaceae (Subgroup 1);g__Granulicella;s__g__unclassified__Granulicella;OTU1659;ASV1166	0	0	0	0	0	0	0	0	0	0	0	0	0	0	0	0	0	0	0	0	0	0	0	0	0	0	0	0	0	0	0	0	0	0	0	0	0	0	0	0	0	0	0	0	0	0	0	0	0
d__Bacteria;p__Acidobacteriota;c__Acidobacteriae;o__Acidobacteriales;f__Acidobacteriaceae (Subgroup 1);g__Granulicella;s__g__unclassified__Granulicella;OTU19634;ASV376	0	0	0	0	0	0	0	0	0	0	0	0	0	0	0	0	0	0	0	0	0	0	0	0	0	0	0	0	0	0	0	0	0	0	0	0	0	0	0	0	0	0	0	0	0	0	0	0	0
d__Bacteria;p__Acidobacteriota;c__Acidobacteriae;o__Acidobacteriales;f__Acidobacteriaceae (Subgroup 1);g__Granulicella;s__g__unclassified__Granulicella;OTU19634;ASV685	0	0	0	0	0	0	0	0	0	0	0	0	0	0	0	0	0	0	0	0	0	0	0	0	0	0	0	0	0	0	0	0	0	0	0	0	0	0	0	0	0	0	0	0	0	0	0	0	0
d__Bacteria;p__Acidobacteriota;c__Acidobacteriae;o__Acidobacteriales;f__Acidobacteriaceae (Subgroup 1);g__Granulicella;s__g__unclassified__Granulicella;OTU19634;ASV405	0	0	0	0	0	0	0	0	0	0	0	0	0	0	0	0	0	0	0	0	0	0	0	0	0	0	0	0	0	0	0	0	0	0	0	0	0	0	0	0	0	0	0	0	0	0	0	0	0
d__Bacteria;p__Acidobacteriota;c__Acidobacteriae;o__Acidobacteriales;f__Acidobacteriaceae (Subgroup 1);g__Granulicella;s__g__unclassified__Granulicella;OTU34819;ASV929	0	0	0	0	0	0	0	0	0	0	0	0	0	0	0	0	0	0	0	0	0	0	0	0	0	0	0	0	0	0	0	0	0	0	0	0	0	0	0	0	0	0	0	0	0	0	0	0	0
d__Bacteria;p__Acidobacteriota;c__Acidobacteriae;o__Acidobacteriales;f__Acidobacteriaceae (Subgroup 1);g__Granulicella;s__g__unclassified__Granulicella;OTU3677;ASV1423	0	0	0	0	0	0	0	0	0	0	0	0	0	0	0	0	0	0	0	0	0	0	0	0	0	0	0	0	0	0	0	0	0	0	0	0	0	0	0	0	0	0	0	0	0	0	0	0	0
d__Bacteria;p__Acidobacteriota;c__Acidobacteriae;o__Acidobacteriales;f__Acidobacteriaceae (Subgroup 1);g__Occallatibacter;s__g__unclassified__Occallatibacter;OTU12989;ASV26765	0	0	0	0	0	0	0	0	0	0	0	0	0	0	0	0	0	0	0	0	0	0	0	0	0	0	0	0	0	0	0	0	0	0	0	0	0	0	0	0	0	0	0	0	0	0	0	0	0
d__Bacteria;p__Acidobacteriota;c__Acidobacteriae;o__Acidobacteriales;f__Acidobacteriaceae (Subgroup 1);g__Occallatibacter;s__g__unclassified__Occallatibacter;OTU1338;ASV1135	0	0	0	0	0	0	0	0	0	0	0	0	0	0	0	0	0	0	0	0	0	0	0	0	0	0	0	0	0	0	0	0	0	0	0	0	0	0	0	0	0	0	0	0	0	0	0	0	0
d__Bacteria;p__Acidobacteriota;c__Acidobacteriae;o__Acidobacteriales;f__Acidobacteriaceae (Subgroup 1);g__Occallatibacter;s__g__unclassified__Occallatibacter;OTU26144;ASV457	0	0	0	0	0	0	0	0	0	0	0	0	0	0	0	0	0	0	0	0	0	0	0	0	0	0	0	0	0	0	0	0	0	0	0	0	0	0	0	0	0	0	0	0	0	0	0	0	0
d__Bacteria;p__Acidobacteriota;c__Acidobacteriae;o__Acidobacteriales;f__Acidobacteriaceae (Subgroup 1);g__Occallatibacter;s__g__unclassified__Occallatibacter;OTU3063;ASV1337	0	0	0	0	0	0	0	0	0	0	0	0	0	0	0	0	0	0	0	0	0	0	0	0	0	0	0	0	0	0	0	0	0	0	0	0	0	0	0	0	0	0	0	0	0	0	0	0	0
d__Bacteria;p__Acidobacteriota;c__Acidobacteriae;o__Acidobacteriales;f__Acidobacteriaceae (Subgroup 1);g__Occallatibacter;s__g__unclassified__Occallatibacter;OTU3280;ASV1369	0	0	0	0	0	0	0	0	0	0	0	0	0	0	0	0	0	0	0	0	0	0	0	0	0	0	0	0	0	0	0	0	0	0	0	0	0	0	0	0	0	0	0	0	0	0	0	0	0
d__Bacteria;p__Acidobacteriota;c__Acidobacteriae;o__Acidobacteriales;f__Acidobacteriaceae (Subgroup 1);g__Occallatibacter;s__g__unclassified__Occallatibacter;OTU34832;ASV931	0	0	0	0	0	0	0	0	0	0	0	0	0	0	0	0	0	0	0	0	0	0	0	0	0	0	0	0	0	0	0	0	0	0	0	0	0	0	0	0	0	0	0	0	0	0	0	0	0
d__Bacteria;p__Acidobacteriota;c__Acidobacteriae;o__Acidobacteriales;f__Acidobacteriaceae (Subgroup 1);g__Occallatibacter;s__g__unclassified__Occallatibacter;OTU3697;ASV1427	0	0	0	0	0	0	0	0	0	0	0	0	0	0	0	0	0	0	0	0	0	0	0	0	0	0	0	0	0	0	0	0	0	0	0	0	0	0	0	0	0	0	0	0	0	0	0	0	0
d__Bacteria;p__Acidobacteriota;c__Acidobacteriae;o__Acidobacteriales;f__Acidobacteriaceae (Subgroup 1);g__Occallatibacter;s__g__unclassified__Occallatibacter;OTU3998;ASV147	0	0	0	0	0	0	0	0	0	0	0	0	0	0	0	0	0	0	0	0	0	0	0	0	0	0	0	0	0	0	0	0	0	0	0	0	0	0	0	0	0	0	0	0	0	0	0	0	0
d__Bacteria;p__Acidobacteriota;c__Acidobacteriae;o__Acidobacteriales;f__Acidobacteriaceae (Subgroup 1);g__Terracidiphilus;s__g__unclassified__Terracidiphilus;OTU2909;ASV1314	0	0	0	0	0	0	0	0	0	0	0	0	0	0	0	0	0	0	0	0	0	0	0	0	0	0	0	0	0	0	0	0	0	0	0	0	0	0	0	0	0	0	0	0	0	0	0	0	0
d__Bacteria;p__Acidobacteriota;c__Acidobacteriae;o__Acidobacteriales;f__Acidobacteriaceae (Subgroup 1);g__Terracidiphilus;s__g__unclassified__Terracidiphilus;OTU3743;ASV1435	0	0	0	0	0	0	0	0	0	0	0	0	0	0	0	0	0	0	0	0	0	0	0	0	0	0	0	0	0	0	0	0	0	0	0	0	0	0	0	0	0	0	0	0	0	0	0	0	0
d__Bacteria;p__Acidobacteriota;c__Acidobacteriae;o__Acidobacteriales;f__Acidobacteriaceae_(Subgroup_1);g__Terriglobus;s__Terriglobus roseus;OTU33002;ASV630	0	0	0	0	0	0	0	0	0	0	0	0	0	0	0	0	0	0	0	0	0	0	0	0	0	0	0	0	0	0	0	0	0	0	0	0	0	0	0	0	0	0	0	0	0	0	0	0	0
d__Bacteria;p__Acidobacteriota;c__Acidobacteriae;o__Acidobacteriales;f__Koribacteraceae;g__Candidatus Koribacter;s__g__unclassified__Candidatus Koribacter;OTU10541;ASV234	0	0	0	0	0	0	0	0	0	0	0	0	0	0	0	0	0	0	0	0	0	0	0	0	0	0	0	0	0	0	0	0	0	0	0	0	0	0	0	0	0	0	0	0	0	0	0	0	0
d__Bacteria;p__Acidobacteriota;c__Acidobacteriae;o__Acidobacteriales;f__Koribacteraceae;g__Candidatus Koribacter;s__g__unclassified__Candidatus Koribacter;OTU21682;ASV40629	0	0	0	0	0	0	0	0	0	0	0	0	0	0	0	0	0	0	0	0	0	0	0	0	0	0	0	0	0	0	0	0	0	0	0	0	0	0	0	0	0	0	0	0	0	0	0	0	0
d__Bacteria;p__Acidobacteriota;c__Acidobacteriae;o__Acidobacteriales;f__Koribacteraceae;g__Candidatus Koribacter;s__g__unclassified__Candidatus Koribacter;OTU5663;ASV1698	0	0	0	0	0	0	0	0	0	0	0	0	0	0	0	0	0	0	0	0	0	0	0	0	0	0	0	0	0	2	0	0	0	0	0	0	0	0	0	0	0	0	0	0	0	0	0	0	0
d__Bacteria;p__Acidobacteriota;c__Acidobacteriae;o__Acidobacteriales;f__Koribacteraceae;g__Candidatus Koribacter;s__g__unclassified__Candidatus Koribacter;OTU5840;ASV1717	0	0	0	0	0	0	0	0	0	0	0	0	0	0	0	0	0	0	0	0	0	0	0	0	0	0	0	0	0	0	0	0	0	0	0	0	0	0	0	0	0	0	0	0	0	0	0	0	0
d__Bacteria;p__Acidobacteriota;c__Acidobacteriae;o__Acidobacteriales;f__o__unclassified__Acidobacteriales;g__o__f__unclassified__Acidobacteriales;s__o__f__g__unclassified__Acidobacteriales;OTU11860;ASV255	0	0	0	0	0	0	0	0	0	0	0	0	0	0	0	0	0	0	0	0	0	0	0	0	0	0	0	0	0	0	0	0	0	0	0	0	0	0	0	0	0	0	0	0	0	0	0	0	0
d__Bacteria;p__Acidobacteriota;c__Acidobacteriae;o__Acidobacteriales;f__o__unclassified__Acidobacteriales;g__o__f__unclassified__Acidobacteriales;s__o__f__g__unclassified__Acidobacteriales;OTU11860;ASV319	0	0	0	0	0	0	0	0	0	0	0	0	0	0	0	0	0	0	0	0	0	0	0	0	0	0	0	0	0	0	0	0	0	0	0	0	0	0	0	0	0	0	0	0	0	0	0	0	0
d__Bacteria;p__Acidobacteriota;c__Acidobacteriae;o__Acidobacteriales;f__o__unclassified__Acidobacteriales;g__o__f__unclassified__Acidobacteriales;s__o__f__g__unclassified__Acidobacteriales;OTU11860;ASV686	0	0	0	0	0	0	0	0	0	0	0	0	0	0	0	0	0	0	0	0	0	0	0	0	0	0	0	0	0	0	0	0	0	0	0	0	0	0	0	0	0	0	0	0	0	0	0	0	0
d__Bacteria;p__Acidobacteriota;c__Acidobacteriae;o__Acidobacteriales;f__o__unclassified__Acidobacteriales;g__o__f__unclassified__Acidobacteriales;s__o__f__g__unclassified__Acidobacteriales;OTU11934;ASV25590	0	0	0	0	0	0	0	0	0	0	0	0	0	0	0	0	0	0	0	0	0	0	0	0	0	0	0	0	0	0	0	0	0	0	0	0	0	0	0	0	0	0	0	0	0	0	0	0	0
d__Bacteria;p__Acidobacteriota;c__Acidobacteriae;o__Acidobacteriales;f__o__unclassified__Acidobacteriales;g__o__f__unclassified__Acidobacteriales;s__o__f__g__unclassified__Acidobacteriales;OTU11947;ASV25605	0	0	0	0	0	0	0	0	0	0	0	0	0	0	0	0	0	0	0	0	0	0	0	0	0	0	0	0	0	0	0	0	0	0	0	0	0	0	0	0	0	0	0	0	0	0	0	0	0
d__Bacteria;p__Acidobacteriota;c__Acidobacteriae;o__Acidobacteriales;f__o__unclassified__Acidobacteriales;g__o__f__unclassified__Acidobacteriales;s__o__f__g__unclassified__Acidobacteriales;OTU1232;ASV1125	0	0	0	0	0	0	0	0	0	0	0	0	0	0	0	0	0	0	0	0	0	0	0	0	0	0	0	0	0	0	0	0	0	0	0	0	0	0	0	0	0	0	0	0	0	0	0	0	0
d__Bacteria;p__Acidobacteriota;c__Acidobacteriae;o__Acidobacteriales;f__o__unclassified__Acidobacteriales;g__o__f__unclassified__Acidobacteriales;s__o__f__g__unclassified__Acidobacteriales;OTU12607;ASV26380	0	0	0	0	0	0	0	0	0	0	0	0	0	0	0	0	0	0	0	0	0	0	0	0	0	0	0	0	0	0	0	0	0	0	0	0	0	0	0	0	0	0	0	0	0	0	0	0	0
d__Bacteria;p__Acidobacteriota;c__Acidobacteriae;o__Acidobacteriales;f__o__unclassified__Acidobacteriales;g__o__f__unclassified__Acidobacteriales;s__o__f__g__unclassified__Acidobacteriales;OTU12922;ASV26702	0	0	0	0	0	0	0	0	0	0	0	0	0	0	0	0	0	0	0	0	0	0	0	0	0	0	0	0	0	0	0	0	0	0	0	0	0	0	0	0	0	0	0	0	0	0	0	0	0
d__Bacteria;p__Acidobacteriota;c__Acidobacteriae;o__Acidobacteriales;f__o__unclassified__Acidobacteriales;g__o__f__unclassified__Acidobacteriales;s__o__f__g__unclassified__Acidobacteriales;OTU13051;ASV26826	0	0	0	0	0	0	0	0	0	0	0	0	0	0	0	0	0	0	0	0	0	0	0	0	0	0	0	0	0	0	0	0	0	0	0	0	0	0	0	0	0	0	0	0	0	0	0	0	0
d__Bacteria;p__Acidobacteriota;c__Acidobacteriae;o__Acidobacteriales;f__o__unclassified__Acidobacteriales;g__o__f__unclassified__Acidobacteriales;s__o__f__g__unclassified__Acidobacteriales;OTU13067;ASV26841	0	0	0	0	0	0	0	0	0	0	0	0	0	0	0	0	0	0	0	0	0	0	0	0	0	0	0	0	0	0	0	0	0	0	0	0	0	0	0	0	0	0	0	0	0	0	0	0	0
d__Bacteria;p__Acidobacteriota;c__Acidobacteriae;o__Acidobacteriales;f__o__unclassified__Acidobacteriales;g__o__f__unclassified__Acidobacteriales;s__o__f__g__unclassified__Acidobacteriales;OTU13109;ASV26881	0	0	0	0	0	0	0	0	0	0	0	0	0	0	0	0	0	0	0	0	0	0	0	0	0	0	0	0	0	0	0	0	0	0	0	0	0	0	0	0	0	0	0	0	0	0	0	0	0
d__Bacteria;p__Acidobacteriota;c__Acidobacteriae;o__Acidobacteriales;f__o__unclassified__Acidobacteriales;g__o__f__unclassified__Acidobacteriales;s__o__f__g__unclassified__Acidobacteriales;OTU14037;ASV27790	0	0	0	0	0	0	0	0	0	0	0	0	0	0	0	0	0	0	0	0	0	0	0	0	0	0	0	0	0	0	0	0	0	0	0	0	0	0	0	0	0	0	0	0	0	0	0	0	0
d__Bacteria;p__Acidobacteriota;c__Acidobacteriae;o__Acidobacteriales;f__o__unclassified__Acidobacteriales;g__o__f__unclassified__Acidobacteriales;s__o__f__g__unclassified__Acidobacteriales;OTU1534;ASV1154	0	0	0	0	0	0	0	0	0	0	0	0	0	0	0	0	0	0	0	0	0	0	0	0	0	0	0	0	0	0	0	0	0	0	0	0	0	0	0	0	0	0	0	0	0	0	0	0	0
d__Bacteria;p__Acidobacteriota;c__Acidobacteriae;o__Acidobacteriales;f__o__unclassified__Acidobacteriales;g__o__f__unclassified__Acidobacteriales;s__o__f__g__unclassified__Acidobacteriales;OTU1576;ASV1158	0	0	0	0	0	0	0	0	0	0	0	0	0	0	0	0	0	0	0	0	0	0	0	0	0	0	0	0	0	0	0	0	0	0	0	0	0	0	0	0	0	0	0	0	0	0	0	0	0
d__Bacteria;p__Acidobacteriota;c__Acidobacteriae;o__Acidobacteriales;f__o__unclassified__Acidobacteriales;g__o__f__unclassified__Acidobacteriales;s__o__f__g__unclassified__Acidobacteriales;OTU1606;ASV1161	0	0	0	0	0	0	0	0	0	0	0	0	0	0	0	0	0	0	0	0	0	0	0	0	0	0	0	0	0	0	0	0	0	0	0	0	0	0	0	0	0	0	0	0	0	0	0	0	0
d__Bacteria;p__Acidobacteriota;c__Acidobacteriae;o__Acidobacteriales;f__o__unclassified__Acidobacteriales;g__o__f__unclassified__Acidobacteriales;s__o__f__g__unclassified__Acidobacteriales;OTU23515;ASV42797	0	0	0	0	0	0	0	0	0	0	0	0	0	0	0	0	0	0	0	0	0	0	0	0	0	0	0	0	0	0	0	0	0	0	0	0	0	0	0	0	0	0	0	0	0	0	0	0	0
d__Bacteria;p__Acidobacteriota;c__Acidobacteriae;o__Acidobacteriales;f__o__unclassified__Acidobacteriales;g__o__f__unclassified__Acidobacteriales;s__o__f__g__unclassified__Acidobacteriales;OTU241;ASV1023	0	0	0	0	0	0	0	0	0	0	0	0	0	0	0	0	0	0	0	0	0	0	0	0	0	0	0	0	0	0	0	0	0	0	0	0	0	0	0	0	0	0	0	0	0	0	0	0	0
d__Bacteria;p__Acidobacteriota;c__Acidobacteriae;o__Acidobacteriales;f__o__unclassified__Acidobacteriales;g__o__f__unclassified__Acidobacteriales;s__o__f__g__unclassified__Acidobacteriales;OTU278;ASV930	0	0	0	0	0	0	0	0	0	0	0	0	0	0	0	0	0	0	0	0	0	0	0	0	0	0	0	0	0	0	0	0	0	0	0	0	0	0	0	0	0	0	0	0	0	0	0	0	0
d__Bacteria;p__Acidobacteriota;c__Acidobacteriae;o__Acidobacteriales;f__o__unclassified__Acidobacteriales;g__o__f__unclassified__Acidobacteriales;s__o__f__g__unclassified__Acidobacteriales;OTU278;ASV1027	0	0	0	0	0	0	0	0	0	0	0	0	0	0	0	0	0	0	0	0	0	0	0	0	0	0	0	0	0	0	0	0	0	0	0	0	0	0	0	0	0	0	0	0	0	0	0	0	0
d__Bacteria;p__Acidobacteriota;c__Acidobacteriae;o__Acidobacteriales;f__o__unclassified__Acidobacteriales;g__o__f__unclassified__Acidobacteriales;s__o__f__g__unclassified__Acidobacteriales;OTU2915;ASV1315	0	0	0	0	0	0	0	0	0	0	0	0	0	0	0	0	0	0	0	0	0	0	0	0	0	0	0	0	0	0	0	0	0	0	0	0	0	0	0	0	0	0	0	0	0	0	0	0	0
d__Bacteria;p__Acidobacteriota;c__Acidobacteriae;o__Acidobacteriales;f__o__unclassified__Acidobacteriales;g__o__f__unclassified__Acidobacteriales;s__o__f__g__unclassified__Acidobacteriales;OTU3202;ASV1361	0	0	0	0	0	0	0	0	0	0	0	0	0	0	0	0	0	0	0	0	0	0	0	0	0	0	0	0	0	0	0	0	0	0	0	0	0	0	0	0	0	0	0	0	0	0	0	0	0
d__Bacteria;p__Acidobacteriota;c__Acidobacteriae;o__Acidobacteriales;f__o__unclassified__Acidobacteriales;g__o__f__unclassified__Acidobacteriales;s__o__f__g__unclassified__Acidobacteriales;OTU32851;ASV595	0	0	0	0	0	0	0	0	0	0	0	0	0	0	0	0	0	0	0	0	0	0	0	0	0	0	0	0	0	0	0	0	0	0	0	0	0	0	0	0	0	0	0	0	0	0	0	0	0
d__Bacteria;p__Acidobacteriota;c__Acidobacteriae;o__Acidobacteriales;f__o__unclassified__Acidobacteriales;g__o__f__unclassified__Acidobacteriales;s__o__f__g__unclassified__Acidobacteriales;OTU33014;ASV634	0	0	0	0	0	0	0	0	0	0	0	0	0	0	0	0	0	0	0	0	0	0	0	0	0	0	0	0	0	0	0	0	0	0	0	0	0	0	0	0	0	0	0	0	0	0	0	0	0
d__Bacteria;p__Acidobacteriota;c__Acidobacteriae;o__Acidobacteriales;f__o__unclassified__Acidobacteriales;g__o__f__unclassified__Acidobacteriales;s__o__f__g__unclassified__Acidobacteriales;OTU33014;ASV687	0	0	0	0	0	0	0	0	0	0	0	0	0	0	0	0	0	0	0	0	0	0	0	0	0	0	0	0	0	0	0	0	0	0	0	0	0	0	0	0	0	0	0	0	0	0	0	0	0
d__Bacteria;p__Acidobacteriota;c__Acidobacteriae;o__Acidobacteriales;f__o__unclassified__Acidobacteriales;g__o__f__unclassified__Acidobacteriales;s__o__f__g__unclassified__Acidobacteriales;OTU33014;ASV829	0	0	0	0	0	0	0	0	0	0	0	0	0	0	0	0	0	0	0	0	0	0	0	0	0	0	0	0	0	0	0	0	0	0	0	0	0	0	0	0	0	0	0	0	0	0	0	0	0
d__Bacteria;p__Acidobacteriota;c__Acidobacteriae;o__Acidobacteriales;f__o__unclassified__Acidobacteriales;g__o__f__unclassified__Acidobacteriales;s__o__f__g__unclassified__Acidobacteriales;OTU33294;ASV705	0	0	0	0	0	0	0	0	0	0	0	0	0	0	0	0	0	0	0	0	0	0	0	0	0	0	0	0	0	0	0	0	0	0	0	0	0	0	0	0	0	0	0	0	0	0	0	0	0
d__Bacteria;p__Acidobacteriota;c__Acidobacteriae;o__Acidobacteriales;f__o__unclassified__Acidobacteriales;g__o__f__unclassified__Acidobacteriales;s__o__f__g__unclassified__Acidobacteriales;OTU33572;ASV757	0	0	0	0	0	0	0	0	0	0	0	0	0	0	0	0	0	0	0	0	0	0	0	0	0	0	0	0	0	0	0	0	0	0	0	0	0	0	0	0	0	0	0	0	0	0	0	0	0
d__Bacteria;p__Acidobacteriota;c__Acidobacteriae;o__Acidobacteriales;f__o__unclassified__Acidobacteriales;g__o__f__unclassified__Acidobacteriales;s__o__f__g__unclassified__Acidobacteriales;OTU33591;ASV760	0	0	0	0	0	0	0	0	0	0	0	0	0	0	0	0	0	0	0	0	0	0	0	0	0	0	0	0	0	0	0	0	0	0	0	0	0	0	0	0	0	0	0	0	0	0	0	0	0
d__Bacteria;p__Acidobacteriota;c__Acidobacteriae;o__Acidobacteriales;f__o__unclassified__Acidobacteriales;g__o__f__unclassified__Acidobacteriales;s__o__f__g__unclassified__Acidobacteriales;OTU34793;ASV926	0	0	0	0	0	0	0	0	0	0	0	0	0	0	0	0	0	0	0	0	0	0	0	0	0	0	0	0	0	0	0	0	0	0	0	0	0	0	0	0	0	0	0	0	0	0	0	0	0
d__Bacteria;p__Acidobacteriota;c__Acidobacteriae;o__Acidobacteriales;f__o__unclassified__Acidobacteriales;g__o__f__unclassified__Acidobacteriales;s__o__f__g__unclassified__Acidobacteriales;OTU3516;ASV1395	0	0	0	0	0	0	0	0	0	0	0	0	0	0	0	0	0	0	0	0	0	0	0	0	0	0	0	0	0	0	0	0	0	0	0	0	0	0	0	0	0	0	0	0	0	0	0	0	0
d__Bacteria;p__Acidobacteriota;c__Acidobacteriae;o__Acidobacteriales;f__o__unclassified__Acidobacteriales;g__o__f__unclassified__Acidobacteriales;s__o__f__g__unclassified__Acidobacteriales;OTU3576;ASV1405	0	0	0	0	0	0	0	0	0	0	0	0	0	0	0	0	0	0	0	0	0	0	0	0	0	0	0	0	0	0	0	0	0	0	0	0	0	0	0	0	0	0	0	0	0	0	0	0	0
d__Bacteria;p__Acidobacteriota;c__Acidobacteriae;o__Acidobacteriales;f__o__unclassified__Acidobacteriales;g__o__f__unclassified__Acidobacteriales;s__o__f__g__unclassified__Acidobacteriales;OTU3589;ASV1407	0	0	0	0	0	0	0	0	0	0	0	0	0	0	0	0	0	0	0	0	0	0	0	0	0	0	0	0	0	0	0	0	0	0	0	0	0	0	0	0	0	0	0	0	0	0	0	0	0
d__Bacteria;p__Acidobacteriota;c__Acidobacteriae;o__Acidobacteriales;f__o__unclassified__Acidobacteriales;g__o__f__unclassified__Acidobacteriales;s__o__f__g__unclassified__Acidobacteriales;OTU3624;ASV1413	0	0	0	0	0	0	0	0	0	0	0	0	0	0	0	0	0	0	0	0	0	0	0	0	0	0	0	0	0	0	0	0	0	0	0	0	0	0	0	0	0	0	0	0	0	0	0	0	0
d__Bacteria;p__Acidobacteriota;c__Acidobacteriae;o__Acidobacteriales;f__o__unclassified__Acidobacteriales;g__o__f__unclassified__Acidobacteriales;s__o__f__g__unclassified__Acidobacteriales;OTU3711;ASV1429	0	0	0	0	0	0	0	0	0	0	0	0	0	0	0	0	0	0	0	0	0	0	0	0	0	0	0	0	0	0	0	0	0	0	0	0	0	0	0	0	0	0	0	0	0	0	0	0	0
d__Bacteria;p__Acidobacteriota;c__Acidobacteriae;o__Acidobacteriales;f__o__unclassified__Acidobacteriales;g__o__f__unclassified__Acidobacteriales;s__o__f__g__unclassified__Acidobacteriales;OTU3721;ASV1431	0	0	0	0	0	0	0	0	0	0	0	0	0	0	0	0	0	0	0	0	0	0	0	0	0	0	0	0	0	0	0	0	0	0	0	0	0	0	0	0	0	0	0	0	0	0	0	0	0
d__Bacteria;p__Acidobacteriota;c__Acidobacteriae;o__Acidobacteriales;f__o__unclassified__Acidobacteriales;g__o__f__unclassified__Acidobacteriales;s__o__f__g__unclassified__Acidobacteriales;OTU3750;ASV1436	0	0	0	0	0	0	0	0	0	0	0	0	0	0	0	0	0	0	0	0	0	0	0	0	0	0	0	0	0	0	0	0	0	0	0	0	0	0	0	0	0	0	0	0	0	0	0	0	0
d__Bacteria;p__Acidobacteriota;c__Acidobacteriae;o__Acidobacteriales;f__o__unclassified__Acidobacteriales;g__o__f__unclassified__Acidobacteriales;s__o__f__g__unclassified__Acidobacteriales;OTU3750;ASV1437	0	0	0	0	0	0	0	0	0	0	0	0	0	0	0	0	0	0	0	0	0	0	0	0	0	0	0	0	0	0	0	0	0	0	0	0	0	0	0	0	0	0	0	0	0	0	0	0	0
d__Bacteria;p__Acidobacteriota;c__Acidobacteriae;o__Acidobacteriales;f__o__unclassified__Acidobacteriales;g__o__f__unclassified__Acidobacteriales;s__o__f__g__unclassified__Acidobacteriales;OTU3763;ASV1439	0	0	0	0	0	0	0	0	0	0	0	0	0	0	0	0	0	0	0	0	0	0	0	0	0	0	0	0	0	0	0	0	0	0	0	0	0	0	0	0	0	0	0	0	0	0	0	0	0
d__Bacteria;p__Acidobacteriota;c__Acidobacteriae;o__Acidobacteriales;f__o__unclassified__Acidobacteriales;g__o__f__unclassified__Acidobacteriales;s__o__f__g__unclassified__Acidobacteriales;OTU3769;ASV1440	0	0	0	0	0	0	0	0	0	0	0	0	0	0	0	0	0	0	0	0	0	0	0	0	0	0	0	0	0	0	0	0	0	0	0	0	0	0	0	0	0	0	0	0	0	0	0	0	0
d__Bacteria;p__Acidobacteriota;c__Acidobacteriae;o__Acidobacteriales;f__o__unclassified__Acidobacteriales;g__o__f__unclassified__Acidobacteriales;s__o__f__g__unclassified__Acidobacteriales;OTU3952;ASV1465	0	0	0	0	0	0	0	0	0	0	0	0	0	0	0	0	0	0	0	0	0	0	0	0	0	0	0	0	0	0	0	0	0	0	0	0	0	0	2	0	0	0	0	0	0	0	0	0	0
d__Bacteria;p__Acidobacteriota;c__Acidobacteriae;o__Acidobacteriales;f__o__unclassified__Acidobacteriales;g__o__f__unclassified__Acidobacteriales;s__o__f__g__unclassified__Acidobacteriales;OTU6245;ASV1759	0	0	0	0	0	0	0	0	0	0	0	0	0	0	0	0	0	0	0	0	0	0	0	0	0	0	0	0	0	0	0	0	0	0	0	0	0	0	0	0	0	0	0	0	0	0	0	0	0
d__Bacteria;p__Acidobacteriota;c__Acidobacteriae;o__Acidobacteriales;f__o__unclassified__Acidobacteriales;g__o__f__unclassified__Acidobacteriales;s__o__f__g__unclassified__Acidobacteriales;OTU7011;ASV187	0	0	0	0	0	0	0	0	0	0	0	0	0	0	0	0	0	0	0	0	0	0	0	0	0	0	0	0	0	0	0	0	0	0	0	0	0	0	0	0	0	0	0	0	0	0	0	0	0
d__Bacteria;p__Acidobacteriota;c__Acidobacteriae;o__Acidobacteriales;f__o__unclassified__Acidobacteriales;g__o__f__unclassified__Acidobacteriales;s__o__f__g__unclassified__Acidobacteriales;OTU7080;ASV190	0	0	0	0	0	0	0	0	0	0	0	0	0	0	0	0	0	0	0	0	0	0	0	0	0	0	0	0	0	0	0	0	0	0	0	0	0	0	0	0	0	0	0	0	0	0	0	0	0
d__Bacteria;p__Acidobacteriota;c__Acidobacteriae;o__Acidobacteriales;f__o__unclassified__Acidobacteriales;g__o__f__unclassified__Acidobacteriales;s__o__f__g__unclassified__Acidobacteriales;OTU7080;ASV201	0	0	0	0	0	0	0	0	0	0	0	0	0	0	0	0	0	0	0	0	0	0	0	0	0	0	0	0	0	0	0	0	0	0	0	0	0	0	0	0	0	0	0	0	0	0	0	0	0
d__Bacteria;p__Acidobacteriota;c__Acidobacteriae;o__Acidobacteriales;f__o__unclassified__Acidobacteriales;g__o__f__unclassified__Acidobacteriales;s__o__f__g__unclassified__Acidobacteriales;OTU7080;ASV324	0	0	0	0	0	0	0	0	0	0	0	0	0	0	0	0	0	0	0	0	0	0	0	0	0	0	0	0	0	0	0	0	0	0	0	0	0	0	0	0	0	0	0	0	0	0	0	0	0
d__Bacteria;p__Acidobacteriota;c__Acidobacteriae;o__Acidobacteriales;f__o__unclassified__Acidobacteriales;g__o__f__unclassified__Acidobacteriales;s__o__f__g__unclassified__Acidobacteriales;OTU7080;ASV345	0	0	0	0	0	0	0	0	0	0	0	0	0	0	0	0	0	0	0	0	0	0	0	0	0	0	0	0	0	0	0	0	0	0	0	0	0	0	0	0	0	0	0	0	0	0	0	0	0
d__Bacteria;p__Acidobacteriota;c__Acidobacteriae;o__Acidobacteriales;f__o__unclassified__Acidobacteriales;g__o__f__unclassified__Acidobacteriales;s__o__f__g__unclassified__Acidobacteriales;OTU7080;ASV951	0	0	0	0	0	0	0	0	0	0	0	0	0	0	0	0	0	0	0	0	0	0	0	0	0	0	0	0	0	0	0	0	0	0	0	0	0	0	0	0	0	0	0	0	0	0	0	0	0
d__Bacteria;p__Acidobacteriota;c__Acidobacteriae;o__Acidobacteriales;f__o__unclassified__Acidobacteriales;g__o__f__unclassified__Acidobacteriales;s__o__f__g__unclassified__Acidobacteriales;OTU8633;ASV209	0	0	0	0	0	0	0	0	0	0	0	0	0	0	0	0	0	0	0	0	0	0	0	0	0	0	0	0	0	0	0	0	0	0	0	0	0	0	0	0	0	0	0	0	0	0	0	0	0
d__Bacteria;p__Acidobacteriota;c__Acidobacteriae;o__Acidobacteriales;f__o__unclassified__Acidobacteriales;g__o__f__unclassified__Acidobacteriales;s__o__f__g__unclassified__Acidobacteriales;OTU8633;ASV225	0	0	0	0	0	0	0	0	0	0	0	0	0	0	0	0	0	0	0	0	0	0	0	0	0	0	0	0	0	0	0	0	0	0	0	0	0	0	0	0	0	0	0	0	0	0	0	0	0
d__Bacteria;p__Acidobacteriota;c__Acidobacteriae;o__Acidobacteriales;f__o__unclassified__Acidobacteriales;g__o__f__unclassified__Acidobacteriales;s__o__f__g__unclassified__Acidobacteriales;OTU8633;ASV250	0	0	0	0	0	0	0	0	0	0	0	0	0	0	0	0	0	0	0	0	0	0	0	0	0	0	0	0	0	0	0	0	0	0	0	0	0	0	0	0	0	0	0	0	0	0	0	0	0
d__Bacteria;p__Acidobacteriota;c__Acidobacteriae;o__Acidobacteriales;f__o__unclassified__Acidobacteriales;g__o__f__unclassified__Acidobacteriales;s__o__f__g__unclassified__Acidobacteriales;OTU8633;ASV381	0	0	0	0	0	0	0	0	0	0	0	0	0	0	0	0	0	0	0	0	0	0	0	0	0	0	0	0	0	0	0	0	0	0	0	0	0	0	0	0	0	0	0	0	0	0	0	0	0
d__Bacteria;p__Acidobacteriota;c__Acidobacteriae;o__Acidobacteriales;f__o__unclassified__Acidobacteriales;g__o__f__unclassified__Acidobacteriales;s__o__f__g__unclassified__Acidobacteriales;OTU8633;ASV594	0	0	0	0	0	0	0	0	0	0	0	0	0	0	0	0	0	0	0	0	0	0	0	0	0	0	0	0	0	0	0	0	0	0	0	0	0	0	0	0	0	0	0	0	0	0	0	0	0
d__Bacteria;p__Acidobacteriota;c__Acidobacteriae;o__Acidobacteriales;f__o__unclassified__Acidobacteriales;g__o__f__unclassified__Acidobacteriales;s__o__f__g__unclassified__Acidobacteriales;OTU8633;ASV629	0	0	0	0	0	0	0	0	0	0	0	0	0	0	0	0	0	0	0	0	0	0	0	0	0	0	0	0	0	0	0	0	0	0	0	0	0	0	0	0	0	0	0	0	0	0	0	0	0
d__Bacteria;p__Acidobacteriota;c__Acidobacteriae;o__Bryobacterales;f__Bryobacteraceae;g__Bryobacter;s__g__unclassified__Bryobacter;OTU1051;ASV1108	0	0	0	0	0	0	0	0	0	0	0	0	0	0	0	0	0	0	0	0	0	0	0	0	0	0	0	0	0	0	0	0	0	0	0	0	0	0	0	0	0	0	0	0	0	0	0	0	0
d__Bacteria;p__Acidobacteriota;c__Acidobacteriae;o__Bryobacterales;f__Bryobacteraceae;g__Bryobacter;s__g__unclassified__Bryobacter;OTU12727;ASV265	0	0	0	0	0	0	0	0	0	0	0	0	0	0	0	0	0	0	0	0	0	0	0	0	0	0	0	0	0	0	0	0	0	0	0	0	0	0	0	0	0	0	0	0	0	0	0	0	0
d__Bacteria;p__Acidobacteriota;c__Acidobacteriae;o__Bryobacterales;f__Bryobacteraceae;g__Bryobacter;s__g__unclassified__Bryobacter;OTU12727;ASV640	0	0	0	0	0	0	0	0	0	0	0	0	0	0	0	0	0	0	0	0	0	0	0	0	0	0	0	0	0	0	0	0	0	0	0	0	0	0	0	0	0	0	0	0	0	0	0	0	0
d__Bacteria;p__Acidobacteriota;c__Acidobacteriae;o__Bryobacterales;f__Bryobacteraceae;g__Bryobacter;s__g__unclassified__Bryobacter;OTU12727;ASV754	0	0	0	0	0	0	0	0	0	0	0	0	0	0	0	0	0	0	0	0	0	0	0	0	0	0	0	0	0	0	0	0	0	0	0	0	0	0	0	0	0	0	0	0	0	0	0	0	0
d__Bacteria;p__Acidobacteriota;c__Acidobacteriae;o__Bryobacterales;f__Bryobacteraceae;g__Bryobacter;s__g__unclassified__Bryobacter;OTU1544;ASV1155	0	0	0	0	0	0	0	0	0	0	0	0	0	0	0	0	0	0	0	0	0	0	0	0	0	0	0	0	0	0	0	0	0	0	0	0	0	0	0	0	0	0	0	0	0	0	0	0	0
d__Bacteria;p__Acidobacteriota;c__Acidobacteriae;o__Bryobacterales;f__Bryobacteraceae;g__Bryobacter;s__g__unclassified__Bryobacter;OTU20023;ASV383	0	0	0	0	0	0	0	0	0	0	0	0	0	0	0	0	0	0	0	0	0	0	0	0	0	0	0	0	0	0	0	0	0	0	0	0	0	0	0	0	0	0	0	0	0	0	0	0	0
d__Bacteria;p__Acidobacteriota;c__Acidobacteriae;o__Bryobacterales;f__Bryobacteraceae;g__Bryobacter;s__g__unclassified__Bryobacter;OTU20023;ASV398	0	0	0	0	0	0	0	0	0	0	0	0	0	0	0	0	0	0	0	0	0	0	0	0	0	0	0	0	0	0	0	0	0	0	0	0	0	0	0	0	0	0	0	0	0	0	0	0	0
d__Bacteria;p__Acidobacteriota;c__Acidobacteriae;o__Bryobacterales;f__Bryobacteraceae;g__Bryobacter;s__g__unclassified__Bryobacter;OTU2094;ASV1210	0	0	0	0	0	0	0	0	0	0	0	0	0	0	0	0	0	0	0	0	0	0	0	0	0	0	0	0	0	0	0	0	0	0	0	0	0	0	0	0	0	0	0	0	0	0	0	0	0
d__Bacteria;p__Acidobacteriota;c__Acidobacteriae;o__Bryobacterales;f__Bryobacteraceae;g__Bryobacter;s__g__unclassified__Bryobacter;OTU21174;ASV400	0	0	0	0	0	0	0	0	0	0	0	0	0	0	0	0	0	0	0	0	0	0	0	0	0	0	0	0	0	0	0	0	0	0	0	0	0	0	0	0	0	0	0	0	0	0	0	0	0
d__Bacteria;p__Acidobacteriota;c__Acidobacteriae;o__Bryobacterales;f__Bryobacteraceae;g__Bryobacter;s__g__unclassified__Bryobacter;OTU21174;ASV499	0	0	0	0	0	0	0	0	0	0	0	0	0	0	0	0	0	0	0	0	0	0	0	0	0	0	0	0	0	0	0	0	0	0	0	0	0	0	0	0	0	0	0	0	0	0	0	0	0
d__Bacteria;p__Acidobacteriota;c__Acidobacteriae;o__Bryobacterales;f__Bryobacteraceae;g__Bryobacter;s__g__unclassified__Bryobacter;OTU23986;ASV433	0	0	0	0	0	0	0	0	0	0	0	0	0	0	0	0	0	0	0	0	0	0	0	0	0	0	0	0	0	0	0	0	16	0	0	0	0	0	0	0	0	0	0	0	0	0	0	0	0
d__Bacteria;p__Acidobacteriota;c__Acidobacteriae;o__Bryobacterales;f__Bryobacteraceae;g__Bryobacter;s__g__unclassified__Bryobacter;OTU259;ASV1025	0	0	0	0	0	0	0	0	0	0	0	0	0	0	0	0	0	0	0	0	0	0	0	0	0	0	0	0	0	0	0	0	0	0	0	0	0	0	0	0	0	0	0	0	0	0	0	0	0
d__Bacteria;p__Acidobacteriota;c__Acidobacteriae;o__Bryobacterales;f__Bryobacteraceae;g__Bryobacter;s__g__unclassified__Bryobacter;OTU3126;ASV1350	0	0	0	0	0	0	0	0	0	0	0	0	0	0	0	0	0	0	0	0	0	0	0	0	0	0	0	0	0	0	0	0	0	0	0	0	0	0	0	0	0	0	0	0	0	0	0	0	0
d__Bacteria;p__Acidobacteriota;c__Acidobacteriae;o__Bryobacterales;f__Bryobacteraceae;g__Bryobacter;s__g__unclassified__Bryobacter;OTU31320;ASV526	0	0	0	0	0	0	0	0	0	0	0	0	0	0	0	0	0	0	0	0	0	0	0	0	0	0	0	0	0	0	0	0	0	0	0	0	0	0	0	0	0	0	0	0	0	0	0	0	0
d__Bacteria;p__Acidobacteriota;c__Acidobacteriae;o__Bryobacterales;f__Bryobacteraceae;g__Bryobacter;s__g__unclassified__Bryobacter;OTU31320;ASV700	0	0	0	0	0	0	0	0	0	0	0	0	0	0	0	0	0	0	0	0	0	0	0	0	0	0	0	0	0	0	0	0	0	0	0	0	0	0	0	0	0	0	0	0	0	0	0	0	0
d__Bacteria;p__Acidobacteriota;c__Acidobacteriae;o__Bryobacterales;f__Bryobacteraceae;g__Bryobacter;s__g__unclassified__Bryobacter;OTU31320;ASV832	0	0	0	0	0	0	0	0	0	0	0	0	0	0	0	0	0	0	0	0	0	0	0	0	0	0	0	0	0	0	0	0	0	0	0	0	0	0	0	0	0	0	0	0	0	0	0	0	0
d__Bacteria;p__Acidobacteriota;c__Acidobacteriae;o__Bryobacterales;f__Bryobacteraceae;g__Bryobacter;s__g__unclassified__Bryobacter;OTU33288;ASV704	0	0	0	0	0	0	0	0	0	0	0	0	0	0	0	0	0	0	0	0	0	0	0	0	0	0	0	0	0	0	0	0	0	0	0	0	0	0	0	0	0	0	0	0	0	0	0	0	0
d__Bacteria;p__Acidobacteriota;c__Acidobacteriae;o__Bryobacterales;f__Bryobacteraceae;g__Bryobacter;s__g__unclassified__Bryobacter;OTU33510;ASV746	0	0	0	0	0	0	0	0	0	0	0	0	0	0	0	0	0	0	0	0	0	0	0	0	0	0	0	0	0	0	0	0	0	0	0	0	0	0	0	0	0	0	0	0	0	0	0	0	0
d__Bacteria;p__Acidobacteriota;c__Acidobacteriae;o__Bryobacterales;f__Bryobacteraceae;g__Bryobacter;s__g__unclassified__Bryobacter;OTU34281;ASV861	0	0	0	0	0	0	0	0	0	0	0	0	0	0	0	0	0	0	0	0	0	0	0	0	0	0	0	0	0	0	0	0	0	0	0	0	0	0	0	0	0	0	0	0	0	0	0	0	0
d__Bacteria;p__Acidobacteriota;c__Acidobacteriae;o__Bryobacterales;f__Bryobacteraceae;g__Bryobacter;s__g__unclassified__Bryobacter;OTU3569;ASV1404	0	0	0	0	0	0	0	0	0	0	0	0	0	0	0	0	0	0	2	0	0	0	0	0	0	0	0	0	0	0	0	0	0	0	0	0	0	0	0	0	0	0	0	0	0	0	0	0	0
d__Bacteria;p__Acidobacteriota;c__Acidobacteriae;o__Bryobacterales;f__Bryobacteraceae;g__Bryobacter;s__g__unclassified__Bryobacter;OTU3592;ASV1408	0	0	0	0	0	0	0	0	0	0	0	0	0	0	0	0	0	0	0	0	0	0	0	0	0	0	0	0	0	0	0	0	0	0	0	0	0	0	0	0	0	0	0	0	0	0	0	0	0
d__Bacteria;p__Acidobacteriota;c__Acidobacteriae;o__Bryobacterales;f__Bryobacteraceae;g__Bryobacter;s__g__unclassified__Bryobacter;OTU3600;ASV1409	0	0	0	0	0	0	0	0	0	0	0	0	0	0	0	0	0	0	0	0	0	0	0	0	0	0	0	0	0	0	0	0	0	0	0	0	0	0	0	0	0	0	0	0	0	0	0	0	0
d__Bacteria;p__Acidobacteriota;c__Acidobacteriae;o__Bryobacterales;f__Bryobacteraceae;g__Bryobacter;s__g__unclassified__Bryobacter;OTU3857;ASV1454	0	0	0	0	0	2	0	0	0	0	0	0	0	0	0	0	0	0	0	0	0	0	0	0	0	0	0	0	0	0	0	0	0	0	0	0	0	0	0	0	0	0	0	0	0	0	0	0	0
d__Bacteria;p__Acidobacteriota;c__Acidobacteriae;o__Bryobacterales;f__Bryobacteraceae;g__Bryobacter;s__g__unclassified__Bryobacter;OTU4008;ASV1471	0	0	0	0	0	0	0	0	0	0	0	0	0	0	0	0	0	0	0	0	0	0	0	0	0	0	0	0	0	0	0	0	0	0	0	0	0	0	0	0	0	0	0	0	0	0	0	0	0
d__Bacteria;p__Acidobacteriota;c__Acidobacteriae;o__Bryobacterales;f__Bryobacteraceae;g__Bryobacter;s__g__unclassified__Bryobacter;OTU4214;ASV1492	0	0	0	0	0	0	0	0	0	0	0	0	0	0	0	0	0	0	0	0	0	0	0	0	0	0	0	0	0	0	0	0	0	0	0	0	0	0	0	0	0	0	0	0	0	0	0	0	0
d__Bacteria;p__Acidobacteriota;c__Acidobacteriae;o__Bryobacterales;f__Bryobacteraceae;g__Bryobacter;s__g__unclassified__Bryobacter;OTU4528;ASV1527	0	0	0	0	0	0	0	0	0	0	0	0	0	0	0	0	0	0	0	0	2	0	0	0	0	0	0	0	0	0	0	0	0	0	0	0	0	0	0	0	0	0	0	0	0	0	0	0	0
d__Bacteria;p__Acidobacteriota;c__Acidobacteriae;o__Bryobacterales;f__Bryobacteraceae;g__Bryobacter;s__g__unclassified__Bryobacter;OTU4567;ASV1538	0	0	0	0	0	0	0	0	0	0	0	0	0	0	0	0	0	0	0	0	0	0	0	0	0	0	0	0	0	0	0	0	0	0	0	0	0	0	0	0	0	0	0	0	0	0	0	0	0
d__Bacteria;p__Acidobacteriota;c__Acidobacteriae;o__Bryobacterales;f__Bryobacteraceae;g__Bryobacter;s__g__unclassified__Bryobacter;OTU4584;ASV1542	0	0	0	0	0	0	0	0	0	0	0	0	0	0	0	0	0	0	0	0	0	0	0	0	0	0	0	0	0	0	0	0	0	0	0	0	0	0	0	0	0	0	0	0	0	0	0	0	0
d__Bacteria;p__Acidobacteriota;c__Acidobacteriae;o__Bryobacterales;f__Bryobacteraceae;g__Bryobacter;s__g__unclassified__Bryobacter;OTU70;ASV1007	0	0	0	0	0	0	0	0	0	0	0	0	0	0	0	0	0	0	0	0	0	0	0	0	0	0	0	0	0	0	0	0	0	0	0	0	0	0	0	0	0	0	0	0	0	0	0	0	0
d__Bacteria;p__Acidobacteriota;c__Acidobacteriae;o__Paludibaculum;f__o__unclassified__Paludibaculum;g__o__f__unclassified__Paludibaculum;s__o__f__g__unclassified__Paludibaculum;OTU5038;ASV1626	0	0	0	0	0	0	0	0	0	0	0	0	0	0	0	0	0	0	0	0	0	0	0	0	0	0	0	0	0	0	0	0	0	0	0	0	0	0	0	0	0	0	0	0	0	2	0	0	0
d__Bacteria;p__Acidobacteriota;c__Acidobacteriae;o__Paludibaculum;f__o__unclassified__Paludibaculum;g__o__f__unclassified__Paludibaculum;s__o__f__g__unclassified__Paludibaculum;OTU868;ASV529	0	0	0	0	0	0	0	0	0	0	0	0	0	0	0	0	0	0	0	0	0	0	0	0	0	0	0	0	0	0	0	0	0	0	0	0	0	0	0	0	0	0	0	0	0	0	0	0	0
d__Bacteria;p__Acidobacteriota;c__Acidobacteriae;o__Paludibaculum;f__o__unclassified__Paludibaculum;g__o__f__unclassified__Paludibaculum;s__o__f__g__unclassified__Paludibaculum;OTU868;ASV1091	0	0	0	0	0	0	0	0	0	0	0	0	0	0	0	0	0	0	0	0	0	0	0	0	0	0	0	0	0	0	4	0	0	0	0	0	0	0	0	0	0	0	0	0	0	0	0	0	0
d__Bacteria;p__Acidobacteriota;c__Acidobacteriae;o__PAUC26f;f__o__unclassified__PAUC26f;g__o__f__unclassified__PAUC26f;s__o__f__g__unclassified__PAUC26f;OTU12749;ASV26519	0	0	0	0	0	0	0	0	0	0	0	0	0	0	0	0	0	0	0	0	0	0	0	0	0	0	0	0	0	0	0	0	0	0	0	0	0	0	0	0	0	0	0	0	0	0	0	0	0
d__Bacteria;p__Acidobacteriota;c__Acidobacteriae;o__PAUC26f;f__o__unclassified__PAUC26f;g__o__f__unclassified__PAUC26f;s__o__f__g__unclassified__PAUC26f;OTU13168;ASV26937	0	0	0	0	0	0	0	0	0	0	0	0	0	0	0	0	0	0	0	0	0	0	0	0	0	0	0	0	0	0	0	0	0	0	0	0	0	0	0	0	0	0	0	0	0	0	0	0	0
d__Bacteria;p__Acidobacteriota;c__Acidobacteriae;o__PAUC26f;f__o__unclassified__PAUC26f;g__o__f__unclassified__PAUC26f;s__o__f__g__unclassified__PAUC26f;OTU13554;ASV27320	0	0	0	0	0	0	0	0	0	0	0	0	0	0	0	0	0	0	0	0	0	0	0	0	0	0	0	0	0	0	0	0	0	0	0	0	0	0	0	0	0	0	0	0	0	0	0	0	0
d__Bacteria;p__Acidobacteriota;c__Acidobacteriae;o__PAUC26f;f__o__unclassified__PAUC26f;g__o__f__unclassified__PAUC26f;s__o__f__g__unclassified__PAUC26f;OTU13947;ASV277	0	0	0	0	0	0	0	0	0	0	0	0	0	0	0	0	12	0	0	0	0	0	0	0	0	0	0	0	0	0	0	0	14	8	0	0	0	0	0	0	0	0	0	0	0	0	0	0	0
d__Bacteria;p__Acidobacteriota;c__Acidobacteriae;o__PAUC26f;f__o__unclassified__PAUC26f;g__o__f__unclassified__PAUC26f;s__o__f__g__unclassified__PAUC26f;OTU13947;ASV370	0	0	0	0	0	0	0	0	0	0	0	0	0	0	0	0	0	20	0	0	0	0	0	0	0	0	0	0	0	0	0	0	0	0	0	0	0	0	0	0	0	0	0	0	0	0	0	0	0
d__Bacteria;p__Acidobacteriota;c__Acidobacteriae;o__PAUC26f;f__o__unclassified__PAUC26f;g__o__f__unclassified__PAUC26f;s__o__f__g__unclassified__PAUC26f;OTU13947;ASV385	0	0	0	0	0	0	0	19	0	0	0	0	0	0	0	0	0	0	0	0	0	0	0	0	0	0	0	0	0	0	0	0	0	0	0	0	0	0	0	0	0	0	0	0	0	0	0	0	0
d__Bacteria;p__Acidobacteriota;c__Acidobacteriae;o__PAUC26f;f__o__unclassified__PAUC26f;g__o__f__unclassified__PAUC26f;s__o__f__g__unclassified__PAUC26f;OTU13947;ASV552	0	0	0	0	0	0	0	0	0	0	0	0	0	0	0	0	0	0	0	0	0	0	0	0	0	0	0	0	0	0	0	0	0	0	11	0	0	0	0	0	0	0	0	0	0	0	0	0	0
d__Bacteria;p__Acidobacteriota;c__Acidobacteriae;o__PAUC26f;f__o__unclassified__PAUC26f;g__o__f__unclassified__PAUC26f;s__o__f__g__unclassified__PAUC26f;OTU13947;ASV592	0	0	0	0	0	0	0	0	0	0	0	0	0	0	0	0	0	0	10	0	0	0	0	0	0	0	0	0	0	0	0	0	0	0	0	0	0	0	0	0	0	0	0	0	0	0	0	0	0
d__Bacteria;p__Acidobacteriota;c__Acidobacteriae;o__PAUC26f;f__o__unclassified__PAUC26f;g__o__f__unclassified__PAUC26f;s__o__f__g__unclassified__PAUC26f;OTU13947;ASV1983	0	0	0	0	0	0	0	0	0	0	0	0	0	0	0	0	0	0	0	0	0	0	0	0	0	0	0	0	0	0	0	0	0	0	0	0	0	0	0	0	0	0	0	0	0	0	0	0	0
d__Bacteria;p__Acidobacteriota;c__Acidobacteriae;o__PAUC26f;f__o__unclassified__PAUC26f;g__o__f__unclassified__PAUC26f;s__o__f__g__unclassified__PAUC26f;OTU15052;ASV292	0	0	0	0	0	0	0	0	0	0	0	0	0	0	0	0	0	0	0	0	0	0	0	0	0	0	0	0	0	0	0	0	0	0	0	0	0	0	0	0	0	0	0	0	0	0	0	0	0
d__Bacteria;p__Acidobacteriota;c__Acidobacteriae;o__PAUC26f;f__o__unclassified__PAUC26f;g__o__f__unclassified__PAUC26f;s__o__f__g__unclassified__PAUC26f;OTU17538;ASV329	0	0	0	0	0	0	0	0	0	0	0	0	0	0	0	0	0	0	0	0	0	10	0	0	0	0	0	0	0	0	0	0	0	0	0	0	0	0	0	0	0	0	0	0	0	0	0	0	0
d__Bacteria;p__Acidobacteriota;c__Acidobacteriae;o__PAUC26f;f__o__unclassified__PAUC26f;g__o__f__unclassified__PAUC26f;s__o__f__g__unclassified__PAUC26f;OTU17538;ASV655	0	0	0	0	0	0	0	0	0	0	0	0	0	0	0	0	0	0	0	0	9	0	0	0	0	0	0	0	0	0	0	0	0	0	0	0	0	0	0	0	0	0	0	0	0	0	0	0	0
d__Bacteria;p__Acidobacteriota;c__Acidobacteriae;o__PAUC26f;f__o__unclassified__PAUC26f;g__o__f__unclassified__PAUC26f;s__o__f__g__unclassified__PAUC26f;OTU1858;ASV425	0	0	0	0	0	0	0	0	0	0	0	0	0	0	0	0	0	0	0	0	0	0	0	2	0	0	0	0	0	0	0	0	0	0	0	0	0	0	0	0	0	0	0	0	0	0	0	0	0
d__Bacteria;p__Acidobacteriota;c__Acidobacteriae;o__PAUC26f;f__o__unclassified__PAUC26f;g__o__f__unclassified__PAUC26f;s__o__f__g__unclassified__PAUC26f;OTU1858;ASV1186	0	0	0	0	0	0	0	0	0	0	0	0	0	0	0	0	0	0	0	0	0	0	0	0	0	0	0	0	0	0	0	0	0	0	0	0	0	0	0	0	0	0	0	0	0	0	0	0	0
d__Bacteria;p__Acidobacteriota;c__Acidobacteriae;o__PAUC26f;f__o__unclassified__PAUC26f;g__o__f__unclassified__PAUC26f;s__o__f__g__unclassified__PAUC26f;OTU1877;ASV1188	0	0	0	0	0	0	0	0	0	0	0	0	0	0	0	0	0	0	0	0	0	0	0	0	0	0	0	0	0	0	0	0	0	0	0	0	0	0	0	0	0	0	0	0	0	0	0	0	0
d__Bacteria;p__Acidobacteriota;c__Acidobacteriae;o__PAUC26f;f__o__unclassified__PAUC26f;g__o__f__unclassified__PAUC26f;s__o__f__g__unclassified__PAUC26f;OTU20331;ASV388	0	0	0	0	0	0	0	0	0	0	0	0	0	0	0	0	0	0	0	0	0	0	0	0	0	0	0	0	0	0	0	0	0	0	0	0	0	0	0	0	0	0	0	0	0	0	0	0	0
d__Bacteria;p__Acidobacteriota;c__Acidobacteriae;o__PAUC26f;f__o__unclassified__PAUC26f;g__o__f__unclassified__PAUC26f;s__o__f__g__unclassified__PAUC26f;OTU20331;ASV442	0	0	0	0	0	0	0	0	0	0	0	0	0	0	0	0	0	0	0	0	0	0	0	0	0	0	0	0	0	0	0	0	0	0	0	0	0	0	0	0	0	0	0	0	0	0	0	0	0
d__Bacteria;p__Acidobacteriota;c__Acidobacteriae;o__PAUC26f;f__o__unclassified__PAUC26f;g__o__f__unclassified__PAUC26f;s__o__f__g__unclassified__PAUC26f;OTU20331;ASV580	0	0	0	0	0	0	0	0	0	0	0	0	0	0	0	0	0	0	0	0	0	0	0	0	0	0	0	0	0	0	0	0	0	0	0	0	0	0	0	0	0	0	0	0	0	0	0	0	0
d__Bacteria;p__Acidobacteriota;c__Acidobacteriae;o__PAUC26f;f__o__unclassified__PAUC26f;g__o__f__unclassified__PAUC26f;s__o__f__g__unclassified__PAUC26f;OTU2155;ASV1217	0	0	0	0	0	0	0	0	0	0	0	0	0	0	0	0	0	0	0	0	0	0	0	0	0	0	0	0	0	0	0	0	0	0	0	0	0	0	0	0	0	0	0	0	0	0	0	0	0
d__Bacteria;p__Acidobacteriota;c__Acidobacteriae;o__PAUC26f;f__o__unclassified__PAUC26f;g__o__f__unclassified__PAUC26f;s__o__f__g__unclassified__PAUC26f;OTU2155;ASV1612	0	0	0	0	0	0	0	0	0	0	0	0	0	0	0	0	0	0	0	0	0	0	0	0	0	0	0	0	0	0	0	0	0	0	0	0	0	0	0	0	0	0	0	0	0	0	0	0	0
d__Bacteria;p__Acidobacteriota;c__Acidobacteriae;o__PAUC26f;f__o__unclassified__PAUC26f;g__o__f__unclassified__PAUC26f;s__o__f__g__unclassified__PAUC26f;OTU2500;ASV1258	0	0	0	0	0	0	0	0	0	0	0	0	0	0	0	0	0	0	0	0	0	0	0	0	0	0	0	0	0	0	0	0	0	0	0	0	0	0	0	0	0	0	0	0	0	0	0	0	0
d__Bacteria;p__Acidobacteriota;c__Acidobacteriae;o__PAUC26f;f__o__unclassified__PAUC26f;g__o__f__unclassified__PAUC26f;s__o__f__g__unclassified__PAUC26f;OTU3144;ASV1353	0	0	0	0	0	0	0	0	0	0	0	0	0	0	0	0	0	0	0	0	0	0	0	0	0	0	0	0	0	0	0	0	0	0	0	0	0	0	0	0	0	0	0	0	0	0	0	0	0
d__Bacteria;p__Acidobacteriota;c__Acidobacteriae;o__PAUC26f;f__o__unclassified__PAUC26f;g__o__f__unclassified__PAUC26f;s__o__f__g__unclassified__PAUC26f;OTU32747;ASV567	0	0	0	0	0	0	0	0	0	0	0	0	0	0	0	0	0	0	0	0	0	0	0	0	0	0	0	0	0	0	0	0	0	0	0	0	0	0	0	0	0	0	0	0	0	0	0	0	0
d__Bacteria;p__Acidobacteriota;c__Acidobacteriae;o__PAUC26f;f__o__unclassified__PAUC26f;g__o__f__unclassified__PAUC26f;s__o__f__g__unclassified__PAUC26f;OTU32747;ASV5364	0	0	0	0	0	0	0	0	0	0	0	0	0	0	0	0	0	0	0	0	0	0	0	0	0	0	0	0	0	0	0	0	0	0	0	0	0	0	0	0	0	0	0	0	0	0	0	0	0
d__Bacteria;p__Acidobacteriota;c__Acidobacteriae;o__PAUC26f;f__o__unclassified__PAUC26f;g__o__f__unclassified__PAUC26f;s__o__f__g__unclassified__PAUC26f;OTU331;ASV1032	0	0	0	0	0	0	0	4	0	0	0	0	0	0	0	0	0	0	0	0	0	0	0	0	0	0	0	0	0	0	0	0	0	0	0	0	0	0	0	0	0	0	0	0	0	0	0	0	0
d__Bacteria;p__Acidobacteriota;c__Acidobacteriae;o__PAUC26f;f__o__unclassified__PAUC26f;g__o__f__unclassified__PAUC26f;s__o__f__g__unclassified__PAUC26f;OTU33613;ASV764	0	0	0	0	0	0	0	7	0	0	0	0	0	0	0	0	0	0	0	0	0	0	0	0	0	0	0	0	0	0	0	0	0	0	0	0	0	0	0	0	0	0	0	0	0	0	0	0	0
d__Bacteria;p__Acidobacteriota;c__Acidobacteriae;o__PAUC26f;f__o__unclassified__PAUC26f;g__o__f__unclassified__PAUC26f;s__o__f__g__unclassified__PAUC26f;OTU35080;ASV960	0	0	0	0	0	0	0	0	0	0	0	0	0	0	0	0	0	0	0	0	0	0	0	0	0	0	0	0	0	0	0	0	0	0	0	0	0	0	0	0	0	0	0	0	0	0	0	0	0
d__Bacteria;p__Acidobacteriota;c__Acidobacteriae;o__PAUC26f;f__o__unclassified__PAUC26f;g__o__f__unclassified__PAUC26f;s__o__f__g__unclassified__PAUC26f;OTU3835;ASV1451	0	0	0	0	2	0	0	0	0	0	0	0	0	0	0	0	0	0	0	0	0	0	0	0	0	0	0	0	0	0	0	0	0	0	0	0	0	0	0	0	0	0	0	0	0	0	0	0	0
d__Bacteria;p__Acidobacteriota;c__Acidobacteriae;o__PAUC26f;f__o__unclassified__PAUC26f;g__o__f__unclassified__PAUC26f;s__o__f__g__unclassified__PAUC26f;OTU4671;ASV1563	0	0	0	0	0	0	0	0	0	0	0	0	0	0	0	0	0	0	0	0	0	0	0	0	0	0	0	0	0	0	0	0	0	0	0	0	0	0	0	0	0	2	0	0	0	0	0	0	0
d__Bacteria;p__Acidobacteriota;c__Acidobacteriae;o__PAUC26f;f__o__unclassified__PAUC26f;g__o__f__unclassified__PAUC26f;s__o__f__g__unclassified__PAUC26f;OTU4937;ASV1613	0	0	0	0	0	0	0	0	0	0	0	0	0	0	0	0	0	0	0	0	0	0	0	0	0	0	0	0	0	0	0	0	0	0	0	0	0	0	0	0	0	0	0	0	0	0	0	0	0
d__Bacteria;p__Acidobacteriota;c__Acidobacteriae;o__PAUC26f;f__o__unclassified__PAUC26f;g__o__f__unclassified__PAUC26f;s__o__f__g__unclassified__PAUC26f;OTU5111;ASV1636	0	0	0	0	0	0	0	0	0	0	0	0	0	0	0	0	0	0	0	0	0	0	0	0	0	0	0	0	0	0	0	0	0	0	0	0	0	0	0	0	0	0	0	0	0	0	0	0	0
d__Bacteria;p__Acidobacteriota;c__Acidobacteriae;o__PAUC26f;f__o__unclassified__PAUC26f;g__o__f__unclassified__PAUC26f;s__o__f__g__unclassified__PAUC26f;OTU5200;ASV1647	0	0	0	0	0	0	0	0	0	0	0	0	0	0	0	0	0	0	0	0	0	0	0	0	0	0	0	0	0	0	0	0	0	0	0	0	0	0	0	0	0	0	0	0	0	0	0	0	0
d__Bacteria;p__Acidobacteriota;c__Acidobacteriae;o__PAUC26f;f__o__unclassified__PAUC26f;g__o__f__unclassified__PAUC26f;s__o__f__g__unclassified__PAUC26f;OTU5692;ASV1701	0	0	0	0	0	0	0	0	0	0	0	0	0	0	0	0	0	0	0	0	0	0	0	0	0	0	0	0	0	0	0	0	0	0	0	0	0	0	0	0	0	0	0	0	0	0	0	0	0
d__Bacteria;p__Acidobacteriota;c__Acidobacteriae;o__PAUC26f;f__o__unclassified__PAUC26f;g__o__f__unclassified__PAUC26f;s__o__f__g__unclassified__PAUC26f;OTU7327;ASV193	0	0	0	0	0	0	0	0	0	0	0	0	0	0	0	0	0	0	0	0	0	0	0	0	0	0	0	0	0	0	0	0	0	0	0	0	0	0	6	0	0	0	0	0	0	0	0	0	0
d__Bacteria;p__Acidobacteriota;c__Acidobacteriae;o__PAUC26f;f__o__unclassified__PAUC26f;g__o__f__unclassified__PAUC26f;s__o__f__g__unclassified__PAUC26f;OTU7327;ASV568	0	0	0	0	0	0	0	0	0	0	0	0	0	0	0	0	0	0	0	0	0	0	0	0	0	0	0	0	0	0	0	0	0	0	0	0	0	0	0	0	0	0	0	0	0	0	0	0	0
d__Bacteria;p__Acidobacteriota;c__Acidobacteriae;o__PAUC26f;f__o__unclassified__PAUC26f;g__o__f__unclassified__PAUC26f;s__o__f__g__unclassified__PAUC26f;OTU9320;ASV218	0	0	0	0	0	0	0	0	0	0	0	0	0	0	0	0	0	0	0	0	0	0	0	0	0	0	0	0	0	0	0	0	0	0	0	0	0	0	0	0	0	0	0	0	0	0	0	0	0
d__Bacteria;p__Acidobacteriota;c__Acidobacteriae;o__Solibacterales;f__Solibacteraceae;g__Candidatus Solibacter;s__g__unclassified__Candidatus Solibacter;OTU11942;ASV256	0	0	0	0	0	0	0	0	0	0	0	0	0	0	0	0	0	0	0	0	0	0	0	0	0	0	0	0	0	0	0	0	0	0	0	0	0	0	0	0	0	0	0	0	0	0	0	0	0
d__Bacteria;p__Acidobacteriota;c__Acidobacteriae;o__Solibacterales;f__Solibacteraceae;g__Candidatus Solibacter;s__g__unclassified__Candidatus Solibacter;OTU11942;ASV272	0	0	0	0	0	0	0	0	0	0	0	0	0	0	0	0	0	0	0	0	0	0	0	0	0	0	0	0	0	0	0	0	0	0	0	0	0	0	0	0	0	0	0	0	0	0	0	0	0
d__Bacteria;p__Acidobacteriota;c__Acidobacteriae;o__Solibacterales;f__Solibacteraceae;g__Candidatus Solibacter;s__g__unclassified__Candidatus Solibacter;OTU11942;ASV312	0	0	0	0	0	0	0	0	0	0	0	0	0	0	0	0	0	0	0	0	0	0	0	0	0	0	0	0	0	0	0	0	0	0	0	0	0	0	0	0	0	0	0	0	0	0	0	0	0
d__Bacteria;p__Acidobacteriota;c__Acidobacteriae;o__Solibacterales;f__Solibacteraceae;g__Candidatus Solibacter;s__g__unclassified__Candidatus Solibacter;OTU11942;ASV330	0	0	0	0	0	0	0	0	0	0	0	0	0	0	0	0	0	0	0	0	0	0	0	0	0	0	0	0	0	0	0	0	0	0	0	0	0	0	0	0	0	0	0	0	0	0	0	0	0
d__Bacteria;p__Acidobacteriota;c__Acidobacteriae;o__Solibacterales;f__Solibacteraceae;g__Candidatus Solibacter;s__g__unclassified__Candidatus Solibacter;OTU11942;ASV456	0	0	0	0	0	0	0	0	0	0	0	0	0	0	0	0	0	0	0	0	0	0	0	0	0	0	0	0	0	0	0	0	0	0	0	0	0	0	0	0	0	0	0	0	0	0	0	0	0
d__Bacteria;p__Acidobacteriota;c__Acidobacteriae;o__Solibacterales;f__Solibacteraceae;g__Candidatus Solibacter;s__g__unclassified__Candidatus Solibacter;OTU12977;ASV26753	0	0	0	0	0	0	0	0	0	0	0	0	0	0	0	0	0	0	0	0	0	0	0	0	0	0	0	0	0	0	0	0	0	0	0	0	0	0	0	0	0	0	0	0	0	0	0	0	0
d__Bacteria;p__Acidobacteriota;c__Acidobacteriae;o__Solibacterales;f__Solibacteraceae;g__Candidatus Solibacter;s__g__unclassified__Candidatus Solibacter;OTU1616;ASV1162	0	0	0	0	0	0	0	0	0	0	0	0	0	0	0	0	0	0	0	0	0	0	0	0	0	0	0	0	0	0	0	0	0	0	0	0	0	0	0	0	0	0	0	0	0	0	0	0	0
d__Bacteria;p__Acidobacteriota;c__Acidobacteriae;o__Solibacterales;f__Solibacteraceae;g__Candidatus Solibacter;s__g__unclassified__Candidatus Solibacter;OTU1627;ASV1163	0	0	0	0	0	0	0	0	0	0	0	0	0	0	0	0	0	0	0	0	0	0	0	0	0	0	0	0	0	0	0	0	0	0	0	0	0	0	0	0	0	0	0	0	0	0	0	0	0
d__Bacteria;p__Acidobacteriota;c__Acidobacteriae;o__Solibacterales;f__Solibacteraceae;g__Candidatus Solibacter;s__g__unclassified__Candidatus Solibacter;OTU1670;ASV1167	0	0	0	0	0	0	0	0	0	0	0	0	0	0	0	0	0	0	0	0	0	0	0	0	0	0	0	0	0	0	0	0	0	0	0	0	0	0	0	0	0	0	0	0	0	0	0	0	0
d__Bacteria;p__Acidobacteriota;c__Acidobacteriae;o__Solibacterales;f__Solibacteraceae;g__Candidatus Solibacter;s__g__unclassified__Candidatus Solibacter;OTU18537;ASV353	0	0	0	0	0	0	0	0	0	0	0	0	0	0	0	0	0	0	0	0	0	0	0	0	0	0	0	0	0	0	0	0	0	0	0	0	0	0	0	0	0	0	0	0	0	0	0	0	0
d__Bacteria;p__Acidobacteriota;c__Acidobacteriae;o__Solibacterales;f__Solibacteraceae;g__Candidatus Solibacter;s__g__unclassified__Candidatus Solibacter;OTU18537;ASV421	0	0	0	0	0	0	0	0	0	0	0	0	0	0	0	0	0	0	0	0	0	0	0	0	0	0	0	0	0	0	0	0	0	0	0	0	0	0	0	0	0	0	0	0	0	0	0	0	0
d__Bacteria;p__Acidobacteriota;c__Acidobacteriae;o__Solibacterales;f__Solibacteraceae;g__Candidatus Solibacter;s__g__unclassified__Candidatus Solibacter;OTU24108;ASV43430	0	0	0	0	0	0	0	0	0	0	0	0	0	0	0	0	0	0	0	0	0	0	0	0	0	0	0	0	0	0	0	0	0	0	0	0	0	0	0	0	0	0	0	0	0	0	0	0	0
d__Bacteria;p__Acidobacteriota;c__Acidobacteriae;o__Solibacterales;f__Solibacteraceae;g__Candidatus Solibacter;s__g__unclassified__Candidatus Solibacter;OTU27981;ASV478	0	0	0	0	0	0	0	0	0	0	0	0	0	0	0	0	0	0	0	0	0	0	0	0	0	0	0	0	0	0	0	0	0	0	0	0	0	0	0	0	0	0	0	0	0	0	0	0	0
d__Bacteria;p__Acidobacteriota;c__Acidobacteriae;o__Solibacterales;f__Solibacteraceae;g__Candidatus Solibacter;s__g__unclassified__Candidatus Solibacter;OTU27981;ASV932	0	0	0	0	0	0	0	0	0	0	0	0	0	0	0	0	0	0	0	0	0	0	0	0	0	0	0	0	0	0	0	0	0	0	0	0	0	0	0	0	0	0	0	0	0	0	0	0	5
[truncated: 50,138 more rows]
[truncated: 52 more columns]

## Sheet: Sheet6
Taxon	Family	Genus	Color	1H1	1H2	1H3	1hM	2H1	2H2	2H3	2hM	3H1	3H2	3H3	3hM	4H1	4H2	4H3	4hM	1R1	1R2	1R3	1rM	2R1	2R2	2R3	2rM	3R1	3R2	3R3	3rM	4R1	4R2	4R3	4rM	1L1	1L2	1L3	1lM	2L1	2L2	2L3	2lM	3L1	3L2	3L3	3lM	4L1	4L2
[truncated: 17,700 more rows]
[truncated: 46 more columns]

[truncated: 3 more sheets: Sheet7, Sheet8, Sheet9]
