# Supplementary material for: Epiphytic common core bacteria in the microbiomes of co-located green (Ulva), brown (Saccharina) and red (Grateloupia, Gelidium) macroalgae
Source: Microbiome. 2023 Jun 1;11:126. doi: 10.1186/s40168-023-01559-1 (PMC10233909; doi:10.1186/s40168-023-01559-1)
Supplement: Supplementary file 4 — Additional file 3: Description of supplementary tables. Table S1. Data associated with the 16S rRNA gene amplicon-based community profiling for all six sample sources analyzed in this study. Sequencing, assembly and binning statistics of the 23 metagenome datasets used in this study. These data include the time, season, geographical location, sample, environmental metadata for each sample and library information related to the amplicon sequencing. Furthermore included are summary analyses of the average relative abundances grouped by season and sample type at the genus and family levels, as well as statistical analyses of the proportions of core and dominant taxa in each sample. In addition, this file contains diversity indices, average relative abundances of domain, phylum, family, genus, OTU and ASV levels. Table S2. Data associated with the 16S rRNA gene-based community analyses of cultured bacterial strains, including information on sampling time, season, geographical location, source, culture conditions, 16S rRNA sequence information, new species attributes and taxonomic status information. Included are also summary analyses about average relative abundances at phylum, family, genus and OTU levels, as well as core taxa analyses results at the family and genus levels (matched to the 16S amplicon data). In addition, the file contains EZcloud and SILVA 138 sequence alignment results. Table S3. Summary data on the 1,619 MAGs and 965 draft genomes, including completeness, contamination, contig number, tRNA number, quality classification, size (Mbp), N50 value, species cluster ID in dRep, and the annotation results from GTDB SR202, EZcloud and SILVA 138 ordered according to their positions on the phylogenetic tree in Fig. 4. Table S4. Summary information about the four categories of PULs / PUL-like loci used in this study that were found with sliding window lengths from 1 and 10. The information includes: taxonomic affiliation, length (number of genes), number and ty [file 40168_2023_1559_MOESM3_ESM.zip › Supplementary Table 2.xlsx]

## Sheet: Legend
	Table	Description
	Sheet1	Cultured strain information
	Sheet2	OTU 98.7 cluster (Fig. S6)
	Sheet3	Cultured CFU statistics (Fig. S7)
	Sheet4	Phylum summary
	Sheet5	Candidate novel species in difference sample use difference culture medium
	Sheet6	Summary of Novel species
	Sheet7	Relative abundance on Family level
	Sheet8	Relative abundance on Genus level
	Sheet9	Summary of phylogenetic clustering on genus level (94.5% similarity cluster)

## Sheet: Sheet1
	Uni_ID	Strian_ID Plus ">"	MCCC accession number	Sample	Sample source	Sample type	Culture medium	Time (Day_Month_Year)	Season	Longitude	Latitude	Blast to ASVs (% identity)	Species cluster (98.7%)	Genus_cluster (94.5%)	Ezcloud identity [%]	SILVA 138 database identity [%]	1 (novel species), 2 (novel genus)	Family (SILVA 138 database)	Gelidium sp. (H)	Grateloupia sp. (R)	Ulva sp. (L)	Saccharina sp. (B)	Seawater (S)	Sediment (N)	Core or domain phycosphere family	Core taxa of all	Genus (SILVA 138)	Check (Exceeding 2% abundance) (seven abundant core/dominant）	Gelidium sp. (H)	Grateloupia sp. (R)	Ulva sp. (L)	Saccharina sp. (B)	Seawater (S)	Sediment (N)	Core or domain phycosphere genera	EzTaxon taxa with best-hit 16S rRNA gene identity	SILVA 138 database	GTDB_V202	16S rRNA gene sequence
	1_1H1E_1	>1	#N/A	1H1E	Gelidium sp. (H)	Red algae	modified 2216E	15_10_2018	Autumn	122.121	37.562	ASV6441 (100)	OTU_754	genus_162	99.155	99.155	0	Flavobacteriaceae	1	1	1	1	1	1	1	4	Dokdonia	#N/A	1	0	0	0	0	0	1	d__Bacteria;p__Bacteroidetes;c__Flavobacteriia;o__Flavobacteriales;f__Flavobacteriaceae;g__Dokdonia;s__Dokdonia lutea;OUT__OTU_754,99.155	d__Bacteria;p__Bacteroidetes;c__Bacteroidia;o__Flavobacteriales;f__Flavobacteriaceae;g__Dokdonia;s__Dokdonia sp. SFD34;OUT__OTU_754,99.155	d__Bacteria;p__Bacteroidota;c__Bacteroidia;o__Flavobacteriales;f__Flavobacteriaceae;g__Dokdonia;s__Dokdonia pacifica,97.191	CGCGTATACAATCTACCTTATACTGGGGGATAGCCTTTGGAAACGAAGATTAATACCCCATAGTATTACTGAATGGCATCGTTTAGTGATTAAAACTCCGGTGGTATAAGATGAGTATGCGTTCTATTAGCTAGATGGAGAGGTAACGGCTCCCCATGGCAACGATAGATAGGGGTCCTGAGAGGGAGATCCCCCACACTGGTACTGAGACACGGACCAGACTCCTACGGGAGGCAGCAGTGAGGAATATTGGACAATGGAGGCAACTCTGATCCAGCCATGCCGCGTGCAGGAAGACTGCCCTATGGGTTGTAAACTGCTTTTATACAGGAAGAATAAGAGCTACGAGTAGCTTGATGACGGTACTGTAAGAATAAGCACCGGCTAACTCCGTGCCAG…
	2_1H1E_2	>2	#N/A	1H1E	Gelidium sp. (H)	Red algae	modified 2216E	15_10_2018	Autumn	122.121	37.562	ASV32512 (100)	OTU_846	genus_311	98.304	99.152	1	Hyphomonadaceae	1	1	1	1	0	0	0	4	Litorimonas	#N/A	1	0	1	0	0	0	2	d__Bacteria;p__Proteobacteria;c__Alphaproteobacteria;o__Rhodobacterales;f__Hyphomonadaceae;g__Litorimonas;s__Litorimonas cladophorae;OUT__OTU_846,98.304	d__Bacteria;p__Proteobacteria;c__Alphaproteobacteria;o__Caulobacterales;f__Hyphomonadaceae;g__Litorimonas;s__uncultured marine bacterium;OUT__OTU_846,99.152	d__Bacteria;p__Proteobacteria;c__Alphaproteobacteria;o__Caulobacterales;f__Maricaulaceae;g__Litorimonas_A;s__Litorimonas_A cladophorae,98.382	ACTTCGGTAAGTGGACAGTGGCAGACGGGTGAGTAACGCGTGGCAACCTACCTTTCAGTACGGGACAACAGTTGGAAACGACTGCTAATACCGTATACGTCCTCCGGGAGAAAGATTTATCGCTGATAGATGGGGCCGCGTTAGATTAGCTTGTTGGTGAGGTAATGGCTCACCAAGGCGACGATCTATAGCTGGTCTGAGAGGATGATCAGCCACACTGGGACTGAGACACGGCCCAGACTCCTACGGGAGGCAGCAGTGGGGAATATTGGACAATGGGCGCAAGCCTGATCCAGCAACGCCGCGTGAATGATGAAGGCCTTAGGGTTGTAAAATTCTTTCGCTAGGGAAGATAATGACTGTACCTAGTAAAGAAGCCCCGGCTAACTCCGTGCCAGC…
	3_1H1E_3	>3	#N/A	1H1E	Gelidium sp. (H)	Red algae	modified 2216E	15_10_2018	Autumn	122.121	37.562	ASV32449 (100)	OTU_831	genus_301	99.296	99.155	0	Sphingomonadaceae	1	1	1	1	0	0	0	4	Erythrobacter	1	1	1	1	0	0	0	3	d__Bacteria;p__Proteobacteria;c__Alphaproteobacteria;o__Sphingomonadales;f__Erythrobacteraceae;g__Altererythrobacter;s__Altererythrobacter insulae;OUT__OTU_831,99.296	d__Bacteria;p__Proteobacteria;c__Alphaproteobacteria;o__Sphingomonadales;f__Sphingomonadaceae;g__Erythrobacter;s__Erythrobacter nanhaisediminis;OUT__OTU_831,99.155	d__Bacteria;p__Proteobacteria;c__Alphaproteobacteria;o__Sphingomonadales;f__Sphingomonadaceae;g__Erythrobacter_A;s__Erythrobacter_A aquimaris,99.155	CCTTTAGGTTCGGAATAACTCAGAGAAATTTGAGCTAATACCGGATAATGTCTTCGGACCAAAGATTTATCGCCTTTAGATGGGCCCGCGTTAGATTAGATAGTTGGTGGGGTAATGGCCTACCAAGTCGACGATCTATAGCTGGTCTGAGAGGATGATCAGCCACACTGGGACTGAGACACGGCCCAGACTCCTACGGGAGGCAGCAGTGGGGAATATTGGACAATGGGCGAAAGCCTGATCCAGCAATGCCGCGTGAGTGATGAAGGCCTTAGGGTTGTAAAGCTCTTTTACTAGGGATGATAATGACAGTACCTAGAGAATAAGCTCCGGCTAACTCCGTGCCAGCAGCCGCGGTAATACGGAGGGAGCTAGCGTTGTTCGGAATTACTGGGCGTA…
	4_1H1E_4	>4	#N/A	1H1E	Gelidium sp. (H)	Red algae	modified 2216E	15_10_2018	Autumn	122.121	37.562	ASV31973 (100)	OTU_831	genus_301	99.577	99.437	0	Sphingomonadaceae	1	1	1	1	0	0	0	4	Erythrobacter	1	1	1	1	0	0	0	3	d__Bacteria;p__Proteobacteria;c__Alphaproteobacteria;o__Sphingomonadales;f__Erythrobacteraceae;g__Altererythrobacter;s__Altererythrobacter insulae;OUT__OTU_831,99.577	d__Bacteria;p__Proteobacteria;c__Alphaproteobacteria;o__Sphingomonadales;f__Sphingomonadaceae;g__Erythrobacter;s__Erythrobacter nanhaisediminis;OUT__OTU_831,99.437	d__Bacteria;p__Proteobacteria;c__Alphaproteobacteria;o__Sphingomonadales;f__Sphingomonadaceae;g__Erythrobacter_A;s__Erythrobacter_A aquimaris,99.437	CCTTTAGGTTCGGAATAACTCAGAGAAATTTGAGCTAATACCGGATAATGTCTTCGGACCAAAGATTTATCGCCTTTAGATGGGCCCGCGTTAGATTAGATAGTTGGTGGGGTAATGGCCTACCAAGTCGACGATCTATAGCTGGTCTGAGAGGATGATCAGCCACACTGGGACTGAGACACGGCCCAGACTCCTACGGGAGGCAGCAGTGGGGAATATTGGACAATGGGCGAAAGCCTGATCCAGCAATGCCGCGTGAGTGATGAAGGCCTTAGGGTTGTAAAGCTCTTTTACTAGGGATGATAATGACAGTACCTAGAGAATAAGCTCCGGCTAACTCCGTGCCAGCAGCCGCGGTAATACGGAGGGAGCTAGCGTTGTTCGGAATTACTGGGCGTA…
	5_1H1E_5	>5	MCCC 1H01267	1H1E	Gelidium sp. (H)	Red algae	modified 2216E	15_10_2018	Autumn	122.121	37.562	#N/A	OTU_480	genus_220	99.926	99.852	0	Flavobacteriaceae	1	1	1	1	1	1	1	4	Costertonia	#N/A	0	0	0	0	0	0	0	d__Bacteria;p__Bacteroidetes;c__Flavobacteriia;o__Flavobacteriales;f__Flavobacteriaceae;g__Ulvibacterium;s__Ulvibacterium marinum;OUT__OTU_480,99.926	d__Bacteria;p__Bacteroidetes;c__Bacteroidia;o__Flavobacteriales;f__Flavobacteriaceae;g__Costertonia;s__Flavobacteriaceae bacterium;OUT__OTU_480,99.852	d__Bacteria;p__Bacteroidota;c__Bacteroidia;o__Flavobacteriales;f__Flavobacteriaceae;g__Ulvibacterium;s__Ulvibacterium marinum,99.926	TCCAGCTTGCTGGAAGATGGCGACCGGCGCACGGGTGCGCAACGCGTATGGAACCTGCCCGCTGCAGGGGAATAGCCCGGGGAAACCCGGATTAATGCCCCGTAGTACCGTTACACGGCATCGTGTACCGGTTAGAGCCTACGGGCGGCAGCGGATGGCCATGCGTACCATTAGCTGGTTGGTAAGGTAACGGCTTACCAAAGCTACGATGGTTAGGGGCCCTGAGAGGGGGATCCCCCACACTGGTACTGAGACACGGACCAGACTCCTACGGGAGGCAGCAGTGAGGAATATTGGACAATGGGCGGAGGCCTGATCCAGCCATGCCGCGTGCGGGAAGACGGCCCTACGGGTCGTAAACCGCTTTTGTACGGGAAGAAACCTCTCCACGTGTGGAGA…
	6_1H1E_7	>7	MCCC 1H01013	1H1E	Gelidium sp. (H)	Red algae	modified 2216E	15_10_2018	Autumn	122.121	37.562	ASV32840 (100)	OTU_722	genus_17	95.27	97.183	1	Alteromonadaceae	0	0	0	1	1	1	1	1	Alteromonas	#N/A	0	0	0	0	0	0	0	d__Bacteria;p__Proteobacteria;c__Gammaproteobacteria;o__Alteromonadales;f__Alteromonadaceae;g__Alteromonas;s__Alteromonas lipolytica;OUT__OTU_722,95.27	d__Bacteria;p__Proteobacteria;c__Gammaproteobacteria;o__Alteromonadales;f__Alteromonadaceae;g__uncultured;s__uncultured bacterium;OUT__OTU_722,97.183	d__Bacteria;p__Proteobacteria;c__Gammaproteobacteria;o__Enterobacterales;f__Alteromonadaceae;g__M269;s__M269 sp004353515,97.487	AGTGCTTGCACTTTGCTGACGAGTGGCGGACGGGTGAGTAATGCTTAGGAACTTGCCTTTTGGTGGGGGATAACAGTTGGAAACGACTGCTAATACCGCATAATGTCTACGGACCAAAGGGGGCTTCGGCTCTCACCAGGAGAGAGGCCTAAGTGAGATTAGTTAGTTGGTGGGGTAACGGCTTACCAAGnCGACGATCTCTAGCTGTTCTGAGAGGAAGATCAGCCACACTGGGACTGAGACACGGCCCAGACTCCTACGGGAGGCAGCAGTGGGGAATATTGCACAATGGGGGGAACCCTGATGCAGCCATGCCGCGTGTGTGAAGAAGGCCTTCGGGTTGTAAAGCACTTTCAGTTGTGAGGAAAGGTTGGTAGTTAATACCTGCCAGCTGTGACG…
	7_1H1E_8	>8	#N/A	1H1E	Gelidium sp. (H)	Red algae	modified 2216E	15_10_2018	Autumn	122.121	37.562	ASV32840 (100)	OTU_722	genus_17	95.277	97.187	1	Alteromonadaceae	0	0	0	1	1	1	1	1	Alteromonas	#N/A	0	0	0	0	0	0	0	d__Bacteria;p__Proteobacteria;c__Gammaproteobacteria;o__Alteromonadales;f__Alteromonadaceae;g__Alteromonas;s__Alteromonas lipolytica;OUT__OTU_722,95.277	d__Bacteria;p__Proteobacteria;c__Gammaproteobacteria;o__Alteromonadales;f__Alteromonadaceae;g__uncultured;s__uncultured bacterium;OUT__OTU_722,97.187	d__Bacteria;p__Proteobacteria;c__Gammaproteobacteria;o__Enterobacterales;f__Alteromonadaceae;g__M269;s__M269 sp004353515,97.491	AGTGCTTGCACTTTGCTGACGAGTGGCGGACGGGTGAGTAATGCTTAGGAACTTGCCTTTTGGTGGGGGATAACAGTTGGAAACGACTGCTAATACCGCATAATGTCTACGGACCAAAGGGGGCTTCGGCTCTCACCAGGAGAGAGGCCTAAGTGAGATTAGTTAGTTGGTGGGGTAACGGCTTACCAAGnCGACGATCTCTAGCTGTTCTGAGAGGAAGATCAGCCACACTGGGACTGAGACACGGCCCAGACTCCTACGGGAGGCAGCAGTGGGGAATATTGCACAATGGGGGGAACCCTGATGCAGCCATGCCGCGTGTGTGAAGAAGGCCTTCGGGTTGTAAAGCACTTTCAGTTGTGAGGAAAGGTTGGTAGTTAATACCTGCCAGCTGTGACG…
	8_1H1E_10	>10	#N/A	1H1E	Gelidium sp. (H)	Red algae	modified 2216E	15_10_2018	Autumn	122.121	37.562	ASV21762 (100)	OTU_11	genus_184	100	100	0	Bacillaceae	0	0	0	0	0	0	0	0	Bacillus	1	0	0	0	0	0	0	0	d__Bacteria;p__Firmicutes;c__Bacilli;o__Bacillales;f__Bacillaceae;g__Bacillus;s__Bacillus safensis;OUT__OTU_11,100	d__Bacteria;p__Firmicutes;c__Bacilli;o__Bacillales;f__Bacillaceae;g__Bacillus;s__Bacillus pumilus;OUT__OTU_11,100	d__Bacteria;p__Firmicutes;c__Bacilli;o__Bacillales;f__Bacillaceae;g__Bacillus;s__Bacillus zhangzhouensis,100	GAGTAACACGTGGGTAACCTGCCTGTAAGACTGGGATAACTCCGGGAAACCGGAGCTAATACCGGATAGTTCCTTGAACCGCATGGTTCAAGGATGAAAGACGGTTTCGGCTGTCACTTACAGATGGACCCGCGGCGCATTAGCTAGTTGGTGGGGTAATGGCTCACCAAGGCGACGATGCGTAGCCGACCTGAGAGGGTGATCGGCCACACTGGGACTGAGACACGGCCCAGACTCCTACGGGAGGCAGCAGTAGGGAATCTTCCGCAATGGACGAAAGTCTGACGGAGCAACGCCGCGTGAGTGATGAAGGTTTTCGGATCGTAAAGCTCTGTTGTTAGGGAAGAACAAGTGCGAGAGTAACTGCTCGCACCTTGACGGTACCTAACCAGAAAGCCA…
	9_1H1E_11	>11	#N/A	1H1E	Gelidium sp. (H)	Red algae	modified 2216E	15_10_2018	Autumn	122.121	37.562	ASV2447 (100)	OTU_767	genus_290	100	100	0	Intrasporangiaceae	0	0	0	0	0	0	0	0	Ornithinimicrobium	#N/A	0	0	0	0	0	0	0	d__Bacteria;p__Actinobacteria;c__Actinomycetia;o__Dermatophilales;f__Ornithinimicrobiaceae;g__Ornithinimicrobium;s__Ornithinimicrobium pekingense;OUT__OTU_767,100	d__Bacteria;p__Actinobacteria;c__Actinobacteria;o__Micrococcales;f__Intrasporangiaceae;g__Ornithinimicrobium;s__Ornithinimicrobium humiphilum;OUT__OTU_767,100	d__Bacteria;p__Actinobacteriota;c__Actinomycetia;o__Actinomycetales;f__Dermatophilaceae;g__Ornithinimicrobium;s__Ornithinimicrobium pekingense,100	CACGTGAGTAACCTGCCCACCACTCTGGGATAACTCCGGGAAACCGGTGCTAATACTGGATATGACTCCAACTCGCATGGGTATGGGGTGGAAAGATTTATCGGTGGTGGATGGACTCGCGGCCTATCAGCTTGTTGGTGGGGTAATGGCCTACCAAGGCGACGACGGGTAGCCGGCCTGAGAGGGTGACCGGCCACACTGGGACTGAGACACGGCCCAGACTCCTACGGGAGGCAGCAGTGGGGAATATTGCACAATGGGCGAAAGCCTGATGCAGCGACGCCGCGTGCGGGATGACGGCCTTCGGGTTGTAAACCGCTTTCAGCTCTGACGAAGCTTTTGTGACGGTAGGAGCAGAAGAAGCACCGGCTAACTACGTGCCAGCAGCCGCGGTAATAC…
	10_1H1E_13	>13	#N/A	1H1E	Gelidium sp. (H)	Red algae	modified 2216E	15_10_2018	Autumn	122.121	37.562	ASV37330 (99.753)	OTU_1008	genus_342	99.013	99.577	0	Rhodobacteraceae	1	1	1	1	1	1	1	4	Tateyamaria	1	0	0	0	0	0	0	0	d__Bacteria;p__Proteobacteria;c__Alphaproteobacteria;o__Rhodobacterales;f__Rhodobacteraceae;g__Tateyamaria;s__Tateyamaria omphalii;OUT__OTU_1008,99.013	d__Bacteria;p__Proteobacteria;c__Alphaproteobacteria;o__Rhodobacterales;f__Rhodobacteraceae;g__Tateyamaria;s__Tateyamaria sp. ANG-S1;OUT__OTU_1008,99.577	d__Bacteria;p__Proteobacteria;c__Alphaproteobacteria;o__Rhodobacterales;f__Rhodobacteraceae;g__Tateyamaria;s__Tateyamaria sp000814025,99.577	TTCTCTGCGGAATAGCCACTGGAAACGGTGAGTAATACCGCATACGCCCTTCGGGGGAAAGATTTATCGGAGAAGGATTAGCCCGCGTTAGATTAGGTAGTTGGTGGGGTAATGGCCTACCAAGCCTACGATCTATAGCTGGTTTTAGAGGATGATCAGCAACACTGGGACTGAGACACGGCCCAGACTCCTACGGGAGGCAGCAGTGGGGAATCTTAGACAATGGGGGAAACCCTGATCTAGCCATGCCGCGTGAGTGATGAAGGCCCTAGGGTCGTAAAGCTCTTTCGCCAGGGATGATAATGACAGTACCTGGTAAAGAAACCCCGGCTAACTCCGTGCCAGCAGCCGCGGTAATACGGAGGGGGTTAGCGTTGTTCGGAATTACTGGGCGTAAAG…
	11_1H1E_16	>16	#N/A	1H1E	Gelidium sp. (H)	Red algae	modified 2216E	15_10_2018	Autumn	122.121	37.562	ASV33317 (100)	OTU_1027	genus_334	96.873	98.601	1	Rhodobacteraceae	1	1	1	1	1	1	1	4	Silicimonas	#N/A	1	0	1	0	0	0	2	d__Bacteria;p__Proteobacteria;c__Alphaproteobacteria;o__Rhodobacterales;f__Rhodobacteraceae;g__Boseongicola;s__Boseongicola aestuarii;OUT__OTU_1027,96.873	d__Bacteria;p__Proteobacteria;c__Alphaproteobacteria;o__Rhodobacterales;f__Rhodobacteraceae;g__Silicimonas;s__uncultured bacterium;OUT__OTU_1027,98.601	d__Bacteria;p__Proteobacteria;c__Alphaproteobacteria;o__Rhodobacterales;f__Rhodobacteraceae;g__Boseongicola;s__Boseongicola sp014075275,97.179	GTGAGCGGCGGACGGGTGAGTAACGCGTGGGAATATGCCCTTCTCTAAGGAATAGCCTCGGGAAACTGAGAGTAATACCTTATACGCCCTTCGGGGGAAAGATTTATCGGAGAAGGATTAGCCCGCGTTGGATTAGGTAGTTGGTGAGGTAACGGCTCACCAAGCCGACGATCCATAGCTGGTTTGAGAGGATGATCAGCCACACTGGGACTGAGACACGGCCCAGACTCCTACGGGAGGCAGCAGTGGGGAATCTTAGACAATGGGGGAAACCCTGATCTAGCCATGCCGCGTGAGTGACGAAGGCCCTAGGGTCGTAAAGCTCTTTCAACTGTGAAGATAATGACGGTAGCAGTAGAAGAAACCCCGGCTAACTCCGTGCCAGCAGCCGCGGTAATA…
	12_1H1E_17	>17	MCCC 1H00874	1H1E	Gelidium sp. (H)	Red algae	modified 2216E	15_10_2018	Autumn	122.121	37.562	ASV5126 (99.529)	OTU_44	genus_182	98.883	98.883	0	Flavobacteriaceae	1	1	1	1	1	1	1	4	Aquimarina	1	1	1	0	1	0	0	3	d__Bacteria;p__Bacteroidetes;c__Flavobacteriia;o__Flavobacteriales;f__Flavobacteriaceae;g__Aquimarina;s__Aquimarina aggregata;OUT__OTU_44,98.883	d__Bacteria;p__Bacteroidetes;c__Bacteroidia;o__Flavobacteriales;f__Flavobacteriaceae;g__Aquimarina;s__Aquimarina sp. RZW4-3-2;OUT__OTU_44,98.883	d__Bacteria;p__Bacteroidota;c__Bacteroidia;o__Flavobacteriales;f__Flavobacteriaceae;g__Aquimarina;s__Aquimarina aggregata,98.883	AGTGCTTGCACTTGCTGACGACCGGCGCACGGGTGCGTAACGCGTATAGAACCTACCTTATAGTTAGGGATAGCCCAGAGAAATTTGGATTAATACCTGATAGTATTATTGATTGGCATCGATTAATAATTAAAGATTTATTGCTATAAGATGGCTATGCGTTCTATTAGCTAGTTGGTATGGTAACGGCATACCAAGGCTACGATAGATAGGGGTCCTGAGAGGGAGATCCCCCACACTGGTACTGAGACACGGACCAGACTCCTACGGGAGGCAGCAGTGAGGAATATTGGACAATGGAGGCAACTCTGATCCAGCCATGCCGCGTGTAGGAAGACTGCCCTATGGGTTGTAAACTACTTTTATAGAGGAAGAAACCCCGGTATGTATACCGGTCTG…
	13_1H1E_18	>18	#N/A	1H1E	Gelidium sp. (H)	Red algae	modified 2216E	15_10_2018	Autumn	122.121	37.562	#N/A	OTU_1013	genus_311	97.667	97.667	1	Hyphomonadaceae	1	1	1	1	0	0	0	4	Fretibacter	#N/A	1	0	0	0	0	0	1	d__Bacteria;p__Proteobacteria;c__Alphaproteobacteria;o__Rhodobacterales;f__Hyphomonadaceae;g__Fretibacter;s__Fretibacter rubidus;OUT__OTU_1013,97.667	d__Bacteria;p__Proteobacteria;c__Alphaproteobacteria;o__Caulobacterales;f__Hyphomonadaceae;g__Fretibacter;s__Fretibacter rubidus;OUT__OTU_1013,97.667	d__Bacteria;p__Proteobacteria;c__Alphaproteobacteria;o__Caulobacterales;f__Maricaulaceae;g__Hellea;s__Hellea balneolensis,96.89	GAGCTTGCTCCAGTGGAAAGTGGCAGACGGGTGAGTAACGCGTGGCAACCTACCTTTCAGTACGGAACAACAGTTGGAAACGACTGCTAATACCGTATACGTCCTCCGGGAGAAAGATTTATCGCTGAAAGATGGGGCCGCGTTAGATTAGCTAGTTGGTGAGGTAATGGCTCACCAAGGCGACGATCTATAGCGGGTCTGAGAGGATGATCCGCCACACTGGGACTGAGACACGGCCCAGACTCCTACGGGAGGCAGCAGTGGGGAATATTGGACAATGGGCGAAAGCCTGATCCAGCCATGCCGCGTGAATGATGAAGGCCTTAGGGTTGTAAAATTCTTTCGCTAGGGAAGATAATGACTGTACCTAGTAAAGAAGCCCCGGCTAACTCCGTGCCA…
	14_1H1E_19	>19	#N/A	1H1E	Gelidium sp. (H)	Red algae	modified 2216E	15_10_2018	Autumn	122.121	37.562	ASV32931 (100)	OTU_868	genus_45	98.445	98.445	1	Rhodobacteraceae	1	1	1	1	1	1	1	4	Jannaschia	#N/A	0	0	1	0	1	0	1	d__Bacteria;p__Proteobacteria;c__Alphaproteobacteria;o__Rhodobacterales;f__Rhodobacteraceae;g__Jannaschia;s__Jannaschia pohangensis;OUT__OTU_868,98.445	d__Bacteria;p__Proteobacteria;c__Alphaproteobacteria;o__Rhodobacterales;f__Rhodobacteraceae;g__Jannaschia;s__Jannaschia pohangensis;OUT__OTU_868,98.445	d__Bacteria;p__Proteobacteria;c__Alphaproteobacteria;o__Rhodobacterales;f__Rhodobacteraceae;g__Jannaschia;s__Jannaschia pohangensis,98.445	GGTGAGCGGCGGACGGGTTAGTAACGCGTGGGAACATACCCTTTTCTACGGAATAGCCTCGGGAAACTGAGAGTAATACCGTATACGCCCTTCGGGGGAAAGATTTATCGGTGAAGGATTGGCCCGCGTTAGATTAGATAGTTGGTGGGGTAATGGCCTACCAAGTCGACGATCTATAGCTGGTTTGAGAGGATGATCAGCAACACTGGGACTGAGACACGGCCCAGACTCCTACGGGAGGCAGCAGTGGGGAATCTTAGACAATGGGCGAAAGCCTGATCTAGCGATGCCGCGTGTGTGATGAAGGTCTTAGGATCGTAAAGCACTTTCGCCAGGGATGATAATGACAGTACCTGGTAAAGAAACCCCGGCTAACTCCGTGCCAGCAGCCGCGGTAAT…
	15_1H1E_20	>20	#N/A	1H1E	Gelidium sp. (H)	Red algae	modified 2216E	15_10_2018	Autumn	122.121	37.562	ASV32602 (100)	OTU_103	genus_58	100	100	0	Rhodobacteraceae	1	1	1	1	1	1	1	4	Epibacterium	#N/A	0	0	0	0	0	0	0	d__Bacteria;p__Proteobacteria;c__Alphaproteobacteria;o__Rhodobacterales;f__Rhodobacteraceae;g__Epibacterium;s__Epibacterium ulvae;OUT__OTU_103,100	d__Bacteria;p__Proteobacteria;c__Alphaproteobacteria;o__Rhodobacterales;f__Rhodobacteraceae;g__Epibacterium;s__Epibacterium ulvae;OUT__OTU_103,100	d__Bacteria;p__Proteobacteria;c__Alphaproteobacteria;o__Rhodobacterales;f__Rhodobacteraceae;g__Epibacterium;s__Epibacterium ulvae,100	CCTTTGGTAAGGAATAGCCTCTGGAAACGGAGAGTAATACCTTATGTGCCCTTCGGGGGAAAGATTTATCGCCAAAGGATTAGCCCGCGTTAGATTAGATAGTTGGTGGGGTAATGGCCTACCAAGTCTACGATCTATAGCTGGTTTTAGAGGATGATCAGCAACACTGGGACTGAGACACGGCCCAGACTCCTACGGGAGGCAGCAGTGGGGAATCTTGGACAATGGGGGCAACCCTGATCCAGCCATGCCGCGTGAGCGATGAAGGCCTTAGGGTCGTAAAACTCTTTCGCCAGAGATGATAATGACAGTATCTGGTAAAGAAACCCCGGCTAACTCCGTGCCAGCAGCCGCGGTAATACGGAGGGGGTTAGCGTTGTTCGGAATTACTGGGCGTAA…
	16_1H1E_23	>23	#N/A	1H1E	Gelidium sp. (H)	Red algae	modified 2216E	15_10_2018	Autumn	122.121	37.562	ASV33887 (100)	OTU_108	genus_325	97.967	99.766	1	Rhodobacteraceae	1	1	1	1	1	1	1	4	Tateyamaria	1	0	0	0	0	0	0	0	d__Bacteria;p__Proteobacteria;c__Alphaproteobacteria;o__Rhodobacterales;f__Rhodobacteraceae;g__Tateyamaria;s__Tateyamaria omphalii;OUT__OTU_108,97.967	d__Bacteria;p__Proteobacteria;c__Alphaproteobacteria;o__Rhodobacterales;f__Rhodobacteraceae;g__Tateyamaria;s__Roseobacter prionitis;OUT__OTU_108,99.766	d__Bacteria;p__Proteobacteria;c__Alphaproteobacteria;o__Rhodobacterales;f__Rhodobacteraceae;g__Tateyamaria;s__Tateyamaria sp000814025,98.671	GGGGCGAGCGGCGGACGGGTTAGTAACGCGTGGGAACGTACCCTTGTCTACGGAATAGCCTTTGGAAACGAAGAGTAATACCGTATACGCCCTTCGGGGGAAAGATTTATCGGACAAGGATCGGCCCGCGTTAGATTAGATAGTTGGTGGGGTAACGGCCTACCAAGTCTACGATCTATAGCTGGTTTTAGAGGATGATCAGCAACACTGGGACTGAGACACGGCCCAGACTCCTACGGGAGGCAGCAGTGGGGAATCTTAGACAATGGGCGAAAGCCTGATCTAGCCATGCCGCGTGAGTGATGAAGGCCCTAGGGTCGTAAAGCTCTTTCGCCAGGGATGATAATGACAGTACCTGGTAAAGAAACCCCGGCTAACTCCGTGCCAGCAGCCGCGGTA…
	17_1H1E_24	>24	#N/A	1H1E	Gelidium sp. (H)	Red algae	modified 2216E	15_10_2018	Autumn	122.121	37.562	ASV4836 (99.765)	OTU_412	genus_162	99.718	99.718	0	Flavobacteriaceae	1	1	1	1	1	1	1	4	Dokdonia	#N/A	1	0	0	0	0	0	1	d__Bacteria;p__Bacteroidetes;c__Flavobacteriia;o__Flavobacteriales;f__Flavobacteriaceae;g__Dokdonia;s__Dokdonia pacifica;OUT__OTU_412,99.718	d__Bacteria;p__Bacteroidetes;c__Bacteroidia;o__Flavobacteriales;f__Flavobacteriaceae;g__Dokdonia;s__Dokdonia sp. U1371-101202-SW230;OUT__OTU_412,99.718	d__Bacteria;p__Bacteroidota;c__Bacteroidia;o__Flavobacteriales;f__Flavobacteriaceae;g__Dokdonia;s__Dokdonia pacifica,99.718	CGTATACAATCTACCTTATACTGGGGGATAGCCTTTGGAAACGAAGATTAATACCCCATGGTATTACTGAATGGCATCGTTTAGTGATTAAAACTCCGGTGGTATAAGATGAGTATGCGTTCTATTAGCTAGATGGAGAGGTAACGGCTCCCCATGGCGACGATAGATAGGGGTCCTGAGAGGGAGATCCCCCACACTGGTACTGAGACACGGACCAGACTCCTACGGGAGGCAGCAGTGAGGAATATTGGACAATGGAGGCAACTCTGATCCAGCCATGCCGCGTGCAGGAAGACTGCCCTATGGGTTGTAAACTGCTTTTATATGGGAAGAATAAGTAGTACGTGTACTACGATGACGGTACCATACGAATAAGCACCGGCTAACTCCGTGCCAGCA…
	18_1H1E_25	>25	#N/A	1H1E	Gelidium sp. (H)	Red algae	modified 2216E	15_10_2018	Autumn	122.121	37.562	ASV33887 (100)	OTU_108	genus_59	97.818	99.61	1	Rhodobacteraceae	1	1	1	1	1	1	1	4	Tateyamaria	1	0	0	0	0	0	0	0	d__Bacteria;p__Proteobacteria;c__Alphaproteobacteria;o__Rhodobacterales;f__Rhodobacteraceae;g__Tateyamaria;s__Tateyamaria omphalii;OUT__OTU_108,97.818	d__Bacteria;p__Proteobacteria;c__Alphaproteobacteria;o__Rhodobacterales;f__Rhodobacteraceae;g__Tateyamaria;s__Roseobacter prionitis;OUT__OTU_108,99.61	d__Bacteria;p__Proteobacteria;c__Alphaproteobacteria;o__Rhodobacterales;f__Rhodobacteraceae;g__Tateyamaria;s__Tateyamaria sp000814025,98.519	GGGCGAGCGGCGGACGGGTTAGTAACGCGTGGGAACGTACCCTTGTCTACGGAATAGCCTTTGGAAACGAAGAGTAATACCGTATACGCCCTTCGGGGGAAAGATTTATCGGACAAGGATCGGCCCGCGTTAGATTAGATAGTTGGTGGGGTAACGGCCTACCAAGTCTACGATCTATAGCTGGTTTTAGAGGATGATCAGCAACACTGGGACTGAGACACGGCCCAGACTCCTACGGGAGGCAGCAGTGGGGAATCTTAGACAATGGGCGAAAGCCTGATCTAGCCATGCCGCGTGAGTGATGAAGGCCCTAGGGTCGTAAAGCTCTTTCGCCAGGGATGATAATGACAGTACCTGGTAAAGAAACCCCGGCTAACTCCGTGCCAGCAGCCGCGGTAA…
	19_1H1E_26	>26	MCCC 1H01089	1H1E	Gelidium sp. (H)	Red algae	modified 2216E	15_10_2018	Autumn	122.121	37.562	ASV32275 (100)	OTU_904	genus_315	97.01	97.342	1	Rhodobacteraceae	1	1	1	1	1	1	1	4	Tateyamaria	1	0	0	0	0	0	0	0	d__Bacteria;p__Proteobacteria;c__Alphaproteobacteria;o__Rhodobacterales;f__Rhodobacteraceae;g__Shimia;s__Shimia marina;OUT__OTU_904,97.01	d__Bacteria;p__Proteobacteria;c__Alphaproteobacteria;o__Rhodobacterales;f__Rhodobacteraceae;g__Tateyamaria;s__Roseobacter prionitis;OUT__OTU_904,97.342	d__Bacteria;p__Proteobacteria;c__Alphaproteobacteria;o__Rhodobacterales;f__Rhodobacteraceae;g__Shimia;s__Shimia marina,97.01	GTAACGCGTGGGAATGTACCCAGATCTACGGAATAGCCTTTGGAAACGAAGAGTAATACCGTATACGCCCTTCGGGGGAAAGATTTATCGGATTTGGATCAGCCCGCGTTAGATTAGATAGTTGGTGGGGTAATGGCCTACCAAGTCTACGATCTATAGCTGGTTTTAGAGGATGATCAGCAACACTGGGACTGAGACACGGCCCAGACTCCTACGGGAGGCAGCAGTGGGGAATCTTAGACAATGGGCGCAAGCCTGATCTAGCCATGCCGCGTGTGTGATGAAGGCCTTAGGGTCGTAAAGCACTTTCGCCAGGGATGATAATGACAGTACCTGGTAAAGAAACCCCGGCTAACTCCGTGCCAGCAGCCGCGGTAATACGGAGGGGGTTAGCGTTGT…
	20_1H1E_29	>29	MCCC 1H00889	1H1E	Gelidium sp. (H)	Red algae	modified 2216E	15_10_2018	Autumn	122.121	37.562	#N/A	OTU_757	genus_235	97.85	98.664	1	Flavobacteriaceae	1	1	1	1	1	1	1	4	Muricauda	#N/A	0	0	0	0	0	0	0	d__Bacteria;p__Bacteroidetes;c__Flavobacteriia;o__Flavobacteriales;f__Flavobacteriaceae;g__Muricauda;s__Muricauda pacifica;OUT__OTU_757,97.85	d__Bacteria;p__Bacteroidetes;c__Bacteroidia;o__Flavobacteriales;f__Flavobacteriaceae;g__Muricauda;s__Flavobacteriaceae bacterium GUDS1159;OUT__OTU_757,98.664	d__Bacteria;p__Bacteroidota;c__Bacteroidia;o__Flavobacteriales;f__Flavobacteriaceae;g__Muricauda;s__Muricauda pacifica,97.85	ATAGCTTGCTATTTGCTGACGACCGGCGCACGGGTGCGGAACGCGTATGGAACCTACCTTTGTCAGGGGAATAGCCCAGAGAAATTTGGATTAATGCCCCATGGTAACATCACATTGCATGATGGGATGTTTAAAGATTTATCGGACAAAGATGGCCATGCGTACCATTAGCTTGTTGGTGAGGTAACGGCTTACCAAGGCAACGATGGTTAGGGGCCCTGAGAGGGGGATCCCCCACACTGGTACTGAGACACGGACCAGACTCCTACGGGAGGCAGCAGTGAGGAATATTGGACAATGGCCGAAAGGTTGATCCAGCCATGCCGCGTGCAGGATGACTGCCCTATGGGTTGTAAACTGCTTTTATACGGGAAGAAACCTCCCCTCGTGAGGGGAGCT…
	21_1H1E_30	>30	#N/A	1H1E	Gelidium sp. (H)	Red algae	modified 2216E	15_10_2018	Autumn	122.121	37.562	#N/A	OTU_933	genus_369	99.155	99.155	0	Rhodobacteraceae	1	1	1	1	1	1	1	4	Jannaschia	#N/A	0	0	1	0	1	0	1	d__Bacteria;p__Proteobacteria;c__Alphaproteobacteria;o__Rhodobacterales;f__Rhodobacteraceae;g__Jannaschia;s__Jannaschia seosinensis;OUT__OTU_933,99.155	d__Bacteria;p__Proteobacteria;c__Alphaproteobacteria;o__Rhodobacterales;f__Rhodobacteraceae;g__Jannaschia;s__Jannaschia seosinensis;OUT__OTU_933,99.155	d__Bacteria;p__Proteobacteria;c__Alphaproteobacteria;o__Rhodobacterales;f__Rhodobacteraceae;g__Jannaschia;s__Jannaschia seosinensis,99.155	GTGGGAACGTACCCTTCTCTACGGAATAGCCTCGGGAAACTGAGAGTAATACCGTATACGCCCTTCGGGGGAAAGATTTATCGGTGAAGGATCGGCCCGCGTCTGATTAGATAGTTGGTGGGGTAACGGCCTACCAAGTCGACGATCAGTAGCTGGTTTGAGAGGATGATCAGCAACACTGGGACTGAGACACGGCCCAGACTCCTACGGGAGGCAGCAGTGGGGAATCTTAGACAATGGGCGCAAGCCTGATCTAGCGATGCCGCGTGAGTGATGAAGGTCTTAGGATCGTAAAGCTCTTTCGCCAGGGATGATAATGACAGTACCTGGTAAAGAAACCCCGGCTAACTCCGTGCCAGCAGCCGCGGTAATACGGAGGGGGTTAGCGTTGTTCGGAAT…
	22_1H1E_32	>32	#N/A	1H1E	Gelidium sp. (H)	Red algae	modified 2216E	15_10_2018	Autumn	122.121	37.562	ASV3774 (99.765)	OTU_45	genus_182	99.023	99.023	0	Flavobacteriaceae	1	1	1	1	1	1	1	4	Aquimarina	1	1	1	0	1	0	0	3	d__Bacteria;p__Bacteroidetes;c__Flavobacteriia;o__Flavobacteriales;f__Flavobacteriaceae;g__Aquimarina;s__Aquimarina latercula;OUT__OTU_45,99.023	d__Bacteria;p__Bacteroidetes;c__Bacteroidia;o__Flavobacteriales;f__Flavobacteriaceae;g__Aquimarina;s__Aquimarina sp. U1371-101227-XH121;OUT__OTU_45,99.023	d__Bacteria;p__Bacteroidota;c__Bacteroidia;o__Flavobacteriales;f__Flavobacteriaceae;g__Aquimarina;s__Aquimarina sp900299505,99.098	TACAGATGACGACCGGCGCACGGGTGCGTAACGCGTATAGAACCTACCTTATAGTAAGGGATAGCCCAGAGAAATTTGGATTAATACCTTATAGTATGATAAGATGGCATCATTTAATCATTAAAGATTTATTGCTATAAGATGGCTATGCGTTCTATTAGTTAGTTGGTAAGGTAACGGCTTACCAAGACATCGATAGATAGGGGCCCTGAGAGGGGGATCCCCCACACTGGTACTGAGACACGGACCAGACTCCTACGGGAGGCAGCAGTGAGGAATATTGGACAATGGAGGCAACTCTGATCCAGCCATGCCGCGTGTAGGAAGACTGCCCTATGGGTTGTAAACTACTTTTATAGAGGAAGAAACAGTTTCACGTGTGGAACTCTGACGGTACTC…
	23_1H1E_35	>35	#N/A	1H1E	Gelidium sp. (H)	Red algae	modified 2216E	15_10_2018	Autumn	122.121	37.562	ASV31973 (100)	OTU_831	genus_318	99.577	99.437	0	Sphingomonadaceae	1	1	1	1	0	0	0	4	Erythrobacter	1	1	1	1	0	0	0	3	d__Bacteria;p__Proteobacteria;c__Alphaproteobacteria;o__Sphingomonadales;f__Erythrobacteraceae;g__Altererythrobacter;s__Altererythrobacter insulae;OUT__OTU_831,99.577	d__Bacteria;p__Proteobacteria;c__Alphaproteobacteria;o__Sphingomonadales;f__Sphingomonadaceae;g__Erythrobacter;s__Erythrobacter nanhaisediminis;OUT__OTU_831,99.437	d__Bacteria;p__Proteobacteria;c__Alphaproteobacteria;o__Sphingomonadales;f__Sphingomonadaceae;g__Erythrobacter_A;s__Erythrobacter_A aquimaris,99.437	GAACCTGCCTTTAGGTTCGGAATAACTCAGAGAAATTTGAGCTAATACCGGATAATGTCTTCGGACCAAAGATTTATCGCCTTTAGATGGGCCCGCGTTAGATTAGATAGTTGGTGGGGTAATGGCCTACCAAGTCGACGATCTATAGCTGGTCTGAGAGGATGATCAGCCACACTGGGACTGAGACACGGCCCAGACTCCTACGGGAGGCAGCAGTGGGGAATATTGGACAATGGGCGAAAGCCTGATCCAGCAATGCCGCGTGAGTGATGAAGGCCTTAGGGTTGTAAAGCTCTTTTACTAGGGATGATAATGACAGTACCTAGAGAATAAGCTCCGGCTAACTCCGTGCCAGCAGCCGCGGTAATACGGAGGGAGCTAGCGTTGTTCGGAATTACT…
	24_1H1E_36	>36	MCCC 1H01149	1H1E	Gelidium sp. (H)	Red algae	modified 2216E	15_10_2018	Autumn	122.121	37.562	#N/A	OTU_1013	genus_311	97.671	97.671	1	Hyphomonadaceae	1	1	1	1	0	0	0	4	Fretibacter	#N/A	1	0	0	0	0	0	1	d__Bacteria;p__Proteobacteria;c__Alphaproteobacteria;o__Rhodobacterales;f__Hyphomonadaceae;g__Fretibacter;s__Fretibacter rubidus;OUT__OTU_1013,97.671	d__Bacteria;p__Proteobacteria;c__Alphaproteobacteria;o__Caulobacterales;f__Hyphomonadaceae;g__Fretibacter;s__Fretibacter rubidus;OUT__OTU_1013,97.671	d__Bacteria;p__Proteobacteria;c__Alphaproteobacteria;o__Caulobacterales;f__Maricaulaceae;g__Hellea;s__Hellea balneolensis,96.819	CCAGTGGAAAGTGGCAGACGGGTGAGTAACGCGTGGCAACCTACCTTTCAGTACGGAACAACAGTTGGAAACGACTGCTAATACCGTATACGTCCTCCGGGAGAAAGATTTATCGCTGAAAGATGGGGCCGCGTTAGATTAGCTAGTTGGTGAGGTAATGGCTCACCAAGGCGACGATCTATAGCGGGTCTGAGAGGATGATCCGCCACACTGGGACTGAGACACGGCCCAGACTCCTACGGGAGGCAGCAGTGGGGAATATTGGACAATGGGCGAAAGCCTGATCCAGCCATGCCGCGTGAATGATGAAGGCCTTAGGGTTGTAAAATTCTTTCGCTAGGGAAGATAATGACTGTACCTAGTAAAGAAGCCCCGGCTAACTCCGTGCCAGCAGCCGCG…
	25_1H1E_38	>38	MCCC 1H00962	1H1E	Gelidium sp. (H)	Red algae	modified 2216E	15_10_2018	Autumn	122.121	37.562	ASV21762 (100)	OTU_11	genus_9	99.932	99.543	0	Bacillaceae	0	0	0	0	0	0	0	0	Bacillus	1	0	0	0	0	0	0	0	d__Bacteria;p__Firmicutes;c__Bacilli;o__Bacillales;f__Bacillaceae;g__Bacillus;s__Bacillus zhangzhouensis;OUT__OTU_11,99.932	d__Bacteria;p__Firmicutes;c__Bacilli;o__Bacillales;f__Bacillaceae;g__Bacillus;s__Bacillus safensis;OUT__OTU_11,99.543	d__Bacteria;p__Firmicutes;c__Bacilli;o__Bacillales;f__Bacillaceae;g__Bacillus;s__Bacillus pumilus_N,100	TCGGAGAGTTTGATCCTGGCTCAGGACGAACGCTGGCGGCGTGCCTAATACATGCAAGTCGAGCGGACAGAAGGGAGCTTGCTCCCGGATGTTAGCGGCGGACGGGTGAGTAACACGTGGGTAACCTGCCTGTAAGACTGGGATAACTCCGGGAAACCGGAGCTAATACCGGATAGTTCCTTGAACCGCATGGTTCAAGGATGAAAGACGGTTTCGGCTGTCACTTACAGATGGACCCGCGGCGCATTAGCTAGTTGGTGGGGTAATGGCTCACCAAGGCGACGATGCGTAGCCGACCTGAGAGGGTGATCGGCCACACTGGGACTGAGACACGGCCCAGACTCCTACGGGAGGCAGCAGTAGGGAATCTTCCGCAATGGACGAAAGTCTGACGGAGCA…
	26_1H1E_40	>40	#N/A	1H1E	Gelidium sp. (H)	Red algae	modified 2216E	15_10_2018	Autumn	122.121	37.562	ASV31954 (100)	OTU_92	genus_58	99.204	99.236	0	Rhodobacteraceae	1	1	1	1	1	1	1	4	Ruegeria	1	0	1	1	1	1	0	3	d__Bacteria;p__Proteobacteria;c__Alphaproteobacteria;o__Rhodobacterales;f__Rhodobacteraceae;g__Ruegeria;s__Ruegeria atlantica;OUT__OTU_92,99.204	d__Bacteria;p__Proteobacteria;c__Alphaproteobacteria;o__Rhodobacterales;f__Rhodobacteraceae;g__Ruegeria;s__Ruegeria atlantica;OUT__OTU_92,99.236	d__Bacteria;p__Proteobacteria;c__Alphaproteobacteria;o__Rhodobacterales;f__Rhodobacteraceae;g__Ruegeria;s__Ruegeria sp003443535,100	CAACTTGAGAGTTTGATCCTGGCTCAGAACGAACGCTGGCGGCAGGCCTAACACATGCAAGTCGAGCGCACCTTCGGGTGAGCGGCGGACGGGTTAGTAACGCGTGGGAATATACCCTTTGGTACGGAATAGCCTCTGGAAACGGAGAGTAATACCGTATGAGCCCTTCGGGGGAAAGATTTATCGCCAAAGGATTAGCCCGCGTTAGATTAGGTAGTTGGTGGGGTAATGGCCTACCAAGCCTACGATCTATAGCTGGTTTTAGAGGATGATCAGCAACACTGGGACTGAGACACGGCCCAGACTCCTACGGGAGGCAGCAGTGGGGAATCTTGGACAATGGGGGCAACCCTGATCCAGCCATGCCGCGTGAGTGATGAAGGCCTTAGGGTCGTAAAG…
	27_1H1E_41	>41	#N/A	1H1E	Gelidium sp. (H)	Red algae	modified 2216E	15_10_2018	Autumn	122.121	37.562	ASV6044 (99.764)	OTU_795	genus_189	95.349	98.391	1	Cyclobacteriaceae	0	1	0	1	0	0	1	2	Fulvivirga	#N/A	0	1	0	0	0	0	1	d__Bacteria;p__Bacteroidetes;c__Cytophagia;o__Cytophagales;f__Reichenbachiella_f;g__Fulvivirga;s__Fulvivirga lutimaris;OUT__OTU_795,95.349	d__Bacteria;p__Bacteroidetes;c__Bacteroidia;o__Cytophagales;f__Cyclobacteriaceae;g__Fulvivirga;s__uncultured bacterium;OUT__OTU_795,98.391	d__Bacteria;p__Bacteroidota;c__Bacteroidia;o__Cytophagales;f__Cyclobacteriaceae;g__Fulvivirga;s__Fulvivirga lutimaris,95.506	TTGGTGGCGACCGGCGCACGGGTGCGTAACGCGTATGCAACCTACCTTATACTGAGGGATAGCCCGGAGAAATTCGGATTAATACCTCATGGTATGACGAGAAGGCATCTTCTTGTTCTTAAAGATTTATCGGTATAAGATGGGCATGCGTGACATTAGTTAGTTGGTGAGGTAACGGCTTACCAAGACTACGATGTCTAGGGGTTCTGAGAGGATGATCCCCCACACTGGCACTGAGATACGGGCCAGACTCCTACGGGAGGCAGCAGTAGGGAATATTGGTCAATGGGCGAGAGCCTGAACCAGCCATGCCGCGTGCAGGAAGACGGCCTTCTGGGTTGTAAACTGCTTTTATCAGGGAACAAAAAGCCCATGCGTGGGAAATTGCGTGTACCTGAA…
	28_1H1E_43	>43	#N/A	1H1E	Gelidium sp. (H)	Red algae	modified 2216E	15_10_2018	Autumn	122.121	37.562	ASV38473 (99.012)	OTU_801	genus_363	99.718	99.718	0	Sphingomonadaceae	1	1	1	1	0	0	0	4	Sphingorhabdus	1	0	0	0	0	0	0	0	d__Bacteria;p__Proteobacteria;c__Alphaproteobacteria;o__Sphingomonadales;f__Sphingomonadaceae;g__Parasphingorhabdus;s__Parasphingorhabdus marina;OUT__OTU_801,99.718	d__Bacteria;p__Proteobacteria;c__Alphaproteobacteria;o__Sphingomonadales;f__Sphingomonadaceae;g__Sphingorhabdus;s__Sphingorhabdus marina;OUT__OTU_801,99.718	d__Bacteria;p__Proteobacteria;c__Alphaproteobacteria;o__Sphingomonadales;f__Sphingomonadaceae;g__Parasphingorhabdus;s__Parasphingorhabdus marina,99.718	ATAGGGTACGGAATAACTCAGAGAAATTTGTGCTAATACCGTATAATGTCGCAAGACCAAAGATTTATCGCCCTTTGATGAACCCGCGTAAGATTAGCTTGTTGGTGAGGTAAAGGCTCACCAAGGCGACGATCTTTAGCTGGTCTGAGAGGATGATCAGCCACACTGGGACTGAGACACGGCCCAGACTCCTACGGGAGGCAGCAGTGGGGAATATTGGACAATGGGGGAAACCCTGATCCAGCAATGCCGCGTGAGTGATGAAGGCCCTAGGGTCGTAAAGCTCTTTTACCAGGGATGATAATGACAGTACCTGGAGAATAAGCTCCGGCTAACTCCGTGCCAGCAGCCGCGGTAATACGGAGGGAGCTAGCGTTGTTCGGAATTACTGGGCGTAAA…
	29_1H1E_44	>44	#N/A	1H1E	Gelidium sp. (H)	Red algae	modified 2216E	15_10_2018	Autumn	122.121	37.562	#N/A	OTU_67	genus_48	95.775	98.734	1	Kordiimonadaceae	0	0	0	0	0	0	0	0	Kordiimonas	#N/A	0	0	0	0	0	0	0	d__Bacteria;p__Proteobacteria;c__Alphaproteobacteria;o__Kordiimonadales;f__Kordiimonadaceae;g__Kordiimonas;s__Kordiimonas pumila;OUT__OTU_67,95.775	d__Bacteria;p__Proteobacteria;c__Alphaproteobacteria;o__Kordiimonadales;f__Kordiimonadaceae;g__Kordiimonas;s__uncultured Kordiimonas sp.;OUT__OTU_67,98.734	d__Bacteria;p__Proteobacteria;c__Alphaproteobacteria;o__Sphingomonadales;f__Kordiimonadaceae;g__Kordiimonas;s__Kordiimonas sediminis,95.915	CACGTGGGAACATGCCTTTTGGTACGGAACAACCATTGGAAACGATGGCTAATACCGTATACGCCCTTTGGGGGAAAGATTTATCGCCGAAAGATTGGCCCGCGCTAGATTAGTTAGTTGGTAAGGTAATGGCTTACCAAGGCTACGATCTATAGCTGGTTTGAGAGGATGATCAGCCACACTGGGACTGAGACACGGCCCAGACTCCTACGGGAGGCAGCAGTGGGGAATATTGGACAATGGGGGCAACCCTGATCCAGCGATGCCGCGTGAGTGATGAAGGCCTTAGGGTTGTAAAACTCTTTCAGGGGTGAAGATAATGACGGTAACCCCAGAAGAAGCTCCGGCTAACTCCGTGCCAGCAGCCGCGGTAATACGGAGGGAGCTAGCGTTGTTCGG…
	30_1H1E_47	>47	#N/A	1H1E	Gelidium sp. (H)	Red algae	modified 2216E	15_10_2018	Autumn	122.121	37.562	ASV3970 (100)	OTU_54	genus_38	95.786	96.372	1	Flavobacteriaceae	1	1	1	1	1	1	1	4	Algibacter	#N/A	0	0	1	0	0	0	1	d__Bacteria;p__Bacteroidetes;c__Flavobacteriia;o__Flavobacteriales;f__Flavobacteriaceae;g__Winogradskyella;s__Winogradskyella wandonensis;OUT__OTU_54,95.786	d__Bacteria;p__Bacteroidetes;c__Bacteroidia;o__Flavobacteriales;f__Flavobacteriaceae;g__Algibacter;s__Cytophaga sp. I-1856;OUT__OTU_54,96.372	d__Bacteria;p__Bacteroidota;c__Bacteroidia;o__Flavobacteriales;f__Flavobacteriaceae;g__Tamlana_A;s__Tamlana_A fucoidanivorans,95.73	GTTGCTTGCAnCCAGATGACGACCGGCGCACGGGTGCGTAACGCGTATACAATCTACCTTATACTGGAGGATAGCCTTTAGAAATGAAGATTAATACTCCATAGTATTATTGATTGGCATCGATTAATAATTAAAGATTACGGTATAAGATGAGTATGCGTCCTATTAGCTAGATGGAGTGGTAACGGCACCCCATGGCAACGATAGGTAGGGGCCCTGAGAGGGGGATCCCCCACACTGGTACTGAGACACGGACCAGACTCCTACGGGAGGCAGCAGTGAGGAATATTGGACAATGGAGGCAACTCTGATCCAGCCATGCCGCGTGCAGGAAGACTGCCCTATGGGTTGTAAACTGCTTTTATACAGGAAGAAACCACTCTACGTGTAGAGTTCTGA…
	31_1H1E_48	>48	#N/A	1H1E	Gelidium sp. (H)	Red algae	modified 2216E	15_10_2018	Autumn	122.121	37.562	ASV31899 (100)	OTU_846	genus_311	98.592	99.155	1	Hyphomonadaceae	1	1	1	1	0	0	0	4	Litorimonas	#N/A	1	0	1	0	0	0	2	d__Bacteria;p__Proteobacteria;c__Alphaproteobacteria;o__Rhodobacterales;f__Hyphomonadaceae;g__Litorimonas;s__Litorimonas cladophorae;OUT__OTU_846,98.592	d__Bacteria;p__Proteobacteria;c__Alphaproteobacteria;o__Caulobacterales;f__Hyphomonadaceae;g__Litorimonas;s__uncultured alpha proteobacterium;OUT__OTU_846,99.155	d__Bacteria;p__Proteobacteria;c__Alphaproteobacteria;o__Caulobacterales;f__Maricaulaceae;g__Litorimonas_A;s__Litorimonas_A cladophorae,98.592	ACCTTTCAGTACGGGACAACAGTTGGAAACGACTGCTAATACCGTATACGTCCTCCGGGAGAAAGATTTATCGCTGATAGATGGGGCCGCGTTAGATTAGCTTGTTGGTGAGGTAATGGCTCACCAAGGCGACGATCTATAGCTGGTCTGAGAGGATGATCAGCCACACTGGGACTGAGACACGGCCCAGACTCCTACGGGAGGCAGCAGTGGGGAATATTGGACAATGGGCGAAAGCCTGATCCAGCAACGCCGCGTGAATGATGAAGGCCTTAGGGTTGTAAAATTCTTTCGCTAGGGAAGATAATGACTGTACCTAGTAAAGAAGCCCCGGCTAACTCCGTGCCAGCAGCCGCGGTAATACGGAGGGGGCTAGCGTTGTTCGGAATTACTGGGCGT…
	32_1H1E_49	>49	#N/A	1H1E	Gelidium sp. (H)	Red algae	modified 2216E	15_10_2018	Autumn	122.121	37.562	ASV32692 (100)	OTU_72	genus_50	98.188	100	1	Sphingomonadaceae	1	1	1	1	0	0	0	4	Altererythrobacter	#N/A	0	1	1	0	0	0	2	d__Bacteria;p__Proteobacteria;c__Alphaproteobacteria;o__Sphingomonadales;f__Erythrobacteraceae;g__Erythrobacter;s__Erythrobacter citreus;OUT__OTU_72,98.188	d__Bacteria;p__Proteobacteria;c__Alphaproteobacteria;o__Sphingomonadales;f__Sphingomonadaceae;g__Altererythrobacter;s__uncultured Sphingomonadales bacterium;OUT__OTU_72,100	d__Bacteria;p__Proteobacteria;c__Alphaproteobacteria;o__Sphingomonadales;f__Sphingomonadaceae;g__Erythrobacter_A;s__Erythrobacter_A citreus,98.517	TGCGTAACGCGTGGGAACCTGCCTTTAGGTTCGGAATAACAGTTAGAAATGACTGCTAATACCGGATAATGTCTTCGGACCAAAGATTTATCGCCTTTAGATGGGCCCGCGTTAGATTAGCTTGTTGGTGGGGTAATGGCCTACCAAGGCGACGATCTATAGCTGGTCTGAGAGGATGATCAGCCACACTGGGACTGAGACACGGCCCAGACTCCTACGGGAGGCAGCAGTGGGGAATATTGGACAATGGGCGAAAGCCTGATCCAGCAATGCCGCGTGAGTGATGAAGGCCTTAGGGTTGTAAAGCTCTTTTACCAGGGATGATAATGACAGTACCTGGAGAATAAGCTCCGGCTAACTCCGTGCCAGCAGCCGCGGTAATACGGAGGGAGCTAGCGT…
	33_1H1E_51	>51	#N/A	1H1E	Gelidium sp. (H)	Red algae	modified 2216E	15_10_2018	Autumn	122.121	37.562	ASV31973 (100)	OTU_831	genus_301	99.577	99.437	0	Sphingomonadaceae	1	1	1	1	0	0	0	4	Erythrobacter	1	1	1	1	0	0	0	3	d__Bacteria;p__Proteobacteria;c__Alphaproteobacteria;o__Sphingomonadales;f__Erythrobacteraceae;g__Altererythrobacter;s__Altererythrobacter insulae;OUT__OTU_831,99.577	d__Bacteria;p__Proteobacteria;c__Alphaproteobacteria;o__Sphingomonadales;f__Sphingomonadaceae;g__Erythrobacter;s__Erythrobacter nanhaisediminis;OUT__OTU_831,99.437	d__Bacteria;p__Proteobacteria;c__Alphaproteobacteria;o__Sphingomonadales;f__Sphingomonadaceae;g__Erythrobacter_A;s__Erythrobacter_A aquimaris,99.437	TCGGAATAACTCAGAGAAATTTGAGCTAATACCGGATAATGTCTTCGGACCAAAGATTTATCGCCTTTAGATGGGCCCGCGTTAGATTAGATAGTTGGTGGGGTAATGGCCTACCAAGTCGACGATCTATAGCTGGTCTGAGAGGATGATCAGCCACACTGGGACTGAGACACGGCCCAGACTCCTACGGGAGGCAGCAGTGGGGAATATTGGACAATGGGCGAAAGCCTGATCCAGCAATGCCGCGTGAGTGATGAAGGCCTTAGGGTTGTAAAGCTCTTTTACTAGGGATGATAATGACAGTACCTAGAGAATAAGCTCCGGCTAACTCCGTGCCAGCAGCCGCGGTAATACGGAGGGAGCTAGCGTTGTTCGGAATTACTGGGCGTAAAGCGCGCG…
	34_1H1E_52	>52	#N/A	1H1E	Gelidium sp. (H)	Red algae	modified 2216E	15_10_2018	Autumn	122.121	37.562	ASV5102 (100)	OTU_592	genus_382	95.781	95.904	1	Flavobacteriaceae	1	1	1	1	1	1	1	4	Dokdonia	#N/A	1	0	0	0	0	0	1	d__Bacteria;p__Bacteroidetes;c__Flavobacteriia;o__Flavobacteriales;f__Flavobacteriaceae;g__Dokdonia;s__Dokdonia flava;OUT__OTU_592,95.781	d__Bacteria;p__Bacteroidetes;c__Bacteroidia;o__Flavobacteriales;f__Flavobacteriaceae;g__Dokdonia;s__uncultured marine microorganism;OUT__OTU_592,95.904	d__Bacteria;p__Bacteroidota;c__Bacteroidia;o__Flavobacteriales;f__Flavobacteriaceae;g__Dokdonia;s__Dokdonia sp003095655,NA	GTGCGTAACGCGTATACAATCTACCTTTTACAGGAGAATAGCCCAGAGAAATTTGGATTAATGCTCCATAGTATAATTTATAGGCATCTATTTATTATTAAAGTTCCGGCGGTAAGAGATGAGTATGCGTCCTATTAGCTAGATGGTAAGGTAACGGCTTACCATGGCTACGATAGGTAGGGGTCCTGAGAGGGAGATCCCCCACACTGGTACTGAGACACGGACCAGACTCCTACGGGAGGCAGCAGTGAGGAATATTGGACAATGGAGGCAACTCTGATCCAGCCATGCCGCGTGCAGGAAGACTGCCCTATGGGTTGTAAACTGCTTTTATATGGGAAGAATAAGGATCTCGTGAGGTCTGATGACGGTACCATAAGAATAAGCACCGGCTAACTC…
	35_1H1E_53	>53	MCCC 1H01079	1H1E	Gelidium sp. (H)	Red algae	modified 2216E	15_10_2018	Autumn	122.121	37.562	ASV34828 (99.754)	OTU_1090	genus_328	97.746	99.155	1	Rhodobacteraceae	1	1	1	1	1	1	1	4	Roseobacter	1	0	0	0	0	0	0	0	d__Bacteria;p__Proteobacteria;c__Alphaproteobacteria;o__Rhodobacterales;f__Rhodobacteraceae;g__Roseobacter;s__Roseobacter ponti;OUT__OTU_1090,97.746	d__Bacteria;p__Proteobacteria;c__Alphaproteobacteria;o__Rhodobacterales;f__Rhodobacteraceae;g__Roseobacter;s__bacterium MB-CZ9;OUT__OTU_1090,99.155	d__Bacteria;p__Proteobacteria;c__Alphaproteobacteria;o__Rhodobacterales;f__Rhodobacteraceae;g__Roseobacter;s__Roseobacter sp009811755,99.014	AATATACCCTTCTCTGCGGAATAGCCTCTGGAAACGGAGAGTAATACCGCATACGCCCTTCGGGGGAAAGATTTATCGGAGAAGGATTAGCCCGCGTTAGATTAGATAGTTGGTGGGGTAACGGCCTACCAAGTCTACGATCTATAGCTGGTTTTAGAGGACGATCAGCCACACTGGGACTGAGACACGGCCCAGACTCCTACGGGAGGCAGCAGTGGGGAATCTTAGACAATGGGCGAAAGCCTGATCTAGCCATGCCGCGTGAGTGATGAAGGCCCTAGGGTCGTAAAGCTCTTTCGCCAGGGATGATAATGACAGTACCTGGTAAAGAAACCCCGGCTAACTCCGTGCCAGCAGCCGCGGTAATACGGAGGGGGTTAGCGTTGTTCGGAATTACTG…
	36_1H1E_59	>59	#N/A	1H1E	Gelidium sp. (H)	Red algae	modified 2216E	15_10_2018	Autumn	122.121	37.562	ASV33195 (100)	OTU_65	genus_47	96.006	96.163	1	Kordiimonadaceae	0	0	0	0	0	0	0	0	Kordiimonas	#N/A	0	0	0	0	0	0	0	d__Bacteria;p__Proteobacteria;c__Alphaproteobacteria;o__Kordiimonadales;f__Kordiimonadaceae;g__Kordiimonas;s__Kordiimonas aquimaris;OUT__OTU_65,96.006	d__Bacteria;p__Proteobacteria;c__Alphaproteobacteria;o__Kordiimonadales;f__Kordiimonadaceae;g__Kordiimonas;s__Kordiimonas sp. ZJ6309;OUT__OTU_65,96.163	d__Bacteria;p__Proteobacteria;c__Alphaproteobacteria;o__Sphingomonadales;f__Kordiimonadaceae;g__Kordiimonas;s__Kordiimonas lipolytica,96.028	TTCGGAACTTATTAGAGTGGCGGACGGGTGAGTATCGCGTGGGAACATGCCCTTCTGTACGGAACAACCATTGGAAACGATGGCTAATACCGTATACGCCCTACGGGGGAAAGATTTATCGCAGAAGGATTGGCCCGCGTTAGATTAGCTAGTTGGTGAGGTAAGAGCTCACCAAGGCTACGATCTATAGCTGGTTTGAGAGGATGATCAGCCACACTGGGACTGAGACACGGCCCAGACTCCTACGGGAGGCAGCAGTGGGGAATATTGGACAATGGGGGCAACCCTGATCCAGCGATGCCGCGTGAGTGATGAAGGCCTTAGGGTTGTAAAACTCTTTCAGATGGGATGATAATGACAGTACCATCAGAAGAAGCTCCGGCTAACTCCGTGCCAGCA…
	37_1H1E_60	>60	#N/A	1H1E	Gelidium sp. (H)	Red algae	modified 2216E	15_10_2018	Autumn	122.121	37.562	ASV33397 (100)	OTU_71	genus_49	93.487	99.312	2	Kiloniellaceae	0	0	0	0	0	0	1	0	Pelagibius	#N/A	0	0	0	0	0	0	0	d__Bacteria;p__Proteobacteria;c__Alphaproteobacteria;o__Rhodospirillales;f__Rhodospirillaceae;g__Pelagibius;s__Pelagibius litoralis;OUT__OTU_71,93.487	d__Bacteria;p__Proteobacteria;c__Alphaproteobacteria;o__Rhodovibrionales;f__Kiloniellaceae;g__Pelagibius;s__Rhodospirillaceae bacterium PS4B-B496;OUT__OTU_71,99.312	d__Bacteria;p__Proteobacteria;c__Alphaproteobacteria;o__Kiloniellales;f__Kiloniellaceae;g__Denitrobaculum;s__Denitrobaculum tricleocarpae,99.542	tTAGTGGCGCACGGGTGAGTAACGCGTGGATATCTACCTCGGGAnGGGGAATAACCATTGGAAACGATGGCTAATACCGCATACGCCGGAAACGGGAAAGCTTTATGCGTCCTGAGATGAGTCCGCGTTAGATTAGATAGTTGGTGGGGTAATGGCCTACCAAGTCGACGATCTATAGCTGGTCTGAGAGGATGATCAGCCACACTGGGACTGAGACACGGCCCAGACTCCTACGGGAGGCAGCAGTGGGGAATATTGGACAATGGGCGCAAGCCTGATCCAGCCATGCCGCGTGAGTGAAGAAGGCCTTAGGGTTGTAAAGCTCTTTCGACGGGGAAGATGATGACGGTACCCGTAGAAGAAGCCCCGGCTAACTCCGTGCCAGCAGCCGCGGTAATA…
	38_1H1E_62	>62	#N/A	1H1E	Gelidium sp. (H)	Red algae	modified 2216E	15_10_2018	Autumn	122.121	37.562	ASV22485 (99.27)	OTU_148	genus_6	100	99.887	0	Bacillaceae	0	0	0	0	0	0	0	0	Bacillus	1	0	0	0	0	0	0	0	d__Bacteria;p__Firmicutes;c__Bacilli;o__Bacillales;f__Bacillaceae;g__Bacillus;s__Bacillus aquimaris;OUT__OTU_148,100	d__Bacteria;p__Firmicutes;c__Bacilli;o__Bacillales;f__Bacillaceae;g__Bacillus;s__Bacillus vietnamensis;OUT__OTU_148,99.887	d__Bacteria;p__Firmicutes;c__Bacilli;o__Bacillales_B;f__Bacillaceae_B;g__Rossellomorea;s__Rossellomorea aquimaris_D,100	ACTTGAGTGCAGAAGAGGAAAGTGGAATTCCAAGTGTAGCGGTGAAATGCGTAGATATTTGGAGGAACACCAGTGGCGAAGGCGACTTTCTGGTCTGTAACTGACACTGAGGCGCGAAAGCGTGGGGAGCAAACAGGATTAGATACCCTGGTAGTCCACGCCGTAAACGATGAGTGCTAAGTGTTAGGGGGTTTCCGCCCCTTAGTGCTGCAGCTAACGCATTAAGCACTCCGCCTGGGGAGTACGGTCGCAAGACTGAAACTCAAAGGAATTGACGGGGGCCCGCACAAGCGGTGGAGCATGTGGTTTAATTCGAAGCAACGCGAAGAACCTTACCAGGTCTTGACATCCTCTGACAACCCTAGAGATAGGGCTTTCCCCTTCGGGGGACAGAGTGAC…
	39_1H1E_63	>63	#N/A	1H1E	Gelidium sp. (H)	Red algae	modified 2216E	15_10_2018	Autumn	122.121	37.562	ASV6441 (100)	OTU_754	genus_162	99.155	99.155	0	Flavobacteriaceae	1	1	1	1	1	1	1	4	Dokdonia	#N/A	1	0	0	0	0	0	1	d__Bacteria;p__Bacteroidetes;c__Flavobacteriia;o__Flavobacteriales;f__Flavobacteriaceae;g__Dokdonia;s__Dokdonia lutea;OUT__OTU_754,99.155	d__Bacteria;p__Bacteroidetes;c__Bacteroidia;o__Flavobacteriales;f__Flavobacteriaceae;g__Dokdonia;s__Dokdonia sp. SFD34;OUT__OTU_754,99.155	d__Bacteria;p__Bacteroidota;c__Bacteroidia;o__Flavobacteriales;f__Flavobacteriaceae;g__Dokdonia;s__Dokdonia pacifica,97.191	GCGTAACGCGTATACAATCTACCTTATACTGGGGGATAGCCTTTGGAAACGAAGATTAATACCCCATAGTATTACTGAATGGCATCGTTTAGTGATTAAAACTCCGGTGGTATAAGATGAGTATGCGTTCTATTAGCTAGATGGAGAGGTAACGGCTCCCCATGGCAACGATAGATAGGGGTCCTGAGAGGGAGATCCCCCACACTGGTACTGAGACACGGACCAGACTCCTACGGGAGGCAGCAGTGAGGAATATTGGACAATGGAGGCAACTCTGATCCAGCCATGCCGCGTGCAGGAAGACTGCCCTATGGGTTGTAAACTGCTTTTATACAGGAAGAATAAGAGCTACGAGTAGCTTGATGACGGTACTGTAAGAATAAGCACCGGCTAACTCCG…
	40_1H1E_65	>65	#N/A	1H1E	Gelidium sp. (H)	Red algae	modified 2216E	15_10_2018	Autumn	122.121	37.562	ASV4941 (99.529)	OTU_702	genus_29	99.437	100	0	Flavobacteriaceae	1	1	1	1	1	1	1	4	Tenacibaculum	1	1	0	1	1	0	0	3	d__Bacteria;p__Bacteroidetes;c__Flavobacteriia;o__Flavobacteriales;f__Flavobacteriaceae;g__Tenacibaculum;s__Tenacibaculum lutimaris;OUT__OTU_702,99.437	d__Bacteria;p__Bacteroidetes;c__Bacteroidia;o__Flavobacteriales;f__Flavobacteriaceae;g__Tenacibaculum;s__Tenacibaculum sp. MaPt3;OUT__OTU_702,100	d__Bacteria;p__Bacteroidota;c__Bacteroidia;o__Flavobacteriales;f__Flavobacteriaceae;g__Tenacibaculum;s__Tenacibaculum lutimaris,99.437	CGGGTGCGTAACGCGTATAGAATCTGCCTTGTACAGGAGGATAGCCTTTAGAAATGAAGATTAATACTCCATAATATTGGGAAGTGGCATCACTATCTAATTAAACATTTATGGGTACAAGATGACTATGCGTCCTATTAGCTAGATGGTAAGGTAACGGCTTACCATGGCAACGATAGGTAGGGGGTCTGAGAGGATTATCCCCCACACTGGTACTGAGACACGGACCAGACTCCTACGGGAGGCAGCAGTGAGGAATATTGGTCAATGGAGGCAACTCTGAACCAGCCATGCCGCGTGCAGGAAGACTGCCCTATGGGTTGTAAACTGCTTTTATACAGGAAGAAACAGTCGTACGTGTACGGCCTTGACGGTACTGTAAGAATAAGCACCGGCTAA…
	41_1H1E_68	>68	#N/A	1H1E	Gelidium sp. (H)	Red algae	modified 2216E	15_10_2018	Autumn	122.121	37.562	ASV36936 (99.767)	OTU_21	genus_17	95.07	99.014	1	Alteromonadaceae	0	0	0	1	1	1	1	1	Alteromonas	#N/A	0	0	0	0	0	0	0	d__Bacteria;p__Proteobacteria;c__Gammaproteobacteria;o__Alteromonadales;f__Alteromonadaceae;g__Alteromonas;s__Alteromonas lipolytica;OUT__OTU_21,95.07	d__Bacteria;p__Proteobacteria;c__Gammaproteobacteria;o__Alteromonadales;f__Alteromonadaceae;g__uncultured;s__uncultured bacterium;OUT__OTU_21,99.014	d__Bacteria;p__Proteobacteria;c__Gammaproteobacteria;o__Enterobacterales;f__Alteromonadaceae;g__M269;s__M269 sp004353515,99.577	AATGCTTAGGAACTTGCCTTTTGGAGGGGGATAACAGTTGGAAACGACTGCTAATACCGCATGATACCTACGGGTCAAAGGGGGCGCTTGCGCTCTCGCCAAGAGAGAGGCCTAAGTGAGATTAGTTAGTTGGTGGGGTAATGGCCTACCAAGACGACGATCTCTAGCTGTTCTGAGAGGAAGATCAGCCACACTGGGACTGAGACACGGCCCAGACTCCTACGGGAGGCAGCAGTGGGGAATATTGCACAATGGGGGGAACCCTGATGCAGCCATGCCGCGTGTGTGAAGAAGGCCTTCGGGTTGTAAAGCACTTTCAGTTGTGAGGAAAGGTTGGTAGTTAATACCTGCCAGCTGTGACGTTAACAACAGAAGAAGCACCGGCTAACTCCGTGCCAG…
	42_1H1E_69	>69	#N/A	1H1E	Gelidium sp. (H)	Red algae	modified 2216E	15_10_2018	Autumn	122.121	37.562	ASV31988 (99.506)	OTU_811	genus_310	99.014	99.718	0	Stappiaceae	1	0	0	0	0	0	0	1	Labrenzia	1	0	0	0	0	0	0	0	d__Bacteria;p__Proteobacteria;c__Alphaproteobacteria;o__Rhizobiales;f__Stappia_f;g__Labrenzia;s__Labrenzia alba;OUT__OTU_811,99.014	d__Bacteria;p__Proteobacteria;c__Alphaproteobacteria;o__Rhizobiales;f__Stappiaceae;g__Labrenzia;s__Labrenzia sp. R-66640;OUT__OTU_811,99.718	d__Bacteria;p__Proteobacteria;c__Alphaproteobacteria;o__Rhizobiales;f__Stappiaceae;g__Roseibium;s__Roseibium sp003075075,99.718	TTAGGTACGGAACAACAGTTGGAAACGACTGCTAATACCGTATGTGCCCTATGGGGGAAAGATTTATCGCCTAAGGATGGGCCCGCGTTGGATTAGCTAGTTGGTGGGGTAATGGCCTACCAAGGCGACGATCCATAGCTGGTCTGAGAGGATGATCAGCCACACTGGGACTGAGACACGGCCCAGACTCCTACGGGAGGCAGCAGTGGGGAATATTGGACAATGGGGGCAACCCTGATCCAGCCATGCCGCGTGAGTGATGAAGGCCCTAGGGTTGTAAAGCTCTTTCAGCGAGGAGGATAATGACGTTACTCGCAGAAGAAGCCCCGGCTAACTTCGTGCCAGCAGCCGCGGTAATACGAAGGGGGCTAGCGTTGTTCGGAATCACTGGGCGTAAAG…
	43_1H1E_71	>71	#N/A	1H1E	Gelidium sp. (H)	Red algae	modified 2216E	15_10_2018	Autumn	122.121	37.562	ASV22095 (99.767)	OTU_7	genus_7	99.859	99.859	0	Staphylococcaceae	0	0	0	0	0	0	0	0	Staphylococcus	#N/A	0	0	0	0	0	0	0	d__Bacteria;p__Firmicutes;c__Bacilli;o__Bacillales;f__Staphylococcaceae;g__Staphylococcus;s__Staphylococcus cohnii;OUT__OTU_7,99.859	d__Bacteria;p__Firmicutes;c__Bacilli;o__Bacillales;f__Staphylococcaceae;g__Staphylococcus;s__Staphylococcus sp. JL14;OUT__OTU_7,99.859	d__Bacteria;p__Firmicutes;c__Bacilli;o__Staphylococcales;f__Staphylococcaceae;g__Staphylococcus;s__Staphylococcus cohnii,99.859	GGACGGGTGGGTAACACGTGGGTAACCTACCTATAAGACTGGAATAACTCCGGGAAACCGGGGCTAATGCCGGATAACATTTAGAACCGCATGGTTCTAAAGTGAAAGATGGTTTTGCTATCACTTATAGATGGACCCGCGCCGTATTAGCTAGTTGGTAAGGTAACGGCTTACCAAGGCAACGATACGTAGCCGACCTGAGAGGGTGATCGGCCACACTGGAACTGAGACACGGTCCAGACTCCTACGGGAGGCAGCAGTAGGGAATCTTCCGCAATGGGCGAAAGCCTGACGGAGCAACGCCGCGTGAGTGATGAAGGTCTTCGGATCGTAAAACTCTGTTATTAGGGAAGAACAAATGTGTAAGTAACTATGCACGTCTTGACGGTACCTAATCAG…
	44_1H1E_72	>72	MCCC 1H00875	1H1E	Gelidium sp. (H)	Red algae	modified 2216E	15_10_2018	Autumn	122.121	37.562	ASV5041 (100)	OTU_684	genus_236	97.606	99.577	1	Flavobacteriaceae	1	1	1	1	1	1	1	4	Tenacibaculum	1	1	0	1	1	0	0	3	d__Bacteria;p__Bacteroidetes;c__Flavobacteriia;o__Flavobacteriales;f__Flavobacteriaceae;g__Tenacibaculum;s__Tenacibaculum jejuense;OUT__OTU_684,97.606	d__Bacteria;p__Bacteroidetes;c__Bacteroidia;o__Flavobacteriales;f__Flavobacteriaceae;g__Tenacibaculum;s__Tenacibaculum japonica;OUT__OTU_684,99.577	d__Bacteria;p__Bacteroidota;c__Bacteroidia;o__Flavobacteriales;f__Flavobacteriaceae;g__Tenacibaculum;s__Tenacibaculum jejuense,97.606	ACGGGTGCGTAACGCGTATAGAATCTGCCTTGTACAGGAGGATAGCCTTTAGAAATGAAGATTAATACTCCATAATGTTGAGATATGGCATCGTATTTTAATTAAAGATTTATTGGTACAAGATGACTATGCGTCCTATTAGCTAGATGGTAAGGTAACGGCTTACCATGGCTACGATAGGTAGGGGGTCTGAGAGGATTATCCCCCACACTGGTACTGAGACACGGACCAGACTCCTACGGGAGGCAGCAGTGAGGAATATTGGTCAATGGAGGCAACTCTGAACCAGCCATGCCGCGTGTAGGAAGACTGCCCTATGGGTTGTAAACTACTTTTATATGGGAAGAAACCCCTCTACGTGTAGAGGCTTGACGGTACCATAAGAATAAGCACCGGCTA…
	45_1H1E_73_2	>73_2	#N/A	1H1E	Gelidium sp. (H)	Red algae	modified 2216E	15_10_2018	Autumn	122.121	37.562	ASV34695 (99.012)	OTU_1054	genus_342	96.929	98.505	1	Rhodobacteraceae	1	1	1	1	1	1	1	4	Tateyamaria	1	0	0	0	0	0	0	0	d__Bacteria;p__Proteobacteria;c__Alphaproteobacteria;o__Rhodobacterales;f__Rhodobacteraceae;g__Shimia;s__Shimia aestuarii;OUT__OTU_1054,96.929	d__Bacteria;p__Proteobacteria;c__Alphaproteobacteria;o__Rhodobacterales;f__Rhodobacteraceae;g__Tateyamaria;s__uncultured bacterium;OUT__OTU_1054,98.505	d__Bacteria;p__Proteobacteria;c__Alphaproteobacteria;o__Rhodobacterales;f__Rhodobacteraceae;g__Tateyamaria;s__Tateyamaria sp000814025,97.565	CGGCGGACGGGTTAGTAACGCGTGGGAACGTACCTTTCGGTAAGGAATAGCCACTGGAAACGGTGAGTAATACCTTATACGCCCTTCGGGGGAAAGATTTATCGCCGAGAGATCGGCCCGCGTTAGATTAGGTAGTTGGTGGGGTAACGGCCTACCAAGCCTACGATCTATAGCTGGTTTTAGAGGATGATCAGCAACACTGGGACTGAGACACGGCCCAGACTCCTACGGGAGGCAGCAGTGGGGAATCTTGGACAATGGGCGCAAGCCTGATCCAGCCATGCCGCGTGAGTGATGAAGGCCCTAGGGTCGTAAAGCTCTTTCGCCAGGGATGATAATGACAGTACCTGGTAAAGAAACCCCGGCTAACTCCGTGCCAGCAGCCGCGGTAATACGGAG…
	46_1H1E_73	>73	#N/A	1H1E	Gelidium sp. (H)	Red algae	modified 2216E	15_10_2018	Autumn	122.121	37.562	#N/A	OTU_301	genus_156	98.187	98.477	1	Enterobacteriaceae	0	0	0	0	0	0	1	0	Buttiauxella	#N/A	0	0	0	0	0	0	0	d__Bacteria;p__Proteobacteria;c__Gammaproteobacteria;o__Enterobacterales;f__Enterobacteriaceae;g__Enterobacter;s__Enterobacter roggenkampii;OUT__OTU_301,98.187	d__Bacteria;p__Proteobacteria;c__Gammaproteobacteria;o__Enterobacteriales;f__Enterobacteriaceae;g__Buttiauxella;s__Enterobacteriaceae bacterium;OUT__OTU_301,98.477	d__Bacteria;p__Proteobacteria;c__Gammaproteobacteria;o__Enterobacterales;f__Enterobacteriaceae;g__Enterobacter;s__Enterobacter roggenkampii,98.406	GGTAACACAGGAAGCTTGCTTCCGGGTGACGAGCGGCGGACGGGTGAGTAATGTCTGGGAAACTGCCCGATGGAGGGGGATAACTACTGGAAACGGTAGCTAATACCGCATAACGTCGCAAGACCAAAGAGGGGGACCTTCGGGCCTCTTGCCATCGGATGTGCCCAGATGGGATTAGCTAGTAGGTGAGGTAACGGCTCACCTAGGCGACGATCCCTAGCTGGTCTGAGAGGATGACCAGCCACACTGGAACTGAGACACGGTCCAGACTCCTACGGGAGGCAGCAGTGGGGAATATTGCACAATGGGCGCAAGCCTGATGCAGCCATGCCGCGTGTATGAAGAAGGCCTTCGGGTTGTAAAGTACTTTCAGCGAGGAGGAAGGCATCGTACTTAATA…
	47_1H1E_75	>75	#N/A	1H1E	Gelidium sp. (H)	Red algae	modified 2216E	15_10_2018	Autumn	122.121	37.562	ASV6044 (99.764)	OTU_795	genus_189	95.356	98.471	1	Cyclobacteriaceae	0	1	0	1	0	0	1	2	Fulvivirga	#N/A	0	1	0	0	0	0	1	d__Bacteria;p__Bacteroidetes;c__Cytophagia;o__Cytophagales;f__Reichenbachiella_f;g__Fulvivirga;s__Fulvivirga lutimaris;OUT__OTU_795,95.356	d__Bacteria;p__Bacteroidetes;c__Bacteroidia;o__Cytophagales;f__Cyclobacteriaceae;g__Fulvivirga;s__uncultured bacterium;OUT__OTU_795,98.471	d__Bacteria;p__Bacteroidota;c__Bacteroidia;o__Cytophagales;f__Cyclobacteriaceae;g__Fulvivirga;s__Fulvivirga lutimaris,95.512	CGGATTGGTGGCGACCGGCGCACGGGTGCGTAACGCGTATGCAACCTACCTTATACTGAGGGATAGCCCGGAGAAATTCGGATTAATACCTCATGGTATGACGAGAAGGCATCTTCTTGTTCTTAAAGATTTATCGGTATAAGATGGGCATGCGTGACATTAGTTAGTTGGTGAGGTAACGGCTCACCAAGACTACGATGTCTAGGGGTTCTGAGAGGATGATCCCCCACACTGGCACTGAGATACGGGCCAGACTCCTACGGGAGGCAGCAGTAGGGAATATTGGTCAATGGGCGAGAGCCTGAACCAGCCATGCCGCGTGCAGGAAGACGGCCTTCTGGGTTGTAAACTGCTTTTATCAGGGAACAAAAAGCCCATGCGTGGGAAATTGCGTGTACC…
	48_1H1E_77	>77	#N/A	1H1E	Gelidium sp. (H)	Red algae	modified 2216E	15_10_2018	Autumn	122.121	37.562	#N/A	OTU_1091	genus_369	99.153	99.153	0	Rhodobacteraceae	1	1	1	1	1	1	1	4	Jannaschia	#N/A	0	0	1	0	1	0	1	d__Bacteria;p__Proteobacteria;c__Alphaproteobacteria;o__Rhodobacterales;f__Rhodobacteraceae;g__Jannaschia;s__Jannaschia seosinensis;OUT__OTU_1091,99.153	d__Bacteria;p__Proteobacteria;c__Alphaproteobacteria;o__Rhodobacterales;f__Rhodobacteraceae;g__Jannaschia;s__Jannaschia seosinensis;OUT__OTU_1091,99.153	d__Bacteria;p__Proteobacteria;c__Alphaproteobacteria;o__Rhodobacterales;f__Rhodobacteraceae;g__Jannaschia;s__Jannaschia seosinensis,99.153	AAGGAATAGCCTCGGGAAACTGAGAGTAATACCTTATACGCCCTTCGGGGGAAAGATTTATCGGGGAAGGATCGGCCCGCGTCTGATTAGATAGTTGGTGGGGTAATGGCCTACCAAGTCGACGATCAGTAGCTGGTTTGAGAGGATGATCAGCAACACTGGGACTGAGACACGGCCCAGACTCCTACGGGAGGCAGCAGTGGGGAATCTTAGACAATGGGCGCAAGCCTGATCTAGCGATGCCGCGTGAGTGATGAAGGTCTTAGGATCGTAAAGCTCTTTCGCCAGGGATGATAATGACAGTACCTGGTAAAGAAACCCCGGCTAACTCCGTGCCAGCAGCCGCGGTAATACGGAGGGGGTTAGCGTTGTTCGGAATTACTGGGCGTAAAGCGCGCG…
	49_1H1E_79	>79	MCCC 1H01039	1H1E	Gelidium sp. (H)	Red algae	modified 2216E	15_10_2018	Autumn	122.121	37.562	#N/A	OTU_1092	genus_322	99.296	97.324	0	Rhodobacteraceae	1	1	1	1	1	1	1	4	Jannaschia	#N/A	0	0	1	0	1	0	1	d__Bacteria;p__Proteobacteria;c__Alphaproteobacteria;o__Rhodobacterales;f__Rhodobacteraceae;g__Jannaschia;s__Jannaschia formosa;OUT__OTU_1092,99.296	d__Bacteria;p__Proteobacteria;c__Alphaproteobacteria;o__Rhodobacterales;f__Rhodobacteraceae;g__Jannaschia;s__Jannaschia sp. BB23;OUT__OTU_1092,97.324	d__Bacteria;p__Proteobacteria;c__Alphaproteobacteria;o__Rhodobacterales;f__Rhodobacteraceae;g__Jannaschia;s__Jannaschia sp003340555,99.296	ACGTACCCTTTTCTACGGAATAGCCTCGGGAAACTGAGAGTAATACCGTATACGCCCTTTTGGGGAAAGATTTATCGGTGAAGGATCGGCCCGCGTTAGATTAGATAGTTGGTGGGGTAATGGCCTACCAAGTCTACGATCTATAGCTGGTTTGAGAGGATGATCAGCAACACTGGGACTGAGACACGGCCCAGACTCCTACGGGAGGCAGCAGTGGGGAATCTTAGACAATGGGCGCAAGCCTGATCTAGCGATGCCGCGTGTGTGATGAAGGTCTTAGGATCGTAAAGCACTTTCGCCAGGGATGATAATGACAGTACCTGGTAAAGAAACCCCGGCTAACTCCGTGCCAGCAGCCGCGGTAATACGGAGGGGGTTAGCGTTGTTCGGAATTACTGG…
	50_1H1E_80	>80	#N/A	1H1E	Gelidium sp. (H)	Red algae	modified 2216E	15_10_2018	Autumn	122.121	37.562	ASV6256 (99.764)	OTU_784	genus_189	95.743	96.863	1	Cyclobacteriaceae	0	1	0	1	0	0	1	2	Fulvivirga	#N/A	0	1	0	0	0	0	1	d__Bacteria;p__Bacteroidetes;c__Cytophagia;o__Cytophagales;f__Reichenbachiella_f;g__Fulvivirga;s__Fulvivirga lutimaris;OUT__OTU_784,95.743	d__Bacteria;p__Bacteroidetes;c__Bacteroidia;o__Cytophagales;f__Cyclobacteriaceae;g__Fulvivirga;s__uncultured organism;OUT__OTU_784,96.863	d__Bacteria;p__Bacteroidota;c__Bacteroidia;o__Cytophagales;f__Cyclobacteriaceae;g__Fulvivirga;s__Fulvivirga lutimaris,95.743	CTTCGGATTGGTGGCGACCGGCGCACGGGTGCGTAACGCGTATGCAACCTACCCTATACAGAGGGATAGCCCGGAGAAATTCGGATTAATACCTCATAGAATGATTAGAAGGCATCTTCTGATTCTTAAAGATTTATCGGTATAGGATGGGCATGCGTGACATTAGCTAGTTGGTGAGGTAACGGCTCACCAAGGCTACGATGTCTAGGGGTTCTGAGAGGATGATCCCCCACACTGGCACTGAGATACGGGCCAGACTCCTACGGGAGGCAGCAGTAGGGAATATTGGTCAATGGGCGAGAGCCTGAACCAGCCATGCCGCGTGCAGGAAGACGGCCTTCTGGGTTGTAAACTGCTTTTATCAGGGAACAAAAAGGCACTGCGGTGCAAATTGCGTGT…
	51_1H1E_82	>82	#N/A	1H1E	Gelidium sp. (H)	Red algae	modified 2216E	15_10_2018	Autumn	122.121	37.562	ASV3758 (100)	OTU_46	genus_160	100	98.264	0	Flavobacteriaceae	1	1	1	1	1	1	1	4	Aquimarina	1	1	1	0	1	0	0	3	d__Bacteria;p__Bacteroidetes;c__Flavobacteriia;o__Flavobacteriales;f__Flavobacteriaceae;g__Aquimarina;s__Aquimarina algiphila;OUT__OTU_46,100	d__Bacteria;p__Bacteroidetes;c__Bacteroidia;o__Flavobacteriales;f__Flavobacteriaceae;g__Aquimarina;s__Aquimarina sp. HJ055;OUT__OTU_46,98.264	d__Bacteria;p__Bacteroidota;c__Bacteroidia;o__Flavobacteriales;f__Flavobacteriaceae;g__Aquimarina;s__Aquimarina algiphila,100	GATGACGACCGGCGCACGGGTGCGTAACGCGTATAGAACCTACCTTATAGTAAGGGATAGCCCAGAGAAATTTGGATTAATACCTTATAGTATCCTAAGTGAGCATTCACTAAGGATTAAAGATTTATTGCTATAAGATGGCTATGCGTTCTATTAGCTAGTTGGTATGGTAACGGCATACCAAGGCTACGATAGATAGGGGTCCTGAGAGGGAGATCCCCCACACTGGTACTGAGACACGGACCAGACTCCTACGGGAGGCAGCAGTGAGGAATATTGGACAATGGAGGCAACTCTGATCCAGCCATGCCGCGTGTAGGAAGACTGCCCTATGGGTTGTAAACTACTTTTATAGAGGAAGAAACCGCGATATGTATATCGCTCTGACGGTACTCTACG…
	52_1H1E_83	>83	#N/A	1H1E	Gelidium sp. (H)	Red algae	modified 2216E	15_10_2018	Autumn	122.121	37.562	ASV31988 (99.506)	OTU_811	genus_310	99.267	99.718	0	Stappiaceae	1	0	0	0	0	0	0	1	Labrenzia	1	0	0	0	0	0	0	0	d__Bacteria;p__Proteobacteria;c__Alphaproteobacteria;o__Rhizobiales;f__Stappia_f;g__Roseibium;s__Roseibium hamelinense;OUT__OTU_811,99.267	d__Bacteria;p__Proteobacteria;c__Alphaproteobacteria;o__Rhizobiales;f__Stappiaceae;g__Labrenzia;s__Labrenzia sp. R-66640;OUT__OTU_811,99.718	d__Bacteria;p__Proteobacteria;c__Alphaproteobacteria;o__Rhizobiales;f__Stappiaceae;g__Roseibium;s__Roseibium sp003075075,99.718	GTACGGAACAACAGTTGGAAACGACTGCTAATACCGTATGTGCCCTATGGGGGAAAGATTTATCGCCTAAGGATGGGCCCGCGTTGGATTAGCTAGTTGGTGGGGTAATGGCCTACCAAGGCGACGATCCATAGCTGGTCTGAGAGGATGATCAGCCACACTGGGACTGAGACACGGCCCAGACTCCTACGGGAGGCAGCAGTGGGGAATATTGGACAATGGGGGCAACCCTGATCCAGCCATGCCGCGTGAGTGATGAAGGCCCTAGGGTTGTAAAGCTCTTTCAGCGAGGAGGATAATGACGTTACTCGCAGAAGAAGCCCCGGCTAACTTCGTGCCAGCAGCCGCGGTAATACGAAGGGGGCTAGCGTTGTTCGGAATCACTGGGCGTAAAGCGCA…
	53_1H1E_85	>85	MCCC 1H00989	1H1E	Gelidium sp. (H)	Red algae	modified 2216E	15_10_2018	Autumn	122.121	37.562	ASV32448 (100)	OTU_1056	genus_59	100	100	0	Rhodobacteraceae	1	1	1	1	1	1	1	4	Nautella	#N/A	0	0	0	0	0	0	0	d__Bacteria;p__Proteobacteria;c__Alphaproteobacteria;o__Rhodobacterales;f__Rhodobacteraceae;g__Phaeobacter;s__Phaeobacter italicus;OUT__OTU_1056,100	d__Bacteria;p__Proteobacteria;c__Alphaproteobacteria;o__Rhodobacterales;f__Rhodobacteraceae;g__Nautella;s__uncultured bacterium;OUT__OTU_1056,100	d__Bacteria;p__Proteobacteria;c__Alphaproteobacteria;o__Rhodobacterales;f__Rhodobacteraceae;g__Phaeobacter;s__Phaeobacter italicus,100	GAACGTGCCCAGATCTAAGGAATAGCCACTGGAAACGGTGAGTAATACCTTATACGCCCTTCGGGGGAAAGATTTATCGGATTTGGATCGGCCCGCGTTAGATTAGGTAGTTGGTGGGGTAATGGCCTACCAAGCCTACGATCTATAGCTGGTTTTAGAGGATGATCAGCAACACTGGGACTGAGACACGGCCCAGACTCCTACGGGAGGCAGCAGTGGGGAATCTTGGACAATGGGGGCAACCCTGATCCAGCCATGCCGCGTGAGTGATGAAGGCCTTAGGGTCGTAAAGCTCTTTCGCCTGTGATGATAATGACAGTAGCAGGTAAAGAAACCCCGGCTAACTCCGTGCCAGCAGCCGCGGTAATACGGAGGGGGTTAGCGTTGTTCGGAATTACT…
	54_1H1E_86	>86	#N/A	1H1E	Gelidium sp. (H)	Red algae	modified 2216E	15_10_2018	Autumn	122.121	37.562	ASV32499 (100)	OTU_1078	genus_363	99.296	100	0	Sphingomonadaceae	1	1	1	1	0	0	0	4	Sphingorhabdus	1	0	0	0	0	0	0	0	d__Bacteria;p__Proteobacteria;c__Alphaproteobacteria;o__Sphingomonadales;f__Sphingomonadaceae;g__Parasphingorhabdus;s__Parasphingorhabdus litoris;OUT__OTU_1078,99.296	d__Bacteria;p__Proteobacteria;c__Alphaproteobacteria;o__Sphingomonadales;f__Sphingomonadaceae;g__Sphingorhabdus;s__uncultured bacterium;OUT__OTU_1078,100	d__Bacteria;p__Proteobacteria;c__Alphaproteobacteria;o__Sphingomonadales;f__Sphingomonadaceae;g__Parasphingorhabdus;s__Parasphingorhabdus sp900258045,99.718	ATCTACCAAAGGGTACGGAATAACTCAGAGAAATTTGTGCTAATACCGTATAATGTCGCAAGACCAAAGATTTATCGCCCTTTGATGAACCCGCGTAAGATTAGCTTGTTGGTGAGGTAAAGGCTCACCAAGGCGACGATCTTTAGCTGGTCTGAGAGGATGATCAGCCACACTGGGACTGAGACACGGCCCAGACTCCTACGGGAGGCAGCAGTGGGGAATATTGGACAATGGGGGAAACCCTGATCCAGCAATGCCGCGTGAGTGATGAAGGCCTTAGGGTCGTAAAGCTCTTTTACTAGGGATGATAATGACAGTACCTAGAGAATAAGCTCCGGCTAACTCCGTGCCAGCAGCCGCGGTAATACGGAGGGAGCTAGCGTTGTTCGGAATTACTGG…
	55_1H1E_87	>87	#N/A	1H1E	Gelidium sp. (H)	Red algae	modified 2216E	15_10_2018	Autumn	122.121	37.562	ASV33195 (100)	OTU_65	genus_47	96.172	96.172	1	Kordiimonadaceae	0	0	0	0	0	0	0	0	Kordiimonas	#N/A	0	0	0	0	0	0	0	d__Bacteria;p__Proteobacteria;c__Alphaproteobacteria;o__Kordiimonadales;f__Kordiimonadaceae;g__Kordiimonas;s__Kordiimonas lipolytica;OUT__OTU_65,96.172	d__Bacteria;p__Proteobacteria;c__Alphaproteobacteria;o__Kordiimonadales;f__Kordiimonadaceae;g__Kordiimonas;s__Kordiimonas lipolytica;OUT__OTU_65,96.172	d__Bacteria;p__Proteobacteria;c__Alphaproteobacteria;o__Sphingomonadales;f__Kordiimonadaceae;g__Kordiimonas;s__Kordiimonas lipolytica,96.172	AACTTATTAGAGTGGCGGACGGGTGAGTATCGCGTGGGAACATGCCCTTCTGTACGGAACAACCATTGGAAACGATGGCTAATACCGTATACGCCCTTAGGGGGAAAGATTTATCGCAGAAGGATTGGCCCGCGTTAGATTAGCTAGTTGGTGAGGTAAGAGCTCACCAAGGCTACGATCTATAGCTGGTTTGAGAGGATGATCAGCCACACTGGGACTGAGACACGGCCCAGACTCCTACGGGAGGCAGCAGTGGGGAATATTGGACAATGGGGGCAACCCTGATCCAGCGATGCCGCGTGAGTGATGAAGGCCTTAGGGTTGTAAAACTCTTTCAGATGGGATGATAATGACAGTACCATCAGAAGAAGCTCCGGCTAACTCCGTGCCAGCAGCCGC…
	56_1H1E_88	>88	#N/A	1H1E	Gelidium sp. (H)	Red algae	modified 2216E	15_10_2018	Autumn	122.121	37.562	ASV6623 (99.529)	OTU_1093	genus_383	95.634	95.634	1	Crocinitomicaceae	0	0	0	1	1	1	0	1	Crocinitomix	#N/A	0	0	0	1	0	0	1	d__Bacteria;p__Bacteroidetes;c__Flavobacteriia;o__Flavobacteriales;f__Crocinitomicaceae;g__Crocinitomix;s__Crocinitomix algicola;OUT__OTU_1093,95.634	d__Bacteria;p__Bacteroidetes;c__Bacteroidia;o__Flavobacteriales;f__Crocinitomicaceae;g__Crocinitomix;s__Crocinitomix sp. 0182;OUT__OTU_1093,95.634	d__Bacteria;p__Bacteroidota;c__Bacteroidia;o__Flavobacteriales;f__Crocinitomicaceae;g__Crocinitomix;s__Crocinitomix algicola,95.634	GTGCGTAACGCGTATACAATCTACCTTTTACTGGAGGATAGCCCTAAGAAATTGGGATTAATACTGCATAATAAGAATTTTTCACCTGATTAATTCTTCAAAGCTTCGGCGGTAAGAGATGAGTATGCGTCCTATTAGTTAGTTGGTAAGGTAACGGCTTACCAAGACTTCGATAGGTAGGGGGCCTGAGAGGGTTATCCCCCACACTGGTACTGAGACACGGACCAGACTCCTACGGGAGGCAGCAGTGAGGAATATTGGTCAATGGAGGCAACTCTGAACCAGCCATGCCGCGTGAAGGAAGAATGTCCTATGGATTGTAAACTTCTTTTATTTGGGAAGAAACCTTTCTACGTGTAGAAAGCTGACGGTACCAAAAGAATAAGGACCGGCTAACTC…
	57_1H1E_89	>89	#N/A	1H1E	Gelidium sp. (H)	Red algae	modified 2216E	15_10_2018	Autumn	122.121	37.562	ASV31954 (100)	OTU_949	genus_58	100	100	0	Rhodobacteraceae	1	1	1	1	1	1	1	4	Ruegeria	1	0	1	1	1	1	0	3	d__Bacteria;p__Proteobacteria;c__Alphaproteobacteria;o__Rhodobacterales;f__Rhodobacteraceae;g__Ruegeria;s__Ruegeria atlantica;OUT__OTU_949,100	d__Bacteria;p__Proteobacteria;c__Alphaproteobacteria;o__Rhodobacterales;f__Rhodobacteraceae;g__Ruegeria;s__Ruegeria sp. SOVto4;OUT__OTU_949,100	d__Bacteria;p__Proteobacteria;c__Alphaproteobacteria;o__Rhodobacterales;f__Rhodobacteraceae;g__Ruegeria;s__Ruegeria sp900143525,100	ACGGAATAGCCTCTGGAAACGGAGAGTAATACCGTATGAGCCCTTCGGGGGAAAGATTTATCGCCAAAGGATTGGCCCGCGTTAGATTAGGTAGTTGGTGGGGTAATGGCCTACCAAGCCTACGATCTATAGCTGGTTTTAGAGGATGATCAGCAACACTGGGACTGAGACACGGCCCAGACTCCTACGGGAGGCAGCAGTGGGGAATCTTGGACAATGGGGGCAACCCTGATCCAGCCATGCCGCGTGAGTGATGAAGGCCTTAGGGTCGTAAAGCTCTTTCGCCTGTGAAGATAATGACGGTAGCAGGTAAAGAAACCCCGGCTAACTCCGTGCCAGCAGCCGCGGTAATACGGAGGGGGTTAGCGTTGTTCGGAATTACTGGGCGTAAAGCGCACG…
	58_1H1E_90	>90	MCCC 1H00890	1H1E	Gelidium sp. (H)	Red algae	modified 2216E	15_10_2018	Autumn	122.121	37.562	ASV31954 (100)	OTU_949	genus_58	100	100	0	Rhodobacteraceae	1	1	1	1	1	1	1	4	Ruegeria	1	0	1	1	1	1	0	3	d__Bacteria;p__Proteobacteria;c__Alphaproteobacteria;o__Rhodobacterales;f__Rhodobacteraceae;g__Ruegeria;s__Ruegeria atlantica;OUT__OTU_949,100	d__Bacteria;p__Proteobacteria;c__Alphaproteobacteria;o__Rhodobacterales;f__Rhodobacteraceae;g__Ruegeria;s__Ruegeria sp. SOVto4;OUT__OTU_949,100	d__Bacteria;p__Proteobacteria;c__Alphaproteobacteria;o__Rhodobacterales;f__Rhodobacteraceae;g__Ruegeria;s__Ruegeria sp900143525,100	GGGAACATACCCTTTGGTACGGAATAGCCTCTGGAAACGGAGAGTAATACCGTATGAGCCCTTCGGGGGAAAGATTTATCGCCAAAGGATTGGCCCGCGTTAGATTAGGTAGTTGGTGGGGTAATGGCCTACCAAGCCTACGATCTATAGCTGGTTTTAGAGGATGATCAGCAACACTGGGACTGAGACACGGCCCAGACTCCTACGGGAGGCAGCAGTGGGGAATCTTGGACAATGGGGGCAACCCTGATCCAGCCATGCCGCGTGAGTGATGAAGGCCTTAGGGTCGTAAAGCTCTTTCGCCTGTGAAGATAATGACGGTAGCAGGTAAAGAAACCCCGGCTAACTCCGTGCCAGCAGCCGCGGTAATACGGAGGGGGTTAGCGTTGTTCGGAATTA…
	59_1H1E_92	>92	#N/A	1H1E	Gelidium sp. (H)	Red algae	modified 2216E	15_10_2018	Autumn	122.121	37.562	ASV3758 (100)	OTU_46	genus_182	100	98.734	0	Flavobacteriaceae	1	1	1	1	1	1	1	4	Aquimarina	1	1	1	0	1	0	0	3	d__Bacteria;p__Bacteroidetes;c__Flavobacteriia;o__Flavobacteriales;f__Flavobacteriaceae;g__Aquimarina;s__Aquimarina algiphila;OUT__OTU_46,100	d__Bacteria;p__Bacteroidetes;c__Bacteroidia;o__Flavobacteriales;f__Flavobacteriaceae;g__Aquimarina;s__sponge bacterium Zo26;OUT__OTU_46,98.734	d__Bacteria;p__Bacteroidota;c__Bacteroidia;o__Flavobacteriales;f__Flavobacteriaceae;g__Aquimarina;s__Aquimarina algiphila,100	TGCGTAACGCGTATAGAACCTACCTTATAGTAAGGGATAGCCCAGAGAAATTTGGATTAATACCTTATAGTATCCTAAGTGAGCATTCACTAAGGATTAAAGATTTATTGCTATAAGATGGCTATGCGTTCTATTAGCTAGTTGGTATGGTAACGGCATACCAAGGCTACGATAGATAGGGGTCCTGAGAGGGAGATCCCCCACACTGGTACTGAGACACGGACCAGACTCCTACGGGAGGCAGCAGTGAGGAATATTGGACAATGGAGGCAACTCTGATCCAGCCATGCCGCGTGTAGGAAGACTGCCCTATGGGTTGTAAACTACTTTTATAGAGGAAGAAACCGCGATATGTATATCGCTCTGACGGTACTCTACGAATAAGGATCGGCTAACTCC…
	60_1H1E_93	>93	#N/A	1H1E	Gelidium sp. (H)	Red algae	modified 2216E	15_10_2018	Autumn	122.121	37.562	ASV31973 (100)	OTU_831	genus_301	99.577	99.437	0	Sphingomonadaceae	1	1	1	1	0	0	0	4	Erythrobacter	1	1	1	1	0	0	0	3	d__Bacteria;p__Proteobacteria;c__Alphaproteobacteria;o__Sphingomonadales;f__Erythrobacteraceae;g__Altererythrobacter;s__Altererythrobacter insulae;OUT__OTU_831,99.577	d__Bacteria;p__Proteobacteria;c__Alphaproteobacteria;o__Sphingomonadales;f__Sphingomonadaceae;g__Erythrobacter;s__Erythrobacter nanhaisediminis;OUT__OTU_831,99.437	d__Bacteria;p__Proteobacteria;c__Alphaproteobacteria;o__Sphingomonadales;f__Sphingomonadaceae;g__Erythrobacter_A;s__Erythrobacter_A aquimaris,99.437	GTTCGGAATAACTCAGAGAAATTTGAGCTAATACCGGATAATGTCTTCGGACCAAAGATTTATCGCCTTTAGATGGGCCCGCGTTAGATTAGATAGTTGGTGGGGTAATGGCCTACCAAGTCGACGATCTATAGCTGGTCTGAGAGGATGATCAGCCACACTGGGACTGAGACACGGCCCAGACTCCTACGGGAGGCAGCAGTGGGGAATATTGGACAATGGGCGAAAGCCTGATCCAGCAATGCCGCGTGAGTGATGAAGGCCTTAGGGTTGTAAAGCTCTTTTACTAGGGATGATAATGACAGTACCTAGAGAATAAGCTCCGGCTAACTCCGTGCCAGCAGCCGCGGTAATACGGAGGGAGCTAGCGTTGTTCGGAATTACTGGGCGTAAAGCGCG…
	61_1H1E_94	>94	#N/A	1H1E	Gelidium sp. (H)	Red algae	modified 2216E	15_10_2018	Autumn	122.121	37.562	ASV33235 (99.506)	OTU_1094	genus_301	98.729	98.729	0	Sphingomonadaceae	1	1	1	1	0	0	0	4	Erythrobacter	1	1	1	1	0	0	0	3	d__Bacteria;p__Proteobacteria;c__Alphaproteobacteria;o__Sphingomonadales;f__Erythrobacteraceae;g__Erythrobacter;s__Erythrobacter longus;OUT__OTU_1094,98.729	d__Bacteria;p__Proteobacteria;c__Alphaproteobacteria;o__Sphingomonadales;f__Sphingomonadaceae;g__Erythrobacter;s__Erythrobacter vulgaris;OUT__OTU_1094,98.729	d__Bacteria;p__Proteobacteria;c__Alphaproteobacteria;o__Sphingomonadales;f__Sphingomonadaceae;g__Erythrobacter;s__Erythrobacter longus,98.729	TTGGAATAACTCAGAGAAATTTGAGCTAATACCAAATAATGTCTTCGGACCAAAGATTTATCGCCTTTAGATGGGCCCGCGTTAGATTAGATAGTTGGTGGGGTAATGGCCTACCAAGTCGACGATCTATAGCTGGTCTGAGAGGATGATCAGCCACACTGGGACTGAGACACGGCCCAGACTCCTACGGGAGGCAGCAGTGGGGAATATTGGACAATGGGCGAAAGCCTGATCCAGCAATGCCGCGTGAGTGATGAAGGCCTTAGGGTTGTAAAGCTCTTTTACTAGGGATGATAATGACAGTACCTAGAGAATAAGCTCCGGCTAACTCCGTGCCAGCAGCCGCGGTAATACGGAGGGAGCTAGCGTTGTTCGGAATTACTGGGCGTAAAGCGCGCG…
	62_1H1E_95	>95	#N/A	1H1E	Gelidium sp. (H)	Red algae	modified 2216E	15_10_2018	Autumn	122.121	37.562	ASV46230 (100)	OTU_742	genus_17	95.313	96.642	1	Alteromonadaceae	0	0	0	1	1	1	1	1	Alteromonas	#N/A	0	0	0	0	0	0	0	d__Bacteria;p__Proteobacteria;c__Gammaproteobacteria;o__Alteromonadales;f__Alteromonadaceae;g__Alteromonas;s__Alteromonas flava;OUT__OTU_742,95.313	d__Bacteria;p__Proteobacteria;c__Gammaproteobacteria;o__Alteromonadales;f__Alteromonadaceae;g__uncultured;s__uncultured bacterium;OUT__OTU_742,96.642	d__Bacteria;p__Proteobacteria;c__Gammaproteobacteria;o__Enterobacterales;f__Alteromonadaceae;g__M269;s__M269 sp004353515,96.065	TGCACTTTGCTGACGAGTGGCGGACGGGTGAGTAATGCTTAGGAACTTGCCTTTTGGTGGGGGATAACAGTTGGAAACGACTGCTAATACCGCATAATGTCTTTGGACCAAAGGGGGCTTCGGCTCTCACCAAGAGAGAGGCCTAAGTGAGATTAGTTAGTTGGTGGGGTAACGGCTTACCAAGACGACGATCTCTAGCTGTTCTGAGAGGAAGATCAGCCACACTGGGACTGAGACACGGCCCAGACTCCTACGGGAGGCAGCAGTGGGGAATATTGCACAATGGGGGGAACCCTGATGCAGCCATGCCGCGTGTGTGAAGAAGGCCTTCGGGTTGTAAAGCACTTTCAGTTGTGAGGAAAGTTTGGTGGTTAATACCCATTAGATGTGACGTTAACA…
	63_1H1E_96	>96	#N/A	1H1E	Gelidium sp. (H)	Red algae	modified 2216E	15_10_2018	Autumn	122.121	37.562	ASV33840 (100)	OTU_807	genus_310	100	99.859	0	Stappiaceae	1	0	0	0	0	0	0	1	Labrenzia	1	0	0	0	0	0	0	0	d__Bacteria;p__Proteobacteria;c__Alphaproteobacteria;o__Rhizobiales;f__Stappia_f;g__Labrenzia;s__Labrenzia alba;OUT__OTU_807,100	d__Bacteria;p__Proteobacteria;c__Alphaproteobacteria;o__Rhizobiales;f__Stappiaceae;g__Labrenzia;s__Labrenzia sp. AU558;OUT__OTU_807,99.859	d__Bacteria;p__Proteobacteria;c__Alphaproteobacteria;o__Rhizobiales;f__Stappiaceae;g__Roseibium;s__Roseibium sp000521215,100	GTACGGAACAACAGTTGGAAACGACTGCTAATACCGTATGAGCCCTATGGGGGAAAGATTTATCGCCTAAGGATGGGCCCGCGTTGGATTAGCTAGTTGGTGGGGTAAAGGCCTACCAAGGCGACGATCCATAGCTGGTCTGAGAGGATGATCAGCCACACTGGGACTGAGACACGGCCCAGACTCCTACGGGAGGCAGCAGTGGGGAATATTGGACAATGGGGGCAACCCTGATCCAGCCATGCCGCGTGAGTGATGAAGGCCCTAGGGTTGTAAAGCTCTTTCAGCGAGGAGGATAATGACGTTACTCGCAGAAGAAGCCCCGGCTAACTTCGTGCCAGCAGCCGCGGTAATACGAAGGGGGCTAGCGTTGTTCGGAATCACTGGGCGTAAAGCGCA…
	64_1H1E_98	>98	MCCC 1H00963	1H1E	Gelidium sp. (H)	Red algae	modified 2216E	15_10_2018	Autumn	122.121	37.562	ASV32247 (100)	OTU_796	genus_301	98.596	99.296	1	Sphingomonadaceae	1	1	1	1	0	0	0	4	Erythrobacter	1	1	1	1	0	0	0	3	d__Bacteria;p__Proteobacteria;c__Alphaproteobacteria;o__Sphingomonadales;f__Erythrobacteraceae;g__Erythrobacter;s__Erythrobacter longus;OUT__OTU_796,98.596	d__Bacteria;p__Proteobacteria;c__Alphaproteobacteria;o__Sphingomonadales;f__Sphingomonadaceae;g__Erythrobacter;s__Erythrobacter sp. YT30;OUT__OTU_796,99.296	d__Bacteria;p__Proteobacteria;c__Alphaproteobacteria;o__Sphingomonadales;f__Sphingomonadaceae;g__Erythrobacter;s__Erythrobacter sp001542875,99.296	GGAACCTGCCTTTAGGTTCGGAATAACTCAGAGAAATTTGAGCTAATACCGGATAATGTCTTCGGACCAAAGATTTATCGCCTTTAGATGGGCCCGCGTTAGATTAGATAGTTGGTGGGGTAATGGCCTACCAAGTCGACGATCTATAGCTGGTCTGAGAGGATGATCAGCCACACTGGGACTGAGACACGGCCCAGACTCCTACGGGAGGCAGCAGTGGGGAATATTGGACAATGGGCGAAAGCCTGATCCAGCAATGCCGCGTGAGTGATGAAGGCCTTAGGGTTGTAAAGCTCTTTTACTAGGGATGATAATGACAGTACCTAGAGAATAAGCTCCGGCTAACTCCGTGCCAGCAGCCGCGGTAATACGGAGGGAGCTAGCGTTGTTCGGAATTAC…
	65_1H1E_99	>99	#N/A	1H1E	Gelidium sp. (H)	Red algae	modified 2216E	15_10_2018	Autumn	122.121	37.562	ASV39313 (99.012)	OTU_66	genus_48	96.761	98.451	1	Kordiimonadaceae	0	0	0	0	0	0	0	0	Kordiimonas	#N/A	0	0	0	0	0	0	0	d__Bacteria;p__Proteobacteria;c__Alphaproteobacteria;o__Kordiimonadales;f__Kordiimonadaceae;g__Kordiimonas;s__Kordiimonas pumila;OUT__OTU_66,96.761	d__Bacteria;p__Proteobacteria;c__Alphaproteobacteria;o__Kordiimonadales;f__Kordiimonadaceae;g__Kordiimonas;s__uncultured bacterium;OUT__OTU_66,98.451	d__Bacteria;p__Proteobacteria;c__Alphaproteobacteria;o__Sphingomonadales;f__Kordiimonadaceae;g__Kordiimonas;s__Kordiimonas lipolytica,95.775	GTAACACGTGGGAACATGCCTTTTGGTACGGAACAACCATTGGAAACGATGGCTAATACCGTATACGCCCTTTGGGGGAAAGATTTATCGCCGAAAGATTGGCCCGCGCTAGATTAGTTAGTTGGTAAGGTAATGGCTTACCAAGGCTACGATCTATAGCTGGTTTGAGAGGATGATCAGCCACACTGGGACTGAGACACGGCCCAGACTCCTACGGGAGGCAGCAGTGGGGAATATTGGACAATGGGGGCAACCCTGATCCAGCGATGCCGCGTGAGTGATGAAGGCCTTAGGGTTGTAAAACTCTTTCAGGGGTGAAGATAATGACGGTAACCCCAGAAGAAGCTCCGGCTAACTCCGTGCCAGCAGCCGCGGTAATACGGAGGGAGCTAGCGTTGT…
	66_1H1E_102	>102	#N/A	1H1E	Gelidium sp. (H)	Red algae	modified 2216E	15_10_2018	Autumn	122.121	37.562	ASV32007 (100)	OTU_208	genus_110	93.461	98.45	2	Cellvibrionaceae	1	1	0	0	0	0	0	2	f__unclassified__Cellvibrionaceae	#N/A	1	1	0	0	0	0	2	d__Bacteria;p__Proteobacteria;c__Gammaproteobacteria;o__Cellvibrionales;f__Cellvibrionaceae;g__Marinibactrum;s__Marinibactrum halimedae;OUT__OTU_208,93.461	d__Bacteria;p__Proteobacteria;c__Gammaproteobacteria;o__Cellvibrionales;f__Cellvibrionaceae;g__uncultured;s__uncultured bacterium;OUT__OTU_208,98.45	d__Bacteria;p__Proteobacteria;c__Gammaproteobacteria;o__Pseudomonadales;f__Cellvibrionaceae;g__Teredinibacter;s__Teredinibacter sp000966245,NA	TGCAGTCGAGCGAGAAAGCCTTCGGGTGAGTAGAGCGGCGGACGGGTGAGTAACGCGTGGGAATCTACCGAGTAGTGGGGGACAACAGTTGGAAACGACTGCTAATACCGCATACGCCCTACGGGGGAAAGCAGGGGATCTTCGGACCTTGCGCTATTTGATGAGCCCGCGTTAGATTAGCTAGATGGTGGGGTAAAGGCCTACCATGGCGACGATCTATAGCTGGTCTGAGAGGATGATCAGCCACACTGGAACTGAGACACGGTCCAGACTCCTACGGGAGGCAGCAGTGGGGAATATTGGGCAATGGGCGAAAGCCTGACCCAGCCATGCCGCGTGTGTGAAGAAGGCTCTAGGGTTGTAAAGCACTTTAAGTAGGGAGGAAAGGTTGTAGTTTAA…
	67_1H1E_103	>103	#N/A	1H1E	Gelidium sp. (H)	Red algae	modified 2216E	15_10_2018	Autumn	122.121	37.562	ASV6441 (99.529)	OTU_754	genus_162	99.155	99.155	0	Flavobacteriaceae	1	1	1	1	1	1	1	4	Dokdonia	#N/A	1	0	0	0	0	0	1	d__Bacteria;p__Bacteroidetes;c__Flavobacteriia;o__Flavobacteriales;f__Flavobacteriaceae;g__Dokdonia;s__Dokdonia lutea;OUT__OTU_754,99.155	d__Bacteria;p__Bacteroidetes;c__Bacteroidia;o__Flavobacteriales;f__Flavobacteriaceae;g__Dokdonia;s__Dokdonia sp. SFD34;OUT__OTU_754,99.155	d__Bacteria;p__Bacteroidota;c__Bacteroidia;o__Flavobacteriales;f__Flavobacteriaceae;g__Dokdonia;s__Dokdonia pacifica,97.187	CGGGTGCGTAACGCGTATACAATCTACCTTATACTGGGGGATAGCCTTTGGAAACGAAGATTAATACCCCATAGTATTACTGAATGGCATCGTTTAGTGATTAAAACTCCGGTGGTATAAGATGAGTATGCGTTCTATTAGCTAGATGGAGAGGTAACGGCTCCCCATGGCAACGATAGATAGGGGTCCTGAGAGGGAGATCCCCCACACTGGTACTGAGACACGGACCAGACTCCTACGGGAGGCAGCAGTGAGGAATATTGGACAATGGAGGCAACTCTGATCCAGCCATGCCGCGTGCAGGAAGACTGCCCTATGGGTTGTAAACTGCTTTTATACAGGAAGAATAAGGGCTACGTGTAGCTTGATGACGGTACTGTAAGAATAAGCACCGGCTAA…
	68_1H1E_106	>106	#N/A	1H1E	Gelidium sp. (H)	Red algae	modified 2216E	15_10_2018	Autumn	122.121	37.562	ASV22095 (99.767)	OTU_7	genus_7	100	100	0	Staphylococcaceae	0	0	0	0	0	0	0	0	Staphylococcus	#N/A	0	0	0	0	0	0	0	d__Bacteria;p__Firmicutes;c__Bacilli;o__Bacillales;f__Staphylococcaceae;g__Staphylococcus;s__Staphylococcus cohnii;OUT__OTU_7,100	d__Bacteria;p__Firmicutes;c__Bacilli;o__Bacillales;f__Staphylococcaceae;g__Staphylococcus;s__Staphylococcus sp. JL14;OUT__OTU_7,100	d__Bacteria;p__Firmicutes;c__Bacilli;o__Staphylococcales;f__Staphylococcaceae;g__Staphylococcus;s__Staphylococcus cohnii,100	CGTGGGTAACCTACCTATAAGACTGGAATAACTCCGGGAAACCGGGGCTAATGCCGGATAACATTTAGAACCGCATGGTTCTAAAGTGAAAGATGGTTTTGCTATCACTTATAGATGGACCCGCGCCGTATTAGCTAGTTGGTAAGGTAACGGCTTACCAAGGCAACGATACGTAGCCGACCTGAGAGGGTGATCGGCCACACTGGAACTGAGACACGGTCCAGACTCCTACGGGAGGCAGCAGTAGGGAATCTTCCGCAATGGGCGAAAGCCTGACGGAGCAACGCCGCGTGAGTGATGAAGGTCTTCGGATCGTAAAACTCTGTTATTAGGGAAGAACAAATGTGTAAGTAACTATGCACGTCTTGACGGTACCTAATCAGAAAGCCACGGCTAACT…
	69_1H1E_109	>109	#N/A	1H1E	Gelidium sp. (H)	Red algae	modified 2216E	15_10_2018	Autumn	122.121	37.562	ASV32602 (100)	OTU_103	genus_58	100	100	0	Rhodobacteraceae	1	1	1	1	1	1	1	4	Epibacterium	#N/A	0	0	0	0	0	0	0	d__Bacteria;p__Proteobacteria;c__Alphaproteobacteria;o__Rhodobacterales;f__Rhodobacteraceae;g__Epibacterium;s__Epibacterium ulvae;OUT__OTU_103,100	d__Bacteria;p__Proteobacteria;c__Alphaproteobacteria;o__Rhodobacterales;f__Rhodobacteraceae;g__Epibacterium;s__Epibacterium ulvae;OUT__OTU_103,100	d__Bacteria;p__Proteobacteria;c__Alphaproteobacteria;o__Rhodobacterales;f__Rhodobacteraceae;g__Epibacterium;s__Epibacterium ulvae,100	TAAGGAATAGCCTCTGGAAACGGAGAGTAATACCTTATGTGCCCTTCGGGGGAAAGATTTATCGCCAAAGGATTAGCCCGCGTTAGATTAGATAGTTGGTGGGGTAATGGCCTACCAAGTCTACGATCTATAGCTGGTTTTAGAGGATGATCAGCAACACTGGGACTGAGACACGGCCCAGACTCCTACGGGAGGCAGCAGTGGGGAATCTTGGACAATGGGGGCAACCCTGATCCAGCCATGCCGCGTGAGCGATGAAGGCCTTAGGGTCGTAAAACTCTTTCGCCAGAGATGATAATGACAGTATCTGGTAAAGAAACCCCGGCTAACTCCGTGCCAGCAGCCGCGGTAATACGGAGGGGGTTAGCGTTGTTCGGAATTACTGGGCGTAAAGCGCAC…
	70_1H1E_110	>110	#N/A	1H1E	Gelidium sp. (H)	Red algae	modified 2216E	15_10_2018	Autumn	122.121	37.562	ASV33195 (100)	OTU_65	genus_47	96.169	96.169	1	Kordiimonadaceae	0	0	0	0	0	0	0	0	Kordiimonas	#N/A	0	0	0	0	0	0	0	d__Bacteria;p__Proteobacteria;c__Alphaproteobacteria;o__Kordiimonadales;f__Kordiimonadaceae;g__Kordiimonas;s__Kordiimonas lipolytica;OUT__OTU_65,96.169	d__Bacteria;p__Proteobacteria;c__Alphaproteobacteria;o__Kordiimonadales;f__Kordiimonadaceae;g__Kordiimonas;s__Kordiimonas lipolytica;OUT__OTU_65,96.169	d__Bacteria;p__Proteobacteria;c__Alphaproteobacteria;o__Sphingomonadales;f__Kordiimonadaceae;g__Kordiimonas;s__Kordiimonas lipolytica,96.169	AACTTATTAGAGTGGCGGACGGGTGAGTATCGCGTGGGAACATGCCCTTCTGTACGGAACAACCATTGGAAACGATGGCTAATACCGTATACGCCCTTAGGGGGAAAGATTTATCGCAGAAGGATTGGCCCGCGTTAGATTAGCTAGTTGGTGAGGTAAGAGCTCACCAAGGCTACGATCTATAGCTGGTTTGAGAGGATGATCAGCCACACTGGGACTGAGACACGGCCCAGACTCCTACGGGAGGCAGCAGTGGGGAATATTGGACAATGGGGGCAACCCTGATCCAGCGATGCCGCGTGAGTGATGAAGGCCTTAGGGTTGTAAAACTCTTTCAGATGGGATGATAATGACAGTACCATCAGAAGAAGCTCCGGCTAACTCCGTGCCAGCAGCCGC…
	71_1H1E_112	>112	#N/A	1H1E	Gelidium sp. (H)	Red algae	modified 2216E	15_10_2018	Autumn	122.121	37.562	ASV36936 (100)	OTU_21	genus_17	94.929	96.812	1	Alteromonadaceae	0	0	0	1	1	1	1	1	Alteromonas	#N/A	0	0	0	0	0	0	0	d__Bacteria;p__Proteobacteria;c__Gammaproteobacteria;o__Alteromonadales;f__Alteromonadaceae;g__Alteromonas;s__Alteromonas lipolytica;OUT__OTU_21,94.929	d__Bacteria;p__Proteobacteria;c__Gammaproteobacteria;o__Alteromonadales;f__Alteromonadaceae;g__uncultured;s__uncultured bacterium;OUT__OTU_21,96.812	d__Bacteria;p__Proteobacteria;c__Gammaproteobacteria;o__Enterobacterales;f__Alteromonadaceae;g__M269;s__M269 sp004353515,100	TGCTATTTGCTGACGAGTGGCGGACGGGTGAGTAATGCTTAGGAATTTGCCTTTTGGAGGGGGATAACAGTTGGAAACGACTGCTAATACCGCATGATACCTACGGGTCAAAGGGGGCGCTTGCGCTCTCGCCAAGAGAGAAGCCTAAGTGAGATTAGTTAGTTGGTGGGGTAATGGCCTACCAAGACGACGATCTCTAGCTGTTCTGAGAGGAAGATCAGCCACACTGGGACTGAGACACGGCCCAGACTCCTACGGGAGGCAGCAGTGGGGAATATTGCACAATGGGGGAAACCCTGATGCAGCCATGCCGCGTGTGTGAAGAAGGCCTTCGGGTTGTAAAGCACTTTCAGTTGTGAGGAAAGGTTGGTAGTTAATACCTGCCAGCTGTGACGTTAA…
	72_1H1E_114	>114	#N/A	1H1E	Gelidium sp. (H)	Red algae	modified 2216E	15_10_2018	Autumn	122.121	37.562	ASV32499 (100)	OTU_1078	genus_363	99.437	100	0	Sphingomonadaceae	1	1	1	1	0	0	0	4	Sphingorhabdus	1	0	0	0	0	0	0	0	d__Bacteria;p__Proteobacteria;c__Alphaproteobacteria;o__Sphingomonadales;f__Sphingomonadaceae;g__Parasphingorhabdus;s__Parasphingorhabdus litoris;OUT__OTU_1078,99.437	d__Bacteria;p__Proteobacteria;c__Alphaproteobacteria;o__Sphingomonadales;f__Sphingomonadaceae;g__Sphingorhabdus;s__uncultured bacterium;OUT__OTU_1078,100	d__Bacteria;p__Proteobacteria;c__Alphaproteobacteria;o__Sphingomonadales;f__Sphingomonadaceae;g__Parasphingorhabdus;s__Parasphingorhabdus sp900258045,99.718	GTACGGAATAACTCAGAGAAATTTGTGCTAATACCGTATAATGTCGCAAGACCAAAGATTTATCGCCCTTTGATGAACCCGCGTAAGATTAGCTTGTTGGTGAGGTAAAGGCTCACCAAGGCGACGATCTTTAGCTGGTCTGAGAGGATGATCAGCCACACTGGGACTGAGACACGGCCCAGACTCCTACGGGAGGCAGCAGTGGGGAATATTGGACAATGGGGGAAACCCTGATCCAGCAATGCCGCGTGAGTGATGAAGGCCTTAGGGTCGTAAAGCTCTTTTACTAGGGATGATAATGACAGTACCTAGAGAATAAGCTCCGGCTAACTCCGTGCCAGCAGCCGCGGTAATACGGAGGGAGCTAGCGTTGTTCGGAATTACTGGGCGTAAAGCGCG…
	73_1H1E_118	>118	#N/A	1H1E	Gelidium sp. (H)	Red algae	modified 2216E	15_10_2018	Autumn	122.121	37.562	ASV31924 (100)	OTU_69	genus_307	95.406	99.423	1	Sphingomonadaceae	1	1	1	1	0	0	0	4	Altererythrobacter	#N/A	0	1	1	0	0	0	2	d__Bacteria;p__Proteobacteria;c__Alphaproteobacteria;o__Sphingomonadales;f__Erythrobacteraceae;g__Altererythrobacter;s__Altererythrobacter aquaemixtae;OUT__OTU_69,95.406	d__Bacteria;p__Proteobacteria;c__Alphaproteobacteria;o__Sphingomonadales;f__Sphingomonadaceae;g__uncultured;s__uncultured bacterium;OUT__OTU_69,99.423	d__Bacteria;p__Proteobacteria;c__Alphaproteobacteria;o__Sphingomonadales;f__Sphingomonadaceae;g__Alg239-R122;s__Alg239-R122 sp900537065,95.559	GTGGCGCACGGGTGCGTAACGCGTGGGAATTTACCTTTAGGTGCGGAATAACTCAGAGAAATTTGTGCTAATACCGCATAATGTCTACGGACCAAAGATTTATCGCCTAAAGATAAGCCCGCGTAAGATTAGCTAGTTGGTGGGGTAAAGGCCTACCAAGGCGACGATCTTTAGCTGGTCTGAGAGGATGATCAGCCACACTGGGACTGAGACACGGCCCAGACTCCTACGGGAGGCAGCAGTGGGGAATATTGGACAATGGGCGAAAGCCTGATCCAGCCATGCCGCGTGAGTGATGAAGGCCTTAGGGTTGTAAAGCTCTTTTACTAGGGATGATAATGACAGTACCTAGAGAATAAGCTCCGGCTAACTCCGTGCCAGCAGCCGCGGTAATACGGA…
	74_1H1E_119	>119	#N/A	1H1E	Gelidium sp. (H)	Red algae	modified 2216E	15_10_2018	Autumn	122.121	37.562	ASV32113 (98.765)	OTU_896	genus_58	100	100	0	Rhodobacteraceae	1	1	1	1	1	1	1	4	Ruegeria	1	0	1	1	1	1	0	3	d__Bacteria;p__Proteobacteria;c__Alphaproteobacteria;o__Rhodobacterales;f__Rhodobacteraceae;g__Ruegeria;s__Ruegeria halocynthiae;OUT__OTU_896,100	d__Bacteria;p__Proteobacteria;c__Alphaproteobacteria;o__Rhodobacterales;f__Rhodobacteraceae;g__Ruegeria;s__Ruegeria halocynthiae;OUT__OTU_896,100	d__Bacteria;p__Proteobacteria;c__Alphaproteobacteria;o__Rhodobacterales;f__Rhodobacteraceae;g__Ruegeria;s__Ruegeria halocynthiae,100	TTCTACGGAATAGCCTCTGGAAACGGAGAGTAATACCGTATGAGCCCTTCGGGGGAAAGATTTATCGGGAAAGGATTAGCCCGCGTTAGATTAGGTAGTTGGTGGGGTAATGGCCTACCAAGCCTACGATCTATAGCTGGTTTTAGAGGATGATCAGCAACACTGGGACTGAGACACGGCCCAGACTCCTACGGGAGGCAGCAGTGGGGAATCTTGGACAATGGGGGCAACCCTGATCCAGCCATGCCGCGTGAGTGATGAAGGCCTTAGGGTCGTAAAGCTCTTTCGCCTGTGAAGATAATGACGGTAGCAGGTAAAGAAACCCCGGCTAACTCCGTGCCAGCAGCCGCGGTAATACGGAGGGGGTTAGCGTTGTTCGGAATTACTGGGCGTAAAGCG…
	75_1H1E_120	>120	#N/A	1H1E	Gelidium sp. (H)	Red algae	modified 2216E	15_10_2018	Autumn	122.121	37.562	ASV31951 (100)	OTU_955	genus_325	100	100	0	Rhodobacteraceae	1	1	1	1	1	1	1	4	Roseovarius	#N/A	0	0	0	0	0	0	0	d__Bacteria;p__Proteobacteria;c__Alphaproteobacteria;o__Rhodobacterales;f__Rhodobacteraceae;g__Roseovarius;s__Roseovarius aestuarii;OUT__OTU_955,100	d__Bacteria;p__Proteobacteria;c__Alphaproteobacteria;o__Rhodobacterales;f__Rhodobacteraceae;g__Roseovarius;s__Roseovarius aestuarii;OUT__OTU_955,100	d__Bacteria;p__Proteobacteria;c__Alphaproteobacteria;o__Rhodobacterales;f__Rhodobacteraceae;g__Roseovarius;s__Roseovarius aestuarii,100	ACGGAATAGCCATTGGAAACGATGAGTAATACCGTATACGCCCTTCGGGGGAAAGATTTATCGGAGAAGGATCGGCCCGCGTTAGATTAGATAGTTGGTGGGGTAATGGCCTACCAAGTCTACGATCTATAGCTGGTTTTAGAGGATGATCAGCAACACTGGGACTGAGACACGGCCCAGACTCCTACGGGAGGCAGCAGTGGGGAATCTTAGACAATGGGCGCAAGCCTGATCTAGCCATGCCGCGTGAGTGATGAAGGCCTTAGGGTCGTAAAGCTCTTTCGCCAGGGATGATAATGACAGTACCTGGTAAAGAAACCCCGGCTAACTCCGTGCCAGCAGCCGCGGTAATACGGAGGGGGTTAGCGTTGTTCGGAATTACTGGGCGTAAAGCGTACG…
	76_1H1E_121	>121	#N/A	1H1E	Gelidium sp. (H)	Red algae	modified 2216E	15_10_2018	Autumn	122.121	37.562	ASV6441 (100)	OTU_754	genus_162	99.155	99.155	0	Flavobacteriaceae	1	1	1	1	1	1	1	4	Dokdonia	#N/A	1	0	0	0	0	0	1	d__Bacteria;p__Bacteroidetes;c__Flavobacteriia;o__Flavobacteriales;f__Flavobacteriaceae;g__Dokdonia;s__Dokdonia lutea;OUT__OTU_754,99.155	d__Bacteria;p__Bacteroidetes;c__Bacteroidia;o__Flavobacteriales;f__Flavobacteriaceae;g__Dokdonia;s__Dokdonia sp. SFD34;OUT__OTU_754,99.155	d__Bacteria;p__Bacteroidota;c__Bacteroidia;o__Flavobacteriales;f__Flavobacteriaceae;g__Dokdonia;s__Dokdonia pacifica,97.191	GTGCGTAACGCGTATACAATCTACCTTATACTGGGGGATAGCCTTTGGAAACGAAGATTAATACCCCATAGTATTACTGAATGGCATCGTTTAGTGATTAAAACTCCGGTGGTATAAGATGAGTATGCGTTCTATTAGCTAGATGGAGAGGTAACGGCTCCCCATGGCAACGATAGATAGGGGTCCTGAGAGGGAGATCCCCCACACTGGTACTGAGACACGGACCAGACTCCTACGGGAGGCAGCAGTGAGGAATATTGGACAATGGAGGCAACTCTGATCCAGCCATGCCGCGTGCAGGAAGACTGCCCTATGGGTTGTAAACTGCTTTTATACAGGAAGAATAAGAGCTACGAGTAGCTTGATGACGGTACTGTAAGAATAAGCACCGGCTAACTC…
	77_1H1E_122	>122	#N/A	1H1E	Gelidium sp. (H)	Red algae	modified 2216E	15_10_2018	Autumn	122.121	37.562	ASV31973 (99.754)	OTU_831	genus_318	99.437	99.296	0	Sphingomonadaceae	1	1	1	1	0	0	0	4	Erythrobacter	1	1	1	1	0	0	0	3	d__Bacteria;p__Proteobacteria;c__Alphaproteobacteria;o__Sphingomonadales;f__Erythrobacteraceae;g__Altererythrobacter;s__Altererythrobacter insulae;OUT__OTU_831,99.437	d__Bacteria;p__Proteobacteria;c__Alphaproteobacteria;o__Sphingomonadales;f__Sphingomonadaceae;g__Erythrobacter;s__Erythrobacter nanhaisediminis;OUT__OTU_831,99.296	d__Bacteria;p__Proteobacteria;c__Alphaproteobacteria;o__Sphingomonadales;f__Sphingomonadaceae;g__Erythrobacter_A;s__Erythrobacter_A aquimaris,99.296	GAACCTGCCTTTAGGTTCGGAATAACTCAGAGAAATTTGAGCTAATACCGGATAATGTCTTCGGACCAAAGATTTATCGCCTTTAGATGGGCCCGCGTTAGATTAGATAGTTGGTGGGGTAATGGCCTACCAAGTCGACGATCTATAGCTGGTCTGAGAGGATGATCAGCCACACTGGGACTGAGACACGGCCCAGACTCCTACGGGAGGCAGCAGTGGGGAATATTGGACAATGGGCGAAAGCCTGATCCAGCAATGCCGCGTGAGTGATGAAGGCCTTAGGGTTGTAAAGCTCTTTTACTAGGGATGATAATGACAGTACCTAGAGAATAAGCTCCGGCTAACTCCGTGCCAGCAGCCGCGGTAATACGGAGGGAGCTAGCGTTGTTCGGAATTACT…
	78_1H1E_124	>124	#N/A	1H1E	Gelidium sp. (H)	Red algae	modified 2216E	15_10_2018	Autumn	122.121	37.562	ASV36936 (99.767)	OTU_21	genus_17	95.004	96.59	1	Alteromonadaceae	0	0	0	1	1	1	1	1	Alteromonas	#N/A	0	0	0	0	0	0	0	d__Bacteria;p__Proteobacteria;c__Gammaproteobacteria;o__Alteromonadales;f__Alteromonadaceae;g__Alteromonas;s__Alteromonas lipolytica;OUT__OTU_21,95.004	d__Bacteria;p__Proteobacteria;c__Gammaproteobacteria;o__Alteromonadales;f__Alteromonadaceae;g__uncultured;s__uncultured bacterium;OUT__OTU_21,96.59	d__Bacteria;p__Proteobacteria;c__Gammaproteobacteria;o__Enterobacterales;f__Alteromonadaceae;g__M269;s__M269 sp004353515,99.556	TGCTATTTGCTGACGAGTGGCGGACGGGTGAGTAATGCTTAGGAATTTGCCTTTTGGAGGGGGATAACAGTTGGAAACGACTGCTAATACCGCATGATACCTACGGGTCAAAGGGGGCTTTTAGCTCTCGCCAAAAGAGAAGCCTAAGTGAGATTAGTTAGTTGGTGGGGTAATGGCCTACCAAGACGACGATCTCTAGCTGTTCTGAGAGGAAGATCAGCCACACTGGGACTGAGACACGGCCCAGACTCCTACGGGAGGCAGCAGTGGGGAATATTGCACAATGGGGGGAACCCTGATGCAGCCATGCCGCGTGTGTGAAGAAGGCCTTCGGGTTGTAAAGCACTTTCAGTTGTGAGGAAAGGTTGGTAGTTAATACCTGCCAGCTGTGACGTTAAC…
	79_1H1E_125	>125	#N/A	1H1E	Gelidium sp. (H)	Red algae	modified 2216E	15_10_2018	Autumn	122.121	37.562	#N/A	OTU_1095	genus_323	98.025	98.166	1	Rhodobacteraceae	1	1	1	1	1	1	1	4	Sulfitobacter	1	1	1	1	1	1	0	4	d__Bacteria;p__Proteobacteria;c__Alphaproteobacteria;o__Rhodobacterales;f__Rhodobacteraceae;g__Sulfitobacter;s__Sulfitobacter pontiacus;OUT__OTU_1095,98.025	d__Bacteria;p__Proteobacteria;c__Alphaproteobacteria;o__Rhodobacterales;f__Rhodobacteraceae;g__Sulfitobacter;s__uncultured Sulfitobacter sp.;OUT__OTU_1095,98.166	d__Bacteria;p__Proteobacteria;c__Alphaproteobacteria;o__Rhodobacterales;f__Rhodobacteraceae;g__Sulfitobacter;s__Sulfitobacter pontiacus,98.025	GTACGGAATAGCCTCTGGAAACGGAGAGTAATACCGTATGTGCCCTTCGGGGGAAAGATTTATCGCCAAAGGATTGGCCCGCGTTAGATTAGATAGTTGGTGGGGTAATGGCCTACCAAGTCTACGATCTATAGCTGGTTTTAGAGGATGATCAGCAACACTGGGACTGAGACACGGCCCAGACTCCTACGGGAGGCAGCAGTGGGGAATCTTAGACAATGGGCGCAAGCCTGATCTAGCCATGCCGCGTGTGTGATGAAGGCCTTAGGGTCGTAAAGCACTTTCGCCAGGGATGATAATGACAGTACCTGGTAAAGAAACCCCGGCTAACTCCGTGCCAGCAGCCGCGGTAATACGGAGGGGGTTAGCGTTGTTCGGAATTACTGGGCGTAAAGCGTA…
	80_1H1Y_126	>126	#N/A	1H1Y	Gelidium sp. (H)	Red algae	modified VY/2	15_10_2018	Autumn	122.121	37.562	ASV33823 (100)	OTU_947	genus_323	98.169	100	1	Rhodobacteraceae	1	1	1	1	1	1	1	4	Roseobacter	1	0	0	0	0	0	0	0	d__Bacteria;p__Proteobacteria;c__Alphaproteobacteria;o__Rhodobacterales;f__Rhodobacteraceae;g__Roseobacter;s__Roseobacter litoralis;OUT__OTU_947,98.169	d__Bacteria;p__Proteobacteria;c__Alphaproteobacteria;o__Rhodobacterales;f__Rhodobacteraceae;g__Roseobacter;s__Roseobacter sp. DG889;OUT__OTU_947,100	d__Bacteria;p__Proteobacteria;c__Alphaproteobacteria;o__Rhodobacterales;f__Rhodobacteraceae;g__Roseobacter;s__Roseobacter litoralis_A,98.169	ACGGAATAGCCTCGGGAAACTGAGAGTAATACCGTATACGCCCCTCGGGGGAAAGATTTATCGGTGAAGGATTGGCCCGCGTTAGATTAGATAGTTGGTGGGGTAACGGCCTACCAAGTCTACGATCTATAGCTGGTTTTAGAGGACGATCAGCAACACTGGGACTGAGACACGGCCCAGACTCCTACGGGAGGCAGCAGTGGGGAATCTTAGACAATGGGCGAAAGCCTGATCTAGCGATGCCGCGTGAGTGATGAAGGCCCTAGGGTCGTAAAGCTCTTTCGCCAGGGATGATAATGACAGTACCTGGTAAAGAAACCCCGGCTAACTCCGTGCCAGCAGCCGCGGTAATACGGAGGGGGTTAGCGTTGTTCGGAATTACTGGGCGTAAAGCGCACG…
	81_1H1Y_128	>128	不纯	1H1Y	Gelidium sp. (H)	Red algae	modified VY/2	15_10_2018	Autumn	122.121	37.562	ASV39311 (99.753)	OTU_1097	genus_45	97.179	97.179	1	Rhodobacteraceae	1	1	1	1	1	1	1	4	Jannaschia	#N/A	0	0	1	0	1	0	1	d__Bacteria;p__Proteobacteria;c__Alphaproteobacteria;o__Rhodobacterales;f__Rhodobacteraceae;g__Jannaschia;s__Jannaschia aquimarina;OUT__OTU_1097,97.179	d__Bacteria;p__Proteobacteria;c__Alphaproteobacteria;o__Rhodobacterales;f__Rhodobacteraceae;g__Jannaschia;s__Jannaschia aquimarina;OUT__OTU_1097,97.179	d__Bacteria;p__Proteobacteria;c__Alphaproteobacteria;o__Rhodobacterales;f__Rhodobacteraceae;g__Jannaschia;s__Jannaschia aquimarina,97.179	GTGCCCTTCTCTACGGAATAGCCTCGGGAAACTGAGAGTAATACCGTATACGCCCTTCGGGGGAAAGATTTATCGGAGAAGGATCAGCCCGCGTCTGATTAGATAGTTGGTGGGGTAACGGCCTACCAAGTCGACGATCAGTAGCTGGTTTGAGAGGATGATCAGCAACACTGGGACTGAGACACGGCCCAGACTCCTACGGGAGGCAGCAGTAGGGAATCTTCGGCAATGGGCGAAAGCCTGACCGAGCCATGCCGCGTGTGTGATGAAGGCCCTAGGGTCGTAAAGCACTTTCGCCAGGGATGATAATGACAGTACCTGGTAAAGAAACCCCGGCTAACTCCGTGCCAGCAGCCGCGGTAATACGGAGGGGGTTAGCGTTGTTCGGAATTACTGGGC…
	82_1H1Y_129	>129	#N/A	1H1Y	Gelidium sp. (H)	Red algae	modified VY/2	15_10_2018	Autumn	122.121	37.562	ASV31954 (100)	OTU_92	genus_58	99.155	99.718	0	Rhodobacteraceae	1	1	1	1	1	1	1	4	Ruegeria	1	0	1	1	1	1	0	3	d__Bacteria;p__Proteobacteria;c__Alphaproteobacteria;o__Rhodobacterales;f__Rhodobacteraceae;g__Ruegeria;s__Ruegeria atlantica;OUT__OTU_92,99.155	d__Bacteria;p__Proteobacteria;c__Alphaproteobacteria;o__Rhodobacterales;f__Rhodobacteraceae;g__Ruegeria;s__uncultured bacterium;OUT__OTU_92,99.718	d__Bacteria;p__Proteobacteria;c__Alphaproteobacteria;o__Rhodobacterales;f__Rhodobacteraceae;g__Ruegeria;s__Ruegeria sp003443535,99.437	GGGAATATACCCTTTTCTACGGAATAGCCTCTGGAAACGGAGAGTAATACCGTATGAGCCCTTCGGGGGAAAGATTTATCGGGAAAGGATTAGCCCGCGTTAGATTAGGTAGTTGGTGGGGTAATGGCCTACCAAGCCTACGATCTATAGCTGGTTTTAGAGGATGATCAGCAACACTGGGACTGAGACACGGCCCAGACTCCTACGGGAGGCAGCAGTGGGGAATCTTGGACAATGGGGGCAACCCTGATCCAGCCATGCCGCGTGAGTGATGAAGGCCTTAGGGTCGTAAAGCTCTTTCGCCTGTGAAGATAATGACGGTAGCAGGTAAAGAAACCCCGGCTAACTCCGTGCCAGCAGCCGCGGTAATACGGAGGGGGTTAGCGTTGTTCGGAATTA…
	83_1H1Y_130	>130	#N/A	1H1Y	Gelidium sp. (H)	Red algae	modified VY/2	15_10_2018	Autumn	122.121	37.562	ASV31951 (99.506)	OTU_856	genus_325	99.296	99.577	0	Rhodobacteraceae	1	1	1	1	1	1	1	4	Roseovarius	#N/A	0	0	0	0	0	0	0	d__Bacteria;p__Proteobacteria;c__Alphaproteobacteria;o__Rhodobacterales;f__Rhodobacteraceae;g__Roseovarius;s__Roseovarius aestuarii;OUT__OTU_856,99.296	d__Bacteria;p__Proteobacteria;c__Alphaproteobacteria;o__Rhodobacterales;f__Rhodobacteraceae;g__Roseovarius;s__uncultured bacterium;OUT__OTU_856,99.577	d__Bacteria;p__Proteobacteria;c__Alphaproteobacteria;o__Rhodobacterales;f__Rhodobacteraceae;g__Roseovarius;s__Roseovarius aestuarii,99.296	ACGTGCCCTTCTCTACGGAATAGCCATTGGAAACGATGAGTAATACCGTATACGCCCTTCGGGGGAAAGATTTATCGGAGAAGGATCGGCCCGCGTTAGATTAGATAGTTGGTGGGGTAACGGCCTACCAAGTCTACGATCTATAGCTGGTTTTAGAGGATGATCAGCAACACTGGGACTGAGACACGGCCCAGACTCCTACGGGAGGCAGCAGTGGGGAATCTTAGACAATGGGCGCAAGCCTGATCTAGCCATGCCGCGTGAGTGATGAAGGCCTTAGGGTCGTAAAGCTCTTTCGCCAGGGATGATAATGACAGTACCTGGTAAAGAAACCCCGGCTAACTCCGTGCCAGCAGCCGCGGTAATACGGAGGGGGTTAGCGTTGTTCGGAATTACTGG…
	84_1H1Y_131	>131	#N/A	1H1Y	Gelidium sp. (H)	Red algae	modified VY/2	15_10_2018	Autumn	122.121	37.562	ASV33002 (100)	OTU_1078	genus_363	99.437	99.718	0	Sphingomonadaceae	1	1	1	1	0	0	0	4	Sphingorhabdus	1	0	0	0	0	0	0	0	d__Bacteria;p__Proteobacteria;c__Alphaproteobacteria;o__Sphingomonadales;f__Sphingomonadaceae;g__Parasphingorhabdus;s__Parasphingorhabdus litoris;OUT__OTU_1078,99.437	d__Bacteria;p__Proteobacteria;c__Alphaproteobacteria;o__Sphingomonadales;f__Sphingomonadaceae;g__Sphingorhabdus;s__Sphingopyxis sp. RKVR35;OUT__OTU_1078,99.718	d__Bacteria;p__Proteobacteria;c__Alphaproteobacteria;o__Sphingomonadales;f__Sphingomonadaceae;g__Parasphingorhabdus;s__Parasphingorhabdus sp900258045,99.718	GGGTACGGAATAACTCAGAGAAATTTGTGCTAATACCGTATAATGTCGCAAGACCAAAGATTTATCGCCCTTTGATGAACCCGCGTAAGATTAGCTTGTTGGTGAGGTAAAGGCTCACCAAGGCGACGATCTTTAGCTGGTCTGAGAGGATGATCAGCCACACTGGGACTGAGACACGGCCCAGACTCCTACGGGAGGCAGCAGTGGGGAATATTGGACAATGGGCGAAAGCCTGATCCAGCAATGCCGCGTGAGTGATGAAGGCCTTAGGGTCGTAAAGCTCTTTTACTAGGGATGATAATGACAGTACCTAGAGAATAAGCTCCGGCTAACTCCGTGCCAGCAGCCGCGGTAATACGGAGGGAGCTAGCGTTGTTCGGAATTACTGGGCGTAAAGCG…
	85_1H1Y_132	>132	#N/A	1H1Y	Gelidium sp. (H)	Red algae	modified VY/2	15_10_2018	Autumn	122.121	37.562	ASV34304 (99.259)	OTU_1098	genus_323	98.451	98.451	1	Rhodobacteraceae	1	1	1	1	1	1	1	4	Litoreibacter	#N/A	0	0	0	0	0	0	0	d__Bacteria;p__Proteobacteria;c__Alphaproteobacteria;o__Rhodobacterales;f__Rhodobacteraceae;g__Litoreibacter;s__Litoreibacter ponti;OUT__OTU_1098,98.451	d__Bacteria;p__Proteobacteria;c__Alphaproteobacteria;o__Rhodobacterales;f__Rhodobacteraceae;g__Litoreibacter;s__Litoreibacter ponti;OUT__OTU_1098,98.451	d__Bacteria;p__Proteobacteria;c__Alphaproteobacteria;o__Rhodobacterales;f__Rhodobacteraceae;g__Litoreibacter;s__Litoreibacter sp009811795,100	GGGAATATACCCAAAGGTACGGAATAGCCTCTGGAAACGGAGAGTAATACCGTATGTGCCCTTCGGGGGAAAGATTTATCGCCTTTGGATTAGCCCGCGTTGGATTAGGTAGTTGGTGGGGTAATGGCCTACCAAGCCTACGATCCATAGCTGGTTTGAGAGGATGATCAGCAACACTGGGACTGAGACACGGCCCAGACTCCTACGGGAGGCAGCAGTGGGGAATCTTAGACAATGGGGGAAACCCTGATCTAGCCATGCCGCGTGAGTGACGAAGGCCTTAGGGTCGTAAAGCTCTTTCGCCAGGGATGATAATGACAGTACCTGGTAAAGAAACCCCGGCTAACTCCGTGCCAGCAGCCGCGGTAATACGGAGGGGGTTAGCGTTGTTCGGAATTA…
	86_1H1Y_133	>133	#N/A	1H1Y	Gelidium sp. (H)	Red algae	modified VY/2	15_10_2018	Autumn	122.121	37.562	ASV32448 (100)	OTU_1056	genus_58	99.921	99.921	0	Rhodobacteraceae	1	1	1	1	1	1	1	4	Nautella	#N/A	0	0	0	0	0	0	0	d__Bacteria;p__Proteobacteria;c__Alphaproteobacteria;o__Rhodobacterales;f__Rhodobacteraceae;g__Phaeobacter;s__Phaeobacter italicus;OUT__OTU_1056,99.921	d__Bacteria;p__Proteobacteria;c__Alphaproteobacteria;o__Rhodobacterales;f__Rhodobacteraceae;g__Nautella;s__Nautella italica;OUT__OTU_1056,99.921	d__Bacteria;p__Proteobacteria;c__Alphaproteobacteria;o__Rhodobacterales;f__Rhodobacteraceae;g__Phaeobacter;s__Phaeobacter italicus,99.921	GCGGCGGACGGGTTAGTAACGCGTGGGAACGTGCCCAGATCTAAGGAATAGCCACTGGAAACGGTGAGTAATACCTTATACGCCCTTCGGGGGAnAGATTTATCGGATTTGGATCGGCCCGCGTTAGATTAGGTAGTTGGTGGGGTAATGGCCTACCAAGCCTACGATCTATAGCTGGTTTTAGAGGATGATCAGCAACACTGGGACTGAGACACGGCCCAGACTCCTACGGGAGGCAGCAGTGGGGAATCTTGGACAATGGGGGCAACCCTGATCCAGCCATGCCGCGTGAGTGATGAAGGCCTTAGGGTCGTAAAGCTCTTTCGCCTGTGATGATAATGACAGTAGCAGGTAAAGAAACCCCGGCTAACTCCGTGCCAGCAGCCGCGGTAATACGGA…
	87_1H1Y_135	>135	#N/A	1H1Y	Gelidium sp. (H)	Red algae	modified VY/2	15_10_2018	Autumn	122.121	37.562	ASV32941 (100)	OTU_27	genus_22	97.187	97.853	1	Alteromonadaceae	0	0	0	1	1	1	1	1	Paraglaciecola	#N/A	0	0	0	0	0	0	0	d__Bacteria;p__Proteobacteria;c__Gammaproteobacteria;o__Alteromonadales;f__Alteromonadaceae;g__Paraglaciecola;s__Paraglaciecola aquimarina;OUT__OTU_27,97.187	d__Bacteria;p__Proteobacteria;c__Gammaproteobacteria;o__Alteromonadales;f__Alteromonadaceae;g__Paraglaciecola;s__uncultured gamma proteobacterium;OUT__OTU_27,97.853	d__Bacteria;p__Proteobacteria;c__Gammaproteobacteria;o__Enterobacterales;f__Alteromonadaceae;g__Paraglaciecola;s__Paraglaciecola sp004360155,97.191	TGCAAGGTGATGACGAGTGGCGGACGGGTGAGTAATACTTAGGAACATGCCTTTGAGTGGGGGATAACTATTGGAAACGATAGCTAATACCGCATAACGTCTACGGACCAAAGGGGGCTTCGGCTCTCGCTCAGAGAGTGGCCTAAGCGAGATTAGCTAGTTGGTGAGGTAAAGGCTCACCAAGGCGACGATCTCTAGCTGTTCTGAGAGGAAGATCAGCCACACTGGGACTGAGACACGGCCCAGACTCCTACGGGAGGCAGCAGTGGGGAATATTGCACAATGGGGGAAACCCTGATGCAGCCATGCCGCGTGTGTGAAGAAGGCCTTCGGGTTGTAAAGCACTTTCAGTTGTGAGGAAAGGTTAGTAGTTAATACCTGCTAGCTGTGACGTTAGCA…
	88_1H1Y_136	>136	#N/A	1H1Y	Gelidium sp. (H)	Red algae	modified VY/2	15_10_2018	Autumn	122.121	37.562	ASV4656 (100)	OTU_53	genus_38	96.327	96.356	1	Flavobacteriaceae	1	1	1	1	1	1	1	4	Algibacter	#N/A	0	0	1	0	0	0	1	d__Bacteria;p__Bacteroidetes;c__Flavobacteriia;o__Flavobacteriales;f__Flavobacteriaceae;g__Algibacter;s__Algibacter aestuarii;OUT__OTU_53,96.327	d__Bacteria;p__Bacteroidetes;c__Bacteroidia;o__Flavobacteriales;f__Flavobacteriaceae;g__Algibacter;s__Algibacter aestuarii;OUT__OTU_53,96.356	d__Bacteria;p__Bacteroidota;c__Bacteroidia;o__Flavobacteriales;f__Flavobacteriaceae;g__Algibacter_D;s__Algibacter_D aestuarii,96.572	ACGATGAAGAGTTTGATCCTGGCTCAGGATGAACGCTAGCGGCAGGCCTAACACATGCAAGTCGAGGGGTAACATTGGTTGCTTGCAACCAGATGACGACCGGCGCACGGGTGCGTAACGCGTATACAATCTACCTTATACTGGGGGATAGCCTTTAGAAATGAAGATTAAGACCCCATAGTATATAGATTCCGCATGGGATTTATATTAAAGGTTACGGTATAAGATGAGTATGCGTTCTATTAGCTAGATGGTGTGGTAACGGCACACCATGGCAACGATAGATAGGGGCCCTGAGAGGGGGATCCCCCACACTGGTACTGAGACACGGACCAGACTCCTACGGGAGGCAGCAGTGAGGAATATTGGACAATGGAGGCAACTCTGATCCAGCCATGC…
	89_1H1Y_139	>139	#N/A	1H1Y	Gelidium sp. (H)	Red algae	modified VY/2	15_10_2018	Autumn	122.121	37.562	ASV3970 (100)	OTU_54	genus_38	96.213	97.331	1	Flavobacteriaceae	1	1	1	1	1	1	1	4	Algibacter	#N/A	0	0	1	0	0	0	1	d__Bacteria;p__Bacteroidetes;c__Flavobacteriia;o__Flavobacteriales;f__Flavobacteriaceae;g__Algibacter;s__Algibacter aestuarii;OUT__OTU_54,96.213	d__Bacteria;p__Bacteroidetes;c__Bacteroidia;o__Flavobacteriales;f__Flavobacteriaceae;g__Algibacter;s__Cytophaga sp. I-1856;OUT__OTU_54,97.331	d__Bacteria;p__Bacteroidota;c__Bacteroidia;o__Flavobacteriales;f__Flavobacteriaceae;g__Tamlana_A;s__Tamlana_A fucoidanivorans,96.056	CGGCGCACGGGTGCGTAACGCGTATACAATCTACCTTATACTGGAGGATAGCCTTTAGAAATGAAGATTAATACTCCATAGTATTATTGATTGGCATCGATTAATAATTAAAGATTACGGTATAAGATGAGTATGCGTCCTATTAGCTAGATGGAGTGGTAACGGCACCCCATGGCAACGATAGGTAGGGGCCCTGAGAGGGGGATCCCCCACACTGGTACTGAGACACGGACCAGACTCCTACGGGAGGCAGCAGTGAGGAATATTGGACAATGGAGGCAACTCTGATCCAGCCATGCCGCGTGCAGGAAGACTGCCCTATGGGTTGTAAACTGCTTTTATACAGGAAGAAACCACTCTACGTGTAGAGTTCTGACGGTACTGTAAGAATAAGGATCG…
	90_1H1Y_140	>140	#N/A	1H1Y	Gelidium sp. (H)	Red algae	modified VY/2	15_10_2018	Autumn	122.121	37.562	ASV31954 (100)	OTU_949	genus_58	100	100	0	Rhodobacteraceae	1	1	1	1	1	1	1	4	Ruegeria	1	0	1	1	1	1	0	3	d__Bacteria;p__Proteobacteria;c__Alphaproteobacteria;o__Rhodobacterales;f__Rhodobacteraceae;g__Ruegeria;s__Ruegeria atlantica;OUT__OTU_949,100	d__Bacteria;p__Proteobacteria;c__Alphaproteobacteria;o__Rhodobacterales;f__Rhodobacteraceae;g__Ruegeria;s__Ruegeria sp. SOVto4;OUT__OTU_949,100	d__Bacteria;p__Proteobacteria;c__Alphaproteobacteria;o__Rhodobacterales;f__Rhodobacteraceae;g__Ruegeria;s__Ruegeria sp900143525,100	GGTACGGAATAGCCTCTGGAAACGGAGAGTAATACCGTATGAGCCCTTCGGGGGAAAGATTTATCGCCAAAGGATTGGCCCGCGTTAGATTAGGTAGTTGGTGGGGTAATGGCCTACCAAGCCTACGATCTATAGCTGGTTTTAGAGGATGATCAGCAACACTGGGACTGAGACACGGCCCAGACTCCTACGGGAGGCAGCAGTGGGGAATCTTGGACAATGGGGGCAACCCTGATCCAGCCATGCCGCGTGAGTGATGAAGGCCTTAGGGTCGTAAAGCTCTTTCGCCTGTGAAGATAATGACGGTAGCAGGTAAAGAAACCCCGGCTAACTCCGTGCCAGCAGCCGCGGTAATACGGAGGGGGTTAGCGTTGTTCGGAATTACTGGGCGTAAAGCGC…
	91_1H1Y_141	>141	#N/A	1H1Y	Gelidium sp. (H)	Red algae	modified VY/2	15_10_2018	Autumn	122.121	37.562	ASV31973 (100)	OTU_831	genus_301	99.577	99.437	0	Sphingomonadaceae	1	1	1	1	0	0	0	4	Erythrobacter	1	1	1	1	0	0	0	3	d__Bacteria;p__Proteobacteria;c__Alphaproteobacteria;o__Sphingomonadales;f__Erythrobacteraceae;g__Altererythrobacter;s__Altererythrobacter insulae;OUT__OTU_831,99.577	d__Bacteria;p__Proteobacteria;c__Alphaproteobacteria;o__Sphingomonadales;f__Sphingomonadaceae;g__Erythrobacter;s__Erythrobacter nanhaisediminis;OUT__OTU_831,99.437	d__Bacteria;p__Proteobacteria;c__Alphaproteobacteria;o__Sphingomonadales;f__Sphingomonadaceae;g__Erythrobacter_A;s__Erythrobacter_A aquimaris,99.437	TTCGGAATAACTCAGAGAAATTTGAGCTAATACCGGATAATGTCTTCGGACCAAAGATTTATCGCCTTTAGATGGGCCCGCGTTAGATTAGATAGTTGGTGGGGTAATGGCCTACCAAGTCGACGATCTATAGCTGGTCTGAGAGGATGATCAGCCACACTGGGACTGAGACACGGCCCAGACTCCTACGGGAGGCAGCAGTGGGGAATATTGGACAATGGGCGAAAGCCTGATCCAGCAATGCCGCGTGAGTGATGAAGGCCTTAGGGTTGTAAAGCTCTTTTACTAGGGATGATAATGACAGTACCTAGAGAATAAGCTCCGGCTAACTCCGTGCCAGCAGCCGCGGTAATACGGAGGGAGCTAGCGTTGTTCGGAATTACTGGGCGTAAAGCGCGC…
	92_1H1Y_143	>143	#N/A	1H1Y	Gelidium sp. (H)	Red algae	modified VY/2	15_10_2018	Autumn	122.121	37.562	ASV3970 (100)	OTU_54	genus_38	96.213	97.331	1	Flavobacteriaceae	1	1	1	1	1	1	1	4	Algibacter	#N/A	0	0	1	0	0	0	1	d__Bacteria;p__Bacteroidetes;c__Flavobacteriia;o__Flavobacteriales;f__Flavobacteriaceae;g__Algibacter;s__Algibacter aestuarii;OUT__OTU_54,96.213	d__Bacteria;p__Bacteroidetes;c__Bacteroidia;o__Flavobacteriales;f__Flavobacteriaceae;g__Algibacter;s__Cytophaga sp. I-1856;OUT__OTU_54,97.331	d__Bacteria;p__Bacteroidota;c__Bacteroidia;o__Flavobacteriales;f__Flavobacteriaceae;g__Tamlana_A;s__Tamlana_A fucoidanivorans,96.056	CGGGTGCGTAACGCGTATACAATCTACCTTATACTGGAGGATAGCCTTTAGAAATGAAGATTAATACTCCATAGTATTATTGATTGGCATCGATTAATAATTAAAGATTACGGTATAAGATGAGTATGCGTCCTATTAGCTAGATGGAGTGGTAACGGCACCCCATGGCAACGATAGGTAGGGGCCCTGAGAGGGGGATCCCCCACACTGGTACTGAGACACGGACCAGACTCCTACGGGAGGCAGCAGTGAGGAATATTGGACAATGGAGGCAACTCTGATCCAGCCATGCCGCGTGCAGGAAGACTGCCCTATGGGTTGTAAACTGCTTTTATACAGGAAGAAACCACTCTACGTGTAGAGTTCTGACGGTACTGTAAGAATAAGGATCGGCTAACT…
	93_1H1Y_145	>145	#N/A	1H1Y	Gelidium sp. (H)	Red algae	modified VY/2	15_10_2018	Autumn	122.121	37.562	ASV21914 (100)	OTU_3	genus_3	99.933	99.548	0	Bacillaceae	0	0	0	0	0	0	0	0	Virgibacillus	#N/A	0	0	0	0	0	0	0	d__Bacteria;p__Firmicutes;c__Bacilli;o__Bacillales;f__Bacillaceae;g__Virgibacillus;s__Virgibacillus marismortui;OUT__OTU_3,99.933	d__Bacteria;p__Firmicutes;c__Bacilli;o__Bacillales;f__Bacillaceae;g__Virgibacillus;s__Virgibacillus olivae;OUT__OTU_3,99.548	d__Bacteria;p__Firmicutes;c__Bacilli;o__Bacillales_D;f__Amphibacillaceae;g__Virgibacillus;s__Virgibacillus marinus,100	TTTTTGGAGAGTTTGATCTTGGCTCAGGACGAACGCTGGCGGCGTGCCTAATACATGCAAGTCGAGCGCGGGAAGCAGGCAGATCCTCTTCGGAGGTGACGCCTGTGGAACGAGCGGCGGACGGGTGAGTAACACGTGGGCAACCTGCCTGTAAGATTGGGATAACCCCGGGAAACCGGGGCTAATACCGGATAATACTTTTCGTTGCATAACGAGAAGTTGAAAGGCGGCTTTTAGCTGTCACTTACAGATGGGCCCGCGGCGCATTAGCTAGTTGGTAAGGTAACGGCTTACCAAGGCGACGATGCGTAGCCGACCTGAGAGGGTGATCGGCCACACTGGGACTGAGACACGGCCCAGACTCCTACGGGAGGCAGCAGTAGGGAATCTTCCGCAATG…
	94_1H1Y_146	>146	#N/A	1H1Y	Gelidium sp. (H)	Red algae	modified VY/2	15_10_2018	Autumn	122.121	37.562	#N/A	OTU_496	genus_27	97.241	99.702	1	Flavobacteriaceae	1	1	1	1	1	1	1	4	Aquimarina	1	1	1	0	1	0	0	3	d__Bacteria;p__Bacteroidetes;c__Flavobacteriia;o__Flavobacteriales;f__Flavobacteriaceae;g__Aquimarina;s__Aquimarina gracilis;OUT__OTU_496,97.241	d__Bacteria;p__Bacteroidetes;c__Bacteroidia;o__Flavobacteriales;f__Flavobacteriaceae;g__Aquimarina;s__Aquimarina sp. EF1C-B1014;OUT__OTU_496,99.702	d__Bacteria;p__Bacteroidota;c__Bacteroidia;o__Flavobacteriales;f__Flavobacteriaceae;g__Aquimarina;s__Aquimarina sp900299505,96.249	GCAATCCGCTGACGACCGGCGCACGGGTGCGTAACGCGTATAGAACCTACCTTATATTGGGGGATAGCCCAGAGAAATTTGGATTAATACCCCATAGTATGCTGAAGTGGCATCnCTTTAGTATTAAAGATTTATCGATATAAGATGGCTATGCGTTCTATTAGCTAGTTGGTATGGTAACGGCATACCAAGGCTACGATAGATAGGGGTCCTGAGAGGGAGATCCCCCACACTGGTACTGAGACACGGACCAGACTCCTACGGGAGGCAGCAGTGAGGAATATTGGACAATGGAGGCAACTCTGATCCAGCCATGCCGCGTGCAGGAAGACTGCCCTATGGGTTGTAAACTGCTTTTATAGAGGAAGAAACCCCCCGACGAGTCGGGGTCTGACGGTA…
	95_1H1Y_147	>147	#N/A	1H1Y	Gelidium sp. (H)	Red algae	modified VY/2	15_10_2018	Autumn	122.121	37.562	ASV33195 (100)	OTU_65	genus_47	96.028	96.163	1	Kordiimonadaceae	0	0	0	0	0	0	0	0	Kordiimonas	#N/A	0	0	0	0	0	0	0	d__Bacteria;p__Proteobacteria;c__Alphaproteobacteria;o__Kordiimonadales;f__Kordiimonadaceae;g__Kordiimonas;s__Kordiimonas lipolytica;OUT__OTU_65,96.028	d__Bacteria;p__Proteobacteria;c__Alphaproteobacteria;o__Kordiimonadales;f__Kordiimonadaceae;g__Kordiimonas;s__Kordiimonas sp. ZJ6309;OUT__OTU_65,96.163	d__Bacteria;p__Proteobacteria;c__Alphaproteobacteria;o__Sphingomonadales;f__Kordiimonadaceae;g__Kordiimonas;s__Kordiimonas lipolytica,96.028	AACTTATTAGAGTGGCGGACGGGTGAGTATCGCGTGGGAACATGCCCTTCTGTACGGAACAACCATTGGAAACGATGGCTAATACCGTATACGCCCTACGGGGGAAAGATTTATCGCAGAAGGATTGGCCCGCGTTAGATTAGCTAGTTGGTGAGGTAAGAGCTCACCAAGGCTACGATCTATAGCTGGTTTGAGAGGATGATCAGCCACACTGGGACTGAGACACGGCCCAGACTCCTACGGGAGGCAGCAGTGGGGAATATTGGACAATGGGGGCAACCCTGATCCAGCGATGCCGCGTGAGTGATGAAGGCCTTAGGGTTGTAAAACTCTTTCAGATGGGATGATAATGACAGTACCATCAGAAGAAGCTCCGGCTAACTCCGTGCCAGCAGCCGC…
	96_1H1Y_149	>149	#N/A	1H1Y	Gelidium sp. (H)	Red algae	modified VY/2	15_10_2018	Autumn	122.121	37.562	ASV33649 (99.767)	OTU_1099	genus_386	99.859	99.859	0	Alteromonadaceae	0	0	0	1	1	1	1	1	Agaribacter	#N/A	0	0	0	0	0	0	0	d__Bacteria;p__Proteobacteria;c__Gammaproteobacteria;o__Alteromonadales;f__Alteromonadaceae;g__Agaribacter;s__Agaribacter marinus;OUT__OTU_1099,99.859	d__Bacteria;p__Proteobacteria;c__Gammaproteobacteria;o__Alteromonadales;f__Alteromonadaceae;g__Agaribacter;s__Agaribacter marinus;OUT__OTU_1099,99.859	d__Bacteria;p__Proteobacteria;c__Gammaproteobacteria;o__Enterobacterales;f__Alteromonadaceae;g__Alteromonas;s__Alteromonas sp009811415,95.91	GGGAACTTGCCTTTGCGAGGGGGATAACAGTTGGAAACGACTGCTAATACCGCATAATACCTACGGGTCAAAGGGGGCTTAGGCTCTTGCGCAAAGAGAGGCCCAAGTGAGATTAGCTAGTTGGTGAGGTAAGAGCTCACCAAGGCGACGATCTCTAGCTGTTCTGAGAGGAAGATCAGCCACACTGGGACTGAGACACGGCCCAGACTCCTACGGGAGGCAGCAGTGGGGAATATTGCACAATGGGGGAAACCCTGATGCAGCCATGCCGCGTGTGTGAAGAAGGCCTTCGGGTTGTAAAGCACTTTCAGTTGTGAGGAAAGGGATGTGGTTAATACCCATGTTTTGTGACGTTAACAACAGAAGAAGCACCGGCTAACTCCGTGCCAGCAGCCGCGG…
	97_1H1Y_150	>150	#N/A	1H1Y	Gelidium sp. (H)	Red algae	modified VY/2	15_10_2018	Autumn	122.121	37.562	ASV32232 (100)	OTU_842	genus_313	100	100	0	Stappiaceae	1	0	0	0	0	0	0	1	Pseudovibrio	#N/A	0	0	0	0	0	0	0	d__Bacteria;p__Proteobacteria;c__Alphaproteobacteria;o__Rhizobiales;f__Stappia_f;g__Pseudovibrio;s__Pseudovibrio denitrificans;OUT__OTU_842,100	d__Bacteria;p__Proteobacteria;c__Alphaproteobacteria;o__Rhizobiales;f__Stappiaceae;g__Pseudovibrio;s__bacterium 1H215;OUT__OTU_842,100	d__Bacteria;p__Proteobacteria;c__Alphaproteobacteria;o__Rhizobiales;f__Stappiaceae;g__Pseudovibrio;s__Pseudovibrio denitrificans,100	AAGCTACCTTGTGGTAGGGAACAACAGTTGGAAACGACTGCTAATACCCTATGAGCCCTATGGGGGAAAGATTTATCGCCATGAGATGTGCCCGCGTTAGATTAGCTAGTTGGTAAGGTAATGGCTTACCAAGGCGACGATCTATAGCTGGTCTGAGAGGATGATCAGCCACACTGGGACTGAGACACGGCCCAGACTCCTACGGGAGGCAGCAGTGGGGAATATTGGACAATGGGGGCAACCCTGATCCAGCCATGCCGCGTGAGTGATGACGGCCTTAGGGTTGTAAAGCTCTTTCAGCAGTGAAGATAATGACATTAACTGCAGAAGAAGCCCCGGCTAACTTCGTGCCAGCAGCCGCGGTAATACGAAGGGGGCTAGCGTTGTTCGGAATCACTG…
	98_1H1Y_153	>153	#N/A	1H1Y	Gelidium sp. (H)	Red algae	modified VY/2	15_10_2018	Autumn	122.121	37.562	ASV31988 (99.506)	OTU_811	genus_310	99.014	99.718	0	Stappiaceae	1	0	0	0	0	0	0	1	Labrenzia	1	0	0	0	0	0	0	0	d__Bacteria;p__Proteobacteria;c__Alphaproteobacteria;o__Rhizobiales;f__Stappia_f;g__Labrenzia;s__Labrenzia alba;OUT__OTU_811,99.014	d__Bacteria;p__Proteobacteria;c__Alphaproteobacteria;o__Rhizobiales;f__Stappiaceae;g__Labrenzia;s__Labrenzia sp. R-66640;OUT__OTU_811,99.718	d__Bacteria;p__Proteobacteria;c__Alphaproteobacteria;o__Rhizobiales;f__Stappiaceae;g__Roseibium;s__Roseibium sp003075075,99.718	TGGGAACCTACCTTTAGGTACGGAACAACAGTTGGAAACGACTGCTAATACCGTATGTGCCCTATGGGGGAAAGATTTATCGCCTAAGGATGGGCCCGCGTTGGATTAGCTAGTTGGTGGGGTAATGGCCTACCAAGGCGACGATCCATAGCTGGTCTGAGAGGATGATCAGCCACACTGGGACTGAGACACGGCCCAGACTCCTACGGGAGGCAGCAGTGGGGAATATTGGACAATGGGGGCAACCCTGATCCAGCCATGCCGCGTGAGTGATGAAGGCCCTAGGGTTGTAAAGCTCTTTCAGCGAGGAGGATAATGACGTTACTCGCAGAAGAAGCCCCGGCTAACTTCGTGCCAGCAGCCGCGGTAATACGAAGGGGGCTAGCGTTGTTCGGAATC…
	99_1H1Y_154	>154	#N/A	1H1Y	Gelidium sp. (H)	Red algae	modified VY/2	15_10_2018	Autumn	122.121	37.562	ASV31873 (100)	OTU_93	genus_315	98.31	98.025	1	Rhodobacteraceae	1	1	1	1	1	1	1	4	Litoreibacter	#N/A	0	0	0	0	0	0	0	d__Bacteria;p__Proteobacteria;c__Alphaproteobacteria;o__Rhodobacterales;f__Rhodobacteraceae;g__Aestuariibius;s__Aestuariibius insulae;OUT__OTU_93,98.31	d__Bacteria;p__Proteobacteria;c__Alphaproteobacteria;o__Rhodobacterales;f__Rhodobacteraceae;g__Litoreibacter;s__uncultured alpha proteobacterium;OUT__OTU_93,98.025	d__Bacteria;p__Proteobacteria;c__Alphaproteobacteria;o__Rhodobacterales;f__Rhodobacteraceae;g__Cognatiyoonia;s__Cognatiyoonia koreensis,97.887	CATACCCTTTTCTGCGGAATAGCCTTTGGAAACGAAGAGTAATACCGCATACGCCCTTCGGGGGAAAGATTTATCGGTGAAGGATTGGCCCGCGTTAGATTAGATAGTTGGTGGGGTAACGGCCTACCAAGTCTACGATCTATAGCTGGTTTGAGAGGATGATCAGCAACACTGGGACTGAGACACGGCCCAGACTCCTACGGGAGGCAGCAGTGGGGAATCTTAGACAATGGGCGAAAGCCTGATCTAGCGATGCCGCGTGAGTGACGAAGGCCTTAGGGTCGTAAAGCTCTTTCGCCAGGGATGATAATGACAGTACCTGGTAAAGAAACCCCGGCTAACTCCGTGCCAGCAGCCGCGGTAATACGGAGGGGGTTAGCGTTGTTCGGAATTACTGGG…
	100_1H1Y_155	>155	#N/A	1H1Y	Gelidium sp. (H)	Red algae	modified VY/2	15_10_2018	Autumn	122.121	37.562	#N/A	OTU_1050	genus_384	94.068	93.927	2	Flavobacteriaceae	1	1	1	1	1	1	1	4	Arenibacter	#N/A	0	0	0	0	0	0	0	d__Bacteria;p__Bacteroidetes;c__Flavobacteriia;o__Flavobacteriales;f__Flavobacteriaceae;g__Arenibacter;s__Arenibacter troitsensis;OUT__OTU_1050,94.068	d__Bacteria;p__Bacteroidetes;c__Bacteroidia;o__Flavobacteriales;f__Flavobacteriaceae;g__Arenibacter;s__Arenibacter sp.;OUT__OTU_1050,93.927	d__Bacteria;p__Bacteroidota;c__Bacteroidia;o__Flavobacteriales;f__Flavobacteriaceae;g__Arenibacter;s__Arenibacter troitsensis,NA	GGTGCGCAACGCGTATAGAATCTGCCCTTTACCGGGGAATAGCCCAGAGAAATTTGGATTAACGCCCCATGGTATGTGAAAGCGGCATCGCTTTCACATTAAAGGTCACGGTAAAGGATGACTATGCGTACCATTAGCTAGTTGGTAAGGTAACGGCTTACCAAGGCCACGATGGTTAGGGGCCCTGAGAGGGGGATCCCCCACACTGGTACTGAGACACGGACCAGACTCCTACGGGAGGCAGCAGTGAGGAATATTGGACAATGGGCGGAAGCCTGATCCAGCCATGCCGCGTGCAGGAAGACCGCCCTATGGGTCGTAAACTGCTTTTATACGGGAAGAATAAGGGGCACGTGTGCCCCGGTGACGGTACCGTAAGAATAAGGACCGGCTAACTCC…
	101_1H1Y_157	>157	#N/A	1H1Y	Gelidium sp. (H)	Red algae	modified VY/2	15_10_2018	Autumn	122.121	37.562	#N/A	OTU_67	genus_48	95.699	97.405	1	Kordiimonadaceae	0	0	0	0	0	0	0	0	Kordiimonas	#N/A	0	0	0	0	0	0	0	d__Bacteria;p__Proteobacteria;c__Alphaproteobacteria;o__Kordiimonadales;f__Kordiimonadaceae;g__Kordiimonas;s__Kordiimonas lipolytica;OUT__OTU_67,95.699	d__Bacteria;p__Proteobacteria;c__Alphaproteobacteria;o__Kordiimonadales;f__Kordiimonadaceae;g__Kordiimonas;s__uncultured Kordiimonas sp.;OUT__OTU_67,97.405	d__Bacteria;p__Proteobacteria;c__Alphaproteobacteria;o__Sphingomonadales;f__Kordiimonadaceae;g__Kordiimonas;s__Kordiimonas lipolytica,95.699	ACTGGACAGTGGCGGACGGGTGAGTAACACGTGGGAACATGCCTTTTGGTACGGAACAACCATTGGAAACGATGGCTAATACCGTATACGCCCTTTGGGGGAAAGATTTATCGCCGAAAGATTGGCCCGCGCTAGATTAGTTAGTTGGTAAGGTAATGGCTTACCAAGGCTACGATCTATAGCTGGTTTGAGAGGATGATCAGCCACACTGGGACTGAGACACGGCCCAGACTCCTACGGGAGGCAGCAGTGGGGAATATTGGACAATGGGGGCAACCCTGATCCAGCGATGCCGCGTGAGTGATGAAGGCCTTAGGGTTGTAAAACTCTTTCAGGGGTGAAGATAATGACGGTAACCCCAGAAGAAGCTCCGGCTAACTCCGTGCCAGCAGCCGCGGT…
	102_1H1Y_158	>158	#N/A	1H1Y	Gelidium sp. (H)	Red algae	modified VY/2	15_10_2018	Autumn	122.121	37.562	ASV4714 (99.765)	OTU_551	genus_235	97.637	97.637	1	Flavobacteriaceae	1	1	1	1	1	1	1	4	Croceitalea	#N/A	0	0	1	0	0	0	1	d__Bacteria;p__Bacteroidetes;c__Flavobacteriia;o__Flavobacteriales;f__Flavobacteriaceae;g__Croceitalea;s__Croceitalea eckloniae;OUT__OTU_551,97.637	d__Bacteria;p__Bacteroidetes;c__Bacteroidia;o__Flavobacteriales;f__Flavobacteriaceae;g__Croceitalea;s__Croceitalea eckloniae;OUT__OTU_551,97.637	d__Bacteria;p__Bacteroidota;c__Bacteroidia;o__Flavobacteriales;f__Flavobacteriaceae;g__Croceitalea;s__Croceitalea dokdonensis,96.704	GTAACATTGGTGCTTGCACCAGATGACGACCGGCGCACGGGTGCGGAACGCGTATGGAACCTACCTTTGTCAGGGGAATAGCCCAGAGAAATTTGGATTAATGCCCCATGGTAACATTAGATCGCATGATCTGATGTTTAAAGATTTATCGGACAAAGATGGCCATGCGTACCATTAGCTGGTTGGTAAGGTAACGGCTTACCAAGGCAACGATGGTTAGGGGCCCTGAGAGGGGGATCCCCCACACTGGTACTGAGACACGGACCAGACTCCTACGGGAGGCAGCAGTGAGGAATATTGGACAATGGAGGGGACTCTGATCCAGCCATGCCGCGTGCAGGATGACGGCCCTACGGGTTGTAAACTGCTTTTATACGGGAAGAAACCCGCCTTCGTGAA…
	103_1H1Y_160	>160	#N/A	1H1Y	Gelidium sp. (H)	Red algae	modified VY/2	15_10_2018	Autumn	122.121	37.562	#N/A	OTU_67	genus_48	95.775	98.734	1	Kordiimonadaceae	0	0	0	0	0	0	0	0	Kordiimonas	#N/A	0	0	0	0	0	0	0	d__Bacteria;p__Proteobacteria;c__Alphaproteobacteria;o__Kordiimonadales;f__Kordiimonadaceae;g__Kordiimonas;s__Kordiimonas pumila;OUT__OTU_67,95.775	d__Bacteria;p__Proteobacteria;c__Alphaproteobacteria;o__Kordiimonadales;f__Kordiimonadaceae;g__Kordiimonas;s__uncultured Kordiimonas sp.;OUT__OTU_67,98.734	d__Bacteria;p__Proteobacteria;c__Alphaproteobacteria;o__Sphingomonadales;f__Kordiimonadaceae;g__Kordiimonas;s__Kordiimonas sediminis,95.915	AACACGTGGGAACATGCCTTTTGGTACGGAACAACCATTGGAAACGATGGCTAATACCGTATACGCCCTTTGGGGGAAAGATTTATCGCCGAAAGATTGGCCCGCGCTAGATTAGTTAGTTGGTAAGGTAATGGCTTACCAAGGCTACGATCTATAGCTGGTTTGAGAGGATGATCAGCCACACTGGGACTGAGACACGGCCCAGACTCCTACGGGAGGCAGCAGTGGGGAATATTGGACAATGGGGGCAACCCTGATCCAGCGATGCCGCGTGAGTGATGAAGGCCTTAGGGTTGTAAAACTCTTTCAGGGGTGAAGATAATGACGGTAACCCCAGAAGAAGCTCCGGCTAACTCCGTGCCAGCAGCCGCGGTAATACGGAGGGAGCTAGCGTTGTTC…
	104_1H1Y_162	>162	#N/A	1H1Y	Gelidium sp. (H)	Red algae	modified VY/2	15_10_2018	Autumn	122.121	37.562	ASV32007 (100)	OTU_208	genus_110	93.982	98.372	2	Cellvibrionaceae	1	1	0	0	0	0	0	2	f__unclassified__Cellvibrionaceae	#N/A	1	1	0	0	0	0	2	d__Bacteria;p__Proteobacteria;c__Gammaproteobacteria;o__Cellvibrionales;f__Cellvibrionaceae;g__Eionea;s__Eionea nigra;OUT__OTU_208,93.982	d__Bacteria;p__Proteobacteria;c__Gammaproteobacteria;o__Cellvibrionales;f__Cellvibrionaceae;g__uncultured;s__uncultured bacterium;OUT__OTU_208,98.372	d__Bacteria;p__Proteobacteria;c__Gammaproteobacteria;o__Pseudomonadales;f__Cellvibrionaceae;g__Teredinibacter;s__Teredinibacter sp000966245,NA	CGGGTGAGTAGAGCGGCGGACGGGTGAGTAACGCGTGGGAATCTACCGAGTAGTGGGGGACAACAGTTGGAAACGACTGCTAATACCGCATACGCCCTACGGGGGAAAGCAGGGGATCTTCGGACCTTGCGCTATTTGATGAGCCCGCGTTAGATTAGCTAGATGGTGGGGTAAAGGCCTACCATGGCGACGATCTATAGCTGGTCTGAGAGGATGATCAGCCACACTGGAACTGAGACACGGTCCAGACTCCTACGGGAGGCAGCAGTGGGGAATATTGGGCAATGGGCGAAAGCCTGACCCAGCCATGCCGCGTGTGTGAAGAAGGCTCTAGGGTTGTAAAGCACTTTAAGTAGGGAGGAAAGGTTGTAGTTTAATACGCTGCGACTGTGACGTTAC…
	105_1H1Y_163	>163	#N/A	1H1Y	Gelidium sp. (H)	Red algae	modified VY/2	15_10_2018	Autumn	122.121	37.562	ASV39313 (99.012)	OTU_66	genus_48	95.994	98.031	1	Kordiimonadaceae	0	0	0	0	0	0	0	0	Kordiimonas	#N/A	0	0	0	0	0	0	0	d__Bacteria;p__Proteobacteria;c__Alphaproteobacteria;o__Kordiimonadales;f__Kordiimonadaceae;g__Kordiimonas;s__Kordiimonas sediminis;OUT__OTU_66,95.994	d__Bacteria;p__Proteobacteria;c__Alphaproteobacteria;o__Kordiimonadales;f__Kordiimonadaceae;g__Kordiimonas;s__uncultured Kordiimonas sp.;OUT__OTU_66,98.031	d__Bacteria;p__Proteobacteria;c__Alphaproteobacteria;o__Sphingomonadales;f__Kordiimonadaceae;g__Kordiimonas;s__Kordiimonas gwangyangensis,95.775	CATGCCTTTTGGTACGGAACAACCATTGGAAACGATGGCTAATACCGTATACGCCCTTCGGGGGAAAGATTTATCGCCGAAAGATTGGCCCGCGCTAGATTAGCTAGTTGGTAAGGTAATGGCTTACCAAGGCTTCGATCTATAGCTGGTTTGAGAGGATGATCAGCCACACTGGGACTGAGACACGGCCCAGACTCCTACGGGAGGCAGCAGTGGGGAATATTGGACAATGGGGGCAACCCTGATCCAGCGATGCCGCGTGAGTGATGAAGGCCTTAGGGTTGTAAAACTCTTTCAGGGGTGAAGATAATGACGGTAACCCCAGAAGAAGCTCCGGCTAACTCCGTGCCAGCAGCCGCGGTAATACGGAGGGAGCTAGCGTTGTTCGGAATTACTGGG…
	106_1H1Y_164	>164	#N/A	1H1Y	Gelidium sp. (H)	Red algae	modified VY/2	15_10_2018	Autumn	122.121	37.562	ASV4235 (100)	OTU_1096	genus_385	97.042	97.324	1	Flavobacteriaceae	1	1	1	1	1	1	1	4	Dokdonia	#N/A	1	0	0	0	0	0	1	d__Bacteria;p__Bacteroidetes;c__Flavobacteriia;o__Flavobacteriales;f__Flavobacteriaceae;g__Dokdonia;s__Dokdonia donghaensis;OUT__OTU_1096,97.042	d__Bacteria;p__Bacteroidetes;c__Bacteroidia;o__Flavobacteriales;f__Flavobacteriaceae;g__Dokdonia;s__Dokdonia sp. PRO95;OUT__OTU_1096,97.324	d__Bacteria;p__Bacteroidota;c__Bacteroidia;o__Flavobacteriales;f__Flavobacteriaceae;g__Dokdonia;s__Dokdonia sp000355805,97.324	GGTGCGTAACGCGTGTAGAATCTACCTTGTACTGGGGTATAGCCTTTGGAAACGAAGATTAATCCCCCATAGTATTATTTTTTGGCATCATTAAATAATTAAAACTCCGGTGGTATAAGATGACTATGCGTTCTATTAGCTAGTTGGTGAGGTAACGGCTTACCAAGGCTGCGATAGATAGGGGTCCTGAGAGGGAGATCCCCCACACTGGTACTGAGACACGGACCAGACTCCTACGGGAGGCAGCAGTGAGGAATATTGGACAATGGAGGCAACTCTGATCCAGCCATGCCGCGTGTAGGAAGACTGCCCTATGGGTTGTAAACTACTTTTATATGGGAAGAATAAGGTATATGTATATACTGATGACGGTACCATAAGAATAAGCACCGGCTAACT…
	107_1H1Y_165	>165	#N/A	1H1Y	Gelidium sp. (H)	Red algae	modified VY/2	15_10_2018	Autumn	122.121	37.562	#N/A	OTU_51	genus_37	94.504	95.965	1	Marinilabiliaceae	0	0	0	0	0	0	0	0	Carboxylicivirga	#N/A	0	0	0	0	0	0	0	d__Bacteria;p__Bacteroidetes;c__Bacteroidia;o__Marinilabiliales;f__Marinilabiliaceae;g__Carboxylicivirga;s__Carboxylicivirga taeanensis;OUT__OTU_51,94.504	d__Bacteria;p__Bacteroidetes;c__Bacteroidia;o__Bacteroidales;f__Marinilabiliaceae;g__Carboxylicivirga;s__uncultured bacterium;OUT__OTU_51,95.965	d__Bacteria;p__Bacteroidota;c__Bacteroidia;o__Bacteroidales;f__Marinilabiliaceae;g__Carboxylicivirga;s__Carboxylicivirga sp007097485,100	CTTCCGCTGACGACCGGCGCACGGGTGCGTAACGCGTATGAAACCTACCTTGTACTGGGGGATAGCCCGAAGAAATTCGGATTAATACCCCATAATATATTAAAGTGGCATCACTTAAATATTAAAACTCCGGTGGTATAAGATGGTCATGCGTGACATTAGCTAGTTGGTAAGGTAACAGCTTACCAAGGCAACGATGTCTAGGGGTTCTGAGAGGAAGGTCCCCCACACTGGTACTGAGACACGGACCAGACTCCTACGGGAGGCAGCAGTGAGGAATATTGGTCAATGGACGCAAGTCTGAACCAGCCATGTCGCGTGAAGGAAGACTGCCCTATGGGTTGTAAACTTCTTTTATATGGGAAGAAATATATCTACGTGTAGGTATTTGCCGGTACC…
	108_1H1Y_167	>167	#N/A	1H1Y	Gelidium sp. (H)	Red algae	modified VY/2	15_10_2018	Autumn	122.121	37.562	ASV5041 (100)	OTU_684	genus_236	97.606	99.577	1	Flavobacteriaceae	1	1	1	1	1	1	1	4	Tenacibaculum	1	1	0	1	1	0	0	3	d__Bacteria;p__Bacteroidetes;c__Flavobacteriia;o__Flavobacteriales;f__Flavobacteriaceae;g__Tenacibaculum;s__Tenacibaculum jejuense;OUT__OTU_684,97.606	d__Bacteria;p__Bacteroidetes;c__Bacteroidia;o__Flavobacteriales;f__Flavobacteriaceae;g__Tenacibaculum;s__Tenacibaculum japonica;OUT__OTU_684,99.577	d__Bacteria;p__Bacteroidota;c__Bacteroidia;o__Flavobacteriales;f__Flavobacteriaceae;g__Tenacibaculum;s__Tenacibaculum jejuense,97.606	GCGCACGGGTGCGTAACGCGTATAGAATCTGCCTTGTACAGGAGGATAGCCTTTAGAAATGAAGATTAATACTCCATAATGTTGAGATATGGCATCGTATTTTAATTAAAGATTTATTGGTACAAGATGACTATGCGTCCTATTAGCTAGATGGTAAGGTAACGGCTTACCATGGCTACGATAGGTAGGGGGTCTGAGAGGATTATCCCCCACACTGGTACTGAGACACGGACCAGACTCCTACGGGAGGCAGCAGTGAGGAATATTGGTCAATGGAGGCAACTCTGAACCAGCCATGCCGCGTGTAGGAAGACTGCCCTATGGGTTGTAAACTACTTTTATATGGGAAGAAACCCCTCTACGTGTAGAGGCTTGACGGTACCATAAGAATAAGCACCG…
	109_1H1E_168	>168	#N/A	1H1E	Gelidium sp. (H)	Red algae	modified 2216E	15_10_2018	Autumn	122.121	37.562	ASV33823 (100)	OTU_947	genus_323	98.124	99.844	1	Rhodobacteraceae	1	1	1	1	1	1	1	4	Roseobacter	1	0	0	0	0	0	0	0	d__Bacteria;p__Proteobacteria;c__Alphaproteobacteria;o__Rhodobacterales;f__Rhodobacteraceae;g__Sulfitobacter;s__Sulfitobacter mediterraneus;OUT__OTU_947,98.124	d__Bacteria;p__Proteobacteria;c__Alphaproteobacteria;o__Rhodobacterales;f__Rhodobacteraceae;g__Roseobacter;s__Roseobacter sp. DG889;OUT__OTU_947,99.844	d__Bacteria;p__Proteobacteria;c__Alphaproteobacteria;o__Rhodobacterales;f__Rhodobacteraceae;g__Roseobacter;s__Roseobacter sp009811755,98.354	GGTGAGCGGCGGACGGGTTAGTAACGCGTGGGAACATACCCTTTTCTACGGAATAGCCTCGGGAAACTGAGAGTAATACCGTATACGCCCCTCGGGGGAAAGATTTATCGGTGAAGGATTGGCCCGCGTTAGATTAGATAGTTGGTGGGGTAACGGCCTACCAAGTCTACGATCTATAGCTGGTTTTAGAGGACGATCAGCAACACTGGGACTGAGACACGGCCCAGACTCCTACGGGAGGCAGCAGTGGGGAATCTTAGACAATGGGCGAAAGCCTGATCTAGCGATGCCGCGTGAGTGATGAAGGCCCTAGGGTCGTAAAGCTCTTTCGCCAGGGATGATAATGACAGTACCTGGTAAAGAAACCCCGGCTAACTCCGTGCCAGCAGCCGCGGTAAT…
	110_1H1Y_171	>171	#N/A	1H1Y	Gelidium sp. (H)	Red algae	modified VY/2	15_10_2018	Autumn	122.121	37.562	ASV32931 (100)	OTU_868	genus_45	98.433	98.433	1	Rhodobacteraceae	1	1	1	1	1	1	1	4	Jannaschia	#N/A	0	0	1	0	1	0	1	d__Bacteria;p__Proteobacteria;c__Alphaproteobacteria;o__Rhodobacterales;f__Rhodobacteraceae;g__Jannaschia;s__Jannaschia pohangensis;OUT__OTU_868,98.433	d__Bacteria;p__Proteobacteria;c__Alphaproteobacteria;o__Rhodobacterales;f__Rhodobacteraceae;g__Jannaschia;s__Jannaschia pohangensis;OUT__OTU_868,98.433	d__Bacteria;p__Proteobacteria;c__Alphaproteobacteria;o__Rhodobacterales;f__Rhodobacteraceae;g__Jannaschia;s__Jannaschia pohangensis,98.433	CGGACGGGTTAGTAACGCGTGGGAACATACCCTTTTCTACGGAATAGCCTCGGGAAACTGAGAGTAATACCGTATACGCCCTTCGGGGGAAAGATTTATCGGTGAAGGATTGGCCCGCGTTAGATTAGATAGTTGGTGGGGTAATGGCCTACCAAGTCGACGATCTATAGCTGGTTTGAGAGGATGATCAGCAACACTGGGACTGAGACACGGCCCAGACTCCTACGGGAGGCAGCAGTGGGGAATCTTAGACAATGGGCGAAAGCCTGATCTAGCGATGCCGCGTGTGTGATGAAGGTCTTAGGATCGTAAAGCACTTTCGCCAGGGATGATAATGACAGTACCTGGTAAAGAAACCCCGGCTAACTCCGTGCCAGCAGCCGCGGTAATACGGAGGGG…
	111_1H1Y_173	>173	#N/A	1H1Y	Gelidium sp. (H)	Red algae	modified VY/2	15_10_2018	Autumn	122.121	37.562	#N/A	OTU_49	genus_36	97.305	97.899	1	Flavobacteriaceae	1	1	1	1	1	1	1	4	Flagellimonas	#N/A	0	0	0	0	0	0	0	d__Bacteria;p__Bacteroidetes;c__Flavobacteriia;o__Flavobacteriales;f__Flavobacteriaceae;g__Flagellimonas;s__Flagellimonas aquimarina;OUT__OTU_49,97.305	d__Bacteria;p__Bacteroidetes;c__Bacteroidia;o__Flavobacteriales;f__Flavobacteriaceae;g__Flagellimonas;s__Flagellimonas sp. DK169;OUT__OTU_49,97.899	d__Bacteria;p__Bacteroidota;c__Bacteroidia;o__Flavobacteriales;f__Flavobacteriaceae;g__Muricauda;s__Muricauda sp008040165,99.627	GGTTCCGCCGACGACCGGCGCACGGGTGCGGAACGCGTATGGAACCTGCCCCTGTCAGGGGAATAGCCCAGAGAAATTTGGATTAATGCCCCATGGTATCGGGACGACACATGTCGCCCCGATTAAAGATTTATCGGACAGGGATGGCCATGCGTACCATTAGTCAGATGGTGGGGTAACGGCTCACCATAACTACGATGGTTAGGGGCCCTGAGAGGGGGATCCCCCACACTGGTACTGAGACACGGACCAGACTCCTACGGGAGGCAGCAGTGAGGAATATTGGACAATGGGCGGGAGCCTGATCCAGCCATGCCGCGTGCAGGATGACTGCCCTATGGGTTGTAAACTGCTTTTATACGGGAAGAAACCCGCCTACGTGTAGGCGGCTGACGGTAC…
	112_1H1Y_175	>175	#N/A	1H1Y	Gelidium sp. (H)	Red algae	modified VY/2	15_10_2018	Autumn	122.121	37.562	ASV3758 (100)	OTU_46	genus_160	100	98.201	0	Flavobacteriaceae	1	1	1	1	1	1	1	4	Aquimarina	1	1	1	0	1	0	0	3	d__Bacteria;p__Bacteroidetes;c__Flavobacteriia;o__Flavobacteriales;f__Flavobacteriaceae;g__Aquimarina;s__Aquimarina algiphila;OUT__OTU_46,100	d__Bacteria;p__Bacteroidetes;c__Bacteroidia;o__Flavobacteriales;f__Flavobacteriaceae;g__Aquimarina;s__Aquimarina sp. RZW4-3-2;OUT__OTU_46,98.201	d__Bacteria;p__Bacteroidota;c__Bacteroidia;o__Flavobacteriales;f__Flavobacteriaceae;g__Aquimarina;s__Aquimarina algiphila,100	ACTTGATGACGACCGGCGCACGGGTGCGTAACGCGTATAGAACCTACCTTATAGTAAGGGATAGCCCAGAGAAATTTGGATTAATACCTTATAGTATCCTAAGTGAGCATTCACTAAGGATTAAAGATTTATTGCTATAAGATGGCTATGCGTTCTATTAGCTAGTTGGTATGGTAACGGCATACCAAGGCTACGATAGATAGGGGTCCTGAGAGGGAGATCCCCCACACTGGTACTGAGACACGGACCAGACTCCTACGGGAGGCAGCAGTGAGGAATATTGGACAATGGAGGCAACTCTGATCCAGCCATGCCGCGTGTAGGAAGACTGCCCTATGGGTTGTAAACTACTTTTATAGAGGAAGAAACCGCGATATGTATATCGCTCTGACGGTACTC…
	113_1H1Y_176	>176	#N/A	1H1Y	Gelidium sp. (H)	Red algae	modified VY/2	15_10_2018	Autumn	122.121	37.562	ASV13477 (99.753)	OTU_59	genus_41	96.721	99.254	1	Arcobacteraceae	0	0	0	1	1	1	0	1	Arcobacter	#N/A	0	0	0	0	0	0	0	d__Bacteria;p__Proteobacteria;c__Epsilonproteobacteria;o__Campylobacterales;f__Campylobacteraceae;g__Halarcobacter;s__;OUT__OTU_59,96.721	d__Bacteria;p__Epsilonbacteraeota;c__Campylobacteria;o__Campylobacterales;f__Arcobacteraceae;g__Arcobacter;s__Arcobacter sp. KTSW-4;OUT__OTU_59,99.254	d__Bacteria;p__Campylobacterota;c__Campylobacteria;o__Campylobacterales;f__Arcobacteraceae;g__Halarcobacter;s__Halarcobacter sp005771535,97.313	TTTAAGTTTACTTAAACTGTCAGCTAAGTGGCGCACGGGTGAGTAATGTATAGTTAACCTGCCCTCGAGAAAGGAATAACAGTTGGAAACGACTGCTAATGCCCTATATGCCTATAAGACATAAGTCTGCTAGGGAAACGCTTTTGTGCTCGAGGATGGGACTGTATGGTATCAGGTAGTTGGTGAGGTAATGGCTCACCAAGCCAATGACGCCTAACTGGTTTGAGAGGATGATCAGTCACACTGGAACTGAGACACGGTCCAGACTCCTACGGGAGGCAGCAGTGGGGAATATTGCACAATGGAGGAAACTCTGATGCAGCAACGCCGCGTGGAGGATGACACTTTTCGGAGCGTAAACTCCTTTTATATAGGAAGATAATGACGGTACTATATGAA…
	114_1H1Y_180	>180	#N/A	1H1Y	Gelidium sp. (H)	Red algae	modified VY/2	15_10_2018	Autumn	122.121	37.562	ASV3758 (100)	OTU_46	genus_182	100	98.734	0	Flavobacteriaceae	1	1	1	1	1	1	1	4	Aquimarina	1	1	1	0	1	0	0	3	d__Bacteria;p__Bacteroidetes;c__Flavobacteriia;o__Flavobacteriales;f__Flavobacteriaceae;g__Aquimarina;s__Aquimarina algiphila;OUT__OTU_46,100	d__Bacteria;p__Bacteroidetes;c__Bacteroidia;o__Flavobacteriales;f__Flavobacteriaceae;g__Aquimarina;s__sponge bacterium Zo26;OUT__OTU_46,98.734	d__Bacteria;p__Bacteroidota;c__Bacteroidia;o__Flavobacteriales;f__Flavobacteriaceae;g__Aquimarina;s__Aquimarina algiphila,100	CGGGTGCGTAACGCGTATAGAACCTACCTTATAGTAAGGGATAGCCCAGAGAAATTTGGATTAATACCTTATAGTATCCTAAGTGAGCATTCACTAAGGATTAAAGATTTATTGCTATAAGATGGCTATGCGTTCTATTAGCTAGTTGGTATGGTAACGGCATACCAAGGCTACGATAGATAGGGGTCCTGAGAGGGAGATCCCCCACACTGGTACTGAGACACGGACCAGACTCCTACGGGAGGCAGCAGTGAGGAATATTGGACAATGGAGGCAACTCTGATCCAGCCATGCCGCGTGTAGGAAGACTGCCCTATGGGTTGTAAACTACTTTTATAGAGGAAGAAACCGCGATATGTATATCGCTCTGACGGTACTCTACGAATAAGGATCGGCTAA…
	115_1H1Y_181	>181	#N/A	1H1Y	Gelidium sp. (H)	Red algae	modified VY/2	15_10_2018	Autumn	122.121	37.562	#N/A	OTU_84	genus_54	99.718	99.718	0	Rhodobacteraceae	1	1	1	1	1	1	1	4	Roseovarius	#N/A	0	0	0	0	0	0	0	d__Bacteria;p__Proteobacteria;c__Alphaproteobacteria;o__Rhodobacterales;f__Rhodobacteraceae;g__Roseovarius;s__Roseovarius nanhaiticus;OUT__OTU_84,99.718	d__Bacteria;p__Proteobacteria;c__Alphaproteobacteria;o__Rhodobacterales;f__Rhodobacteraceae;g__Roseovarius;s__Roseovarius nanhaiticus;OUT__OTU_84,99.718	d__Bacteria;p__Proteobacteria;c__Alphaproteobacteria;o__Rhodobacterales;f__Rhodobacteraceae;g__Roseovarius;s__Roseovarius nanhaiticus,99.718	GAATAGTCTCGGGAAACTGAGGGTAATACCGTATACGCCCTTCGGGGGAAAGATTTATCGGAGAAGGATCGGCCCGCGTTAGATTAGATAGTTGGTGGGGTAATGGCCTACCAAGTCTACGATCTATAGCTGGTTTTAGAGGATGATCAGCAACACTGGGACTGAGACACGGCCCAGACTCCTACGGGAGGCAGCAGTGGGGAATCTTAGACAATGGGCGCAAGCCTGATCTAGCCATGCCGCGTGAGTGATGAAGGTCTTAGGATCGTAAAGCTCTTTCGCCAGGGATGATAATGACAGTACCTGGTAAAGAAACCCCGGCTAACTCCGTGCCAGCAGCCGCGGTAATACGGAGGGGGTTAGCGTTGTTCGGAATTACTGGGCGTAAAGCGCGCGTAG…
	116_1H1Y_182	>182	MCCC 1H01150	1H1Y	Gelidium sp. (H)	Red algae	modified VY/2	15_10_2018	Autumn	122.121	37.562	#N/A	OTU_84	genus_54	99.856	99.862	0	Rhodobacteraceae	1	1	1	1	1	1	1	4	Roseovarius	#N/A	0	0	0	0	0	0	0	d__Bacteria;p__Proteobacteria;c__Alphaproteobacteria;o__Rhodobacterales;f__Rhodobacteraceae;g__Roseovarius;s__Roseovarius nanhaiticus;OUT__OTU_84,99.856	d__Bacteria;p__Proteobacteria;c__Alphaproteobacteria;o__Rhodobacterales;f__Rhodobacteraceae;g__Roseovarius;s__Roseovarius nanhaiticus;OUT__OTU_84,99.862	d__Bacteria;p__Proteobacteria;c__Alphaproteobacteria;o__Rhodobacterales;f__Rhodobacteraceae;g__Roseovarius;s__Roseovarius nanhaiticus,99.863	CAACTTGAGAGTTTGATCCTGGCTCAGAACGAACGCTGGCGGCAGGCTTAACACATGCAAGTCGAGCGCACCTTCGGGTGAGCGGCGGACGGGTTAGTAACGCGTGGGAACGTGCCCTTCTCTACGGAATAGTCTCGGGAAACTGAGGGTAATACCGTATACGCCCTTCGGGGGAAAGATTTATCGGAGAAGGATCGGCCCGCGTTAGATTAGATAGTTGGTGGGGTAATGGCCTACCAAGTCTACGATCTATAGCTGGTTTTAGAGGATGATCAGCAACACTGGGACTGAGACACGGCCCAGACTCCTACGGGAGGCAGCAGTGGGGAATCTTAGACAATGGGCGCAAGCCTGATCTAGCCATGCCGCGTGAGTGATGAAGGTCTTAGGATCGTAAAG…
	117_1H1Y_184	>184	#N/A	1H1Y	Gelidium sp. (H)	Red algae	modified VY/2	15_10_2018	Autumn	122.121	37.562	ASV3774 (100)	OTU_410	genus_182	100	100	0	Flavobacteriaceae	1	1	1	1	1	1	1	4	Aquimarina	1	1	1	0	1	0	0	3	d__Bacteria;p__Bacteroidetes;c__Flavobacteriia;o__Flavobacteriales;f__Flavobacteriaceae;g__Aquimarina;s__Aquimarina latercula;OUT__OTU_410,100	d__Bacteria;p__Bacteroidetes;c__Bacteroidia;o__Flavobacteriales;f__Flavobacteriaceae;g__Aquimarina;s__Aquimarina latercula DSM 2041;OUT__OTU_410,100	d__Bacteria;p__Bacteroidota;c__Bacteroidia;o__Flavobacteriales;f__Flavobacteriaceae;g__Aquimarina;s__Aquimarina sp900299505,100	GGGTGCGTAACGCGTATAGAACCTACCTTATAGTAAGGGATAGCCCAGAGAAATTTGGATTAATACCTTATAGTATGATAAGATGGCATCATTTAATCATTAAAGATTTATTGCTATAAGATGGCTATGCGTTCTATTAGCTAGTTGGTATGGTAACGGCATACCAAGGCAACGATAGATAGGGGTCCTGAGAGGGAGATCCCCCACACTGGTACTGAGACACGGACCAGACTCCTACGGGAGGCAGCAGTGAGGAATATTGGACAATGGAGGCAACTCTGATCCAGCCATGCCGCGTGTAGGAAGACTGCCCTATGGGTTGTAAACTACTTTTATAGAGGAAGAAACAGTTCCACGTGTGGAACTCTGACGGTACTCTACGAATAAGGATCGGCTAAC…
	118_1H1Y_185	>185	#N/A	1H1Y	Gelidium sp. (H)	Red algae	modified VY/2	15_10_2018	Autumn	122.121	37.562	ASV32656 (100)	OTU_416	genus_22	97.612	97.612	1	Alteromonadaceae	0	0	0	1	1	1	1	1	Aliiglaciecola	#N/A	0	0	0	0	0	0	0	d__Bacteria;p__Proteobacteria;c__Gammaproteobacteria;o__Alteromonadales;f__Alteromonadaceae;g__Aliiglaciecola;s__Aliiglaciecola aliphaticivorans;OUT__OTU_416,97.612	d__Bacteria;p__Proteobacteria;c__Gammaproteobacteria;o__Alteromonadales;f__Alteromonadaceae;g__Aliiglaciecola;s__Aliiglaciecola aliphaticivorans;OUT__OTU_416,97.612	d__Bacteria;p__Proteobacteria;c__Gammaproteobacteria;o__Enterobacterales;f__Alteromonadaceae;g__Paraglaciecola;s__Paraglaciecola sp004360155,98.028	GGACGGGTGAGTAATACTTAGGAACATGCCTTTGAGTGGGGGATAACTATTGGAAACGATAGCTAATACCGCATAACGTCTACGGACCAAAGGGGGCTTCGGCTCTCGCTCAGAGAGTGGCCTAAGCGAGATTAGCTAGTTGGTGAGGTAAAGGCTCACCAAGGCGACGATCTCTAGCTGTTCTGAGAGGAAGATCAGCCACACTGGGACTGAGACACGGCCCAGACTCCTACGGGAGGCAGCAGTGGGGAATATTGCACAATGGGGGGAACCCTGATGCAGCCATGCCGCGTGTGTGAAGAAGGCCTTCGGGTTGTAAAGCACTTTCAGTTGTGAGGAAAGGTTAGTAGTTAATACCTGCTAGCTGTGACGTTAGCAACAGAAGAAGCACCGGCTAAC…
	119_1H1Y_186	>186	#N/A	1H1Y	Gelidium sp. (H)	Red algae	modified VY/2	15_10_2018	Autumn	122.121	37.562	ASV36144 (100)	OTU_101	genus_364	98.451	99.014	1	Rhodobacteraceae	1	1	1	1	1	1	1	4	Yoonia-Loktanella	1	1	1	1	0	0	0	3	d__Bacteria;p__Proteobacteria;c__Alphaproteobacteria;o__Rhodobacterales;f__Rhodobacteraceae;g__Yoonia;s__Loktanella acticola;OUT__OTU_101,98.451	d__Bacteria;p__Proteobacteria;c__Alphaproteobacteria;o__Rhodobacterales;f__Rhodobacteraceae;g__Loktanella;s__Loktanella rosea;OUT__OTU_101,99.014	d__Bacteria;p__Proteobacteria;c__Alphaproteobacteria;o__Rhodobacterales;f__Rhodobacteraceae;g__Yoonia;s__Yoonia sp003201935,98.451	GGGAATATACCCTTCACTACGGAATAGCCTCGGGAAACTGAGAGTAATACCGTATACGCCCTTCGGGGGAAAGATTTATCGGTGAAGGATTAGCCCGCGTCTGATTAGATAGTTGGTGGGGTAACGGCCTACCAAGTCTACGATCAGTAGCTGGTTTGAGAGGATGATCAGCAACACTGGGACTGAGACACGGCCCAGACTCCTACGGGAGGCAGCAGTGGGGAATCTTAGACAATGGGCGCAAGCCTGATCTAGCCATGCCGCGTGAGTGACGAAGGCCCTAGGGTCGTAAAGCTCTTTCGCCAGGGATGATAATGACAGTACCTGGTAAAGAAACCCCGGCTAACTCCGTGCCAGCAGCCGCGGTAATACGGAGGGGGTTAGCGTTGTTCGGAATTA…
	120_1H1Y_188	>188	#N/A	1H1Y	Gelidium sp. (H)	Red algae	modified VY/2	15_10_2018	Autumn	122.121	37.562	ASV4535 (100)	OTU_353	genus_132	99.718	99.437	0	Flavobacteriaceae	1	1	1	1	1	1	1	4	Cellulophaga	1	0	0	0	0	0	0	0	d__Bacteria;p__Bacteroidetes;c__Flavobacteriia;o__Flavobacteriales;f__Flavobacteriaceae;g__Cellulophaga;s__Cellulophaga baltica;OUT__OTU_353,99.718	d__Bacteria;p__Bacteroidetes;c__Bacteroidia;o__Flavobacteriales;f__Flavobacteriaceae;g__Cellulophaga;s__Cellulophaga sp. KT8;OUT__OTU_353,99.437	d__Bacteria;p__Bacteroidota;c__Bacteroidia;o__Flavobacteriales;f__Flavobacteriaceae;g__Cellulophaga;s__Cellulophaga baltica,100	GGTGCGCAACGCGTATGCAATCTACCTCTTACTAAGGGATAGCCCAGAGAAATTTGGATTAATATCTTATGTGATATTAGACTGGCATCGGTTTAATATTAAAGGTTACGGTAAGAGATGAGCATGCGTCTCATTAGTTAGTTGGTAAGGTAACGGCTTACCAAGACTTCGATGAGTAGGGGTCCTGAGAGGGAGATCCCCCACACTGGTACTGAGACACGGACCAGACTCCTACGGGAGGCAGCAGTGAGGAATATTGGACAATGGACGGAAGTCTGATCCAGCCATGCCGCGTGTAGGAAGACTGCCCTATGGGTTGTAAACTACTTTTATACAGGAAGAATAAGATCTACGTGTAGATTGATGACGGTACTGTAAGAATAAGGACCGGCTAACTCC…
	121_1H1Y_190	>190	MCCC 1H01170	1H1Y	Gelidium sp. (H)	Red algae	modified VY/2	15_10_2018	Autumn	122.121	37.562	ASV31988 (99.506)	OTU_811	genus_310	99.014	99.718	0	Stappiaceae	1	0	0	0	0	0	0	1	Labrenzia	1	0	0	0	0	0	0	0	d__Bacteria;p__Proteobacteria;c__Alphaproteobacteria;o__Rhizobiales;f__Stappia_f;g__Labrenzia;s__Labrenzia alba;OUT__OTU_811,99.014	d__Bacteria;p__Proteobacteria;c__Alphaproteobacteria;o__Rhizobiales;f__Stappiaceae;g__Labrenzia;s__Labrenzia sp. R-66640;OUT__OTU_811,99.718	d__Bacteria;p__Proteobacteria;c__Alphaproteobacteria;o__Rhizobiales;f__Stappiaceae;g__Roseibium;s__Roseibium sp003075075,99.718	GGAACCTACCTTTAGGTACGGAACAACAGTTGGAAACGACTGCTAATACCGTATGTGCCCTATGGGGGAAAGATTTATCGCCTAAGGATGGGCCCGCGTTGGATTAGCTAGTTGGTGGGGTAATGGCCTACCAAGGCGACGATCCATAGCTGGTCTGAGAGGATGATCAGCCACACTGGGACTGAGACACGGCCCAGACTCCTACGGGAGGCAGCAGTGGGGAATATTGGACAATGGGGGCAACCCTGATCCAGCCATGCCGCGTGAGTGATGAAGGCCCTAGGGTTGTAAAGCTCTTTCAGCGAGGAGGATAATGACGTTACTCGCAGAAGAAGCCCCGGCTAACTTCGTGCCAGCAGCCGCGGTAATACGAAGGGGGCTAGCGTTGTTCGGAATCAC…
	122_1H1Y_192	>192	#N/A	1H1Y	Gelidium sp. (H)	Red algae	modified VY/2	15_10_2018	Autumn	122.121	37.562	ASV35389 (99.07)	OTU_26	genus_21	99.437	100	0	Halomonadaceae	0	0	0	0	0	0	0	0	Halomonas	1	0	0	0	0	0	0	0	d__Bacteria;p__Proteobacteria;c__Gammaproteobacteria;o__Oceanospirillales;f__Halomonadaceae;g__Halomonas;s__Halomonas zhaodongensis;OUT__OTU_26,99.437	d__Bacteria;p__Proteobacteria;c__Gammaproteobacteria;o__Oceanospirillales;f__Halomonadaceae;g__Halomonas;s__Halomonas sp. HL42;OUT__OTU_26,100	d__Bacteria;p__Proteobacteria;c__Gammaproteobacteria;o__Pseudomonadales;f__Halomonadaceae;g__Halomonas;s__Halomonas alkaliantarctica_A,99.859	GACGGGTGAGTAATGCATAGGAATCTACCCGGTAGTGGGGGATAACCTGGGGAAACCCAGGCTAATACCGCATACGTCCTACGGGAGAAAGGGGGCTCCGGCTCCCGCTATCGGATGAGCCTATGTCGGATTAGCTAGTTGGTGAGGTAAAGGCTCACCAAGGCAACGATCCGTAGCTGGTCTGAGAGGATGATCAGCCACATCGGGACTGAGACACGGCCCGAACTCCTACGGGAGGCAGCAGTGGGGAATATTGGACAATGGGGGGAACCCTGATCCAGCCATGCCGCGTGTGTGAAGAAGGCCTTCGGGTTGTAAAGCACTTTCAGCGAGGAAGAACGCCTAGTGGTTAATACCCATTAGGAAAGACATCACTCGCAGAAGAAGCACCGGCTAACT…
	123_1H1Y_194	>194	#N/A	1H1Y	Gelidium sp. (H)	Red algae	modified VY/2	15_10_2018	Autumn	122.121	37.562	ASV21698 (100)	OTU_10	genus_9	100	100	0	Bacillaceae	0	0	0	0	0	0	0	0	Bacillus	1	0	0	0	0	0	0	0	d__Bacteria;p__Firmicutes;c__Bacilli;o__Bacillales;f__Bacillaceae;g__Bacillus;s__Bacillus siamensis;OUT__OTU_10,100	d__Bacteria;p__Firmicutes;c__Bacilli;o__Bacillales;f__Bacillaceae;g__Bacillus;s__Bacillus sp.;OUT__OTU_10,100	d__Bacteria;p__Firmicutes;c__Bacilli;o__Bacillales;f__Bacillaceae;g__Bacillus;s__Bacillus siamensis,100	TGAGTAACACGTGGGTAACCTGCCTGTAAGACTGGGATAACTCCGGGAAACCGGGGCTAATACCGGATGGTTGTTTGAACCGCATGGTTCAGACATAAAAGGTGGCTTCGGCTACCACTTACAGATGGACCCGCGGCGCATTAGCTAGTTGGTGAGGTAACGGCTCACCAAGGCGACGATGCGTAGCCGACCTGAGAGGGTGATCGGCCACACTGGGACTGAGACACGGCCCAGACTCCTACGGGAGGCAGCAGTAGGGAATCTTCCGCAATGGACGAAAGTCTGACGGAGCAACGCCGCGTGAGTGATGAAGGTTTTCGGATCGTAAAGCTCTGTTGTTAGGGAAGAACAAGTGCCGTTCAAATAGGGCGGCACCTTGACGGTACCTAACCAGAAAGC…
	124_1H1Y_195	>195	MCCC 1H00964	1H1Y	Gelidium sp. (H)	Red algae	modified VY/2	15_10_2018	Autumn	122.121	37.562	ASV21698 (100)	OTU_10	genus_9	100	100	0	Bacillaceae	0	0	0	0	0	0	0	0	Bacillus	1	0	0	0	0	0	0	0	d__Bacteria;p__Firmicutes;c__Bacilli;o__Bacillales;f__Bacillaceae;g__Bacillus;s__Bacillus siamensis;OUT__OTU_10,100	d__Bacteria;p__Firmicutes;c__Bacilli;o__Bacillales;f__Bacillaceae;g__Bacillus;s__Bacillus sp.;OUT__OTU_10,100	d__Bacteria;p__Firmicutes;c__Bacilli;o__Bacillales;f__Bacillaceae;g__Bacillus;s__Bacillus siamensis,100	GTGAGTAACACGTGGGTAACCTGCCTGTAAGACTGGGATAACTCCGGGAAACCGGGGCTAATACCGGATGGTTGTTTGAACCGCATGGTTCAGACATAAAAGGTGGCTTCGGCTACCACTTACAGATGGACCCGCGGCGCATTAGCTAGTTGGTGAGGTAACGGCTCACCAAGGCGACGATGCGTAGCCGACCTGAGAGGGTGATCGGCCACACTGGGACTGAGACACGGCCCAGACTCCTACGGGAGGCAGCAGTAGGGAATCTTCCGCAATGGACGAAAGTCTGACGGAGCAACGCCGCGTGAGTGATGAAGGTTTTCGGATCGTAAAGCTCTGTTGTTAGGGAAGAACAAGTGCCGTTCAAATAGGGCGGCACCTTGACGGTACCTAACCAGAAAG…
	125_1H1Y_196	>196	#N/A	1H1Y	Gelidium sp. (H)	Red algae	modified VY/2	15_10_2018	Autumn	122.121	37.562	ASV32602 (100)	OTU_103	genus_58	99.859	99.859	0	Rhodobacteraceae	1	1	1	1	1	1	1	4	Epibacterium	#N/A	0	0	0	0	0	0	0	d__Bacteria;p__Proteobacteria;c__Alphaproteobacteria;o__Rhodobacterales;f__Rhodobacteraceae;g__Epibacterium;s__Epibacterium ulvae;OUT__OTU_103,99.859	d__Bacteria;p__Proteobacteria;c__Alphaproteobacteria;o__Rhodobacterales;f__Rhodobacteraceae;g__Epibacterium;s__Epibacterium ulvae;OUT__OTU_103,99.859	d__Bacteria;p__Proteobacteria;c__Alphaproteobacteria;o__Rhodobacterales;f__Rhodobacteraceae;g__Epibacterium;s__Epibacterium ulvae,99.859	GTGGGAATATACCCTTTGGTAAGGAATAGCCTCTGGAAACGGAGAGTAATACCTTATGTGCCCTTCGGGGGAAAGATTTATCGCCAAAGGATTAGCCCGCGTTAGATTAGATAGTTGGTGGGGTAATGGCCTACCAAGTCTACGATCTATAGCTGGTTTTAGAGGATGATCAGCAACACTGGGACTGAGACACGGCCCAGACTCCTACGGGAGGCAGCAGTGGGGAATCTTGGACAATGGGGGCAACCCTGATCCAGCCATGCCGCGTGAGCGATGAAGGCCTTAGGGTCGTAAAACTCTTTCGCCAGAGATGATAATGACAGTATCTGGTAAAGAAACCCCGGCTAACTCCGTGCCAGCAGCCGCGGTAATACGGAGGGGGTTAGCGTTGTTCGGAAT…
	126_1H1Y_197	>197	#N/A	1H1Y	Gelidium sp. (H)	Red algae	modified VY/2	15_10_2018	Autumn	122.121	37.562	ASV32247 (100)	OTU_796	genus_301	98.736	99.437	0	Sphingomonadaceae	1	1	1	1	0	0	0	4	Erythrobacter	1	1	1	1	0	0	0	3	d__Bacteria;p__Proteobacteria;c__Alphaproteobacteria;o__Sphingomonadales;f__Erythrobacteraceae;g__Erythrobacter;s__Erythrobacter longus;OUT__OTU_796,98.736	d__Bacteria;p__Proteobacteria;c__Alphaproteobacteria;o__Sphingomonadales;f__Sphingomonadaceae;g__Erythrobacter;s__Erythrobacter sp. YT30;OUT__OTU_796,99.437	d__Bacteria;p__Proteobacteria;c__Alphaproteobacteria;o__Sphingomonadales;f__Sphingomonadaceae;g__Erythrobacter;s__Erythrobacter sp001542875,99.437	GGGAACCTGCCTTTAGGTTCGGAATAACTCAGAGAAATTTGAGCTAATACCGGATAATGTCTTCGGACCAAAGATTTATCGCCTTTAGATGGGCCCGCGTTAGATTAGATAGTTGGTGGGGTAATGGCCTACCAAGTCGACGATCTATAGCTGGTCTGAGAGGATGATCAGCCACACTGGGACTGAGACACGGCCCAGACTCCTACGGGAGGCAGCAGTGGGGAATATTGGACAATGGGCGAAAGCCTGATCCAGCAATGCCGCGTGAGTGATGAAGGCCTTAGGGTTGTAAAGCTCTTTTACTAGGGATGATAATGACAGTACCTAGAGAATAAGCTCCGGCTAACTCCGTGCCAGCAGCCGCGGTAATACGGAGGGAGCTAGCGTTGTTCGGAATTA…
	127_1H1Y_198	>198	#N/A	1H1Y	Gelidium sp. (H)	Red algae	modified VY/2	15_10_2018	Autumn	122.121	37.562	ASV32247 (100)	OTU_796	genus_301	98.736	99.437	0	Sphingomonadaceae	1	1	1	1	0	0	0	4	Erythrobacter	1	1	1	1	0	0	0	3	d__Bacteria;p__Proteobacteria;c__Alphaproteobacteria;o__Sphingomonadales;f__Erythrobacteraceae;g__Erythrobacter;s__Erythrobacter longus;OUT__OTU_796,98.736	d__Bacteria;p__Proteobacteria;c__Alphaproteobacteria;o__Sphingomonadales;f__Sphingomonadaceae;g__Erythrobacter;s__Erythrobacter sp. YT30;OUT__OTU_796,99.437	d__Bacteria;p__Proteobacteria;c__Alphaproteobacteria;o__Sphingomonadales;f__Sphingomonadaceae;g__Erythrobacter;s__Erythrobacter sp001542875,99.437	GAACCTGCCTTTAGGTTCGGAATAACTCAGAGAAATTTGAGCTAATACCGGATAATGTCTTCGGACCAAAGATTTATCGCCTTTAGATGGGCCCGCGTTAGATTAGATAGTTGGTGGGGTAATGGCCTACCAAGTCGACGATCTATAGCTGGTCTGAGAGGATGATCAGCCACACTGGGACTGAGACACGGCCCAGACTCCTACGGGAGGCAGCAGTGGGGAATATTGGACAATGGGCGAAAGCCTGATCCAGCAATGCCGCGTGAGTGATGAAGGCCTTAGGGTTGTAAAGCTCTTTTACTAGGGATGATAATGACAGTACCTAGAGAATAAGCTCCGGCTAACTCCGTGCCAGCAGCCGCGGTAATACGGAGGGAGCTAGCGTTGTTCGGAATTACT…
	128_1H1Y_201	>201	#N/A	1H1Y	Gelidium sp. (H)	Red algae	modified VY/2	15_10_2018	Autumn	122.121	37.562	ASV33235 (99.506)	OTU_1094	genus_301	98.729	98.729	0	Sphingomonadaceae	1	1	1	1	0	0	0	4	Erythrobacter	1	1	1	1	0	0	0	3	d__Bacteria;p__Proteobacteria;c__Alphaproteobacteria;o__Sphingomonadales;f__Erythrobacteraceae;g__Erythrobacter;s__Erythrobacter longus;OUT__OTU_1094,98.729	d__Bacteria;p__Proteobacteria;c__Alphaproteobacteria;o__Sphingomonadales;f__Sphingomonadaceae;g__Erythrobacter;s__Erythrobacter vulgaris;OUT__OTU_1094,98.729	d__Bacteria;p__Proteobacteria;c__Alphaproteobacteria;o__Sphingomonadales;f__Sphingomonadaceae;g__Erythrobacter;s__Erythrobacter longus,98.729	TTGGAATAACTCAGAGAAATTTGAGCTAATACCAAATAATGTCTTCGGACCAAAGATTTATCGCCTTTAGATGGGCCCGCGTTAGATTAGATAGTTGGTGGGGTAATGGCCTACCAAGTCGACGATCTATAGCTGGTCTGAGAGGATGATCAGCCACACTGGGACTGAGACACGGCCCAGACTCCTACGGGAGGCAGCAGTGGGGAATATTGGACAATGGGCGAAAGCCTGATCCAGCAATGCCGCGTGAGTGATGAAGGCCTTAGGGTTGTAAAGCTCTTTTACTAGGGATGATAATGACAGTACCTAGAGAATAAGCTCCGGCTAACTCCGTGCCAGCAGCCGCGGTAATACGGAGGGAGCTAGCGTTGTTCGGAATTACTGGGCGTAAAGCGCGCG…
	129_1H1Y_202	>202	#N/A	1H1Y	Gelidium sp. (H)	Red algae	modified VY/2	15_10_2018	Autumn	122.121	37.562	ASV3774 (100)	OTU_410	genus_182	99.859	99.859	0	Flavobacteriaceae	1	1	1	1	1	1	1	4	Aquimarina	1	1	1	0	1	0	0	3	d__Bacteria;p__Bacteroidetes;c__Flavobacteriia;o__Flavobacteriales;f__Flavobacteriaceae;g__Aquimarina;s__Aquimarina latercula;OUT__OTU_410,99.859	d__Bacteria;p__Bacteroidetes;c__Bacteroidia;o__Flavobacteriales;f__Flavobacteriaceae;g__Aquimarina;s__Aquimarina latercula DSM 2041;OUT__OTU_410,99.859	d__Bacteria;p__Bacteroidota;c__Bacteroidia;o__Flavobacteriales;f__Flavobacteriaceae;g__Aquimarina;s__Aquimarina sp900299505,99.859	TGCGTAACGCGTATAGAACCTACCTTATAGTAAGGGATAGCCCAGAGAAATTTGGATTAATACCTTATAGTATGATAAGATGGCATCATTTAATCATTAAAGATTTATTGCTATAAGATGGCTATGCGTTCTATTAGCTAGTTGGTATGGTAACGGCATACCAAGGCAACGATAGATAGGGGTCCTGAGAGGGAGATCCCCCACACTGGTACTGAGACACGGACCAGACTCCTACGGGAGGCAGCAGTGAGGAATATTGGACAATGGAGGCAACTCTGATCCAGCCATGCCGCGTGTAGGAAGACTGCCCTATGGGTTGTAAACTACTTTTATAGAGGAAGAAACAGTTCCACGTGTGGAACTCTGACGGTACTCTACGAATAAGGATCGGCTAACTCC…
	130_1H1Y_203	>203	#N/A	1H1Y	Gelidium sp. (H)	Red algae	modified VY/2	15_10_2018	Autumn	122.121	37.562	ASV32157 (100)	OTU_934	genus_325	97.373	99.015	1	Rhodobacteraceae	1	1	1	1	1	1	1	4	Tateyamaria	1	0	0	0	0	0	0	0	d__Bacteria;p__Proteobacteria;c__Alphaproteobacteria;o__Rhodobacterales;f__Rhodobacteraceae;g__Thalassobius;s__Thalassobius litorarius;OUT__OTU_934,97.373	d__Bacteria;p__Proteobacteria;c__Alphaproteobacteria;o__Rhodobacterales;f__Rhodobacteraceae;g__Tateyamaria;s__uncultured bacterium;OUT__OTU_934,99.015	d__Bacteria;p__Proteobacteria;c__Alphaproteobacteria;o__Rhodobacterales;f__Rhodobacteraceae;g__Tateyamaria;s__Tateyamaria sp900143535,97.701	TAACGCGTGGGAACATACCCTTCTCTACGGAATAGCCATTGGAAACGATGAGTAATACCGTATACGCCCTTCGGGGGAAAGATTTATCGGAGATGGATTGGCCCGCGTTAGATTAGATAGTTGGTGGGGTAACGGCCTACCAAGTCTACGATCTATAGCTGGTTTTAGAGGATGATCAGCAACACTGGGACTGAGACACGGCCCAGACTCCTACGGGAGGCAGCAGTGGGGAATCTTAGACAATGGGCGCAAGCCTGATCTAGCCATGCCGCGTGTGTGATGAAGGCCCTAGGGTCGTAAAGCACTTTCGCCAGGGATGATAATGACAGTACCTGGTAAAGAAACCCCGGCTAACTCCGTGCCAGCAGCCGCGGTAATACGGAGGGGGTTAGCGTTGTT…
	131_1H1Y_204	>204	MCCC 1H00891	1H1Y	Gelidium sp. (H)	Red algae	modified VY/2	15_10_2018	Autumn	122.121	37.562	ASV33823 (99.754)	OTU_947	genus_323	97.887	99.859	1	Rhodobacteraceae	1	1	1	1	1	1	1	4	Roseobacter	1	0	0	0	0	0	0	0	d__Bacteria;p__Proteobacteria;c__Alphaproteobacteria;o__Rhodobacterales;f__Rhodobacteraceae;g__Sulfitobacter;s__Sulfitobacter mediterraneus;OUT__OTU_947,97.887	d__Bacteria;p__Proteobacteria;c__Alphaproteobacteria;o__Rhodobacterales;f__Rhodobacteraceae;g__Roseobacter;s__Roseobacter sp. DG889;OUT__OTU_947,99.859	d__Bacteria;p__Proteobacteria;c__Alphaproteobacteria;o__Rhodobacterales;f__Rhodobacteraceae;g__Roseobacter;s__Roseobacter litoralis_A,97.887	ATACCCTTTTCTACGGAATAGCCTCGGGAAACTGAGAGTAATACCGTATACGCCCCTCGGGGGAAAGATTTATCGGTGAAGGATTGGCCCGCGTTAGATTAGATAGTTGGTGGGGTAACGGCCTACCAAGTCTACGATCTATAGCTGGTTTTAGAGGACGATCAGCAACACTGGGACTGAGACACGGCCCAGACTCCTACGGGAGGCAGCAGTGGGGAATCTTAGACAATGGGCGAAAGCCTGATCTAGCGATGCCGCGTGAGTGATGAAGGCCCTAGGGTCGTAAAGCTCTTTCGCCAGGGATGATAATGACAGTACCTGGTAAAGAAACCCCGGCTAACTCCGTGCCAGCAGCCGCGGTAATACGGAGGGGGTTAGCGTTGTTCGGAATTACTGGGC…
	132_1H1Y_206	>206	#N/A	1H1Y	Gelidium sp. (H)	Red algae	modified VY/2	15_10_2018	Autumn	122.121	37.562	ASV32007 (100)	OTU_335	genus_110	94.789	97.75	1	Cellvibrionaceae	1	1	0	0	0	0	0	2	Eionea	#N/A	0	0	0	0	0	0	0	d__Bacteria;p__Proteobacteria;c__Gammaproteobacteria;o__Cellvibrionales;f__Cellvibrionaceae;g__Eionea;s__Eionea flava;OUT__OTU_335,94.789	d__Bacteria;p__Proteobacteria;c__Gammaproteobacteria;o__Cellvibrionales;f__Cellvibrionaceae;g__uncultured;s__uncultured bacterium;OUT__OTU_335,97.75	d__Bacteria;p__Proteobacteria;c__Gammaproteobacteria;o__Pseudomonadales;f__Cellvibrionaceae;g__Teredinibacter;s__Teredinibacter sp000966245,NA	ACGCGTGGGAATCTACCGAGTAGTGGGGGACAACAGTTGGAAACGACTGCTAATACCGCATACGCCCTACGGGGGAAAGCAGGGGATCTTCGGACCTTGCGCTATTTGATGAGCCCGCGTTAGATTAGCTAGATGGTGGGGTAAAGGCCTACCATGGCGACGATCTATAGCTGGTCTGAGAGGATGATCAGCCACACTGGAACTGAGACACGGTCCAGACTCCTACGGGAGGCAGCAGTGGGGAATATTGGGCAATGGGCGAAAGCCTGACCCAGCCATGCCGCGTGTGTGAAGAAGGCTCTAGGGTTGTAAAGCACTTTAAGTAGGGAGGAAAGGTTGTAGTTTAATACGCTGCGACTGTGACGTTACCTACAGAATAAGCACCGGCTAACTCCGTGC…
	133_1H1Y_207	>207	#N/A	1H1Y	Gelidium sp. (H)	Red algae	modified VY/2	15_10_2018	Autumn	122.121	37.562	ASV32007 (100)	OTU_335	genus_110	94.789	97.75	1	Cellvibrionaceae	1	1	0	0	0	0	0	2	Eionea	#N/A	0	0	0	0	0	0	0	d__Bacteria;p__Proteobacteria;c__Gammaproteobacteria;o__Cellvibrionales;f__Cellvibrionaceae;g__Eionea;s__Eionea flava;OUT__OTU_335,94.789	d__Bacteria;p__Proteobacteria;c__Gammaproteobacteria;o__Cellvibrionales;f__Cellvibrionaceae;g__uncultured;s__uncultured bacterium;OUT__OTU_335,97.75	d__Bacteria;p__Proteobacteria;c__Gammaproteobacteria;o__Pseudomonadales;f__Cellvibrionaceae;g__Teredinibacter;s__Teredinibacter sp000966245,NA	ACGCGTGGGAATCTACCGAGTAGTGGGGGACAACAGTTGGAAACGACTGCTAATACCGCATACGCCCTACGGGGGAAAGCAGGGGATCTTCGGACCTTGCGCTATTTGATGAGCCCGCGTTAGATTAGCTAGATGGTGGGGTAAAGGCCTACCATGGCGACGATCTATAGCTGGTCTGAGAGGATGATCAGCCACACTGGAACTGAGACACGGTCCAGACTCCTACGGGAGGCAGCAGTGGGGAATATTGGGCAATGGGCGAAAGCCTGACCCAGCCATGCCGCGTGTGTGAAGAAGGCTCTAGGGTTGTAAAGCACTTTAAGTAGGGAGGAAAGGTTGTAGTTTAATACGCTGCGACTGTGACGTTACCTACAGAATAAGCACCGGCTAACTCCGTGC…
	134_1H1Y_208	>208	#N/A	1H1Y	Gelidium sp. (H)	Red algae	modified VY/2	15_10_2018	Autumn	122.121	37.562	#N/A	OTU_25	genus_20	97.557	97.857	1	Cellvibrionaceae	1	1	0	0	0	0	0	2	Pseudoteredinibacter	#N/A	0	0	0	0	0	0	0	d__Bacteria;p__Proteobacteria;c__Gammaproteobacteria;o__Cellvibrionales;f__Cellvibrionaceae;g__Pseudoteredinibacter;s__Pseudoteredinibacter isoporae;OUT__OTU_25,97.557	d__Bacteria;p__Proteobacteria;c__Gammaproteobacteria;o__Cellvibrionales;f__Cellvibrionaceae;g__Pseudoteredinibacter;s__uncultured bacterium;OUT__OTU_25,97.857	d__Bacteria;p__Proteobacteria;c__Gammaproteobacteria;o__Pseudomonadales;f__Cellvibrionaceae;g__Pseudoteredinibacter;s__Pseudoteredinibacter isoporae,97.709	CTTATTAAAGCGGCGGACGGGTGAGTAACGCGTGGGAATCTACCTAGTAGTGGGGGACAACAGTTGGAAACGACTGCTAATACCGCATACGCCCTACGGGGGAAAGCGGAGGATCTTCGGACTTCGTGCTATTAGATGAGCCCGCGTGAGATTAGTTTGTTGGTGGGGTAATGGCCTACCAAGACTACGATCTCTAGCTGGTCTGAGAGGATGATCAGCCACACTGGAACTGAGACACGGTCCAGACTCCTACGGGAGGCAGCAGTGGGGAATATTGCACAATGGGGGAAACCCTGATGCAGCCATGCCGCGTGTGTGAAGAAGGCTCTAGGGTCGTAAAGCACTTTCAGTAGGGAGGAAAGGAGTGTAGTTAATACCTGCATTCTGTGACGTTACCTA…
	135_1H1Y_209	>209	#N/A	1H1Y	Gelidium sp. (H)	Red algae	modified VY/2	15_10_2018	Autumn	122.121	37.562	ASV34732 (100)	OTU_846	genus_311	99.718	99.718	0	Hyphomonadaceae	1	1	1	1	0	0	0	4	Litorimonas	#N/A	1	0	1	0	0	0	2	d__Bacteria;p__Proteobacteria;c__Alphaproteobacteria;o__Rhodobacterales;f__Hyphomonadaceae;g__Litorimonas;s__Litorimonas cladophorae;OUT__OTU_846,99.718	d__Bacteria;p__Proteobacteria;c__Alphaproteobacteria;o__Caulobacterales;f__Hyphomonadaceae;g__Litorimonas;s__Litorimonas cladophorae;OUT__OTU_846,99.718	d__Bacteria;p__Proteobacteria;c__Alphaproteobacteria;o__Caulobacterales;f__Maricaulaceae;g__Litorimonas_A;s__Litorimonas_A cladophorae,99.718	CTACCTTTCAGTACGGGACAACAGTTGGAAACGACTGCTAATACCGTATACGTCCTCCGGGAGAAAGATTTATCGCTGATAGATGGGGCCGCGTTAGATTAGCTTGTTGGTGAGGTAATGGCTCACCAAGGCGACGATCTATAGCTGGTCTGAGAGGATGATCAGCCACACTGGGACTGAGACACGGCCCAGACTCCTACGGGAGGCAGCAGTGGGGAATATTGGACAATGGGCGAAAGCCTGATCCAGCAACGCCGCGTGAATGATGAAGGCCTTAGGGTTGTAAAATTCTTTCGCTAGGGAAGATAATGACTGTACCTAGTAAAGAAGCCCCGGCTAACTCCGTGCCAGCAGCCGCGGTAATACGGAGGGGGCTAGCGTTGTTCGGAATTACTGGGC…
	136_1H1Y_212	>212	#N/A	1H1Y	Gelidium sp. (H)	Red algae	modified VY/2	15_10_2018	Autumn	122.121	37.562	ASV36702 (99.259)	OTU_746	genus_48	98.873	99.437	0	Kordiimonadaceae	0	0	0	0	0	0	0	0	Kordiimonas	#N/A	0	0	0	0	0	0	0	d__Bacteria;p__Proteobacteria;c__Alphaproteobacteria;o__Kordiimonadales;f__Kordiimonadaceae;g__Kordiimonas;s__Kordiimonas aquimaris;OUT__OTU_746,98.873	d__Bacteria;p__Proteobacteria;c__Alphaproteobacteria;o__Kordiimonadales;f__Kordiimonadaceae;g__Kordiimonas;s__uncultured bacterium;OUT__OTU_746,99.437	d__Bacteria;p__Proteobacteria;c__Alphaproteobacteria;o__Sphingomonadales;f__Kordiimonadaceae;g__Kordiimonas;s__Kordiimonas lacus,96.197	AACACGTGGGAACATGCCTTTCAGTACGGAACAACGCTTGGAAACGAGTGCTAATACCGTATACGCCCTTAGGGGGAAAGATTTATCGCTGAAAGATTGGCCCGCGCTAGATTAGCTAGTTGGTAAGGTAACGGCTTACCAAGGCGACGATCTATAGCTGGTTTGAGAGGATGATCAGCCACACTGGGACTGAGACACGGCCCAGACTCCTACGGGAGGCAGCAGTGGGGAATATTGGACAATGGGGGCAACCCTGATCCAGCGATGCCGCGTGAGTGATGAAGGCCTTAGGGTTGTAAAACTCTTTCAGGGGTGAAGATAATGACGGTAACCCCAGAAGAAGCTCCGGCTAACTCCGTGCCAGCAGCCGCGGTAATACGGAGGGAGCTAGCGTTGTTC…
	137_1H1Y_213	>213	#N/A	1H1Y	Gelidium sp. (H)	Red algae	modified VY/2	15_10_2018	Autumn	122.121	37.562	ASV33887 (100)	OTU_108	genus_325	97.209	99.836	1	Rhodobacteraceae	1	1	1	1	1	1	1	4	Tateyamaria	1	0	0	0	0	0	0	0	d__Bacteria;p__Proteobacteria;c__Alphaproteobacteria;o__Rhodobacterales;f__Rhodobacteraceae;g__Thalassobius;s__Thalassobius litorarius;OUT__OTU_108,97.209	d__Bacteria;p__Proteobacteria;c__Alphaproteobacteria;o__Rhodobacterales;f__Rhodobacteraceae;g__Tateyamaria;s__Roseobacter prionitis;OUT__OTU_108,99.836	d__Bacteria;p__Proteobacteria;c__Alphaproteobacteria;o__Rhodobacterales;f__Rhodobacteraceae;g__Tateyamaria;s__Tateyamaria sp900143535,97.537	TAACGCGTGGGAACGTACCCTTGTCTACGGAATAGCCTTTGGAAACGAAGAGTAATACCGTATACGCCCTTCGGGGGAAAGATTTATCGGACAAGGATCGGCCCGCGTTAGATTAGATAGTTGGTGGGGTAACGGCCTACCAAGTCTACGATCTATAGCTGGTTTTAGAGGATGATCAGCAACACTGGGACTGAGACACGGCCCAGACTCCTACGGGAGGCAGCAGTGGGGAATCTTAGACAATGGGCGAAAGCCTGATCTAGCCATGCCGCGTGAGTGATGAAGGCCCTAGGGTCGTAAAGCTCTTTCGCCAGGGATGATAATGACAGTACCTGGTAAAGAAACCCCGGCTAACTCCGTGCCAGCAGCCGCGGTAATACGGAGGGGGTTAGCGTTGTT…
	138_1H1Y_214	>214	#N/A	1H1Y	Gelidium sp. (H)	Red algae	modified VY/2	15_10_2018	Autumn	122.121	37.562	ASV32749 (100)	OTU_226	genus_14	96.208	98.028	1	Halomonadaceae	0	0	0	0	0	0	0	0	Halomonas	1	0	0	0	0	0	0	0	d__Bacteria;p__Proteobacteria;c__Gammaproteobacteria;o__Oceanospirillales;f__Halomonadaceae;g__Halomonas;s__Halomonas ilicicola;OUT__OTU_226,96.208	d__Bacteria;p__Proteobacteria;c__Gammaproteobacteria;o__Oceanospirillales;f__Halomonadaceae;g__Halomonas;s__Halomonas sp. PR-M31;OUT__OTU_226,98.028	d__Bacteria;p__Proteobacteria;c__Gammaproteobacteria;o__Pseudomonadales;f__Halomonadaceae;g__Pistricoccus;s__Pistricoccus aurantiacus,95.64	GCGGCGGACGGGTGAGTAATGCATAGGAATCTACCCAGTAGCGGGGGATAACCTGGGGAAACCCAGGCTAATACCGCATACGTCCTACGGGAGAAAGCGGGGGACCTTCGGGCCTCGCACTATTGGATGAGCCTATGTCGGATTAGCTGGTTGGTGAGGTAACGGCTCACCAAGGCGACGATCCGTAGCTGGTCTGAGAGGATGATCAGCCACATCGGGACTGAGACACGGCCCGAACTCCTACGGGAGGCAGCAGTGGGGAATATTGGACAATGGGCGCAAGCCTGATCCAGCCATGCCGCGTGTGTGAAGAAGGCTTTCGGGTTGTAAAGCACTTTCAGTGGGGAAGAACGCCTCGGGGTTAATAGTCCCGAGGAAAGACATCACCCACAGAAGAAG…
	139_1H1Y_215	>215	#N/A	1H1Y	Gelidium sp. (H)	Red algae	modified VY/2	15_10_2018	Autumn	122.121	37.562	ASV31954 (100)	OTU_949	genus_58	100	100	0	Rhodobacteraceae	1	1	1	1	1	1	1	4	Ruegeria	1	0	1	1	1	1	0	3	d__Bacteria;p__Proteobacteria;c__Alphaproteobacteria;o__Rhodobacterales;f__Rhodobacteraceae;g__Ruegeria;s__Ruegeria atlantica;OUT__OTU_949,100	d__Bacteria;p__Proteobacteria;c__Alphaproteobacteria;o__Rhodobacterales;f__Rhodobacteraceae;g__Ruegeria;s__Ruegeria sp. SOVto4;OUT__OTU_949,100	d__Bacteria;p__Proteobacteria;c__Alphaproteobacteria;o__Rhodobacterales;f__Rhodobacteraceae;g__Ruegeria;s__Ruegeria sp900143525,100	GGAACATACCCTTTGGTACGGAATAGCCTCTGGAAACGGAGAGTAATACCGTATGAGCCCTTCGGGGGAAAGATTTATCGCCAAAGGATTGGCCCGCGTTAGATTAGGTAGTTGGTGGGGTAATGGCCTACCAAGCCTACGATCTATAGCTGGTTTTAGAGGATGATCAGCAACACTGGGACTGAGACACGGCCCAGACTCCTACGGGAGGCAGCAGTGGGGAATCTTGGACAATGGGGGCAACCCTGATCCAGCCATGCCGCGTGAGTGATGAAGGCCTTAGGGTCGTAAAGCTCTTTCGCCTGTGAAGATAATGACGGTAGCAGGTAAAGAAACCCCGGCTAACTCCGTGCCAGCAGCCGCGGTAATACGGAGGGGGTTAGCGTTGTTCGGAATTAC…
	140_1H1Y_216	>216	#N/A	1H1Y	Gelidium sp. (H)	Red algae	modified VY/2	15_10_2018	Autumn	122.121	37.562	ASV31954 (100)	OTU_949	genus_58	100	100	0	Rhodobacteraceae	1	1	1	1	1	1	1	4	Ruegeria	1	0	1	1	1	1	0	3	d__Bacteria;p__Proteobacteria;c__Alphaproteobacteria;o__Rhodobacterales;f__Rhodobacteraceae;g__Ruegeria;s__Ruegeria atlantica;OUT__OTU_949,100	d__Bacteria;p__Proteobacteria;c__Alphaproteobacteria;o__Rhodobacterales;f__Rhodobacteraceae;g__Ruegeria;s__Ruegeria sp. SOVto4;OUT__OTU_949,100	d__Bacteria;p__Proteobacteria;c__Alphaproteobacteria;o__Rhodobacterales;f__Rhodobacteraceae;g__Ruegeria;s__Ruegeria sp900143525,100	CATACCCTTTGGTACGGAATAGCCTCTGGAAACGGAGAGTAATACCGTATGAGCCCTTCGGGGGAAAGATTTATCGCCAAAGGATTGGCCCGCGTTAGATTAGGTAGTTGGTGGGGTAATGGCCTACCAAGCCTACGATCTATAGCTGGTTTTAGAGGATGATCAGCAACACTGGGACTGAGACACGGCCCAGACTCCTACGGGAGGCAGCAGTGGGGAATCTTGGACAATGGGGGCAACCCTGATCCAGCCATGCCGCGTGAGTGATGAAGGCCTTAGGGTCGTAAAGCTCTTTCGCCTGTGAAGATAATGACGGTAGCAGGTAAAGAAACCCCGGCTAACTCCGTGCCAGCAGCCGCGGTAATACGGAGGGGGTTAGCGTTGTTCGGAATTACTGGG…
	141_1H1Y_220	>220	#N/A	1H1Y	Gelidium sp. (H)	Red algae	modified VY/2	15_10_2018	Autumn	122.121	37.562	ASV32557 (100)	OTU_78	genus_318	99.577	99.437	0	Sphingomonadaceae	1	1	1	1	0	0	0	4	Erythrobacter	1	1	1	1	0	0	0	3	d__Bacteria;p__Proteobacteria;c__Alphaproteobacteria;o__Sphingomonadales;f__Erythrobacteraceae;g__Altererythrobacter;s__Altererythrobacter insulae;OUT__OTU_78,99.577	d__Bacteria;p__Proteobacteria;c__Alphaproteobacteria;o__Sphingomonadales;f__Sphingomonadaceae;g__Erythrobacter;s__Erythrobacter nanhaisediminis;OUT__OTU_78,99.437	d__Bacteria;p__Proteobacteria;c__Alphaproteobacteria;o__Sphingomonadales;f__Sphingomonadaceae;g__Erythrobacter_A;s__Erythrobacter_A aquimaris,99.437	GAACCTGCCTTTAGGTTCGGAATAACTCAGAGAAATTTGAGCTAATACCGGATAATGTCTTCGGACCAAAGATTTATCGCCTTTAGATGGGCCCGCGTTAGATTAGATAGTTGGTGGGGTAATGGCCTACCAAGTCGACGATCTATAGCTGGTCTGAGAGGATGATCAGCCACACTGGGACTGAGACACGGCCCAGACTCCTACGGGAGGCAGCAGTGGGGAATATTGGACAATGGGCGAAAGCCTGATCCAGCAATGCCGCGTGAGTGATGAAGGCCTTAGGGTTGTAAAGCTCTTTTACCAGGGATGATAATGACAGTACCTGGAGAATAAGCTCCGGCTAACTCCGTGCCAGCAGCCGCGGTAATACGGAGGGAGCTAGCGTTGTTCGGAATTACT…
	142_1H3E_221	>221	MCCC 1H00965	1H3E	Gelidium sp. (H)	Red algae	modified 2216E	15_10_2018	Autumn	122.121	37.562	#N/A	OTU_1068	genus_367	99.351	93.681	0	Flavobacteriaceae	1	1	1	1	1	1	1	4	Spongiimicrobium	#N/A	0	0	0	0	0	0	0	d__Bacteria;p__Bacteroidetes;c__Flavobacteriia;o__Flavobacteriales;f__Flavobacteriaceae;g__Arenibacter;s__Arenibacter aquaticus;OUT__OTU_1068,99.351	d__Bacteria;p__Bacteroidetes;c__Bacteroidia;o__Flavobacteriales;f__Flavobacteriaceae;g__Spongiimicrobium;s__Spongiimicrobium salis;OUT__OTU_1068,93.681	d__Bacteria;p__Bacteroidota;c__Bacteroidia;o__Flavobacteriales;f__Flavobacteriaceae;g__Arenibacter;s__Arenibacter sp003426735,NA	CTTGCTGGAAGATGGCGACCGGCGCACGGGTGCGCAACGCGTATAGAACCTGCCCCTTACCGGGGAATAGCCCAGGGAAACTTGGATTAACGCCCCATGGTATGGAAGTACGGCATCGTACCTCCATTAAAGGTTACGGTAAGGGATGGCTATGCGTCCCATTAGCTGGATGGTAGGGTAACGGCCTACCATGGCGACGATGGGTAGGGGCCCTGAGAGGGGGATCCCCCACACTGGTACTGAGACACGGACCAGACTCCTACGGGAGGCAGCAGTGAGGAATATTGGACAATGGGCGGAAGCCTGATCCAGCCATGCCGCGTGCAGGAAGACCGCCCTATGGGTCGTAAACTGCTTTTGTACGGGAAGAACAAGGGGCACGCGTGCCCTTATGACGGT…
	143_1H2E_226	>226	#N/A	1H2E	Gelidium sp. (H)	Red algae	modified 2216E	15_10_2018	Autumn	122.121	37.562	#N/A	OTU_265	genus_138	100	100	0	Microbulbiferaceae	0	0	0	0	0	0	0	0	Microbulbifer	#N/A	0	0	0	0	0	0	0	d__Bacteria;p__Proteobacteria;c__Gammaproteobacteria;o__Cellvibrionales;f__Microbulbiferaceae;g__Microbulbifer;s__Microbulbifer echini;OUT__OTU_265,100	d__Bacteria;p__Proteobacteria;c__Gammaproteobacteria;o__Cellvibrionales;f__Microbulbiferaceae;g__Microbulbifer;s__Microbulbifer epialgicus;OUT__OTU_265,100	d__Bacteria;p__Proteobacteria;c__Gammaproteobacteria;o__Pseudomonadales;f__Cellvibrionaceae;g__Microbulbifer;s__Microbulbifer sp007183175,99.437	AACGCGTGGGAAATTGCCCAGTAGTGGGGGACAACATTCGGAAACGGATGCTAATACCGCATACGCCCTACGGGGGAAAGCAGGGGATCTTCGGACCTTGTGCTACTGGATATGCCCGCGTCGGATTAGCTAGTTGGTGAGGTAATGGCTCACCAAGGCGACGATCCGTAGCTGGTCTGAGAGGATGATCAGCCACACTGGGACTGAGACACGGCCCAGACTCCTACGGGAGGCAGCAGTGGGGAATATTGGACAATGGGCGCAAGCCTGATCCAGCCATGCCGCGTGTGTGAAGAAGGCCCTAGGGTTGTAAAGCACTTTCAGCAGGGAGGAAGGCCTTAAAGCTAATACCTTTGAGGATTGACGTTACCTGCAGAAGAAGCACCGGCTAACTCCGTG…
	144_1H2E_227	>227	#N/A	1H2E	Gelidium sp. (H)	Red algae	modified 2216E	15_10_2018	Autumn	122.121	37.562	ASV31954 (100)	OTU_949	genus_58	100	100	0	Rhodobacteraceae	1	1	1	1	1	1	1	4	Ruegeria	1	0	1	1	1	1	0	3	d__Bacteria;p__Proteobacteria;c__Alphaproteobacteria;o__Rhodobacterales;f__Rhodobacteraceae;g__Ruegeria;s__Ruegeria atlantica;OUT__OTU_949,100	d__Bacteria;p__Proteobacteria;c__Alphaproteobacteria;o__Rhodobacterales;f__Rhodobacteraceae;g__Ruegeria;s__Ruegeria sp. SOVto4;OUT__OTU_949,100	d__Bacteria;p__Proteobacteria;c__Alphaproteobacteria;o__Rhodobacterales;f__Rhodobacteraceae;g__Ruegeria;s__Ruegeria sp900143525,100	ACGGAATAGCCTCTGGAAACGGAGAGTAATACCGTATGAGCCCTTCGGGGGAAAGATTTATCGCCAAAGGATTGGCCCGCGTTAGATTAGGTAGTTGGTGGGGTAATGGCCTACCAAGCCTACGATCTATAGCTGGTTTTAGAGGATGATCAGCAACACTGGGACTGAGACACGGCCCAGACTCCTACGGGAGGCAGCAGTGGGGAATCTTGGACAATGGGGGCAACCCTGATCCAGCCATGCCGCGTGAGTGATGAAGGCCTTAGGGTCGTAAAGCTCTTTCGCCTGTGAAGATAATGACGGTAGCAGGTAAAGAAACCCCGGCTAACTCCGTGCCAGCAGCCGCGGTAATACGGAGGGGGTTAGCGTTGTTCGGAATTACTGGGCGTAAAGCGCACG…
	145_1H2E_229	>229	#N/A	1H2E	Gelidium sp. (H)	Red algae	modified 2216E	15_10_2018	Autumn	122.121	37.562	ASV33235 (99.506)	OTU_812	genus_301	99.014	98.732	0	Sphingomonadaceae	1	1	1	1	0	0	0	4	Erythrobacter	1	1	1	1	0	0	0	3	d__Bacteria;p__Proteobacteria;c__Alphaproteobacteria;o__Sphingomonadales;f__Erythrobacteraceae;g__Altererythrobacter;s__Altererythrobacter insulae;OUT__OTU_812,99.014	d__Bacteria;p__Proteobacteria;c__Alphaproteobacteria;o__Sphingomonadales;f__Sphingomonadaceae;g__Erythrobacter;s__Erythrobacter vulgaris;OUT__OTU_812,98.732	d__Bacteria;p__Proteobacteria;c__Alphaproteobacteria;o__Sphingomonadales;f__Sphingomonadaceae;g__Erythrobacter;s__Erythrobacter sp009363635,98.732	GTTCGGAATAACTCAGAGAAATTTGAGCTAATACCGAATAATGTCTTCGGACCAAAGATTTATCGCCTTTAGATGGGCCCGCGTTAGATTAGATAGTTGGTGGGGTAACGGCCTACCAAGTCGACGATCTATAGCTGGTCTGAGAGGATGATCAGCCACACTGGGACTGAGACACGGCCCAGACTCCTACGGGAGGCAGCAGTGGGGAATATTGGACAATGGGCGAAAGCCTGATCCAGCAATGCCGCGTGAGTGATGAAGGCCTTAGGGTTGTAAAGCTCTTTTACTAGGGATGATAATGACAGTACCTAGAGAATAAGCTCCGGCTAACTCCGTGCCAGCAGCCGCGGTAATACGGAGGGAGCTAGCGTTGTTCGGAATTACTGGGCGTAAAGCGCG…
	146_1H2E_234	>234	#N/A	1H2E	Gelidium sp. (H)	Red algae	modified 2216E	15_10_2018	Autumn	122.121	37.562	ASV32584 (100)	OTU_75	genus_363	98.732	100	0	Sphingomonadaceae	1	1	1	1	0	0	0	4	Sphingorhabdus	1	0	0	0	0	0	0	0	d__Bacteria;p__Proteobacteria;c__Alphaproteobacteria;o__Sphingomonadales;f__Sphingomonadaceae;g__Parasphingorhabdus;s__Parasphingorhabdus litoris;OUT__OTU_75,98.732	d__Bacteria;p__Proteobacteria;c__Alphaproteobacteria;o__Sphingomonadales;f__Sphingomonadaceae;g__Sphingorhabdus;s__Sphingopyxis sp. MEBiC05060;OUT__OTU_75,100	d__Bacteria;p__Proteobacteria;c__Alphaproteobacteria;o__Sphingomonadales;f__Sphingomonadaceae;g__Parasphingorhabdus;s__Parasphingorhabdus sp900149705,100	ACGGAATAACTCAGAGAAATTTGTGCTAATACCGTATAATGTCGCAAGACCAAAGATTTATCGCCCTTTGATGAACCCGCGTAAGATTAGCTTGTTGGTGAGGTAAAGGCTCACCAAGGCGACGATCTTTAGCTGGTCTGAGAGGATGATCAGCCACACTGGGACTGAGACACGGCCCAGACTCCTACGGGAGGCAGCAGTGGGGAATATTGGACAATGGGGGAAACCCTGATCCAGCAATGCCGCGTGAGTGATGAAGGCCTTAGGGTCGTAAAGCTCTTTTACTAGGGATGATAATGACAGTACCTAGAGAATAAGCTCCGGCTAACTCCGTGCCAGCAGCCGCGGTAATACGGAGGGAGCTAGCGTTGTTCGGAATTACTGGGCGTAAAGCGCGCG…
	147_1H2E_236	>236	#N/A	1H2E	Gelidium sp. (H)	Red algae	modified 2216E	15_10_2018	Autumn	122.121	37.562	#N/A	OTU_660	genus_267	100	100	0	Nocardiaceae	0	0	0	0	0	0	0	0	Williamsia	#N/A	0	0	0	0	0	0	0	d__Bacteria;p__Actinobacteria;c__Actinomycetia;o__Mycobacteriales;f__Gordoniaceae;g__Williamsia;s__Williamsia spongiae;OUT__OTU_660,100	d__Bacteria;p__Actinobacteria;c__Actinobacteria;o__Corynebacteriales;f__Nocardiaceae;g__Williamsia;s__Williamsia sp. XBGSY11;OUT__OTU_660,100	d__Bacteria;p__Actinobacteriota;c__Actinomycetia;o__Mycobacteriales;f__Mycobacteriaceae;g__Williamsia_A;s__Williamsia_A herbipolensis,97.067	ACACGTGGGTGATCTGCCTCGTACTCTGGGATAAGCCTGGGAAACTGGGTCTAATACTGGATATGACCTGCTCTCGCATGGGGGTTGGTGGAAAGTTTTTCGGTACGAGATGGGCCCGCGGCCTATCAGCTTGTTGGTGGGGTAATGGCCTACCAAGGCGACGACGGGTAGCCGGCCTGAGAGGGCGACCGGCCACACTGGGACTGAGACACGGCCCAGACTCCTACGGGAGGCAGCAGTGGGGAATATTGCACAATGGGCGCAAGCCTGATGCAGCGACGCCGCGTGAGGGATGACGGCCTTCGGGTTGTAAACCTCTTTCACCAGGGGCGAATTAGGACGGTACCTGGAGAAGAAGCACCGGCCAACTACGTGCCAGCAGCCGCGGTAATACGTAGG…
	148_1H2E_240	>240	#N/A	1H2E	Gelidium sp. (H)	Red algae	modified 2216E	15_10_2018	Autumn	122.121	37.562	ASV21762 (99.535)	OTU_11	genus_184	100	100	0	Bacillaceae	0	0	0	0	0	0	0	0	Bacillus	1	0	0	0	0	0	0	0	d__Bacteria;p__Firmicutes;c__Bacilli;o__Bacillales;f__Bacillaceae;g__Bacillus;s__Bacillus altitudinis;OUT__OTU_11,100	d__Bacteria;p__Firmicutes;c__Bacilli;o__Bacillales;f__Bacillaceae;g__Bacillus;s__Bacillus sp.;OUT__OTU_11,100	d__Bacteria;p__Actinobacteriota;c__Actinomycetia;o__Mycobacteriales;f__Micromonosporaceae;g__Glycomyces;s__Glycomyces dulcitolivorans,100	CGGGTGAGTAACACGTGGGTAACCTGCCTGTAAGACTGGGATAACTCCGGGAAACCGGAGCTAATACCGGATAGTTCCTTGAACCGCATGGTTCAAGGATGAAAGACGGTTTCGGCTGTCACTTACAGATGGACCCGCGGCGCATTAGCTAGTTGGTGAGGTAACGGCTCACCAAGGCGACGATGCGTAGCCGACCTGAGAGGGTGATCGGCCACACTGGGACTGAGACACGGCCCAGACTCCTACGGGAGGCAGCAGTAGGGAATCTTCCGCAATGGACGAAAGTCTGACGGAGCAACGCCGCGTGAGTGATGAAGGTTTTCGGATCGTAAAGCTCTGTTGTTAGGGAAGAACAAGTGCAAGAGTAACTGCTTGCACCTTGACGGTACCTAACCAGAA…
	149_1H2E_241	>241	MCCC 1H00892	1H2E	Gelidium sp. (H)	Red algae	modified 2216E	15_10_2018	Autumn	122.121	37.562	ASV36144 (100)	OTU_101	genus_364	98.592	99.155	1	Rhodobacteraceae	1	1	1	1	1	1	1	4	Yoonia-Loktanella	1	1	1	1	0	0	0	3	d__Bacteria;p__Proteobacteria;c__Alphaproteobacteria;o__Rhodobacterales;f__Rhodobacteraceae;g__Yoonia;s__Loktanella acticola;OUT__OTU_101,98.592	d__Bacteria;p__Proteobacteria;c__Alphaproteobacteria;o__Rhodobacterales;f__Rhodobacteraceae;g__Loktanella;s__Loktanella rosea;OUT__OTU_101,99.155	d__Bacteria;p__Proteobacteria;c__Alphaproteobacteria;o__Rhodobacterales;f__Rhodobacteraceae;g__Yoonia;s__Yoonia sp003201935,98.873	GAATAGCCTCGGGAAACTGAGAGTAATACCGTATACGCCCTTCGGGGGAAAGATTTATCGGTGAAGGATTAGCCCGCGTCTGATTAGATAGTTGGTGGGGTAACGGCCTACCAAGTCTACGATCAGTAGCTGGTTTGAGAGGATGATCAGCAACACTGGGACTGAGACACGGCCCAGACTCCTACGGGAGGCAGCAGTGGGGAATCTTAGACAATGGGCGCAAGCCTGATCTAGCCATGCCGCGTGAGTGACGAAGGCCCTAGGGTCGTAAAGCTCTTTCGCCAGGGATGATAATGACAGTACCTGGTAAAGAAACCCCGGCTAACTCCGTGCCAGCAGCCGCGGTAATACGGAGGGGGTTAGCGTTGTTCGGAATTACTGGGCGTAAAGCGTACGTAG…
	150_1H2E_243	>243	#N/A	1H2E	Gelidium sp. (H)	Red algae	modified 2216E	15_10_2018	Autumn	122.121	37.562	#N/A	OTU_1100	genus_235	98.873	98.873	0	Flavobacteriaceae	1	1	1	1	1	1	1	4	Croceitalea	#N/A	0	0	1	0	0	0	1	d__Bacteria;p__Bacteroidetes;c__Flavobacteriia;o__Flavobacteriales;f__Flavobacteriaceae;g__Croceitalea;s__Croceitalea eckloniae;OUT__OTU_1100,98.873	d__Bacteria;p__Bacteroidetes;c__Bacteroidia;o__Flavobacteriales;f__Flavobacteriaceae;g__Croceitalea;s__Croceitalea eckloniae;OUT__OTU_1100,98.873	d__Bacteria;p__Bacteroidota;c__Bacteroidia;o__Flavobacteriales;f__Flavobacteriaceae;g__Muricauda;s__Muricauda lutimaris,94.789	ACGCGTATGGAACCTACCTTTGTCAGGGGAATAGCCCAGAGAAATTTGGATTAATGCCCCATGGTACCACATTATTGCATGATATAGTGGTTAAAGATTTATCGGACAAAGATGGCCATGCGTGCCATTAGCTGGTTGGTAAGGTAACGGCTTACCAAGGCAACGATGGTTAGGGGCCCTGAGAGGGGGATCCCCCACACTGGTACTGAGACACGGACCAGACTCCTACGGGAGGCAGCAGTGAGGAATATTGGACAATGGGCGGGAGCCTGATCCAGCCATGCCGCGTGCAGGATGACGGCCCTACGGGTTGTAAACTGCTTTTATACGGGAAGAAACGCACCTACGTGTAGGTGTCTGACGGTACCGTAAGAATAAGGACCGGCTAACTCCGTGCCA…
	151_1H2E_245	>245	MCCC 1H00934	1H2E	Gelidium sp. (H)	Red algae	modified 2216E	15_10_2018	Autumn	122.121	37.562	ASV35235 (100)	OTU_73	genus_51	98.226	99.586	1	Sphingomonadaceae	1	1	1	1	0	0	0	4	Sphingorhabdus	1	0	0	0	0	0	0	0	d__Bacteria;p__Proteobacteria;c__Alphaproteobacteria;o__Sphingomonadales;f__Sphingomonadaceae;g__Parasphingorhabdus;s__Parasphingorhabdus litoris;OUT__OTU_73,98.226	d__Bacteria;p__Proteobacteria;c__Alphaproteobacteria;o__Sphingomonadales;f__Sphingomonadaceae;g__Sphingorhabdus;s__uncultured bacterium;OUT__OTU_73,99.586	d__Bacteria;p__Proteobacteria;c__Alphaproteobacteria;o__Sphingomonadales;f__Sphingomonadaceae;g__Parasphingorhabdus;s__Parasphingorhabdus sp012516475,99.19	AAACTTGAGAGTTTGATCCTGGCTCAGAACGAACGCTGGCGGCATGCTTAACACATGCAAGTCGAACGAGATCTTCGGATCTAGTGGCGCACGGGTGCGTAACGCGTGGGGATCTACCAAAGGGTACGGAATAACTCAGAGAAATTTGTGCTAATACCGTATAATGTCGCAAGACCAAAGATTTATCGCCTTTTGATGAACCCGCGTAAGATTAGCTTGTTGGTGAGGTAAAGGCTCACCAAGGCGACGATCTTTAGCTGGTCTGAGAGGATGATCAGCCACACTGGGACTGAGACACGGCCCAGACTCCTACGGGAGGCAGCAGTGGGGAATATTGGACAATGGGCGAAAGCCTGATCCAGCAATGCCGCGTGAGTGATGAAGGCCTTAGGGTCGTAA…
	152_1H2E_246	>246	#N/A	1H2E	Gelidium sp. (H)	Red algae	modified 2216E	15_10_2018	Autumn	122.121	37.562	ASV33823 (99.506)	OTU_947	genus_323	98.349	99.686	1	Rhodobacteraceae	1	1	1	1	1	1	1	4	Roseobacter	1	0	0	0	0	0	0	0	d__Bacteria;p__Proteobacteria;c__Alphaproteobacteria;o__Rhodobacterales;f__Rhodobacteraceae;g__Sulfitobacter;s__Sulfitobacter mediterraneus;OUT__OTU_947,98.349	d__Bacteria;p__Proteobacteria;c__Alphaproteobacteria;o__Rhodobacterales;f__Rhodobacteraceae;g__Roseobacter;s__Roseobacter sp. DG889;OUT__OTU_947,99.686	d__Bacteria;p__Proteobacteria;c__Alphaproteobacteria;o__Rhodobacterales;f__Rhodobacteraceae;g__Roseobacter;s__Roseobacter sp009811755,98.506	CGGACGGGTTAGTAACGCGTGGGAACATACCCTTTTCTACGGAATAGCCTCGGGAAACTGAGAGTAATACCGTATACGCCCCTCGGGGGAAAGATTTATCGGTGAAGGATTGGCCCGCGTTAGATTAGATAGTTGGTGGGGTAACGGCCTACCAAGTCTACGATCTATAGCTGGTTTTAGAGGACGATCAGCAACACTGGGACTGAGACACGGCCCAGACTCCTACGGGAGGCAGCAGTGGGGAATCTTAGACAATGGGCGAAAGCCTGATCTAGCGATGCCGCGTGAGTGATGAAGGCCCTAGGGTCGTAAAGCTCTTTCGCCAGGGATGATAATGACAGTACCTGGTAAAGAAACCCCGGCTAACTCCGTGCCAGCAGCCGCGGTAATACGGAGGGG…
	153_1H2E_247	>247	MCCC 1H00893	1H2E	Gelidium sp. (H)	Red algae	modified 2216E	15_10_2018	Autumn	122.121	37.562	#N/A	OTU_1100	genus_235	98.873	98.873	0	Flavobacteriaceae	1	1	1	1	1	1	1	4	Croceitalea	#N/A	0	0	1	0	0	0	1	d__Bacteria;p__Bacteroidetes;c__Flavobacteriia;o__Flavobacteriales;f__Flavobacteriaceae;g__Croceitalea;s__Croceitalea eckloniae;OUT__OTU_1100,98.873	d__Bacteria;p__Bacteroidetes;c__Bacteroidia;o__Flavobacteriales;f__Flavobacteriaceae;g__Croceitalea;s__Croceitalea eckloniae;OUT__OTU_1100,98.873	d__Bacteria;p__Bacteroidota;c__Bacteroidia;o__Flavobacteriales;f__Flavobacteriaceae;g__Muricauda;s__Muricauda lutimaris,94.789	GGGTGCGGAACGCGTATGGAACCTACCTTTGTCAGGGGAATAGCCCAGAGAAATTTGGATTAATGCCCCATGGTACCACATTATTGCATGATATAGTGGTTAAAGATTTATCGGACAAAGATGGCCATGCGTGCCATTAGCTGGTTGGTAAGGTAACGGCTTACCAAGGCAACGATGGTTAGGGGCCCTGAGAGGGGGATCCCCCACACTGGTACTGAGACACGGACCAGACTCCTACGGGAGGCAGCAGTGAGGAATATTGGACAATGGGCGGGAGCCTGATCCAGCCATGCCGCGTGCAGGATGACGGCCCTACGGGTTGTAAACTGCTTTTATACGGGAAGAAACGCACCTACGTGTAGGTGTCTGACGGTACCGTAAGAATAAGGACCGGCTAAC…
	154_1H2E_248	>248	#N/A	1H2E	Gelidium sp. (H)	Red algae	modified 2216E	15_10_2018	Autumn	122.121	37.562	ASV33823 (99.506)	OTU_947	genus_45	98.028	99.437	1	Rhodobacteraceae	1	1	1	1	1	1	1	4	Roseobacter	1	0	0	0	0	0	0	0	d__Bacteria;p__Proteobacteria;c__Alphaproteobacteria;o__Rhodobacterales;f__Rhodobacteraceae;g__Sulfitobacter;s__Sulfitobacter mediterraneus;OUT__OTU_947,98.028	d__Bacteria;p__Proteobacteria;c__Alphaproteobacteria;o__Rhodobacterales;f__Rhodobacteraceae;g__Roseobacter;s__Roseobacter sp. DG889;OUT__OTU_947,99.437	d__Bacteria;p__Proteobacteria;c__Alphaproteobacteria;o__Rhodobacterales;f__Rhodobacteraceae;g__Roseobacter;s__Roseobacter litoralis_A,98.028	ACATACCCTTTTCTACGGAATAGCCTCGGGAAACTGAGAGTAATACCGTATACGCCCCTCGGGGGAAAGATTTATCGGTGAAGGATTGGCCCGCGTTAGATTAGATAGTTGGTGGGGTAACGGCCTACCAAGTCTACGATCTATAGCTGGTTTTAGAGGACGATCAGCAACACTGGGACTGAGACACGGCCCAGACTCCTACGGGAGGCAGCAGTGGGGAATCTTAGACAATGGGCGAAAGCCTGATCTAGCGATGCCGCGTGAGTGATGAAGGCCCTAGGGTCGTAAAGCTCTTTCGCCAGGGATGATAATGACAGTACCTGGTAAAGAAACCCCGGCTAACTCCGTGCCAGCAGCCGCGGTAATACGGAGGGGGTTAGCGTTGTTCGGAATTACTGG…
	155_1H2E_249	>249	MCCC 1H00876	1H2E	Gelidium sp. (H)	Red algae	modified 2216E	15_10_2018	Autumn	122.121	37.562	#N/A	OTU_496	genus_160	97.042	99.578	1	Flavobacteriaceae	1	1	1	1	1	1	1	4	Aquimarina	1	1	1	0	1	0	0	3	d__Bacteria;p__Bacteroidetes;c__Flavobacteriia;o__Flavobacteriales;f__Flavobacteriaceae;g__Aquimarina;s__Aquimarina gracilis;OUT__OTU_496,97.042	d__Bacteria;p__Bacteroidetes;c__Bacteroidia;o__Flavobacteriales;f__Flavobacteriaceae;g__Aquimarina;s__Aquimarina sp. EF1C-B1014;OUT__OTU_496,99.578	d__Bacteria;p__Bacteroidota;c__Bacteroidia;o__Flavobacteriales;f__Flavobacteriaceae;g__Aquimarina;s__Aquimarina aggregata,95.084	GGGTGCGTAACGCGTATAGAACCTACCTTATATTGGGGGATAGCCCAGAGAAATTTGGATTAATACCCCATAGTATGCTGAAGTGGCATCGCTTTAGTATTAAAGATTTATCGATATAAGATGGCTATGCGTTCTATTAGCTAGTTGGTATGGTAACGGCATACCAAGGCTACGATAGATAGGGGTCCTGAGAGGGAGATCCCCCACACTGGTACTGAGACACGGACCAGACTCCTACGGGAGGCAGCAGTGAGGAATATTGGACAATGGAGGCAACTCTGATCCAGCCATGCCGCGTGCAGGAAGACTGCCCTATGGGTTGTAAACTGCTTTTATAGAGGAAGAAACCCCCCGACGAGTCGGGGTCTGACGGTACTCTACGAATAAGGATCGGCTAAC…
	156_1H2E_252	>252	MCCC 1H00935	1H2E	Gelidium sp. (H)	Red algae	modified 2216E	15_10_2018	Autumn	122.121	37.562	ASV32584 (100)	OTU_75	genus_320	98.204	100	1	Sphingomonadaceae	1	1	1	1	0	0	0	4	Sphingorhabdus	1	0	0	0	0	0	0	0	d__Bacteria;p__Proteobacteria;c__Alphaproteobacteria;o__Sphingomonadales;f__Sphingomonadaceae;g__Parasphingorhabdus;s__Parasphingorhabdus litoris;OUT__OTU_75,98.204	d__Bacteria;p__Proteobacteria;c__Alphaproteobacteria;o__Sphingomonadales;f__Sphingomonadaceae;g__Sphingorhabdus;s__Sphingopyxis sp. MEBiC05060;OUT__OTU_75,100	d__Bacteria;p__Proteobacteria;c__Alphaproteobacteria;o__Sphingomonadales;f__Sphingomonadaceae;g__Parasphingorhabdus;s__Parasphingorhabdus sp900149705,99.851	TGCAGTCGAACGAGATCTTCGGATCTAGTGGCGCACGGGTGCGTAACGCGTGGGGATCTACCAAAGGGTACGGAATAACTCAGAGAAATTTGTGCTAATACCGTATAATGTCGCAAGACCAAAGATTTATCGCCCTTTGATGAACCCGCGTAAGATTAGCTTGTTGGTGAGGTAAAGGCTCACCAAGGCGACGATCTTTAGCTGGTCTGAGAGGATGATCAGCCACACTGGGACTGAGACACGGCCCAGACTCCTACGGGAGGCAGCAGTGGGGAATATTGGACAATGGGGGAAACCCTGATCCAGCAATGCCGCGTGAGTGATGAAGGCCTTAGGGTCGTAAAGCTCTTTTACTAGGGATGATAATGACAGTACCTAGAGAATAAGCTCCGGCTAACT…
	157_1H2E_254	>254	#N/A	1H2E	Gelidium sp. (H)	Red algae	modified 2216E	15_10_2018	Autumn	122.121	37.562	#N/A	OTU_118	genus_82	99.437	100	0	Bacillaceae	0	0	0	0	0	0	0	0	Bacillus	1	0	0	0	0	0	0	0	d__Bacteria;p__Firmicutes;c__Bacilli;o__Bacillales;f__Bacillaceae;g__Cytobacillus;s__Cytobacillus oceanisediminis;OUT__OTU_118,99.437	d__Bacteria;p__Firmicutes;c__Bacilli;o__Bacillales;f__Bacillaceae;g__Bacillus;s__Bacillus sp. EI-124;OUT__OTU_118,100	d__Bacteria;p__Firmicutes;c__Bacilli;o__Bacillales_B;f__DSM-18226;g__Cytobacillus;s__Cytobacillus globisporus,100	GGGTGAGTAACACGTGGGCAACCTGCCTGTAAGACTGGGATAACTCCGGGAAACCGGGGCTAATACCGGATAATTCTTTCCCTCACATGAGGGAAAGCTGAAAGATGGTTTCGGCTATCACTTACAGATGGGCCCGCGGCGCATTAGCTAGTTGGTGAGGTAACGGCTCACCAAGGCAACGATGCGTAGCCGACCTGAGAGGGTGATCGGCCACACTGGGACTGAGACACGGCCCAGACTCCTACGGGAGGCAGCAGTAGGGAATCTTCCGCAATGGACGAAAGTCTGACGGAGCAACGCCGCGTGAGTGATGAAGGTTTTCGGATCGTAAAACTCTGTTGTTAGGGAAGAACAAGTACCGGAGTAACTGCCGGTACCTTGACGGTACCTAACCAGAAA…
	158_1H2E_256	>256	MCCC 1H01014	1H2E	Gelidium sp. (H)	Red algae	modified 2216E	15_10_2018	Autumn	122.121	37.562	#N/A	OTU_1101	genus_235	97.74	97.74	1	Flavobacteriaceae	1	1	1	1	1	1	1	4	Croceitalea	#N/A	0	0	1	0	0	0	1	d__Bacteria;p__Bacteroidetes;c__Flavobacteriia;o__Flavobacteriales;f__Flavobacteriaceae;g__Croceitalea;s__Croceitalea eckloniae;OUT__OTU_1101,97.74	d__Bacteria;p__Bacteroidetes;c__Bacteroidia;o__Flavobacteriales;f__Flavobacteriaceae;g__Croceitalea;s__Croceitalea eckloniae;OUT__OTU_1101,97.74	d__Bacteria;p__Bacteroidota;c__Bacteroidia;o__Flavobacteriales;f__Flavobacteriaceae;g__Muricauda;s__Muricauda lutimaris,NA	GCACGGGTGCGGAACGCGTATGGAACCTACCTTTGTCAGGGGAATAGCCCAGAGAAATTTGGATTAATGCCCCATGGTACCACATTATTGCATGATATAGTGGTTAAAGATTTATCGGACAAAGATGGCCATGCGTGCCATTAGCTGGTTGGTAAGGTAACGGCTTACCAAGGCAACGATGGTTAGGGGCCCTGAGAGGGGGATCCCCCACACTGGTACTGAGACACGGACCAGACTCCTACGGGAGGCAGCAGTGAGGAATATTGGACAATGGGCGGGAGCCTGATCCAGCCATGCCGCGTGCAGGATGACGGCCCTACGGGTTGTAAACTGCTTTTATACGGGAAGAAACGCACCTACGTGTAGGTGTCTGACGGTACCGTAAGAATAAGGACCGGC…
	159_1H2E_257	>257	#N/A	1H2E	Gelidium sp. (H)	Red algae	modified 2216E	15_10_2018	Autumn	122.121	37.562	ASV31954 (99.754)	OTU_949	genus_58	99.718	99.718	0	Rhodobacteraceae	1	1	1	1	1	1	1	4	Ruegeria	1	0	1	1	1	1	0	3	d__Bacteria;p__Proteobacteria;c__Alphaproteobacteria;o__Rhodobacterales;f__Rhodobacteraceae;g__Ruegeria;s__Ruegeria atlantica;OUT__OTU_949,99.718	d__Bacteria;p__Proteobacteria;c__Alphaproteobacteria;o__Rhodobacterales;f__Rhodobacteraceae;g__Ruegeria;s__Ruegeria sp. SOEmb9;OUT__OTU_949,99.718	d__Bacteria;p__Proteobacteria;c__Alphaproteobacteria;o__Rhodobacterales;f__Rhodobacteraceae;g__Ruegeria;s__Ruegeria sp003443535,99.859	ATATACCCTTTGGTACGGAATAGCCTCTGGAAACGGAGAGTAATACCGTATGAGCCCTTCGGGGGAAAGATTTATCGCCAAAGGATTAGCCCGCGTTAGATTAGGTAGTTGGTGGGGTAATGGCCTACCAAGCCTACGATCTATAGCTGGTTTTAGAGGATGATCAGCAACACTGGGACTGAGACACGGCCCAGACTCCTACGGGAGGCAGCAGTGGGGAATCTTGGACAATGGGGGCAACCCTGATCCAGCCATGCCGCGTGAGTGATGAAGGCCTTAGGGTCGTAAAGCTCTTTCGCCTGTGAAGATAATGACGGTAGCAGGTAAAGAAACCCCGGCTAACTCCGTGCCAGCAGCCGCGGTAATACGGAGGGGGTTAGCGTTGTTCGGAATTACTGG…
	160_1H2E_259	>259	#N/A	1H2E	Gelidium sp. (H)	Red algae	modified 2216E	15_10_2018	Autumn	122.121	37.562	ASV32161 (99.753)	OTU_1016	genus_323	98.732	99.014	0	Rhodobacteraceae	1	1	1	1	1	1	1	4	Roseobacter	1	0	0	0	0	0	0	0	d__Bacteria;p__Proteobacteria;c__Alphaproteobacteria;o__Rhodobacterales;f__Rhodobacteraceae;g__Roseobacter;s__Roseobacter litoralis;OUT__OTU_1016,98.732	d__Bacteria;p__Proteobacteria;c__Alphaproteobacteria;o__Rhodobacterales;f__Rhodobacteraceae;g__Roseobacter;s__Roseobacter sp. DG889;OUT__OTU_1016,99.014	d__Bacteria;p__Proteobacteria;c__Alphaproteobacteria;o__Rhodobacterales;f__Rhodobacteraceae;g__Roseobacter;s__Roseobacter litoralis_A,98.732	ATACCCTTTTCTACGGAATAGCCTCGGGAAACTGAGAGTAATACCGTATACGCCCCTCGGGGGAAAGATTTATCGGTGAAGGATTGGCCCGCGTTAGATTAGATAGTTGGTGGGGTAATGGCCTACCAAGTCTACGATCTATAGCTGGTTTTAGAGGACGATCAGCAACACTGGGACTGAGACACGGCCCAGACTCCTACGGGAGGCAGCAGTGGGGAATCTTAGACAATGGGCGAAAGCCTGATCTAGCGATGCCGCGTGAGTGATGAAGGCCCTAGGGTCGTAAAGCTCTTTCGCCAGGGATGATAATGACAGTACCTGGTAAAGAAACCCCGGCTAACTCCGTGCCAGCAGCCGCGGTAATACGGAGGGGGTTAGCGTTGTTCGGAATTACTGGGC…
	161_1H2E_260	>260	#N/A	1H2E	Gelidium sp. (H)	Red algae	modified 2216E	15_10_2018	Autumn	122.121	37.562	ASV32161 (99.753)	OTU_1016	genus_323	98.732	99.014	0	Rhodobacteraceae	1	1	1	1	1	1	1	4	Roseobacter	1	0	0	0	0	0	0	0	d__Bacteria;p__Proteobacteria;c__Alphaproteobacteria;o__Rhodobacterales;f__Rhodobacteraceae;g__Roseobacter;s__Roseobacter litoralis;OUT__OTU_1016,98.732	d__Bacteria;p__Proteobacteria;c__Alphaproteobacteria;o__Rhodobacterales;f__Rhodobacteraceae;g__Roseobacter;s__Roseobacter sp. DG889;OUT__OTU_1016,99.014	d__Bacteria;p__Proteobacteria;c__Alphaproteobacteria;o__Rhodobacterales;f__Rhodobacteraceae;g__Roseobacter;s__Roseobacter litoralis_A,98.732	ATACCCTTTTCTACGGAATAGCCTCGGGAAACTGAGAGTAATACCGTATACGCCCCTCGGGGGAAAGATTTATCGGTGAAGGATTGGCCCGCGTTAGATTAGATAGTTGGTGGGGTAATGGCCTACCAAGTCTACGATCTATAGCTGGTTTTAGAGGACGATCAGCAACACTGGGACTGAGACACGGCCCAGACTCCTACGGGAGGCAGCAGTGGGGAATCTTAGACAATGGGCGAAAGCCTGATCTAGCGATGCCGCGTGAGTGATGAAGGCCCTAGGGTCGTAAAGCTCTTTCGCCAGGGATGATAATGACAGTACCTGGTAAAGAAACCCCGGCTAACTCCGTGCCAGCAGCCGCGGTAATACGGAGGGGGTTAGCGTTGTTCGGAATTACTGGGC…
	162_1H2E_262	>262	MCCC 1H00877	1H2E	Gelidium sp. (H)	Red algae	modified 2216E	15_10_2018	Autumn	122.121	37.562	ASV2069 (100)	OTU_43	genus_33	99.718	99.718	0	Microbacteriaceae	0	0	0	0	0	0	0	0	Curtobacterium	#N/A	0	0	0	0	0	0	0	d__Bacteria;p__Actinobacteria;c__Actinomycetia;o__Microbacteriales;f__Microbacteriaceae;g__Curtobacterium;s__Curtobacterium flaccumfaciens;OUT__OTU_43,99.718	d__Bacteria;p__Actinobacteria;c__Actinobacteria;o__Micrococcales;f__Microbacteriaceae;g__Curtobacterium;s__Curtobacterium flaccumfaciens;OUT__OTU_43,99.718	d__Bacteria;p__Actinobacteriota;c__Actinomycetia;o__Actinomycetales;f__Microbacteriaceae;g__Curtobacterium;s__Curtobacterium sp001864895,100	ACCTGCCCCTGACTCTGGGATAAGCGTTGGAAACGACGTCTAATACTGGATACGATCACCGGCCGCATGGTCTGGTGGTGGAAAGATTTTTTGGTTGGGGATGGACTCGCGGCCTATCAGCTTGTTGGTGAGGTAATGGCTCACCAAGGCGACGACGGGTAGCCGGCCTGAGAGGGTGACCGGCCACACTGGGACTGAGACACGGCCCAGACTCCTACGGGAGGCAGCAGTGGGGAATATTGCACAATGGGCGAAAGCCTGATGCAGCAACGCCGCGTGAGGGATGACGGCCTTCGGGTTGTAAACCTCTTTTAGTAGGGAAGAAGCGAAAGTGACGGTACCTGCAGAAAAAGCACCGGCTAACTACGTGCCAGCAGCCGCGGTAATACGTAGGGTGCA…
	163_1H2E_263	>263	#N/A	1H2E	Gelidium sp. (H)	Red algae	modified 2216E	15_10_2018	Autumn	122.121	37.562	ASV32557 (100)	OTU_78	genus_318	99.577	99.437	0	Sphingomonadaceae	1	1	1	1	0	0	0	4	Erythrobacter	1	1	1	1	0	0	0	3	d__Bacteria;p__Proteobacteria;c__Alphaproteobacteria;o__Sphingomonadales;f__Erythrobacteraceae;g__Altererythrobacter;s__Altererythrobacter insulae;OUT__OTU_78,99.577	d__Bacteria;p__Proteobacteria;c__Alphaproteobacteria;o__Sphingomonadales;f__Sphingomonadaceae;g__Erythrobacter;s__Erythrobacter nanhaisediminis;OUT__OTU_78,99.437	d__Bacteria;p__Proteobacteria;c__Alphaproteobacteria;o__Sphingomonadales;f__Sphingomonadaceae;g__Erythrobacter_A;s__Erythrobacter_A aquimaris,99.437	GGGAACCTGCCTTTAGGTTCGGAATAACTCAGAGAAATTTGAGCTAATACCGGATAATGTCTTCGGACCAAAGATTTATCGCCTTTAGATGGGCCCGCGTTAGATTAGATAGTTGGTGGGGTAATGGCCTACCAAGTCGACGATCTATAGCTGGTCTGAGAGGATGATCAGCCACACTGGGACTGAGACACGGCCCAGACTCCTACGGGAGGCAGCAGTGGGGAATATTGGACAATGGGCGAAAGCCTGATCCAGCAATGCCGCGTGAGTGATGAAGGCCTTAGGGTTGTAAAGCTCTTTTACCAGGGATGATAATGACAGTACCTGGAGAATAAGCTCCGGCTAACTCCGTGCCAGCAGCCGCGGTAATACGGAGGGAGCTAGCGTTGTTCGGAATTA…
	164_1H2E_264	>264	#N/A	1H2E	Gelidium sp. (H)	Red algae	modified 2216E	15_10_2018	Autumn	122.121	37.562	ASV33397 (100)	OTU_71	genus_49	93.65	99.464	2	Kiloniellaceae	0	0	0	0	0	0	1	0	Pelagibius	#N/A	0	0	0	0	0	0	0	d__Bacteria;p__Proteobacteria;c__Alphaproteobacteria;o__Rhodospirillales;f__Rhodospirillaceae;g__Pelagibius;s__Pelagibius litoralis;OUT__OTU_71,93.65	d__Bacteria;p__Proteobacteria;c__Alphaproteobacteria;o__Rhodovibrionales;f__Kiloniellaceae;g__Pelagibius;s__Rhodospirillaceae bacterium PS4B-B496;OUT__OTU_71,99.464	d__Bacteria;p__Proteobacteria;c__Alphaproteobacteria;o__Kiloniellales;f__Kiloniellaceae;g__Denitrobaculum;s__Denitrobaculum tricleocarpae,99.541	GGCGCACGGGTGAGTAACGCGTGGATATCTACCTCGGGATGGGGAATAACCATTGGAAACGATGGCTAATACCGCATACGCCGGAAACGGGAAAGCTTTATGCGTCCTGAGATGAGTCCGCGTTAGATTAGATAGTTGGTGGGGTAATGGCCTACCAAGTCTACGATCTATAGCTGGTCTGAGAGGATGATCAGCCACACTGGGACTGAGACACGGCCCAGACTCCTACGGGAGGCAGCAGTGGGGAATATTGGACAATGGGCGCAAGCCTGATCCAGCCATGCCGCGTGAGTGAAGAAGGCCTTAGGGTTGTAAAGCTCTTTCGACGGGGAAGATGATGACGGTACCCGTAGAAGAAGCCCCGGCTAACTCCGTGCCAGCAGCCGCGGTAATACGGAG…
	165_1H2E_268	>268	#N/A	1H2E	Gelidium sp. (H)	Red algae	modified 2216E	15_10_2018	Autumn	122.121	37.562	ASV32049 (100)	OTU_824	genus_296	97.042	99.859	1	Rhizobiales Incertae Sedis	0	0	0	1	0	0	0	1	Anderseniella	#N/A	0	0	0	0	0	0	0	d__Bacteria;p__Proteobacteria;c__Alphaproteobacteria;o__Rhizobiales;f__Hyphomicrobiaceae;g__Anderseniella;s__Anderseniella baltica;OUT__OTU_824,97.042	d__Bacteria;p__Proteobacteria;c__Alphaproteobacteria;o__Rhizobiales;f__Rhizobiales Incertae Sedis;g__Anderseniella;s__uncultured bacterium;OUT__OTU_824,99.859	d__Bacteria;p__Proteobacteria;c__Alphaproteobacteria;o__Rhizobiales;f__Aestuariivirgaceae;g__Anderseniella;s__Anderseniella sp900149695,99.859	GCGTGGGAACCTACCTTTCGGTACGGAACAACAGTTGGAAACGACTGCTAATACCGTATACGTCCTTCGGGAGAAAGATTTATCGCCGATAGAGGGGCCCGCGTTGGATTAGCTTGTTGGTGAGGTAATGGCTCACCAAGGCGACGATCCGTAGCTGGTCTGAGAGGATGATCAGCCACACTGGGACTTAGACACGGCCCAGACTCCTACGGGAGGCAGCAGTGGGGAATATTGGACAATGGGCGCAAGCCTGATCCAGCCATGCCGCGTGAGTGATGACGGCCCTAGGGTTGTAAAGCTCTTTCAGTGGTGAAGATAATGACGGTAACCACAGAAGAAGCCCCGGCTAACTCCGTGCCAGCAGCCGCGGTAATACGGAGGGGGCAAGCGTTGTTCGGA…
	166_1H2E_269	>269	MCCC 1H01040	1H2E	Gelidium sp. (H)	Red algae	modified 2216E	15_10_2018	Autumn	122.121	37.562	ASV32161 (99.753)	OTU_107	genus_323	98.223	99.458	1	Rhodobacteraceae	1	1	1	1	1	1	1	4	Roseobacter	1	0	0	0	0	0	0	0	d__Bacteria;p__Proteobacteria;c__Alphaproteobacteria;o__Rhodobacterales;f__Rhodobacteraceae;g__Sulfitobacter;s__Sulfitobacter mediterraneus;OUT__OTU_107,98.223	d__Bacteria;p__Proteobacteria;c__Alphaproteobacteria;o__Rhodobacterales;f__Rhodobacteraceae;g__Roseobacter;s__Roseobacter sp. DG889;OUT__OTU_107,99.458	d__Bacteria;p__Proteobacteria;c__Alphaproteobacteria;o__Rhodobacterales;f__Rhodobacteraceae;g__Roseobacter;s__Roseobacter litoralis_A,98.839	CATGCAAGTCGAGCGCACCTTCGGGTGAGCGGCGGACGGGTTAGTAACGCGTGGGAACATACCCTTTTCTACGGAATAGCCTCGGGAAACTGAGAGTAATACCGTATACGCCCCTCGGGGGAAAGATTTATCGGTGAAGGATTGGCCCGCGTTAGATTAGATAGTTGGTGGGGTAATGGCCTACCAAGTCTACGATCTATAGCTGGTTTTAGAGGACGATCAGCAACACTGGGACTGAGACACGGCCCAGACTCCTACGGGAGGCAGCAGTGGGGAATCTTAGACAATGGGCGAAAGCCTGATCTAGCGATGCCGCGTGAGTGATGAAGGCCCTAGGGTCGTAAAGCTCTTTCGCCAGGGATGATAATGACAGTACCTGGTAAAGAAACCCCGGCTAAC…
	167_1H2E_270	>270	#N/A	1H2E	Gelidium sp. (H)	Red algae	modified 2216E	15_10_2018	Autumn	122.121	37.562	ASV32161 (99.753)	OTU_1016	genus_323	98.732	99.014	0	Rhodobacteraceae	1	1	1	1	1	1	1	4	Roseobacter	1	0	0	0	0	0	0	0	d__Bacteria;p__Proteobacteria;c__Alphaproteobacteria;o__Rhodobacterales;f__Rhodobacteraceae;g__Roseobacter;s__Roseobacter litoralis;OUT__OTU_1016,98.732	d__Bacteria;p__Proteobacteria;c__Alphaproteobacteria;o__Rhodobacterales;f__Rhodobacteraceae;g__Roseobacter;s__Roseobacter sp. DG889;OUT__OTU_1016,99.014	d__Bacteria;p__Proteobacteria;c__Alphaproteobacteria;o__Rhodobacterales;f__Rhodobacteraceae;g__Roseobacter;s__Roseobacter litoralis_A,98.732	ACATACCCTTTTCTACGGAATAGCCTCGGGAAACTGAGAGTAATACCGTATACGCCCCTCGGGGGAAAGATTTATCGGTGAAGGATTGGCCCGCGTTAGATTAGATAGTTGGTGGGGTAATGGCCTACCAAGTCTACGATCTATAGCTGGTTTTAGAGGACGATCAGCAACACTGGGACTGAGACACGGCCCAGACTCCTACGGGAGGCAGCAGTGGGGAATCTTAGACAATGGGCGAAAGCCTGATCTAGCGATGCCGCGTGAGTGATGAAGGCCCTAGGGTCGTAAAGCTCTTTCGCCAGGGATGATAATGACAGTACCTGGTAAAGAAACCCCGGCTAACTCCGTGCCAGCAGCCGCGGTAATACGGAGGGGGTTAGCGTTGTTCGGAATTACTGG…
	168_1H2E_271	>271	#N/A	1H2E	Gelidium sp. (H)	Red algae	modified 2216E	15_10_2018	Autumn	122.121	37.562	ASV37015 (100)	OTU_386	genus_199	96.914	99.297	1	Alteromonadaceae	0	0	0	1	1	1	1	1	Aestuariibacter	#N/A	0	0	0	0	0	0	0	d__Bacteria;p__Proteobacteria;c__Gammaproteobacteria;o__Alteromonadales;f__Alteromonadaceae;g__Glaciecola;s__Glaciecola amylolytica;OUT__OTU_386,96.914	d__Bacteria;p__Proteobacteria;c__Gammaproteobacteria;o__Alteromonadales;f__Alteromonadaceae;g__Aestuariibacter;s__uncultured gamma proteobacterium;OUT__OTU_386,99.297	d__Bacteria;p__Proteobacteria;c__Gammaproteobacteria;o__Enterobacterales;f__Alteromonadaceae;g__Glaciecola;s__Glaciecola sp000155775,96.914	GGACGGGTGAGTAATACTTAGGGATCTGCCTTCTGGAGGGGGATAACCATTGGAAACGATGGCTAATACCGCATAATGTCTACGGACCAAAGGGGGCTTCGGCTCGCACCAGAAGAGGAACCTAAGCGAGATTAGCTTGTTGGTGAGGTAAAGGCTCACCAAGGCGACGATCTCTAGCTGTTCTGAGAGGAAGATCAGCCACACTGGGACTGAGACACGGCCCAGACTCCTACGGGAGGCAGCAGTGGGGAATATTGCACAATGGGGGCAACCCTGATGCAGCCATGCCGCGTGTGTGAAGAAGGCCTTCGGGTTGTAAAGCACTTTCAGTCGTGAGGAAAGGTTAGTAGTTAATACCTGCTAGCTGTGACGTTAGCGACAGAAGAAGCACCGGCTAAC…
	169_1H2E_273	>273	#N/A	1H2E	Gelidium sp. (H)	Red algae	modified 2216E	15_10_2018	Autumn	122.121	37.562	#N/A	OTU_1235	genus_21	100	99.612	0	Halomonadaceae	0	0	0	0	0	0	0	0	Halomonas	1	0	0	0	0	0	0	0	d__Bacteria;p__Proteobacteria;c__Gammaproteobacteria;o__Oceanospirillales;f__Halomonadaceae;g__Halomonas;s__Halomonas piezotolerans;OUT__OTU_1235,100	d__Bacteria;p__Proteobacteria;c__Gammaproteobacteria;o__Oceanospirillales;f__Halomonadaceae;g__Halomonas;s__uncultured organism;OUT__OTU_1235,99.612	d__Bacteria;p__Proteobacteria;c__Gammaproteobacteria;o__Pseudomonadales;f__Halomonadaceae;g__Halomonas;s__Halomonas sp006228115,100	GGTAGAGATACCTTAGTGCCTTCGGGAACGCAGAGACAGGTGCTGCATGGCTGTCGTCAGCTCGTGTTGTGAAATGTTGGGTTAAGTCCCGTAACGAGCGCAACCCTTGTCCTTATTTGCCAGCGCGTAATGGCGGGAACTCTAAGGAGACTGCCGGTGACAAACCGGAGGAAGGTGGGGACGACGTCAAGTCATCATGGCCCTTACGAGTAGGGCTACACACGTGCTACAATGGTCGGTACAAAGGGTTGCCAACTCGCGAGAGTGAGCCAATCCCGAAAAGCCGATCTCAGTCCGGATCGGAGTCTGCAACTCGACTCCGTGAAGTCGGAATCGCTAGTAATCGTAGATCAGAATGCTACGGTGAATACGTTCCCGGGCCTTGTACACACCGCCCGT…
	170_1H2E_274	>274	#N/A	1H2E	Gelidium sp. (H)	Red algae	modified 2216E	15_10_2018	Autumn	122.121	37.562	#N/A	OTU_148	genus_9	98.875	99.859	0	Bacillaceae	0	0	0	0	0	0	0	0	Bacillus	1	0	0	0	0	0	0	0	d__Bacteria;p__Firmicutes;c__Bacilli;o__Bacillales;f__Bacillaceae;g__Bacillus;s__Bacillus aquimaris;OUT__OTU_148,98.875	d__Bacteria;p__Firmicutes;c__Bacilli;o__Bacillales;f__Bacillaceae;g__Bacillus;s__Bacillus vietnamensis;OUT__OTU_148,99.859	d__Bacteria;p__Firmicutes;c__Bacilli;o__Bacillales_B;f__Bacillaceae_B;g__Rossellomorea;s__Rossellomorea aquimaris_D,97.531	TGAGTAACACGTGGGTAACCTGCCTGTAAGACTGGGATAACTCCGGGAAACCGGGGCTAATACCGGATAACTCATTTCCTCGCATGAGGAAATGTTGAAAGGTGGCTTTTAGCTATCACTTACAGATGGACCCGCGGCGCATTAGCTAGTTGGTGAGGTAACGGCTCACCAAGGCGACGATGCGTAGCCGACCTGAGAGGGTGATCGGCCACACTGGGACTGAGACACGGCCCAGACTCCTACGGGAGGCAGCAGTAGGGAATCTTCCGCAATGGACGAAAGTCTGACGGAGCAACGCCGCGTGAGTGATGAAGGTTTTCGGATCGTAAAACTCTGTTGTTAGGGAAGAACAAGTACCGTTCGAATAGGGCGGTACCTTGACGGTACCTAACCAGAAAG…
	171_1H2E_275	>275	#N/A	1H2E	Gelidium sp. (H)	Red algae	modified 2216E	15_10_2018	Autumn	122.121	37.562	#N/A	OTU_1102	genus_387	96.901	96.901	1	Flavobacteriaceae	1	1	1	1	1	1	1	4	Postechiella	#N/A	0	0	1	0	0	0	1	d__Bacteria;p__Bacteroidetes;c__Flavobacteriia;o__Flavobacteriales;f__Flavobacteriaceae;g__Postechiella;s__Postechiella marina;OUT__OTU_1102,96.901	d__Bacteria;p__Bacteroidetes;c__Bacteroidia;o__Flavobacteriales;f__Flavobacteriaceae;g__Postechiella;s__Postechiella marina;OUT__OTU_1102,96.901	d__Bacteria;p__Bacteroidota;c__Bacteroidia;o__Flavobacteriales;f__Flavobacteriaceae;g__Lacinutrix;s__Lacinutrix sp000211855,95.64	GCGTAACGCGTATAGAATCTACCTTATACTGAGGGATAGCCTTTGGAAACGAAGATTAACACCTCATAGTATGTTAACTCCGCATGGAGATTACATTAAAGGTTACGGTATAAGATGACTATGCGTTCTATTAGCTAGATGGTGTGGTAACGGCATACCATGGCAACGATAGATAGGGGCCCTGAGAGGGGGATCCCCCACACTGGTACTGAGACACGGACCAGACTCCTACGGGAGGCAGCAGTGAGGAATATTGGACAATGGAGGCAACTCTGATCCAGCCATGCCGCGTGCAGGAAGACTGCCCTATGGGTTGTAAACTGCTTTTATACAGGAAGAAACCGCTCTACGAGTAGAGCTCTGACGGTACTGTAAGAATAAGGATCGGCTAACTCCGTG…
	172_1H2Y_277	>277	#N/A	1H2Y	Gelidium sp. (H)	Red algae	modified VY/2	15_10_2018	Autumn	122.121	37.562	ASV3774 (100)	OTU_410	genus_182	99.859	99.859	0	Flavobacteriaceae	1	1	1	1	1	1	1	4	Aquimarina	1	1	1	0	1	0	0	3	d__Bacteria;p__Bacteroidetes;c__Flavobacteriia;o__Flavobacteriales;f__Flavobacteriaceae;g__Aquimarina;s__Aquimarina latercula;OUT__OTU_410,99.859	d__Bacteria;p__Bacteroidetes;c__Bacteroidia;o__Flavobacteriales;f__Flavobacteriaceae;g__Aquimarina;s__Aquimarina latercula DSM 2041;OUT__OTU_410,99.859	d__Bacteria;p__Bacteroidota;c__Bacteroidia;o__Flavobacteriales;f__Flavobacteriaceae;g__Aquimarina;s__Aquimarina sp900299505,99.859	GGTGCGTAACGCGTATAGAACCTACCTTATGGTAAGGGATAGCCCAGAGAAATTTGGATTAATACCTTATAGTATGATAAGATGGCATCATTTAATCATTAAAGATTTATTGCTATAAGATGGCTATGCGTTCTATTAGCTAGTTGGTATGGTAACGGCATACCAAGGCAACGATAGATAGGGGTCCTGAGAGGGAGATCCCCCACACTGGTACTGAGACACGGACCAGACTCCTACGGGAGGCAGCAGTGAGGAATATTGGACAATGGAGGCAACTCTGATCCAGCCATGCCGCGTGTAGGAAGACTGCCCTATGGGTTGTAAACTACTTTTATAGAGGAAGAAACAGTTCCACGTGTGGAACTCTGACGGTACTCTACGAATAAGGATCGGCTAACT…
	173_1H2Y_278	>278	#N/A	1H2Y	Gelidium sp. (H)	Red algae	modified VY/2	15_10_2018	Autumn	122.121	37.562	ASV32751 (100)	OTU_925	genus_328	98.028	99.437	1	Rhodobacteraceae	1	1	1	1	1	1	1	4	Tateyamaria	1	0	0	0	0	0	0	0	d__Bacteria;p__Proteobacteria;c__Alphaproteobacteria;o__Rhodobacterales;f__Rhodobacteraceae;g__Jannaschia;s__Jannaschia cystaugens;OUT__OTU_925,98.028	d__Bacteria;p__Proteobacteria;c__Alphaproteobacteria;o__Rhodobacterales;f__Rhodobacteraceae;g__Tateyamaria;s__uncultured bacterium;OUT__OTU_925,99.437	d__Bacteria;p__Proteobacteria;c__Alphaproteobacteria;o__Rhodobacterales;f__Rhodobacteraceae;g__Tateyamaria;s__Tateyamaria sp900143535,98.31	AACATACCCTTCTCTAAGGAATAGCCACTGGAAACGGTGAGTAATACCTTATACGCCCTTCGGGGGAAAGATTTATCGGAGAAGGATTGGCCCGCGTTAGATTAGATAGTTGGTGGGGTAACGGCCTACCAAGTCTACGATCTATAGCTGGTTTTAGAGGATGATCAGCAACACTGGGACTGAGACACGGCCCAGACTCCTACGGGAGGCAGCAGTGGGGAATCTTAGACAATGGGCGAAAGCCTGATCTAGCCATGCCGCGTGAGTGATGAAGGCCCTAGGGTCGTAAAGCTCTTTCGCCAGGGATGATAATGACAGTACCTGGTAAAGAAACCCCGGCTAACTCCGTGCCAGCAGCCGCGGTAATACGGAGGGGGTTAGCGTTGTTCGGAATTACTG…
	174_1H2Y_280	>280	#N/A	1H2Y	Gelidium sp. (H)	Red algae	modified VY/2	15_10_2018	Autumn	122.121	37.562	#N/A	OTU_477	genus_34	99.859	100	0	Microbacteriaceae	0	0	0	0	0	0	0	0	Microbacterium	#N/A	0	0	0	0	0	0	0	d__Bacteria;p__Actinobacteria;c__Actinomycetia;o__Microbacteriales;f__Microbacteriaceae;g__Microbacterium;s__Microbacterium oleivorans;OUT__OTU_477,99.859	d__Bacteria;p__Actinobacteria;c__Actinobacteria;o__Micrococcales;f__Microbacteriaceae;g__Microbacterium;s__Microbacterium sp. HBUM179167;OUT__OTU_477,100	d__Bacteria;p__Actinobacteriota;c__Actinomycetia;o__Actinomycetales;f__Microbacteriaceae;g__Microbacterium;s__Microbacterium oleivorans_A,100	TAACACGTGAGCAACCTGCCCCTGACTCTGGGATAAGCGCTGGAAACGGCGTCTAATACCGGATATGAGCTGCGATCGCATGGTCAGCAGTTGGAAAGATTTTTCGGTCTGGGATGGGCTCACGGCCTATCAGCTTGTTGGTGAGGTAATGGCTCACCAAGGCGTCGACGGGTAGCCGGCCTGAGAGGGTGACCGGCCACACTGGGACTGAGACACGGCCCAGACTCCTACGGGAGGCAGCAGTGGGGAATATTGCACAATGGGCGAAAGCCTGATGCAGCAACGCCGCGTGAGGGATGACGGCCTTCGGGTTGTAAACCTCTTTTAGCAGGGAAGAAGCGAAAGTGACGGTACCTGCAGAAAAAGCGCCGGCTAACTACGTGCCAGCAGCCGCGGTAA…
	175_1H2Y_284	>284	#N/A	1H2Y	Gelidium sp. (H)	Red algae	modified VY/2	15_10_2018	Autumn	122.121	37.562	ASV33397 (100)	OTU_71	genus_49	93.625	99.463	2	Kiloniellaceae	0	0	0	0	0	0	1	0	Pelagibius	#N/A	0	0	0	0	0	0	0	d__Bacteria;p__Proteobacteria;c__Alphaproteobacteria;o__Rhodospirillales;f__Rhodospirillaceae;g__Pelagibius;s__Pelagibius litoralis;OUT__OTU_71,93.625	d__Bacteria;p__Proteobacteria;c__Alphaproteobacteria;o__Rhodovibrionales;f__Kiloniellaceae;g__Pelagibius;s__Rhodospirillaceae bacterium PS4B-B496;OUT__OTU_71,99.463	d__Bacteria;p__Proteobacteria;c__Alphaproteobacteria;o__Kiloniellales;f__Kiloniellaceae;g__Denitrobaculum;s__Denitrobaculum tricleocarpae,99.54	GTGGCGCACGGGTGAGTAACGCGTGGATATCTACCTCGGGATGGGGAATAACCATTGGAAACGATGGCTAATACCGCATACGCCGGAAACGGGAAAGCTTTATGCGTCCTGAGATGAGTCCGCGTTAGATTAGATAGTTGGTGGGGTAATGGCCTACCAAGTCTACGATCTATAGCTGGTCTGAGAGGATGATCAGCCACACTGGGACTGAGACACGGCCCAGACTCCTACGGGAGGCAGCAGTGGGGAATATTGGACAATGGGCGCAAGCCTGATCCAGCCATGCCGCGTGAGTGAAGAAGGCCTTAGGGTTGTAAAGCTCTTTCGACGGGGAAGATGATGACGGTACCCGTAGAAGAAGCCCCGGCTAACTCCGTGCCAGCAGCCGCGGTAATACGG…
	176_1H2Y_285	>285	#N/A	1H2Y	Gelidium sp. (H)	Red algae	modified VY/2	15_10_2018	Autumn	122.121	37.562	ASV3758 (100)	OTU_46	genus_182	100	98.873	0	Flavobacteriaceae	1	1	1	1	1	1	1	4	Aquimarina	1	1	1	0	1	0	0	3	d__Bacteria;p__Bacteroidetes;c__Flavobacteriia;o__Flavobacteriales;f__Flavobacteriaceae;g__Aquimarina;s__Aquimarina algiphila;OUT__OTU_46,100	d__Bacteria;p__Bacteroidetes;c__Bacteroidia;o__Flavobacteriales;f__Flavobacteriaceae;g__Aquimarina;s__sponge bacterium Zo26;OUT__OTU_46,98.873	d__Bacteria;p__Bacteroidota;c__Bacteroidia;o__Flavobacteriales;f__Flavobacteriaceae;g__Aquimarina;s__Aquimarina algiphila,100	GCGTAACGCGTATAGAACCTACCTTATAGTAAGGGATAGCCCAGAGAAATTTGGATTAATACCTTATAGTATCCTAAGTGAGCATTCACTAAGGATTAAAGATTTATTGCTATAAGATGGCTATGCGTTCTATTAGCTAGTTGGTATGGTAACGGCATACCAAGGCTACGATAGATAGGGGTCCTGAGAGGGAGATCCCCCACACTGGTACTGAGACACGGACCAGACTCCTACGGGAGGCAGCAGTGAGGAATATTGGACAATGGAGGCAACTCTGATCCAGCCATGCCGCGTGTAGGAAGACTGCCCTATGGGTTGTAAACTACTTTTATAGAGGAAGAAACCGCGATATGTATATCGCTCTGACGGTACTCTACGAATAAGGATCGGCTAACTCCG…
	177_1H2Y_286	>286	MCCC 1H00990	1H2Y	Gelidium sp. (H)	Red algae	modified VY/2	15_10_2018	Autumn	122.121	37.562	ASV21796 (100)	OTU_210	genus_112	100	100	0	Staphylococcaceae	0	0	0	0	0	0	0	0	Staphylococcus	#N/A	0	0	0	0	0	0	0	d__Bacteria;p__Firmicutes;c__Bacilli;o__Bacillales;f__Staphylococcaceae;g__Staphylococcus;s__Staphylococcus epidermidis;OUT__OTU_210,100	d__Bacteria;p__Firmicutes;c__Bacilli;o__Bacillales;f__Staphylococcaceae;g__Staphylococcus;s__Staphylococcus sp. ECH3;OUT__OTU_210,100	d__Bacteria;p__Actinobacteriota;c__Actinomycetia;o__Streptomycetales;f__Streptomycetaceae;g__Streptomyces;s__Streptomyces sp001426585,100	GACGGGTGAGTAACACGTGGATAACCTACCTATAAGACTGGGATAACTTCGGGAAACCGGAGCTAATACCGGATAATATATTGAACCGCATGGTTCAATAGTGAAAGACGGTTTTGCTGTCACTTATAGATGGATCCGCGCCGCATTAGCTAGTTGGTAAGGTAACGGCTTACCAAGGCAACGATGCGTAGCCGACCTGAGAGGGTGATCGGCCACACTGGAACTGAGACACGGTCCAGACTCCTACGGGAGGCAGCAGTAGGGAATCTTCCGCAATGGGCGAAAGCCTGACGGAGCAACGCCGCGTGAGTGATGAAGGTCTTCGGATCGTAAAACTCTGTTATTAGGGAAGAACAAATGTGTAAGTAACTATGCACGTCTTGACGGTACCTAATCAGA…
	178_1H2Y_292	>292	#N/A	1H2Y	Gelidium sp. (H)	Red algae	modified VY/2	15_10_2018	Autumn	122.121	37.562	ASV33227 (99.506)	OTU_853	genus_323	98.582	98.873	1	Rhodobacteraceae	1	1	1	1	1	1	1	4	Sulfitobacter	1	1	1	1	1	1	0	4	d__Bacteria;p__Proteobacteria;c__Alphaproteobacteria;o__Rhodobacterales;f__Rhodobacteraceae;g__Sulfitobacter;s__Sulfitobacter noctilucicola;OUT__OTU_853,98.582	d__Bacteria;p__Proteobacteria;c__Alphaproteobacteria;o__Rhodobacterales;f__Rhodobacteraceae;g__Sulfitobacter;s__Sulfitobacter sp. KMUT3;OUT__OTU_853,98.873	d__Bacteria;p__Proteobacteria;c__Alphaproteobacteria;o__Rhodobacterales;f__Rhodobacteraceae;g__Sulfitobacter;s__Sulfitobacter noctilucicola,98.582	ATATGCCCTTCTCTACGGAATAGCCATTGGAAACGATGAGTAATACCGTATACGCCCTTCGGGGGAAAGATTTATCGGAGAAGGATTAGCCCGCGTTAGATTAGATAGTTGGTGGGGTAATGGCCTACCAAGTCTACGATCTATAGCTGGTTTTAGAGGATGATCAGCAACACTGGGACTGAGACACGGCCCAGACTCCTACGGGAGGCAGCAGTGGGGAATCTTAGACAATGGGCGAAAGCCTGATCTAGCCATGCCGCGTGAGTGATGAAGGCCCTAGGGTCGTAAAGCTCTTTCGCCAGGGATGATAATGACAGTACCTGGTAAAGAAACCCCGGCTAACTCCGTGCCAGCAGCCGCGGTAATACGGAGGGGGTTAGCGTTGTTCGGAATTACTGG…
	179_1H2Y_293	>293	#N/A	1H2Y	Gelidium sp. (H)	Red algae	modified VY/2	15_10_2018	Autumn	122.121	37.562	ASV4329 (100)	OTU_1103	genus_221	92.817	95.748	2	Flavobacteriaceae	1	1	1	1	1	1	1	4	f__unclassified__Flavobacteriaceae	#N/A	0	0	0	0	1	0	0	d__Bacteria;p__Bacteroidetes;c__Flavobacteriia;o__Flavobacteriales;f__Flavobacteriaceae;g__Gaetbulibacter;s__Gaetbulibacter marinus;OUT__OTU_1103,92.817	d__Bacteria;p__Bacteroidetes;c__Bacteroidia;o__Flavobacteriales;f__Flavobacteriaceae;g__Spongiivirga;s__Formosa sp. F75058;OUT__OTU_1103,95.748	d__Bacteria;p__Bacteroidota;c__Bacteroidia;o__Flavobacteriales;f__Flavobacteriaceae;g__Leptobacterium;s__Leptobacterium sp009901575,96.208	GGCGCACGGGTGCGTAACGCGTATACAATCTACCTTTTGCTAAGGGATAGCCCAGAGAAATTTGGATTAATACCTTATGGTTTATAGATATGGCATCGTATTTATAGTAAAGGTTACGGCAAAAGATGAGTATGCGTTCTATTAGCTAGATGGTAAGGTAACGGCTTACCATGGCTACGATAGATAGGGGCCCTGAGAGGGGGATCCCCCACACTGGTACTGAGACACGGACCAGACTCCTACGGGAGGCAGCAGTGAGGAATATTGGACAATGGAGGGAACTCTGATCCAGCCATGCCGCGTGCAGGAAGACTGCCCTATGGGTTGTAAACTGCTTTTATACAGGAAGAATAAGTCCCTCGTGAGGGATGATGACGGTATTGTATGAATAAGCACCGG…
	180_1H2Y_295	>295	#N/A	1H2Y	Gelidium sp. (H)	Red algae	modified VY/2	15_10_2018	Autumn	122.121	37.562	ASV37330 (99.753)	OTU_1008	genus_56	98.873	99.575	0	Rhodobacteraceae	1	1	1	1	1	1	1	4	Tateyamaria	1	0	0	0	0	0	0	0	d__Bacteria;p__Proteobacteria;c__Alphaproteobacteria;o__Rhodobacterales;f__Rhodobacteraceae;g__Tateyamaria;s__Tateyamaria omphalii;OUT__OTU_1008,98.873	d__Bacteria;p__Proteobacteria;c__Alphaproteobacteria;o__Rhodobacterales;f__Rhodobacteraceae;g__Tateyamaria;s__Tateyamaria sp. ANG-S1;OUT__OTU_1008,99.575	d__Bacteria;p__Proteobacteria;c__Alphaproteobacteria;o__Rhodobacterales;f__Rhodobacteraceae;g__Tateyamaria;s__Tateyamaria sp000814025,99.575	AATATGCCCTTCTCTGCGGAATAGCCACTGGAAACGGTGAGTAATACCGCATACGCCCTTCGGGGGAAAGATTTATCGGAGAAGGATTAGCCCGCGTTAGATTAGGTAGTTGGTGGGGTAATGGCCTACCAAGCCTACGATCTATAGCTGGTTTTAGAGGATGATCAGCAACACTGGGACTGAGACACGGCCCAGACTCCTACGGGAGGCAGCAGTGGGGAATCTTAGACAATGGGGGAAACCCTGATCTAGCCATGCCGCGTGAGTGATGAAGGCCCTAGGGTCGTAAAGCTCTTTCGCCAGGGATGATAATGACAGTACCTGGTAAAGAAACCCCGGCTAACTCCGTGCCAGCAGCCGCGGTAATACGGAGGGGGTTAGCGTTGTTCGGAATTACTG…
	181_1H2Y_296	>296	#N/A	1H2Y	Gelidium sp. (H)	Red algae	modified VY/2	15_10_2018	Autumn	122.121	37.562	ASV32219 (99.767)	OTU_173	genus_71	98.873	99.859	0	Vibrionaceae	0	0	0	1	1	1	0	1	Vibrio	1	1	0	0	1	1	1	2	d__Bacteria;p__Proteobacteria;c__Gammaproteobacteria;o__Vibrionales;f__Vibrionaceae;g__Vibrio;s__Vibrio chemaguriensis;OUT__OTU_173,98.873	d__Bacteria;p__Proteobacteria;c__Gammaproteobacteria;o__Vibrionales;f__Vibrionaceae;g__Vibrio;s__Vibrio sp. FZKCJ2;OUT__OTU_173,99.859	d__Bacteria;p__Proteobacteria;c__Gammaproteobacteria;o__Enterobacterales;f__Vibrionaceae;g__Vibrio;s__Vibrio diabolicus,99.859	CGAGCGGCGGACGGGTGAGTAATGCCTAGGAAATTGCCCTGATGTGGGGGATAACCATTGGAAACGATGGCTAATACCGCATGATGCCTACGGGCCAAAGAGGGGGACCTTCGGGCCTCTCGCGTCAGGATATGCCTAGGTGGGATTAGCTAGTTGGTGAGGTAAGGGCTCACCAAGGCGACGATCCCTAGCTGGTCTGAGAGGATGATCAGCCACACTGGAACTGAGACACGGTCCAGACTCCTACGGGAGGCAGCAGTGGGGAATATTGCACAATGGGCGCAAGCCTGATGCAGCCATGCCGCGTGTGTGAAGAAGGCCTTCGGGTTGTAAAGTACTTTCAGTCGTGAGGAAGGCGGCGTCGTTAATAGCGGCGTTGTTTGACGTTAGCGACAGAAG…
	182_1H2Y_298	>298	#N/A	1H2Y	Gelidium sp. (H)	Red algae	modified VY/2	15_10_2018	Autumn	122.121	37.562	ASV37330 (99.753)	OTU_1008	genus_342	99.014	99.577	0	Rhodobacteraceae	1	1	1	1	1	1	1	4	Tateyamaria	1	0	0	0	0	0	0	0	d__Bacteria;p__Proteobacteria;c__Alphaproteobacteria;o__Rhodobacterales;f__Rhodobacteraceae;g__Tateyamaria;s__Tateyamaria omphalii;OUT__OTU_1008,99.014	d__Bacteria;p__Proteobacteria;c__Alphaproteobacteria;o__Rhodobacterales;f__Rhodobacteraceae;g__Tateyamaria;s__Tateyamaria sp. ANG-S1;OUT__OTU_1008,99.577	d__Bacteria;p__Proteobacteria;c__Alphaproteobacteria;o__Rhodobacterales;f__Rhodobacteraceae;g__Tateyamaria;s__Tateyamaria sp000814025,99.577	CGGAATAGCCACTGGAAACGGTGAGTAATACCGCATACGCCCTTCGGGGGAAAGATTTATCGGAGAAGGATTAGCCCGCGTTAGATTAGGTAGTTGGTGGGGTAATGGCCTACCAAGCCTACGATCTATAGCTGGTTTTAGAGGATGATCAGCAACACTGGGACTGAGACACGGCCCAGACTCCTACGGGAGGCAGCAGTGGGGAATCTTAGACAATGGGGGAAACCCTGATCTAGCCATGCCGCGTGAGTGATGAAGGCCCTAGGGTCGTAAAGCTCTTTCGCCAGGGATGATAATGACAGTACCTGGTAAAGAAACCCCGGCTAACTCCGTGCCAGCAGCCGCGGTAATACGGAGGGGGTTAGCGTTGTTCGGAATTACTGGGCGTAAAGCGCACGT…
	183_1H2Y_301	>301	#N/A	1H2Y	Gelidium sp. (H)	Red algae	modified VY/2	15_10_2018	Autumn	122.121	37.562	ASV2069 (100)	OTU_43	genus_33	99.437	99.718	0	Microbacteriaceae	0	0	0	0	0	0	0	0	Curtobacterium	#N/A	0	0	0	0	0	0	0	d__Bacteria;p__Actinobacteria;c__Actinomycetia;o__Microbacteriales;f__Microbacteriaceae;g__Curtobacterium;s__Curtobacterium citreum;OUT__OTU_43,99.437	d__Bacteria;p__Actinobacteria;c__Actinobacteria;o__Micrococcales;f__Microbacteriaceae;g__Curtobacterium;s__Curtobacterium citreum;OUT__OTU_43,99.718	d__Bacteria;p__Actinobacteriota;c__Actinomycetia;o__Actinomycetales;f__Microbacteriaceae;g__Curtobacterium;s__Curtobacterium sp003234115,99.859	AACCTGCCCCTGACTCTGGGATAAGCGTTGGAAACGACGTCTAATACTGGATACGACTGCCGGCCGCATGGTCTGGTGGTGGAAAGATTTTTTGGTTGGGGATGGACTCGCGGCCTATCAGCTTGTTGGTGAGGTAATGGCTCACCAAGGCGACGACGGGTAGCCGGCCTGAGAGGGTGACCGGCCACACTGGGACTGAGACACGGCCCAGACTCCTACGGGAGGCAGCAGTGGGGAATATTGCACAATGGGCGAAAGCCTGATGCAGCAACGCCGCGTGAGGGATGACGGCCTTCGGGTTGTAAACCTCTTTTAGTAGGGAAGAAGCGAAAGTGACGGTACCTGCAGAAAAAGCACCGGCTAACTACGTGCCAGCAGCCGCGGTAATACGTAGGGTGC…
	184_1H2Y_303	>303	#N/A	1H2Y	Gelidium sp. (H)	Red algae	modified VY/2	15_10_2018	Autumn	122.121	37.562	ASV31873 (100)	OTU_93	genus_315	98.169	97.746	1	Rhodobacteraceae	1	1	1	1	1	1	1	4	Litoreibacter	#N/A	0	0	0	0	0	0	0	d__Bacteria;p__Proteobacteria;c__Alphaproteobacteria;o__Rhodobacterales;f__Rhodobacteraceae;g__Aestuariibius;s__Aestuariibius insulae;OUT__OTU_93,98.169	d__Bacteria;p__Proteobacteria;c__Alphaproteobacteria;o__Rhodobacterales;f__Rhodobacteraceae;g__Litoreibacter;s__uncultured alpha proteobacterium;OUT__OTU_93,97.746	d__Bacteria;p__Proteobacteria;c__Alphaproteobacteria;o__Rhodobacterales;f__Rhodobacteraceae;g__Cognatiyoonia;s__Cognatiyoonia koreensis,97.746	GAACATACCCTTTTCTGCGGAATAGCCTTTGGAAACGAAGAGTAATACCGCATACGCCCTTCGGGGGAAAGATTTATCGGTGAAGGATTGGCCCGCGTTAGATTAGATAGTTGGTGGGGTAACGGCCTACCAAGTCTACGATCTATAGCTGGTTTGAGAGGATGATCAGCAACACTGGGACTGAGACACGGCCCAGACTCCTACGGGAGGCAGCAGTGGGGAATCTTAGACAATGGGCGAAAGCCTGATCTAGCGATGCCGCGTGAGTGACGAAGGCCTTAGGGTCGTAAAGCTCTTTCGCCAGGGATGATAATGACAGTACCTGGTAAAGAAACCCCGGCTAACTCCGTGCCAGCAGCCGCGGTAATACGGAGGGGGTTAGCGTTGTTCGGAATTACT…
	185_1H2E_304	>304	#N/A	1H2E	Gelidium sp. (H)	Red algae	modified 2216E	15_10_2018	Autumn	122.121	37.562	ASV32924 (100)	OTU_1078	genus_363	99.577	99.859	0	Sphingomonadaceae	1	1	1	1	0	0	0	4	Sphingorhabdus	1	0	0	0	0	0	0	0	d__Bacteria;p__Proteobacteria;c__Alphaproteobacteria;o__Sphingomonadales;f__Sphingomonadaceae;g__Parasphingorhabdus;s__Parasphingorhabdus litoris;OUT__OTU_1078,99.577	d__Bacteria;p__Proteobacteria;c__Alphaproteobacteria;o__Sphingomonadales;f__Sphingomonadaceae;g__Sphingorhabdus;s__uncultured bacterium;OUT__OTU_1078,99.859	d__Bacteria;p__Proteobacteria;c__Alphaproteobacteria;o__Sphingomonadales;f__Sphingomonadaceae;g__Parasphingorhabdus;s__Parasphingorhabdus sp900258045,100	CGTGGGGATCTACCAAAGGGTACGGAATAACTCAGAGAAATTTGTGCTAATACCGTATAATGTCGCAAGACCAAAGATTTATCGCCCTTTGATGAACCCGCGTAAGATTAGCTTGTTGGTGAGGTAAAGGCTCACCAAGGCGACGATCTTTAGCTGGTCTGAGAGGATGATCAGCCACACTGGGACTGAGACACGGCCCAGACTCCTACGGGAGGCAGCAGTGGGGAATATTGGACAATGGGGGAAACCCTGATCCAGCAATGCCGCGTGAGTGATGAAGGCCTTAGGGTCGTAAAGCTCTTTTACTAGGGATGATAATGACAGTACCTAGAGAATAAGCTCCGGCTAACTCCGTGCCAGCAGCCGCGGTAATACGGAGGGAGCTAGCGTTGTTCGGAA…
	186_1H2Y_311	>311	#N/A	1H2Y	Gelidium sp. (H)	Red algae	modified VY/2	15_10_2018	Autumn	122.121	37.562	ASV31954 (100)	OTU_949	genus_58	100	100	0	Rhodobacteraceae	1	1	1	1	1	1	1	4	Ruegeria	1	0	1	1	1	1	0	3	d__Bacteria;p__Proteobacteria;c__Alphaproteobacteria;o__Rhodobacterales;f__Rhodobacteraceae;g__Ruegeria;s__Ruegeria atlantica;OUT__OTU_949,100	d__Bacteria;p__Proteobacteria;c__Alphaproteobacteria;o__Rhodobacterales;f__Rhodobacteraceae;g__Ruegeria;s__Ruegeria sp. SOVto4;OUT__OTU_949,100	d__Bacteria;p__Proteobacteria;c__Alphaproteobacteria;o__Rhodobacterales;f__Rhodobacteraceae;g__Ruegeria;s__Ruegeria sp900143525,100	TGGTACGGAATAGCCTCTGGAAACGGAGAGTAATACCGTATGAGCCCTTCGGGGGAAAGATTTATCGCCAAAGGATTGGCCCGCGTTAGATTAGGTAGTTGGTGGGGTAATGGCCTACCAAGCCTACGATCTATAGCTGGTTTTAGAGGATGATCAGCAACACTGGGACTGAGACACGGCCCAGACTCCTACGGGAGGCAGCAGTGGGGAATCTTGGACAATGGGGGCAACCCTGATCCAGCCATGCCGCGTGAGTGATGAAGGCCTTAGGGTCGTAAAGCTCTTTCGCCTGTGAAGATAATGACGGTAGCAGGTAAAGAAACCCCGGCTAACTCCGTGCCAGCAGCCGCGGTAATACGGAGGGGGTTAGCGTTGTTCGGAATTACTGGGCGTAAAGCG…
	187_1H2Y_315	>315	#N/A	1H2Y	Gelidium sp. (H)	Red algae	modified VY/2	15_10_2018	Autumn	122.121	37.562	#N/A	OTU_496	genus_27	97.368	99.774	1	Flavobacteriaceae	1	1	1	1	1	1	1	4	Aquimarina	1	1	1	0	1	0	0	3	d__Bacteria;p__Bacteroidetes;c__Flavobacteriia;o__Flavobacteriales;f__Flavobacteriaceae;g__Aquimarina;s__Aquimarina gracilis;OUT__OTU_496,97.368	d__Bacteria;p__Bacteroidetes;c__Bacteroidia;o__Flavobacteriales;f__Flavobacteriaceae;g__Aquimarina;s__Aquimarina sp. EF1C-B1014;OUT__OTU_496,99.774	d__Bacteria;p__Bacteroidota;c__Bacteroidia;o__Flavobacteriales;f__Flavobacteriaceae;g__Aquimarina;s__Aquimarina aggregata,96.163	CTGCTGACGACCGGCGCACGGGTGCGTAACGCGTATAGAACCTACCTTATATTGGGGGATAGCCCAGAGAAATTTGGATTAATACCCCATAGTATGCTGAAGTGGCATCGCTTTAGTATTAAAGATTTATCGATATAAGATGGCTATGCGTTCTATTAGCTAGTTGGTATGGTAACGGCATACCAAGGCTACGATAGATAGGGGTCCTGAGAGGGAGATCCCCCACACTGGTACTGAGACACGGACCAGACTCCTACGGGAGGCAGCAGTGAGGAATATTGGACAATGGAGGCAACTCTGATCCAGCCATGCCGCGTGCAGGAAGACTGCCCTATGGGTTGTAAACTGCTTTTATAGAGGAAGAAACCCCCCGACGAGTCGGGGTCTGACGGTACTCTA…
	188_1H2Y_316	>316	#N/A	1H2Y	Gelidium sp. (H)	Red algae	modified VY/2	15_10_2018	Autumn	122.121	37.562	ASV36144 (100)	OTU_101	genus_364	98.451	99.155	1	Rhodobacteraceae	1	1	1	1	1	1	1	4	Yoonia-Loktanella	1	1	1	1	0	0	0	3	d__Bacteria;p__Proteobacteria;c__Alphaproteobacteria;o__Rhodobacterales;f__Rhodobacteraceae;g__Yoonia;s__Loktanella acticola;OUT__OTU_101,98.451	d__Bacteria;p__Proteobacteria;c__Alphaproteobacteria;o__Rhodobacterales;f__Rhodobacteraceae;g__Loktanella;s__Loktanella rosea;OUT__OTU_101,99.155	d__Bacteria;p__Proteobacteria;c__Alphaproteobacteria;o__Rhodobacterales;f__Rhodobacteraceae;g__Yoonia;s__Yoonia sp003201935,98.873	TACGGAATAGCCTCGGGAAACTGAGAGTAATACCGTATACGCCCTTCGGGGGAAAGATTTATCGGTGAAGGATTAGCCCGCGTCTGATTAGATAGTTGGTGGGGTAACGGCCTACCAAGTCTACGATCAGTAGCTGGTTTGAGAGGATGATCAGCAACACTGGGACTGAGACACGGCCCAGACTCCTACGGGAGGCAGCAGTGGGGAATCTTAGACAATGGGCGCAAGCCTGATCTAGCCATGCCGCGTGAGTGACGAAGGCCCTAGGGTCGTAAAGCTCTTTCGCCAGGGATGATAATGACAGTACCTGGTAAAGAAACCCCGGCTAACTCCGTGCCAGCAGCCGCGGTAATACGGAGGGGGTTAGCGTTGTTCGGAATTACTGGGCGTAAAGCGTAC…
	189_1H3E_320	>320	#N/A	1H3E	Gelidium sp. (H)	Red algae	modified 2216E	15_10_2018	Autumn	122.121	37.562	ASV32219 (99.767)	OTU_173	genus_71	98.873	99.859	0	Vibrionaceae	0	0	0	1	1	1	0	1	Vibrio	1	1	0	0	1	1	1	2	d__Bacteria;p__Proteobacteria;c__Gammaproteobacteria;o__Vibrionales;f__Vibrionaceae;g__Vibrio;s__Vibrio chemaguriensis;OUT__OTU_173,98.873	d__Bacteria;p__Proteobacteria;c__Gammaproteobacteria;o__Vibrionales;f__Vibrionaceae;g__Vibrio;s__Vibrio sp. FZKCJ2;OUT__OTU_173,99.859	d__Bacteria;p__Proteobacteria;c__Gammaproteobacteria;o__Enterobacterales;f__Vibrionaceae;g__Vibrio;s__Vibrio diabolicus,99.859	GCGGCGGACGGGTGAGTAATGCCTAGGAAATTGCCCTGATGTGGGGGATAACCATTGGAAACGATGGCTAATACCGCATGATGCCTACGGGCCAAAGAGGGGGACCTTCGGGCCTCTCGCGTCAGGATATGCCTAGGTGGGATTAGCTAGTTGGTGAGGTAAGGGCTCACCAAGGCGACGATCCCTAGCTGGTCTGAGAGGATGATCAGCCACACTGGAACTGAGACACGGTCCAGACTCCTACGGGAGGCAGCAGTGGGGAATATTGCACAATGGGCGCAAGCCTGATGCAGCCATGCCGCGTGTGTGAAGAAGGCCTTCGGGTTGTAAAGTACTTTCAGTCGTGAGGAAGGCGGCGTCGTTAATAGCGGCGTTGTTTGACGTTAGCGACAGAAGAAG…
	190_1H3E_323	>323	#N/A	1H3E	Gelidium sp. (H)	Red algae	modified 2216E	15_10_2018	Autumn	122.121	37.562	ASV7452 (100)	OTU_38	genus_28	97.183	98.734	1	Flavobacteriaceae	1	1	1	1	1	1	1	4	Psychroserpens	#N/A	1	0	0	0	0	0	1	d__Bacteria;p__Bacteroidetes;c__Flavobacteriia;o__Flavobacteriales;f__Flavobacteriaceae;g__Psychroserpens;s__Psychroserpens damuponensis;OUT__OTU_38,97.183	d__Bacteria;p__Bacteroidetes;c__Bacteroidia;o__Flavobacteriales;f__Flavobacteriaceae;g__Psychroserpens;s__Psychroserpens sp. KLE1228;OUT__OTU_38,98.734	d__Bacteria;p__Bacteroidota;c__Bacteroidia;o__Flavobacteriales;f__Flavobacteriaceae;g__Psychroserpens;s__Psychroserpens sp000799465,98.169	GGGTGCGTAACGCGTATACAATCTACCTTTTACAGGAGGATAGCCTTTAGAAATGAAGATTAATACTCCATGGTATAATAATATGGCATCATATAATTATTAAAGTTTCGGCGGTAAAAGATGAGTATGCGTTCTATTAGCTAGATGGTGTGGTAACGGCACACCATGGCAACGATAGATAGGGGCCCTGAGAGGGGGATCCCCCACACTGGTACTGAGACACGGACCAGACTCCTACGGGAGGCAGCAGTGAGGAATATTGGACAATGGAGGCAACTCTGATCCAGCCATGCCGCGTGCAGGAAGACTGCCCTATGGGTTGTAAACTGCTTTTATACAGGAAGAAACCTCCCGACGTGTCGGGATCTGACGGTACTGTAAGAATAAGGATCGGCTAAC…
	191_1H3E_324	>324	#N/A	1H3E	Gelidium sp. (H)	Red algae	modified 2216E	15_10_2018	Autumn	122.121	37.562	ASV34125 (99.754)	OTU_85	genus_334	96.901	97.606	1	Rhodobacteraceae	1	1	1	1	1	1	1	4	Litoreibacter	#N/A	0	0	0	0	0	0	0	d__Bacteria;p__Proteobacteria;c__Alphaproteobacteria;o__Rhodobacterales;f__Rhodobacteraceae;g__Litoreibacter;s__Litoreibacter ponti;OUT__OTU_85,96.901	d__Bacteria;p__Proteobacteria;c__Alphaproteobacteria;o__Rhodobacterales;f__Rhodobacteraceae;g__Litoreibacter;s__uncultured bacterium;OUT__OTU_85,97.606	d__Bacteria;p__Proteobacteria;c__Alphaproteobacteria;o__Rhodobacterales;f__Rhodobacteraceae;g__Litoreibacter;s__Litoreibacter ponti,96.901	ATATGCCCTTTGGTACGGAATAGCCTCTGGAAACGGAGAGTAATACCGTATGTGCCCTTCGGGGGAAAGATTTATCGCCAAAGGATTAGCCCGCGTTGGATTAGGTAGTTGGTGGGGTAATGGCCTACCAAGCCTACGATCCATAGCTGGTTTGAGAGGATGATCAGCAACACTGGGACTGAGACACGGCCCAGACTCCTACGGGAGGCAGCAGTGGGGAATCTTAGACAATGGGGGAAACCCTGATCTAGCCATGCCGCGTGAGTGACGAAGGCCCTAGGGTCGTAAAGCTCTTTCGCCAGAGATGATAATGACAGTATCTGGTAAAGAAACCCCGGCTAACTCCGTGCCAGCAGCCGCGGTAATACGGAGGGGGTTAGCGTTGTTCGGAATTACTGG…
	192_1H3E_325	>325	#N/A	1H3E	Gelidium sp. (H)	Red algae	modified 2216E	15_10_2018	Autumn	122.121	37.562	#N/A	OTU_743	genus_170	96.236	97.781	1	Flavobacteriaceae	1	1	1	1	1	1	1	4	Aurantivirga	#N/A	0	1	0	0	1	0	1	d__Bacteria;p__Bacteroidetes;c__Flavobacteriia;o__Flavobacteriales;f__Flavobacteriaceae;g__Pseudotenacibaculum;s__Pseudotenacibaculum haliotis;OUT__OTU_743,96.236	d__Bacteria;p__Bacteroidetes;c__Bacteroidia;o__Flavobacteriales;f__Flavobacteriaceae;g__Aurantivirga;s__Tenacibaculum sp. KYW 576;OUT__OTU_743,97.781	d__Bacteria;p__Bacteroidota;c__Bacteroidia;o__Flavobacteriales;f__Flavobacteriaceae;g__SCGC-AAA160-P02;s__SCGC-AAA160-P02 sp000383355,96.455	GGGTAACAGGGGTGCTTGGACCCGCTGACGACCGGCGCACGGGTGGGTAACGCGTATAGAACCGACCTTTTACAGAGGGATAGCCTTTAGAAATGAAGATTAATACCTCATAGTATTGAGATTTGGCATCGGAACTCAATTAAAGATTTATCGGTAAAAGATGGCTATGCGTCCTATTAGCTAGATGGTAAGGTAACGGCTTACCATGGCAACGATAGGTAGGGGCCCTGAGAGGGGGATCCCCCACACTGGTACTGAGACACGGACCAGACTCCTACGGGAGGCAGCAGTGAGGAATATTGGGCAATGGAGGCAACTCTGACCCAGCCATGCCGCGTGCAGGAAGACTGCCCTATGGGTTGTAAACTGCTTTTATATGGGAAGAAACACCACTACGTG…
	193_1H3E_326	>326	#N/A	1H3E	Gelidium sp. (H)	Red algae	modified 2216E	15_10_2018	Autumn	122.121	37.562	ASV31954 (100)	OTU_949	genus_58	100	100	0	Rhodobacteraceae	1	1	1	1	1	1	1	4	Ruegeria	1	0	1	1	1	1	0	3	d__Bacteria;p__Proteobacteria;c__Alphaproteobacteria;o__Rhodobacterales;f__Rhodobacteraceae;g__Ruegeria;s__Ruegeria atlantica;OUT__OTU_949,100	d__Bacteria;p__Proteobacteria;c__Alphaproteobacteria;o__Rhodobacterales;f__Rhodobacteraceae;g__Ruegeria;s__Ruegeria sp. SOVto4;OUT__OTU_949,100	d__Bacteria;p__Proteobacteria;c__Alphaproteobacteria;o__Rhodobacterales;f__Rhodobacteraceae;g__Ruegeria;s__Ruegeria sp900143525,100	GGTACGGAATAGCCTCTGGAAACGGAGAGTAATACCGTATGAGCCCTTCGGGGGAAAGATTTATCGCCAAAGGATTGGCCCGCGTTAGATTAGGTAGTTGGTGGGGTAATGGCCTACCAAGCCTACGATCTATAGCTGGTTTTAGAGGATGATCAGCAACACTGGGACTGAGACACGGCCCAGACTCCTACGGGAGGCAGCAGTGGGGAATCTTGGACAATGGGGGCAACCCTGATCCAGCCATGCCGCGTGAGTGATGAAGGCCTTAGGGTCGTAAAGCTCTTTCGCCTGTGAAGATAATGACGGTAGCAGGTAAAGAAACCCCGGCTAACTCCGTGCCAGCAGCCGCGGTAATACGGAGGGGGTTAGCGTTGTTCGGAATTACTGGGCGTAAAGCGC…
	194_1H3E_327	>327	#N/A	1H3E	Gelidium sp. (H)	Red algae	modified 2216E	15_10_2018	Autumn	122.121	37.562	ASV31954 (100)	OTU_949	genus_58	99.859	99.859	0	Rhodobacteraceae	1	1	1	1	1	1	1	4	Ruegeria	1	0	1	1	1	1	0	3	d__Bacteria;p__Proteobacteria;c__Alphaproteobacteria;o__Rhodobacterales;f__Rhodobacteraceae;g__Ruegeria;s__Ruegeria atlantica;OUT__OTU_949,99.859	d__Bacteria;p__Proteobacteria;c__Alphaproteobacteria;o__Rhodobacterales;f__Rhodobacteraceae;g__Ruegeria;s__Ruegeria sp. SOVto4;OUT__OTU_949,99.859	d__Bacteria;p__Proteobacteria;c__Alphaproteobacteria;o__Rhodobacterales;f__Rhodobacteraceae;g__Ruegeria;s__Ruegeria sp003443535,100	CGGAATAGCCTCTGGAAACGGAGAGTAATACCGTATGAGCCCTTCGGGGGAAAGATTTATCGCCAAAGGATTAGCCCGCGTTAGATTAGGTAGTTGGTGGGGTAATGGCCTACCAAGCCTACGATCTATAGCTGGTTTTAGAGGATGATCAGCAACACTGGGACTGAGACACGGCCCAGACTCCTACGGGAGGCAGCAGTGGGGAATCTTGGACAATGGGGGCAACCCTGATCCAGCCATGCCGCGTGAGTGATGAAGGCCTTAGGGTCGTAAAGCTCTTTCGCCTGTGAAGATAATGACGGTAGCAGGTAAAGAAACCCCGGCTAACTCCGTGCCAGCAGCCGCGGTAATACGGAGGGGGTTAGCGTTGTTCGGAATTACTGGGCGTAAAGCGCACGT…
	195_1H3E_329	>329	#N/A	1H3E	Gelidium sp. (H)	Red algae	modified 2216E	15_10_2018	Autumn	122.121	37.562	ASV4268 (100)	OTU_702	genus_29	99.577	99.577	0	Flavobacteriaceae	1	1	1	1	1	1	1	4	Tenacibaculum	1	1	0	1	1	0	0	3	d__Bacteria;p__Bacteroidetes;c__Flavobacteriia;o__Flavobacteriales;f__Flavobacteriaceae;g__Tenacibaculum;s__Tenacibaculum aiptasiae;OUT__OTU_702,99.577	d__Bacteria;p__Bacteroidetes;c__Bacteroidia;o__Flavobacteriales;f__Flavobacteriaceae;g__Tenacibaculum;s__Tenacibaculum aiptasiae;OUT__OTU_702,99.577	d__Bacteria;p__Bacteroidota;c__Bacteroidia;o__Flavobacteriales;f__Flavobacteriaceae;g__Tenacibaculum;s__Tenacibaculum lutimaris,98.592	TAGAATCTGCCTTGTACAGGAGGATAGCCTTTAGAAATGAAGATTAATACTCCATAATATTGGGAAGCGGCATCGCTATCTAATTAAACATTTATGGGTACAAGATGACTATGCGTCCTATTAGCTAGATGGTAAGGTAACGGCTTACCATGGCAACGATAGGTAGGGGGTCTGAGAGGATTATCCCCCACACTGGTACTGAGACACGGACCAGACTCCTACGGGAGGCAGCAGTGAGGAATATTGGTCAATGGAGGCAACTCTGAACCAGCCATGCCGCGTGCAGGAAGACTGCCCTATGGGTTGTAAACTGCTTTTATACAGGAAGAAACAGATCTACGTGTAGGTCCTTGACGGTACTGTAAGAATAAGCACCGGCTAACTCCGTGCCAGCAGCCG…
	196_1H3E_330	>330	#N/A	1H3E	Gelidium sp. (H)	Red algae	modified 2216E	15_10_2018	Autumn	122.121	37.562	ASV31951 (99.259)	OTU_864	genus_325	99.155	99.718	0	Rhodobacteraceae	1	1	1	1	1	1	1	4	Roseovarius	#N/A	0	0	0	0	0	0	0	d__Bacteria;p__Proteobacteria;c__Alphaproteobacteria;o__Rhodobacterales;f__Rhodobacteraceae;g__Roseovarius;s__Roseovarius aestuarii;OUT__OTU_864,99.155	d__Bacteria;p__Proteobacteria;c__Alphaproteobacteria;o__Rhodobacterales;f__Rhodobacteraceae;g__Roseovarius;s__uncultured bacterium;OUT__OTU_864,99.718	d__Bacteria;p__Proteobacteria;c__Alphaproteobacteria;o__Rhodobacterales;f__Rhodobacteraceae;g__Roseovarius;s__Roseovarius aestuarii,99.155	GGAATAGCCATTGGAAACGATGAGTAATACCGTATACGCCCTTCGGGGGAAAGATTTATCGGAGAAGGATCGGCCCGCGTTAGATTAGATAGTTGGTGGGGTAACGGCCTACCAAGTCTACGATCTATAGCTGGTTTTAGAGGATGATCAGCAACACTGGGACTGAGACACGGCCCAGACTCCTACGGGAGGCAGCAGTGGGGAATCTTAGACAATGGGCGCAAGCCTGATCTAGCCATGCCGCGTGAGTGATGAAGGCCCTAGGGTCGTAAAGCTCTTTCGCCAGGGATGATAATGACAGTACCTGGTAAAGAAACCCCGGCTAACTCCGTGCCAGCAGCCGCGGTAATACGGAGGGGGTTAGCGTTGTTCGGAATTACTGGGCGTAAAGCGTACGTA…
	197_1H3E_333	>333	#N/A	1H3E	Gelidium sp. (H)	Red algae	modified 2216E	15_10_2018	Autumn	122.121	37.562	ASV32219 (99.767)	OTU_144	genus_71	99.155	100	0	Vibrionaceae	0	0	0	1	1	1	0	1	Vibrio	1	1	0	0	1	1	1	2	d__Bacteria;p__Proteobacteria;c__Gammaproteobacteria;o__Vibrionales;f__Vibrionaceae;g__Vibrio;s__Vibrio alginolyticus;OUT__OTU_144,99.155	d__Bacteria;p__Proteobacteria;c__Gammaproteobacteria;o__Vibrionales;f__Vibrionaceae;g__Vibrio;s__Vibrio diabolicus;OUT__OTU_144,100	d__Bacteria;p__Proteobacteria;c__Gammaproteobacteria;o__Enterobacterales;f__Vibrionaceae;g__Vibrio;s__Vibrio diabolicus,99.859	AGCGGCGGACGGGTGAGTAATGCCTAGGAAATTGCCCTGATGTGGGGGATAACCATTGGAAACGATGGCTAATACCGCATGATGCCTACGGGCCAAAGAGGGGGACCTTCGGGCCTCTCGCGTCAGGATATGCCTAGGTGGGATTAGCTAGTTGGTGAGGTAAGGGCTCACCAAGGCGACGATCCCTAGCTGGTCTGAGAGGATGATCAGCCACACTGGAACTGAGACACGGTCCAGACTCCTACGGGAGGCAGCAGTGGGGAATATTGCACAATGGGCGCAAGCCTGATGCAGCCATGCCGCGTGTATGAAGAAGGCCTTCGGGTTGTAAAGTACTTTCAGTCGTGAGGAAGGCGGTGTCGTTAATAGCGGCGTTGTTTGACGTTAGCGACAGAAGAA…
	198_1H3E_334	>334	#N/A	1H3E	Gelidium sp. (H)	Red algae	modified 2216E	15_10_2018	Autumn	122.121	37.562	#N/A	OTU_1104	genus_388	95.218	95.921	1	Rhodobacteraceae	1	1	1	1	1	1	1	4	Tateyamaria	1	0	0	0	0	0	0	0	d__Bacteria;p__Proteobacteria;c__Alphaproteobacteria;o__Rhodobacterales;f__Rhodobacteraceae;g__Tateyamaria;s__Tateyamaria omphalii;OUT__OTU_1104,95.218	d__Bacteria;p__Proteobacteria;c__Alphaproteobacteria;o__Rhodobacterales;f__Rhodobacteraceae;g__Tateyamaria;s__Tateyamaria omphalii;OUT__OTU_1104,95.921	d__Bacteria;p__Proteobacteria;c__Alphaproteobacteria;o__Rhodobacterales;f__Rhodobacteraceae;g__Tateyamaria;s__Tateyamaria omphalii_A,96.197	AATATACCCTTCTCTGCGGAATAGCCACTGGAAACGGTGAGTAATACCGCATACGCCCTTCGGGGGAAAGATTTATCGGAGAAGGATTAGCCCGCGTTAGATTAGGTAGTTGGTGGGGTAATGGCCTACCAAGCCTACGATCTATAGCTGGTTTTAGAGGATGATCAGCAACACTGGGACTGAGACACGGCCCAGACTCCTACGGGAGGCAGCAGTGGGGAATCTTAGACAATGGGGGAAACCCTGATCTAGCCATGCCGCGTGAGTGATGAAGGCCCTAGGGTCGTAAAGCTCTTTCGCCAGGGATGATAATGACAGTACCTGGTAAAGAAACCCCGGCTAACTCCGTGCCAGCAGCCGCGGTAATACGGAGGGGGTTAGCGTTGTTCGGAATTACTG…
	199_1H3E_335	>335	#N/A	1H3E	Gelidium sp. (H)	Red algae	modified 2216E	15_10_2018	Autumn	122.121	37.562	ASV21762 (99.535)	OTU_11	genus_184	100	100	0	Bacillaceae	0	0	0	0	0	0	0	0	Bacillus	1	0	0	0	0	0	0	0	d__Bacteria;p__Firmicutes;c__Bacilli;o__Bacillales;f__Bacillaceae;g__Bacillus;s__Bacillus altitudinis;OUT__OTU_11,100	d__Bacteria;p__Firmicutes;c__Bacilli;o__Bacillales;f__Bacillaceae;g__Bacillus;s__Bacillus sp.;OUT__OTU_11,100	d__Bacteria;p__Actinobacteriota;c__Actinomycetia;o__Mycobacteriales;f__Micromonosporaceae;g__Glycomyces;s__Glycomyces dulcitolivorans,100	CGTGGGTAACCTGCCTGTAAGACTGGGATAACTCCGGGAAACCGGAGCTAATACCGGATAGTTCCTTGAACCGCATGGTTCAAGGATGAAAGACGGTTTCGGCTGTCACTTACAGATGGACCCGCGGCGCATTAGCTAGTTGGTGAGGTAACGGCTCACCAAGGCGACGATGCGTAGCCGACCTGAGAGGGTGATCGGCCACACTGGGACTGAGACACGGCCCAGACTCCTACGGGAGGCAGCAGTAGGGAATCTTCCGCAATGGACGAAAGTCTGACGGAGCAACGCCGCGTGAGTGATGAAGGTTTTCGGATCGTAAAGCTCTGTTGTTAGGGAAGAACAAGTGCAAGAGTAACTGCTTGCACCTTGACGGTACCTAACCAGAAAGCCACGGCTAAC…
	200_1H3E_336	>336	#N/A	1H3E	Gelidium sp. (H)	Red algae	modified 2216E	15_10_2018	Autumn	122.121	37.562	ASV21762 (100)	OTU_11	genus_184	100	100	0	Bacillaceae	0	0	0	0	0	0	0	0	Bacillus	1	0	0	0	0	0	0	0	d__Bacteria;p__Firmicutes;c__Bacilli;o__Bacillales;f__Bacillaceae;g__Bacillus;s__Bacillus safensis;OUT__OTU_11,100	d__Bacteria;p__Firmicutes;c__Bacilli;o__Bacillales;f__Bacillaceae;g__Bacillus;s__Bacillus pumilus;OUT__OTU_11,100	d__Bacteria;p__Firmicutes;c__Bacilli;o__Bacillales;f__Bacillaceae;g__Bacillus;s__Bacillus zhangzhouensis,100	TGAGTAACACGTGGGTAACCTGCCTGTAAGACTGGGATAACTCCGGGAAACCGGAGCTAATACCGGATAGTTCCTTGAACCGCATGGTTCAAGGATGAAAGACGGTTTCGGCTGTCACTTACAGATGGACCCGCGGCGCATTAGCTAGTTGGTGGGGTAATGGCTCACCAAGGCGACGATGCGTAGCCGACCTGAGAGGGTGATCGGCCACACTGGGACTGAGACACGGCCCAGACTCCTACGGGAGGCAGCAGTAGGGAATCTTCCGCAATGGACGAAAGTCTGACGGAGCAACGCCGCGTGAGTGATGAAGGTTTTCGGATCGTAAAGCTCTGTTGTTAGGGAAGAACAAGTGCGAGAGTAACTGCTCGCACCTTGACGGTACCTAACCAGAAAGCC…
	201_1H3E_337	>337	#N/A	1H3E	Gelidium sp. (H)	Red algae	modified 2216E	15_10_2018	Autumn	122.121	37.562	ASV32247 (99.012)	OTU_1051	genus_355	92.753	95.693	2	Sphingomonadaceae	1	1	1	1	0	0	0	4	Altererythrobacter	#N/A	0	1	1	0	0	0	2	d__Bacteria;p__Proteobacteria;c__Alphaproteobacteria;o__Sphingomonadales;f__Erythrobacteraceae;g__Altererythrobacter;s__Altererythrobacter aquaemixtae;OUT__OTU_1051,92.753	d__Bacteria;p__Proteobacteria;c__Alphaproteobacteria;o__Sphingomonadales;f__Sphingomonadaceae;g__Altererythrobacter;s__uncultured bacterium;OUT__OTU_1051,95.693	d__Bacteria;p__Proteobacteria;c__Alphaproteobacteria;o__Sphingomonadales;f__Sphingomonadaceae;g__Caenibius;s__Caenibius tardaugens,NA	AGTGGCGCACGGGTGCGTAACGCGTGGGAACCTGCCTTTAGGTTCGGAATAACAGTTAGAAATGACTGCTAATACCGAATAATGTCTTCGGACCAAAGATTTATCGCCTTTAGATGGGCCCGCGTTAGATTAGCTAGTTGGTGAGGTAACTGCTCACCAAGGCGACGATCTATAGCTGGTCTGAGAGGATGATCAGCCACACTGGGACTGAGACACGGCCCAGACTCCTACGGGAGGCAGCAGTGGGGAATATTGGACAATGGGCGAAAGCCTGATCCAGCAATGCCGCGTGAGTGATGAAGGCCTTAGGGTTGTAAAGCTCTTTTACTAGGGATGATAATGACAGTACCTAGAGAATAAGCTCCGGCTAACTCCGTGCCAGCAGCCGCGGTAATACGG…
	202_1H3E_338	>338	#N/A	1H3E	Gelidium sp. (H)	Red algae	modified 2216E	15_10_2018	Autumn	122.121	37.562	ASV6567 (99.765)	OTU_749	genus_236	97.22	98.574	1	Flavobacteriaceae	1	1	1	1	1	1	1	4	Tenacibaculum	1	1	0	1	1	0	0	3	d__Bacteria;p__Bacteroidetes;c__Flavobacteriia;o__Flavobacteriales;f__Flavobacteriaceae;g__Tenacibaculum;s__Tenacibaculum ascidiaceicola;OUT__OTU_749,97.22	d__Bacteria;p__Bacteroidetes;c__Bacteroidia;o__Flavobacteriales;f__Flavobacteriaceae;g__Tenacibaculum;s__Tenacibaculum sp. U1368-101106-SW106;OUT__OTU_749,98.574	d__Bacteria;p__Bacteroidota;c__Bacteroidia;o__Flavobacteriales;f__Flavobacteriaceae;g__Tenacibaculum;s__Tenacibaculum discolor,97.222	TACAGATGACGACCGGCGAACGGGTGCGTAACGCGTATAGAATCTGCCTTGTACAGGAGGATAGCCTTTAGAAATGAAGATTAATACTCCATAATGTTGGTGAGTGGCATCGCTTACTAATTAAAGATTTATCGGTACAAGATGACTATGCGTCCTATTAGCTAGATGGTGAGGTAACGGCTTACCATGGCAACGATAGGTAGGGGGTCTGAGAGGATTATCCCCCACACTGGTACTGAGACACGGACCAGACTCCTACGGGAGGCAGCAGTGAGGAATATTGGTCAATGGAGGCAACTCTGAACCAGCCATGCCGCGTGCAGGAAGACTGCCCTATGGGTTGTAAACTGCTTTTATACAGGAAGAAACCTTAGTACGTGTACTAAGCTGACGGTACTG…
	203_1H3E_340	>340	#N/A	1H3E	Gelidium sp. (H)	Red algae	modified 2216E	15_10_2018	Autumn	122.121	37.562	ASV31954 (100)	OTU_92	genus_58	99.577	99.718	0	Rhodobacteraceae	1	1	1	1	1	1	1	4	Ruegeria	1	0	1	1	1	1	0	3	d__Bacteria;p__Proteobacteria;c__Alphaproteobacteria;o__Rhodobacterales;f__Rhodobacteraceae;g__Ruegeria;s__Ruegeria atlantica;OUT__OTU_92,99.577	d__Bacteria;p__Proteobacteria;c__Alphaproteobacteria;o__Rhodobacterales;f__Rhodobacteraceae;g__Ruegeria;s__uncultured bacterium;OUT__OTU_92,99.718	d__Bacteria;p__Proteobacteria;c__Alphaproteobacteria;o__Rhodobacterales;f__Rhodobacteraceae;g__Ruegeria;s__Ruegeria sp003443535,99.718	CTACGGAATAGCCTCTGGAAACGGAGAGTAATACCGTATGAGCCCTTCGGGGGAAAGATTTATCGGGAAAGGATTAGCCCGCGTTAGATTAGGTAGTTGGTGGGGTAATGGCCTACCAAGCCTACGATCTATAGCTGGTTTTAGAGGATGATCAGCAACACTGGGACTGAGACACGGCCCAGACTCCTACGGGAGGCAGCAGTGGGGAATCTTGGACAATGGGGGCAACCCTGATCCAGCCATGCCGCGTGAGTGATGAAGGCCTTAGGGTCGTAAAGCTCTTTCGCCTGTGAAGATAATGACGGTAGCAGGTAAAGAAACCCCGGCTAACTCCGTGCCAGCAGCCGCGGTAATACGGAGGGGGTTAGCGTTGTTCGGAATTACTGGGCGTAAAGCGCA…
	204_1H3E_341	>341	MCCC 1H00878	1H3E	Gelidium sp. (H)	Red algae	modified 2216E	15_10_2018	Autumn	122.121	37.562	ASV6567 (100)	OTU_749	genus_380	97.27	97.27	1	Flavobacteriaceae	1	1	1	1	1	1	1	4	Tenacibaculum	1	1	0	1	1	0	0	3	d__Bacteria;p__Bacteroidetes;c__Flavobacteriia;o__Flavobacteriales;f__Flavobacteriaceae;g__Tenacibaculum;s__Tenacibaculum sediminilitoris;OUT__OTU_749,97.27	d__Bacteria;p__Bacteroidetes;c__Bacteroidia;o__Flavobacteriales;f__Flavobacteriaceae;g__Tenacibaculum;s__Tenacibaculum sediminilitoris;OUT__OTU_749,97.27	d__Bacteria;p__Bacteroidota;c__Bacteroidia;o__Flavobacteriales;f__Flavobacteriaceae;g__Tenacibaculum;s__Tenacibaculum soleae,96.506	ACAATGAAGAGTTTGATCCTGGCTCAGGATGAACGCTAGCGGCAGGCTTAACACATGCAAGTCGAGGGGTAACATTGTAGCTTGCTACAGATGACGACCGGCGAACGGGTGCGTAACGCGTATAGAATCTGCCTTGTACAGGAGGATAGCCTTTAGAAATGAAGATTAATACTCCATAATGTTGGTGAGTGGCATCGCTTACTAATTAAAGATTTATCGGTACAAGATGACTATGCGTCCTATTAGCTAGATGGTGAGGTAACGGCTTACCATGGCAACGATAGGTAGGGGGTCTGAGAGGATTATCCCCCACACTGGTACTGAGACACGGACCAGACTCCTACGGGAGGCAGCAGTGAGGAATATTGGTCAATGGAGGCAACTCTGAACCAGCCATGC…
	205_1H3E_343	>343	#N/A	1H3E	Gelidium sp. (H)	Red algae	modified 2216E	15_10_2018	Autumn	122.121	37.562	ASV32602 (100)	OTU_103	genus_58	100	100	0	Rhodobacteraceae	1	1	1	1	1	1	1	4	Epibacterium	#N/A	0	0	0	0	0	0	0	d__Bacteria;p__Proteobacteria;c__Alphaproteobacteria;o__Rhodobacterales;f__Rhodobacteraceae;g__Epibacterium;s__Epibacterium ulvae;OUT__OTU_103,100	d__Bacteria;p__Proteobacteria;c__Alphaproteobacteria;o__Rhodobacterales;f__Rhodobacteraceae;g__Epibacterium;s__Epibacterium ulvae;OUT__OTU_103,100	d__Bacteria;p__Proteobacteria;c__Alphaproteobacteria;o__Rhodobacterales;f__Rhodobacteraceae;g__Epibacterium;s__Epibacterium ulvae,100	GTAAGGAATAGCCTCTGGAAACGGAGAGTAATACCTTATGTGCCCTTCGGGGGAAAGATTTATCGCCAAAGGATTAGCCCGCGTTAGATTAGATAGTTGGTGGGGTAATGGCCTACCAAGTCTACGATCTATAGCTGGTTTTAGAGGATGATCAGCAACACTGGGACTGAGACACGGCCCAGACTCCTACGGGAGGCAGCAGTGGGGAATCTTGGACAATGGGGGCAACCCTGATCCAGCCATGCCGCGTGAGCGATGAAGGCCTTAGGGTCGTAAAACTCTTTCGCCAGAGATGATAATGACAGTATCTGGTAAAGAAACCCCGGCTAACTCCGTGCCAGCAGCCGCGGTAATACGGAGGGGGTTAGCGTTGTTCGGAATTACTGGGCGTAAAGCGCA…
	206_1H3E_344	>344	#N/A	1H3E	Gelidium sp. (H)	Red algae	modified 2216E	15_10_2018	Autumn	122.121	37.562	ASV33397 (99.259)	OTU_71	genus_49	93.39	99.859	2	Kiloniellaceae	0	0	0	0	0	0	1	0	Pelagibius	#N/A	0	0	0	0	0	0	0	d__Bacteria;p__Proteobacteria;c__Alphaproteobacteria;o__Rhodospirillales;f__Rhodospirillaceae;g__Pelagibius;s__;OUT__OTU_71,93.39	d__Bacteria;p__Proteobacteria;c__Alphaproteobacteria;o__Rhodovibrionales;f__Kiloniellaceae;g__Pelagibius;s__Rhodospirillaceae bacterium PS4B-B496;OUT__OTU_71,99.859	d__Bacteria;p__Proteobacteria;c__Alphaproteobacteria;o__Kiloniellales;f__Kiloniellaceae;g__Denitrobaculum;s__Denitrobaculum tricleocarpae,99.859	TGGAAATCTACCTTGGGATGGGGAATAACCATTGGAAACGATGGCTAATACCGCATACGCCGGAAACGGGAAAGCTTTATGCGTCCTGAGATGAGTCCGCGTTAGATTAGATAGTTGGTGGGGTAATGGCCTACCAAGTCGACGATCTATAGCTGGTCTGAGAGGATGATCAGCCACACTGGGACTGAGACACGGCCCAGACTCCTACGGGAGGCAGCAGTGGGGAATATTGGACAATGGGCGCAAGCCTGATCCAGCCATGCCGCGTGAGTGAAGAAGGCCTTAGGGTTGTAAAGCTCTTTCGACGGGGAAGATGATGACGGTACCCGTAGAAGAAGCCCCGGCTAACTCCGTGCCAGCAGCCGCGGTAATACGGAGGGGGCAAGCGTTGTTCGGAAT…
	207_1H3E_345	>345	#N/A	1H3E	Gelidium sp. (H)	Red algae	modified 2216E	15_10_2018	Autumn	122.121	37.562	ASV31951 (100)	OTU_882	genus_325	99.437	99.437	0	Rhodobacteraceae	1	1	1	1	1	1	1	4	Roseovarius	#N/A	0	0	0	0	0	0	0	d__Bacteria;p__Proteobacteria;c__Alphaproteobacteria;o__Rhodobacterales;f__Rhodobacteraceae;g__Roseovarius;s__Roseovarius aestuarii;OUT__OTU_882,99.437	d__Bacteria;p__Proteobacteria;c__Alphaproteobacteria;o__Rhodobacterales;f__Rhodobacteraceae;g__Roseovarius;s__Roseovarius aestuarii;OUT__OTU_882,99.437	d__Bacteria;p__Proteobacteria;c__Alphaproteobacteria;o__Rhodobacterales;f__Rhodobacteraceae;g__Roseovarius;s__Roseovarius aestuarii,99.437	GAACGTACCCTTTTCTACGGAATAGCCATTGGAAACGATGAGTAATACCGTATACGCCCTTCGGGGGAAAGATTTATCGGAGAAGGATCGGCCCGCGTTAGATTAGATAGTTGGTGGGGTAATGGCCTACCAAGTCTACGATCTATAGCTGGTTTTAGAGGATGATCAGCAACACTGGGACTGAGACACGGCCCAGACTCCTACGGGAGGCAGCAGTGGGGAATCTTAGACAATGGGCGCAAGCCTGATCTAGCCATGCCGCGTGAGTGATGAAGGCCTTAGGGTCGTAAAGCTCTTTCGCCAGGGATGATAATGACAGTACCTGGTAAAGAAACCCCGGCTAACTCCGTGCCAGCAGCCGCGGTAATACGGAGGGGGTTAGCGTTGTTCGGAATTACT…
	208_1H3E_346	>346	MCCC 1H00894	1H3E	Gelidium sp. (H)	Red algae	modified 2216E	15_10_2018	Autumn	122.121	37.562	ASV36144 (100)	OTU_101	genus_364	98.451	99.014	1	Rhodobacteraceae	1	1	1	1	1	1	1	4	Yoonia-Loktanella	1	1	1	1	0	0	0	3	d__Bacteria;p__Proteobacteria;c__Alphaproteobacteria;o__Rhodobacterales;f__Rhodobacteraceae;g__Yoonia;s__Loktanella acticola;OUT__OTU_101,98.451	d__Bacteria;p__Proteobacteria;c__Alphaproteobacteria;o__Rhodobacterales;f__Rhodobacteraceae;g__Loktanella;s__Loktanella rosea;OUT__OTU_101,99.014	d__Bacteria;p__Proteobacteria;c__Alphaproteobacteria;o__Rhodobacterales;f__Rhodobacteraceae;g__Yoonia;s__Yoonia sp003201935,98.588	ATATACCCTTCACTACGGAATAGCCTCGGGAAACTGAGAGTAATACCGTATACGCCCTTCGGGGGAAAGATTTATCGGTGAAGGATTAGCCCGCGTCTGATTAGATAGTTGGTGGGGTAACGGCCTACCAAGTCTACGATCAGTAGCTGGTTTGAGAGGATGATCAGCAACACTGGGACTGAGACACGGCCCAGACTCCTACGGGAGGCAGCAGTGGGGAATCTTAGACAATGGGCGCAAGCCTGATCTAGCCATGCCGCGTGAGTGACGAAGGCCCTAGGGTCGTAAAGCTCTTTCGCCAGGGATGATAATGACAGTACCTGGTAAAGAAACCCCGGCTAACTCCGTGCCAGCAGCCGCGGTAATACGGAGGGGGTTAGCGTTGTTCGGAATTACTGG…
	209_1H3E_347	>347	MCCC 1H00966	1H3E	Gelidium sp. (H)	Red algae	modified 2216E	15_10_2018	Autumn	122.121	37.562	#N/A	OTU_126	genus_82	99.156	100	0	Bacillaceae	0	0	0	0	0	0	0	0	Bacillus	1	0	0	0	0	0	0	0	d__Bacteria;p__Firmicutes;c__Bacilli;o__Bacillales;f__Bacillaceae;g__Cytobacillus;s__Cytobacillus firmus;OUT__OTU_126,99.156	d__Bacteria;p__Firmicutes;c__Bacilli;o__Bacillales;f__Bacillaceae;g__Bacillus;s__Streptomyces clavuligerus;OUT__OTU_126,100	d__Bacteria;p__Firmicutes;c__Bacilli;o__Bacillales_B;f__DSM-18226;g__Cytobacillus;s__Cytobacillus sp001956215,100	GTGAGTAACACGTGGGCAACCTGCCTGTAAGACTGGGATAACTCCGGGAAACCGGGGCTAATACCGGATAACTCTTTTCCTCACATGAGGAAAAGCTGAAAGATGGTTTCGGCTATCACTTACAGATGGGCCCGCGGCGCATTAGCTAGTTGGTGAGGTAACGGCTCACCAAGGCCACGATGCGTAGCCGACCTGAGAGGGTGATCGGCCACACTGGGACTGAGACACGGCCCAGACTCCTACGGGAGGCAGCAGTAGGGAATCTTCCGCAATGGACGAAAGTCTGACGGAGCAACGCCGCGTGAGTGATGAAGGTTTTCGGATCGTAAAACTCTGTTGTCAGGGAAGAACAAGTACCGGAGTAACTGCCGGTACCTTGACGGTACCTGACCAGAAAGC…
	210_1H3E_349	>349	#N/A	1H3E	Gelidium sp. (H)	Red algae	modified 2216E	15_10_2018	Autumn	122.121	37.562	#N/A	OTU_496	genus_160	97.042	99.578	1	Flavobacteriaceae	1	1	1	1	1	1	1	4	Aquimarina	1	1	1	0	1	0	0	3	d__Bacteria;p__Bacteroidetes;c__Flavobacteriia;o__Flavobacteriales;f__Flavobacteriaceae;g__Aquimarina;s__Aquimarina gracilis;OUT__OTU_496,97.042	d__Bacteria;p__Bacteroidetes;c__Bacteroidia;o__Flavobacteriales;f__Flavobacteriaceae;g__Aquimarina;s__Aquimarina sp. EF1C-B1014;OUT__OTU_496,99.578	d__Bacteria;p__Bacteroidota;c__Bacteroidia;o__Flavobacteriales;f__Flavobacteriaceae;g__Aquimarina;s__Aquimarina aggregata,95.084	CGCACGGGTGCGTAACGCGTATAGAACCTACCTTATATTGGGGGATAGCCCAGAGAAATTTGGATTAATACCCCATAGTATGCTGAAGTGGCATCGCTTTAGTATTAAAGATTTATCGATATAAGATGGCTATGCGTTCTATTAGCTAGTTGGTATGGTAACGGCATACCAAGGCTACGATAGATAGGGGTCCTGAGAGGGAGATCCCCCACACTGGTACTGAGACACGGACCAGACTCCTACGGGAGGCAGCAGTGAGGAATATTGGACAATGGAGGCAACTCTGATCCAGCCATGCCGCGTGCAGGAAGACTGCCCTATGGGTTGTAAACTGCTTTTATAGAGGAAGAAACCCCCCGACGAGTCGGGGTCTGACGGTACTCTACGAATAAGGATCGG…
	211_1H3E_350	>350	#N/A	1H3E	Gelidium sp. (H)	Red algae	modified 2216E	15_10_2018	Autumn	122.121	37.562	ASV32219 (99.535)	OTU_173	genus_71	98.732	99.718	0	Vibrionaceae	0	0	0	1	1	1	0	1	Vibrio	1	1	0	0	1	1	1	2	d__Bacteria;p__Proteobacteria;c__Gammaproteobacteria;o__Vibrionales;f__Vibrionaceae;g__Vibrio;s__Vibrio chemaguriensis;OUT__OTU_173,98.732	d__Bacteria;p__Proteobacteria;c__Gammaproteobacteria;o__Vibrionales;f__Vibrionaceae;g__Vibrio;s__Vibrio sp. H-20;OUT__OTU_173,99.718	d__Bacteria;p__Proteobacteria;c__Gammaproteobacteria;o__Enterobacterales;f__Vibrionaceae;g__Vibrio;s__Vibrio diabolicus,99.718	TGAGTAATGCCTAGGAAATTGCCCTGATGTGGGGGATAACCATTGGAAACGATGGCTAATACCGCATGATGCCTACGGGCCAAAGAGGGGGACCTTCGGGCCTCTCGCGTCAGGATATGCCTAGGTGGGATTAGCTAGTTGGTGAGGTAAGGGCTCACCAAGGCGACGATCCCTAGCTGGTCTGAGAGGATGATCAGCCACACTGGAACTGAGACACGGTCCAGACTCCTACGGGAGGCAGCAGTGGGGAATATTGCACAATGGGCGCAAGCCTGATGCAGCCATGCCGCGTGTnTGAAGAAGGCCTTCGGGTTGTAAAGnACTTTCAGTCGTGAGGAAGGCGGCGTCGTTAATAGCGGCGTTGTTTGACGTTAGCGACAGAAGAAGCACCGGCTAACT…
	212_1H3Y_351	>351	#N/A	1H3Y	Gelidium sp. (H)	Red algae	modified VY/2	15_10_2018	Autumn	122.121	37.562	ASV31954 (100)	OTU_92	genus_58	99.577	99.718	0	Rhodobacteraceae	1	1	1	1	1	1	1	4	Ruegeria	1	0	1	1	1	1	0	3	d__Bacteria;p__Proteobacteria;c__Alphaproteobacteria;o__Rhodobacterales;f__Rhodobacteraceae;g__Ruegeria;s__Ruegeria atlantica;OUT__OTU_92,99.577	d__Bacteria;p__Proteobacteria;c__Alphaproteobacteria;o__Rhodobacterales;f__Rhodobacteraceae;g__Ruegeria;s__uncultured bacterium;OUT__OTU_92,99.718	d__Bacteria;p__Proteobacteria;c__Alphaproteobacteria;o__Rhodobacterales;f__Rhodobacteraceae;g__Ruegeria;s__Ruegeria sp003443535,99.718	ACGGAATAGCCTCTGGAAACGGAGAGTAATACCGTATGAGCCCTTCGGGGGAAAGATTTATCGGGAAAGGATTAGCCCGCGTTAGATTAGGTAGTTGGTGGGGTAATGGCCTACCAAGCCTACGATCTATAGCTGGTTTTAGAGGATGATCAGCAACACTGGGACTGAGACACGGCCCAGACTCCTACGGGAGGCAGCAGTGGGGAATCTTGGACAATGGGGGCAACCCTGATCCAGCCATGCCGCGTGAGTGATGAAGGCCTTAGGGTCGTAAAGCTCTTTCGCCTGTGAAGATAATGACGGTAGCAGGTAAAGAAACCCCGGCTAACTCCGTGCCAGCAGCCGCGGTAATACGGAGGGGGTTAGCGTTGTTCGGAATTACTGGGCGTAAAGCGCACG…
	213_1H3Y_352	>352	#N/A	1H3Y	Gelidium sp. (H)	Red algae	modified VY/2	15_10_2018	Autumn	122.121	37.562	ASV33397 (100)	OTU_71	genus_49	93.578	99.391	2	Kiloniellaceae	0	0	0	0	0	0	1	0	Pelagibius	#N/A	0	0	0	0	0	0	0	d__Bacteria;p__Proteobacteria;c__Alphaproteobacteria;o__Rhodospirillales;f__Rhodospirillaceae;g__Pelagibius;s__Pelagibius litoralis;OUT__OTU_71,93.578	d__Bacteria;p__Proteobacteria;c__Alphaproteobacteria;o__Rhodovibrionales;f__Kiloniellaceae;g__Pelagibius;s__Rhodospirillaceae bacterium PS4B-B496;OUT__OTU_71,99.391	d__Bacteria;p__Proteobacteria;c__Alphaproteobacteria;o__Kiloniellales;f__Kiloniellaceae;g__Denitrobaculum;s__Denitrobaculum tricleocarpae,99.619	ATTAGTGGCGCACGGGTGAGTAACGCGTGGATATCTACCTCGGGATGGGGAATAACCATTGGAAACGATGGCTAATACCGCATACGCCGGAAACGGGAAAGCTTTATGCGTCCTGAGATGAGTCCGCGTTAGATTAGATAGTTGGTGGGGTAATGGCCTACCAAGTCGACGATCTATAGCTGGTCTGAGAGGATGATCAGCCACACTGGGACTGAGACACGGCCCAGACTCCTACGGGAGGCAGCAGTGGGGAATATTGGACAATGGGCGCAAGCCTGATCCAGCCATGCCGCGTGAGTGAAGAAGGCCTTAGGGTTGTAAAGCTCTTTCGACGGGGAAGATGATGACGGTACCCGTAGAAGAAGCCCCGGCTAACTCCGTGCCAGCAGCCGCGGTAAT…
	214_1H3Y_354	>354	#N/A	1H3Y	Gelidium sp. (H)	Red algae	modified VY/2	15_10_2018	Autumn	122.121	37.562	ASV32219 (100)	OTU_173	genus_71	99.014	100	0	Vibrionaceae	0	0	0	1	1	1	0	1	Vibrio	1	1	0	0	1	1	1	2	d__Bacteria;p__Proteobacteria;c__Gammaproteobacteria;o__Vibrionales;f__Vibrionaceae;g__Vibrio;s__Vibrio alginolyticus;OUT__OTU_173,99.014	d__Bacteria;p__Proteobacteria;c__Gammaproteobacteria;o__Vibrionales;f__Vibrionaceae;g__Vibrio;s__Vibrio sp. FZKCJ2;OUT__OTU_173,100	d__Bacteria;p__Proteobacteria;c__Gammaproteobacteria;o__Enterobacterales;f__Vibrionaceae;g__Vibrio;s__Vibrio diabolicus,100	CGAGCGGCGGACGGGTGAGTAATGCCTAGGAAATTGCCCTGATGTGGGGGATAACCATTGGAAACGATGGCTAATACCGCATGATGCCTACGGGCCAAAGAGGGGGACCTTCGGGCCTCTCGCGTCAGGATATGCCTAGGTGGGATTAGCTAGTTGGTGAGGTAAGGGCTCACCAAGGCGACGATCCCTAGCTGGTCTGAGAGGATGATCAGCCACACTGGAACTGAGACACGGTCCAGACTCCTACGGGAGGCAGCAGTGGGGAATATTGCACAATGGGCGCAAGCCTGATGCAGCCATGCCGCGTGTATGAAGAAGGCCTTCGGGTTGTAAAGTACTTTCAGTCGTGAGGAAGGCGGCGTCGTTAATAGCGGCGTTGTTTGACGTTAGCGACAGAAG…
	215_1H3Y_356	>356	MCCC 1H00895	1H3Y	Gelidium sp. (H)	Red algae	modified VY/2	15_10_2018	Autumn	122.121	37.562	ASV33180 (100)	OTU_100	genus_55	98.268	99.029	1	Rhodobacteraceae	1	1	1	1	1	1	1	4	Yoonia-Loktanella	1	1	1	1	0	0	0	3	d__Bacteria;p__Proteobacteria;c__Alphaproteobacteria;o__Rhodobacterales;f__Rhodobacteraceae;g__Yoonia;s__Loktanella acticola;OUT__OTU_100,98.268	d__Bacteria;p__Proteobacteria;c__Alphaproteobacteria;o__Rhodobacterales;f__Rhodobacteraceae;g__Loktanella;s__Loktanella sp. S4079;OUT__OTU_100,99.029	d__Bacteria;p__Proteobacteria;c__Alphaproteobacteria;o__Rhodobacterales;f__Rhodobacteraceae;g__Yoonia;s__Yoonia sp000967725,99.039	CAACTTGAGAGTTTGATCCTGGCTCAGAACGAACGCTGGCGGCAGGCCTAACACATGCAAGTCGAGCGCACTCTTCGGAGTGAGCGGCGGACGGGTTAGTAACGCGTGGGAATATACCCTTTACTACGGAATAGCCTTTGGAAACGAAGACTAATACCGTATACGCCCTTCGGGGGAAAGATTTATCGGTAAAGGATTAGCCCGCGTTTGATTAGATAGTTGGTGGGGTAATGGCCTACCAAGTCTACGATCAATAGCTGGTTTGAGAGGATGATCAGCAACACTGGGACTGAGACACGGCCCAGACTCCTACGGGAGGCAGCAGTGGGGAATCTTAGACAATGGGCGAAAGCCTGATCTAGCCATGCCGCGTGAGTGACGAAGGCCTTAGGGTCGTAA…
	216_1H3Y_357	>357	#N/A	1H3Y	Gelidium sp. (H)	Red algae	modified VY/2	15_10_2018	Autumn	122.121	37.562	ASV32052 (100)	OTU_323	genus_165	99.859	99.859	0	Cellvibrionaceae	1	1	0	0	0	0	0	2	Marinagarivorans	#N/A	0	0	0	0	0	0	0	d__Bacteria;p__Proteobacteria;c__Gammaproteobacteria;o__Cellvibrionales;f__Cellvibrionaceae;g__Marinagarivorans;s__Marinagarivorans algicola;OUT__OTU_323,99.859	d__Bacteria;p__Proteobacteria;c__Gammaproteobacteria;o__Cellvibrionales;f__Cellvibrionaceae;g__Marinagarivorans;s__Teredinibacter sp. JL1;OUT__OTU_323,99.859	d__Bacteria;p__Proteobacteria;c__Gammaproteobacteria;o__Pseudomonadales;f__Cellvibrionaceae;g__Marinagarivorans;s__Marinagarivorans algicola,99.859	CCTAGTAGTGGGGGACAACAGTTGGAAACGACTGCTAATACCGCATACGCCCTACGGGGGAAAGGGGGGGATCTTCGGACCTCTCGCTATTAGATGAGCCCAAGTCGGATTAGCTAGTTGGTAAGGTAATGGCTTACCAAGGCGACGATCCGTAGCTGGTTTGAGAGGATGATCAGCCACACTGGGACTGAGACACGGCCCAGACTCCTACGGGAGGCAGCAGTGGGGAATATTGCACAATGGGCGAAAGCCTGATGCAGCCATGCCGCGTGTGTGAAGAAGGCCCTAGGGTTGTAAAGCACTTTAAGCAGTGAGGAAGGCTATATGTTTAATACGCATGTAGATTGACGTTAACTGCAGAATAAGCACCGGCTAACTTCGTGCCAGCAGCCGCGGTAA…
	217_1H3Y_358	>358	#N/A	1H3Y	Gelidium sp. (H)	Red algae	modified VY/2	15_10_2018	Autumn	122.121	37.562	ASV33227 (99.506)	OTU_853	genus_323	98.584	98.873	1	Rhodobacteraceae	1	1	1	1	1	1	1	4	Sulfitobacter	1	1	1	1	1	1	0	4	d__Bacteria;p__Proteobacteria;c__Alphaproteobacteria;o__Rhodobacterales;f__Rhodobacteraceae;g__Sulfitobacter;s__Sulfitobacter noctilucicola;OUT__OTU_853,98.584	d__Bacteria;p__Proteobacteria;c__Alphaproteobacteria;o__Rhodobacterales;f__Rhodobacteraceae;g__Sulfitobacter;s__Sulfitobacter sp. KMUT3;OUT__OTU_853,98.873	d__Bacteria;p__Proteobacteria;c__Alphaproteobacteria;o__Rhodobacterales;f__Rhodobacteraceae;g__Sulfitobacter;s__Sulfitobacter noctilucicola,98.584	TATGCCCTTCTCTACGGAATAGCCATTGGAAACGATGAGTAATACCGTATACGCCCTTCGGGGGAAAGATTTATCGGAGAAGGATTAGCCCGCGTTAGATTAGATAGTTGGTGGGGTAATGGCCTACCAAGTCTACGATCTATAGCTGGTTTTAGAGGATGATCAGCAACACTGGGACTGAGACACGGCCCAGACTCCTACGGGAGGCAGCAGTGGGGAATCTTAGACAATGGGCGAAAGCCTGATCTAGCCATGCCGCGTGAGTGATGAAGGCCCTAGGGTCGTAAAGCTCTTTCGCCAGGGATGATAATGACAGTACCTGGTAAAGAAACCCCGGCTAACTCCGTGCCAGCAGCCGCGGTAATACGGAGGGGGTTAGCGTTGTTCGGAATTACTGGG…
	218_1H2E_359	>359	#N/A	1H2E	Gelidium sp. (H)	Red algae	modified 2216E	15_10_2018	Autumn	122.121	37.562	ASV33180 (100)	OTU_100	genus_315	98.169	98.873	1	Rhodobacteraceae	1	1	1	1	1	1	1	4	Yoonia-Loktanella	1	1	1	1	0	0	0	3	d__Bacteria;p__Proteobacteria;c__Alphaproteobacteria;o__Rhodobacterales;f__Rhodobacteraceae;g__Yoonia;s__Loktanella agnita;OUT__OTU_100,98.169	d__Bacteria;p__Proteobacteria;c__Alphaproteobacteria;o__Rhodobacterales;f__Rhodobacteraceae;g__Loktanella;s__marine bacterium SE62;OUT__OTU_100,98.873	d__Bacteria;p__Proteobacteria;c__Alphaproteobacteria;o__Rhodobacterales;f__Rhodobacteraceae;g__Yoonia;s__Yoonia sp000967725,98.732	ACGGAATAGCCTTTGGAAACGAAGACTAATACCGTATACGCCCTTCGGGGGAAAGATTTATCGGTAAAGGATTAGCCCGCGTTTGATTAGATAGTTGGTGGGGTAATGGCCTACCAAGTCTACGATCAATAGCTGGTTTGAGAGGATGATCAGCAACACTGGGACTGAGACACGGCCCAGACTCCTACGGGAGGCAGCAGTGGGGAATCTTAGACAATGGGCGAAAGCCTGATCTAGCCATGCCGCGTGAGTGACGAAGGCCTTAGGGTCGTAAAGCTCTTTCGCCAGGGATGATAATGACAGTACCTGGTAAAGAAACCCCGGCTAACTCCGTGCCAGCAGCCGCGGTAATACGGAGGGGGTTAGCGTTGTTCGGAATTACTGGGCGTAAAGCGCGCG…
	219_1H3Y_361	>361	#N/A	1H3Y	Gelidium sp. (H)	Red algae	modified VY/2	15_10_2018	Autumn	122.121	37.562	ASV32646 (100)	OTU_808	genus_301	100	99.77	0	Sphingomonadaceae	1	1	1	1	0	0	0	4	Altererythrobacter	#N/A	0	1	1	0	0	0	2	d__Bacteria;p__Proteobacteria;c__Alphaproteobacteria;o__Sphingomonadales;f__Erythrobacteraceae;g__Altererythrobacter;s__Altererythrobacter insulae;OUT__OTU_808,100	d__Bacteria;p__Proteobacteria;c__Alphaproteobacteria;o__Sphingomonadales;f__Sphingomonadaceae;g__Altererythrobacter;s__Altererythrobacter ishigakiensis;OUT__OTU_808,99.77	d__Bacteria;p__Proteobacteria;c__Alphaproteobacteria;o__Sphingomonadales;f__Sphingomonadaceae;g__Altererythrobacter;s__Altererythrobacter ishigakiensis,98.614	GTGGCGCACGGGTGCGTAACGCGTGGGAACCTGCCTTTAGGTTCGGAATAACTCAGAGAAATTTGAGCTAATACCGGATAATGTCTTCGGACCAAAGATTTATCGCCTTTAGATGGGCCCGCGTTAGATTAGATAGTTGGTGGGGTAACGGCCTACCAAGTCGACGATCTATAGCTGGTCTGAGAGGATGATCAGCCACACTGGGACTGAGACACGGCCCAGACTCCTACGGGAGGCAGCAGTGGGGAATATTGGACAATGGGCGAAAGCCTGATCCAGCAATGCCGCGTGAGTGATGAAGGCCTTAGGGTTGTAAAGCTCTTTTACCAGGGATGATAATGACAGTACCTGGAGAATAAGCTCCGGCTAACTCCGTGCCAGCAGCCGCGGTAATACGGA…
	220_1H3Y_362	>362	#N/A	1H3Y	Gelidium sp. (H)	Red algae	modified VY/2	15_10_2018	Autumn	122.121	37.562	ASV32646 (100)	OTU_78	genus_318	100	99.718	0	Sphingomonadaceae	1	1	1	1	0	0	0	4	Altererythrobacter	#N/A	0	1	1	0	0	0	2	d__Bacteria;p__Proteobacteria;c__Alphaproteobacteria;o__Sphingomonadales;f__Erythrobacteraceae;g__Altererythrobacter;s__Altererythrobacter insulae;OUT__OTU_78,100	d__Bacteria;p__Proteobacteria;c__Alphaproteobacteria;o__Sphingomonadales;f__Sphingomonadaceae;g__Altererythrobacter;s__uncultured bacterium;OUT__OTU_78,99.718	d__Bacteria;p__Proteobacteria;c__Alphaproteobacteria;o__Sphingomonadales;f__Sphingomonadaceae;g__Erythrobacter;s__Erythrobacter sp009363635,99.718	CCTTTAGGTTCGGAATAACTCAGAGAAATTTGAGCTAATACCGGATAATGTCTTCGGACCAAAGATTTATCGCCTTTAGATGGGCCCGCGTTAGATTAGATAGTTGGTGGGGTAACGGCCTACCAAGTCGACGATCTATAGCTGGTCTGAGAGGATGATCAGCCACACTGGGACTGAGACACGGCCCAGACTCCTACGGGAGGCAGCAGTGGGGAATATTGGACAATGGGCGAAAGCCTGATCCAGCAATGCCGCGTGAGTGATGAAGGCCTTAGGGTTGTAAAGCTCTTTTACCAGGGATGATAATGACAGTACCTGGAGAATAAGCTCCGGCTAACTCCGTGCCAGCAGCCGCGGTAATACGGAGGGAGCTAGCGTTGTTCGGAATTACTGGGCGTA…
	221_1H3Y_363	>363	#N/A	1H3Y	Gelidium sp. (H)	Red algae	modified VY/2	15_10_2018	Autumn	122.121	37.562	ASV31954 (100)	OTU_92	genus_58	99.576	99.718	0	Rhodobacteraceae	1	1	1	1	1	1	1	4	Ruegeria	1	0	1	1	1	1	0	3	d__Bacteria;p__Proteobacteria;c__Alphaproteobacteria;o__Rhodobacterales;f__Rhodobacteraceae;g__Ruegeria;s__Ruegeria atlantica;OUT__OTU_92,99.576	d__Bacteria;p__Proteobacteria;c__Alphaproteobacteria;o__Rhodobacterales;f__Rhodobacteraceae;g__Ruegeria;s__uncultured bacterium;OUT__OTU_92,99.718	d__Bacteria;p__Proteobacteria;c__Alphaproteobacteria;o__Rhodobacterales;f__Rhodobacteraceae;g__Ruegeria;s__Ruegeria sp003443535,99.718	TCTACGGAATAGCCTCTGGAAACGGAGAGTAATACCGTATGAGCCCTTCGGGGGAAAGATTTATCGGGAAAGGATTAGCCCGCGTTAGATTAGGTAGTTGGTGGGGTAATGGCCTACCAAGCCTACGATCTATAGCTGGTTTTAGAGGATGATCAGCAACACTGGGACTGAGACACGGCCCAGACTCCTACGGGAGGCAGCAGTGGGGAATCTTGGACAATGGGGGCAACCCTGATCCAGCCATGCCGCGTGAGTGATGAAGGCCTTAGGGTCGTAAAGCTCTTTCGCCTGTGAAGATAATGACGGTAGCAGGTAAAGAAACCCCGGCTAACTCCGTGCCAGCAGCCGCGGTAATACGGAGGGGGTTAGCGTTGTTCGGAATTACTGGGCGTAAAGCGC…
	222_1H3Y_365	>365	#N/A	1H3Y	Gelidium sp. (H)	Red algae	modified VY/2	15_10_2018	Autumn	122.121	37.562	ASV31973 (100)	OTU_831	genus_301	99.577	99.437	0	Sphingomonadaceae	1	1	1	1	0	0	0	4	Erythrobacter	1	1	1	1	0	0	0	3	d__Bacteria;p__Proteobacteria;c__Alphaproteobacteria;o__Sphingomonadales;f__Erythrobacteraceae;g__Altererythrobacter;s__Altererythrobacter insulae;OUT__OTU_831,99.577	d__Bacteria;p__Proteobacteria;c__Alphaproteobacteria;o__Sphingomonadales;f__Sphingomonadaceae;g__Erythrobacter;s__Erythrobacter nanhaisediminis;OUT__OTU_831,99.437	d__Bacteria;p__Proteobacteria;c__Alphaproteobacteria;o__Sphingomonadales;f__Sphingomonadaceae;g__Erythrobacter_A;s__Erythrobacter_A aquimaris,99.437	ACCTGCCTTTAGGTTCGGAATAACTCAGAGAAATTTGAGCTAATACCGGATAATGTCTTCGGACCAAAGATTTATCGCCTTTAGATGGGCCCGCGTTAGATTAGATAGTTGGTGGGGTAATGGCCTACCAAGTCGACGATCTATAGCTGGTCTGAGAGGATGATCAGCCACACTGGGACTGAGACACGGCCCAGACTCCTACGGGAGGCAGCAGTGGGGAATATTGGACAATGGGCGAAAGCCTGATCCAGCAATGCCGCGTGAGTGATGAAGGCCTTAGGGTTGTAAAGCTCTTTTACTAGGGATGATAATGACAGTACCTAGAGAATAAGCTCCGGCTAACTCCGTGCCAGCAGCCGCGGTAATACGGAGGGAGCTAGCGTTGTTCGGAATTACTGG…
	223_1H3Y_370	>370	#N/A	1H3Y	Gelidium sp. (H)	Red algae	modified VY/2	15_10_2018	Autumn	122.121	37.562	ASV31954 (100)	OTU_949	genus_58	99.859	99.859	0	Rhodobacteraceae	1	1	1	1	1	1	1	4	Ruegeria	1	0	1	1	1	1	0	3	d__Bacteria;p__Proteobacteria;c__Alphaproteobacteria;o__Rhodobacterales;f__Rhodobacteraceae;g__Ruegeria;s__Ruegeria atlantica;OUT__OTU_949,99.859	d__Bacteria;p__Proteobacteria;c__Alphaproteobacteria;o__Rhodobacterales;f__Rhodobacteraceae;g__Ruegeria;s__Ruegeria sp. SOEmb9;OUT__OTU_949,99.859	d__Bacteria;p__Proteobacteria;c__Alphaproteobacteria;o__Rhodobacterales;f__Rhodobacteraceae;g__Ruegeria;s__Ruegeria sp003443535,100	ATATACCCTTTGGTACGGAATAGCCTCTGGAAACGGAGAGTAATACCGTATGAGCCCTTCGGGGGAAAGATTTATCGCCAAAGGATTAGCCCGCGTTAGATTAGGTAGTTGGTGGGGTAATGGCCTACCAAGCCTACGATCTATAGCTGGTTTTAGAGGATGATCAGCAACACTGGGACTGAGACACGGCCCAGACTCCTACGGGAGGCAGCAGTGGGGAATCTTGGACAATGGGGGCAACCCTGATCCAGCCATGCCGCGTGAGTGATGAAGGCCTTAGGGTCGTAAAGCTCTTTCGCCTGTGAAGATAATGACGGTAGCAGGTAAAGAAACCCCGGCTAACTCCGTGCCAGCAGCCGCGGTAATACGGAGGGGGTTAGCGTTGTTCGGAATTACTGG…
	224_1H3Y_371	>371	#N/A	1H3Y	Gelidium sp. (H)	Red algae	modified VY/2	15_10_2018	Autumn	122.121	37.562	ASV6826 (99.765)	OTU_320	genus_182	98.174	98.174	1	Flavobacteriaceae	1	1	1	1	1	1	1	4	Aquimarina	1	1	1	0	1	0	0	3	d__Bacteria;p__Bacteroidetes;c__Flavobacteriia;o__Flavobacteriales;f__Flavobacteriaceae;g__Aquimarina;s__Aquimarina pacifica;OUT__OTU_320,98.174	d__Bacteria;p__Bacteroidetes;c__Bacteroidia;o__Flavobacteriales;f__Flavobacteriaceae;g__Aquimarina;s__Aquimarina pacifica;OUT__OTU_320,98.174	d__Bacteria;p__Bacteroidota;c__Bacteroidia;o__Flavobacteriales;f__Flavobacteriaceae;g__Aquimarina;s__Aquimarina pacifica,98.174	CGCACGGGTGCGTAACGCGTATAGAACCTACCTTATAGTAAGGGATAGCCCAGAGAAATTTGGATTAATACCTTATAGTATCAATTAGAAGCATTTTTGATTGATTAAAGATTTATTGCTATAAGATGGCTATGCGTTCTATTAGCTAGTTGGTATGGTAACGGCATACCAAGGCTACGATAGATAGGGGTCCTGAGAGGGAGATCCCCCACACTGGTACTGAGACACGGACCAGACTCCTACGGGAGGCAGCAGTGAGGAATATTGGACAATGGAGGCAACTCTGATCCAGCCATGCCGCGTGTAGGAAGACTGCCCTATGGGTTGTAAACTACTTTTATAGAGGAAGAAACCGCAATACGTGTATTGCTCTGACGGTACTCTACGAATAAGGATCGG…
	225_1H3Y_372	>372	MCCC 1H00896	1H3Y	Gelidium sp. (H)	Red algae	modified VY/2	15_10_2018	Autumn	122.121	37.562	ASV33002 (100)	OTU_1078	genus_363	99.296	99.577	0	Sphingomonadaceae	1	1	1	1	0	0	0	4	Sphingorhabdus	1	0	0	0	0	0	0	0	d__Bacteria;p__Proteobacteria;c__Alphaproteobacteria;o__Sphingomonadales;f__Sphingomonadaceae;g__Parasphingorhabdus;s__Parasphingorhabdus litoris;OUT__OTU_1078,99.296	d__Bacteria;p__Proteobacteria;c__Alphaproteobacteria;o__Sphingomonadales;f__Sphingomonadaceae;g__Sphingorhabdus;s__uncultured bacterium;OUT__OTU_1078,99.577	d__Bacteria;p__Proteobacteria;c__Alphaproteobacteria;o__Sphingomonadales;f__Sphingomonadaceae;g__Parasphingorhabdus;s__Parasphingorhabdus sp900258045,99.718	TGGGGATCTACCAAAGGGTACGGAATAACTCAGAGAAATTTGTGCTAATACCGTATAATGTCGCAAGACCAAAGATTTATCGCCCTTTGATGAACCCGCGTAAGATTAGCTTGTTGGTGAGGTAAAGGCTCACCAAGGCGACGATCTTTAGCTGGTCTGAGAGGATGATCAGCCACACTGGGACTGAGACACGGCCCAGACTCCTACGGGAGGCAGCAGTGGGGAATATTGGACAATGGGCGAAAGCCTGATCCAGCAATGCCGCGTGAGTGATGAAGGCCTTAGGGTCGTAAAGCTCTTTTACTAGGGATGATAATGACAGTACCTAGAGAATAAGCTCCGGCTAACTCCGTGCCAGCAGCCGCGGTAATACGGAGGGAGCTAGCGTTGTTCGGAATT…
	226_1H3Y_374	>374	#N/A	1H3Y	Gelidium sp. (H)	Red algae	modified VY/2	15_10_2018	Autumn	122.121	37.562	ASV21762 (99.535)	OTU_11	genus_184	100	100	0	Bacillaceae	0	0	0	0	0	0	0	0	Bacillus	1	0	0	0	0	0	0	0	d__Bacteria;p__Firmicutes;c__Bacilli;o__Bacillales;f__Bacillaceae;g__Bacillus;s__Bacillus altitudinis;OUT__OTU_11,100	d__Bacteria;p__Firmicutes;c__Bacilli;o__Bacillales;f__Bacillaceae;g__Bacillus;s__Bacillus sp.;OUT__OTU_11,100	d__Bacteria;p__Actinobacteriota;c__Actinomycetia;o__Mycobacteriales;f__Micromonosporaceae;g__Glycomyces;s__Glycomyces dulcitolivorans,100	TGAGTAACACGTGGGTAACCTGCCTGTAAGACTGGGATAACTCCGGGAAACCGGAGCTAATACCGGATAGTTCCTTGAACCGCATGGTTCAAGGATGAAAGACGGTTTCGGCTGTCACTTACAGATGGACCCGCGGCGCATTAGCTAGTTGGTGAGGTAACGGCTCACCAAGGCGACGATGCGTAGCCGACCTGAGAGGGTGATCGGCCACACTGGGACTGAGACACGGCCCAGACTCCTACGGGAGGCAGCAGTAGGGAATCTTCCGCAATGGACGAAAGTCTGACGGAGCAACGCCGCGTGAGTGATGAAGGTTTTCGGATCGTAAAGCTCTGTTGTTAGGGAAGAACAAGTGCAAGAGTAACTGCTTGCACCTTGACGGTACCTAACCAGAAAGCC…
	227_1H3Y_375	>375	#N/A	1H3Y	Gelidium sp. (H)	Red algae	modified VY/2	15_10_2018	Autumn	122.121	37.562	#N/A	OTU_1105	genus_126	99.014	99.859	0	Xanthomonadaceae	1	0	0	0	1	1	0	1	Luteimonas	#N/A	0	0	0	0	1	0	0	d__Bacteria;p__Proteobacteria;c__Gammaproteobacteria;o__Lysobacterales;f__Lysobacteraceae;g__Luteimonas;s__Luteimonas padinae;OUT__OTU_1105,99.014	d__Bacteria;p__Proteobacteria;c__Gammaproteobacteria;o__Xanthomonadales;f__Xanthomonadaceae;g__Luteimonas;s__Luteimonas sp.;OUT__OTU_1105,99.859	d__Bacteria;p__Proteobacteria;c__Gammaproteobacteria;o__Xanthomonadales;f__Xanthomonadaceae;g__Luteimonas;s__Luteimonas granuli,99.155	GACGGGTGAGGAACACATCGGAATCTGCCTATTTGTGGGGGATAACCTCGGGAAACCGGGACTAATACCGCATACGACCTACGGGTGAAAGCCGGGGACCTTCGGGCCTGGCGCAGATAGATGAGCCGATGTCGGATTAGCTAGTTGGAGGGGTAAAGGCCCACCAAGGCGACGATCCGTAGCTGGTCTGAGAGGATGATCAGCCACACTGGGACTGAGACACGGCCCAGACTCCTACGGGAGGCAGCAGTGGGGAATATTGGACAATGGGCGCAAGCCTGATCCAGCCATGCCGCGTGAGTGAAGAAGGCCCTCGGGTTGTAAAGCTCTTTTGTTGGGAAAGAAAAGCAGCCGGTTAATACCCGGTTGTTCTGACGGTACCCAAAGAATAAGCACCGG…
	228_1H3Y_377	>377	#N/A	1H3Y	Gelidium sp. (H)	Red algae	modified VY/2	15_10_2018	Autumn	122.121	37.562	ASV4714 (98.829)	OTU_551	genus_235	97.997	97.997	1	Flavobacteriaceae	1	1	1	1	1	1	1	4	Croceitalea	#N/A	0	0	1	0	0	0	1	d__Bacteria;p__Bacteroidetes;c__Flavobacteriia;o__Flavobacteriales;f__Flavobacteriaceae;g__Croceitalea;s__Croceitalea eckloniae;OUT__OTU_551,97.997	d__Bacteria;p__Bacteroidetes;c__Bacteroidia;o__Flavobacteriales;f__Flavobacteriaceae;g__Croceitalea;s__Croceitalea eckloniae;OUT__OTU_551,97.997	d__Bacteria;p__Bacteroidota;c__Bacteroidia;o__Flavobacteriales;f__Flavobacteriaceae;g__Croceitalea;s__Croceitalea dokdonensis,96.541	GGTGCTTGCACCAGATGACGACCGGCGCACGGGTGCGGAACGCGTATGGAACCTACCTTTGTCAGGGGAATAGCCCAGAGAAATTTGGATTAATGCCCCATGGTAACATTAGATCGCATGATCAGGTGTTTAAAGATTCATCGGACGAAGATGGCCATGCGTACCATTAGCTGGTTGGTAAGGTAACGGCTTACCAAGGCAACGATGGTTAGGGGCCCTGAGAGGGGGATCCCCCACACTGGTACTGAGACACGGACCAGACTCCTACGGGAGGCAGCAGTGAGGAATATTGGACAATGGGCGGGAGCCTGATCCAGCCATGCCGCGTGCAGGATGACGGCCCTACGGGTTGTAAACTGCTTTTATACGGGAAGAAACCCGCCTTCGTGAAGGCGGCTG…
	229_1H3Y_381	>381	#N/A	1H3Y	Gelidium sp. (H)	Red algae	modified VY/2	15_10_2018	Autumn	122.121	37.562	#N/A	OTU_781	genus_298	95.672	96.647	1	Alteromonadaceae	0	0	0	1	1	1	1	1	Aestuariibacter	#N/A	0	0	0	0	0	0	0	d__Bacteria;p__Proteobacteria;c__Gammaproteobacteria;o__Alteromonadales;f__Alteromonadaceae;g__Aestuariibacter;s__Aestuariibacter halophilus;OUT__OTU_781,95.672	d__Bacteria;p__Proteobacteria;c__Gammaproteobacteria;o__Alteromonadales;f__Alteromonadaceae;g__Aestuariibacter;s__uncultured bacterium;OUT__OTU_781,96.647	d__Bacteria;p__Proteobacteria;c__Gammaproteobacteria;o__Enterobacterales;f__Alteromonadaceae;g__Alteromonas_B;s__Alteromonas_B sp002729795,95.377	TATCGCTGACGAGTGGCGGACGGGTGAGTAATGCTTAGGGATCTGCCCTTGGGAGGGGGATAACCATTGGAAACGATGGCTAATACCGCATAACGTCTTCGGACCAAAGGGGGCTTCGGCTTCCACCTAAGGATGAACCTAAGCGAGATTAGCTTGTTGGTGAGGTAATGGCTCACCAAGGCGACGATCTCTAGCTGTTCTGAGAGGAAGATCAGCCACACTGGGACTGAGACACGGCCCAGACTCCTACGGGAGGCAGCAGTGGGGAATATTGCACAATGGGGGCAACCCTGATGCAGCCATGCCGCGTGTGTGAAGAAGGCCTTAGGGTTGTAAAGCACTTTCAGTTGTGAGGAAAGGGTGGTAGTTAATACCTGCCATCTGTGACGTTAGCAACAG…
	230_1H3Y_382	>382	#N/A	1H3Y	Gelidium sp. (H)	Red algae	modified VY/2	15_10_2018	Autumn	122.121	37.562	ASV33002 (100)	OTU_1078	genus_363	99.437	99.718	0	Sphingomonadaceae	1	1	1	1	0	0	0	4	Sphingorhabdus	1	0	0	0	0	0	0	0	d__Bacteria;p__Proteobacteria;c__Alphaproteobacteria;o__Sphingomonadales;f__Sphingomonadaceae;g__Parasphingorhabdus;s__Parasphingorhabdus litoris;OUT__OTU_1078,99.437	d__Bacteria;p__Proteobacteria;c__Alphaproteobacteria;o__Sphingomonadales;f__Sphingomonadaceae;g__Sphingorhabdus;s__Sphingopyxis sp. RKVR35;OUT__OTU_1078,99.718	d__Bacteria;p__Proteobacteria;c__Alphaproteobacteria;o__Sphingomonadales;f__Sphingomonadaceae;g__Parasphingorhabdus;s__Parasphingorhabdus sp900258045,99.718	GTACGGAATAACTCAGAGAAATTTGTGCTAATACCGTATAATGTCGCAAGACCAAAGATTTATCGCCCTTTGATGAACCCGCGTAAGATTAGCTTGTTGGTGAGGTAAAGGCTCACCAAGGCGACGATCTTTAGCTGGTCTGAGAGGATGATCAGCCACACTGGGACTGAGACACGGCCCAGACTCCTACGGGAGGCAGCAGTGGGGAATATTGGACAATGGGCGAAAGCCTGATCCAGCAATGCCGCGTGAGTGATGAAGGCCTTAGGGTCGTAAAGCTCTTTTACTAGGGATGATAATGACAGTACCTAGAGAATAAGCTCCGGCTAACTCCGTGCCAGCAGCCGCGGTAATACGGAGGGAGCTAGCGTTGTTCGGAATTACTGGGCGTAAAGCGCG…
	231_1H3Y_384	>384	#N/A	1H3Y	Gelidium sp. (H)	Red algae	modified VY/2	15_10_2018	Autumn	122.121	37.562	ASV31954 (100)	OTU_92	genus_58	99.577	99.718	0	Rhodobacteraceae	1	1	1	1	1	1	1	4	Ruegeria	1	0	1	1	1	1	0	3	d__Bacteria;p__Proteobacteria;c__Alphaproteobacteria;o__Rhodobacterales;f__Rhodobacteraceae;g__Ruegeria;s__Ruegeria atlantica;OUT__OTU_92,99.577	d__Bacteria;p__Proteobacteria;c__Alphaproteobacteria;o__Rhodobacterales;f__Rhodobacteraceae;g__Ruegeria;s__uncultured bacterium;OUT__OTU_92,99.718	d__Bacteria;p__Proteobacteria;c__Alphaproteobacteria;o__Rhodobacterales;f__Rhodobacteraceae;g__Ruegeria;s__Ruegeria sp003443535,99.718	TACGGAATAGCCTCTGGAAACGGAGAGTAATACCGTATGAGCCCTTCGGGGGAAAGATTTATCGGGAAAGGATTAGCCCGCGTTAGATTAGGTAGTTGGTGGGGTAATGGCCTACCAAGCCTACGATCTATAGCTGGTTTTAGAGGATGATCAGCAACACTGGGACTGAGACACGGCCCAGACTCCTACGGGAGGCAGCAGTGGGGAATCTTGGACAATGGGGGCAACCCTGATCCAGCCATGCCGCGTGAGTGATGAAGGCCTTAGGGTCGTAAAGCTCTTTCGCCTGTGAAGATAATGACGGTAGCAGGTAAAGAAACCCCGGCTAACTCCGTGCCAGCAGCCGCGGTAATACGGAGGGGGTTAGCGTTGTTCGGAATTACTGGGCGTAAAGCGCAC…
	232_1H3Y_386	>386	#N/A	1H3Y	Gelidium sp. (H)	Red algae	modified VY/2	15_10_2018	Autumn	122.121	37.562	ASV31973 (100)	OTU_831	genus_301	99.577	99.437	0	Sphingomonadaceae	1	1	1	1	0	0	0	4	Erythrobacter	1	1	1	1	0	0	0	3	d__Bacteria;p__Proteobacteria;c__Alphaproteobacteria;o__Sphingomonadales;f__Erythrobacteraceae;g__Altererythrobacter;s__Altererythrobacter insulae;OUT__OTU_831,99.577	d__Bacteria;p__Proteobacteria;c__Alphaproteobacteria;o__Sphingomonadales;f__Sphingomonadaceae;g__Erythrobacter;s__Erythrobacter nanhaisediminis;OUT__OTU_831,99.437	d__Bacteria;p__Proteobacteria;c__Alphaproteobacteria;o__Sphingomonadales;f__Sphingomonadaceae;g__Erythrobacter_A;s__Erythrobacter_A aquimaris,99.437	GAATAACTCAGAGAAATTTGAGCTAATACCGGATAATGTCTTCGGACCAAAGATTTATCGCCTTTAGATGGGCCCGCGTTAGATTAGATAGTTGGTGGGGTAATGGCCTACCAAGTCGACGATCTATAGCTGGTCTGAGAGGATGATCAGCCACACTGGGACTGAGACACGGCCCAGACTCCTACGGGAGGCAGCAGTGGGGAATATTGGACAATGGGCGAAAGCCTGATCCAGCAATGCCGCGTGAGTGATGAAGGCCTTAGGGTTGTAAAGCTCTTTTACTAGGGATGATAATGACAGTACCTAGAGAATAAGCTCCGGCTAACTCCGTGCCAGCAGCCGCGGTAATACGGAGGGAGCTAGCGTTGTTCGGAATTACTGGGCGTAAAGCGCGCGTAG…
	233_1H3Y_387	>387	MCCC 1H01015	1H3Y	Gelidium sp. (H)	Red algae	modified VY/2	15_10_2018	Autumn	122.121	37.562	ASV32247 (98.768)	OTU_1051	genus_355	98.873	98.873	0	Sphingomonadaceae	1	1	1	1	0	0	0	4	Altererythrobacter	#N/A	0	1	1	0	0	0	2	d__Bacteria;p__Proteobacteria;c__Alphaproteobacteria;o__Sphingomonadales;f__Erythrobacteraceae;g__Altererythrobacter;s__Altererythrobacter aestiaquae;OUT__OTU_1051,98.873	d__Bacteria;p__Proteobacteria;c__Alphaproteobacteria;o__Sphingomonadales;f__Sphingomonadaceae;g__Altererythrobacter;s__Altererythrobacter aestiaquae;OUT__OTU_1051,98.873	d__Bacteria;p__Proteobacteria;c__Alphaproteobacteria;o__Sphingomonadales;f__Sphingomonadaceae;g__Pontixanthobacter;s__Pontixanthobacter aestiaquae,98.873	GGAACCTGCCTTTAGGTTCGGAATAACAGTTAGAAATGACTGCTAATACCGAATAATGTCTTCGGACCAAAGATTTATCGCCTTTAGATGGGCCCGCGTTAGATTAGCTAGTTGGTGAGGTAACTGCTCACCAAGGCGACGATCTATAGCTGGTCTGAGAGGATGATCAGCCACACTGGGACTGAGACACGGCCCAGACTCCTACGGGAGGCAGCAGTGGGGAATATTGGACAATGGGCGAAAGCCTGATCCAGCAATGCCGCGTGAGTGATGAAGGCCTTAGGGTTGTAAAGCTCTTTTACTAGGGATGATAATGACAGTACCTAGAGAATAAGCTCCGGCTAACTCCGTGCCAGCAGCCGCGGTAATACGGAGGGAGCTAGCGTTGTTCGGAATTAC…
	234_1H3Y_388	>388	#N/A	1H3Y	Gelidium sp. (H)	Red algae	modified VY/2	15_10_2018	Autumn	122.121	37.562	ASV21796 (99.767)	OTU_8	genus_112	99.859	99.859	0	Staphylococcaceae	0	0	0	0	0	0	0	0	Staphylococcus	#N/A	0	0	0	0	0	0	0	d__Bacteria;p__Firmicutes;c__Bacilli;o__Bacillales;f__Staphylococcaceae;g__Staphylococcus;s__Staphylococcus epidermidis;OUT__OTU_8,99.859	d__Bacteria;p__Firmicutes;c__Bacilli;o__Bacillales;f__Staphylococcaceae;g__Staphylococcus;s__Staphylococcus sp. ECH3;OUT__OTU_8,99.859	d__Bacteria;p__Actinobacteriota;c__Actinomycetia;o__Streptomycetales;f__Streptomycetaceae;g__Streptomyces;s__Streptomyces sp001426585,99.859	CGTGGATAACCTACCTATAAGACTGGGATAACTTCGGGAAACCGGAGCTAATACCGGATAATATATTGAACCGCATGGTTCAATAGTGAAAGACGGTTTTGCTGTCACTTATAGATGGATCCGCGCCGCATTAGCTAGTTGGTAAGGTAACGGCTTACCAAGGCAACGATGCGTAGCCGACCTGAGAGGGTGATCGGCCACACTGGAACTGAGACACGGTCCAGACTCCTACGGGAGGCAGCAGTAGGGAATCTTCCGCAATGGGCGAAAGCCTGACGGAGCAACGCCGCGTGAGTGATGAAGGTCTTCGGATCGTAAAACTCTGTTATTAGGGAAGAACAAATGTGTAAGTAACTATGCACGTCTTGACGGTACCTAATCAGAAAGCCACGGCTAACT…
	235_1H3Y_391	>391	#N/A	1H3Y	Gelidium sp. (H)	Red algae	modified VY/2	15_10_2018	Autumn	122.121	37.562	ASV32052 (100)	OTU_323	genus_165	99.859	99.859	0	Cellvibrionaceae	1	1	0	0	0	0	0	2	Marinagarivorans	#N/A	0	0	0	0	0	0	0	d__Bacteria;p__Proteobacteria;c__Gammaproteobacteria;o__Cellvibrionales;f__Cellvibrionaceae;g__Marinagarivorans;s__Marinagarivorans algicola;OUT__OTU_323,99.859	d__Bacteria;p__Proteobacteria;c__Gammaproteobacteria;o__Cellvibrionales;f__Cellvibrionaceae;g__Marinagarivorans;s__Teredinibacter sp. JL1;OUT__OTU_323,99.859	d__Bacteria;p__Proteobacteria;c__Gammaproteobacteria;o__Pseudomonadales;f__Cellvibrionaceae;g__Marinagarivorans;s__Marinagarivorans algicola,99.859	CCTAGTAGTGGGGGACAACAGTTGGAAACGACTGCTAATACCGCATACGCCCTACGGGGGAAAGGGGGGGATCTTCGGACCTCTCGCTATTAGATGAGCCCAAGTCGGATTAGCTAGTTGGTAAGGTAATGGCTTACCAAGGCGACGATCCGTAGCTGGTTTGAGAGGATGATCAGCCACACTGGGACTGAGACACGGCCCAGACTCCTACGGGAGGCAGCAGTGGGGAATATTGCACAATGGGCGAAAGCCTGATGCAGCCATGCCGCGTGTGTGAAGAAGGCCCTAGGGTTGTAAAGCACTTTAAGCAGTGAGGAAGGCTATATGTTTAATACGCATGTAGATTGACGTTAACTGCAGAATAAGCACCGGCTAACTTCGTGCCAGCAGCCGCGGTAA…
	236_1H3Y_392	>392	#N/A	1H3Y	Gelidium sp. (H)	Red algae	modified VY/2	15_10_2018	Autumn	122.121	37.562	ASV6567 (99.765)	OTU_749	genus_380	97.055	97.606	1	Flavobacteriaceae	1	1	1	1	1	1	1	4	Tenacibaculum	1	1	0	1	1	0	0	3	d__Bacteria;p__Bacteroidetes;c__Flavobacteriia;o__Flavobacteriales;f__Flavobacteriaceae;g__Tenacibaculum;s__Tenacibaculum ascidiaceicola;OUT__OTU_749,97.055	d__Bacteria;p__Bacteroidetes;c__Bacteroidia;o__Flavobacteriales;f__Flavobacteriaceae;g__Tenacibaculum;s__Tenacibaculum sp. U1368-101106-SW106;OUT__OTU_749,97.606	d__Bacteria;p__Bacteroidota;c__Bacteroidia;o__Flavobacteriales;f__Flavobacteriaceae;g__Tenacibaculum;s__Tenacibaculum sp004337695,99.859	ACGGGTGCGTAACGCGTATAGAATCTGCCTTGTACAGGAGGATAGCCTTTAGAAATGAAGATTAATACTCCATAATGTTGGTGAGTGGCATCGCTTACTAATTAAAGATTTATCGGTACAAGATGACTATGCGTCCTATTAGCTAGATGGTGAGGTAACGGCTTACCATGGCAACGATAGGTAGGGGGTCTGAGAGGATTATCCCCCACACTGGTACTGAGACACGGACCAGACTCCTACGGGAGGCAGCAGTGAGGAATATTGGTCAATGGAGGCAACTCTGAACCAGCCATGCCGCGTGCAGGAAGACTGCCCTATGGGTTGTAAACTGCTTTTATACAGGAAGAAACCTTAGTACGTGTACTAAGCTGACGGTACTGTAAGAATAAGCACCGGCTA…
	237_1H3Y_393	>393	#N/A	1H3Y	Gelidium sp. (H)	Red algae	modified VY/2	15_10_2018	Autumn	122.121	37.562	ASV32052 (99.535)	OTU_323	genus_165	99.438	99.438	0	Cellvibrionaceae	1	1	0	0	0	0	0	2	Marinagarivorans	#N/A	0	0	0	0	0	0	0	d__Bacteria;p__Proteobacteria;c__Gammaproteobacteria;o__Cellvibrionales;f__Cellvibrionaceae;g__Marinagarivorans;s__Marinagarivorans algicola;OUT__OTU_323,99.438	d__Bacteria;p__Proteobacteria;c__Gammaproteobacteria;o__Cellvibrionales;f__Cellvibrionaceae;g__Marinagarivorans;s__Teredinibacter sp. JL1;OUT__OTU_323,99.438	d__Bacteria;p__Proteobacteria;c__Gammaproteobacteria;o__Pseudomonadales;f__Cellvibrionaceae;g__Marinagarivorans;s__Marinagarivorans algicola,99.438	AATGCTTGGGAATCTACCTAGTAGTGGGGGACAACAGTTGGAAACGACTGCTAATACCGCATACGCCCTACGGGGGAAAGGGGGGGATCTTCGGACCTCTCGCTATTAGATGAGCCCAAGTCGGATTAGCTAGTTGGTAAGGTAATGGCTTACCAAGGCGACGATCCGTAGCTGGTTTGAGAGGATGATCAGCCACACTGGGACTGAGACACGGCCCAGACTCCTACGGGAGGCAGCAGTGGGGAATATTGCACAATGGGCGAAAGCCTGATGCAGCCATGCCGCGTGTGTGAAGAAGGCCCTAGGGTTGTAAAGCACTTTAAGCAGTGAGGAAGGCTATATGTTTAATACGCATGTAGATTGACGTTAACTGCAGAATAAGCACCGGCTAACTTCGTG…
	238_1H3Y_395	>395	#N/A	1H3Y	Gelidium sp. (H)	Red algae	modified VY/2	15_10_2018	Autumn	122.121	37.562	#N/A	OTU_768	genus_291	90.672	91.809	2	Puniceicoccaceae	0	0	0	0	1	1	0	0	Cerasicoccus	#N/A	0	0	0	0	0	0	0	d__Bacteria;p__Verrucomicrobia;c__Opitutae;o__Puniceicoccales;f__Puniceicoccaceae;g__Cerasicoccus;s__Cerasicoccus arenae;OUT__OTU_768,90.672	d__Bacteria;p__Verrucomicrobia;c__Verrucomicrobiae;o__Opitutales;f__Puniceicoccaceae;g__Cerasicoccus;s__uncultured Cerasicoccus sp.;OUT__OTU_768,91.809	d__Bacteria;p__Verrucomicrobiota;c__Verrucomicrobiae;o__Opitutales;f__KCTC-12870;g__Cerasicoccus;s__Cerasicoccus arenae,NA	AACGAAAGTGGCAAACGGGTGCGTAACACGTGAGCAACCTACCCTAAAGCGGGGGATAGCCCAGGGAAACTTGGATTAATACCGCATGTGACGGATCTTTGCATGAAGATTCAGTCAAAGCTTGTAACGGCACTTTAGGAGGGGCTCGCGGCCTATCAGCTTGTTGGTAAGGTAACGGCTTACCAAGGCAAAGACGGGTAACTGGTCTGAGAGGATGATCAGTCACACTGGAACTGAGACACGGTCCAGACACCTACGGGTGGCAGCAGTTTCGAATCATTCACAATGGGCGCAAGCCTGATGGTGCAATGCCGCGTGGGGGATGAAGGTCTTAGGATCGTAAACCCCTGTCACCGAGGATTAAAAAACTGTGAAGAGCAGTCTTGAAGTAACTCGGAG…
	239_1H3Y_396	>396	MCCC 1H00759	1H3Y	Gelidium sp. (H)	Red algae	modified VY/2	15_10_2018	Autumn	122.121	37.562	ASV6467 (100)	OTU_747	genus_215	99.014	99.014	0	Flavobacteriaceae	1	1	1	1	1	1	1	4	Kordia	#N/A	0	0	0	0	0	0	0	d__Bacteria;p__Bacteroidetes;c__Flavobacteriia;o__Flavobacteriales;f__Flavobacteriaceae;g__Kordia;s__Kordia jejudonensis;OUT__OTU_747,99.014	d__Bacteria;p__Bacteroidetes;c__Bacteroidia;o__Flavobacteriales;f__Flavobacteriaceae;g__Kordia;s__uncultured Bacteroidetes bacterium;OUT__OTU_747,99.014	d__Bacteria;p__Bacteroidota;c__Bacteroidia;o__Flavobacteriales;f__Flavobacteriaceae;g__Kordia;s__Kordia jejudonensis,99.014	AACCTACCTAATACAGAGGGATAGCCCAGAGAAATTTGGATTAATACCTCATGGTACTGTGATCTCGCATGGGATTATAGTTAAAGATTTATCGGTATTAGATGGTCATGCGTTCTATTAGTTAGTTGGTAAGGTAACGGCTTACCAAGACAGCGATAGATAGGGGCCCTGAGAGGGGGATCCCCCACACTGGTACTGAGACACGGACCAGACTCCTACGGGAGGCAGCAGTGAGGAATATTGGACAATGGAGGCAACTCTGATCCAGCCATGCCGCGTGAAGGAAGACTGCCCTATGGGTTGTAAACTTCTTTTATAGAGGAAGAAACGCAGATACGTGTATTTGTTTGACGGTACTCTACGAATAAGGATCGGCTAACTCCGTGCCAGCAGCCGCGG…
	240_1H3Y_401	>401	MCCC 1H01139	1H3Y	Gelidium sp. (H)	Red algae	modified VY/2	15_10_2018	Autumn	122.121	37.562	ASV32329 (100)	OTU_934	genus_325	97.324	98.732	1	Rhodobacteraceae	1	1	1	1	1	1	1	4	Tateyamaria	1	0	0	0	0	0	0	0	d__Bacteria;p__Proteobacteria;c__Alphaproteobacteria;o__Rhodobacterales;f__Rhodobacteraceae;g__Thalassobius;s__Thalassobius litorarius;OUT__OTU_934,97.324	d__Bacteria;p__Proteobacteria;c__Alphaproteobacteria;o__Rhodobacterales;f__Rhodobacteraceae;g__Tateyamaria;s__Roseobacter prionitis;OUT__OTU_934,98.732	d__Bacteria;p__Proteobacteria;c__Alphaproteobacteria;o__Rhodobacterales;f__Rhodobacteraceae;g__Tateyamaria;s__Tateyamaria sp000814025,97.465	AACGTACCCTTCTCTAAGGAATAGCCATTGGAAACGATGAGTAATACCTTATACGCCCTTCGGGGGAAAGATTTATCGGAGAAGGATCGGCCCGCGTTAGATTAGATAGTTGGTGGGGTAACGGCCTACCAAGTCTACGATCTATAGCTGGTTTTAGAGGATGATCAGCAACACTGGGACTGAGACACGGCCCAGACTCCTACGGGAGGCAGCAGTGGGGAATCTTAGACAATGGGCGCAAGCCTGATCTAGCCATGCCGCGTGTGTGATGAAGGCCCTAGGGTCGTAAAGCACTTTCGCCAGGGATGATAATGACAGTACCTGGTAAAGAAACCCCGGCTAACTCCGTGCCAGCAGCCGCGGTAATACGGAGGGGGTTAGCGTTGTTCGGAATTACTG…
	241_1H3Y_402	>402	#N/A	1H3Y	Gelidium sp. (H)	Red algae	modified VY/2	15_10_2018	Autumn	122.121	37.562	ASV31954 (100)	OTU_92	genus_58	99.577	99.718	0	Rhodobacteraceae	1	1	1	1	1	1	1	4	Ruegeria	1	0	1	1	1	1	0	3	d__Bacteria;p__Proteobacteria;c__Alphaproteobacteria;o__Rhodobacterales;f__Rhodobacteraceae;g__Ruegeria;s__Ruegeria atlantica;OUT__OTU_92,99.577	d__Bacteria;p__Proteobacteria;c__Alphaproteobacteria;o__Rhodobacterales;f__Rhodobacteraceae;g__Ruegeria;s__uncultured bacterium;OUT__OTU_92,99.718	d__Bacteria;p__Proteobacteria;c__Alphaproteobacteria;o__Rhodobacterales;f__Rhodobacteraceae;g__Ruegeria;s__Ruegeria sp003443535,99.718	ACGGAATAGCCTCTGGAAACGGAGAGTAATACCGTATGAGCCCTTCGGGGGAAAGATTTATCGGGAAAGGATTAGCCCGCGTTAGATTAGGTAGTTGGTGGGGTAATGGCCTACCAAGCCTACGATCTATAGCTGGTTTTAGAGGATGATCAGCAACACTGGGACTGAGACACGGCCCAGACTCCTACGGGAGGCAGCAGTGGGGAATCTTGGACAATGGGGGCAACCCTGATCCAGCCATGCCGCGTGAGTGATGAAGGCCTTAGGGTCGTAAAGCTCTTTCGCCTGTGAAGATAATGACGGTAGCAGGTAAAGAAACCCCGGCTAACTCCGTGCCAGCAGCCGCGGTAATACGGAGGGGGTTAGCGTTGTTCGGAATTACTGGGCGTAAAGCGCACG…
	242_1H3Y_403	>403	#N/A	1H3Y	Gelidium sp. (H)	Red algae	modified VY/2	15_10_2018	Autumn	122.121	37.562	ASV34125 (100)	OTU_85	genus_45	97.12	97.236	1	Rhodobacteraceae	1	1	1	1	1	1	1	4	Litoreibacter	#N/A	0	0	0	0	0	0	0	d__Bacteria;p__Proteobacteria;c__Alphaproteobacteria;o__Rhodobacterales;f__Rhodobacteraceae;g__Litoreibacter;s__Litoreibacter janthinus;OUT__OTU_85,97.12	d__Bacteria;p__Proteobacteria;c__Alphaproteobacteria;o__Rhodobacterales;f__Rhodobacteraceae;g__Litoreibacter;s__Litoreibacter janthinus;OUT__OTU_85,97.236	d__Bacteria;p__Proteobacteria;c__Alphaproteobacteria;o__Rhodobacterales;f__Rhodobacteraceae;g__Litoreibacter;s__Litoreibacter janthinus,97.334	CAACTTGAGAGTTTGATCCTGGCTCAGAACGAACGCTGGCGGCAGGCCTAACACATGCAAGTCGAGCGCACCTTCGGGTGAGCGGCGGACGGGTTAGTAACGCGTGGGAATATGCCCTTTGGTACGGAATAGCCTCTGGAAACGGAGAGTAATACCGTATGTGCCCTTCGGGGGAAAGATTTATCGCCAAAGGATTAGCCCGCGTTGGATTAGGTAGTTGGTGGGGTAATGGCCTACCAAGCCTACGATCCATAGCTGGTTTGAGAGGATGATCAGCAACACTGGGACTGAGACACGGCCCAGACTCCTACGGGAGGCAGCAGTGGGGAATCTTAGACAATGGGGGAAACCCTGATCTAGCCATGCCGCGTGAGTGACGAAGGCCCTAGGGTCGTAAAG…
	243_1H3Y_404	>404	#N/A	1H3Y	Gelidium sp. (H)	Red algae	modified VY/2	15_10_2018	Autumn	122.121	37.562	ASV31954 (100)	OTU_92	genus_58	99.295	99.718	0	Rhodobacteraceae	1	1	1	1	1	1	1	4	Ruegeria	1	0	1	1	1	1	0	3	d__Bacteria;p__Proteobacteria;c__Alphaproteobacteria;o__Rhodobacterales;f__Rhodobacteraceae;g__Ruegeria;s__Ruegeria atlantica;OUT__OTU_92,99.295	d__Bacteria;p__Proteobacteria;c__Alphaproteobacteria;o__Rhodobacterales;f__Rhodobacteraceae;g__Ruegeria;s__uncultured bacterium;OUT__OTU_92,99.718	d__Bacteria;p__Proteobacteria;c__Alphaproteobacteria;o__Rhodobacterales;f__Rhodobacteraceae;g__Ruegeria;s__Ruegeria sp003443535,99.437	TATACCCTTTTCTACGGAATAGCCTCTGGAAACGGAGAGTAATACCGTATGAGCCCTTCGGGGGAAAGATTTATCGGGAAAGGATTAGCCCGCGTTAGATTAGGTAGTTGGTGGGGTAATGGCCTACCAAGCCTACGATCTATAGCTGGTTTTAGAGGATGATCAGCAACACTGGGACTGAGACACGGCCCAGACTCCTACGGGAGGCAGCAGTGGGGAATCTTGGACAATGGGGGCAACCCTGATCCAGCCATGCCGCGTGAGTGATGAAGGCCTTAGGGTCGTAAAGCTCTTTCGCCTGTGAAGATAATGACGGTAGCAGGTAAAGAAACCCCGGCTAACTCCGTGCCAGCAGCCGCGGTAATACGGAGGGGGTTAGCGTTGTTCGGAATTACTGGG…
	244_1H3Y_406	>406	MCCC 1H00879	1H3Y	Gelidium sp. (H)	Red algae	modified VY/2	15_10_2018	Autumn	122.121	37.562	ASV31954 (100)	OTU_92	genus_58	99.577	99.718	0	Rhodobacteraceae	1	1	1	1	1	1	1	4	Ruegeria	1	0	1	1	1	1	0	3	d__Bacteria;p__Proteobacteria;c__Alphaproteobacteria;o__Rhodobacterales;f__Rhodobacteraceae;g__Ruegeria;s__Ruegeria atlantica;OUT__OTU_92,99.577	d__Bacteria;p__Proteobacteria;c__Alphaproteobacteria;o__Rhodobacterales;f__Rhodobacteraceae;g__Ruegeria;s__uncultured bacterium;OUT__OTU_92,99.718	d__Bacteria;p__Proteobacteria;c__Alphaproteobacteria;o__Rhodobacterales;f__Rhodobacteraceae;g__Ruegeria;s__Ruegeria sp003443535,99.718	TACGGAATAGCCTCTGGAAACGGAGAGTAATACCGTATGAGCCCTTCGGGGGAAAGATTTATCGGGAAAGGATTAGCCCGCGTTAGATTAGGTAGTTGGTGGGGTAATGGCCTACCAAGCCTACGATCTATAGCTGGTTTTAGAGGATGATCAGCAACACTGGGACTGAGACACGGCCCAGACTCCTACGGGAGGCAGCAGTGGGGAATCTTGGACAATGGGGGCAACCCTGATCCAGCCATGCCGCGTGAGTGATGAAGGCCTTAGGGTCGTAAAGCTCTTTCGCCTGTGAAGATAATGACGGTAGCAGGTAAAGAAACCCCGGCTAACTCCGTGCCAGCAGCCGCGGTAATACGGAGGGGGTTAGCGTTGTTCGGAATTACTGGGCGTAAAGCGCAC…
	245_1H3Y_407	>407	#N/A	1H3Y	Gelidium sp. (H)	Red algae	modified VY/2	15_10_2018	Autumn	122.121	37.562	ASV7452 (100)	OTU_34	genus_28	96.489	97.472	1	Flavobacteriaceae	1	1	1	1	1	1	1	4	Psychroserpens	#N/A	1	0	0	0	0	0	1	d__Bacteria;p__Bacteroidetes;c__Flavobacteriia;o__Flavobacteriales;f__Flavobacteriaceae;g__Psychroserpens;s__Psychroserpens damuponensis;OUT__OTU_34,96.489	d__Bacteria;p__Bacteroidetes;c__Bacteroidia;o__Flavobacteriales;f__Flavobacteriaceae;g__Psychroserpens;s__Psychroserpens sp. KLE1228;OUT__OTU_34,97.472	d__Bacteria;p__Bacteroidota;c__Bacteroidia;o__Flavobacteriales;f__Flavobacteriaceae;g__Psychroserpens;s__Psychroserpens damuponensis,96.774	GGGTGCGTAACGCGTATACAATCTACCTTTTACAGGAGGATAGCCTTTAGAAATGAAGATTAATACTCCATAGTAAGTGACTGTGGCATCACAGATACTTTAAAGCTTCGGTGGTAAAAGATGAGTATGCGTTCTATTAGCTAGATGGTGTGGTAACGGCATACCATGGCAACGATAGATAGGGGCCCTGAGAGGGGGATCCCCCACACTGGTACTGAGACACGGACCAGACTCCTACGGGAGGCAGCAGTGAGGAATATTGGACAATGGAGGCAACTCTGATCCAGCCATGCCGCGTGCAGGAAGACTGCCCTATGGGTTGTAAACTGCTTTTATACAGGAAGAAACCTCCCGACGTGTCGGGATCTGACGGTACTGTAAGAATAAGGATCGGCTAAC…
	246_1H3Y_409	>409	MCCC 1H00880	1H3Y	Gelidium sp. (H)	Red algae	modified VY/2	15_10_2018	Autumn	122.121	37.562	ASV31954 (100)	OTU_92	genus_58	99.294	99.718	0	Rhodobacteraceae	1	1	1	1	1	1	1	4	Ruegeria	1	0	1	1	1	1	0	3	d__Bacteria;p__Proteobacteria;c__Alphaproteobacteria;o__Rhodobacterales;f__Rhodobacteraceae;g__Ruegeria;s__Ruegeria atlantica;OUT__OTU_92,99.294	d__Bacteria;p__Proteobacteria;c__Alphaproteobacteria;o__Rhodobacterales;f__Rhodobacteraceae;g__Ruegeria;s__uncultured bacterium;OUT__OTU_92,99.718	d__Bacteria;p__Proteobacteria;c__Alphaproteobacteria;o__Rhodobacterales;f__Rhodobacteraceae;g__Ruegeria;s__Ruegeria sp003443535,99.437	ATATACCCTTTTCTACGGAATAGCCTCTGGAAACGGAGAGTAATACCGTATGAGCCCTTCGGGGGAAAGATTTATCGGGAAAGGATTAGCCCGCGTTAGATTAGGTAGTTGGTGGGGTAATGGCCTACCAAGCCTACGATCTATAGCTGGTTTTAGAGGATGATCAGCAACACTGGGACTGAGACACGGCCCAGACTCCTACGGGAGGCAGCAGTGGGGAATCTTGGACAATGGGGGCAACCCTGATCCAGCCATGCCGCGTGAGTGATGAAGGCCTTAGGGTCGTAAAGCTCTTTCGCCTGTGAAGATAATGACGGTAGCAGGTAAAGAAACCCCGGCTAACTCCGTGCCAGCAGCCGCGGTAATACGGAGGGGGTTAGCGTTGTTCGGAATTACTGG…
	247_1H3Y_410	>410	#N/A	1H3Y	Gelidium sp. (H)	Red algae	modified VY/2	15_10_2018	Autumn	122.121	37.562	ASV32948 (100)	OTU_857	genus_59	96.901	98.459	1	Rhodobacteraceae	1	1	1	1	1	1	1	4	Roseovarius	#N/A	0	0	0	0	0	0	0	d__Bacteria;p__Proteobacteria;c__Alphaproteobacteria;o__Rhodobacterales;f__Rhodobacteraceae;g__Tritonibacter;s__Tritonibacter horizontis;OUT__OTU_857,96.901	d__Bacteria;p__Proteobacteria;c__Alphaproteobacteria;o__Rhodobacterales;f__Rhodobacteraceae;g__Roseovarius;s__mucus bacterium 81;OUT__OTU_857,98.459	d__Bacteria;p__Proteobacteria;c__Alphaproteobacteria;o__Rhodobacterales;f__Rhodobacteraceae;g__Ruegeria;s__Ruegeria faecimaris,97.046	CGTGCCCAGATCTAAGGAATAGCCACTGGAAACGGTGAGTAATACCTTATACGCCCTTCGGGGGAAAGATTTATCGGATTTGGATCGGCCCGCGTTAGATTAGATAGTTGGTGGGGTAACGGCCTACCAAGTCTACGATCTATAGCTGGTTTTAGAGGATGATCAGCAACACTGGGACTGAGACACGGCCCAGACTCCTACGGGAGGCAGCAGTGGGGAATCTTGGACAATGGGCGCAAGCCTGATCCAGCCATGCCGCGTGAGTGATGAAGGCCCTAGGGTCGTAAAGCTCTTTCAACTGTGAAGATAATGACGGTAGCAGTAGAAGAAACCCCGGCTAACTCCGTGCCAGCAGCCGCGGTAATACGGAGGGGGTTAGCGTTGTTCGGAATTACTGGG…
	248_1H3Y_411	>411	MCCC 1H00986	1H3Y	Gelidium sp. (H)	Red algae	modified VY/2	15_10_2018	Autumn	122.121	37.562	#N/A	OTU_29	genus_24	94.843	94.843	1	Flavobacteriaceae	1	1	1	1	1	1	1	4	Pseudozobellia	#N/A	0	0	0	0	0	0	0	d__Bacteria;p__Bacteroidetes;c__Flavobacteriia;o__Flavobacteriales;f__Flavobacteriaceae;g__Pseudozobellia;s__Pseudozobellia thermophila;OUT__OTU_29,94.843	d__Bacteria;p__Bacteroidetes;c__Bacteroidia;o__Flavobacteriales;f__Flavobacteriaceae;g__Pseudozobellia;s__Pseudozobellia thermophila;OUT__OTU_29,94.843	d__Bacteria;p__Bacteroidota;c__Bacteroidia;o__Flavobacteriales;f__Flavobacteriaceae;g__Pseudozobellia;s__Pseudozobellia thermophila,95.235	TACTTGCCGGCGACCGGCGCACGGGTGCGCAACGCGTATGGAACCTGCCTTTGTCAGGGGAATAGCCCAGGGAAACTTGGATTAATGCCCCATGGTACCCTTTTATCGCATGATAATTGGGTTAAAGATTTATCGGACAAAGATGGCCATGCGTACCATTAGCTTGTTGGTGGGGTAACGGCCTACCAAAGCTACGATGGTTAGGGGCCCTGAGAGGGGGATCCCCCACACTGGTACTGAGACACGGACCAGACTCCTACGGGAGGCAGCAGTGAGGAATATTGGACAATGGGCGAGGGCCTGATCCAGCCATGCCGCGTGCAGGAAGAATGCCCTATGGGTAGTAAACTGCTTTTGTACGGGAAGACACCCGCCTACGTGTAGGCGGTCGACGGTACC…
	249_1H1E_101-G	>101-G	#N/A	1H1E	Gelidium sp. (H)	Red algae	modified 2216E	15_10_2018	Autumn	122.121	37.562	ASV33195 (100)	OTU_65	genus_47	95.963	95.963	1	Kordiimonadaceae	0	0	0	0	0	0	0	0	Kordiimonas	#N/A	0	0	0	0	0	0	0	d__Bacteria;p__Proteobacteria;c__Alphaproteobacteria;o__Kordiimonadales;f__Kordiimonadaceae;g__Kordiimonas;s__Kordiimonas aquimaris;OUT__OTU_65,95.963	d__Bacteria;p__Proteobacteria;c__Alphaproteobacteria;o__Kordiimonadales;f__Kordiimonadaceae;g__Kordiimonas;s__Kordiimonas aquimaris;OUT__OTU_65,95.963	d__Bacteria;p__Proteobacteria;c__Alphaproteobacteria;o__Sphingomonadales;f__Kordiimonadaceae;g__Kordiimonas;s__Kordiimonas lipolytica,95.985	CGGTTCTTTCGGAACTTATTAGAGTGGCGGACGGGTGAGTATCGCGTGGGAACATGCCCTTCTGTACGGAACAACCATTGGAAACGATGGCTAATACCGTATACGCCCTTAGGGGGAAAGATTTATCGCAGAAGGATTGGCCCGCGTTAGATTAGCTAGTTGGTGAGGTAAGAGCTCACCAAGGCTACGATCTATAGCTGGTTTGAGAGGATGATCAGCCACACTGGGACTGAGACACGGCCCAGACTCCTACGGGAGGCAGCAGTGGGGAATATTGGACAATGGGGGCAACCCTGATCCAGCGATGCCGCGTGAGTGATGAAGGCCTTAGGGTTGTAAAACTCTTTCAGATGGGATGATAATGACAGTACCATCAGAAGAAGCTCCGGCTAACTCCGT…
	250_1H1E_102-2-G	>102-2-G	#N/A	1H1E	Gelidium sp. (H)	Red algae	modified 2216E	15_10_2018	Autumn	122.121	37.562	ASV36936 (100)	OTU_21	genus_17	94.664	96.711	1	Alteromonadaceae	0	0	0	1	1	1	1	1	Alteromonas	#N/A	0	0	0	0	0	0	0	d__Bacteria;p__Proteobacteria;c__Gammaproteobacteria;o__Alteromonadales;f__Alteromonadaceae;g__Alteromonas;s__Alteromonas aestuariivivens;OUT__OTU_21,94.664	d__Bacteria;p__Proteobacteria;c__Gammaproteobacteria;o__Alteromonadales;f__Alteromonadaceae;g__uncultured;s__uncultured bacterium;OUT__OTU_21,96.711	d__Bacteria;p__Proteobacteria;c__Gammaproteobacteria;o__Enterobacterales;f__Alteromonadaceae;g__M269;s__M269 sp004353515,100	AACAGGAATAGCTTGCTATTTGCTGACGAGTGGCGGACGGGTGAGTAATGCTTAGGAATTTGCCTTTTGGAGGGGGATAACAGTTGGAAACGACTGCTAATACCGCATGATACCTACGGGTCAAAGGGGGCGCTTGCGCTCTCGCCAAGAGAGAAGCCTAAGTGAGATTAGTTAGTTGGTGGGGTAATGGCCTACCAAGACGACGATCTCTAGCTGTTCTGAGAGGAAGATCAGCCACACTGGGACTGAGACACGGCCCAGACTCCTACGGGAGGCAGCAGTGGGGAATATTGCACAATGGGGGAAACCCTGATGCAGCCATGCCGCGTGTGTGAAGAAGGCCTTCGGGTTGTAAAGCACTTTCAGTTGTGAGGAAAGGTTGGTAGTTAATACCTGCCA…
	251_1H1E_105-3Z	>105-3Z	MCCC 1H00656	1H1E	Gelidium sp. (H)	Red algae	modified 2216E	15_10_2018	Autumn	122.121	37.562	#N/A	OTU_641	genus_260	97.612	100	1	Flavobacteriaceae	1	1	1	1	1	1	1	4	Nonlabens	#N/A	0	0	0	0	0	0	0	d__Bacteria;p__Bacteroidetes;c__Flavobacteriia;o__Flavobacteriales;f__Flavobacteriaceae;g__Nonlabens;s__Nonlabens agnitus;OUT__OTU_641,97.612	d__Bacteria;p__Bacteroidetes;c__Bacteroidia;o__Flavobacteriales;f__Flavobacteriaceae;g__Nonlabens;s__Nonlabens sp. UDC524;OUT__OTU_641,100	d__Bacteria;p__Bacteroidota;c__Bacteroidia;o__Flavobacteriales;f__Flavobacteriaceae;g__Nonlabens;s__Nonlabens sp900101765,97.652	GTAACAGGGAGCTTGCTCCGCTGACGACCGGCGCACGGGTGCGTAACGCGTATACAATCTGCCTATCACTGAGGGATAGCCCGAAGAAATTTGGATTAACACCTCATAGTACCAGCTAGCCGCATGGCTTACTGGTTAAAGGTTACGGTGATAGATGAGTATGCGTCCTATTAGCTAGTTGGTAAGGTAACGGCTTACCAAGGCTACGATAGGTAGGGGTCCTGAGAGGGAGATCCCCCACACTGGTACTGAGACACGGACCAGACTCCTACGGGAGGCAGCAGTGAGGAATATTGGACAATGGGCGAGAGCCTGATCCAGCCATGCCGCGTGCAGGAAGACGGCCCTATGGGTTGTAAACTGCTTTTGTACGGGAAGAAACCTACCCTCGTGAGGGTA…
	252_1H1E_108-G	>108-G	#N/A	1H1E	Gelidium sp. (H)	Red algae	modified 2216E	15_10_2018	Autumn	122.121	37.562	ASV5724 (100)	OTU_1089	genus_29	99.859	100	0	Flavobacteriaceae	1	1	1	1	1	1	1	4	Tenacibaculum	1	1	0	1	1	0	0	3	d__Bacteria;p__Bacteroidetes;c__Flavobacteriia;o__Flavobacteriales;f__Flavobacteriaceae;g__Tenacibaculum;s__Tenacibaculum mesophilum;OUT__OTU_1089,99.859	d__Bacteria;p__Bacteroidetes;c__Bacteroidia;o__Flavobacteriales;f__Flavobacteriaceae;g__Tenacibaculum;s__actinobacterium YH73;OUT__OTU_1089,100	d__Bacteria;p__Bacteroidota;c__Bacteroidia;o__Flavobacteriales;f__Flavobacteriaceae;g__Tenacibaculum;s__Tenacibaculum mesophilum,100	GAACGGGTGCGTAACGCGTATAGAATCTGCCTTGTACAGGAGGATAGCCTTTAGAAATGAAGATTAATACTCCATAATGTTTAGAGATGGCATCATTTTTAAATTAAAGATTTATTGGTACAAGATGACTATGCGTCCTATTAGCTAGATGGTAAGGTAACGGCTTACCATGGCAACGATAGGTAGGGGGTCTGAGAGGATTATCCCCCACACTGGTACTGAGACACGGACCAGACTCCTACGGGAGGCAGCAGTGAGGAATATTGGTCAATGGAGGCAACTCTGAACCAGCCATGCCGCGTGCAGGAAGACTGCCCTATGGGTTGTAAACTGCTTTTATACAGGAAGAAACAGAACTACGTGTAGTTCCTTGACGGTACTGTAAGAATAAGCACCGGC…
	253_1H1E_110-1-G	>110-1-G	#N/A	1H1E	Gelidium sp. (H)	Red algae	modified 2216E	15_10_2018	Autumn	122.121	37.562	ASV21781 (100)	OTU_10	genus_9	99.928	100	0	Bacillaceae	0	0	0	0	0	0	0	0	Bacillus	1	0	0	0	0	0	0	0	d__Bacteria;p__Firmicutes;c__Bacilli;o__Bacillales;f__Bacillaceae;g__Bacillus;s__Bacillus subtilis;OUT__OTU_10,99.928	d__Bacteria;p__Firmicutes;c__Bacilli;o__Bacillales;f__Bacillaceae;g__Bacillus;s__uncultured bacterium;OUT__OTU_10,100	d__Bacteria;p__Firmicutes;c__Bacilli;o__Bacillales;f__Bacillaceae;g__Bacillus;s__Bacillus tequilensis,100	CGGACAGATGGGAGCTTGCTCCCTGATGTTAGCGGCGGACGGGTGAGTAACACGTGGGTAACCTGCCTGTAAGACTGGGATAACTCCGGGAAACCGGGGCTAATACCGGATGGTTGTTTGAACCGCATGGTTCAAACATAAAAGGTGGCTTCGGCTACCACTTACAGATGGACCCGCGGCGCATTAGCTAGTTGGTGAGGTAACGGCTCACCAAGGCAACGATGCGTAGCCGACCTGAGAGGGTGATCGGCCACACTGGGACTGAGACACGGCCCAGACTCCTACGGGAGGCAGCAGTAGGGAATCTTCCGCAATGGACGAAAGTCTGACGGAGCAACGCCGCGTGAGTGATGAAGGTTTTCGGATCGTAAAGCTCTGTTGTTAGGGAAGAACAAGTAC…
	254_1H1E_112-G	>112-G	#N/A	1H1E	Gelidium sp. (H)	Red algae	modified 2216E	15_10_2018	Autumn	122.121	37.562	ASV31951 (100)	OTU_920	genus_325	98.165	99.465	1	Rhodobacteraceae	1	1	1	1	1	1	1	4	Roseovarius	#N/A	0	0	0	0	0	0	0	d__Bacteria;p__Proteobacteria;c__Alphaproteobacteria;o__Rhodobacterales;f__Rhodobacteraceae;g__Roseovarius;s__Roseovarius aestuarii;OUT__OTU_920,98.165	d__Bacteria;p__Proteobacteria;c__Alphaproteobacteria;o__Rhodobacterales;f__Rhodobacteraceae;g__Roseovarius;s__uncultured bacterium;OUT__OTU_920,99.465	d__Bacteria;p__Proteobacteria;c__Alphaproteobacteria;o__Rhodobacterales;f__Rhodobacteraceae;g__Roseovarius;s__Roseovarius aestuarii,98.165	GCGCACCTTCGGGTGAGCGGCGGACGGGTTAGTAACGCGTGGGAACGTGCCCTTCTCTACGGAATAGCCATTGGAAACGATGAGTAATACCGTATACGCCCTTCGGGGGAAAGATTTATCGGAGAAGGATCGGCCCGCGTTAGATTAGATAGTTGGTGGGGTAACGGCCTACCAAGTCTACGATCTATAGCTGGTTTTAGAGGATGATCAGCAACACTGGGACTGAGACACGGCCCAGACTCCTACGGGAGGCAGCAGTGGGGAATCTTAGACAATGGGCGCAAGCCTGATCTAGCCATGCCGCGTGAGTGATGAAGGCCTTAGGGTCGTAAAGCTCTTTCGCCAGGGATGATAATGACAGTACCTGGTAAAGAAACCCCGGCTAACTCCGTGCCAGCA…
	255_1H1E_115-1-G	>115-1-G	#N/A	1H1E	Gelidium sp. (H)	Red algae	modified 2216E	15_10_2018	Autumn	122.121	37.562	ASV3758 (100)	OTU_46	genus_160	100	98.156	0	Flavobacteriaceae	1	1	1	1	1	1	1	4	Aquimarina	1	1	1	0	1	0	0	3	d__Bacteria;p__Bacteroidetes;c__Flavobacteriia;o__Flavobacteriales;f__Flavobacteriaceae;g__Aquimarina;s__Aquimarina algiphila;OUT__OTU_46,100	d__Bacteria;p__Bacteroidetes;c__Bacteroidia;o__Flavobacteriales;f__Flavobacteriaceae;g__Aquimarina;s__Aquimarina sp. RZW4-3-2;OUT__OTU_46,98.156	d__Bacteria;p__Bacteroidota;c__Bacteroidia;o__Flavobacteriales;f__Flavobacteriaceae;g__Aquimarina;s__Aquimarina algiphila,99.926	AACATGAGTGCTTGCACTTGATGACGACCGGCGCACGGGTGCGTAACGCGTATAGAACCTACCTTATAGTAAGGGATAGCCCAGAGAAATTTGGATTAATACCTTATAGTATCCTAAGTGAGCATTCACTAAGGATTAAAGATTTATTGCTATAAGATGGCTATGCGTTCTATTAGCTAGTTGGTATGGTAACGGCATACCAAGGCTACGATAGATAGGGGTCCTGAGAGGGAGATCCCCCACACTGGTACTGAGACACGGACCAGACTCCTACGGGAGGCAGCAGTGAGGAATATTGGACAATGGAGGCAACTCTGATCCAGCCATGCCGCGTGTAGGAAGACTGCCCTATGGGTTGTAAACTACTTTTATAGAGGAAGAAACCGCGATATGTATATC…
	256_1H1E_118-3Z	>118-3Z	#N/A	1H1E	Gelidium sp. (H)	Red algae	modified 2216E	15_10_2018	Autumn	122.121	37.562	#N/A	OTU_405	genus_36	97.109	97.55	1	Flavobacteriaceae	1	1	1	1	1	1	1	4	Spongiibacterium	#N/A	0	0	0	0	0	0	0	d__Bacteria;p__Bacteroidetes;c__Flavobacteriia;o__Flavobacteriales;f__Flavobacteriaceae;g__Flagellimonas;s__Flagellimonas aquimarina;OUT__OTU_405,97.109	d__Bacteria;p__Bacteroidetes;c__Bacteroidia;o__Flavobacteriales;f__Flavobacteriaceae;g__Spongiibacterium;s__Cytophaga sp. C23e;OUT__OTU_405,97.55	d__Bacteria;p__Bacteroidota;c__Bacteroidia;o__Flavobacteriales;f__Flavobacteriaceae;g__Muricauda;s__Muricauda sp010993815,97.671	GGGTAACATTTGTGCTTGCACAAGATGACGACCGGCGCACGGGTGCGGAACGCGTATGGAACCTGCCCCTGTCAGGGGAATAGCCCAGAGAAATTTGGATTAATGCCCCATGGTACCTTAGGGACACATGTTCTTAAGGTTAAAGATTTATCGGACAGGGATGGCCATGCGTACCATTAGCTGGTTGGTGGGGTAACGGCCCACCAAAGCTACGATGGTTAGGGGCCCTGAGAGGGGGATCCCCCACACTGGTACTGAGACACGGACCAGACTCCTACGGGAGGCAGCAGTGAGGAATATTGGACAATGGTCGGGAGACTGATCCAGCCATGCCGCGTGCAGGATGACTGCCCTATGGGTTGTAAACTGCTTTTATACGGGAAGAAACGCGCCTACGTG…
	257_1H1E_123-G	>123-G	#N/A	1H1E	Gelidium sp. (H)	Red algae	modified 2216E	15_10_2018	Autumn	122.121	37.562	ASV33887 (100)	OTU_108	genus_328	97.913	99.768	1	Rhodobacteraceae	1	1	1	1	1	1	1	4	Tateyamaria	1	0	0	0	0	0	0	0	d__Bacteria;p__Proteobacteria;c__Alphaproteobacteria;o__Rhodobacterales;f__Rhodobacteraceae;g__Tateyamaria;s__Tateyamaria omphalii;OUT__OTU_108,97.913	d__Bacteria;p__Proteobacteria;c__Alphaproteobacteria;o__Rhodobacterales;f__Rhodobacteraceae;g__Tateyamaria;s__Roseobacter prionitis;OUT__OTU_108,99.768	d__Bacteria;p__Proteobacteria;c__Alphaproteobacteria;o__Rhodobacterales;f__Rhodobacteraceae;g__Tateyamaria;s__Tateyamaria sp000814025,98.609	CCTTCGGGGCGAGCGGCGGACGGGTTAGTAACGCGTGGGAACGTACCCTTGTCTACGGAATAGCCTTTGGAAACGAAGAGTAATACCGTATACGCCCTTCGGGGGAAAGATTTATCGGACAAGGATCGGCCCGCGTTAGATTAGATAGTTGGTGGGGTAACGGCCTACCAAGTCTACGATCTATAGCTGGTTTTAGAGGATGATCAGCAACACTGGGACTGAGACACGGCCCAGACTCCTACGGGAGGCAGCAGTGGGGAATCTTAGACAATGGGCGAAAGCCTGATCTAGCCATGCCGCGTGAGTGATGAAGGCCCTAGGGTCGTAAAGCTCTTTCGCCAGGGATGATAATGACAGTACCTGGTAAAGAAACCCCGGCTAACTCCGTGCCAGCAGCCG…
	258_1H1Y_126-3Z	>126-3Z	#N/A	1H1Y	Gelidium sp. (H)	Red algae	modified VY/2	15_10_2018	Autumn	122.121	37.562	ASV3758 (100)	OTU_46	genus_160	99.926	98.088	0	Flavobacteriaceae	1	1	1	1	1	1	1	4	Aquimarina	1	1	1	0	1	0	0	3	d__Bacteria;p__Bacteroidetes;c__Flavobacteriia;o__Flavobacteriales;f__Flavobacteriaceae;g__Aquimarina;s__Aquimarina algiphila;OUT__OTU_46,99.926	d__Bacteria;p__Bacteroidetes;c__Bacteroidia;o__Flavobacteriales;f__Flavobacteriaceae;g__Aquimarina;s__Aquimarina sp. RZW4-3-2;OUT__OTU_46,98.088	d__Bacteria;p__Bacteroidota;c__Bacteroidia;o__Flavobacteriales;f__Flavobacteriaceae;g__Aquimarina;s__Aquimarina algiphila,99.853	GGTAACATGAGTGCTTGCATTTGATGACGACCGGCGCACGGGTGCGTAACGCGTATAGAACCTACCTTATAGTAAGGGATAGCCCAGAGAAATTTGGATTAATACCTTATAGTATCCTAAGTGAGCATTCACTAAGGATTAAAGATTTATTGCTATAAGATGGCTATGCGTTCTATTAGCTAGTTGGTATGGTAACGGCATACCAAGGCTACGATAGATAGGGGTCCTGAGAGGGAGATCCCCCACACTGGTACTGAGACACGGACCAGACTCCTACGGGAGGCAGCAGTGAGGAATATTGGACAATGGAGGCAACTCTGATCCAGCCATGCCGCGTGTAGGAAGACTGCCCTATGGGTTGTAAACTACTTTTATAGAGGAAGAAACCGCGATATGTAT…
	259_1H1Y_134-G	>134-G	#N/A	1H1Y	Gelidium sp. (H)	Red algae	modified VY/2	15_10_2018	Autumn	122.121	37.562	ASV32906 (100)	OTU_978	genus_54	97.769	98.465	1	Rhodobacteraceae	1	1	1	1	1	1	1	4	Roseobacter	1	0	0	0	0	0	0	0	d__Bacteria;p__Proteobacteria;c__Alphaproteobacteria;o__Rhodobacterales;f__Rhodobacteraceae;g__Roseobacter;s__Roseobacter ponti;OUT__OTU_978,97.769	d__Bacteria;p__Proteobacteria;c__Alphaproteobacteria;o__Rhodobacterales;f__Rhodobacteraceae;g__Roseobacter;s__Roseobacter sp. DG889;OUT__OTU_978,98.465	d__Bacteria;p__Proteobacteria;c__Alphaproteobacteria;o__Rhodobacterales;f__Rhodobacteraceae;g__Roseobacter;s__Roseobacter litoralis_A,97.851	GCACCTTCGGGTGAGCGGCGGACGGGTTAGTAACGCGTGGGAATATACCCTTCTCTACGGAATAGCCTCGGGAAACTGAGAGTAATACCGTATAAGCCCTTCGGGGGAAAGATTTATCGGTGAAGGATTAGCCCGCGTTAGATTAGATAGTTGGTGGGGTAATGGCCTACCAAGTCTACGATCTATAGCTGGTTTTAGAGGACGATCAGCAACACTGGGACTGAGACACGGCCCAGACTCCTACGGGAGGCAGCAGTGGGGAATCTTAGACAATGGGCGAAAGCCTGATCTAGCCATGCCGCGTGAGTGATGAAGGCCCTAGGGTCGTAAAGCTCTTTCGCCAGGGATGATAATGACAGTACCTGGTAAAGAAACCCCGGCTAACTCCGTGCCAGCAGC…
	260_1H1Y_135-G	>135-G	#N/A	1H1Y	Gelidium sp. (H)	Red algae	modified VY/2	15_10_2018	Autumn	122.121	37.562	ASV33002 (100)	OTU_75	genus_51	99.472	99.322	0	Sphingomonadaceae	1	1	1	1	0	0	0	4	Sphingorhabdus	1	0	0	0	0	0	0	0	d__Bacteria;p__Proteobacteria;c__Alphaproteobacteria;o__Sphingomonadales;f__Sphingomonadaceae;g__Parasphingorhabdus;s__Parasphingorhabdus litoris;OUT__OTU_75,99.472	d__Bacteria;p__Proteobacteria;c__Alphaproteobacteria;o__Sphingomonadales;f__Sphingomonadaceae;g__Sphingorhabdus;s__uncultured bacterium;OUT__OTU_75,99.322	d__Bacteria;p__Proteobacteria;c__Alphaproteobacteria;o__Sphingomonadales;f__Sphingomonadaceae;g__Parasphingorhabdus;s__Parasphingorhabdus sp900258045,99.774	AGATCTTCGGATCTAGTGGCGCACGGGTGCGTAACGCGTGGGGATCTACCAAAGGGTACGGAATAACTCAGAGAAATTTGTGCTAATACCGTATAATGTCGCAAGACCAAAGATTTATCGCCCTTTGATGAACCCGCGTAAGATTAGCTTGTTGGTGAGGTAAAGGCTCACCAAGGCGACGATCTTTAGCTGGTCTGAGAGGATGATCAGCCACACTGGGACTGAGACACGGCCCAGACTCCTACGGGAGGCAGCAGTGGGGAATATTGGACAATGGGCGAAAGCCTGATCCAGCAATGCCGCGTGAGTGATGAAGGCCTTAGGGTCGTAAAGCTCTTTTACTAGGGATGATAATGACAGTACCTAGAGAATAAGCTCCGGCTAACTCCGTGCCAGCAG…
	261_1H1E_1-3Z	>1-3Z	#N/A	1H1E	Gelidium sp. (H)	Red algae	modified 2216E	15_10_2018	Autumn	122.121	37.562	ASV36490 (99.302)	OTU_259	genus_135	99.704	99.566	0	Halomonadaceae	0	0	0	0	0	0	0	0	Kushneria	#N/A	0	0	0	0	0	0	0	d__Bacteria;p__Proteobacteria;c__Gammaproteobacteria;o__Oceanospirillales;f__Halomonadaceae;g__Kushneria;s__Kushneria konosiri;OUT__OTU_259,99.704	d__Bacteria;p__Proteobacteria;c__Gammaproteobacteria;o__Oceanospirillales;f__Halomonadaceae;g__Kushneria;s__Kushneria marisflavi;OUT__OTU_259,99.566	d__Bacteria;p__Proteobacteria;c__Gammaproteobacteria;o__Pseudomonadales;f__Halomonadaceae;g__Kushneria;s__Kushneria marisflavi,99.566	AGCGGTAACAGGGGTAGCTTGCTACCCGCTGACGAGCGGCGGACGGGTGAGTAATGCATGGGAATCTGCCCGGTAGTGGGGGATAACTCGGGGAAACCCGAGCTAATACCGCATACGTCCTACGGGAGAAAGCAGGGGATCTTCGGACCTTGCGCTATCGGATGAGCCCATGTCGGATTAGCTTGTTGGTGAGGTAACGGCTCACCAAGGCCGCGATCCGTAGCTGGTCTGAGAGGATGATCAGCCACACCGGGACTGAGACACGGCCCGGACTCCTACGGGAGGCAGCAGTGGGGAATATTGGACAATGGGGGAAACCCTGATCCAGCCATGCCGCGTGTGTGAAGAAGGCCTTCGGGTTGTAAAGCACTTTCAGTGGGGAAGAAGGCATGACGATTA…
	262_1H1E_14-3Z	>14-3Z	MCCC 1H00561	1H1E	Gelidium sp. (H)	Red algae	modified 2216E	15_10_2018	Autumn	122.121	37.562	ASV4134 (99.059)	OTU_659	genus_28	96.698	98.311	1	Flavobacteriaceae	1	1	1	1	1	1	1	4	Psychroserpens	#N/A	1	0	0	0	0	0	1	d__Bacteria;p__Bacteroidetes;c__Flavobacteriia;o__Flavobacteriales;f__Flavobacteriaceae;g__Ichthyenterobacterium;s__Ichthyenterobacterium magnum;OUT__OTU_659,96.698	d__Bacteria;p__Bacteroidetes;c__Bacteroidia;o__Flavobacteriales;f__Flavobacteriaceae;g__Psychroserpens;s__Psychroserpens sp. MEBiC05023;OUT__OTU_659,98.311	d__Bacteria;p__Bacteroidota;c__Bacteroidia;o__Flavobacteriales;f__Flavobacteriaceae;g__Psychroserpens;s__Psychroserpens sp014526325,96.916	TAACAGAGAAGAGCTTGCTCTTTTGCTGACGAGTGGCGCACGGGTGCGTAACGCGTATACAATCTACCTTTTACAGGAGGATAGCCTTTAGAAATGAAGATTAATACTCCATAGTATAATGATAAGGCATCTTATTATTATTAAAGCTTCGGTGGTAAGAGATGAGTATGCGTCCTATTAGCTAGATGGTGTGGTAACGGCATACCATGGCAACGATAGGTAGGGGCCCTGAGAGGGGGATCCCCCACACTGGTACTGAGACACGGACCAGACTCCTACGGGAGGCAGCAGTGAGGAATATTGGACAATGGAGGCAACTCTGATCCAGCCATGCCGCGTGCAGGAAGACTGCCCTATGGGTTGTAAACTGCTTTTATACAGGAAGAAACCGCTCTACGT…
	263_1H1Y_146-3Z	>146-3Z	#N/A	1H1Y	Gelidium sp. (H)	Red algae	modified VY/2	15_10_2018	Autumn	122.121	37.562	ASV31954 (100)	OTU_92	genus_58	99.771	99.771	0	Rhodobacteraceae	1	1	1	1	1	1	1	4	Ruegeria	1	0	1	1	1	1	0	3	d__Bacteria;p__Proteobacteria;c__Alphaproteobacteria;o__Rhodobacterales;f__Rhodobacteraceae;g__Ruegeria;s__Ruegeria atlantica;OUT__OTU_92,99.771	d__Bacteria;p__Proteobacteria;c__Alphaproteobacteria;o__Rhodobacterales;f__Rhodobacteraceae;g__Ruegeria;s__Ruegeria atlantica;OUT__OTU_92,99.771	d__Bacteria;p__Proteobacteria;c__Alphaproteobacteria;o__Rhodobacterales;f__Rhodobacteraceae;g__Ruegeria;s__Ruegeria sp900143525,99.771	CGCACCTTCGGGTGAAGCGGCGGACGGGTTAGTAACGCGTGGGAACATACCCTTTGGTACGGAATAGCCTCTGGAAACGGAGAGTAATACCGTATGAGCCCTTCGGGGGAAAGATTTATCGCCAAAGGATTGGCCCGCGTTAGATTAGGTAGTTGGTGGGGTAATGGCCTACCAAGCCTACGATCTATAGCTGGTTTTAGAGGATGATCAGCAACACTGGGACTGAGACACGGCCCAGACTCCTACGGGAGGCAGCAGTGGGGAATCTTGGACAATGGGGGCAACCCTGATCCAGCCATGCCGCGTGAGTGATGAAGGCCTTAGGGTCGTAAAGCTCTTTCGCCTGTGAAGATAATGACGGTAGCAGGTAAAGAAACCCCGGCTAACTCCGTGCCAGCA…
	264_1H1Y_151-G	>151-G	MCCC 1H00619	1H1Y	Gelidium sp. (H)	Red algae	modified VY/2	15_10_2018	Autumn	122.121	37.562	ASV32232 (100)	OTU_842	genus_313	99.621	99.621	0	Stappiaceae	1	0	0	0	0	0	0	1	Pseudovibrio	#N/A	0	0	0	0	0	0	0	d__Bacteria;p__Proteobacteria;c__Alphaproteobacteria;o__Rhizobiales;f__Stappia_f;g__Pseudovibrio;s__Pseudovibrio denitrificans;OUT__OTU_842,99.621	d__Bacteria;p__Proteobacteria;c__Alphaproteobacteria;o__Rhizobiales;f__Stappiaceae;g__Pseudovibrio;s__bacterium 1H215;OUT__OTU_842,99.621	d__Bacteria;p__Proteobacteria;c__Alphaproteobacteria;o__Rhizobiales;f__Stappiaceae;g__Pseudovibrio;s__Pseudovibrio denitrificans,99.621	TTCTTCGGAATTAGTGGCAGACGGGTGAGTAACGCGTGGGAAGCTACCTTGTGGTAGGGAACAACAGTTGGAAACGACTGCTAATACCCTATGAGCCCTATGGGGGAAAGATTTATCGCCATGAGATGTGCCCGCGTTAGATTAGCTAGTTGGTAAGGTAATGGCTTACCAAGGCGACGATCTATAGCTGGTCTGAGAGGATGATCAGCCACACTGGGACTGAGACACGGCCCAGACTCCTACGGGAGGCAGCAGTGGGGAATATTGGACAATGGGGGCAACCCTGATCCAGCCATGCCGCGTGAGTGATGACGGCCTTAGGGTTGTAAAGCTCTTTCAGCAGTGAAGATAATGACATTAACTGCAGAAGAAGCCCCGGCTAACTTCGTGCCAGCAGCC…
	265_1H1Y_159-G	>159-G	MCCC 1H00725	1H1Y	Gelidium sp. (H)	Red algae	modified VY/2	15_10_2018	Autumn	122.121	37.562	ASV32751 (100)	OTU_925	genus_342	98.46	99.384	1	Rhodobacteraceae	1	1	1	1	1	1	1	4	Tateyamaria	1	0	0	0	0	0	0	0	d__Bacteria;p__Proteobacteria;c__Alphaproteobacteria;o__Rhodobacterales;f__Rhodobacteraceae;g__Tateyamaria;s__Tateyamaria omphalii;OUT__OTU_925,98.46	d__Bacteria;p__Proteobacteria;c__Alphaproteobacteria;o__Rhodobacterales;f__Rhodobacteraceae;g__Tateyamaria;s__uncultured alpha proteobacterium;OUT__OTU_925,99.384	d__Bacteria;p__Proteobacteria;c__Alphaproteobacteria;o__Rhodobacterales;f__Rhodobacteraceae;g__Tateyamaria;s__Tateyamaria sp900143535,99.076	GCACCTTCGGGTGAGCGGCGGACGGGTTAGTAACGCGTGGGAACATACCCTTCTCTAAGGAATAGCCACTGGAAACGGTGAGTAATACCTTATACGCCCTTCGGGGGAAAGATTTATCGGAGAAGGATTGGCCCGCGTTAGATTAGATAGTTGGTGGGGTAACGGCCTACCAAGTCTACGATCTATAGCTGGTTTTAGAGGATGATCAGCAACACTGGGACTGAGACACGGCCCAGACTCCTACGGGAGGCAGCAGTGGGGAATCTTAGACAATGGGCGAAAGCCTGATCTAGCCATGCCGCGTGAGTGATGAAGGCCCTAGGGTCGTAAAGCTCTTTCGCCAGGGATGATAATGACAGTACCTGGTAAAGAAACCCCGGCTAACTCCGTGCCAGCAGC…
	266_1H1Y_160-G	>160-G	#N/A	1H1Y	Gelidium sp. (H)	Red algae	modified VY/2	15_10_2018	Autumn	122.121	37.562	ASV33823 (100)	OTU_947	genus_323	98.08	99.847	1	Rhodobacteraceae	1	1	1	1	1	1	1	4	Roseobacter	1	0	0	0	0	0	0	0	d__Bacteria;p__Proteobacteria;c__Alphaproteobacteria;o__Rhodobacterales;f__Rhodobacteraceae;g__Sulfitobacter;s__Sulfitobacter mediterraneus;OUT__OTU_947,98.08	d__Bacteria;p__Proteobacteria;c__Alphaproteobacteria;o__Rhodobacterales;f__Rhodobacteraceae;g__Roseobacter;s__Roseobacter sp. DG889;OUT__OTU_947,99.847	d__Bacteria;p__Proteobacteria;c__Alphaproteobacteria;o__Rhodobacterales;f__Rhodobacteraceae;g__Roseobacter;s__Roseobacter litoralis_A,98.313	GCACCTTCGGGTGAGCGGCGGACGGGTTAGTAACGCGTGGGAACATACCCTTTTCTACGGAATAGCCTCGGGAAACTGAGAGTAATACCGTATACGCCCCTCGGGGGAAAGATTTATCGGTGAAGGATTGGCCCGCGTTAGATTAGATAGTTGGTGGGGTAACGGCCTACCAAGTCTACGATCTATAGCTGGTTTTAGAGGACGATCAGCAACACTGGGACTGAGACACGGCCCAGACTCCTACGGGAGGCAGCAGTGGGGAATCTTAGACAATGGGCGAAAGCCTGATCTAGCGATGCCGCGTGAGTGATGAAGGCCCTAGGGTCGTAAAGCTCTTTCGCCAGGGATGATAATGACAGTACCTGGTAAAGAAACCCCGGCTAACTCCGTGCCAGCAGC…
	267_1H1Y_168-2-1-3Z	>168-2-1-3Z	#N/A	1H1Y	Gelidium sp. (H)	Red algae	modified VY/2	15_10_2018	Autumn	122.121	37.562	ASV34744 (99.767)	OTU_20	genus_16	97.857	98.695	1	Alteromonadaceae	0	0	0	1	1	1	1	1	Aliiglaciecola	#N/A	0	0	0	0	0	0	0	d__Bacteria;p__Proteobacteria;c__Gammaproteobacteria;o__Alteromonadales;f__Alteromonadaceae;g__Aliiglaciecola;s__Aliiglaciecola litoralis;OUT__OTU_20,97.857	d__Bacteria;p__Proteobacteria;c__Gammaproteobacteria;o__Alteromonadales;f__Alteromonadaceae;g__Aliiglaciecola;s__uncultured bacterium;OUT__OTU_20,98.695	d__Bacteria;p__Proteobacteria;c__Gammaproteobacteria;o__Enterobacterales;f__Alteromonadaceae;g__Aliiglaciecola;s__Aliiglaciecola sp007197995,99.927	GGTAACATTTCTAGCTTGCTAGAAGATGACGAGTGGCGGACGGGTGAGTAATACTTGGGAATGTGCCTTTGCGAGGGGGATAACTATTGGAAACGATAGCTAATACCGCATGATGTTTACGGACCAAAGGGGGGACTTGTTCCTCCCGCGCAAAGAGCAGCCCAAGCGAGATTAGCTAGTTGGTGGGGTAAAGGCCCACCAAGGCGACGATCTCTAGCTGTTCTGAGAGGAAGATCAGCCACACTGGGACTGAGACACGGCCCAGACTCCTACGGGAGGCAGCAGTGGGGAATATTGCACAATGGGGGAAACCCTGATGCAGCCATGCCGCGTGTGTGAAGAAGGCCTTCGGGTTGTAAAGCACTTTCAGTTGTGAGGAAAGGGTGCTGGTTAATACCC…
	268_1H1Y_168-2-3Z	>168-2-3Z	#N/A	1H1Y	Gelidium sp. (H)	Red algae	modified VY/2	15_10_2018	Autumn	122.121	37.562	ASV33823 (100)	OTU_107	genus_323	98.075	99.846	1	Rhodobacteraceae	1	1	1	1	1	1	1	4	Roseobacter	1	0	0	0	0	0	0	0	d__Bacteria;p__Proteobacteria;c__Alphaproteobacteria;o__Rhodobacterales;f__Rhodobacteraceae;g__Sulfitobacter;s__Sulfitobacter mediterraneus;OUT__OTU_107,98.075	d__Bacteria;p__Proteobacteria;c__Alphaproteobacteria;o__Rhodobacterales;f__Rhodobacteraceae;g__Roseobacter;s__Roseobacter sp. DG889;OUT__OTU_107,99.846	d__Bacteria;p__Proteobacteria;c__Alphaproteobacteria;o__Rhodobacterales;f__Rhodobacteraceae;g__Roseobacter;s__Roseobacter litoralis_A,98.309	GCACCTTCGGGTGAGCGGCGGACGGGTTAGTAACGCGTGGGAACATACCCTTTTCTACGGAATAGCCTCGGGAAACTGAGAGTAATACCGTATACGCCCCTCGGGGGAAAGATTTATCGGTGAAGGATTGGCCCGCGTTAGATTAGATAGTTGGTGGGGTAACGGCCTACCAAGTCTACGATCTATAGCTGGTTTTAGAGGACGATCAGCAACACTGGGACTGAGACACGGCCCAGACTCCTACGGGAGGCAGCAGTGGGGAATCTTAGACAATGGGCGAAAGCCTGATCTAGCGATGCCGCGTGAGTGATGAAGGCCCTAGGGTCGTAAAGCTCTTTCGCCAGGGATGATAATGACAGTACCTGGTAAAGAAACCCCGGCTAACTCCGTGCCAGCAGC…
	269_1H1Y_171-3Z	>171-3Z	#N/A	1H1Y	Gelidium sp. (H)	Red algae	modified VY/2	15_10_2018	Autumn	122.121	37.562	ASV22094 (100)	OTU_236	genus_89	100	100	0	Planococcaceae	0	0	0	0	0	0	0	0	Planomicrobium	#N/A	0	0	0	0	0	0	0	d__Bacteria;p__Firmicutes;c__Bacilli;o__Bacillales;f__Planococcaceae;g__Planococcus;s__Planomicrobium okeanokoites;OUT__OTU_236,100	d__Bacteria;p__Firmicutes;c__Bacilli;o__Bacillales;f__Planococcaceae;g__Planomicrobium;s__Planomicrobium sp. G-5;OUT__OTU_236,100	d__Bacteria;p__Firmicutes;c__Bacilli;o__Bacillales_A;f__Planococcaceae;g__Planococcus;s__Planococcus okeanokoites,100	GGACGGGTGAGTAACACGTGGGCAACCTGCCCTGCAGATCGGGATAACTCCGGGAAACCGGTGCTAATACCGAATAGTTTTTTGCCCCTCCTGGGGCGAAACGGAAAGACGGTTTCGGCTGTCACTGCAGGATGGGCCCGCGGCGCATTAGCTAGTTGGTGGGGTAATGGCCCACCAAGGCGACGATGCGTAGCCGACCTGAGAGGGTGATCGGCCACACTGGGACTGAGACACGGCCCAGACTCCTACGGGAGGCAGCAGTAGGGAATCTTCCGCAATGGACGCAAGTCTGACGGAGCAACGCCGCGTGAGTGACGAAGGTTTTCGGATCGTAAAACTCTGTTGTGAGGGAAGAACAAGTACCAAGTAACTACTGGTACCTTGACGGTACCTCACCAG…
	270_1H1Y_175-2-3Z	>175-2-3Z	#N/A	1H1Y	Gelidium sp. (H)	Red algae	modified VY/2	15_10_2018	Autumn	122.121	37.562	ASV13477 (99.753)	OTU_59	genus_41	96.547	99.191	1	Arcobacteraceae	0	0	0	1	1	1	0	1	Arcobacter	#N/A	0	0	0	0	0	0	0	d__Bacteria;p__Proteobacteria;c__Epsilonproteobacteria;o__Campylobacterales;f__Campylobacteraceae;g__Halarcobacter;s__;OUT__OTU_59,96.547	d__Bacteria;p__Epsilonbacteraeota;c__Campylobacteria;o__Campylobacterales;f__Arcobacteraceae;g__Arcobacter;s__Arcobacter sp. KTSW-4;OUT__OTU_59,99.191	d__Bacteria;p__Campylobacterota;c__Campylobacteria;o__Campylobacterales;f__Arcobacteraceae;g__Halarcobacter;s__Halarcobacter sp005771535,97.204	ACGGGTTTAAGTTTACTTAAACTGTCAGCTAAGTGGCGCACGGGTGAGTAATGTATAGTTAACCTGCCCTCGAGAAAGGAATAACAGTTGGAAACGACTGCTAATGCCCTATATGCCTATAAGACATAAGTCTGCTAGGGAAACGCTTTTGTGCTCGAGGATGGGACTGTATGGTATCAGGTAGTTGGTGAGGTAATGGCTCACCAAGCCAATGACGCCTAACTGGTTTGAGAGGATGATCAGTCACACTGGAACTGAGACACGGTCCAGACTCCTACGGGAGGCAGCAGTGGGGAATATTGCACAATGGAGGAAACTCTGATGCAGCAACGCCGCGTGGAGGATGACACTTTTCGGAGCGTAAACTCCTTTTATATAGGAAGATAATGACGGTACTAT…
	271_1H1Y_176-3Z	>176-3Z	MCCC 1H00658	1H1Y	Gelidium sp. (H)	Red algae	modified VY/2	15_10_2018	Autumn	122.121	37.562	ASV39313 (99.012)	OTU_66	genus_47	96.474	98.223	1	Kordiimonadaceae	0	0	0	0	0	0	0	0	Kordiimonas	#N/A	0	0	0	0	0	0	0	d__Bacteria;p__Proteobacteria;c__Alphaproteobacteria;o__Kordiimonadales;f__Kordiimonadaceae;g__Kordiimonas;s__Kordiimonas pumila;OUT__OTU_66,96.474	d__Bacteria;p__Proteobacteria;c__Alphaproteobacteria;o__Kordiimonadales;f__Kordiimonadaceae;g__Kordiimonas;s__uncultured Kordiimonas sp.;OUT__OTU_66,98.223	d__Bacteria;p__Proteobacteria;c__Alphaproteobacteria;o__Sphingomonadales;f__Kordiimonadaceae;g__Kordiimonas;s__Kordiimonas lipolytica,95.713	CAACTTGAGAGTTTGATCCTGGCTCAGAACGAACGCTGGCGGCACGCCTAACACATGCAAGTCGAACGAGAAGGTTCTTTCGGGAACTGGACAGTGGCGGACGGGTGAGTAACACGTGGGAACATGCCTTTTGGTACGGAACAACCATTGGAAACGATGGCTAATACCGTATACGCCCTTCGGGGGAAAGATTTATCGCCGAAAGATTGGCCCGCGCTAGATTAGCTAGTTGGTAAGGTAATGGCTTACCAAGGCTTCGATCTATAGCTGGTTTGAGAGGATGATCAGCCACACTGGGACTGAGACACGGCCCAGACTCCTACGGGAGGCAGCAGTGGGGAATATTGGACAATGGGGGCAACCCTGATCCAGCGATGCCGCGTGAGTGATGAAGGCCTT…
	272_1H1Y_183-3Z	>183-3Z	#N/A	1H1Y	Gelidium sp. (H)	Red algae	modified VY/2	15_10_2018	Autumn	122.121	37.562	ASV33041 (99.259)	OTU_812	genus_301	98.718	99.774	0	Sphingomonadaceae	1	1	1	1	0	0	0	4	Erythrobacter	1	1	1	1	0	0	0	3	d__Bacteria;p__Proteobacteria;c__Alphaproteobacteria;o__Sphingomonadales;f__Erythrobacteraceae;g__Erythrobacter;s__Erythrobacter nanhaisediminis;OUT__OTU_812,98.718	d__Bacteria;p__Proteobacteria;c__Alphaproteobacteria;o__Sphingomonadales;f__Sphingomonadaceae;g__Erythrobacter;s__Erythrobacter sp. YT30;OUT__OTU_812,99.774	d__Bacteria;p__Proteobacteria;c__Alphaproteobacteria;o__Sphingomonadales;f__Sphingomonadaceae;g__Erythrobacter;s__Erythrobacter sp001542875,99.774	AACCCTTCGGGGTTAGTGGCGCACGGGTGCGTAACGCGTGGGAACCTGCCTTTAGGTTCGGAATAACTCAGAGAAATTTGAGCTAATACCGGATAATGTCTTCGGACCAAAGATTTATCGCCTTTAGATGGGCCCGCGTTAGATTAGATAGTTGGTGGGGTAACGGCCTACCAAGTCGACGATCTATAGCTGGTCTGAGAGGATGATCAGCCACACTGGGACTGAGACACGGCCCAGACTCCTACGGGAGGCAGCAGTGGGGAATATTGGACAATGGGCGAAAGCCTGATCCAGCAATGCCGCGTGAGTGATGAAGGCCTTAGGGTTGTAAAGCTCTTTTACTAGGGATGATAATGACAGTACCTAGAGAATAAGCTCCGGCTAACTCCGTGCCAGCAG…
	273_1H1Y_185-G	>185-G	#N/A	1H1Y	Gelidium sp. (H)	Red algae	modified VY/2	15_10_2018	Autumn	122.121	37.562	ASV32066 (100)	OTU_821	genus_313	99.545	99.697	0	Stappiaceae	1	0	0	0	0	0	0	1	Pseudovibrio	#N/A	0	0	0	0	0	0	0	d__Bacteria;p__Proteobacteria;c__Alphaproteobacteria;o__Rhizobiales;f__Stappia_f;g__Pseudovibrio;s__Pseudovibrio ascidiaceicola;OUT__OTU_821,99.545	d__Bacteria;p__Proteobacteria;c__Alphaproteobacteria;o__Rhizobiales;f__Stappiaceae;g__Pseudovibrio;s__Pseudovibrio sp. JCM 19062;OUT__OTU_821,99.697	d__Bacteria;p__Proteobacteria;c__Alphaproteobacteria;o__Rhizobiales;f__Stappiaceae;g__Pseudovibrio;s__Pseudovibrio sp001310715,99.697	CCTTCGGGATTAGTGGCAGACGGGTGAGTAACGCGTGGGAAGCTACCTTCGTGGTAGGGAACAACAGTTGGAAACGACTGCTAATACCCTATGAGCCCTAAGGGGGAAAGATTTATCGCCATGAGATGTGCCCGCGTTAGATTAGCTAGTTGGTAAGGTAATGGCTTACCAAGGCGACGATCTATAGCTGGTCTGAGAGGATGATCAGCCACACTGGGACTGAGACACGGCCCAGACTCCTACGGGAGGCAGCAGTGGGGAATATTGGACAATGGGGGCAACCCTGATCCAGCCATGCCGCGTGTGTGATGACGGCCTTAGGGTTGTAAAGCACTTTCAGCAGTGAAGATAATGACATTAACTGCAGAAGAAGCCCCGGCTAACTTCGTGCCAGCAGCC…
	274_1H1Y_186-1-G	>186-1-G	#N/A	1H1Y	Gelidium sp. (H)	Red algae	modified VY/2	15_10_2018	Autumn	122.121	37.562	ASV32066 (100)	OTU_821	genus_313	99.546	99.621	0	Stappiaceae	1	0	0	0	0	0	0	1	Pseudovibrio	#N/A	0	0	0	0	0	0	0	d__Bacteria;p__Proteobacteria;c__Alphaproteobacteria;o__Rhizobiales;f__Stappia_f;g__Pseudovibrio;s__Pseudovibrio ascidiaceicola;OUT__OTU_821,99.546	d__Bacteria;p__Proteobacteria;c__Alphaproteobacteria;o__Rhizobiales;f__Stappiaceae;g__Pseudovibrio;s__Pseudovibrio sp. JCM 19062;OUT__OTU_821,99.621	d__Bacteria;p__Proteobacteria;c__Alphaproteobacteria;o__Rhizobiales;f__Stappiaceae;g__Pseudovibrio;s__Pseudovibrio sp001310715,99.621	ATCCTTCGGGATTAGTGGCAGACGGGTGAGTAACGCGTGGGAAGCTACCTTGTGGTAGGGAACAACAGTTGGAAACGACTGCTAATACCCTATGAGCCCTAAGGGGGAAAGATTTATCGCCATGAGATGTGCCCGCGTTAGATTAGCTAGTTGGTAAGGTAATGGCTTACCAAGGCGACGATCTATAGCTGGTCTGAGAGGATGATCAGCCACACTGGGACTGAGACACGGCCCAGACTCCTACGGGAGGCAGCAGTGGGGAATATTGGACAATGGGGGCAACCCTGATCCAGCCATGCCGCGTGTGTGATGACGGCCTTAGGGTTGTAAAGCACTTTCAGCAGTGAAGATAATGACATTAACTGCAGAAGAAGCCCCGGCTAACTTCGTGCCAGCAGC…
	275_1H1Y_186-n	>186-n	#N/A	1H1Y	Gelidium sp. (H)	Red algae	modified VY/2	15_10_2018	Autumn	122.121	37.562	ASV32656 (100)	OTU_416	genus_22	97.612	97.612	1	Alteromonadaceae	0	0	0	1	1	1	1	1	Aliiglaciecola	#N/A	0	0	0	0	0	0	0	d__Bacteria;p__Proteobacteria;c__Gammaproteobacteria;o__Alteromonadales;f__Alteromonadaceae;g__Aliiglaciecola;s__Aliiglaciecola aliphaticivorans;OUT__OTU_416,97.612	d__Bacteria;p__Proteobacteria;c__Gammaproteobacteria;o__Alteromonadales;f__Alteromonadaceae;g__Aliiglaciecola;s__Aliiglaciecola aliphaticivorans;OUT__OTU_416,97.612	d__Bacteria;p__Proteobacteria;c__Gammaproteobacteria;o__Enterobacterales;f__Alteromonadaceae;g__Paraglaciecola;s__Paraglaciecola sp004360155,98.028	CGGGTGAGTAATACTTAGGAACATGCCTTTGAGTGGGGGATAACTATTGGAAACGATAGCTAATACCGCATAACGTCTACGGACCAAAGGGGGCTTCGGCTCTCGCTCAGAGAGTGGCCTAAGCGAGATTAGCTAGTTGGTGAGGTAAAGGCTCACCAAGGCGACGATCTCTAGCTGTTCTGAGAGGAAGATCAGCCACACTGGGACTGAGACACGGCCCAGACTCCTACGGGAGGCAGCAGTGGGGAATATTGCACAATGGGGGGAACCCTGATGCAGCCATGCCGCGTGTGTGAAGAAGGCCTTCGGGTTGTAAAGCACTTTCAGTTGTGAGGAAAGGTTAGTAGTTAATACCTGCTAGCTGTGACGTTAGCAACAGAAGAAGCACCGGCTAACTCC…
	276_1H1Y_187-3Z	>187-3Z	MCCC 1H00596	1H1Y	Gelidium sp. (H)	Red algae	modified VY/2	15_10_2018	Autumn	122.121	37.562	ASV6826 (99.765)	OTU_320	genus_27	97.719	97.719	1	Flavobacteriaceae	1	1	1	1	1	1	1	4	Aquimarina	1	1	1	0	1	0	0	3	d__Bacteria;p__Bacteroidetes;c__Flavobacteriia;o__Flavobacteriales;f__Flavobacteriaceae;g__Aquimarina;s__Aquimarina pacifica;OUT__OTU_320,97.719	d__Bacteria;p__Bacteroidetes;c__Bacteroidia;o__Flavobacteriales;f__Flavobacteriaceae;g__Aquimarina;s__Aquimarina pacifica;OUT__OTU_320,97.719	d__Bacteria;p__Bacteroidota;c__Bacteroidia;o__Flavobacteriales;f__Flavobacteriaceae;g__Aquimarina;s__Aquimarina pacifica,97.794	GCGGTAACATACGTTAGACTTGCAACTGATGACGACCGGCGCACGGGTGCGTAACGCGTATAGAACCTACCTTATAGTAAGGGATAGCCCAGAGAAATTTGGATTAATACCTTATAGTATCAATTAGAAGCATTTTTGATTGATTAAAGATTTATTGCTATAAGATGGCTATGCGTTCTATTAGCTAGTTGGTATGGTAACGGCATACCAAGGCTACGATAGATAGGGGTCCTGAGAGGGAGATCCCCCACACTGGTACTGAGACACGGACCAGACTCCTACGGGAGGCAGCAGTGAGGAATATTGGACAATGGAGGCAACTCTGATCCAGCCATGCCGCGTGTAGGAAGACTGCCCTATGGGTTGTAAACTACTTTTATAGAGGAAGAAACCGCAATA…
	277_1H1Y_189-3Z	>189-3Z	#N/A	1H1Y	Gelidium sp. (H)	Red algae	modified VY/2	15_10_2018	Autumn	122.121	37.562	ASV33195 (100)	OTU_65	genus_47	96.11	96.11	1	Kordiimonadaceae	0	0	0	0	0	0	0	0	Kordiimonas	#N/A	0	0	0	0	0	0	0	d__Bacteria;p__Proteobacteria;c__Alphaproteobacteria;o__Kordiimonadales;f__Kordiimonadaceae;g__Kordiimonas;s__Kordiimonas aquimaris;OUT__OTU_65,96.11	d__Bacteria;p__Proteobacteria;c__Alphaproteobacteria;o__Kordiimonadales;f__Kordiimonadaceae;g__Kordiimonas;s__Kordiimonas aquimaris;OUT__OTU_65,96.11	d__Bacteria;p__Proteobacteria;c__Alphaproteobacteria;o__Sphingomonadales;f__Kordiimonadaceae;g__Kordiimonas;s__Kordiimonas lipolytica,95.746	CGCGAACGGTTCTTCGGAACTTATTAGAGTGGCGGACGGGTGAGTATCGCGTGGGAACATGCCCTTCTGTACGGAACAACCATTGGAAACGATGGCTAATACCGTATACGCCCTTAGGGGGAAAGATTTATCGCAGAAGGATTGGCCCGCGTTAGATTAGCTAGTTGGTGAGGTAAGAGCTCACCAAGGCTACGATCTATAGCTGGTTTGAGAGGATGATCAGCCACACTGGGACTGAGACACGGCCCAGACTCCTACGGGAGGCAGCAGTGGGGAATATTGGACAATGGGGGCAACCCTGATCCAGCGATGCCGCGTGAGTGATGAAGGCCTTAGGGTTGTAAAACTCTTTCAGATGGGATGATAATGACAGTACCATCAGAAGAAGCTCCGGCTAAC…
	278_1H1Y_191-n	>191-n	#N/A	1H1Y	Gelidium sp. (H)	Red algae	modified VY/2	15_10_2018	Autumn	122.121	37.562	#N/A	OTU_105	genus_60	98.028	98.028	1	Rhodobacteraceae	1	1	1	1	1	1	1	4	Paracoccus	#N/A	0	0	0	0	0	0	0	d__Bacteria;p__Proteobacteria;c__Alphaproteobacteria;o__Rhodobacterales;f__Rhodobacteraceae;g__Paracoccus;s__Paracoccus mangrovi;OUT__OTU_105,98.028	d__Bacteria;p__Proteobacteria;c__Alphaproteobacteria;o__Rhodobacterales;f__Rhodobacteraceae;g__Paracoccus;s__Paracoccus sp. gyp-1;OUT__OTU_105,98.028	d__Bacteria;p__Proteobacteria;c__Alphaproteobacteria;o__Rhodobacterales;f__Rhodobacteraceae;g__Paracoccus;s__Paracoccus sp013868135,98.873	ATATGCCCTTTTCTACGGAATAGCCTCGGGAAACTGAGAGTAATACCGTATACGCCCTTCGGGGGAAAGATTTATCGGAGAAGGATTAGCCCGCGTTGGATTAGGTGGTTGGTGGGGTAATGGCCTACCAAGCCTACAATCCATAGCTGGTTTGAGAGGATGATCAGCCACACTGGGACTGAAACACGGCCCAAACTCCTACGGGAGGCAGCAGTGGGGAATCTTAGACAATGGGGGCAACCCTGATCTAGCCATGCCGCGTGAGTGATGAAGGCCTTAGGGTTGTAAAGCTCTTTCAGCTGGGAAGATAATGACGGTACCAGCAAAAGAAGCCCCGGCTAACTCCGTGCCAGCAGCCGCGGTAATACGGAGGGGGCTAGCGTTGTTCGGAATTACTGG…
	279_1H1Y_193-G	>193-G	#N/A	1H1Y	Gelidium sp. (H)	Red algae	modified VY/2	15_10_2018	Autumn	122.121	37.562	ASV32751 (100)	OTU_925	genus_342	98.31	99.232	1	Rhodobacteraceae	1	1	1	1	1	1	1	4	Tateyamaria	1	0	0	0	0	0	0	0	d__Bacteria;p__Proteobacteria;c__Alphaproteobacteria;o__Rhodobacterales;f__Rhodobacteraceae;g__Tateyamaria;s__Tateyamaria omphalii;OUT__OTU_925,98.31	d__Bacteria;p__Proteobacteria;c__Alphaproteobacteria;o__Rhodobacterales;f__Rhodobacteraceae;g__Tateyamaria;s__uncultured alpha proteobacterium;OUT__OTU_925,99.232	d__Bacteria;p__Proteobacteria;c__Alphaproteobacteria;o__Rhodobacterales;f__Rhodobacteraceae;g__Tateyamaria;s__Tateyamaria sp900143535,98.925	CACCTTCGGGTGAGCGGCGGACGGGTTAGTAACGCGTGGGAACATACCCTTCTCTAAGGAATAGCCACTGGAAACGGTGAGTAATACCTTATACGCCCTTCGGGGGAAAGATTTATCGGAGAAGGATTGGCCCGCGTTAGATTAGATAGTTGGTGGGGTAACGGCCTACCAAGTCTACGATCTATAGCTGGTTTTAGAGGATGATCAGCAACACTGGGACTGAGACACGGCCCAGACTCCTACGGGAGGCAGCAGTGGGGAATCTTAGACAATGGGCGAAAGCCTGATCTAGCCATGCCGCGTGAGTGATGAAGGCCCTAGGGTCGTAAAGCTCTTTCGCCAGGGATGATAATGACAGTACCTGGTAAAGAAACCCCGGCTAACTCCGTGCCAGCAGCC…
	280_1H1Y_194-3Z	>194-3Z	MCCC 1H00552	1H1Y	Gelidium sp. (H)	Red algae	modified VY/2	15_10_2018	Autumn	122.121	37.562	ASV36649 (98.765)	OTU_105	genus_60	97.834	98.049	1	Rhodobacteraceae	1	1	1	1	1	1	1	4	Paracoccus	#N/A	0	0	0	0	0	0	0	d__Bacteria;p__Proteobacteria;c__Alphaproteobacteria;o__Rhodobacterales;f__Rhodobacteraceae;g__Paracoccus;s__Paracoccus lutimaris;OUT__OTU_105,97.834	d__Bacteria;p__Proteobacteria;c__Alphaproteobacteria;o__Rhodobacterales;f__Rhodobacteraceae;g__Paracoccus;s__Paracoccus sp. R-24292;OUT__OTU_105,98.049	d__Bacteria;p__Proteobacteria;c__Alphaproteobacteria;o__Rhodobacterales;f__Rhodobacteraceae;g__Paracoccus;s__Paracoccus sp013868135,100	CAACTTGAGAGTTTGATCCTGGCTCAGAACGAACGCTGGCGGCAGGCCTAACACATGCAAGTCGAGCGGGACCTTCGGGTCCAGCGGCGGACGGGTGAGTAACGCGTGGGAATATGCCCTTTTCTACGGAATAGCCTCGGGAAACTGAGAGTAATACCGTATACGCCCTTCGGGGGAAAGATTTATCGGAGAAGGATTAGCCCGCGTTGGATTAGGTAGTTGGTGGGGTAATGGCCTACCAAGCCTACGATCCATAGCTGGTTTGAGAGGATGATCAGCCACACTGGGACTGAGACACGGCCCAGACTCCTACGGGAGGCAGCAGTGGGGAATCTTAGACAATGGGGGCAACCCTGATCTAGCCATGCCGCGTGAGTGATGAAGGCCTTAGGGTTGTAA…
	281_1H1Y_198-2-3Z	>198-2-3Z	#N/A	1H1Y	Gelidium sp. (H)	Red algae	modified VY/2	15_10_2018	Autumn	122.121	37.562	ASV34605 (99.767)	OTU_294	genus_13	99.927	100	0	Moraxellaceae	1	1	1	0	0	0	1	3	Psychrobacter	1	0	0	0	0	0	0	0	d__Bacteria;p__Proteobacteria;c__Gammaproteobacteria;o__Pseudomonadales;f__Moraxellaceae;g__Psychrobacter;s__Psychrobacter alimentarius;OUT__OTU_294,99.927	d__Bacteria;p__Proteobacteria;c__Gammaproteobacteria;o__Pseudomonadales;f__Moraxellaceae;g__Psychrobacter;s__Psychrobacter alimentarius;OUT__OTU_294,100	d__Bacteria;p__Proteobacteria;c__Gammaproteobacteria;o__Pseudomonadales;f__Moraxellaceae;g__Psychrobacter;s__Psychrobacter sp900163785,100	GTAACATTTCTAGCTTGCTAGAAGATGACGAGCGGCGGACGGGTGAGTAATACTTAGGAATCTACCTAGTAGTGGGGGATAGCTCGGGGAAACTCGAATTAATACCGCATACGACCTACGGGAGAAAGGGGGCAACTTGTTGCTCTCGCTATTAGATGAGCCTAAGTCGGATTAGCTAGATGGTGGGGTAAAGGCCTACCATGGCGACGATCTGTAGCTGGTCTGAGAGGATGATCAGCCACACCGGGACTGAGACACGGCCCGGACTCCTACGGGAGGCAGCAGTGGGGAATATTGGACAATGGGGGAAACCCTGATCCAGCCATGCCGCGTGTGTGAAGAAGGCCTTTTGGTTGTAAAGCACTTTAAGCAGTGAAGAAGACTCTTCGGTTAATACCC…
	282_1H1Y_198-G	>198-G	#N/A	1H1Y	Gelidium sp. (H)	Red algae	modified VY/2	15_10_2018	Autumn	122.121	37.562	ASV4414 (98.824)	OTU_738	genus_236	97.177	97.842	1	Flavobacteriaceae	1	1	1	1	1	1	1	4	Tenacibaculum	1	1	0	1	1	0	0	3	d__Bacteria;p__Bacteroidetes;c__Flavobacteriia;o__Flavobacteriales;f__Flavobacteriaceae;g__Tenacibaculum;s__Tenacibaculum ascidiaceicola;OUT__OTU_738,97.177	d__Bacteria;p__Bacteroidetes;c__Bacteroidia;o__Flavobacteriales;f__Flavobacteriaceae;g__Tenacibaculum;s__Tenacibaculum japonica;OUT__OTU_738,97.842	d__Bacteria;p__Bacteroidota;c__Bacteroidia;o__Flavobacteriales;f__Flavobacteriaceae;g__Tenacibaculum;s__Tenacibaculum discolor,97.253	AGGAGTAGCTTGCTACTTGCTGACGACCGGCGCACGGGTGCGTAACGCGTATAGAATCTGCCTTGTACAGGAGGATAGCCTTTAGAAATGAAGATTAATACTCCATAATGTTGAGATATGGCATCATATTTTAATTAAAGATTTATCGGTACAAGATGACTATGCGTCCTATTAGCTAGATGGTAAGGTAACGGCTTACCATGGCTACGATAGGTAGGGGGTCTGAGAGGATTATCCCCCACACTGGTACTGAGACACGGACCAGACTCCTACGGGAGGCAGCAGTGAGGAATATTGGTCAATGGAGGCAACTCTGAACCAGCCATGCCGCGTGTAGGAAGACTGCCCTATGGGTTGTAAACTACTTTTATACGGGAAGAAACCTAATCACGTGTGGTT…
	283_1H1Y_199-3Z	>199-3Z	#N/A	1H1Y	Gelidium sp. (H)	Red algae	modified VY/2	15_10_2018	Autumn	122.121	37.562	ASV32751 (100)	OTU_925	genus_342	98.456	99.459	1	Rhodobacteraceae	1	1	1	1	1	1	1	4	Tateyamaria	1	0	0	0	0	0	0	0	d__Bacteria;p__Proteobacteria;c__Alphaproteobacteria;o__Rhodobacterales;f__Rhodobacteraceae;g__Tateyamaria;s__Tateyamaria omphalii;OUT__OTU_925,98.456	d__Bacteria;p__Proteobacteria;c__Alphaproteobacteria;o__Rhodobacterales;f__Rhodobacteraceae;g__Tateyamaria;s__uncultured alpha proteobacterium;OUT__OTU_925,99.459	d__Bacteria;p__Proteobacteria;c__Alphaproteobacteria;o__Rhodobacterales;f__Rhodobacteraceae;g__Tateyamaria;s__Tateyamaria sp900143535,99.073	CTTCGGGTGAGCGGCGGACGGGTTAGTAACGCGTGGGAACATACCCTTCTCTAAGGAATAGCCACTGGAAACGGTGAGTAATACCTTATACGCCCTTCGGGGGAAAGATTTATCGGAGAAGGATTGGCCCGCGTTAGATTAGATAGTTGGTGGGGTAACGGCCTACCAAGTCTACGATCTATAGCTGGTTTTAGAGGATGATCAGCAACACTGGGACTGAGACACGGCCCAGACTCCTACGGGAGGCAGCAGTGGGGAATCTTAGACAATGGGCGAAAGCCTGATCTAGCCATGCCGCGTGAGTGATGAAGGCCCTAGGGTCGTAAAGCTCTTTCGCCAGGGATGATAATGACAGTACCTGGTAAAGAAACCCCGGCTAACTCCGTGCCAGCAGCCGCG…
	284_1H1Y_200-G	>200-G	MCCC 1H00597	1H1Y	Gelidium sp. (H)	Red algae	modified VY/2	15_10_2018	Autumn	122.121	37.562	ASV35449 (99.259)	OTU_1001	genus_338	96.541	98.925	1	Rhodobacteraceae	1	1	1	1	1	1	1	4	Shimia	#N/A	0	0	0	0	0	0	0	d__Bacteria;p__Proteobacteria;c__Alphaproteobacteria;o__Rhodobacterales;f__Rhodobacteraceae;g__Shimia;s__Shimia aestuarii;OUT__OTU_1001,96.541	d__Bacteria;p__Proteobacteria;c__Alphaproteobacteria;o__Rhodobacterales;f__Rhodobacteraceae;g__uncultured;s__mucus bacterium 102;OUT__OTU_1001,98.925	d__Bacteria;p__Proteobacteria;c__Alphaproteobacteria;o__Rhodobacterales;f__Rhodobacteraceae;g__Shimia;s__Shimia aestuarii,96.541	CTTCGGGTGAGCGGCGGACGGGTTAGTAACGCGTGGGAACATACCCTTCACTACGGAATAGCCTCGGGAAACTGAGAGTAATACCGTATACGTCCTCCGGGAGAAAGATTTATCGGTGAAGGATTGGCCCGCGTTAGATTAGATAGTTGGTGGGGTAACGGCCTACCAAGTCTACGATCTATAGCTGGTTTGAGAGGATGATCAGCAACACTGGGACTGAGACACGGCCCAGACTCCTACGGGAGGCAGCAGTGGGGAATCTTAGACAATGGGCGCAAGCCTGATCTAGCGATGCCGCGTGAGTGACGAAGGCCCTAGGGTCGTAAAGCTCTTTCGCCAGGGATGATAATGACAGTACCTGGTAAAGAAACCCCGGCTAACTCCGTGCCAGCAGCCGCG…
	285_1H1Y_204-G	>204-G	#N/A	1H1Y	Gelidium sp. (H)	Red algae	modified VY/2	15_10_2018	Autumn	122.121	37.562	ASV22095 (99.767)	OTU_7	genus_7	99.712	99.64	0	Staphylococcaceae	0	0	0	0	0	0	0	0	Staphylococcus	#N/A	0	0	0	0	0	0	0	d__Bacteria;p__Firmicutes;c__Bacilli;o__Bacillales;f__Staphylococcaceae;g__Staphylococcus;s__Staphylococcus cohnii;OUT__OTU_7,99.712	d__Bacteria;p__Firmicutes;c__Bacilli;o__Bacillales;f__Staphylococcaceae;g__Staphylococcus;s__bacterium H17(2009;OUT__OTU_7,99.64	d__Bacteria;p__Firmicutes;c__Bacilli;o__Staphylococcales;f__Staphylococcaceae;g__Staphylococcus;s__Staphylococcus cohnii,99.712	ACAGATAAGGAGCTTGCTCCTTTGACGTTAGCGGCGGACGGGTGAGTAACACGTGGGTAACCTACCTATAAGACTGGAATAACTCCGGGAAACCGGGGCTAATGCCGGATAACATTTAGAACCGCATGGTTCTAAAGTGAAAGATGGTTTTGCTATCACTTATAGATGGACCCGCGCCGTATTAGCTAGTTGGTAAGGTAACGGCTTACCAAGGCAACGATACGTAGCCGACCTGAGAGGGTGATCGGCCACACTGGAACTGAGACACGGTCCAGACTCCTACGGGAGGCAGCAGTAGGGAATCTTCCGCAATGGGCGAAAGCCTGACGGAGCAACGCCGCGTGAGTGATGAAGGTCTTCGGATCGTAAAACTCTGTTATTAGGGAAGAACAAATGTGT…
	286_1H1Y_205-3Z	>205-3Z	#N/A	1H1Y	Gelidium sp. (H)	Red algae	modified VY/2	15_10_2018	Autumn	122.121	37.562	ASV33195 (100)	OTU_65	genus_47	95.951	96.028	1	Kordiimonadaceae	0	0	0	0	0	0	0	0	Kordiimonas	#N/A	0	0	0	0	0	0	0	d__Bacteria;p__Proteobacteria;c__Alphaproteobacteria;o__Kordiimonadales;f__Kordiimonadaceae;g__Kordiimonas;s__Kordiimonas aquimaris;OUT__OTU_65,95.951	d__Bacteria;p__Proteobacteria;c__Alphaproteobacteria;o__uncultured;f__uncultured bacterium;g__;s__;OUT__OTU_65,96.028	d__Bacteria;p__Proteobacteria;c__Alphaproteobacteria;o__Sphingomonadales;f__Kordiimonadaceae;g__Kordiimonas;s__Kordiimonas lipolytica,95.774	AACGGTTCTTCGGAACTTATTAGAGTGGCGGACGGGTGAGTATCGCGTGGGAACATGCCCTTCTGTACGGAACAACCATTGGAAACGATGGCTAATACCGTATACGCCCTACGGGGGAAAGATTTATCGCAGAAGGATTGGCCCGCGTTAGATTAGCTAGTTGGTGAGGTAAGAGCTCACCAAGGCTACGATCTATAGCTGGTTTGAGAGGATGATCAGCCACACTGGGACTGAGACACGGCCCAGACTCCTACGGGAGGCAGCAGTGGGGAATATTGGACAATGGGGGCAACCCTGATCCAGCGATGCCGCGTGAGTGATGAAGGCCTTAGGGTTGTAAAACTCTTTCAGATGGGATGATAATGACAGTACCATCAGAAGAAGCTCCGGCTAACTCCG…
	287_1H1Y_214-G	>214-G	#N/A	1H1Y	Gelidium sp. (H)	Red algae	modified VY/2	15_10_2018	Autumn	122.121	37.562	ASV33887 (100)	OTU_108	genus_59	97.843	99.692	1	Rhodobacteraceae	1	1	1	1	1	1	1	4	Tateyamaria	1	0	0	0	0	0	0	0	d__Bacteria;p__Proteobacteria;c__Alphaproteobacteria;o__Rhodobacterales;f__Rhodobacteraceae;g__Tateyamaria;s__Tateyamaria omphalii;OUT__OTU_108,97.843	d__Bacteria;p__Proteobacteria;c__Alphaproteobacteria;o__Rhodobacterales;f__Rhodobacteraceae;g__Tateyamaria;s__Roseobacter prionitis;OUT__OTU_108,99.692	d__Bacteria;p__Proteobacteria;c__Alphaproteobacteria;o__Rhodobacterales;f__Rhodobacteraceae;g__Tateyamaria;s__Tateyamaria sp000814025,98.536	CCTTCGGGGCGAGCGGCGGACGGGTTAGTAACGCGTGGGAACGTACCCTTGTCTACGGAATAGCCTTTGGAAACGAAGAGTAATACCGTATACGCCCTTCGGGGGAAAGATTTATCGGACAAGGATCGGCCCGCGTTAGATTAGATAGTTGGTGGGGTAACGGCCTACCAAGTCTACGATCTATAGCTGGTTTTAGAGGATGATCAGCAACACTGGGACTGAGACACGGCCCAGACTCCTACGGGAGGCAGCAGTGGGGAATCTTAGACAATGGGCGAAAGCCTGATCTAGCCATGCCGCGTGAGTGATGAAGGCCCTAGGGTCGTAAAGCTCTTTCGCCAGGGATGATAATGACAGTACCTGGTAAAGAAACCCCGGCTAACTCCGTGCCAGCAGCCG…
	288_1H1Y_217-G	>217-G	#N/A	1H1Y	Gelidium sp. (H)	Red algae	modified VY/2	15_10_2018	Autumn	122.121	37.562	ASV32113 (98.765)	OTU_896	genus_58	98.764	99.537	0	Rhodobacteraceae	1	1	1	1	1	1	1	4	Ruegeria	1	0	1	1	1	1	0	3	d__Bacteria;p__Proteobacteria;c__Alphaproteobacteria;o__Rhodobacterales;f__Rhodobacteraceae;g__Ruegeria;s__Ruegeria halocynthiae;OUT__OTU_896,98.764	d__Bacteria;p__Proteobacteria;c__Alphaproteobacteria;o__Rhodobacterales;f__Rhodobacteraceae;g__Ruegeria;s__Vibrio sp. V261;OUT__OTU_896,99.537	d__Bacteria;p__Proteobacteria;c__Alphaproteobacteria;o__Rhodobacterales;f__Rhodobacteraceae;g__Ruegeria;s__Ruegeria sp000158135,98.843	CTTTCGGGGTGAGCGGCGGACGGGTTAGTAACGCGTGGGAATATACCCTTTTCTACGGAATAGCCTCTGGAAACGGAGAGTAATACCGTATGAGCCCTTCGGGGGAAAGATTTATCGGGAAAGGATTAGCCCGCGTTAGATTAGGTAGTTGGTGGGGTAATGGCCTACCAAGCCTACGATCTATAGCTGGTTTTAGAGGATGATCAGCAACACTGGGACTGAGACACGGCCCAGACTCCTACGGGAGGCAGCAGTGGGGAATCTTGGACAATGGGGGCAACCCTGATCCAGCCATGCCGCGTGAGTGATGAAGGCCTTAGGGTCGTAAAGCTCTTTCGCCTGTGAAGATAATGACGGTAGCAGGTAAAGAAACCCCGGCTAACTCCGTGCCAGCAGCCG…
	289_1H1Y_219_maxbin.001	>219_1	#N/A	1H1Y	Gelidium sp. (H)	Red algae	modified VY/2	15_10_2018	Autumn	122.121	37.562	ASV32692 (99.506)	OTU_72	genus_50	97.449	98.126	1	Sphingomonadaceae	1	1	1	1	0	0	0	4	Erythrobacter	1	1	1	1	0	0	0	3	d__Bacteria;p__Proteobacteria;c__Alphaproteobacteria;o__Sphingomonadales;f__Erythrobacteraceae;g__Erythrobacter;s__Erythrobacter citreus;OUT__OTU_72,97.449	d__Bacteria;p__Proteobacteria;c__Alphaproteobacteria;o__Sphingomonadales;f__Sphingomonadaceae;g__Erythrobacter;s__alpha proteobacterium MBIC3035;OUT__OTU_72,98.126	d__Bacteria;p__Proteobacteria;c__Alphaproteobacteria;o__Sphingomonadales;f__Sphingomonadaceae;g__Erythrobacter_A;s__Erythrobacter_A citreus,97.778	AAACTTGAGAGTTTGATCCTGGCTCAGAACGAACGCTGGCGGCATGCCTAACACATGCAAGTCGAACGAAGCCTTCGGGCTTAGTGGCGCACGGGTGCGTAACGCGTGGGAACCTGCCTTTAGGTTCGGAATAACAGTTAGAAATGACTGCTAATACCGGATAATGTCTTCGGACCAAAGATTTATCGCCTTTAGATGGGCCCGCGTTAGATTAGCTTGTTGGTGGGGTAATGGCCTACCAAGGCGACGATCTATAGCTGGTCTGAGAGGATGATCAGCCACACTGGGACTGAGACACGGCCCAGACTCCTACGGGAGGCAGCAGTGGGGAATATTGGACAATGGGCGAAAGCCTGATCCAGCAATGCCGCGTGAGTGATGAAGGCCTTAGGGTTGTAA…
	290_1H1Y_219_maxbin.002	>219_2	#N/A	1H1Y	Gelidium sp. (H)	Red algae	modified VY/2	15_10_2018	Autumn	122.121	37.562	#N/A	OTU_5	genus_5	94.272	93.692	2	Flavobacteriaceae	1	1	1	1	1	1	1	4	Spongiimicrobium	#N/A	0	0	0	0	0	0	0	d__Bacteria;p__Bacteroidetes;c__Flavobacteriia;o__Flavobacteriales;f__Flavobacteriaceae;g__Spongiimicrobium;s__Spongiimicrobium salis;OUT__OTU_5,94.272	d__Bacteria;p__Bacteroidetes;c__Bacteroidia;o__Flavobacteriales;f__Flavobacteriaceae;g__Spongiimicrobium;s__uncultured bacterium;OUT__OTU_5,93.692	d__Bacteria;p__Bacteroidota;c__Bacteroidia;o__Flavobacteriales;f__Flavobacteriaceae;g__Arenibacter;s__Arenibacter algicola,NA	ACGATGAAGAGTTTGATCCTGGCTCAGGATGAACGCTAGCGGCAGGCCTAACACATGCAAGTCGAGGGGCAGCATTTCCAGCTTGCTGGAAGATGGCGACCGGCGCACGGGTGCGCAACGCGTATAGAACCTGCCCCTTACCGGGGAATAGCCCAGGGAAACTTGGATTAACGCCCCATGGTATGGAAGTACGGCATCGTACCTCCATTAAAGGTTACGGTAAGGGATGGCTATGCGTCCCATTAGCTGGATGGTAGGGTAACGGCCTACCATGGCGACGATGGGTAGGGGCCCTGAGAGGGGGATCCCCCACACTGGTACTGAGACACGGACCAGACTCCTACGGGAGGCAGCAGTGAGGAATATTGGACAATGGGCGGAAGCCTGATCCAGCCATGC…
	291_1H3E_221-jn	>221-jn	#N/A	1H3E	Gelidium sp. (H)	Red algae	modified 2216E	15_10_2018	Autumn	122.121	37.562	#N/A	OTU_1068	genus_367	99.351	93.681	0	Flavobacteriaceae	1	1	1	1	1	1	1	4	Spongiimicrobium	#N/A	0	0	0	0	0	0	0	d__Bacteria;p__Bacteroidetes;c__Flavobacteriia;o__Flavobacteriales;f__Flavobacteriaceae;g__Arenibacter;s__Arenibacter aquaticus;OUT__OTU_1068,99.351	d__Bacteria;p__Bacteroidetes;c__Bacteroidia;o__Flavobacteriales;f__Flavobacteriaceae;g__Spongiimicrobium;s__Spongiimicrobium salis;OUT__OTU_1068,93.681	d__Bacteria;p__Bacteroidota;c__Bacteroidia;o__Flavobacteriales;f__Flavobacteriaceae;g__Arenibacter;s__Arenibacter sp003426735,NA	CTTGCTGGAAGATGGCGACCGGCGCACGGGTGCGCAACGCGTATAGAACCTGCCCCTTACCGGGGAATAGCCCAGGGAAACTTGGATTAACGCCCCATGGTATGGAAGTACGGCATCGTACCTCCATTAAAGGTTACGGTAAGGGATGGCTATGCGTCCCATTAGCTGGATGGTAGGGTAACGGCCTACCATGGCGACGATGGGTAGGGGCCCTGAGAGGGGGATCCCCCACACTGGTACTGAGACACGGACCAGACTCCTACGGGAGGCAGCAGTGAGGAATATTGGACAATGGGCGGAAGCCTGATCCAGCCATGCCGCGTGCAGGAAGACCGCCCTATGGGTCGTAAACTGCTTTTGTACGGGAAGAACAAGGGGCACGCGTGCCCTTATGACGGT…
	292_1H3E_221-jn_maxbin.001	>221-jn_1	#N/A	1H3E	Gelidium sp. (H)	Red algae	modified 2216E	15_10_2018	Autumn	122.121	37.562	ASV33000 (100)	OTU_144	genus_71	99.075	100	0	Vibrionaceae	0	0	0	1	1	1	0	1	Vibrio	1	1	0	0	1	1	1	2	d__Bacteria;p__Proteobacteria;c__Gammaproteobacteria;o__Vibrionales;f__Vibrionaceae;g__Vibrio;s__Vibrio alginolyticus;OUT__OTU_144,99.075	d__Bacteria;p__Proteobacteria;c__Gammaproteobacteria;o__Vibrionales;f__Vibrionaceae;g__Vibrio;s__Vibrio alginolyticus;OUT__OTU_144,100	d__Bacteria;p__Proteobacteria;c__Gammaproteobacteria;o__Enterobacterales;f__Vibrionaceae;g__Vibrio;s__Vibrio diabolicus,100	ACGATCCCTAGCTGGTCTGAGAGGATGATCAGCCACACTGGAACTGAGACACGGTCCAGACTCCTACGGGAGGCAGCAGTGGGGAATATTGCACAATGGGCGCAAGCCTGATGCAGCCATGCCGCGTGTATGAAGAAGGCCTTCGGGTTGTAAAGTACTTTCAGTCGTGAGGAAGGCGTTGTCGTTAATAGCGGCATCGTTTGACGTTAGCGACAGAAGAAGCACCGGCTAACTCCGTGCCAGCAGCCGCGGTAATACGGAGGGTGCGAGCGTTAATCGGAATTACTGGGCGTAAAGCGCATGCAGGTGGTTTGTTAAGTCAGATGTGAAAGCCCGGGGCTCAACCTCGGAATAGCATTTGAAACTGGCAGACTAGAGTACTGTAGAGGGGGGTAGAAT…
	293_1H3E_221-jn_maxbin.002	>221-jn_2	#N/A	1H3E	Gelidium sp. (H)	Red algae	modified 2216E	15_10_2018	Autumn	122.121	37.562	#N/A	OTU_244	genus_127	99.925	99.563	0	Dermabacteraceae	0	0	0	0	0	0	0	0	Brachybacterium	#N/A	0	0	0	0	0	0	0	d__Bacteria;p__Actinobacteria;c__Actinomycetia;o__Dermabacterales;f__Dermabacteraceae;g__Brachybacterium;s__Brachybacterium paraconglomeratum;OUT__OTU_244,99.925	d__Bacteria;p__Actinobacteria;c__Actinobacteria;o__Micrococcales;f__Dermabacteraceae;g__Brachybacterium;s__jellyfish-degrading bacterium TN-2003;OUT__OTU_244,99.563	d__Bacteria;p__Actinobacteriota;c__Actinomycetia;o__Actinomycetales;f__Dermabacteraceae;g__Brachybacterium;s__Brachybacterium paraconglomeratum,100	CCACTTCGGGATAACCTCGGGAAATCGTGGCTAATACCGGATATGAGCACTCATCGCATGGTGGGTGTTGGAAAGATTTATCGGTGGGGGATGGACTCGCGGCCTATCAGTTTGTTGGTGAGGTGATGGCTCACCAAGACGATGACGGGTAGCCGGCCTGAGAGGGCGACCGGCCACACTGGGACTGAGACACGGCCCAGACTCCTACGGGAGGCAGCAGTGGGGAATATTGCACAATGGGCGAAAGCCTGATGCAGCGACGCCGCGTGGGGGATGACGGCCTTCGGGTTGTAAACCCCTTTCAGTAGGGAAGAAGCGAGAGTGACGGTACCTGCAGAAGAAGCGCCGGCTAACTACGTGCCAGCAGCCGCGGTAATACGTAGGGCGCAAGCGTTGTCC…
	294_1H1Y_222-G	>222-G	#N/A	1H1Y	Gelidium sp. (H)	Red algae	modified VY/2	15_10_2018	Autumn	122.121	37.562	ASV32247 (99.753)	OTU_796	genus_301	98.275	98.649	1	Sphingomonadaceae	1	1	1	1	0	0	0	4	Erythrobacter	1	1	1	1	0	0	0	3	d__Bacteria;p__Proteobacteria;c__Alphaproteobacteria;o__Sphingomonadales;f__Erythrobacteraceae;g__Erythrobacter;s__Erythrobacter longus;OUT__OTU_796,98.275	d__Bacteria;p__Proteobacteria;c__Alphaproteobacteria;o__Sphingomonadales;f__Sphingomonadaceae;g__Erythrobacter;s__uncultured bacterium;OUT__OTU_796,98.649	d__Bacteria;p__Proteobacteria;c__Alphaproteobacteria;o__Sphingomonadales;f__Sphingomonadaceae;g__Erythrobacter;s__Erythrobacter sp001542875,98.65	AACCCTTCGGGGTGAGTGGCGCACGGGTGCGTAACGCGTGGGAACCTGCCTTTAGGTTCGGAATAACTCAGAGAAATTTGAGCTAATACCGGATAATGTCTTCGGACCAAAGATTTATCGCCTTTAGATGGGCCCGCGTTAGATTAGATAGTTGGTGGGGTAATGGCCTACCAAGTCGACGATCTATAGCTGGTCTGAGAGGATGATCAGCCACACTGGGACTGAGACACGGCCCAGACTCCTACGGGAGGCAGCAGTGGGGAATATTGGACAATGGGCGAAAGCCTGATCCAGCAATGCCGCGTGAGTGATGAAGGCCTTAGGGTTGTAAAGCTCTTTTACTAGGGATGATAATGACAGTACCTAGAGAATAAGCTCCGGCTAACTCCGTGCCAGCAG…
	295_1H1Y_223-2-G	>223-2-G	#N/A	1H1Y	Gelidium sp. (H)	Red algae	modified VY/2	15_10_2018	Autumn	122.121	37.562	ASV33887 (100)	OTU_108	genus_59	97.918	99.769	1	Rhodobacteraceae	1	1	1	1	1	1	1	4	Tateyamaria	1	0	0	0	0	0	0	0	d__Bacteria;p__Proteobacteria;c__Alphaproteobacteria;o__Rhodobacterales;f__Rhodobacteraceae;g__Tateyamaria;s__Tateyamaria omphalii;OUT__OTU_108,97.918	d__Bacteria;p__Proteobacteria;c__Alphaproteobacteria;o__Rhodobacterales;f__Rhodobacteraceae;g__Tateyamaria;s__Roseobacter prionitis;OUT__OTU_108,99.769	d__Bacteria;p__Proteobacteria;c__Alphaproteobacteria;o__Rhodobacterales;f__Rhodobacteraceae;g__Tateyamaria;s__Tateyamaria sp000814025,98.612	CACCCTTCGGGGCGAGCGGCGGACGGGTTAGTAACGCGTGGGAACGTACCCTTGTCTACGGAATAGCCTTTGGAAACGAAGAGTAATACCGTATACGCCCTTCGGGGGAAAGATTTATCGGACAAGGATCGGCCCGCGTTAGATTAGATAGTTGGTGGGGTAACGGCCTACCAAGTCTACGATCTATAGCTGGTTTTAGAGGATGATCAGCAACACTGGGACTGAGACACGGCCCAGACTCCTACGGGAGGCAGCAGTGGGGAATCTTAGACAATGGGCGAAAGCCTGATCTAGCCATGCCGCGTGAGTGATGAAGGCCCTAGGGTCGTAAAGCTCTTTCGCCAGGGATGATAATGACAGTACCTGGTAAAGAAACCCCGGCTAACTCCGTGCCAGCAG…
	296_1H1Y_224-3Z	>224-3Z	MCCC 1H00663	1H1Y	Gelidium sp. (H)	Red algae	modified VY/2	15_10_2018	Autumn	122.121	37.562	ASV21781 (98.84)	OTU_130	genus_9	99.418	99.711	0	Bacillaceae	0	0	0	0	0	0	0	0	Bacillus	1	0	0	0	0	0	0	0	d__Bacteria;p__Firmicutes;c__Bacilli;o__Bacillales;f__Bacillaceae;g__Bacillus;s__Bacillus paralicheniformis;OUT__OTU_130,99.418	d__Bacteria;p__Firmicutes;c__Bacilli;o__Bacillales;f__Bacillaceae;g__Bacillus;s__Bacillus licheniformis;OUT__OTU_130,99.711	d__Bacteria;p__Firmicutes;c__Bacilli;o__Bacillales;f__Bacillaceae;g__Bacillus;s__Bacillus licheniformis,99.498	AGCGAGAGCTGACGGGTAAACTTGCTCCCTTAGGTCAGCGGCGGACGGGTGAGTAACACGTGGGTAACCTGCCTGTAAGACTGGGATAACTCCGGGAAACCGGGGCTAATACCGGATGCTTGATTGAACCGCATGGTTCAATCATAAAAGGTGGCTTTTAGCTACCACTTGCAGATGGACCCGCGGCGCATTAGCTAGTTGGTGAGGTAACGGCTCACCAAGGCGACGATGCGTAGCCGACCTGAGAGGGTGATCGGCCACACTGGGACTGAGACACGGCCCAGACTCCTACGGGAGGCAGCAGTAGGGAATCTTCCGCAATGGACGAAAGTCTGACGGAGCAACGCCGCGTGAGTGATGAAGGTTTTCGGATCGTAAAACTCTGTTGTTAGGGAAGAA…
	297_1H2E_225-3Z	>225-3Z	#N/A	1H2E	Gelidium sp. (H)	Red algae	modified 2216E	15_10_2018	Autumn	122.121	37.562	#N/A	OTU_265	genus_138	99.636	99.563	0	Microbulbiferaceae	0	0	0	0	0	0	0	0	Microbulbifer	#N/A	0	0	0	0	0	0	0	d__Bacteria;p__Proteobacteria;c__Gammaproteobacteria;o__Cellvibrionales;f__Microbulbiferaceae;g__Microbulbifer;s__Microbulbifer echini;OUT__OTU_265,99.636	d__Bacteria;p__Proteobacteria;c__Gammaproteobacteria;o__Cellvibrionales;f__Microbulbiferaceae;g__Microbulbifer;s__Microbulbifer epialgicus;OUT__OTU_265,99.563	d__Bacteria;p__Proteobacteria;c__Gammaproteobacteria;o__Pseudomonadales;f__Cellvibrionaceae;g__Microbulbifer;s__Microbulbifer sp007183175,99.418	GAAAGTTCTTCGGAACGAGTAGAGCGGCGGACGGGTGAGTAACGCGTGGGAAATTGCCCAGTAGTGGGGGACAACATTCGGAAACGGATGCTAATACCGCATACGCCCTACGGGGGAAAGCAGGGGATCTTCGGACCTTGTGCTACTGGATATGCCCGCGTCGGATTAGCTAGTTGGTGAGGTAATGGCTCACCAAGGCGACGATCCGTAGCTGGTCTGAGAGGATGATCAGCCACACTGGGACTGAGACACGGCCCAGACTCCTACGGGAGGCAGCAGTGGGGAATATTGGACAATGGGCGCAAGCCTGATCCAGCCATGCCGCGTGTGTGAAGAAGGCCCTAGGGTTGTAAAGCACTTTCAGCAGGGAGGAAGGCCTTAAAGCTAATACCTTTGAGG…
	298_1H2E_228-3Z	>228-3Z	#N/A	1H2E	Gelidium sp. (H)	Red algae	modified 2216E	15_10_2018	Autumn	122.121	37.562	ASV5602 (99.765)	OTU_36	genus_182	95.704	99.632	1	Flavobacteriaceae	1	1	1	1	1	1	1	4	Aquimarina	1	1	1	0	1	0	0	3	d__Bacteria;p__Bacteroidetes;c__Flavobacteriia;o__Flavobacteriales;f__Flavobacteriaceae;g__Aquimarina;s__Aquimarina aggregata;OUT__OTU_36,95.704	d__Bacteria;p__Bacteroidetes;c__Bacteroidia;o__Flavobacteriales;f__Flavobacteriaceae;g__uncultured bacterium;s__;OUT__OTU_36,99.632	d__Bacteria;p__Bacteroidota;c__Bacteroidia;o__Flavobacteriales;f__Flavobacteriaceae;g__Aquimarina;s__Aquimarina sp006443095,100	GCAGCATGATCTGCTTGCAGATTGATGGCGACCGGCGCACGGGTGCGTAACGCGTATAGAACCTACCTTTAACTTAGGGATAGCCCAGAGAAATTTGGATTAATACCTTATAGTATTATTGATTGGCATCGATTAATAATTAAAGATTTATTGGTTAGAGATGGCTATGCGTCTTATTAGCTAGTTGGTTAGGTAACGGCTAACCAAGGCAACGATAAGTAGGGGTCCTGAGAGGGAGATCCCCCACACTGGTACTGAGACACGGACCAGACTCCTACGGGAGGCAGCAGTGAGGAATATTGGACAATGGAGGCAACTCTGATCCAGCCATGCCGCGTGTAGGAAGACTGCCCTATGGGTTGTAAACTACTTTTATAGAGGAAGAAACCCCGGTATGTA…
	299_1H2E_231-G	>231-G	#N/A	1H2E	Gelidium sp. (H)	Red algae	modified 2216E	15_10_2018	Autumn	122.121	37.562	ASV33823 (100)	OTU_107	genus_323	98.072	99.846	1	Rhodobacteraceae	1	1	1	1	1	1	1	4	Roseobacter	1	0	0	0	0	0	0	0	d__Bacteria;p__Proteobacteria;c__Alphaproteobacteria;o__Rhodobacterales;f__Rhodobacteraceae;g__Sulfitobacter;s__Sulfitobacter mediterraneus;OUT__OTU_107,98.072	d__Bacteria;p__Proteobacteria;c__Alphaproteobacteria;o__Rhodobacterales;f__Rhodobacteraceae;g__Roseobacter;s__Roseobacter sp. DG889;OUT__OTU_107,99.846	d__Bacteria;p__Proteobacteria;c__Alphaproteobacteria;o__Rhodobacterales;f__Rhodobacteraceae;g__Roseobacter;s__Roseobacter litoralis_A,98.306	GCACCTTCGGGTGAGCGGCGGACGGGTTAGTAACGCGTGGGAACATACCCTTTTCTACGGAATAGCCTCGGGAAACTGAGAGTAATACCGTATACGCCCCTCGGGGGAAAGATTTATCGGTGAAGGATTGGCCCGCGTTAGATTAGATAGTTGGTGGGGTAACGGCCTACCAAGTCTACGATCTATAGCTGGTTTTAGAGGACGATCAGCAACACTGGGACTGAGACACGGCCCAGACTCCTACGGGAGGCAGCAGTGGGGAATCTTAGACAATGGGCGAAAGCCTGATCTAGCGATGCCGCGTGAGTGATGAAGGCCCTAGGGTCGTAAAGCTCTTTCGCCAGGGATGATAATGACAGTACCTGGTAAAGAAACCCCGGCTAACTCCGTGCCAGCAGC…
	300_1H2E_233-3Z	>233-3Z	#N/A	1H2E	Gelidium sp. (H)	Red algae	modified 2216E	15_10_2018	Autumn	122.121	37.562	ASV33227 (99.506)	OTU_853	genus_323	97.928	98.531	1	Rhodobacteraceae	1	1	1	1	1	1	1	4	Aquimixticola	#N/A	0	0	0	0	0	0	0	d__Bacteria;p__Proteobacteria;c__Alphaproteobacteria;o__Rhodobacterales;f__Rhodobacteraceae;g__Sulfitobacter;s__Sulfitobacter noctilucae;OUT__OTU_853,97.928	d__Bacteria;p__Proteobacteria;c__Alphaproteobacteria;o__Rhodobacterales;f__Rhodobacteraceae;g__Aquimixticola;s__Rhodobacteraceae bacterium E13;OUT__OTU_853,98.531	d__Bacteria;p__Proteobacteria;c__Alphaproteobacteria;o__Rhodobacterales;f__Rhodobacteraceae;g__Sulfitobacter;s__Sulfitobacter sp001886735,98.161	CACCTTCGGGTGAGCGGCGGACGGGTTAGTAACGCGTGGGAATATGCCCTTCTCTACGGAATAGCCATTGGAAACGATGAGTAATACCGTATACGCCCTTCGGGGGAAAGATTTATCGGAGAAGGATTAGCCCGCGTTAGATTAGATAGTTGGTGGGGTAATGGCCTACCAAGTCTACGATCTATAGCTGGTTTTAGAGGATGATCAGCAACACTGGGACTGAGACACGGCCCAGACTCCTACGGGAGGCAGCAGTGGGGAATCTTAGACAATGGGCGAAAGCCTGATCTAGCCATGCCGCGTGAGTGATGAAGGCCCTAGGGTCGTAAAGCTCTTTCGCCAGGGATGATAATGACAGTACCTGGTAAAGAAACCCCGGCTAACTCCGTGCCAGCAGCC…
	301_1H1E_23-43-2-G	>23-43-2-G	#N/A	1H1E	Gelidium sp. (H)	Red algae	modified 2216E	15_10_2018	Autumn	122.121	37.562	ASV37015 (100)	OTU_386	genus_16	97.249	98.736	1	Alteromonadaceae	0	0	0	1	1	1	1	1	Aestuariibacter	#N/A	0	0	0	0	0	0	0	d__Bacteria;p__Proteobacteria;c__Gammaproteobacteria;o__Alteromonadales;f__Alteromonadaceae;g__Aestuariibacter;s__Aestuariibacter halophilus;OUT__OTU_386,97.249	d__Bacteria;p__Proteobacteria;c__Gammaproteobacteria;o__Alteromonadales;f__Alteromonadaceae;g__Aestuariibacter;s__uncultured bacterium;OUT__OTU_386,98.736	d__Bacteria;p__Proteobacteria;c__Gammaproteobacteria;o__Enterobacterales;f__Alteromonadaceae;g__Alteromonas_A;s__Alteromonas_A oceani,96.508	GTAACATTTTCTTAGCTTTGCTTAGAAGATGACGAGTGGCGGACGGGTGAGTAATACTTAGGGATCTGCCTTCTGGAGGGGGATAACCATTGGAAACGATGGCTAATACCGCATAATGTCTACGGACCAAAGGGGGCTTCGGCTCGCACCAGAAGAGGAACCTAAGCGAGATTAGCTTGTTGGTGAGGTAAAGGCTCACCAAGGCGACGATCTCTAGCTGTTCTGAGAGGAAGATCAGCCACACTGGGACTGAGACACGGCCCAGACTCCTACGGGAGGCAGCAGTGGGGAATATTGCACAATGGGGGCAACCCTGATGCAGCCATGCCGCGTGTGTGAAGAAGGCCTTCGGGTTGTAAAGCACTTTCAGTCGTGAGGAAAGGTTAGTAGTTAATACCT…
	302_1H2E_235-3Z	>235-3Z	MCCC 1H00628	1H2E	Gelidium sp. (H)	Red algae	modified 2216E	15_10_2018	Autumn	122.121	37.562	#N/A	OTU_660	genus_267	99.779	99.779	0	Nocardiaceae	0	0	0	0	0	0	0	0	Williamsia	#N/A	0	0	0	0	0	0	0	d__Bacteria;p__Actinobacteria;c__Actinomycetia;o__Mycobacteriales;f__Gordoniaceae;g__Williamsia;s__Williamsia spongiae;OUT__OTU_660,99.779	d__Bacteria;p__Actinobacteria;c__Actinobacteria;o__Corynebacteriales;f__Nocardiaceae;g__Williamsia;s__Williamsia sp. XBGSY11;OUT__OTU_660,99.779	d__Bacteria;p__Actinobacteriota;c__Actinomycetia;o__Mycobacteriales;f__Mycobacteriaceae;g__Williamsia_A;s__Williamsia_A herbipolensis,97.807	CGGAAAGGCCCTTCGGGGTACTCGAGTGGCGAACGGGTGAGTAACACGTGGGTGATCTGCCTCGTACTCTGGGATAAGCCTGGGAAACTGGGTCTAATACTGGATATGACCTGCTCTCGCATGGGGGTTGGTGGAAAGTTTTTCGGTACGAGATGGGCCCGCGGCCTATCAGCTTGTTGGTGGGGTAATGGCCTACCAAGGCGACGACGGGTAGCCGGCCTGAGAGGGCGACCGGCCACACTGGGACTGAGACACGGCCCAGACTCCTACGGGAGGCAGCAGTGGGGAATATTGCACAATGGGCGCAAGCCTGATGCAGCGACGCCGCGTGAGGGATGACGGCCTTCGGGTTGTAAACCTCTTTCACCAGGGGCGAATTAGGACGGTACCTGGAGAAGA…
	303_1H2E_238-2-G	>238-2-G	#N/A	1H2E	Gelidium sp. (H)	Red algae	modified 2216E	15_10_2018	Autumn	122.121	37.562	ASV3758 (100)	OTU_46	genus_160	100	98.163	0	Flavobacteriaceae	1	1	1	1	1	1	1	4	Aquimarina	1	1	1	0	1	0	0	3	d__Bacteria;p__Bacteroidetes;c__Flavobacteriia;o__Flavobacteriales;f__Flavobacteriaceae;g__Aquimarina;s__Aquimarina algiphila;OUT__OTU_46,100	d__Bacteria;p__Bacteroidetes;c__Bacteroidia;o__Flavobacteriales;f__Flavobacteriaceae;g__Aquimarina;s__Aquimarina sp. RZW4-3-2;OUT__OTU_46,98.163	d__Bacteria;p__Bacteroidota;c__Bacteroidia;o__Flavobacteriales;f__Flavobacteriaceae;g__Aquimarina;s__Aquimarina algiphila,99.927	TAACATGAGTGCTTGCACTTGATGACGACCGGCGCACGGGTGCGTAACGCGTATAGAACCTACCTTATAGTAAGGGATAGCCCAGAGAAATTTGGATTAATACCTTATAGTATCCTAAGTGAGCATTCACTAAGGATTAAAGATTTATTGCTATAAGATGGCTATGCGTTCTATTAGCTAGTTGGTATGGTAACGGCATACCAAGGCTACGATAGATAGGGGTCCTGAGAGGGAGATCCCCCACACTGGTACTGAGACACGGACCAGACTCCTACGGGAGGCAGCAGTGAGGAATATTGGACAATGGAGGCAACTCTGATCCAGCCATGCCGCGTGTAGGAAGACTGCCCTATGGGTTGTAAACTACTTTTATAGAGGAAGAAACCGCGATATGTATAT…
	304_1H2E_244-G	>244-G	#N/A	1H2E	Gelidium sp. (H)	Red algae	modified 2216E	15_10_2018	Autumn	122.121	37.562	ASV3758 (100)	OTU_46	genus_160	99.779	98.088	0	Flavobacteriaceae	1	1	1	1	1	1	1	4	Aquimarina	1	1	1	0	1	0	0	3	d__Bacteria;p__Bacteroidetes;c__Flavobacteriia;o__Flavobacteriales;f__Flavobacteriaceae;g__Aquimarina;s__Aquimarina algiphila;OUT__OTU_46,99.779	d__Bacteria;p__Bacteroidetes;c__Bacteroidia;o__Flavobacteriales;f__Flavobacteriaceae;g__Aquimarina;s__Aquimarina sp. RZW4-3-2;OUT__OTU_46,98.088	d__Bacteria;p__Bacteroidota;c__Bacteroidia;o__Flavobacteriales;f__Flavobacteriaceae;g__Aquimarina;s__Aquimarina algiphila,99.779	AACATGAAGTGCTTGCACTTGATGACGACCGGCGCACGGGTGCGTAACGCGTATAGAACCTACCTTATAGTAAGGGATAGCCCAGAGAAATTTGGATTAATACCTTATAGTATCCTAAGTGAGCATTCACTAAGGATTAAAGATTTATTGCTATAAGATGGCTATGCGTTCTATTAGCTAGTTGGTATGGTAACGGCATACCAAGGCTACGATAGATAGGGGTCCTGAGAGGGAGATCCCCCACACTGGTACTGAGACACGGACCAGACTCCTACGGGAGGCAGCAGTGAGGAATATTGGACAATGGAGGCAACTCTGATCCAGCCATGCCGCGTGTAGGAAGACTGCCCTATGGGTTGTAAACTACTTTTATAGAGGAAGAAACCGCGATATGTATAT…
	305_1H2E_245-G	>245-G	#N/A	1H2E	Gelidium sp. (H)	Red algae	modified 2216E	15_10_2018	Autumn	122.121	37.562	#N/A	OTU_49	genus_36	95.781	96.765	1	Flavobacteriaceae	1	1	1	1	1	1	1	4	Flagellimonas	#N/A	0	0	0	0	0	0	0	d__Bacteria;p__Bacteroidetes;c__Flavobacteriia;o__Flavobacteriales;f__Flavobacteriaceae;g__Flagellimonas;s__Flagellimonas aquimarina;OUT__OTU_49,95.781	d__Bacteria;p__Bacteroidetes;c__Bacteroidia;o__Flavobacteriales;f__Flavobacteriaceae;g__Flagellimonas;s__Flagellimonas sp. DK169;OUT__OTU_49,96.765	d__Bacteria;p__Bacteroidota;c__Bacteroidia;o__Flavobacteriales;f__Flavobacteriaceae;g__Muricauda;s__Muricauda sp008040165,99.297	GCGGAACGCGTATGGAACCTGCCCCTGTCAGGGGAATAGCCCAGAGAAATTTGGATTAATGCCCCATGGTATCGGGACGACACATGTCGCCCCGATTAAAGATTTATCGGACAGGGATGGCCATGCGTACCATTAGTCAGATGGTGGGGTAACGGCTCACCATAACTACGATGGTTAGGGGCCCTGAGAGGGGGATCCCCCACACTGGTACTGAGACACGGACCAGACTCCTACGGGAGGCAGCAGTGAGGAATATTGGACAATGGGCGGGAGCCTGATCCAGCCATGCCGCGTGCAGGATGACTGCCCTATGGGTTGTAAACTGCTTTTATACGGGAAGAAACCCGCCTACGTGTAGGCGGCTGACGGTACCGTAAGAATAAGGACCGGCTAACTCCG…
	306_1H2E_246-G	>246-G	#N/A	1H2E	Gelidium sp. (H)	Red algae	modified 2216E	15_10_2018	Autumn	122.121	37.562	ASV32557 (100)	OTU_78	genus_50	99.17	99.32	0	Sphingomonadaceae	1	1	1	1	0	0	0	4	Erythrobacter	1	1	1	1	0	0	0	3	d__Bacteria;p__Proteobacteria;c__Alphaproteobacteria;o__Sphingomonadales;f__Erythrobacteraceae;g__Erythrobacter;s__Erythrobacter longus;OUT__OTU_78,99.17	d__Bacteria;p__Proteobacteria;c__Alphaproteobacteria;o__Sphingomonadales;f__Sphingomonadaceae;g__Erythrobacter;s__Erythrobacter nanhaisediminis;OUT__OTU_78,99.32	d__Bacteria;p__Proteobacteria;c__Alphaproteobacteria;o__Sphingomonadales;f__Sphingomonadaceae;g__Erythrobacter;s__Erythrobacter sp009363635,99.17	AACCCTTCGGGGTTAGTGGCGCACGGGTGCGTAACGCGTGGGAACCTGCCTTTAGGTTCGGAATAACTCAGAGAAATTTGAGCTAATACCGGATAATGTCTTCGGACCAAAGATTTATCGCCTTTAGATGGGCCCGCGTTAGATTAGATAGTTGGTGGGGTAATGGCCTACCAAGTCGACGATCTATAGCTGGTCTGAGAGGATGATCAGCCACACTGGGACTGAGACACGGCCCAGACTCCTACGGGAGGCAGCAGTGGGGAATATTGGACAATGGGCGAAAGCCTGATCCAGCAATGCCGCGTGAGTGATGAAGGCCTTAGGGTTGTAAAGCTCTTTTACCAGGGATGATAATGACAGTACCTGGAGAATAAGCTCCGGCTAACTCCGTGCCAGCAG…
	307_1H2E_248-G	>248-G	#N/A	1H2E	Gelidium sp. (H)	Red algae	modified 2216E	15_10_2018	Autumn	122.121	37.562	ASV3900 (100)	OTU_365	genus_136	98.54	99.344	1	Flavobacteriaceae	1	1	1	1	1	1	1	4	Gramella	#N/A	0	0	0	0	0	0	0	d__Bacteria;p__Bacteroidetes;c__Flavobacteriia;o__Flavobacteriales;f__Flavobacteriaceae;g__Gramella;s__Gramella portivictoriae;OUT__OTU_365,98.54	d__Bacteria;p__Bacteroidetes;c__Bacteroidia;o__Flavobacteriales;f__Flavobacteriaceae;g__Gramella;s__Flavobacteria bacterium TW-JL-17;OUT__OTU_365,99.344	d__Bacteria;p__Bacteroidota;c__Bacteroidia;o__Flavobacteriales;f__Flavobacteriaceae;g__Gramella;s__Gramella sp006714895,99.562	GGTAACAGGGATTAGCCTAGCTAATTTGCTGACGAGTGGCGCACGGGTGCGTAACGCGTATACAATCTGCCTTTAAGCGGGGAATAGCCCATGGAAACGTGGATTAATACCCCATAGTCTATAAACTTCACCTGGAGACTATAGTAAACATTTATGGCTTAAAGATGAGTATGCGTCCTATTAGTTAGTTGGTAAGGTAACGGCTTACCAAGACCGCGATAGGTAGGGGTCCTGAGAGGGAGATCCCCCACACTGGTACTGAGACACGGACCAGACTCCTACGGGAGGCAGCAGTGAGGAATATTGGACAATGGAGGCAACTCTGATCCAGCCATGCCGCGTGCAGGAAGACGGCCCTATGGGTTGTAAACTGCTTTTATACGGGAAGAACCACATCTA…
	308_1H2E_258-G	>258-G	#N/A	1H2E	Gelidium sp. (H)	Red algae	modified 2216E	15_10_2018	Autumn	122.121	37.562	ASV33227 (99.506)	OTU_853	genus_323	97.933	98.531	1	Rhodobacteraceae	1	1	1	1	1	1	1	4	Aquimixticola	#N/A	0	0	0	0	0	0	0	d__Bacteria;p__Proteobacteria;c__Alphaproteobacteria;o__Rhodobacterales;f__Rhodobacteraceae;g__Sulfitobacter;s__Sulfitobacter noctilucae;OUT__OTU_853,97.933	d__Bacteria;p__Proteobacteria;c__Alphaproteobacteria;o__Rhodobacterales;f__Rhodobacteraceae;g__Aquimixticola;s__Rhodobacteraceae bacterium E13;OUT__OTU_853,98.531	d__Bacteria;p__Proteobacteria;c__Alphaproteobacteria;o__Rhodobacterales;f__Rhodobacteraceae;g__Sulfitobacter;s__Sulfitobacter sp001886735,98.165	CGCACCTTCGGGTGAGCGGCGGACGGGTTAGTAACGCGTGGGAATATGCCCTTCTCTACGGAATAGCCATTGGAAACGATGAGTAATACCGTATACGCCCTTCGGGGGAAAGATTTATCGGAGAAGGATTAGCCCGCGTTAGATTAGATAGTTGGTGGGGTAATGGCCTACCAAGTCTACGATCTATAGCTGGTTTTAGAGGATGATCAGCAACACTGGGACTGAGACACGGCCCAGACTCCTACGGGAGGCAGCAGTGGGGAATCTTAGACAATGGGCGAAAGCCTGATCTAGCCATGCCGCGTGAGTGATGAAGGCCCTAGGGTCGTAAAGCTCTTTCGCCAGGGATGATAATGACAGTACCTGGTAAAGAAACCCCGGCTAACTCCGTGCCAGCAG…
	309_1H2E_261-3Z	>261-3Z	MCCC 1H01165	1H2E	Gelidium sp. (H)	Red algae	modified 2216E	15_10_2018	Autumn	122.121	37.562	ASV2470 (98.78)	OTU_464	genus_174	99.781	99.854	0	Microbacteriaceae	0	0	0	0	0	0	0	0	Microbacterium	#N/A	0	0	0	0	0	0	0	d__Bacteria;p__Actinobacteria;c__Actinomycetia;o__Microbacteriales;f__Microbacteriaceae;g__Microbacterium;s__Microbacterium arborescens;OUT__OTU_464,99.781	d__Bacteria;p__Actinobacteria;c__Actinobacteria;o__Micrococcales;f__Microbacteriaceae;g__Microbacterium;s__Microbacterium arborescens;OUT__OTU_464,99.854	d__Bacteria;p__Actinobacteriota;c__Actinomycetia;o__Actinomycetales;f__Microbacteriaceae;g__Microbacterium;s__Microbacterium sp003610405,99.854	GAACGGTGAAGCAGAAGCTTGCTCCTGTGGATCAGTGGCGAACGGGTGAGTAACACGTGAGCAATCTGCCCCTGACTCTGGGATAAGCGCTGGAAACGGCGTCTAATACCGGATACGAGCTGCGACCGCATGGTCAGTAGCTGGAAAGAATTTCGGTCAGGGATGAGCTCGCGGCCTATCAGCTTGTTGGTGAGGTAATGGCTCACCAAGGCGTCGACGGGTAGCCGGCCTGAGAGGGTGACCGGCCACACTGGGACTGAGACACGGCCCAGACTCCTACGGGAGGCAGCAGTGGGGAATATTGCACAATGGGCGAAAGCCTGATGCAGCAACGCCGCGTGAGGGATGACGGCCTTCGGGTTGTAAACCTCTTTTAGCAGGGAAGAAGCGAAAGTGACG…
	310_1H2E_265-G	>265-G	#N/A	1H2E	Gelidium sp. (H)	Red algae	modified 2216E	15_10_2018	Autumn	122.121	37.562	ASV3758 (100)	OTU_46	genus_160	100	98.16	0	Flavobacteriaceae	1	1	1	1	1	1	1	4	Aquimarina	1	1	1	0	1	0	0	3	d__Bacteria;p__Bacteroidetes;c__Flavobacteriia;o__Flavobacteriales;f__Flavobacteriaceae;g__Aquimarina;s__Aquimarina algiphila;OUT__OTU_46,100	d__Bacteria;p__Bacteroidetes;c__Bacteroidia;o__Flavobacteriales;f__Flavobacteriaceae;g__Aquimarina;s__Aquimarina sp. RZW4-3-2;OUT__OTU_46,98.16	d__Bacteria;p__Bacteroidota;c__Bacteroidia;o__Flavobacteriales;f__Flavobacteriaceae;g__Aquimarina;s__Aquimarina algiphila,99.926	TAACATGAGTGCTTGCACTTGATGACGACCGGCGCACGGGTGCGTAACGCGTATAGAACCTACCTTATAGTAAGGGATAGCCCAGAGAAATTTGGATTAATACCTTATAGTATCCTAAGTGAGCATTCACTAAGGATTAAAGATTTATTGCTATAAGATGGCTATGCGTTCTATTAGCTAGTTGGTATGGTAACGGCATACCAAGGCTACGATAGATAGGGGTCCTGAGAGGGAGATCCCCCACACTGGTACTGAGACACGGACCAGACTCCTACGGGAGGCAGCAGTGAGGAATATTGGACAATGGAGGCAACTCTGATCCAGCCATGCCGCGTGTAGGAAGACTGCCCTATGGGTTGTAAACTACTTTTATAGAGGAAGAAACCGCGATATGTATAT…
	311_1H2E_266-G	>266-G	#N/A	1H2E	Gelidium sp. (H)	Red algae	modified 2216E	15_10_2018	Autumn	122.121	37.562	ASV32646 (100)	OTU_808	genus_301	100	99.775	0	Sphingomonadaceae	1	1	1	1	0	0	0	4	Altererythrobacter	#N/A	0	1	1	0	0	0	2	d__Bacteria;p__Proteobacteria;c__Alphaproteobacteria;o__Sphingomonadales;f__Erythrobacteraceae;g__Altererythrobacter;s__Altererythrobacter insulae;OUT__OTU_808,100	d__Bacteria;p__Proteobacteria;c__Alphaproteobacteria;o__Sphingomonadales;f__Sphingomonadaceae;g__Altererythrobacter;s__Altererythrobacter ishigakiensis;OUT__OTU_808,99.775	d__Bacteria;p__Proteobacteria;c__Alphaproteobacteria;o__Sphingomonadales;f__Sphingomonadaceae;g__Altererythrobacter;s__Altererythrobacter ishigakiensis,98.425	AACCCTTCGGGGTTAGTGGCGCACGGGTGCGTAACGCGTGGGAACCTGCCTTTAGGTTCGGAATAACTCAGAGAAATTTGAGCTAATACCGGATAATGTCTTCGGACCAAAGATTTATCGCCTTTAGATGGGCCCGCGTTAGATTAGATAGTTGGTGGGGTAACGGCCTACCAAGTCGACGATCTATAGCTGGTCTGAGAGGATGATCAGCCACACTGGGACTGAGACACGGCCCAGACTCCTACGGGAGGCAGCAGTGGGGAATATTGGACAATGGGCGAAAGCCTGATCCAGCAATGCCGCGTGAGTGATGAAGGCCTTAGGGTTGTAAAGCTCTTTTACCAGGGATGATAATGACAGTACCTGGAGAATAAGCTCCGGCTAACTCCGTGCCAGCAG…
	312_1H2E_267-1-G	>267-1-G	#N/A	1H2E	Gelidium sp. (H)	Red algae	modified 2216E	15_10_2018	Autumn	122.121	37.562	ASV5041 (100)	OTU_684	genus_236	98.081	99.705	1	Flavobacteriaceae	1	1	1	1	1	1	1	4	Tenacibaculum	1	1	0	1	1	0	0	3	d__Bacteria;p__Bacteroidetes;c__Flavobacteriia;o__Flavobacteriales;f__Flavobacteriaceae;g__Tenacibaculum;s__Tenacibaculum jejuense;OUT__OTU_684,98.081	d__Bacteria;p__Bacteroidetes;c__Bacteroidia;o__Flavobacteriales;f__Flavobacteriaceae;g__Tenacibaculum;s__Tenacibaculum japonica;OUT__OTU_684,99.705	d__Bacteria;p__Bacteroidota;c__Bacteroidia;o__Flavobacteriales;f__Flavobacteriaceae;g__Tenacibaculum;s__Tenacibaculum jejuense,98.155	CAGCATCAATTGCTTGCAATTGGATGGCGACCGGCGCACGGGTGCGTAACGCGTATAGAATCTGCCTTGTACAGGAGGATAGCCTTTAGAAATGAAGATTAATACTCCATAATGTTGAGATATGGCATCGTATTTTAATTAAAGATTTATTGGTACAAGATGACTATGCGTCCTATTAGCTAGATGGTAAGGTAACGGCTTACCATGGCTACGATAGGTAGGGGGTCTGAGAGGATTATCCCCCACACTGGTACTGAGACACGGACCAGACTCCTACGGGAGGCAGCAGTGAGGAATATTGGTCAATGGAGGCAACTCTGAACCAGCCATGCCGCGTGTAGGAAGACTGCCCTATGGGTTGTAAACTACTTTTATATGGGAAGAAACCCCTCTACGTGT…
	313_1H2E_272-3Z	>272-3Z	#N/A	1H2E	Gelidium sp. (H)	Red algae	modified 2216E	15_10_2018	Autumn	122.121	37.562	ASV13477 (99.753)	OTU_59	genus_41	96.77	98.919	1	Arcobacteraceae	0	0	0	1	1	1	0	1	Arcobacter	#N/A	0	0	0	0	0	0	0	d__Bacteria;p___Campylobacterota;c__Campylobacteria;o__Campylobacterales;f__Arcobacteraceae;g__Halarcobacter;s__;OUT__OTU_59,96.77	d__Bacteria;p__Epsilonbacteraeota;c__Campylobacteria;o__Campylobacterales;f__Arcobacteraceae;g__Arcobacter;s__uncultured bacterium;OUT__OTU_59,98.919	d__Bacteria;p__Campylobacterota;c__Campylobacteria;o__Campylobacterales;f__Arcobacteraceae;g__Halarcobacter;s__Halarcobacter sp005771535,97.36	TTTATGGAGAGTTTGATCCTGGCTCAGAGTGAACGCTGGCGGCGTGCTTAACACATGCAAGTCGAACGAGAACGGGTTTAAGTTTACTTAAACTGTCAGCTAAGTGGCGCACGGGTGAGTAATGTATAGTTAACCTGCCCTCGAGAAAGGAATAACAGTTGGAAACGACTGCTAATGCCCTATATGCCTATAAGACATAAGTCTGCTAGGGAAACGCTTTTGTGCTCGAGGATGGGACTGTATGGTATCAGGTAGTTGGTGAGGTAATGGCTCACCAAGCCAATGACGCCTAACTGGTTTGAGAGGATGATCAGTCACACTGGAACTGAGACACGGTCCAGACTCCTACGGGAGGCAGCAGTGGGGAATATTGCACAATGGAGGAAACTCTGATGCAGC…
	314_1H2Y_278-G	>278-G	#N/A	1H2Y	Gelidium sp. (H)	Red algae	modified VY/2	15_10_2018	Autumn	122.121	37.562	#N/A	OTU_265	genus_138	100	99.927	0	Microbulbiferaceae	0	0	0	0	0	0	0	0	Microbulbifer	#N/A	0	0	0	0	0	0	0	d__Bacteria;p__Proteobacteria;c__Gammaproteobacteria;o__Cellvibrionales;f__Microbulbiferaceae;g__Microbulbifer;s__Microbulbifer echini;OUT__OTU_265,100	d__Bacteria;p__Proteobacteria;c__Gammaproteobacteria;o__Cellvibrionales;f__Microbulbiferaceae;g__Microbulbifer;s__Microbulbifer epialgicus;OUT__OTU_265,99.927	d__Bacteria;p__Proteobacteria;c__Gammaproteobacteria;o__Pseudomonadales;f__Cellvibrionaceae;g__Microbulbifer;s__Microbulbifer sp007183175,99.707	AGTTCTTCGGAACGAGTAGAGCGGCGGACGGGTGAGTAACGCGTGGGAAATTGCCCAGTAGTGGGGGACAACATTCGGAAACGGATGCTAATACCGCATACGCCCTACGGGGGAAAGCAGGGGATCTTCGGACCTTGTGCTACTGGATATGCCCGCGTCGGATTAGCTAGTTGGTGAGGTAATGGCTCACCAAGGCGACGATCCGTAGCTGGTCTGAGAGGATGATCAGCCACACTGGGACTGAGACACGGCCCAGACTCCTACGGGAGGCAGCAGTGGGGAATATTGGACAATGGGCGCAAGCCTGATCCAGCCATGCCGCGTGTGTGAAGAAGGCCCTAGGGTTGTAAAGCACTTTCAGCAGGGAGGAAGGCCTTAAAGCTAATACCTTTGAGGATT…
	315_1H2Y_283-3Z	>283-3Z	#N/A	1H2Y	Gelidium sp. (H)	Red algae	modified VY/2	15_10_2018	Autumn	122.121	37.562	ASV33002 (100)	OTU_75	genus_51	99.473	99.323	0	Sphingomonadaceae	1	1	1	1	0	0	0	4	Sphingorhabdus	1	0	0	0	0	0	0	0	d__Bacteria;p__Proteobacteria;c__Alphaproteobacteria;o__Sphingomonadales;f__Sphingomonadaceae;g__Parasphingorhabdus;s__Parasphingorhabdus litoris;OUT__OTU_75,99.473	d__Bacteria;p__Proteobacteria;c__Alphaproteobacteria;o__Sphingomonadales;f__Sphingomonadaceae;g__Sphingorhabdus;s__uncultured bacterium;OUT__OTU_75,99.323	d__Bacteria;p__Proteobacteria;c__Alphaproteobacteria;o__Sphingomonadales;f__Sphingomonadaceae;g__Parasphingorhabdus;s__Parasphingorhabdus sp900258045,99.774	ACGAGATCTTCGGATCTAGTGGCGCACGGGTGCGTAACGCGTGGGGATCTACCAAAGGGTACGGAATAACTCAGAGAAATTTGTGCTAATACCGTATAATGTCGCAAGACCAAAGATTTATCGCCCTTTGATGAACCCGCGTAAGATTAGCTTGTTGGTGAGGTAAAGGCTCACCAAGGCGACGATCTTTAGCTGGTCTGAGAGGATGATCAGCCACACTGGGACTGAGACACGGCCCAGACTCCTACGGGAGGCAGCAGTGGGGAATATTGGACAATGGGCGAAAGCCTGATCCAGCAATGCCGCGTGAGTGATGAAGGCCTTAGGGTCGTAAAGCTCTTTTACTAGGGATGATAATGACAGTACCTAGAGAATAAGCTCCGGCTAACTCCGTGCCAG…
	316_1H1E_28-3Z	>28-3Z	#N/A	1H1E	Gelidium sp. (H)	Red algae	modified 2216E	15_10_2018	Autumn	122.121	37.562	ASV33064 (100)	OTU_73	genus_51	98.795	99.849	0	Sphingomonadaceae	1	1	1	1	0	0	0	4	Sphingorhabdus	1	0	0	0	0	0	0	0	d__Bacteria;p__Proteobacteria;c__Alphaproteobacteria;o__Sphingomonadales;f__Sphingomonadaceae;g__Parasphingorhabdus;s__Parasphingorhabdus litoris;OUT__OTU_73,98.795	d__Bacteria;p__Proteobacteria;c__Alphaproteobacteria;o__Sphingomonadales;f__Sphingomonadaceae;g__Sphingorhabdus;s__uncultured bacterium;OUT__OTU_73,99.849	d__Bacteria;p__Proteobacteria;c__Alphaproteobacteria;o__Sphingomonadales;f__Sphingomonadaceae;g__Parasphingorhabdus;s__Parasphingorhabdus sp900258045,99.096	CGAGATCTTCGGATCTAGTGGCGCACGGGTGCGTAACGCGTGGGGATCTACCAAAGGGTGCGGAATAACTCAGAGAAATTTGTGCTAATACCGCATAATGTCGCAAGACCAAAGATTTATCGCCCTTTGATGAACCCGCGTAAGATTAGCTTGTTGGTGAGGTAAAGGCTCACCAAGGCGACGATCTTTAGCTGGTCTGAGAGGATGATCAGCCACACTGGGACTGAGACACGGCCCAGACTCCTACGGGAGGCAGCAGTGGGGAATATTGGACAATGGGGGAAACCCTGATCCAGCAATGCCGCGTGAGTGATGAAGGCCTTAGGGTCGTAAAGCTCTTTTACTAGGGATGATAATGACAGTACCTAGAGAATAAGCTCCGGCTAACTCCGTGCCAGC…
	317_1H2Y_287-G	>287-G	#N/A	1H2Y	Gelidium sp. (H)	Red algae	modified VY/2	15_10_2018	Autumn	122.121	37.562	ASV3758 (100)	OTU_46	genus_160	100	98.163	0	Flavobacteriaceae	1	1	1	1	1	1	1	4	Aquimarina	1	1	1	0	1	0	0	3	d__Bacteria;p__Bacteroidetes;c__Flavobacteriia;o__Flavobacteriales;f__Flavobacteriaceae;g__Aquimarina;s__Aquimarina algiphila;OUT__OTU_46,100	d__Bacteria;p__Bacteroidetes;c__Bacteroidia;o__Flavobacteriales;f__Flavobacteriaceae;g__Aquimarina;s__Aquimarina sp. RZW4-3-2;OUT__OTU_46,98.163	d__Bacteria;p__Bacteroidota;c__Bacteroidia;o__Flavobacteriales;f__Flavobacteriaceae;g__Aquimarina;s__Aquimarina algiphila,99.927	TAACATGAGTGCTTGCACTTGATGACGACCGGCGCACGGGTGCGTAACGCGTATAGAACCTACCTTATAGTAAGGGATAGCCCAGAGAAATTTGGATTAATACCTTATAGTATCCTAAGTGAGCATTCACTAAGGATTAAAGATTTATTGCTATAAGATGGCTATGCGTTCTATTAGCTAGTTGGTATGGTAACGGCATACCAAGGCTACGATAGATAGGGGTCCTGAGAGGGAGATCCCCCACACTGGTACTGAGACACGGACCAGACTCCTACGGGAGGCAGCAGTGAGGAATATTGGACAATGGAGGCAACTCTGATCCAGCCATGCCGCGTGTAGGAAGACTGCCCTATGGGTTGTAAACTACTTTTATAGAGGAAGAAACCGCGATATGTATAT…
	318_1H2Y_288-3Z	>288-3Z	#N/A	1H2Y	Gelidium sp. (H)	Red algae	modified VY/2	15_10_2018	Autumn	122.121	37.562	ASV21796 (99.535)	OTU_185	genus_7	99.712	100	0	Staphylococcaceae	0	0	0	0	0	0	0	0	Staphylococcus	#N/A	0	0	0	0	0	0	0	d__Bacteria;p__Firmicutes;c__Bacilli;o__Bacillales;f__Staphylococcaceae;g__Staphylococcus;s__Staphylococcus hominis;OUT__OTU_185,99.712	d__Bacteria;p__Firmicutes;c__Bacilli;o__Bacillales;f__Staphylococcaceae;g__Staphylococcus;s__Staphylococcus sp. G1-21;OUT__OTU_185,100	d__Bacteria;p__Firmicutes;c__Bacilli;o__Staphylococcales;f__Staphylococcaceae;g__Staphylococcus;s__Staphylococcus hominis,100	GAACAGACGAGGAGCTTGCTCCTTTGACGTTAGCGGCGGACGGGTGAGTAACACGTGGGTAACCTACCTATAAGACTGGGATAACTTCGGGAAACCGGAGCTAATACCGGATAATATTTCGAACCGCATGGTTCGATAGTGAAAGATGGCTCTGCTATCACTTATAGATGGACCTGCGCCGTATTAGCTAGTTGGTAAGGTAACGGCTTACCAAGGCAACGATACGTAGCCGACCTGAGAGGGTGATCGGCCACACTGGAACTGAGACACGGTCCAGACTCCTACGGGAGGCAGCAGTAGGGAATCTTCCGCAATGGGCGAAAGCCTGACGGAGCAACGCCGCGTGAGTGATGAAGGTCTTCGGATCGTAAAACTCTGTTATTAGGGAAGAACAAACGT…
	319_1H2Y_289-G	>289-G	#N/A	1H2Y	Gelidium sp. (H)	Red algae	modified VY/2	15_10_2018	Autumn	122.121	37.562	ASV33397 (100)	OTU_71	genus_49	93.679	99.475	2	Kiloniellaceae	0	0	0	0	0	0	1	0	Pelagibius	#N/A	0	0	0	0	0	0	0	d__Bacteria;p__Proteobacteria;c__Alphaproteobacteria;o__Rhodospirillales;f__Rhodospirillaceae;g__Pelagibius;s__Pelagibius litoralis;OUT__OTU_71,93.679	d__Bacteria;p__Proteobacteria;c__Alphaproteobacteria;o__Rhodovibrionales;f__Kiloniellaceae;g__Pelagibius;s__Rhodospirillaceae bacterium PS4B-B496;OUT__OTU_71,99.475	d__Bacteria;p__Proteobacteria;c__Alphaproteobacteria;o__Kiloniellales;f__Kiloniellaceae;g__Denitrobaculum;s__Denitrobaculum tricleocarpae,99.477	CGGATCCTTCGGGATTAGTGGCGCACGGGTGAGTAACGCGTGGATATCTACCTCGGGATGGGGAATAACCATTGGAAACGATGGCTAATACCGCATACGCCGGAAACGGGAAAGCTTTATGCGTCCTGAGATGAGTCCGCGTTAGATTAGATAGTTGGTGGGGTAATGGCCTACCAAGTCTACGATCTATAGCTGGTCTGAGAGGATGATCAGCCACACTGGGACTGAGACACGGCCCAGACTCCTACGGGAGGCAGCAGTGGGGAATATTGGACAATGGGCGCAAGCCTGATCCAGCCATGCCGCGTGAGTGAAGAAGGCCTTAGGGTTGTAAAGCTCTTTCGACGGGGAAGATGATGACGGTACCCGTAGAAGAAGCCCCGGCTAACTCCGTGCCAG…
	320_1H2Y_290-G	>290-G	#N/A	1H2Y	Gelidium sp. (H)	Red algae	modified VY/2	15_10_2018	Autumn	122.121	37.562	ASV32751 (100)	OTU_925	genus_342	98.457	99.459	1	Rhodobacteraceae	1	1	1	1	1	1	1	4	Tateyamaria	1	0	0	0	0	0	0	0	d__Bacteria;p__Proteobacteria;c__Alphaproteobacteria;o__Rhodobacterales;f__Rhodobacteraceae;g__Tateyamaria;s__Tateyamaria omphalii;OUT__OTU_925,98.457	d__Bacteria;p__Proteobacteria;c__Alphaproteobacteria;o__Rhodobacterales;f__Rhodobacteraceae;g__Tateyamaria;s__uncultured alpha proteobacterium;OUT__OTU_925,99.459	d__Bacteria;p__Proteobacteria;c__Alphaproteobacteria;o__Rhodobacterales;f__Rhodobacteraceae;g__Tateyamaria;s__Tateyamaria sp900143535,99.074	CCTTCGGGTGAGCGGCGGACGGGTTAGTAACGCGTGGGAACATACCCTTCTCTAAGGAATAGCCACTGGAAACGGTGAGTAATACCTTATACGCCCTTCGGGGGAAAGATTTATCGGAGAAGGATTGGCCCGCGTTAGATTAGATAGTTGGTGGGGTAACGGCCTACCAAGTCTACGATCTATAGCTGGTTTTAGAGGATGATCAGCAACACTGGGACTGAGACACGGCCCAGACTCCTACGGGAGGCAGCAGTGGGGAATCTTAGACAATGGGCGAAAGCCTGATCTAGCCATGCCGCGTGAGTGATGAAGGCCCTAGGGTCGTAAAGCTCTTTCGCCAGGGATGATAATGACAGTACCTGGTAAAGAAACCCCGGCTAACTCCGTGCCAGCAGCCGC…
	321_1H2Y_291-3Z	>291-3Z	MCCC 1H00701	1H2Y	Gelidium sp. (H)	Red algae	modified VY/2	15_10_2018	Autumn	122.121	37.562	ASV36144 (100)	OTU_101	genus_55	98.152	98.152	1	Rhodobacteraceae	1	1	1	1	1	1	1	4	Yoonia-Loktanella	1	1	1	1	0	0	0	3	d__Bacteria;p__Proteobacteria;c__Alphaproteobacteria;o__Rhodobacterales;f__Rhodobacteraceae;g__Yoonia;s__Loktanella agnita;OUT__OTU_101,98.152	d__Bacteria;p__Proteobacteria;c__Alphaproteobacteria;o__Rhodobacterales;f__Rhodobacteraceae;g__Loktanella;s__Loktanella agnita;OUT__OTU_101,98.152	d__Bacteria;p__Proteobacteria;c__Alphaproteobacteria;o__Rhodobacterales;f__Rhodobacteraceae;g__Yoonia;s__Yoonia tamlensis,97.593	CACCTTCGGGTGAGCGGCGGACGGGTTAGTAACGCGTGGGAATATACCCTTCACTACGGAATAGCCTCGGGAAACTGAGAGTAATACCGTATACGCCCTTCGGGGGAAAGATTTATCGGTGAAGGATTAGCCCGCGTCTGATTAGATAGTTGGTGGGGTAACGGCCTACCAAGTCTACGATCAGTAGCTGGTTTGAGAGGATGATCAGCAACACTGGGACTGAGACACGGCCCAGACTCCTACGGGAGGCAGCAGTGGGGAATCTTAGACAATGGGCGCAAGCCTGATCTAGCCATGCCGCGTGAGTGACGAAGGCCCTAGGGTCGTAAAGCTCTTTCGCCAGGGATGATAATGACAGTACCTGGTAAAGAAACCCCGGCTAACTCCGTGCCAGCAGCC…
	322_1H2E_294	>294	#N/A	1H2E	Gelidium sp. (H)	Red algae	modified 2216E	15_10_2018	Autumn	122.121	37.562	ASV31925 (100)	OTU_201	genus_107	98.635	100	1	Colwelliaceae	1	0	0	1	1	1	0	2	Colwellia	#N/A	1	0	0	1	1	0	2	d__Bacteria;p__Proteobacteria;c__Gammaproteobacteria;o__Alteromonadales;f__Colwelliaceae;g__Colwellia;s__Colwellia agarivorans;OUT__OTU_201,98.635	d__Bacteria;p__Proteobacteria;c__Gammaproteobacteria;o__Alteromonadales;f__Colwelliaceae;g__Colwellia;s__unidentified;OUT__OTU_201,100	d__Bacteria;p__Proteobacteria;c__Gammaproteobacteria;o__Enterobacterales;f__Alteromonadaceae;g__Pseudocolwellia;s__Pseudocolwellia agarivorans,98.016	GAGCGGAAACGAGAATAGCTTGCTATTCGGCGTCGAGCGGCGGACGGGTGAGTAATGCTTGGGAATATGCCTAATGGTGGGGGACAACAGTTGGAAACGACTGCTAATACCGCATAATGTCTACGGACCAAAGGAGGGGATTCTTCGGAACCTTTCGCCATTTGATTAGCCCAAGTGAGATTAGCTAGTAGGTAAGGTAATGGCTTACCTAGGCGACGATCTCTAGCTGGTTTGAGAGGATGATCAGCCACACTGGGACTGAGACACGGCCCAGACTCCTACGGGAGGCAGCAGTGGGGAATATTGCACAATGGGCGAAAGCCTGATGCAGCCATGCCGCGTGTGTGAAGAAGGCCTTCGGGTTGTAAAGCACTTTCAGCGAGGAGGAAAGGGTGTAGA…
	323_1H2Y_301-2-3Z	>301-2-3Z	MCCC 1H01120	1H2Y	Gelidium sp. (H)	Red algae	modified VY/2	15_10_2018	Autumn	122.121	37.562	#N/A	OTU_477	genus_174	99.63	99.704	0	Microbacteriaceae	0	0	0	0	0	0	0	0	Microbacterium	#N/A	0	0	0	0	0	0	0	d__Bacteria;p__Actinobacteria;c__Actinomycetia;o__Microbacteriales;f__Microbacteriaceae;g__Microbacterium;s__Microbacterium oleivorans;OUT__OTU_477,99.63	d__Bacteria;p__Actinobacteria;c__Actinobacteria;o__Micrococcales;f__Microbacteriaceae;g__Microbacterium;s__Microbacterium sp. HBUM179167;OUT__OTU_477,99.704	d__Bacteria;p__Actinobacteriota;c__Actinomycetia;o__Actinomycetales;f__Microbacteriaceae;g__Microbacterium;s__Microbacterium oleivorans_A,99.704	GGTGTAGCACGATGACATTGCTCTGTGGATCAGTGGCGAACGGGTGAGTAACACGTGAGCAACCTGCCCCTGACTCTGGGATAAGCGCTGGAAACGGCGTCTAATACCGGATATGAGCTGCGATCGCATGGTCAGCAGTTGGAAAGATTTTTCGGTCTGGGATGGGCTCACGGCCTATCAGCTTGTTGGTGAGGTAATGGCTCACCAAGGCGTCGACGGGTAGCCGGCCTGAGAGGGTGACCGGCCACACTGGGACTGAGACACGGCCCAGACTCCTACGGGAGGCAGCAGTGGGGAATATTGCACAATGGGCGAAAGCCTGATGCAGCAACGCCGCGTGAGGGATGACGGCCTTCGGGTTGTAAACCTCTTTTAGCAGGGAAGAAGCGAAAGTGACGG…
	324_1H2Y_302-3Z	>302-3Z	#N/A	1H2Y	Gelidium sp. (H)	Red algae	modified VY/2	15_10_2018	Autumn	122.121	37.562	#N/A	OTU_477	genus_174	99.706	99.78	0	Microbacteriaceae	0	0	0	0	0	0	0	0	Microbacterium	#N/A	0	0	0	0	0	0	0	d__Bacteria;p__Actinobacteria;c__Actinomycetia;o__Microbacteriales;f__Microbacteriaceae;g__Microbacterium;s__Microbacterium oleivorans;OUT__OTU_477,99.706	d__Bacteria;p__Actinobacteria;c__Actinobacteria;o__Micrococcales;f__Microbacteriaceae;g__Microbacterium;s__Microbacterium sp. HBUM179167;OUT__OTU_477,99.78	d__Bacteria;p__Actinobacteriota;c__Actinomycetia;o__Actinomycetales;f__Microbacteriaceae;g__Microbacterium;s__Microbacterium oleivorans_A,99.78	AGCAGAGCTTGCTCTGTGGATCAGTGGCGAACGGGTGAGTAACACGTGAGCAACCTGCCCCTGACTCTGGGATAAGCGCTGGAAACGGCGTCTAATACCGGATATGAGCTGCGATCGCATGGTCAGCAGTTGGAAAGATTTTTCGGTCTGGGATGGGCTCACGGCCTATCAGCTTGTTGGTGAGGTAATGGCTCACCAAGGCGTCGACGGGTAGCCGGCCTGAGAGGGTGACCGGCCACACTGGGACTGAGACACGGCCCAGACTCCTACGGGAGGCAGCAGTGGGGAATATTGCACAATGGGCGAAAGCCTGATGCAGCAACGCCGCGTGAGGGATGACGGCCTTCGGGTTGTAAACCTCTTTTAGCAGGGAAGAAGCGAAAGTGACGGTACCTGCAG…
	325_1H2Y_310-G	>310-G	#N/A	1H2Y	Gelidium sp. (H)	Red algae	modified VY/2	15_10_2018	Autumn	122.121	37.562	ASV32751 (100)	OTU_925	genus_342	98.46	99.384	1	Rhodobacteraceae	1	1	1	1	1	1	1	4	Tateyamaria	1	0	0	0	0	0	0	0	d__Bacteria;p__Proteobacteria;c__Alphaproteobacteria;o__Rhodobacterales;f__Rhodobacteraceae;g__Tateyamaria;s__Tateyamaria omphalii;OUT__OTU_925,98.46	d__Bacteria;p__Proteobacteria;c__Alphaproteobacteria;o__Rhodobacterales;f__Rhodobacteraceae;g__Tateyamaria;s__uncultured alpha proteobacterium;OUT__OTU_925,99.384	d__Bacteria;p__Proteobacteria;c__Alphaproteobacteria;o__Rhodobacterales;f__Rhodobacteraceae;g__Tateyamaria;s__Tateyamaria sp900143535,99.076	GCACCTTCGGGTGAGCGGCGGACGGGTTAGTAACGCGTGGGAACATACCCTTCTCTAAGGAATAGCCACTGGAAACGGTGAGTAATACCTTATACGCCCTTCGGGGGAAAGATTTATCGGAGAAGGATTGGCCCGCGTTAGATTAGATAGTTGGTGGGGTAACGGCCTACCAAGTCTACGATCTATAGCTGGTTTTAGAGGATGATCAGCAACACTGGGACTGAGACACGGCCCAGACTCCTACGGGAGGCAGCAGTGGGGAATCTTAGACAATGGGCGAAAGCCTGATCTAGCCATGCCGCGTGAGTGATGAAGGCCCTAGGGTCGTAAAGCTCTTTCGCCAGGGATGATAATGACAGTACCTGGTAAAGAAACCCCGGCTAACTCCGTGCCAGCAGC…
	326_1H2Y_312-3Z	>312-3Z	MCCC 1H00704	1H2Y	Gelidium sp. (H)	Red algae	modified VY/2	15_10_2018	Autumn	122.121	37.562	ASV5527 (100)	OTU_270	genus_141	97.849	98.162	1	Flavobacteriaceae	1	1	1	1	1	1	1	4	Croceitalea	#N/A	0	0	1	0	0	0	1	d__Bacteria;p__Bacteroidetes;c__Flavobacteriia;o__Flavobacteriales;f__Flavobacteriaceae;g__Croceitalea;s__Croceitalea litorea;OUT__OTU_270,97.849	d__Bacteria;p__Bacteroidetes;c__Bacteroidia;o__Flavobacteriales;f__Flavobacteriaceae;g__Croceitalea;s__Croceitalea bacterium PAORIC-8;OUT__OTU_270,98.162	d__Bacteria;p__Bacteroidota;c__Bacteroidia;o__Flavobacteriales;f__Flavobacteriaceae;g__Muricauda;s__Muricauda koreensis,94.661	GAAGGGGTAACAAGCGGTAAGATGCTTGCACTTTGCTGACGACCGGCGCACGGGTGCGGAACGCGTATGGAACCTGCCTCTGTCAGGGGAATAGCCCAGAGAAATTTGGATTAATGCCCCATAGTATTGTTATGACACATGTTATAATAATTAAAGATTTATCGGACAGAGATGGCCATGCGTACCATTAGTTAGTTGGTAAGGTAACGGCTTACCAAGACCGCGATGGTTAGGGGCCCTGAGAGGGGGATCCCCCACACTGGTACTGAGACACGGACCAGACTCCTACGGGAGGCAGCAGTGAGGAATATTGGACAATGGAGGAGACTCTGATCCAGCCATGCCGCGTGCAGGATGACGGCCCTATGGGTTGTAAACTGCTTTTATACGGGAAGAAAC…
	327_1H2Y_313-G	>313-G	#N/A	1H2Y	Gelidium sp. (H)	Red algae	modified VY/2	15_10_2018	Autumn	122.121	37.562	ASV32584 (100)	OTU_75	genus_51	99.086	99.7	0	Sphingomonadaceae	1	1	1	1	0	0	0	4	Sphingorhabdus	1	0	0	0	0	0	0	0	d__Bacteria;p__Proteobacteria;c__Alphaproteobacteria;o__Sphingomonadales;f__Sphingomonadaceae;g__Parasphingorhabdus;s__Parasphingorhabdus litoris;OUT__OTU_75,99.086	d__Bacteria;p__Proteobacteria;c__Alphaproteobacteria;o__Sphingomonadales;f__Sphingomonadaceae;g__Sphingorhabdus;s__Sphingopyxis sp. MEBiC05060;OUT__OTU_75,99.7	d__Bacteria;p__Proteobacteria;c__Alphaproteobacteria;o__Sphingomonadales;f__Sphingomonadaceae;g__Parasphingorhabdus;s__Parasphingorhabdus sp900149705,99.625	GATCTTTCGGATTCTTAGTGGCGCACGGGTGCGTAACGCGTGGGGATCTACCAAAGGGTACGGAATAACTCAGAGAAATTTGTGCTAATACCGTATAATGTCGCAAGACCAAAGATTTATCGCCCTTTGATGAACCCGCGTAAGATTAGCTTGTTGGTGAGGTAAAGGCTCACCAAGGCGACGATCTTTAGCTGGTCTGAGAGGATGATCAGCCACACTGGGACTGAGACACGGCCCAGACTCCTACGGGAGGCAGCAGTGGGGAATATTGGACAATGGGGGAAACCCTGATCCAGCAATGCCGCGTGAGTGATGAAGGCCTTAGGGTCGTAAAGCTCTTTTACTAGGGATGATAATGACAGTACCTAGAGAATAAGCTCCGGCTAACTCCGTGCCAGC…
	328_1H1E_31-3Z	>31-3Z	#N/A	1H1E	Gelidium sp. (H)	Red algae	modified 2216E	15_10_2018	Autumn	122.121	37.562	ASV33355 (100)	OTU_806	genus_50	99.096	99.097	0	Sphingomonadaceae	1	1	1	1	0	0	0	4	Erythrobacter	1	1	1	1	0	0	0	3	d__Bacteria;p__Proteobacteria;c__Alphaproteobacteria;o__Sphingomonadales;f__Erythrobacteraceae;g__Erythrobacter;s__Erythrobacter aquimaris;OUT__OTU_806,99.096	d__Bacteria;p__Proteobacteria;c__Alphaproteobacteria;o__Sphingomonadales;f__Sphingomonadaceae;g__Erythrobacter;s__Erythrobacter aquimaris;OUT__OTU_806,99.097	d__Bacteria;p__Proteobacteria;c__Alphaproteobacteria;o__Sphingomonadales;f__Sphingomonadaceae;g__Erythrobacter;s__Erythrobacter sp900149685,99.248	CGAACCCTTCGGGGTTAGTGGCGCACGGGTGCGTAACGCGTGGGAACCTGCCTTTAGGTTCGGAATAACTCAGAGAAATTTGAGCTAATACCGGATAATGTCTTCGGACCAAAGATTTATCGCCTTTAGATGGGCCCGCGTTAGATTAGATAGTTGGTGGGGTAATGGCCTACCAAGTCGACGATCTATAGCTGGTCTGAGAGGATGATCAGCCACACTGGGACTGAGACACGGCCCAGACTCCTACGGGAGGCAGCAGTGGGGAATATTGGACAATGGGCGAAAGCCTGATCCAGCAATGCCGCGTGAGTGATGAAGGCCTTAGGGTTGTAAAGCTCTTTTACCAGGGATGATAATGACAGTACCTGGAGAATAAGCTCCGGCTAACTCCGTGCCAGC…
	329_1H3E_317-3Z	>317-3Z	#N/A	1H3E	Gelidium sp. (H)	Red algae	modified 2216E	15_10_2018	Autumn	122.121	37.562	ASV32219 (100)	OTU_173	genus_71	99.496	100	0	Vibrionaceae	0	0	0	1	1	1	0	1	Vibrio	1	1	0	0	1	1	1	2	d__Bacteria;p__Proteobacteria;c__Gammaproteobacteria;o__Vibrionales;f__Vibrionaceae;g__Vibrio;s__Vibrio alginolyticus;OUT__OTU_173,99.496	d__Bacteria;p__Proteobacteria;c__Gammaproteobacteria;o__Vibrionales;f__Vibrionaceae;g__Vibrio;s__Vibrio alginolyticus;OUT__OTU_173,100	d__Bacteria;p__Proteobacteria;c__Gammaproteobacteria;o__Enterobacterales;f__Vibrionaceae;g__Vibrio;s__Vibrio diabolicus,100	GAAACGAGTTATCTGAACCTTCGGGGAACGATAACGGCGTCGAGCGGCGGACGGGTGAGTAATGCCTAGGAAATTGCCCTGATGTGGGGGATAACCATTGGAAACGATGGCTAATACCGCATGATGCCTACGGGCCAAAGAGGGGGACCTTCGGGCCTCTCGCGTCAGGATATGCCTAGGTGGGATTAGCTAGTTGGTGAGGTAAGGGCTCACCAAGGCGACGATCCCTAGCTGGTCTGAGAGGATGATCAGCCACACTGGAACTGAGACACGGTCCAGACTCCTACGGGAGGCAGCAGTGGGGAATATTGCACAATGGGCGCAAGCCTGATGCAGCCATGCCGCGTGTATGAAGAAGGCCTTCGGGTTGTAAAGTACTTTCAGTCGTGAGGAAGGCGG…
	330_1H3E_318-3Z	>318-3Z	#N/A	1H3E	Gelidium sp. (H)	Red algae	modified 2216E	15_10_2018	Autumn	122.121	37.562	ASV32219 (100)	OTU_173	genus_71	99.496	100	0	Vibrionaceae	0	0	0	1	1	1	0	1	Vibrio	1	1	0	0	1	1	1	2	d__Bacteria;p__Proteobacteria;c__Gammaproteobacteria;o__Vibrionales;f__Vibrionaceae;g__Vibrio;s__Vibrio alginolyticus;OUT__OTU_173,99.496	d__Bacteria;p__Proteobacteria;c__Gammaproteobacteria;o__Vibrionales;f__Vibrionaceae;g__Vibrio;s__Vibrio alginolyticus;OUT__OTU_173,100	d__Bacteria;p__Proteobacteria;c__Gammaproteobacteria;o__Enterobacterales;f__Vibrionaceae;g__Vibrio;s__Vibrio diabolicus,100	GGAACGAGTTATCTGAACCTTCGGGGAACGATAACGGCGTCGAGCGGCGGACGGGTGAGTAATGCCTAGGAAATTGCCCTGATGTGGGGGATAACCATTGGAAACGATGGCTAATACCGCATGATGCCTACGGGCCAAAGAGGGGGACCTTCGGGCCTCTCGCGTCAGGATATGCCTAGGTGGGATTAGCTAGTTGGTGAGGTAAGGGCTCACCAAGGCGACGATCCCTAGCTGGTCTGAGAGGATGATCAGCCACACTGGAACTGAGACACGGTCCAGACTCCTACGGGAGGCAGCAGTGGGGAATATTGCACAATGGGCGCAAGCCTGATGCAGCCATGCCGCGTGTATGAAGAAGGCCTTCGGGTTGTAAAGTACTTTCAGTCGTGAGGAAGGCGG…
	331_1H3E_321-3Z	>321-3Z	MCCC 1H00705	1H3E	Gelidium sp. (H)	Red algae	modified 2216E	15_10_2018	Autumn	122.121	37.562	ASV33840 (100)	OTU_807	genus_310	100	99.849	0	Stappiaceae	1	0	0	0	0	0	0	1	Labrenzia	1	0	0	0	0	0	0	0	d__Bacteria;p__Proteobacteria;c__Alphaproteobacteria;o__Rhizobiales;f__Stappia_f;g__Labrenzia;s__Labrenzia alba;OUT__OTU_807,100	d__Bacteria;p__Proteobacteria;c__Alphaproteobacteria;o__Rhizobiales;f__Stappiaceae;g__Labrenzia;s__Labrenzia alba;OUT__OTU_807,99.849	d__Bacteria;p__Proteobacteria;c__Alphaproteobacteria;o__Rhizobiales;f__Stappiaceae;g__Roseibium;s__Roseibium album,100	AACTCTTCGGAGTTAGTGGCAGACGGGTGAGTAACGCGTGGGAACCTACCTTTAGGTACGGAACAACAGTTGGAAACGACTGCTAATACCGTATGAGCCCTATGGGGGAAAGATTTATCGCCTAAGGATGGGCCCGCGTTGGATTAGCTAGTTGGTGGGGTAAAGGCCTACCAAGGCGACGATCCATAGCTGGTCTGAGAGGATGATCAGCCACACTGGGACTGAGACACGGCCCAGACTCCTACGGGAGGCAGCAGTGGGGAATATTGGACAATGGGGGCAACCCTGATCCAGCCATGCCGCGTGAGTGATGAAGGCCCTAGGGTTGTAAAGCTCTTTCAGCGAGGAGGATAATGACGTTACTCGCAGAAGAAGCCCCGGCTAACTTCGTGCCAGCAG…
	332_1H3Y_322-2-G	>322-2-G	#N/A	1H3Y	Gelidium sp. (H)	Red algae	modified VY/2	15_10_2018	Autumn	122.121	37.562	ASV4523 (100)	OTU_44	genus_160	99.853	99.853	0	Flavobacteriaceae	1	1	1	1	1	1	1	4	Aquimarina	1	1	1	0	1	0	0	3	d__Bacteria;p__Bacteroidetes;c__Flavobacteriia;o__Flavobacteriales;f__Flavobacteriaceae;g__Aquimarina;s__Aquimarina aggregata;OUT__OTU_44,99.853	d__Bacteria;p__Bacteroidetes;c__Bacteroidia;o__Flavobacteriales;f__Flavobacteriaceae;g__Aquimarina;s__Aquimarina sp. RZW4-3-2;OUT__OTU_44,99.853	d__Bacteria;p__Bacteroidota;c__Bacteroidia;o__Flavobacteriales;f__Flavobacteriaceae;g__Aquimarina;s__Aquimarina aggregata,99.853	TAACATAAGTGCTTGCACTTGATGACGACCGGCGCACGGGTGCGTAACGCGTATAGAACCTACCTTGTAGTAAGGGATAGCCCAGAGAAATTTGGATTAATACCTTATAGTATTATTGATTGGCATCGATTAATAATTAAAGATTTATTGCTATAAGATGGCTATGCGTTCTATTAGCTAGTTGGTATGGTAACGGCATACCAAGGCTACGATAGATAGGGGTCCTGAGAGGGAGATCCCCCACACTGGTACTGAGACACGGACCAGACTCCTACGGGAGGCAGCAGTGAGGAATATTGGACAATGGAGGCAACTCTGATCCAGCCATGCCGCGTGTAGGAAGACTGCCCTATGGGTTGTAAACTACTTTTATAGAGGAAGAAACCCCGATATGTATAT…
	333_1H3E_328-3Z	>328-3Z	#N/A	1H3E	Gelidium sp. (H)	Red algae	modified 2216E	15_10_2018	Autumn	122.121	37.562	ASV3758 (100)	OTU_46	genus_160	99.926	98.087	0	Flavobacteriaceae	1	1	1	1	1	1	1	4	Aquimarina	1	1	1	0	1	0	0	3	d__Bacteria;p__Bacteroidetes;c__Flavobacteriia;o__Flavobacteriales;f__Flavobacteriaceae;g__Aquimarina;s__Aquimarina algiphila;OUT__OTU_46,99.926	d__Bacteria;p__Bacteroidetes;c__Bacteroidia;o__Flavobacteriales;f__Flavobacteriaceae;g__Aquimarina;s__Aquimarina sp. RZW4-3-2;OUT__OTU_46,98.087	d__Bacteria;p__Bacteroidota;c__Bacteroidia;o__Flavobacteriales;f__Flavobacteriaceae;g__Aquimarina;s__Aquimarina algiphila,99.853	AACATGAGTGCTTGCATTTGATGACGACCGGCGCACGGGTGCGTAACGCGTATAGAACCTACCTTATAGTAAGGGATAGCCCAGAGAAATTTGGATTAATACCTTATAGTATCCTAAGTGAGCATTCACTAAGGATTAAAGATTTATTGCTATAAGATGGCTATGCGTTCTATTAGCTAGTTGGTATGGTAACGGCATACCAAGGCTACGATAGATAGGGGTCCTGAGAGGGAGATCCCCCACACTGGTACTGAGACACGGACCAGACTCCTACGGGAGGCAGCAGTGAGGAATATTGGACAATGGAGGCAACTCTGATCCAGCCATGCCGCGTGTAGGAAGACTGCCCTATGGGTTGTAAACTACTTTTATAGAGGAAGAAACCGCGATATGTATATC…
	334_1H3E_332-3Z	>332-3Z	#N/A	1H3E	Gelidium sp. (H)	Red algae	modified 2216E	15_10_2018	Autumn	122.121	37.562	ASV33823 (100)	OTU_947	genus_323	98.158	99.693	1	Rhodobacteraceae	1	1	1	1	1	1	1	4	Roseobacter	1	0	0	0	0	0	0	0	d__Bacteria;p__Proteobacteria;c__Alphaproteobacteria;o__Rhodobacterales;f__Rhodobacteraceae;g__Sulfitobacter;s__Sulfitobacter mediterraneus;OUT__OTU_947,98.158	d__Bacteria;p__Proteobacteria;c__Alphaproteobacteria;o__Rhodobacterales;f__Rhodobacteraceae;g__Roseobacter;s__Roseobacter sp. DG889;OUT__OTU_947,99.693	d__Bacteria;p__Proteobacteria;c__Alphaproteobacteria;o__Rhodobacterales;f__Rhodobacteraceae;g__Roseobacter;s__Roseobacter sp009811755,98.604	CACCGTTCGCGGTAGAGCGGCGGACGGGTTAGTAACGCGTGGGAACATACCCTTTTCTACGGAATAGCCTCGGGAAACTGAGAGTAATACCGTATACGCCCTTCGGGGGAAAGATTTATCGGTGAAGGATTGGCCCGCGTTAGATTAGATAGTTGGTGGGGTAACGGCCTACCAAGTCTACGATCTATAGCTGGTTTTAGAGGACGATCAGCAACACTGGGACTGAGACACGGCCCAGACTCCTACGGGAGGCAGCAGTGGGGAATCTTAGACAATGGGCGAAAGCCTGATCTAGCGATGCCGCGTGAGTGATGAAGGCCCTAGGGTCGTAAAGCTCTTTCGCCAGGGATGATAATGACAGTACCTGGTAAAGAAACCCCGGCTAACTCCGTGCCAGCA…
	335_1H3Y_332-46-G	>332-46-G	#N/A	1H3Y	Gelidium sp. (H)	Red algae	modified VY/2	15_10_2018	Autumn	122.121	37.562	ASV32134 (100)	OTU_878	genus_333	93.487	98.547	2	Rhodobacteraceae	1	1	1	1	1	1	1	4	f__unclassified__Rhodobacteraceae	#N/A	1	1	1	1	0	0	4	d__Bacteria;p__Proteobacteria;c__Alphaproteobacteria;o__Rhodobacterales;f__Rhodobacteraceae;g__Amylibacter;s__Amylibacter cionae;OUT__OTU_878,93.487	d__Bacteria;p__Proteobacteria;c__Alphaproteobacteria;o__Rhodobacterales;f__Rhodobacteraceae;g__Albimonas;s__uncultured alpha proteobacterium;OUT__OTU_878,98.547	d__Bacteria;p__Proteobacteria;c__Alphaproteobacteria;o__Rhodobacterales;f__Rhodobacteraceae;g__Amylibacter;s__Amylibacter cionae,NA	GCTCACTTCGGTGAGAGCGGCGGACGGGTGAGTAACGCGTGGGAACATACCCTTTACTACGGAATAGCCATTGGAAACGATGATTAATACCGTATACGCCCTTCGGGGGAAAGATTTATCGGTAAAGGATTGGCCCGCGTTAGATTAGATAGTTGGTGGGGTAATGGCCTACCAAGTCTACGATCTATAGCTGGTTTGAGAGGATGATCAGCCACACTGGGACTGAGACACGGCCCAGACTCCTACGGGAGGCAGCAGTGAGGAATATTGGACAATGGGGGCAACCCTGATCCAGCCATGCCGCGTGAGTGATGAAGGCCTTAGGGTCGTAAAGCTCTTTCGCTAGGGAAGATAATGACGGTACCTAGTAAAGAAACCCCGGCTAACTCCGTGCCAGCA…
	336_1H3E_339-G	>339-G	#N/A	1H3E	Gelidium sp. (H)	Red algae	modified 2216E	15_10_2018	Autumn	122.121	37.562	ASV3758 (100)	OTU_46	genus_160	99.927	98.092	0	Flavobacteriaceae	1	1	1	1	1	1	1	4	Aquimarina	1	1	1	0	1	0	0	3	d__Bacteria;p__Bacteroidetes;c__Flavobacteriia;o__Flavobacteriales;f__Flavobacteriaceae;g__Aquimarina;s__Aquimarina algiphila;OUT__OTU_46,99.927	d__Bacteria;p__Bacteroidetes;c__Bacteroidia;o__Flavobacteriales;f__Flavobacteriaceae;g__Aquimarina;s__Aquimarina sp. RZW4-3-2;OUT__OTU_46,98.092	d__Bacteria;p__Bacteroidota;c__Bacteroidia;o__Flavobacteriales;f__Flavobacteriaceae;g__Aquimarina;s__Aquimarina algiphila,99.853	GGGTAACATGAGTGCTTGCATTTGATGACGACCGGCGCACGGGTGCGTAACGCGTATAGAACCTACCTTATAGTAAGGGATAGCCCAGAGAAATTTGGATTAATACCTTATAGTATCCTAAGTGAGCATTCACTAAGGATTAAAGATTTATTGCTATAAGATGGCTATGCGTTCTATTAGCTAGTTGGTATGGTAACGGCATACCAAGGCTACGATAGATAGGGGTCCTGAGAGGGAGATCCCCCACACTGGTACTGAGACACGGACCAGACTCCTACGGGAGGCAGCAGTGAGGAATATTGGACAATGGAGGCAACTCTGATCCAGCCATGCCGCGTGTAGGAAGACTGCCCTATGGGTTGTAAACTACTTTTATAGAGGAAGAAACCGCGATATGTA…
	337_1H3E_341-1	>341-1	#N/A	1H3E	Gelidium sp. (H)	Red algae	modified 2216E	15_10_2018	Autumn	122.121	37.562	ASV35890 (100)	OTU_107	genus_323	98.451	99.718	1	Rhodobacteraceae	1	1	1	1	1	1	1	4	Roseobacter	1	0	0	0	0	0	0	0	d__Bacteria;p__Proteobacteria;c__Alphaproteobacteria;o__Rhodobacterales;f__Rhodobacteraceae;g__Roseobacter;s__Roseobacter litoralis;OUT__OTU_107,98.451	d__Bacteria;p__Proteobacteria;c__Alphaproteobacteria;o__Rhodobacterales;f__Rhodobacteraceae;g__Roseobacter;s__Roseobacter sp. DG889;OUT__OTU_107,99.718	d__Bacteria;p__Proteobacteria;c__Alphaproteobacteria;o__Rhodobacterales;f__Rhodobacteraceae;g__Roseobacter;s__Roseobacter litoralis_A,98.451	TACGGAATAGCCTCGGGAAACTGAGAGTAATACCGTATACGCCCTTCGGGGGAAAGATTTATCGGTGAAGGATTGGCCCGCGTTAGATTAGATAGTTGGTGGGGTAACGGCCTACCAAGTCTACGATCTATAGCTGGTTTTAGAGGACGATCAGCAACACTGGGACTGAGACACGGCCCAGACTCCTACGGGAGGCAGCAGTGGGGAATCTTAGACAATGGGCGAAAGCCTGATCTAGCCATGCCGCGTGAGTGATGAAGGCCCTAGGGTCGTAAAGCTCTTTCGCCAGGGATGATAATGACAGTACCTGGTAAAGAAACCCCGGCTAACTCCGTGCCAGCAGCCGCGGTAATACGGAGGGGGTTAGCGTTGTTCGGAATTACTGGGCGTAAAGCGCAC…
	338_1H1E_34-3Z	>34-3Z	MCCC 1H00615	1H1E	Gelidium sp. (H)	Red algae	modified 2216E	15_10_2018	Autumn	122.121	37.562	ASV33363 (99.753)	OTU_1016	genus_323	98.532	99.151	1	Rhodobacteraceae	1	1	1	1	1	1	1	4	Roseobacter	1	0	0	0	0	0	0	0	d__Bacteria;p__Proteobacteria;c__Alphaproteobacteria;o__Rhodobacterales;f__Rhodobacteraceae;g__Sulfitobacter;s__Sulfitobacter mediterraneus;OUT__OTU_1016,98.532	d__Bacteria;p__Proteobacteria;c__Alphaproteobacteria;o__Rhodobacterales;f__Rhodobacteraceae;g__Roseobacter;s__uncultured bacterium;OUT__OTU_1016,99.151	d__Bacteria;p__Proteobacteria;c__Alphaproteobacteria;o__Rhodobacterales;f__Rhodobacteraceae;g__Roseobacter;s__Roseobacter litoralis_A,98.92	GCACCTTCGGGTGAGCGGCGGACGGGTTAGTAACGCGTGGGAACATACCCTTTTCTACGGAATAGCCTCGGGAAACTGAGAGTAATACCGTATACGCCCTTTGGGGGAAAGATTTATCGGTGAAGGATTGGCCCGCGTTAGATTAGATAGTTGGTGGGGTAATGGCCTACCAAGTCTACGATCTATAGCTGGTTTTAGAGGACGATCAGCAACACTGGGACTGAGACACGGCCCAGACTCCTACGGGAGGCAGCAGTGGGGAATCTTAGACAATGGGCGCAAGCCTGATCTAGCCATGCCGCGTGAGTGATGAAGGCCCTAGGGTCGTAAAGCTCTTTCGCCAGGGATGATAATGACAGTACCTGGTAAAGAAACCCCGGCTAACTCCGTGCCAGCAGC…
	339_1H3E_346-G	>346-G	#N/A	1H3E	Gelidium sp. (H)	Red algae	modified 2216E	15_10_2018	Autumn	122.121	37.562	ASV32584 (100)	OTU_75	genus_51	99.014	100	0	Sphingomonadaceae	1	1	1	1	0	0	0	4	Sphingorhabdus	1	0	0	0	0	0	0	0	d__Bacteria;p__Proteobacteria;c__Alphaproteobacteria;o__Sphingomonadales;f__Sphingomonadaceae;g__Parasphingorhabdus;s__Parasphingorhabdus litoris;OUT__OTU_75,99.014	d__Bacteria;p__Proteobacteria;c__Alphaproteobacteria;o__Sphingomonadales;f__Sphingomonadaceae;g__Sphingorhabdus;s__Sphingopyxis sp. MEBiC05060;OUT__OTU_75,100	d__Bacteria;p__Proteobacteria;c__Alphaproteobacteria;o__Sphingomonadales;f__Sphingomonadaceae;g__Parasphingorhabdus;s__Parasphingorhabdus sp900149705,99.924	TCTTCGGATCTAGTGGCGCACGGGTGCGTAACGCGTGGGGATCTACCAAAGGGTACGGAATAACTCAGAGAAATTTGTGCTAATACCGTATAATGTCGCAAGACCAAAGATTTATCGCCCTTTGATGAACCCGCGTAAGATTAGCTTGTTGGTGAGGTAAAGGCTCACCAAGGCGACGATCTTTAGCTGGTCTGAGAGGATGATCAGCCACACTGGGACTGAGACACGGCCCAGACTCCTACGGGAGGCAGCAGTGGGGAATATTGGACAATGGGGGAAACCCTGATCCAGCAATGCCGCGTGAGTGATGAAGGCCTTAGGGTCGTAAAGCTCTTTTACTAGGGATGATAATGACAGTACCTAGAGAATAAGCTCCGGCTAACTCCGTGCCAGCAGCCG…
	340_1H3E_348-3Z	>348-3Z	#N/A	1H3E	Gelidium sp. (H)	Red algae	modified 2216E	15_10_2018	Autumn	122.121	37.562	ASV35890 (100)	OTU_107	genus_323	98.308	99.769	1	Rhodobacteraceae	1	1	1	1	1	1	1	4	Roseobacter	1	0	0	0	0	0	0	0	d__Bacteria;p__Proteobacteria;c__Alphaproteobacteria;o__Rhodobacterales;f__Rhodobacteraceae;g__Sulfitobacter;s__Sulfitobacter mediterraneus;OUT__OTU_107,98.308	d__Bacteria;p__Proteobacteria;c__Alphaproteobacteria;o__Rhodobacterales;f__Rhodobacteraceae;g__Roseobacter;s__Roseobacter sp. DG889;OUT__OTU_107,99.769	d__Bacteria;p__Proteobacteria;c__Alphaproteobacteria;o__Rhodobacterales;f__Rhodobacteraceae;g__Roseobacter;s__Roseobacter sp009811755,98.614	ACCTTCGGGTGAGCGGCGGACGGGTTAGTAACGCGTGGGAACATACCCTTTTCTACGGAATAGCCTCGGGAAACTGAGAGTAATACCGTATACGCCCTTCGGGGGAAAGATTTATCGGTGAAGGATTGGCCCGCGTTAGATTAGATAGTTGGTGGGGTAACGGCCTACCAAGTCTACGATCTATAGCTGGTTTTAGAGGACGATCAGCAACACTGGGACTGAGACACGGCCCAGACTCCTACGGGAGGCAGCAGTGGGGAATCTTAGACAATGGGCGAAAGCCTGATCTAGCCATGCCGCGTGAGTGATGAAGGCCCTAGGGTCGTAAAGCTCTTTCGCCAGGGATGATAATGACAGTACCTGGTAAAGAAACCCCGGCTAACTCCGTGCCAGCAGCCG…
	341_1H3Y_353-3Z	>353-3Z	#N/A	1H3Y	Gelidium sp. (H)	Red algae	modified VY/2	15_10_2018	Autumn	122.121	37.562	ASV3758 (100)	OTU_46	genus_160	99.853	98.092	0	Flavobacteriaceae	1	1	1	1	1	1	1	4	Aquimarina	1	1	1	0	1	0	0	3	d__Bacteria;p__Bacteroidetes;c__Flavobacteriia;o__Flavobacteriales;f__Flavobacteriaceae;g__Aquimarina;s__Aquimarina algiphila;OUT__OTU_46,99.853	d__Bacteria;p__Bacteroidetes;c__Bacteroidia;o__Flavobacteriales;f__Flavobacteriaceae;g__Aquimarina;s__Aquimarina sp. RZW4-3-2;OUT__OTU_46,98.092	d__Bacteria;p__Bacteroidota;c__Bacteroidia;o__Flavobacteriales;f__Flavobacteriaceae;g__Aquimarina;s__Aquimarina algiphila,99.78	GGTAACATGAGTGCTTGCATTTGATGACGACCGGCGCACGGGTGCGTAACGCGTATAGAACCTACCTTATAGTAAGGGATAGCCCAGAGAAATTTGGATTAATACCTTATAGTATCCTAAGTGAGCATTCACTAAGGATTAAAGATTTATTGCTATAAGATGGCTATGCGTTCTATTAGCTAGTTGGTATGGTAACGGCATACCAAGGCTACGATAGATAGGGGTCCTGAGAGGGAGATCCCCCACACTGGTACTGAGACACGGACCAGACTCCTACGGGAGGCAGCAGTGAGGAATATTGGACAATGGAGGCAACTCTGATCCAGCCATGCCGCGTGTAGGAAGACTGCCCTATGGGTTGTAAACTACTTTTATAGAGGAAGAAACCGCGATATGTAT…
	342_1H3Y_355-3Z	>355-3Z	#N/A	1H3Y	Gelidium sp. (H)	Red algae	modified VY/2	15_10_2018	Autumn	122.121	37.562	ASV3758 (100)	OTU_46	genus_160	99.926	98.085	0	Flavobacteriaceae	1	1	1	1	1	1	1	4	Aquimarina	1	1	1	0	1	0	0	3	d__Bacteria;p__Bacteroidetes;c__Flavobacteriia;o__Flavobacteriales;f__Flavobacteriaceae;g__Aquimarina;s__Aquimarina algiphila;OUT__OTU_46,99.926	d__Bacteria;p__Bacteroidetes;c__Bacteroidia;o__Flavobacteriales;f__Flavobacteriaceae;g__Aquimarina;s__Aquimarina sp. RZW4-3-2;OUT__OTU_46,98.085	d__Bacteria;p__Bacteroidota;c__Bacteroidia;o__Flavobacteriales;f__Flavobacteriaceae;g__Aquimarina;s__Aquimarina algiphila,99.853	TAACATGAGTGCTTGCATTTGATGACGACCGGCGCACGGGTGCGTAACGCGTATAGAACCTACCTTATAGTAAGGGATAGCCCAGAGAAATTTGGATTAATACCTTATAGTATCCTAAGTGAGCATTCACTAAGGATTAAAGATTTATTGCTATAAGATGGCTATGCGTTCTATTAGCTAGTTGGTATGGTAACGGCATACCAAGGCTACGATAGATAGGGGTCCTGAGAGGGAGATCCCCCACACTGGTACTGAGACACGGACCAGACTCCTACGGGAGGCAGCAGTGAGGAATATTGGACAATGGAGGCAACTCTGATCCAGCCATGCCGCGTGTAGGAAGACTGCCCTATGGGTTGTAAACTACTTTTATAGAGGAAGAAACCGCGATATGTATAT…
	343_1H3Y_356-G	>356-G	#N/A	1H3Y	Gelidium sp. (H)	Red algae	modified VY/2	15_10_2018	Autumn	122.121	37.562	ASV32007 (100)	OTU_208	genus_110	93.971	98.252	2	Cellvibrionaceae	1	1	0	0	0	0	0	2	f__unclassified__Cellvibrionaceae	#N/A	1	1	0	0	0	0	2	d__Bacteria;p__Proteobacteria;c__Gammaproteobacteria;o__Cellvibrionales;f__Cellvibrionaceae;g__Eionea;s__Eionea nigra;OUT__OTU_208,93.971	d__Bacteria;p__Proteobacteria;c__Gammaproteobacteria;o__Cellvibrionales;f__Cellvibrionaceae;g__uncultured;s__uncultured bacterium;OUT__OTU_208,98.252	d__Bacteria;p__Proteobacteria;c__Gammaproteobacteria;o__Pseudomonadales;f__Cellvibrionaceae;g__Teredinibacter;s__Teredinibacter sp000966245,NA	AGAAGCCTTCGGGTGAGTAGAGCGGCGGACGGGTGAGTAACGCGTGGGAATCTACCGAGTAGTGGGGGACAACAGTTGGAAACGACTGCTAATACCGCATACGCCCTACGGGGGAAAGCAGGGGATCTTCGGACCTTGCGCTATTTGATGAGCCCGCGTTAGATTAGCTAGATGGTGGGGTAAAGGCCTACCATGGCGACGATCTATAGCTGGTCTGAGAGGATGATCAGCCACACTGGAACTGAGACACGGTCCAGACTCCTACGGGAGGCAGCAGTGGGGAATATTGGGCAATGGGCGAAAGCCTGACCCAGCCATGCCGCGTGTGTGAAGAAGGCTCTAGGGTTGTAAAGCACTTTAAGTAGGGAGGAAAGGTTGTAGTTTAATACGCTGCGACTG…
	344_1H3Y_360-G	>360-G	MCCC 1H01383	1H3Y	Gelidium sp. (H)	Red algae	modified VY/2	15_10_2018	Autumn	122.121	37.562	ASV6709 (100)	OTU_572	genus_243	96.921	97.09	1	Flavobacteriaceae	1	1	1	1	1	1	1	4	Spongiimicrobium	#N/A	0	0	0	0	0	0	0	d__Bacteria;p__Bacteroidetes;c__Flavobacteriia;o__Flavobacteriales;f__Flavobacteriaceae;g__Spongiimicrobium;s__Spongiimicrobium salis;OUT__OTU_572,96.921	d__Bacteria;p__Bacteroidetes;c__Bacteroidia;o__Flavobacteriales;f__Flavobacteriaceae;g__Spongiimicrobium;s__uncultured organism;OUT__OTU_572,97.09	d__Bacteria;p__Bacteroidota;c__Bacteroidia;o__Flavobacteriales;f__Flavobacteriaceae;g__Maribacter;s__Maribacter stanieri,NA	GGCAGCATATCCAGCTTGCTGGATGATGGCGACCGGCGCACGGGTGCGCAACGCGTATGGAACCTGCCCTTTACCGGGGAATAGCCCAGAGAAATTTGGATTAATGCCCTATGGTATATGTTATCGGCATCGGTAATATATTAAAGGTTACGGTAAGGGATGGCCATGCGTACCATTAGCTAGTTGGTAAGGTAACGGCTTACCAAGGCAACGATGGTTAGGGGCCCTGAGAGGGGGATCCCCCACACTGGTACTGAGACACGGACCAGACTCCTACGGGAGGCAGCAGTGAGGAATATTGGACAATGGGCGGAAGCCTGATCCAGCCATGCCGCGTGCAGGAAGACTGCCCTATGGGTTGTAAACTGCTTTTATACGGGAAGAACAACCGCCACGTGT…
	345_1H3Y_361-3Z	>361-3Z	MCCC 1H00734	1H3Y	Gelidium sp. (H)	Red algae	modified VY/2	15_10_2018	Autumn	122.121	37.562	#N/A	OTU_58	genus_40	95.16	99.513	1	Cyclobacteriaceae	0	1	0	1	0	0	1	2	Fulvivirga	#N/A	0	1	0	0	0	0	1	d__Bacteria;p__Bacteroidetes;c__Cytophagia;o__Cytophagales;f__Cyclobacteriaceae;g__;s__;OUT__OTU_58,95.16	d__Bacteria;p__Bacteroidetes;c__Bacteroidia;o__Cytophagales;f__Cyclobacteriaceae;g__Fulvivirga;s__mucus bacterium 86;OUT__OTU_58,99.513	d__Bacteria;p__Bacteroidota;c__Bacteroidia;o__Cytophagales;f__Cyclobacteriaceae;g__Fulvivirga;s__Fulvivirga sp007097395,100	ACAATGGAGAGTTTGATCCTGGCTCAGGATGAACGCTAGCGGCAGGCCTAATACATGCAAGTCGAACGGTAACAGATCTTTCGGGATGCTGACGAGTGGCGCACGGGTGCGTAACGCGTATGCAACCTACCCTTTACAGGGGGATAGCCCGGAGAAATTCGGATTAATACCCCATAGTATTATAGAGTGGCATCATTTAATAATTAAAGATTTATTGGTAAAGGATGGGCATGCGTGACATTAGTTAGTTGGTGAGGTAACGGCTCACCAAGACGACGATGTCTAGGGGTTCTGAGAGGATGATCCCCCACACTGGCACTGAGATACGGGCCAGACTCCTACGGGAGGCAGCAGTAGGGAATATTGGTCAATGGGCGAGAGCCTGAACCAGCCATGCCG…
	346_1H3Y_364-G	>364-G	#N/A	1H3Y	Gelidium sp. (H)	Red algae	modified VY/2	15_10_2018	Autumn	122.121	37.562	ASV3758 (100)	OTU_46	genus_160	99.927	98.09	0	Flavobacteriaceae	1	1	1	1	1	1	1	4	Aquimarina	1	1	1	0	1	0	0	3	d__Bacteria;p__Bacteroidetes;c__Flavobacteriia;o__Flavobacteriales;f__Flavobacteriaceae;g__Aquimarina;s__Aquimarina algiphila;OUT__OTU_46,99.927	d__Bacteria;p__Bacteroidetes;c__Bacteroidia;o__Flavobacteriales;f__Flavobacteriaceae;g__Aquimarina;s__Aquimarina sp. RZW4-3-2;OUT__OTU_46,98.09	d__Bacteria;p__Bacteroidota;c__Bacteroidia;o__Flavobacteriales;f__Flavobacteriaceae;g__Aquimarina;s__Aquimarina algiphila,99.853	GGTAACATGAGTGCTTGCATTTGATGACGACCGGCGCACGGGTGCGTAACGCGTATAGAACCTACCTTATAGTAAGGGATAGCCCAGAGAAATTTGGATTAATACCTTATAGTATCCTAAGTGAGCATTCACTAAGGATTAAAGATTTATTGCTATAAGATGGCTATGCGTTCTATTAGCTAGTTGGTATGGTAACGGCATACCAAGGCTACGATAGATAGGGGTCCTGAGAGGGAGATCCCCCACACTGGTACTGAGACACGGACCAGACTCCTACGGGAGGCAGCAGTGAGGAATATTGGACAATGGAGGCAACTCTGATCCAGCCATGCCGCGTGTAGGAAGACTGCCCTATGGGTTGTAAACTACTTTTATAGAGGAAGAAACCGCGATATGTAT…
	347_1H3Y_367-3Z	>367-3Z	#N/A	1H3Y	Gelidium sp. (H)	Red algae	modified VY/2	15_10_2018	Autumn	122.121	37.562	ASV35890 (100)	OTU_107	genus_323	98.078	99.539	1	Rhodobacteraceae	1	1	1	1	1	1	1	4	Roseobacter	1	0	0	0	0	0	0	0	d__Bacteria;p__Proteobacteria;c__Alphaproteobacteria;o__Rhodobacterales;f__Rhodobacteraceae;g__Sulfitobacter;s__Sulfitobacter mediterraneus;OUT__OTU_107,98.078	d__Bacteria;p__Proteobacteria;c__Alphaproteobacteria;o__Rhodobacterales;f__Rhodobacteraceae;g__Roseobacter;s__Roseobacter sp. DG889;OUT__OTU_107,99.539	d__Bacteria;p__Proteobacteria;c__Alphaproteobacteria;o__Rhodobacterales;f__Rhodobacteraceae;g__Roseobacter;s__Roseobacter sp009811755,98.692	CACCTTCGGGTGAGCGGCGGACGGGTTAGTAACGCGTGGGAATATACCCTTTTCTACGGAATAGCCTCGGGAAACTGAGAGTAATACCGTATACGCCCTTCGGGGGAAAGATTTATCGGTGAAGGATTAGCCCGCGTTAGATTAGATAGTTGGTGGGGTAATGGCCTACCAAGTCTACGATCTATAGCTGGTTTTAGAGGACGATCAGCAACACTGGGACTGAGACACGGCCCAGACTCCTACGGGAGGCAGCAGTGGGGAATCTTAGACAATGGGCGAAAGCCTGATCTAGCCATGCCGCGTGAGTGATGAAGGCCCTAGGGTCGTAAAGCTCTTTCGCCAGGGATGATAATGACAGTACCTGGTAAAGAAACCCCGGCTAACTCCGTGCCAGCAGCC…
	348_1H3Y_373-G	>373-G	#N/A	1H3Y	Gelidium sp. (H)	Red algae	modified VY/2	15_10_2018	Autumn	122.121	37.562	ASV3758 (100)	OTU_46	genus_160	99.926	98.084	0	Flavobacteriaceae	1	1	1	1	1	1	1	4	Aquimarina	1	1	1	0	1	0	0	3	d__Bacteria;p__Bacteroidetes;c__Flavobacteriia;o__Flavobacteriales;f__Flavobacteriaceae;g__Aquimarina;s__Aquimarina algiphila;OUT__OTU_46,99.926	d__Bacteria;p__Bacteroidetes;c__Bacteroidia;o__Flavobacteriales;f__Flavobacteriaceae;g__Aquimarina;s__Aquimarina sp. RZW4-3-2;OUT__OTU_46,98.084	d__Bacteria;p__Bacteroidota;c__Bacteroidia;o__Flavobacteriales;f__Flavobacteriaceae;g__Aquimarina;s__Aquimarina algiphila,99.853	GTAACATGAGTGCTTGCATTTGATGACGACCGGCGCACGGGTGCGTAACGCGTATAGAACCTACCTTATAGTAAGGGATAGCCCAGAGAAATTTGGATTAATACCTTATAGTATCCTAAGTGAGCATTCACTAAGGATTAAAGATTTATTGCTATAAGATGGCTATGCGTTCTATTAGCTAGTTGGTATGGTAACGGCATACCAAGGCTACGATAGATAGGGGTCCTGAGAGGGAGATCCCCCACACTGGTACTGAGACACGGACCAGACTCCTACGGGAGGCAGCAGTGAGGAATATTGGACAATGGAGGCAACTCTGATCCAGCCATGCCGCGTGTAGGAAGACTGCCCTATGGGTTGTAAACTACTTTTATAGAGGAAGAAACCGCGATATGTATA…
	349_1H1E_37-3Z	>37-3Z	#N/A	1H1E	Gelidium sp. (H)	Red algae	modified 2216E	15_10_2018	Autumn	122.121	37.562	ASV33887 (100)	OTU_108	genus_59	97.918	99.769	1	Rhodobacteraceae	1	1	1	1	1	1	1	4	Tateyamaria	1	0	0	0	0	0	0	0	d__Bacteria;p__Proteobacteria;c__Alphaproteobacteria;o__Rhodobacterales;f__Rhodobacteraceae;g__Tateyamaria;s__Tateyamaria omphalii;OUT__OTU_108,97.918	d__Bacteria;p__Proteobacteria;c__Alphaproteobacteria;o__Rhodobacterales;f__Rhodobacteraceae;g__Tateyamaria;s__Roseobacter prionitis;OUT__OTU_108,99.769	d__Bacteria;p__Proteobacteria;c__Alphaproteobacteria;o__Rhodobacterales;f__Rhodobacteraceae;g__Tateyamaria;s__Tateyamaria sp000814025,98.612	ACCCTTCGGGGCGAGCGGCGGACGGGTTAGTAACGCGTGGGAACGTACCCTTGTCTACGGAATAGCCTTTGGAAACGAAGAGTAATACCGTATACGCCCTTCGGGGGAAAGATTTATCGGACAAGGATCGGCCCGCGTTAGATTAGATAGTTGGTGGGGTAACGGCCTACCAAGTCTACGATCTATAGCTGGTTTTAGAGGATGATCAGCAACACTGGGACTGAGACACGGCCCAGACTCCTACGGGAGGCAGCAGTGGGGAATCTTAGACAATGGGCGAAAGCCTGATCTAGCCATGCCGCGTGAGTGATGAAGGCCCTAGGGTCGTAAAGCTCTTTCGCCAGGGATGATAATGACAGTACCTGGTAAAGAAACCCCGGCTAACTCCGTGCCAGCAGC…
	350_1H3Y_375-2-3Z	>375-2-3Z	MCCC 1H01121	1H3Y	Gelidium sp. (H)	Red algae	modified VY/2	15_10_2018	Autumn	122.121	37.562	ASV2384 (99.268)	OTU_493	genus_171	100	100	0	Micrococcaceae	0	0	0	0	0	0	0	0	Glutamicibacter	#N/A	0	0	0	0	0	0	0	d__Bacteria;p__Actinobacteria;c__Actinomycetia;o__Micrococcales;f__Micrococcaceae;g__Glutamicibacter;s__Glutamicibacter soli;OUT__OTU_493,100	d__Bacteria;p__Actinobacteria;c__Actinobacteria;o__Micrococcales;f__Micrococcaceae;g__Glutamicibacter;s__Arthrobacter sp. U1368-101106-SW105;OUT__OTU_493,100	d__Bacteria;p__Actinobacteriota;c__Actinomycetia;o__Actinomycetales;f__Micrococcaceae;g__Glutamicibacter;s__Glutamicibacter soli,100	ACGATGAAGCCCAGCTTGCTGGGTGGATTAGTGGCGAACGGGTGAGTAACACGTGAGTAACCTGCCCCTGACTCTGGGATAAGCCCGGGAAACTGGGTCTAATACCGGATATGACTTTTGACCGCATGGTTGAGGGTGGAAAGATTTATCGGTTGGGGATGGACTCGCGGCCTATCAGCTTGTTGGTGAGGTAATGGCTCACCAAGGCGACGACGGGTAGCCGGCCTGAGAGGGTGACCGGCCACACTGGGACTGAGACACGGCCCAGACTCCTACGGGAGGCAGCAGTGGGGAATATTGCACAATGGGCGCAAGCCTGATGCAGCGACGCCGCGTGAGGGATGACGGCCTTCGGGTTGTAAACCTCTTTCAGTAGGGAAGAAGCGAAAGTGACGGTAC…
	351_1H3Y_378-1-G	>378-1-G	#N/A	1H3Y	Gelidium sp. (H)	Red algae	modified VY/2	15_10_2018	Autumn	122.121	37.562	ASV3758 (100)	OTU_46	genus_160	100	98.155	0	Flavobacteriaceae	1	1	1	1	1	1	1	4	Aquimarina	1	1	1	0	1	0	0	3	d__Bacteria;p__Bacteroidetes;c__Flavobacteriia;o__Flavobacteriales;f__Flavobacteriaceae;g__Aquimarina;s__Aquimarina algiphila;OUT__OTU_46,100	d__Bacteria;p__Bacteroidetes;c__Bacteroidia;o__Flavobacteriales;f__Flavobacteriaceae;g__Aquimarina;s__Aquimarina sp. RZW4-3-2;OUT__OTU_46,98.155	d__Bacteria;p__Bacteroidota;c__Bacteroidia;o__Flavobacteriales;f__Flavobacteriaceae;g__Aquimarina;s__Aquimarina algiphila,99.926	TAACATGAGTGCTTGCACTTGATGACGACCGGCGCACGGGTGCGTAACGCGTATAGAACCTACCTTATAGTAAGGGATAGCCCAGAGAAATTTGGATTAATACCTTATAGTATCCTAAGTGAGCATTCACTAAGGATTAAAGATTTATTGCTATAAGATGGCTATGCGTTCTATTAGCTAGTTGGTATGGTAACGGCATACCAAGGCTACGATAGATAGGGGTCCTGAGAGGGAGATCCCCCACACTGGTACTGAGACACGGACCAGACTCCTACGGGAGGCAGCAGTGAGGAATATTGGACAATGGAGGCAACTCTGATCCAGCCATGCCGCGTGTAGGAAGACTGCCCTATGGGTTGTAAACTACTTTTATAGAGGAAGAAACCGCGATATGTATAT…
	352_1H3Y_379-3Z	>379-3Z	#N/A	1H3Y	Gelidium sp. (H)	Red algae	modified VY/2	15_10_2018	Autumn	122.121	37.562	#N/A	OTU_393	genus_160	99.853	99.853	0	Flavobacteriaceae	1	1	1	1	1	1	1	4	Aquimarina	1	1	1	0	1	0	0	3	d__Bacteria;p__Bacteroidetes;c__Flavobacteriia;o__Flavobacteriales;f__Flavobacteriaceae;g__Aquimarina;s__Aquimarina megaterium;OUT__OTU_393,99.853	d__Bacteria;p__Bacteroidetes;c__Bacteroidia;o__Flavobacteriales;f__Flavobacteriaceae;g__Aquimarina;s__Aquimarina sp. U1371-101227-XH134;OUT__OTU_393,99.853	d__Bacteria;p__Bacteroidota;c__Bacteroidia;o__Flavobacteriales;f__Flavobacteriaceae;g__Aquimarina;s__Aquimarina megaterium,99.853	GGGTAACATAGTTGCTTGCAACTGATGACGACCGGCGCACGGGTGCGTAACGCGTATAGTACCTACCTTATAGTAAGGGATAGCCCAGAGAAATTTGGATTAATACCTTATAGTATCCTAAGTGAGCCTTCATTAAGGATTAAAGATTTATCGCTATAAGATGGCTATGCGTTCTATTAGCTAGTTGGTATGGTAACGGCATACCAAGGCTACGATAGATAGGGGTCCTGAGAGGGAGATCCCCCACACTGGTACTGAGACACGGACCAGACTCCTACGGGAGGCAGCAGTGAGGAATATTGGACAATGGAGGTAACTCTGATCCAGCCATGCCGCGTGTAGGAAGACTGCCCTATGGGTTGTAAACTACTTTTATAGAGGAAGAAACCATTTCACGTG…
	353_1H3Y_380-2-G	>380-2-G	#N/A	1H3Y	Gelidium sp. (H)	Red algae	modified VY/2	15_10_2018	Autumn	122.121	37.562	ASV3758 (100)	OTU_46	genus_160	99.853	98.016	0	Flavobacteriaceae	1	1	1	1	1	1	1	4	Aquimarina	1	1	1	0	1	0	0	3	d__Bacteria;p__Bacteroidetes;c__Flavobacteriia;o__Flavobacteriales;f__Flavobacteriaceae;g__Aquimarina;s__Aquimarina algiphila;OUT__OTU_46,99.853	d__Bacteria;p__Bacteroidetes;c__Bacteroidia;o__Flavobacteriales;f__Flavobacteriaceae;g__Aquimarina;s__Aquimarina sp. RZW4-3-2;OUT__OTU_46,98.016	d__Bacteria;p__Bacteroidota;c__Bacteroidia;o__Flavobacteriales;f__Flavobacteriaceae;g__Aquimarina;s__Aquimarina algiphila,99.78	GTAACATGAGTGCTTGCATTTGATGACGACCGGCGCACGGGTGCGTAACGCGTATAGAACCTACCTTATAGTAAGGGATAGCCCAGAGAAATTTGGATTAATACCTTATAGTATCCTAAGTGAGCATTCACTAAGGATTAAAGATTTATTGCTATAAGATGGCTATGCGTTCTATTAGCTAGTTGGTATGGTAACGGCATACCAAGGCTACGATAGATAGGGGTCCTGAGAGGGAGATCCCCCACACTGGTACTGAGACACGGACCAGACTCCTACGGGAGGCAGCAGTGAGGAATATTGGACAATGGAGGCAACTCTGATCCAGCCATGCCGCGTGTAGGAAGACTGCCCTATGGGTTGTAAACTACTTTTATAGAGGAAGAAACCGCGATATGTATA…
	354_1H3Y_383-G	>383-G	#N/A	1H3Y	Gelidium sp. (H)	Red algae	modified VY/2	15_10_2018	Autumn	122.121	37.562	#N/A	OTU_126	genus_6	99.129	99.782	0	Bacillaceae	0	0	0	0	0	0	0	0	Bacillus	1	0	0	0	0	0	0	0	d__Bacteria;p__Firmicutes;c__Bacilli;o__Bacillales;f__Bacillaceae;g__Cytobacillus;s__Cytobacillus firmus;OUT__OTU_126,99.129	d__Bacteria;p__Firmicutes;c__Bacilli;o__Bacillales;f__Bacillaceae;g__Bacillus;s__Bacillus firmus;OUT__OTU_126,99.782	d__Bacteria;p__Firmicutes;c__Bacilli;o__Bacillales_B;f__DSM-18226;g__Cytobacillus;s__Cytobacillus firmus_B,99.782	CGAGAGATAACCGGTAAACTTGCTCCCTGAAGTCAGCGGCGGACGGGTGAGTAACACGTGGGCAACCTGCCTGTAAGACTGGGATAACTCCGGGAAACCGGGGCTAATACCGGATAACTCTTTTCCTCACATGAGGAAAAGCTGAAAGATGGTTTCGGCTATCACTTACAGATGGGCCCGCGGCGCATTAGCTAGTTGGTGAGGTAACGGCTCACCAAGGCCACGATGCGTAGCCGACCTGAGAGGGTGATCGGCCACACTGGGACTGAGACACGGCCCAGACTCCTACGGGAGGCAGCAGTAGGGAATCTTCCGCAATGGACGAAAGTCTGACGGAGCAACGCCGCGTGAGTGATGAAGGTTTTCGGATCGTAAAACTCTGTTGTCAGGGAAGAACAA…
	355_1H3Y_389-3Z	>389-3Z	MCCC 1H00730	1H3Y	Gelidium sp. (H)	Red algae	modified VY/2	15_10_2018	Autumn	122.121	37.562	#N/A	OTU_405	genus_36	97.321	97.765	1	Flavobacteriaceae	1	1	1	1	1	1	1	4	Spongiibacterium	#N/A	0	0	0	0	0	0	0	d__Bacteria;p__Bacteroidetes;c__Flavobacteriia;o__Flavobacteriales;f__Flavobacteriaceae;g__Flagellimonas;s__Flagellimonas aquimarina;OUT__OTU_405,97.321	d__Bacteria;p__Bacteroidetes;c__Bacteroidia;o__Flavobacteriales;f__Flavobacteriaceae;g__Spongiibacterium;s__Cytophaga sp. C23e;OUT__OTU_405,97.765	d__Bacteria;p__Bacteroidota;c__Bacteroidia;o__Flavobacteriales;f__Flavobacteriaceae;g__Muricauda;s__Muricauda sp010993815,97.879	GTAACATTTGTGCTTGCACAAGATGACGACCGGCGCACGGGTGCGGAACGCGTATGGAACCTGCCCCTGTCAGGGGAATAGCCCAGAGAAATTTGGATTAATGCCCCATGGTACCTTAGGGACACATGTTCTTAAGGTTAAAGATTTATCGGACAGGGATGGCCATGCGTACCATTAGCTGGTTGGTGGGGTAACGGCCCACCAAAGCTACGATGGTTAGGGGCCCTGAGAGGGGGATCCCCCACACTGGTACTGAGACACGGACCAGACTCCTACGGGAGGCAGCAGTGAGGAATATTGGACAATGGTCGGGAGACTGATCCAGCCATGCCGCGTGCAGGATGACTGCCCTATGGGTTGTAAACTGCTTTTATACGGGAAGAAACGCGCCTACGTGTA…
	356_1H1Y_390-2-G	>390-2-G	不纯	1H1Y	Gelidium sp. (H)	Red algae	modified VY/2	15_10_2018	Autumn	122.121	37.562	ASV32007 (100)	OTU_208	genus_110	94.027	98.394	2	Cellvibrionaceae	1	1	0	0	0	0	0	2	f__unclassified__Cellvibrionaceae	#N/A	1	1	0	0	0	0	2	d__Bacteria;p__Proteobacteria;c__Gammaproteobacteria;o__Cellvibrionales;f__Cellvibrionaceae;g__Eionea;s__Eionea nigra;OUT__OTU_208,94.027	d__Bacteria;p__Proteobacteria;c__Gammaproteobacteria;o__Cellvibrionales;f__Cellvibrionaceae;g__uncultured;s__uncultured bacterium;OUT__OTU_208,98.394	d__Bacteria;p__Proteobacteria;c__Gammaproteobacteria;o__Pseudomonadales;f__Cellvibrionaceae;g__Teredinibacter;s__Teredinibacter sp000966245,NA	AGAAAGCCTTCGGGTGAGTAGAGCGGCGGACGGGTGAGTAACGCGTGGGAATCTACCGAGTAGTGGGGGACAACAGTTGGAAACGACTGCTAATACCGCATACGCCCTACGGGGGAAAGCAGGGGATCTTCGGACCTTGCGCTATTTGATGAGCCCGCGTTAGATTAGCTAGATGGTGGGGTAAAGGCCTACCATGGCGACGATCTATAGCTGGTCTGAGAGGATGATCAGCCACACTGGAACTGAGACACGGTCCAGACTCCTACGGGAGGCAGCAGTGGGGAATATTGGGCAATGGGCGAAAGCCTGACCCAGCCATGCCGCGTGTGTGAAGAAGGCTCTAGGGTTGTAAAGCACTTTAAGTAGGGAGGAAAGGTTGTAGTTTAATACGCTGCGACT…
	357_1H3Y_397-G	>397-G	#N/A	1H3Y	Gelidium sp. (H)	Red algae	modified VY/2	15_10_2018	Autumn	122.121	37.562	ASV6826 (99.765)	OTU_320	genus_27	97.868	97.868	1	Flavobacteriaceae	1	1	1	1	1	1	1	4	Aquimarina	1	1	1	0	1	0	0	3	d__Bacteria;p__Bacteroidetes;c__Flavobacteriia;o__Flavobacteriales;f__Flavobacteriaceae;g__Aquimarina;s__Aquimarina pacifica;OUT__OTU_320,97.868	d__Bacteria;p__Bacteroidetes;c__Bacteroidia;o__Flavobacteriales;f__Flavobacteriaceae;g__Aquimarina;s__Aquimarina pacifica;OUT__OTU_320,97.868	d__Bacteria;p__Bacteroidota;c__Bacteroidia;o__Flavobacteriales;f__Flavobacteriaceae;g__Aquimarina;s__Aquimarina pacifica,97.868	TAACATTCGTTGCTTGCAACTCGATGACGACCGGCGCACGGGTGCGTAACGCGTATAGAACCTACCTTATAGTAAGGGATAGCCCAGAGAAATTTGGATTAATACCTTATAGTATCAATTAGAAGCATTTTTGATTGATTAAAGATTTATTGCTATAAGATGGCTATGCGTTCTATTAGCTAGTTGGTATGGTAACGGCATACCAAGGCTACGATAGATAGGGGTCCTGAGAGGGAGATCCCCCACACTGGTACTGAGACACGGACCAGACTCCTACGGGAGGCAGCAGTGAGGAATATTGGACAATGGAGGCAACTCTGATCCAGCCATGCCGCGTGTAGGAAGACTGCCCTATGGGTTGTAAACTACTTTTATAGAGGAAGAAACCGCAATACGTGT…
	358_1H3Y_401-3Z	>401-3Z	MCCC 1H00683	1H3Y	Gelidium sp. (H)	Red algae	modified VY/2	15_10_2018	Autumn	122.121	37.562	ASV7452 (100)	OTU_34	genus_28	96.754	96.948	1	Flavobacteriaceae	1	1	1	1	1	1	1	4	Psychroserpens	#N/A	1	0	0	0	0	0	1	d__Bacteria;p__Bacteroidetes;c__Flavobacteriia;o__Flavobacteriales;f__Flavobacteriaceae;g__Psychroserpens;s__Psychroserpens damuponensis;OUT__OTU_34,96.754	d__Bacteria;p__Bacteroidetes;c__Bacteroidia;o__Flavobacteriales;f__Flavobacteriaceae;g__Psychroserpens;s__Psychroserpens sp. Hel_I_66;OUT__OTU_34,96.948	d__Bacteria;p__Bacteroidota;c__Bacteroidia;o__Flavobacteriales;f__Flavobacteriaceae;g__Psychroserpens;s__Psychroserpens damuponensis,97.043	ACGATGAAGAGTTTGATCCTGGCTCAGGATGAACGCTAGCGGCAGGCCTAACACATGCAAGTCGAACGGTAACATAGATTGCTTGCAATCTGATGACGAGTGGCGCACGGGTGCGTAACGCGTATACAATCTACCTTTTACAGGAGGATAGCCTTTAGAAATGAAGATTAATACTCCATAGTAAGTGACTGTGGCATCACAGATACTTTAAAGCTTCGGTGGTAAAAGATGAGTATGCGTTCTATTAGCTAGATGGTGTGGTAACGGCATACCATGGCAACGATAGATAGGGGCCCTGAGAGGGGGATCCCCCACACTGGTACTGAGACACGGACCAGACTCCTACGGGAGGCAGCAGTGAGGAATATTGGACAATGGAGGCAACTCTGATCCAGCCAT…
	359_1H3Y_405-G	>405-G	#N/A	1H3Y	Gelidium sp. (H)	Red algae	modified VY/2	15_10_2018	Autumn	122.121	37.562	ASV32329 (100)	OTU_934	genus_342	97.379	99.075	1	Rhodobacteraceae	1	1	1	1	1	1	1	4	Tateyamaria	1	0	0	0	0	0	0	0	d__Bacteria;p__Proteobacteria;c__Alphaproteobacteria;o__Rhodobacterales;f__Rhodobacteraceae;g__Tateyamaria;s__Tateyamaria omphalii;OUT__OTU_934,97.379	d__Bacteria;p__Proteobacteria;c__Alphaproteobacteria;o__Rhodobacterales;f__Rhodobacteraceae;g__Tateyamaria;s__uncultured bacterium;OUT__OTU_934,99.075	d__Bacteria;p__Proteobacteria;c__Alphaproteobacteria;o__Rhodobacterales;f__Rhodobacteraceae;g__Tateyamaria;s__Tateyamaria sp000814025,98.002	GCACCCTTCGGGGCGAGCGGCGGACGGGTTAGTAACGCGTGGGAACGTACCCTTCTCTAAGGAATAGCCATTGGAAACGATGAGTAATACCTTATACGCCCTTCGGGGGAAAGATTTATCGGAGAAGGATCGGCCCGCGTTAGATTAGATAGTTGGTGGGGTAACGGCCTACCAAGATCTACGATCTATAGCTGGTTTTAGAGGATGATCAGCAACACTGGGACTGAGACACGGCCCAGACTCCTACGGGAGGCAGCAGTGGGGAATCTTAGACAATGGGCGCAAGCCTGATCTAGCCATGCCGCGTGTGTGATGAAGGCCCTAGGGTCGTAAAGCACTTTCGCCAGGGATGATAATGACAGTACCTGGTAAAGAAACCCCGGCTAACTCCGTGCCAGC…
	360_1H3Y_407-3Z	>407-3Z	MCCC 1H00913	1H3Y	Gelidium sp. (H)	Red algae	modified VY/2	15_10_2018	Autumn	122.121	37.562	ASV35890 (100)	OTU_107	genus_54	98.338	98.596	1	Rhodobacteraceae	1	1	1	1	1	1	1	4	Roseobacter	1	0	0	0	0	0	0	0	d__Bacteria;p__Proteobacteria;c__Alphaproteobacteria;o__Rhodobacterales;f__Rhodobacteraceae;g__Sulfitobacter;s__Sulfitobacter mediterraneus;OUT__OTU_107,98.338	d__Bacteria;p__Proteobacteria;c__Alphaproteobacteria;o__Rhodobacterales;f__Rhodobacteraceae;g__Roseobacter;s__uncultured bacterium;OUT__OTU_107,98.596	d__Bacteria;p__Proteobacteria;c__Alphaproteobacteria;o__Rhodobacterales;f__Rhodobacteraceae;g__Roseobacter;s__Roseobacter litoralis_A,98.695	CAACTTGAGAGTTTGATCCTGGCTCAGAACGAACGCTGGCGGCAGGCCTAACACATGCAAGTCGAGCGCACCTTCGGGTGAGCGGCGGACGGGTTAGTAACGCGTGGGAACATACCCTTTTCTACGGAATAGCCTCGGGAAACTGAGAGTAATACCGTATACGCCCTTCGGGGGAAAGATTTATCGGTGAAGGATTGGCCCGCGTTAGATTAGATAGTTGGTGGGGTAACGGCCTACCAAGTCTACGATCTATAGCTGGTTTTAGAGGACGATCAGCAACACTGGGACTGAGACACGGCCCAGACTCCTACGGGAGGCAGCAGTGGGGAATCTTAGACAATGGGCGAAAGCCTGATCTAGCCATGCCGCGTGAGTGATGAAGGCCCTAGGGTCGTAAAG…
	361_1H3Y_408-3Z	>408-3Z	#N/A	1H3Y	Gelidium sp. (H)	Red algae	modified VY/2	15_10_2018	Autumn	122.121	37.562	ASV4636 (99.765)	OTU_30	genus_4	98.824	98.34	0	Flavobacteriaceae	1	1	1	1	1	1	1	4	Winogradskyella	1	0	0	0	0	0	0	0	d__Bacteria;p__Bacteroidetes;c__Flavobacteriia;o__Flavobacteriales;f__Flavobacteriaceae;g__Winogradskyella;s__Winogradskyella flava;OUT__OTU_30,98.824	d__Bacteria;p__Bacteroidetes;c__Bacteroidia;o__Flavobacteriales;f__Flavobacteriaceae;g__Winogradskyella;s__uncultured Bacteroidetes bacterium;OUT__OTU_30,98.34	d__Bacteria;p__Bacteroidota;c__Bacteroidia;o__Flavobacteriales;f__Flavobacteriaceae;g__Winogradskyella;s__Winogradskyella flava,98.882	ACGATGAAGAGTTTGATCCTGGCTCAGGATGAACGCTAGCGGCAGGCCTAACACATGCAAGTCGAACGGTAACAGGAAAAAGCTTGCTTTTTCGCTGACGAGTGGCGCACGGGTGCGTAACGCGTATACAATCTACCTTTTACAGGGGGATAGCCTTTGGAAACGAAGAATAATATCCCATAGTAAGTATTTATGGCATCATATATACTTTAAAGATTCGTCGGTAAAAGATGAGTATGCGTTCTATTAGCTAGATGGTGTGGTAACGGCACACCATGGCAACGATAGATAGGGGCCCTGAGAGGGGGATCCCCCACACTGGTACTGAGACACGGACCAGACTCCTACGGGAGGCAGCAGTGAGGAATATTGGACAATGGGCGAGAGCCTGATCCAGCC…
	362_1H1E_41-14-18-G	>41-14-18-G	#N/A	1H1E	Gelidium sp. (H)	Red algae	modified 2216E	15_10_2018	Autumn	122.121	37.562	ASV5602 (100)	OTU_36	genus_182	95.636	99.631	1	Flavobacteriaceae	1	1	1	1	1	1	1	4	Aquimarina	1	1	1	0	1	0	0	3	d__Bacteria;p__Bacteroidetes;c__Flavobacteriia;o__Flavobacteriales;f__Flavobacteriaceae;g__Aquimarina;s__Aquimarina aggregata;OUT__OTU_36,95.636	d__Bacteria;p__Bacteroidetes;c__Bacteroidia;o__Flavobacteriales;f__Flavobacteriaceae;g__uncultured bacterium;s__;OUT__OTU_36,99.631	d__Bacteria;p__Bacteroidota;c__Bacteroidia;o__Flavobacteriales;f__Flavobacteriaceae;g__Aquimarina;s__Aquimarina sp006443095,99.853	AGCATGATCTGCTTGCAGATTGATGGCGACCGGCGCACGGGTGCGTAACGCGTATAGAACCTACCTTTAACTTAGGGATAGCCCAGAGAAATTTGGATTAATACCTTATAGTATTATTGATTGGCATCGATTAATAATTAAAGATTTATTGGTTAGAGATGGCTATGCGTCTTATTAGCTAGTTGGTTAGGTAATGGCTAACCAAGGCAACGATAAGTAGGGGTCCTGAGAGGGAGATCCCCCACACTGGTACTGAGACACGGACCAGACTCCTACGGGAGGCAGCAGTGAGGAATATTGGACAATGGAGGCAACTCTGATCCAGCCATGCCGCGTGTAGGAAGACTGCCCTATGGGTTGTAAACTACTTTTATAGAGGAAGAAACCCCGGTATGTATA…
	363_1H1E_41-14-1-G	>41-14-1-G	#N/A	1H1E	Gelidium sp. (H)	Red algae	modified 2216E	15_10_2018	Autumn	122.121	37.562	ASV32906 (100)	OTU_978	genus_54	97.844	99	1	Rhodobacteraceae	1	1	1	1	1	1	1	4	Roseobacter	1	0	0	0	0	0	0	0	d__Bacteria;p__Proteobacteria;c__Alphaproteobacteria;o__Rhodobacterales;f__Rhodobacteraceae;g__Sulfitobacter;s__Sulfitobacter mediterraneus;OUT__OTU_978,97.844	d__Bacteria;p__Proteobacteria;c__Alphaproteobacteria;o__Rhodobacterales;f__Rhodobacteraceae;g__Roseobacter;s__Roseobacter sp. DG889;OUT__OTU_978,99	d__Bacteria;p__Proteobacteria;c__Alphaproteobacteria;o__Rhodobacterales;f__Rhodobacteraceae;g__Roseobacter;s__Roseobacter litoralis_A,98.077	CACCTTCGGGTGAGCGGCGGACGGGTTAGTAACGCGTGGGAACATACCCTTTTCTACGGAATAGCCTCGGGAAACTGAGAGTAATACCGTATACGCCCTTCGGGGGAAAGATTTATCGGTGAAGGATTGGCCCGCGTTAGATTAGATAGTTGGTGGGGTAACGGCCTACCAAGTCTACGATCTATAGCTGGTTTTAGAGGACGATCAGCAACACTGGGACTGAGACACGGCCCAGACTCCTACGGGAGGCAGCAGTGGGGAATCTTAGACAATGGGCGAAAGCCTGATCTAGCCATGCCGCGTGAGTGATGAAGGCCCTAGGGTCGTAAAGCTCTTTCGCCAGGGATGATAATGACAGTACCTGGTAAAGAAACCCCGGCTAACTCCGTGCCAGCAGCC…
	364_1H1E_41-14-4-G	>41-14-4-G	#N/A	1H1E	Gelidium sp. (H)	Red algae	modified 2216E	15_10_2018	Autumn	122.121	37.562	ASV4636 (100)	OTU_694	genus_276	90.701	90.701	2	Flavobacteriaceae	1	1	1	1	1	1	1	4	Winogradskyella	1	0	0	0	0	0	0	0	d__Bacteria;p__Bacteroidetes;c__Flavobacteriia;o__Flavobacteriales;f__Flavobacteriaceae;g__Winogradskyella;s__Winogradskyella flava;OUT__OTU_694,90.701	d__Bacteria;p__Bacteroidetes;c__Bacteroidia;o__Flavobacteriales;f__Flavobacteriaceae;g__Winogradskyella;s__Winogradskyella sp. SFD31;OUT__OTU_694,90.701	d__Bacteria;p__Bacteroidota;c__Bacteroidia;o__Flavobacteriales;f__Flavobacteriaceae;g__Winogradskyella;s__Winogradskyella flava,NA	CGGTAACAGGGAAGAGCTTGCTCTTCCGCTGACGAGTGGCGCACGGGTGCGTAACGCGTATACAATCTACCTTTTACAGGGGGATAGCCTTTGGAAACGAAGAATAATACCCCATGGTAAGTAATCATGGCATCATGATGACTTTAAAGATTCGTCGGTAAAAGATGAGTATGCGTCCTATTAGCTAGATGGTGTGGTAACGGCACACCATGGCGACGATAGGTAGGGGCCCTGAGAGGGGGATCCCCCACACTGGTACTGAGACACGGACCAGACTCCTACGGGAGGCAGCAGTGAGGAATATTGGACAATGGGCGAGAGCCTGATCCAGCCATGCCGCGTGCAGGAAGACTGCCCTATGGGTTGTAAACTGCTTTTATACGGGAAGAAACCCACCTA…
	365_1H1E_41-14-6-G	>41-14-6-G	#N/A	1H1E	Gelidium sp. (H)	Red algae	modified 2216E	15_10_2018	Autumn	122.121	37.562	ASV3774 (100)	OTU_410	genus_182	99.558	99.853	0	Flavobacteriaceae	1	1	1	1	1	1	1	4	Aquimarina	1	1	1	0	1	0	0	3	d__Bacteria;p__Bacteroidetes;c__Flavobacteriia;o__Flavobacteriales;f__Flavobacteriaceae;g__Aquimarina;s__Aquimarina latercula;OUT__OTU_410,99.558	d__Bacteria;p__Bacteroidetes;c__Bacteroidia;o__Flavobacteriales;f__Flavobacteriaceae;g__Aquimarina;s__Aquimarina sp. U1371-101227-XH121;OUT__OTU_410,99.853	d__Bacteria;p__Bacteroidota;c__Bacteroidia;o__Flavobacteriales;f__Flavobacteriaceae;g__Aquimarina;s__Aquimarina sp900299505,99.926	AACGTGAGTGCTTGCACTTGACGACGACCGGCGCACGGGTGCGTAACGCGTATAGAACCTACCTTATGGTAAGGGATAGCCCAGAGAAATTTGGATTAATACCTTATAGTATGATAAGATGGCATCATTTAATCATTAAAGATTTATTGCTATAAGATGGCTATGCGTTCTATTAGCTAGTTGGTATGGTAACGGCATACCAAGGCAACGATAGATAGGGGTCCTGAGAGGGAGATCCCCCACACTGGTACTGAGACACGGACCAGACTCCTACGGGAGGCAGCAGTGAGGAATATTGGACAATGGAGGCAACTCTGATCCAGCCATGCCGCGTGTAGGAAGACTGCCCTATGGGTTGTAAACTACTTTTATAGAGGAAGAAACAGTTCCACGTGTGGA…
	366_1H1E_41-3Z	>41-3Z	#N/A	1H1E	Gelidium sp. (H)	Red algae	modified 2216E	15_10_2018	Autumn	122.121	37.562	ASV32709 (100)	OTU_333	genus_10	99.782	99.782	0	Colwelliaceae	1	0	0	1	1	1	0	2	Thalassotalea	#N/A	0	0	0	0	0	0	0	d__Bacteria;p__Proteobacteria;c__Gammaproteobacteria;o__Alteromonadales;f__Colwelliaceae;g__Thalassotalea;s__Thalassotalea loyana;OUT__OTU_333,99.782	d__Bacteria;p__Proteobacteria;c__Gammaproteobacteria;o__Alteromonadales;f__Colwelliaceae;g__Thalassotalea;s__Thalassotalea loyana;OUT__OTU_333,99.782	d__Bacteria;p__Proteobacteria;c__Gammaproteobacteria;o__Enterobacterales;f__Alteromonadaceae;g__Thalassotalea;s__Thalassotalea sp012932965,96.97	GAACGATGATTGCTTGCAATCAGGCGTCGAGCGGCGGACGGGTGAGTAATGCTTGGGAATATGCCTAGAGGTGGGGGACAACAGTTGGAAACGACTGCTAATACCGCATAATGTCTACGGACCAAAGGAGGGGATCTTCGGACCTTTCGCCTTTAGATTAGCCCAAGTGAGATTAGCTAGTTGGTGGGGTAAAGGCCTACCAAGGCGACGATCTCTAGCTGGTTTGAGAGGATGATCAGCCACACTGGGACTGAGACACGGCCCAGACTCCTACGGGAGGCAGCAGTGGGGAATATTGCACAATGGGGGAAACCCTGATGCAGCCATGCCGCGTGTGTGAAGAAGGCCTTCGGGTTGTAAAGCACTTTCAGTAGGGAGGAAAGGTTAGTAGCTAATATC…
	367_1H1E_4-2	>4-2	#N/A	1H1E	Gelidium sp. (H)	Red algae	modified 2216E	15_10_2018	Autumn	122.121	37.562	#N/A	OTU_244	genus_127	99.626	99.925	0	Dermabacteraceae	0	0	0	0	0	0	0	0	Brachybacterium	#N/A	0	0	0	0	0	0	0	d__Bacteria;p__Actinobacteria;c__Actinomycetia;o__Dermabacterales;f__Dermabacteraceae;g__Brachybacterium;s__Brachybacterium paraconglomeratum;OUT__OTU_244,99.626	d__Bacteria;p__Actinobacteria;c__Actinobacteria;o__Micrococcales;f__Dermabacteraceae;g__Brachybacterium;s__Brachybacterium sp. HBUM179121;OUT__OTU_244,99.925	d__Bacteria;p__Actinobacteriota;c__Actinomycetia;o__Actinomycetales;f__Dermabacteraceae;g__Brachybacterium;s__Brachybacterium paraconglomeratum,99.626	CCGTTCACTTGCACCACCTGATTAGTGGCGAACGGGTGAGTAACACGTGAGTAACCTGCCCCCCACTTCGGGATAACCTCGGGAAATCGTGGCTAATACCGGATACGAGCACTCATCGCATGGTGGGTGCTGGAAAGATTTATCGGTGGGGGATGGACTCGCGGCCTATCAGTTTGTTGGTGAGGTGATGGCTCACCAAGACGATGACGGGTAGCCGGCCTGAGAGGGCGACCGGCCACACTGGGACTGAGACACGGCCCAGACTCCTACGGGAGGCAGCAGTGGGGAATATTGCACAATGGGCGAAAGCCTGATGCAGCGACGCCGCGTGGGGGATGACGGCCTTCGGGTTGTAAACCCCTTTCAGTAGGGAAGAAGCGAGAGTGACGGTACCTGCAG…
	368_1H1E_42-G	>42-G	#N/A	1H1E	Gelidium sp. (H)	Red algae	modified 2216E	15_10_2018	Autumn	122.121	37.562	ASV33823 (100)	OTU_107	genus_323	98.231	100	1	Rhodobacteraceae	1	1	1	1	1	1	1	4	Roseobacter	1	0	0	0	0	0	0	0	d__Bacteria;p__Proteobacteria;c__Alphaproteobacteria;o__Rhodobacterales;f__Rhodobacteraceae;g__Sulfitobacter;s__Sulfitobacter mediterraneus;OUT__OTU_107,98.231	d__Bacteria;p__Proteobacteria;c__Alphaproteobacteria;o__Rhodobacterales;f__Rhodobacteraceae;g__Roseobacter;s__Roseobacter sp. DG889;OUT__OTU_107,100	d__Bacteria;p__Proteobacteria;c__Alphaproteobacteria;o__Rhodobacterales;f__Rhodobacteraceae;g__Roseobacter;s__Roseobacter litoralis_A,98.463	CACCTTCGGGTGAGCGGCGGACGGGTTAGTAACGCGTGGGAACATACCCTTTTCTACGGAATAGCCTCGGGAAACTGAGAGTAATACCGTATACGCCCCTCGGGGGAAAGATTTATCGGTGAAGGATTGGCCCGCGTTAGATTAGATAGTTGGTGGGGTAACGGCCTACCAAGTCTACGATCTATAGCTGGTTTTAGAGGACGATCAGCAACACTGGGACTGAGACACGGCCCAGACTCCTACGGGAGGCAGCAGTGGGGAATCTTAGACAATGGGCGAAAGCCTGATCTAGCGATGCCGCGTGAGTGATGAAGGCCCTAGGGTCGTAAAGCTCTTTCGCCAGGGATGATAATGACAGTACCTGGTAAAGAAACCCCGGCTAACTCCGTGCCAGCAGCC…
	369_1H3Y_432-96-G	>432-96-G	#N/A	1H3Y	Gelidium sp. (H)	Red algae	modified VY/2	15_10_2018	Autumn	122.121	37.562	ASV3900 (100)	OTU_365	genus_136	98.617	99.273	1	Flavobacteriaceae	1	1	1	1	1	1	1	4	Gramella	#N/A	0	0	0	0	0	0	0	d__Bacteria;p__Bacteroidetes;c__Flavobacteriia;o__Flavobacteriales;f__Flavobacteriaceae;g__Gramella;s__Gramella portivictoriae;OUT__OTU_365,98.617	d__Bacteria;p__Bacteroidetes;c__Bacteroidia;o__Flavobacteriales;f__Flavobacteriaceae;g__Gramella;s__Flavobacteria bacterium TW-JL-17;OUT__OTU_365,99.273	d__Bacteria;p__Bacteroidota;c__Bacteroidia;o__Flavobacteriales;f__Flavobacteriaceae;g__Gramella;s__Gramella sp006714895,99.491	AACGGTAACAGGGATTAGCCTAGCTAATTTGCTGACGAGTGGCGCACGGGTGCGTAACGCGTATACAATCTGCCTTTAAGCGGGGAATAGCCCATGGAAACGTGGATTAATACCCCATAGTCTGTAAACTTCACCTGGAGACTATAGTAAACATTTATGGCTTAAAGATGAGTATGCGTCCTATTAGTTAGTTGGTAAGGTAACGGCTTACCAAGACCGCGATAGGTAGGGGTCCTGAGAGGGAGATCCCCCACACTGGTACTGAGACACGGACCAGACTCCTACGGGAGGCAGCAGTGAGGAATATTGGACAATGGAGGCAACTCTGATCCAGCCATGCCGCGTGCAGGAAGACGGCCCTATGGGTTGTAAACTGCTTTTATACGGGAAGAACCACAT…
	370_1H1E_44-3Z	>44-3Z	#N/A	1H1E	Gelidium sp. (H)	Red algae	modified 2216E	15_10_2018	Autumn	122.121	37.562	ASV32656 (100)	OTU_27	genus_22	97.465	98.529	1	Alteromonadaceae	0	0	0	1	1	1	1	1	Paraglaciecola	#N/A	0	0	0	0	0	0	0	d__Bacteria;p__Proteobacteria;c__Gammaproteobacteria;o__Alteromonadales;f__Alteromonadaceae;g__Paraglaciecola;s__Paraglaciecola aquimarina;OUT__OTU_27,97.465	d__Bacteria;p__Proteobacteria;c__Gammaproteobacteria;o__Alteromonadales;f__Alteromonadaceae;g__Paraglaciecola;s__uncultured gamma proteobacterium;OUT__OTU_27,98.529	d__Bacteria;p__Proteobacteria;c__Gammaproteobacteria;o__Enterobacterales;f__Alteromonadaceae;g__Paraglaciecola;s__Paraglaciecola sp004360155,97.196	GGGGGATAACTATTGGAAACGATAGCTAATACCGCATAACGTCTACGGACCAAAGGGGGCTTCGGCTCTCGCTCAGAGAGTGGCCTAAGCGAGATTAGCTAGTTGGTGAGGTAAAGGCTCACCAAGGCGACGATCTCTAGCTGTTCTGAGAGGAAGATCAGCCACACTGGGACTGAGACACGGCCCAGACTCCTACGGGAGGCAGCAGTGGGGAATATTGCACAATGGGGGGAACCCTGATGCAGCCATGCCGCGTGTGTGAAGAAGGCCTTCGGGTTGTAAAGCACTTTCAGTTGTGAGGAAAGGTTAGTAGTTAATACCTGCTAGCTGTGACGTTAGCAACAGAAGAAGCACCGGCTAACTCCGTGCCAGCAGCCGCGGTAATACGGAGGGTGCGAG…
	371_1H1Y_445-8-G	>445-8-G	#N/A	1H1Y	Gelidium sp. (H)	Red algae	modified VY/2	15_10_2018	Autumn	122.121	37.562	ASV3774 (100)	OTU_410	genus_182	99.558	99.853	0	Flavobacteriaceae	1	1	1	1	1	1	1	4	Aquimarina	1	1	1	0	1	0	0	3	d__Bacteria;p__Bacteroidetes;c__Flavobacteriia;o__Flavobacteriales;f__Flavobacteriaceae;g__Aquimarina;s__Aquimarina latercula;OUT__OTU_410,99.558	d__Bacteria;p__Bacteroidetes;c__Bacteroidia;o__Flavobacteriales;f__Flavobacteriaceae;g__Aquimarina;s__Aquimarina sp. U1371-101227-XH121;OUT__OTU_410,99.853	d__Bacteria;p__Bacteroidota;c__Bacteroidia;o__Flavobacteriales;f__Flavobacteriaceae;g__Aquimarina;s__Aquimarina sp900299505,99.926	GTAACGTGAGTGCTTGCACTTGACGACGACCGGCGCACGGGTGCGTAACGCGTATAGAACCTACCTTATAGTAAGGGATAGCCCAGAGAAATTTGGATTAATACCTTATAGTATGATAAGATGGCATCATTTAATCATTAAAGATTTATTGCTATAAGATGGCTATGCGTTCTATTAGCTAGTTGGTATGGTAACGGCATACCAAGGCAACGATAGATAGGGGTCCTGAGAGGGAGATCCCCCACACTGGTACTGAGACACGGACCAGACTCCTACGGGAGGCAGCAGTGAGGAATATTGGACAATGGAGGCAACTCTGATCCAGCCATGCCGCGTGTAGGAAGACTGCCCTATGGGTTGTAAACTACTTTTATAGAGGAAGAAACAGTTCCACGTGTG…
	372_1H1E_45-3Z	>45-3Z	#N/A	1H1E	Gelidium sp. (H)	Red algae	modified 2216E	15_10_2018	Autumn	122.121	37.562	ASV31954 (100)	OTU_949	genus_58	100	100	0	Rhodobacteraceae	1	1	1	1	1	1	1	4	Ruegeria	1	0	1	1	1	1	0	3	d__Bacteria;p__Proteobacteria;c__Alphaproteobacteria;o__Rhodobacterales;f__Rhodobacteraceae;g__Ruegeria;s__Ruegeria atlantica;OUT__OTU_949,100	d__Bacteria;p__Proteobacteria;c__Alphaproteobacteria;o__Rhodobacterales;f__Rhodobacteraceae;g__Ruegeria;s__Ruegeria atlantica;OUT__OTU_949,100	d__Bacteria;p__Proteobacteria;c__Alphaproteobacteria;o__Rhodobacterales;f__Rhodobacteraceae;g__Ruegeria;s__Ruegeria sp900143525,100	CCTTCGGGTGAGCGGCGGACGGGTTAGTAACGCGTGGGAACATACCCTTTGGTACGGAATAGCCTCTGGAAACGGAGAGTAATACCGTATGAGCCCTTCGGGGGAAAGATTTATCGCCAAAGGATTGGCCCGCGTTAGATTAGGTAGTTGGTGGGGTAATGGCCTACCAAGCCTACGATCTATAGCTGGTTTTAGAGGATGATCAGCAACACTGGGACTGAGACACGGCCCAGACTCCTACGGGAGGCAGCAGTGGGGAATCTTGGACAATGGGGGCAACCCTGATCCAGCCATGCCGCGTGAGTGATGAAGGCCTTAGGGTCGTAAAGCTCTTTCGCCTGTGAAGATAATGACGGTAGCAGGTAAAGAAACCCCGGCTAACTCCGTGCCAGCAGCCGC…
	373_1H1E_46-G	>46-G	#N/A	1H1E	Gelidium sp. (H)	Red algae	modified 2216E	15_10_2018	Autumn	122.121	37.562	ASV32007 (100)	OTU_208	genus_110	94.013	98.389	2	Cellvibrionaceae	1	1	0	0	0	0	0	2	f__unclassified__Cellvibrionaceae	#N/A	1	1	0	0	0	0	2	d__Bacteria;p__Proteobacteria;c__Gammaproteobacteria;o__Cellvibrionales;f__Cellvibrionaceae;g__Eionea;s__Eionea nigra;OUT__OTU_208,94.013	d__Bacteria;p__Proteobacteria;c__Gammaproteobacteria;o__Cellvibrionales;f__Cellvibrionaceae;g__uncultured;s__uncultured bacterium;OUT__OTU_208,98.389	d__Bacteria;p__Proteobacteria;c__Gammaproteobacteria;o__Pseudomonadales;f__Cellvibrionaceae;g__Teredinibacter;s__Teredinibacter sp000966245,NA	AAAGCCTTCGGGTGAGTAGAGCGGCGGACGGGTGAGTAACGCGTGGGAATCTACCGAGTAGTGGGGGACAACAGTTGGAAACGACTGCTAATACCGCATACGCCCTACGGGGGAAAGCAGGGGATCTTCGGACCTTGCGCTATTTGATGAGCCCGCGTTAGATTAGCTAGATGGTGGGGTAAAGGCCTACCATGGCGACGATCTATAGCTGGTCTGAGAGGATGATCAGCCACACTGGAACTGAGACACGGTCCAGACTCCTACGGGAGGCAGCAGTGGGGAATATTGGGCAATGGGCGAAAGCCTGACCCAGCCATGCCGCGTGTGTGAAGAAGGCTCTAGGGTTGTAAAGCACTTTAAGTAGGGAGGAAAGGTTGTAGTTTAATACGCTGCGACTGT…
	374_1H1E_50-3Z	>50-3Z	#N/A	1H1E	Gelidium sp. (H)	Red algae	modified 2216E	15_10_2018	Autumn	122.121	37.562	ASV32113 (98.765)	OTU_896	genus_58	98.694	99.462	1	Rhodobacteraceae	1	1	1	1	1	1	1	4	Ruegeria	1	0	1	1	1	1	0	3	d__Bacteria;p__Proteobacteria;c__Alphaproteobacteria;o__Rhodobacterales;f__Rhodobacteraceae;g__Ruegeria;s__Ruegeria halocynthiae;OUT__OTU_896,98.694	d__Bacteria;p__Proteobacteria;c__Alphaproteobacteria;o__Rhodobacterales;f__Rhodobacteraceae;g__Ruegeria;s__Vibrio sp. V261;OUT__OTU_896,99.462	d__Bacteria;p__Proteobacteria;c__Alphaproteobacteria;o__Rhodobacterales;f__Rhodobacteraceae;g__Ruegeria;s__Ruegeria sp000158135,98.848	GCGCCTTTCGGGGTGAGCGGCGGACGGGTTAGTAACGCGTGGGAATATACCCTTTTCTACGGAATAGCCTCTGGAAACGGAGAGTAATACCGTATGAGCCCTTCGGGGGAAAGATTTATCGGGAAAGGATTAGCCCGCGTTAGATTAGGTAGTTGGTGGGGTAATGGCCTACCAAGCCTACGATCTATAGCTGGTTTTAGAGGATGATCAGCAACACTGGGACTGAGACACGGCCCAGACTCCTACGGGAGGCAGCAGTGGGGAATCTTGGACAATGGGGGCAACCCTGATCCAGCCATGCCGCGTGAGTGATGAAGGCCTTAGGGTCGTAAAGCTCTTTCGCCTGTGAAGATAATGACGGTAGCAGGTAAAGAAACCCCGGCTAACTCCGTGCCAGCA…
	375_1H1E_54-G	>54-G	#N/A	1H1E	Gelidium sp. (H)	Red algae	modified 2216E	15_10_2018	Autumn	122.121	37.562	ASV32941 (100)	OTU_27	genus_22	97.072	97.731	1	Alteromonadaceae	0	0	0	1	1	1	1	1	Paraglaciecola	#N/A	0	0	0	0	0	0	0	d__Bacteria;p__Proteobacteria;c__Gammaproteobacteria;o__Alteromonadales;f__Alteromonadaceae;g__Paraglaciecola;s__Paraglaciecola aquimarina;OUT__OTU_27,97.072	d__Bacteria;p__Proteobacteria;c__Gammaproteobacteria;o__Alteromonadales;f__Alteromonadaceae;g__Paraglaciecola;s__uncultured gamma proteobacterium;OUT__OTU_27,97.731	d__Bacteria;p__Proteobacteria;c__Gammaproteobacteria;o__Enterobacterales;f__Alteromonadaceae;g__Paraglaciecola;s__Paraglaciecola sp004360155,97.003	GGTAGCATATCTTGCTTGCAAGGTGATGACGAGTGGCGGACGGGTGAGTAATACTTAGGAACATGCCTTTGAGTGGGGGATAACTATTGGAAACGATAGCTAATACCGCATAACGTCTACGGACCAAAGGGGGCTTCGGCTCTCGCTCAGAGAGTGGCCTAAGCGAGATTAGCTAGTTGGTGAGGTAAAGGCTCACCAAGGCGACGATCTCTAGCTGTTCTGAGAGGAAGATCAGCCACACTGGGACTGAGACACGGCCCAGACTCCTACGGGAGGCAGCAGTGGGGAATATTGCACAATGGGGGAAACCCTGATGCAGCCATGCCGCGTGTGTGAAGAAGGCCTTCGGGTTGTAAAGCACTTTCAGTTGTGAGGAAAGGTTAGTAGTTAATACCTGCT…
[truncated: 5,152 more rows]

## Sheet: Sheet2
	Taxon	OTU_ID	Tree ID	Gelidium sp. (H)	Grateloupia sp. (R)	Ulva sp. (L)	Saccharina sp. (B)	Seawater (S)	Sediment (N)	Gelidium-H;Autumn	Gelidium-H;Spring	Gelidium-H;Summer	Gelidium-H;Winter	Grateloupia-R;Autumn	Grateloupia-R;Spring	Grateloupia-R;Summer	Grateloupia-R;Winter	Saccharina-B;Autumn	Saccharina-B;Spring	Saccharina-B;Summer	Saccharina-B;Winter	Seawater;Autumn	Seawater;Spring	Seawater;Summer	Seawater;Winter	Sediment;Autumn	Sediment;Spring	Sediment;Summer	Sediment;Winter	Ulva-L;Autumn	Ulva-L;Spring	Ulva-L;Summer	Ulva-L;Winter	SUM
[truncated: 1,235 more rows]

[truncated: 7 more sheets: Sheet3, Sheet4, Sheet5, Sheet6, Sheet7, Sheet8, Sheet9]
