# Supplementary material for: Epiphytic common core bacteria in the microbiomes of co-located green (Ulva), brown (Saccharina) and red (Grateloupia, Gelidium) macroalgae
Source: Microbiome. 2023 Jun 1;11:126. doi: 10.1186/s40168-023-01559-1 (PMC10233909; doi:10.1186/s40168-023-01559-1)
Supplement: Supplementary file 4 — Additional file 3: Description of supplementary tables. Table S1. Data associated with the 16S rRNA gene amplicon-based community profiling for all six sample sources analyzed in this study. Sequencing, assembly and binning statistics of the 23 metagenome datasets used in this study. These data include the time, season, geographical location, sample, environmental metadata for each sample and library information related to the amplicon sequencing. Furthermore included are summary analyses of the average relative abundances grouped by season and sample type at the genus and family levels, as well as statistical analyses of the proportions of core and dominant taxa in each sample. In addition, this file contains diversity indices, average relative abundances of domain, phylum, family, genus, OTU and ASV levels. Table S2. Data associated with the 16S rRNA gene-based community analyses of cultured bacterial strains, including information on sampling time, season, geographical location, source, culture conditions, 16S rRNA sequence information, new species attributes and taxonomic status information. Included are also summary analyses about average relative abundances at phylum, family, genus and OTU levels, as well as core taxa analyses results at the family and genus levels (matched to the 16S amplicon data). In addition, the file contains EZcloud and SILVA 138 sequence alignment results. Table S3. Summary data on the 1,619 MAGs and 965 draft genomes, including completeness, contamination, contig number, tRNA number, quality classification, size (Mbp), N50 value, species cluster ID in dRep, and the annotation results from GTDB SR202, EZcloud and SILVA 138 ordered according to their positions on the phylogenetic tree in Fig. 4. Table S4. Summary information about the four categories of PULs / PUL-like loci used in this study that were found with sliding window lengths from 1 and 10. The information includes: taxonomic affiliation, length (number of genes), number and ty [file 40168_2023_1559_MOESM3_ESM.zip › Supplementary Table 3.xlsx]

## Sheet: Legend
	Table	Description
	Sheet1	Basic information of MAGs and draft genomes
	Sheet2	Summary and Attained taxonomic classification of all 1,619 MAGs and 965 draft genomes of cultivated strains in this study using GTDB SR202 and SILVA 138.
	Sheet3	Summary of CAZymes, Sulfatase protein types in difference type of samples
	Sheet4	Summary of phylogenetic clustering (Fig. 5b)
	Sheet5	Proportions of genes within 965 MAGs and 1,618 draft genomes (DGs) with EggNOG, COG (2020), Pfam, UniProtKB, and KEGG annotations, as well as the percentage of genes lacking any functional annotation. (Fig. S9)
	Sheet6	CAZymes versus sulfatase gene frequencies in prominent phyla and families as assessed in 1,294 MAGs and 963 draft genomes (DGs) from all six sample sources. (Fig. S10, S11)

## Sheet: Sheet1
	Genome ID	Tree ID in Figure 5	Secondary_cluster_ANI(95%)_aligment(65%)	Secondary_cluster_ANI(99%)_aligment(65%)	Reference GCM genome (95% ANI)	Ezcloud identity [%]	1 (novel species), 2 (novel genus), 0 (non-novel species)	Genome-quality (standard: MIMAGs ‘high-quality’ criteria)	Genome-quality (standard: high-quality MAGs (>90% completeness, ≤5% contamination))	Season	Sequence depth	Coding density	Sample source	Sample type	Species status	Genome type	Novel taxa or not in GTDB	Completeness [%]	Contamination [%]	Strain heterogeneity	G+C content [%]	GC std	Genome size [Mbp]	Number of scaffolds	Longest scaffold	N50 (scaffolds)	Mean scaffold length	Number of predicted genes	CDS	Genome size [Mbp] (completeness-corrected)	Predicted genes (completeness-corrected)	Number of contigs	Repeat_region	rRNA	tmRNA	tRNA	16S_rRNA	23S_rRNA	5S_rRNA	Taxon using SILVA 138 database	SILVA 138: 16S rDNA PCR sequence or 16S rDNA from genome or MAG (similarity [%])	Classification using GTDB SR202	GTDB tanslate to SILVA 138 (Or Check Edited by 16S rRNA gene)	Taxon (family level)	Core family taxa	Gelidium sp. (H)	Grateloupia sp. (R)	Ulva sp. (L)	Saccharina sp. (B)
	4-1434.fasta	1	1423_0	1423_0	No	98.388	1	high-quality	high-quality	Summer	7.02902	0.913441	Sediment (N)	Sediment	uDG	DG	novel taxa	99.67	1.09	0	31.1216	0.0358932	3.7357	136	394034	147756	27468.3	3256	3163	3.74806	3266.78	136	0	4	1	34	1	2	1	Bacteria;Bacteroidota;Bacteroidia;Flavobacteriales;Flavobacteriaceae;Algibacter	Bacteria;Bacteroidetes;Bacteroidia;Flavobacteriales;Flavobacteriaceae;uncultured;Formosa sp. 18III/A01/079 (99.193)	d__Bacteria;p__Bacteroidota;c__Bacteroidia;o__Flavobacteriales;f__Flavobacteriaceae;g__Algibacter_B;s__	Bacteria;Bacteroidota;Bacteroidia;Flavobacteriales;Flavobacteriaceae;Algibacter	Bacteria;Bacteroidota;Bacteroidia;Flavobacteriales;Flavobacteriaceae	Flavobacteriaceae	1	1	1	1
	L3_Bin_Bin_145_1.fasta	2	1382_0	1382_0	#N/A	NA	#N/A	medium-quality	high-quality	Spring	#N/A	0.856002	Ulva sp. (L)	Macroalgae	uMAG	MAG	novel taxa	96.29	0.02	50	32.6347	0.00883529	2.88825	31	417220	142287	93169.3	2425	2436	2.99953	2518.43	31	0	0	1	34	0	0	0	Bacteria;Bacteroidota;Bacteroidia;Flavobacteriales;Flavobacteriaceae;Algibacter	#N/A	d__Bacteria;p__Bacteroidota;c__Bacteroidia;o__Flavobacteriales;f__Flavobacteriaceae;g__Algibacter_B;s__	Bacteria;Bacteroidota;Bacteroidia;Flavobacteriales;Flavobacteriaceae;Algibacter	Bacteria;Bacteroidota;Bacteroidia;Flavobacteriales;Flavobacteriaceae	Flavobacteriaceae	1	1	1	1
	2-1026-3Z.fasta	3	1421_0	1421_0	No	97.805	1	high-quality	high-quality	Winter	361.078	0.905176	Ulva sp. (L)	Macroalgae	uDG	DG	novel taxa	99.67	0.65	0	32.2435	0.0317069	3.52082	36	478736	300640	97800.5	3058	3049	3.53248	3068.12	36	1	3	1	36	1	1	1	Bacteria;Bacteroidota;Bacteroidia;Flavobacteriales;Flavobacteriaceae;Algibacter	Bacteria;Bacteroidetes;Bacteroidia;Flavobacteriales;Flavobacteriaceae;Algibacter;Algibacter sp. sw096 (97.805)	d__Bacteria;p__Bacteroidota;c__Bacteroidia;o__Flavobacteriales;f__Flavobacteriaceae;g__Algibacter_B;s__	Bacteria;Bacteroidota;Bacteroidia;Flavobacteriales;Flavobacteriaceae;Algibacter	Bacteria;Bacteroidota;Bacteroidia;Flavobacteriales;Flavobacteriaceae	Flavobacteriaceae	1	1	1	1
	ZY111.fasta	4	1422_0	1422_0	No	97.087	1	high-quality	high-quality	Autumn	90	0.917477	Grateloupia sp. (R)	Macroalgae	KDG	DG	non-novel taxa	99.67	0.17	0	31.8561	0.0555909	3.33995	13	952040	940488	256919	2950	2944	3.35101	2959.77	13	0	3	1	37	1	1	1	Bacteria;Bacteroidota;Bacteroidia;Flavobacteriales;Flavobacteriaceae;Algibacter	Bacteria;Bacteroidetes;Bacteroidia;Flavobacteriales;Flavobacteriaceae;uncultured;Formosa sp. 18III/A01/079 (98.07)	d__Bacteria;p__Bacteroidota;c__Bacteroidia;o__Flavobacteriales;f__Flavobacteriaceae;g__Algibacter_B;s__Algibacter_B sp003143755	Bacteria;Bacteroidota;Bacteroidia;Flavobacteriales;Flavobacteriaceae;Algibacter	Bacteria;Bacteroidota;Bacteroidia;Flavobacteriales;Flavobacteriaceae	Flavobacteriaceae	1	1	1	1
	W4E-6-G.fasta	5	1420_0	1420_0	No	96.916	1	high-quality	high-quality	Summer	329.529	0.907024	Sediment (N)	Sediment	uDG	DG	novel taxa	99.67	0.87	0	32.6306	0.0272477	3.78587	81	430703	199700	46739.1	3347	3304	3.79841	3358.08	81	0	3	1	39	1	1	1	Bacteria;Bacteroidota;Bacteroidia;Flavobacteriales;Flavobacteriaceae;Algibacter	Bacteria;Bacteroidetes;Bacteroidia;Flavobacteriales;Flavobacteriaceae;Algibacter;Algibacter sp. JJ2110 (97.651)	d__Bacteria;p__Bacteroidota;c__Bacteroidia;o__Flavobacteriales;f__Flavobacteriaceae;g__Algibacter_B;s__	Bacteria;Bacteroidota;Bacteroidia;Flavobacteriales;Flavobacteriaceae;Algibacter	Bacteria;Bacteroidota;Bacteroidia;Flavobacteriales;Flavobacteriaceae	Flavobacteriaceae	1	1	1	1
	2-1252.fasta	6	1419_0	1419_0	No	96.996	1	high-quality	high-quality	Winter	380.227	0.90895	Ulva sp. (L)	Macroalgae	uDG	DG	novel taxa	99.67	0.66	0	32.4449	0.0347518	3.69439	24	926491	424164	153933	3229	3216	3.70662	3239.69	24	0	3	1	40	1	1	1	Bacteria;Bacteroidota;Bacteroidia;Flavobacteriales;Flavobacteriaceae;Algibacter	Bacteria;Bacteroidetes;Bacteroidia;Flavobacteriales;Flavobacteriaceae;Algibacter;Algibacter sp. JJ2110 (97.436)	d__Bacteria;p__Bacteroidota;c__Bacteroidia;o__Flavobacteriales;f__Flavobacteriaceae;g__Algibacter_B;s__	Bacteria;Bacteroidota;Bacteroidia;Flavobacteriales;Flavobacteriaceae;Algibacter	Bacteria;Bacteroidota;Bacteroidia;Flavobacteriales;Flavobacteriaceae	Flavobacteriaceae	1	1	1	1
	4-1052.fasta	7	1427_0	1427_0	GCM10007028.fasta	99.484	0	high-quality	high-quality	Summer	258.232	0.90467	Ulva sp. (L)	Macroalgae	uDG	DG	novel taxa	99.34	0.86	0	34.276	0.0322472	4.62915	44	1267658	431324	105208	3812	3794	4.65991	3837.33	44	0	3	1	41	1	1	1	Bacteria;Bacteroidota;Bacteroidia;Flavobacteriales;Flavobacteriaceae;Algibacter	Bacteria;Bacteroidetes;Bacteroidia;Flavobacteriales;Flavobacteriaceae;Algibacter;uncultured Bacteroidetes bacterium (99.558)	d__Bacteria;p__Bacteroidota;c__Bacteroidia;o__Flavobacteriales;f__Flavobacteriaceae;g__Algibacter_E;s__Algibacter_E mikhailovii	Bacteria;Bacteroidota;Bacteroidia;Flavobacteriales;Flavobacteriaceae;Algibacter	Bacteria;Bacteroidota;Bacteroidia;Flavobacteriales;Flavobacteriaceae	Flavobacteriaceae	1	1	1	1
	4-491.fasta	8	1424_0	1424_0	No	97.309	1	high-quality	high-quality	Summer	375.097	0.909858	Grateloupia sp. (R)	Macroalgae	uDG	DG	novel taxa	99.34	0.11	0	33.3363	0.020239	3.84389	39	766549	628611	98561.3	3390	3372	3.86943	3412.52	39	1	3	1	38	1	1	1	Bacteria;Bacteroidota;Bacteroidia;Flavobacteriales;Flavobacteriaceae;Algibacter	Bacteria;Bacteroidetes;Bacteroidia;Flavobacteriales;Flavobacteriaceae;Algibacter;Algibacter sp. J4-25 (97.722)	d__Bacteria;p__Bacteroidota;c__Bacteroidia;o__Flavobacteriales;f__Flavobacteriaceae;g__Algibacter_E;s__	Bacteria;Bacteroidota;Bacteroidia;Flavobacteriales;Flavobacteriaceae;Algibacter	Bacteria;Bacteroidota;Bacteroidia;Flavobacteriales;Flavobacteriaceae	Flavobacteriaceae	1	1	1	1
	2-1163.fasta	9	1425_0	1425_0	No	98.347	1	high-quality	high-quality	Winter	256.695	0.906967	Ulva sp. (L)	Macroalgae	uDG	DG	novel taxa	99.67	0.25	0	32.4643	0.0383529	3.37882	89	478994	294059	37964.3	2977	2958	3.39001	2986.86	89	0	3	1	36	1	1	1	Bacteria;Bacteroidota;Bacteroidia;Flavobacteriales;Flavobacteriaceae;Algibacter	Bacteria;Bacteroidetes;Bacteroidia;Flavobacteriales;Flavobacteriaceae;Algibacter;Algibacter psychrophilus (98.314)	d__Bacteria;p__Bacteroidota;c__Bacteroidia;o__Flavobacteriales;f__Flavobacteriaceae;g__Algibacter_D;s__	Bacteria;Bacteroidota;Bacteroidia;Flavobacteriales;Flavobacteriaceae;Algibacter	Bacteria;Bacteroidota;Bacteroidia;Flavobacteriales;Flavobacteriaceae	Flavobacteriaceae	1	1	1	1
	N17-2-Z.fasta	10	1416_2	1416_4	No	97.734	1	high-quality	high-quality	Winter	264.175	0.922028	Sediment (N)	Sediment	uDG	DG	novel taxa	99.67	1.72	0	31.7811	0.0427814	4.19553	14	1100687	859438	299681	3632	3627	4.20943	3644.03	14	0	3	1	52	1	1	1	Bacteria;Bacteroidota;Bacteroidia;Flavobacteriales;Flavobacteriaceae	Bacteria;Proteobacteria;Alphaproteobacteria;Sphingomonadales;Sphingomonadaceae;Erythrobacter;Erythrobacter sp. H209 (97.887)	d__Bacteria;p__Bacteroidota;c__Bacteroidia;o__Flavobacteriales;f__Flavobacteriaceae;g__Flaviramulus_A;s__	Bacteria;Bacteroidota;Bacteroidia;Flavobacteriales;Flavobacteriaceae	Bacteria;Bacteroidota;Bacteroidia;Flavobacteriales;Flavobacteriaceae	Flavobacteriaceae	1	1	1	1
	719.fasta	11	1416_1	1416_3	No	96.349	1	high-quality	high-quality	Autumn	392.169	0.920295	Grateloupia sp. (R)	Macroalgae	KDG	DG	non-novel taxa	99.67	0.96	0	31.6909	0.149683	4.10877	57	964992	464332	72083.7	3596	3567	4.12238	3607.91	57	0	5	1	46	2	2	1	Bacteria;Bacteroidota;Bacteroidia;Flavobacteriales;Flavobacteriaceae	Bacteria;Bacteroidetes;Bacteroidia;Flavobacteriales;Flavobacteriaceae;Gaetbulibacter sp.; (99.768)	d__Bacteria;p__Bacteroidota;c__Bacteroidia;o__Flavobacteriales;f__Flavobacteriaceae;g__Flaviramulus_A;s__Flaviramulus_A sp002741945	Bacteria;Bacteroidota;Bacteroidia;Flavobacteriales;Flavobacteriaceae;Gaetbulibacter	Bacteria;Bacteroidota;Bacteroidia;Flavobacteriales;Flavobacteriaceae	Flavobacteriaceae	1	1	1	1
	2-814-3Z.fasta	12	1416_1	1416_1	No	96.343	1	high-quality	high-quality	Winter	179.712	0.924021	Grateloupia sp. (R)	Macroalgae	KDG	DG	non-novel taxa	99.67	0.99	0	31.5253	0.0358737	3.94695	23	843268	639730	171607	3479	3459	3.96002	3490.52	23	0	3	1	44	1	1	1	Bacteria;Bacteroidota;Bacteroidia;Flavobacteriales;Flavobacteriaceae	Bacteria;Bacteroidetes;Bacteroidia;Flavobacteriales;Flavobacteriaceae;Gaetbulibacter sp.; (99.77)	d__Bacteria;p__Bacteroidota;c__Bacteroidia;o__Flavobacteriales;f__Flavobacteriaceae;g__Flaviramulus_A;s__Flaviramulus_A sp002741945	Bacteria;Bacteroidota;Bacteroidia;Flavobacteriales;Flavobacteriaceae;Gaetbulibacter	Bacteria;Bacteroidota;Bacteroidia;Flavobacteriales;Flavobacteriaceae	Flavobacteriaceae	1	1	1	1
	3-1518-Z.fasta	13	1416_1	1416_2	No	96.193	1	high-quality	high-quality	Spring	139.421	0.923949	Sediment (N)	Sediment	KDG	DG	non-novel taxa	99.67	1.16	0	31.7219	0.0392887	4.06835	19	905567	706658	214124	3568	3551	4.08182	3579.81	19	0	3	1	48	1	1	1	Bacteria;Bacteroidota;Bacteroidia;Flavobacteriales;Flavobacteriaceae	Bacteria;Bacteroidetes;Bacteroidia;Flavobacteriales;Flavobacteriaceae;Gaetbulibacter sp.; (99.77)	d__Bacteria;p__Bacteroidota;c__Bacteroidia;o__Flavobacteriales;f__Flavobacteriaceae;g__Flaviramulus_A;s__Flaviramulus_A sp002741945	Bacteria;Bacteroidota;Bacteroidia;Flavobacteriales;Flavobacteriaceae;Gaetbulibacter	Bacteria;Bacteroidota;Bacteroidia;Flavobacteriales;Flavobacteriaceae	Flavobacteriaceae	1	1	1	1
	YR2-351-J.fasta	14	1414_1	1414_2	No	96.341	1	high-quality	high-quality	Winter	213.708	0.908717	Grateloupia sp. (R)	Macroalgae	uDG	DG	novel taxa	99.67	2.38	6.67	35.7599	0.038864	5.44482	104	991257	588902	52354	4640	4561	5.46285	4655.36	104	0	3	1	36	1	1	1	Bacteria;Bacteroidota;Bacteroidia;Flavobacteriales;Flavobacteriaceae	Bacteria;Bacteroidetes;Bacteroidia;Flavobacteriales;Flavobacteriaceae;uncultured;Flavobacteriaceae bacterium MEBiC05063 (97.645)	d__Bacteria;p__Bacteroidota;c__Bacteroidia;o__Flavobacteriales;f__Flavobacteriaceae;g__Flaviramulus_A;s__	Bacteria;Bacteroidota;Bacteroidia;Flavobacteriales;Flavobacteriaceae	Bacteria;Bacteroidota;Bacteroidia;Flavobacteriales;Flavobacteriaceae	Flavobacteriaceae	1	1	1	1
	3-332-G.fasta	15	1414_1	1414_1	No	96.33	1	high-quality	high-quality	Spring	263.119	0.910445	Gelidium sp. (H)	Macroalgae	uDG	DG	novel taxa	99.67	2.59	5.88	35.7069	0.0307526	5.35651	58	994263	472937	92353.7	4600	4575	5.37425	4615.23	58	0	3	1	35	1	1	1	Bacteria;Bacteroidota;Bacteroidia;Flavobacteriales;Flavobacteriaceae	Bacteria;Bacteroidetes;Bacteroidia;Flavobacteriales;Flavobacteriaceae;uncultured;Flavobacteriaceae bacterium MEBiC05063 (97.642)	d__Bacteria;p__Bacteroidota;c__Bacteroidia;o__Flavobacteriales;f__Flavobacteriaceae;g__Flaviramulus_A;s__	Bacteria;Bacteroidota;Bacteroidia;Flavobacteriales;Flavobacteriaceae	Bacteria;Bacteroidota;Bacteroidia;Flavobacteriales;Flavobacteriaceae	Flavobacteriaceae	1	1	1	1
	3-10.fasta	16	1415_1	1415_1	No	96.197	1	high-quality	high-quality	Spring	260.494	0.89711	Gelidium sp. (H)	Macroalgae	uDG	DG	novel taxa	99.34	1.47	0	31.9668	0.0185244	3.81091	172	212868	57851	22156.5	3304	3263	3.83623	3325.95	172	0	3	1	34	1	1	1	Bacteria;Bacteroidota;Bacteroidia;Flavobacteriales;Flavobacteriaceae	Bacteria;Bacteroidetes;Bacteroidia;Flavobacteriales;Flavobacteriaceae;Aquibacter;uncultured bacterium (96.62)	d__Bacteria;p__Bacteroidota;c__Bacteroidia;o__Flavobacteriales;f__Flavobacteriaceae;g__Flaviramulus_A;s__	Bacteria;Bacteroidota;Bacteroidia;Flavobacteriales;Flavobacteriaceae;Aquibacter	Bacteria;Bacteroidota;Bacteroidia;Flavobacteriales;Flavobacteriaceae	Flavobacteriaceae	1	1	1	1
	2-719-j2.fasta	17	1415_1	1415_1	No	100	0	high-quality	high-quality	Winter	294.292	0.897068	Grateloupia sp. (R)	Macroalgae	uDG	DG	novel taxa	99.34	1.47	0	31.967	0.0185535	3.8107	174	212868	56130	21900.6	3304	3261	3.83602	3325.95	174	0	3	1	34	1	1	1	Bacteria;Bacteroidota;Bacteroidia;Flavobacteriales;Flavobacteriaceae	Bacteria;Bacteroidetes;Bacteroidia;Flavobacteriales;Flavobacteriaceae;Gaetbulibacter;uncultured Bacteroidetes bacterium (96.304)	d__Bacteria;p__Bacteroidota;c__Bacteroidia;o__Flavobacteriales;f__Flavobacteriaceae;g__Flaviramulus_A;s__	Bacteria;Bacteroidota;Bacteroidia;Flavobacteriales;Flavobacteriaceae;Gaetbulibacter	Bacteria;Bacteroidota;Bacteroidia;Flavobacteriales;Flavobacteriaceae	Flavobacteriaceae	1	1	1	1
	YR2-618.fasta	18	1431_1	1431_2	No	96.916	1	high-quality	high-quality	Winter	141.869	0.893074	Grateloupia sp. (R)	Macroalgae	uDG	DG	novel taxa	99.67	1.17	0	32.1871	0.0295153	5.44581	82	821936	360412	66412.3	4631	4590	5.46384	4646.33	82	1	3	1	49	1	1	1	Bacteria;Bacteroidota;Bacteroidia;Flavobacteriales;Flavobacteriaceae;Flavivirga	Bacteria;Bacteroidetes;Bacteroidia;Flavobacteriales;Flavobacteriaceae;Formosa;uncultured bacterium (98.021)	d__Bacteria;p__Bacteroidota;c__Bacteroidia;o__Flavobacteriales;f__Flavobacteriaceae;g__Flavivirga;s__	Bacteria;Bacteroidota;Bacteroidia;Flavobacteriales;Flavobacteriaceae;Formosa	Bacteria;Bacteroidota;Bacteroidia;Flavobacteriales;Flavobacteriaceae	Flavobacteriaceae	1	1	1	1
	4-533.fasta	19	1431_1	1431_1	No	97.887	1	high-quality	high-quality	Summer	343.956	0.889516	Grateloupia sp. (R)	Macroalgae	uDG	DG	novel taxa	99.67	2.82	0	32.3196	0.0280413	5.90465	163	361859	198744	36224.8	5036	4952	5.92419	5052.67	163	3	3	1	50	1	1	1	Bacteria;Bacteroidota;Bacteroidia;Flavobacteriales;Flavobacteriaceae;Flavivirga	Bacteria;Bacteroidetes;Bacteroidia;Flavobacteriales;Flavobacteriaceae;Formosa;uncultured bacterium (97.746)	d__Bacteria;p__Bacteroidota;c__Bacteroidia;o__Flavobacteriales;f__Flavobacteriaceae;g__Flavivirga;s__	Bacteria;Bacteroidota;Bacteroidia;Flavobacteriales;Flavobacteriaceae;Formosa	Bacteria;Bacteroidota;Bacteroidia;Flavobacteriales;Flavobacteriaceae	Flavobacteriaceae	1	1	1	1
	YR2-1303.fasta	20	1430_1	1430_1	No	96.81	1	high-quality	high-quality	Winter	275.066	0.89612	Grateloupia sp. (R)	Macroalgae	uDG	DG	novel taxa	99.34	1.48	0	33.0386	0.0315837	5.36927	75	624977	208781	71590.3	4596	4553	5.40494	4626.54	75	1	3	1	53	1	1	1	Bacteria;Bacteroidota;Bacteroidia;Flavobacteriales;Flavobacteriaceae;Flavivirga	Bacteria;Bacteroidetes;Bacteroidia;Flavobacteriales;Flavobacteriaceae;Flavivirga;Flavobacteriaceae bacterium TJD809 (96.979)	d__Bacteria;p__Bacteroidota;c__Bacteroidia;o__Flavobacteriales;f__Flavobacteriaceae;g__Flavivirga;s__	Bacteria;Bacteroidota;Bacteroidia;Flavobacteriales;Flavobacteriaceae;Flavivirga	Bacteria;Bacteroidota;Bacteroidia;Flavobacteriales;Flavobacteriaceae	Flavobacteriaceae	1	1	1	1
	2-798-G.fasta	21	1430_1	1430_1	No	98.899	0	high-quality	high-quality	Winter	223.476	0.89432	Grateloupia sp. (R)	Macroalgae	uDG	DG	novel taxa	99.34	1.49	0	33.0997	0.0867813	5.3264	115	523380	284957	46316.6	4579	4511	5.36179	4609.42	115	1	3	1	54	1	1	1	Bacteria;Bacteroidota;Bacteroidia;Flavobacteriales;Flavobacteriaceae;Flavivirga	Bacteria;Bacteroidetes;Bacteroidia;Flavobacteriales;Flavobacteriaceae;Flagellimonas;Flagellimonas sp. DK169 (99.78)	d__Bacteria;p__Bacteroidota;c__Bacteroidia;o__Flavobacteriales;f__Flavobacteriaceae;g__Flavivirga;s__	Bacteria;Bacteroidota;Bacteroidia;Flavobacteriales;Flavobacteriaceae;Flagellimonas	Bacteria;Bacteroidota;Bacteroidia;Flavobacteriales;Flavobacteriaceae	Flavobacteriaceae	1	1	1	1
	753.fasta	22	1412_1	1412_2	No	97.233	1	high-quality	high-quality	Autumn	152.32	0.876084	Grateloupia sp. (R)	Macroalgae	uDG	DG	novel taxa	99.67	1.55	0	35.1205	0.0361704	5.68754	100	1150515	236359	56875.4	4787	4731	5.70637	4802.85	100	1	3	1	48	1	1	1	Bacteria;Bacteroidota;Bacteroidia;Flavobacteriales;Flavobacteriaceae;Flavivirga	Bacteria;Bacteroidetes;Bacteroidia;Flavobacteriales;Flavobacteriaceae;Flavivirga;Flavivirga sp. (97.233)	d__Bacteria;p__Bacteroidota;c__Bacteroidia;o__Flavobacteriales;f__Flavobacteriaceae;g__Flavivirga;s__	Bacteria;Bacteroidota;Bacteroidia;Flavobacteriales;Flavobacteriaceae;Flavivirga	Bacteria;Bacteroidota;Bacteroidia;Flavobacteriales;Flavobacteriaceae	Flavobacteriaceae	1	1	1	1
	752.fasta	23	1412_1	1412_2	No	96.431	1	high-quality	high-quality	Autumn	213.012	0.876276	Grateloupia sp. (R)	Macroalgae	uDG	DG	novel taxa	99.67	1.55	0	35.1171	0.03651	5.68687	92	1150515	236492	61813.8	4784	4734	5.7057	4799.84	92	1	3	1	49	1	1	1	Bacteria;Bacteroidota;Bacteroidia;Flavobacteriales;Flavobacteriaceae;Flavivirga	Bacteria;Bacteroidetes;Bacteroidia;Flavobacteriales;Flavobacteriaceae;Flavivirga;Flavivirga sp. (97.235)	d__Bacteria;p__Bacteroidota;c__Bacteroidia;o__Flavobacteriales;f__Flavobacteriaceae;g__Flavivirga;s__	Bacteria;Bacteroidota;Bacteroidia;Flavobacteriales;Flavobacteriaceae;Flavivirga	Bacteria;Bacteroidota;Bacteroidia;Flavobacteriales;Flavobacteriaceae	Flavobacteriaceae	1	1	1	1
	2-675-3Z.fasta	24	1412_1	1412_1	No	96.914	1	high-quality	high-quality	Winter	143.898	0.876012	Grateloupia sp. (R)	Macroalgae	uDG	DG	novel taxa	99.67	1.55	0	35.1283	0.0256643	5.48621	83	634558	477085	66098.9	4625	4566	5.50437	4640.31	83	1	3	1	38	1	1	1	Bacteria;Bacteroidota;Bacteroidia;Flavobacteriales;Flavobacteriaceae;Flavivirga	Bacteria;Bacteroidetes;Bacteroidia;Flavobacteriales;Flavobacteriaceae;Flavivirga;Flavivirga jejuensis (96.914)	d__Bacteria;p__Bacteroidota;c__Bacteroidia;o__Flavobacteriales;f__Flavobacteriaceae;g__Flavivirga;s__	Bacteria;Bacteroidota;Bacteroidia;Flavobacteriales;Flavobacteriaceae;Flavivirga	Bacteria;Bacteroidota;Bacteroidia;Flavobacteriales;Flavobacteriaceae	Flavobacteriaceae	1	1	1	1
	2-674-G.fasta	25	1412_1	1412_1	No	96.905	1	high-quality	high-quality	Winter	108.92	0.875937	Grateloupia sp. (R)	Macroalgae	uDG	DG	novel taxa	99.67	1.55	0	35.1263	0.0263442	5.48672	77	568940	369334	71256.1	4622	4568	5.50489	4637.3	77	1	3	1	38	1	1	1	Bacteria;Bacteroidota;Bacteroidia;Flavobacteriales;Flavobacteriaceae;Flavivirga	Bacteria;Bacteroidetes;Bacteroidia;Flavobacteriales;Flavobacteriaceae;Flavivirga;Flavivirga jejuensis (96.905)	d__Bacteria;p__Bacteroidota;c__Bacteroidia;o__Flavobacteriales;f__Flavobacteriaceae;g__Flavivirga;s__	Bacteria;Bacteroidota;Bacteroidia;Flavobacteriales;Flavobacteriaceae;Flavivirga	Bacteria;Bacteroidota;Bacteroidia;Flavobacteriales;Flavobacteriaceae	Flavobacteriaceae	1	1	1	1
	2-643-G.fasta	26	1412_1	1412_1	No	96.909	1	high-quality	high-quality	Winter	186.45	0.875976	Grateloupia sp. (R)	Macroalgae	uDG	DG	novel taxa	99.67	1.55	0	35.1261	0.0257778	5.48671	83	568940	369334	66104.9	4631	4573	5.50487	4646.33	83	1	3	1	38	1	1	1	Bacteria;Bacteroidota;Bacteroidia;Flavobacteriales;Flavobacteriaceae;Flavivirga	Bacteria;Bacteroidetes;Bacteroidia;Flavobacteriales;Flavobacteriaceae;Flavivirga;Flavivirga jejuensis (96.909)	d__Bacteria;p__Bacteroidota;c__Bacteroidia;o__Flavobacteriales;f__Flavobacteriaceae;g__Flavivirga;s__	Bacteria;Bacteroidota;Bacteroidia;Flavobacteriales;Flavobacteriaceae;Flavivirga	Bacteria;Bacteroidota;Bacteroidia;Flavobacteriales;Flavobacteriaceae	Flavobacteriaceae	1	1	1	1
	2-961.fasta	27	1428_0	1428_0	No	96.808	1	high-quality	high-quality	Winter	366.079	0.910397	Ulva sp. (L)	Macroalgae	uDG	DG	novel taxa	99.67	0.33	0	31.8716	0.0312981	3.75712	74	668764	177539	50771.9	3251	3214	3.76956	3261.76	74	1	3	1	37	1	1	1	Bacteria;Bacteroidota;Bacteroidia;Flavobacteriales;Flavobacteriaceae	Bacteria;Bacteroidetes;Bacteroidia;Flavobacteriales;Flavobacteriaceae;Algibacter;Algibacter sp. GY6 (98.029)	d__Bacteria;p__Bacteroidota;c__Bacteroidia;o__Flavobacteriales;f__Flavobacteriaceae;g__;s__	Bacteria;Bacteroidota;Bacteroidia;Flavobacteriales;Flavobacteriaceae;Algibacter	Bacteria;Bacteroidota;Bacteroidia;Flavobacteriales;Flavobacteriaceae	Flavobacteriaceae	1	1	1	1
	3-188-3Z.fasta	28	1429_0	1429_0	No	96.524	1	high-quality	high-quality	Spring	366.624	0.894303	Gelidium sp. (H)	Macroalgae	uDG	DG	novel taxa	99.67	0.24	0	31.8313	0.0244984	3.95933	91	576771	153675	43509.2	3463	3427	3.97244	3474.47	91	1	3	1	40	1	1	1	Bacteria;Bacteroidota;Bacteroidia;Flavobacteriales;Flavobacteriaceae;Algibacter	Bacteria;Bacteroidetes;Bacteroidia;Flavobacteriales;Flavobacteriaceae;Algibacter;Algibacter agarilyticus (96.524)	d__Bacteria;p__Bacteroidota;c__Bacteroidia;o__Flavobacteriales;f__Flavobacteriaceae;g__Algibacter_C;s__	Bacteria;Bacteroidota;Bacteroidia;Flavobacteriales;Flavobacteriaceae;Algibacter	Bacteria;Bacteroidota;Bacteroidia;Flavobacteriales;Flavobacteriaceae	Flavobacteriaceae	1	1	1	1
	2B1-7-55-J.fasta	29	1417_0	1417_0	No	100	0	high-quality	high-quality	Winter	323.134	0.907133	Saccharina sp. (B)	Macroalgae	KDG	DG	non-novel taxa	99.67	0.79	0	33.3386	0.0398651	4.66694	21	2138190	998408	222235	3815	3804	4.68239	3827.63	21	0	3	1	40	1	1	1	Bacteria;Bacteroidota;Bacteroidia;Flavobacteriales;Flavobacteriaceae;Algibacter	Bacteria;Bacteroidetes;Bacteroidia;Flavobacteriales;Flavobacteriaceae;Algibacter;Algibacter wandonensis (100)	d__Bacteria;p__Bacteroidota;c__Bacteroidia;o__Flavobacteriales;f__Flavobacteriaceae;g__Algibacter;s__Algibacter lectus	Bacteria;Bacteroidota;Bacteroidia;Flavobacteriales;Flavobacteriaceae;Algibacter	Bacteria;Bacteroidota;Bacteroidia;Flavobacteriales;Flavobacteriaceae	Flavobacteriaceae	1	1	1	1
	H2_Bin_Bin_107_1_1.fasta	30	1418_0	1418_0	#N/A	NA	#N/A	medium-quality	high-quality	Winter	#N/A	0.84181	Gelidium sp. (H)	Macroalgae	uMAG	MAG	novel taxa	92.06	0.1	0	30.9754	0.0125521	3.1519	194	89934	23059	16246.9	3224	3031	3.42374	3502.06	194	1	0	0	33	0	0	0	Bacteria;Bacteroidota;Bacteroidia;Flavobacteriales;Flavobacteriaceae;Algibacter	#N/A	d__Bacteria;p__Bacteroidota;c__Bacteroidia;o__Flavobacteriales;f__Flavobacteriaceae;g__Algibacter;s__	Bacteria;Bacteroidota;Bacteroidia;Flavobacteriales;Flavobacteriaceae;Algibacter	Bacteria;Bacteroidota;Bacteroidia;Flavobacteriales;Flavobacteriaceae	Flavobacteriaceae	1	1	1	1
	L1_Bin_MAXBIN__034_sub_1.fasta	31	1405_1	1405_1	#N/A	NA	#N/A	medium-quality	medium-quality	Autumn	#N/A	0.914184	Ulva sp. (L)	Macroalgae	uMAG	MAG	novel taxa	86.61	2.59	90	32.5819	0.0144329	2.00814	187	46222	13883	10738.7	1918	1780	2.3186	2214.52	187	0	1	0	27	0	0	1	Bacteria;Bacteroidota;Bacteroidia;Flavobacteriales;Flavobacteriaceae;Algibacter	#N/A	d__Bacteria;p__Bacteroidota;c__Bacteroidia;o__Flavobacteriales;f__Flavobacteriaceae;g__Algibacter_C;s__	Bacteria;Bacteroidota;Bacteroidia;Flavobacteriales;Flavobacteriaceae;Algibacter	Bacteria;Bacteroidota;Bacteroidia;Flavobacteriales;Flavobacteriaceae	Flavobacteriaceae	1	1	1	1
	L4_Bin_Bin_137_sub_1.fasta	32	1405_1	1405_3	#N/A	NA	#N/A	medium-quality	medium-quality	Summer	#N/A	0.909844	Ulva sp. (L)	Macroalgae	uMAG	MAG	novel taxa	87.3	3.36	12.5	32.5649	0.0135212	2.09287	162	52752	16033	12918.9	2001	1863	2.39733	2292.1	162	0	2	0	32	0	0	2	Bacteria;Bacteroidota;Bacteroidia;Flavobacteriales;Flavobacteriaceae;Algibacter	#N/A	d__Bacteria;p__Bacteroidota;c__Bacteroidia;o__Flavobacteriales;f__Flavobacteriaceae;g__Algibacter;s__	Bacteria;Bacteroidota;Bacteroidia;Flavobacteriales;Flavobacteriaceae;Algibacter	Bacteria;Bacteroidota;Bacteroidia;Flavobacteriales;Flavobacteriaceae	Flavobacteriaceae	1	1	1	1
	L3_Bin_Bin_44_sub_1.fasta	33	1405_1	1405_2	#N/A	NA	#N/A	medium-quality	medium-quality	Spring	#N/A	0.915569	Ulva sp. (L)	Macroalgae	uMAG	MAG	novel taxa	73.92	2.37	72.73	32.6281	0.0172021	1.77815	274	27501	7723	6489.59	1764	1546	2.4055	2386.36	274	0	1	0	25	0	0	1	Bacteria;Bacteroidota;Bacteroidia;Flavobacteriales;Flavobacteriaceae;Algibacter	#N/A	d__Bacteria;p__Bacteroidota;c__Bacteroidia;o__Flavobacteriales;f__Flavobacteriaceae;g__Algibacter;s__	Bacteria;Bacteroidota;Bacteroidia;Flavobacteriales;Flavobacteriaceae;Algibacter	Bacteria;Bacteroidota;Bacteroidia;Flavobacteriales;Flavobacteriaceae	Flavobacteriaceae	1	1	1	1
	2-1774-Z.fasta	34	1426_0	1426_0	No	99.926	0	high-quality	high-quality	Winter	132.246	0.926147	Seawater (S)	Seawater	uDG	DG	novel taxa	99.34	1.65	10	33.3752	0.038733	4.36019	21	989146	616930	207628	3627	3620	4.38916	3651.1	21	0	3	1	51	1	1	1	Bacteria;Bacteroidota;Bacteroidia;Flavobacteriales;Flavobacteriaceae;Seonamhaeicola	Bacteria;Bacteroidetes;Bacteroidia;Flavobacteriales;Flavobacteriaceae;Seonamhaeicola;Jejuia sp. Gy8 (97.057)	d__Bacteria;p__Bacteroidota;c__Bacteroidia;o__Flavobacteriales;f__Flavobacteriaceae;g__Seonamhaeicola;s__Seonamhaeicola maritimus	Bacteria;Bacteroidota;Bacteroidia;Flavobacteriales;Flavobacteriaceae;Seonamhaeicola	Bacteria;Bacteroidota;Bacteroidia;Flavobacteriales;Flavobacteriaceae	Flavobacteriaceae	1	1	1	1
	4-633-3Z.fasta	35	1432_1	1432_5	No	96.866	1	high-quality	high-quality	Summer	261.208	0.910508	Grateloupia sp. (R)	Macroalgae	uDG	DG	novel taxa	99.34	0.5	0	31.5957	0.0264142	4.31299	40	681548	260588	107825	3745	3734	4.34165	3769.88	40	0	3	1	38	1	1	1	Bacteria;Bacteroidota;Bacteroidia;Flavobacteriales;Flavobacteriaceae;Seonamhaeicola	Bacteria;Bacteroidetes;Bacteroidia;Flavobacteriales;Flavobacteriaceae;Aquimarina;uncultured bacterium (98.969)	d__Bacteria;p__Bacteroidota;c__Bacteroidia;o__Flavobacteriales;f__Flavobacteriaceae;g__Seonamhaeicola;s__	Bacteria;Bacteroidota;Bacteroidia;Flavobacteriales;Flavobacteriaceae;Aquimarina	Bacteria;Bacteroidota;Bacteroidia;Flavobacteriales;Flavobacteriaceae	Flavobacteriaceae	1	1	1	1
	2-872.fasta	36	1432_1	1432_4	No	97.797	1	high-quality	high-quality	Winter	158.477	0.911011	Grateloupia sp. (R)	Macroalgae	uDG	DG	novel taxa	99.01	0.33	0	31.6664	0.0299819	4.38617	46	560963	285528	95351.5	3798	3777	4.43003	3835.98	46	0	3	1	38	1	1	1	Bacteria;Bacteroidota;Bacteroidia;Flavobacteriales;Flavobacteriaceae;Seonamhaeicola	Bacteria;Bacteroidetes;Bacteroidia;Flavobacteriales;Flavobacteriaceae;Seonamhaeicola;Seonamhaeicola sp. B011 (97.645)	d__Bacteria;p__Bacteroidota;c__Bacteroidia;o__Flavobacteriales;f__Flavobacteriaceae;g__Seonamhaeicola;s__	Bacteria;Bacteroidota;Bacteroidia;Flavobacteriales;Flavobacteriaceae;Seonamhaeicola	Bacteria;Bacteroidota;Bacteroidia;Flavobacteriales;Flavobacteriaceae	Flavobacteriaceae	1	1	1	1
	474.fasta	37	1432_1	1432_1	No	98.045	1	high-quality	high-quality	Autumn	195.565	0.908555	Grateloupia sp. (R)	Macroalgae	uDG	DG	novel taxa	98.68	0.72	0	31.782	0.03409	4.40951	66	707528	249881	66810.8	3773	3742	4.46849	3823.47	66	0	3	1	38	1	1	1	Bacteria;Bacteroidota;Bacteroidia;Flavobacteriales;Flavobacteriaceae;Seonamhaeicola	Bacteria;Bacteroidetes;Bacteroidia;Flavobacteriales;Flavobacteriaceae;Seonamhaeicola;Seonamhaeicola sp. B011 (98.045)	d__Bacteria;p__Bacteroidota;c__Bacteroidia;o__Flavobacteriales;f__Flavobacteriaceae;g__Seonamhaeicola;s__	Bacteria;Bacteroidota;Bacteroidia;Flavobacteriales;Flavobacteriaceae;Seonamhaeicola	Bacteria;Bacteroidota;Bacteroidia;Flavobacteriales;Flavobacteriaceae	Flavobacteriaceae	1	1	1	1
	788.fasta	38	1432_1	1432_1	No	97.067	1	high-quality	high-quality	Autumn	375.288	0.908142	Grateloupia sp. (R)	Macroalgae	uDG	DG	novel taxa	98.68	0.72	0	31.7261	0.0307608	4.36893	70	711539	249885	62413.4	3737	3701	4.42738	3786.99	70	0	3	1	38	1	1	1	Bacteria;Bacteroidota;Bacteroidia;Flavobacteriales;Flavobacteriaceae;Seonamhaeicola	Bacteria;Bacteroidetes;Bacteroidia;Flavobacteriales;Flavobacteriaceae;Seonamhaeicola;Seonamhaeicola sp. B011 (97.067)	d__Bacteria;p__Bacteroidota;c__Bacteroidia;o__Flavobacteriales;f__Flavobacteriaceae;g__Seonamhaeicola;s__	Bacteria;Bacteroidota;Bacteroidia;Flavobacteriales;Flavobacteriaceae;Seonamhaeicola	Bacteria;Bacteroidota;Bacteroidia;Flavobacteriales;Flavobacteriaceae	Flavobacteriaceae	1	1	1	1
	512_1.fasta	39	1432_1	1432_3	No	98.8	0	high-quality	high-quality	Autumn	175.797	0.908613	Grateloupia sp. (R)	Macroalgae	uDG	DG	novel taxa	98.02	0.57	20	31.6858	0.0318921	4.36613	84	226121	85140	51977.8	3819	3792	4.45433	3896.14	84	0	4	1	38	1	2	1	Bacteria;Bacteroidota;Bacteroidia;Flavobacteriales;Flavobacteriaceae;Seonamhaeicola	Bacteria;Bacteroidetes;Bacteroidia;Flavobacteriales;Flavobacteriaceae;Seonamhaeicola;Seonamhaeicola sp. S2-3 (98.921)	d__Bacteria;p__Bacteroidota;c__Bacteroidia;o__Flavobacteriales;f__Flavobacteriaceae;g__Seonamhaeicola;s__	Bacteria;Bacteroidota;Bacteroidia;Flavobacteriales;Flavobacteriaceae;Seonamhaeicola	Bacteria;Bacteroidota;Bacteroidia;Flavobacteriales;Flavobacteriaceae	Flavobacteriaceae	1	1	1	1
	743.fasta	40	1432_1	1432_2	No	97.669	1	high-quality	high-quality	Autumn	206.694	0.908245	Grateloupia sp. (R)	Macroalgae	uDG	DG	novel taxa	99.34	0.39	0	31.7053	0.0335247	4.44097	133	365016	143958	33390.7	3862	3810	4.47047	3887.66	133	0	3	1	40	1	1	1	Bacteria;Bacteroidota;Bacteroidia;Flavobacteriales;Flavobacteriaceae;Seonamhaeicola	Bacteria;Bacteroidetes;Bacteroidia;Flavobacteriales;Flavobacteriaceae;Seonamhaeicola;Seonamhaeicola sp. B011 (97.664)	d__Bacteria;p__Bacteroidota;c__Bacteroidia;o__Flavobacteriales;f__Flavobacteriaceae;g__Seonamhaeicola;s__	Bacteria;Bacteroidota;Bacteroidia;Flavobacteriales;Flavobacteriaceae;Seonamhaeicola	Bacteria;Bacteroidota;Bacteroidia;Flavobacteriales;Flavobacteriaceae	Flavobacteriaceae	1	1	1	1
	4-125_1.fasta	41	1432_1	1432_2	No	97.492	1	medium-quality	high-quality	Summer	161.445	0.908748	Gelidium sp. (H)	Macroalgae	uDG	DG	novel taxa	99.34	0.39	0	31.7184	0.0341373	4.44223	115	365449	165247	38628.1	3846	3822	4.47174	3871.55	115	0	2	1	37	1	0	1	Bacteria;Bacteroidota;Bacteroidia;Flavobacteriales;Flavobacteriaceae;Seonamhaeicola	Bacteria;Bacteroidetes;Bacteroidia;Flavobacteriales;Flavobacteriaceae;Seonamhaeicola;Seonamhaeicola sp. B011 (97.492)	d__Bacteria;p__Bacteroidota;c__Bacteroidia;o__Flavobacteriales;f__Flavobacteriaceae;g__Seonamhaeicola;s__	Bacteria;Bacteroidota;Bacteroidia;Flavobacteriales;Flavobacteriaceae;Seonamhaeicola	Bacteria;Bacteroidota;Bacteroidia;Flavobacteriales;Flavobacteriaceae	Flavobacteriaceae	1	1	1	1
	710.fasta	42	1433_0	1433_0	No	95.519	1	high-quality	high-quality	Autumn	201.374	0.870097	Grateloupia sp. (R)	Macroalgae	uDG	DG	novel taxa	98.9	0.99	0	32.1609	0.0202001	4.68698	140	354745	90645	33478.4	3981	3941	4.73911	4025.28	140	1	3	1	38	1	1	1	Bacteria;Bacteroidota;Bacteroidia;Flavobacteriales;Flavobacteriaceae;Jejuia	Bacteria;Bacteroidetes;Bacteroidia;Flavobacteriales;Flavobacteriaceae;Algibacter;Algibacter lectus (95.613)	d__Bacteria;p__Bacteroidota;c__Bacteroidia;o__Flavobacteriales;f__Flavobacteriaceae;g__Jejuia;s__	Bacteria;Bacteroidota;Bacteroidia;Flavobacteriales;Flavobacteriaceae;Algibacter	Bacteria;Bacteroidota;Bacteroidia;Flavobacteriales;Flavobacteriaceae	Flavobacteriaceae	1	1	1	1
	L4_Bin_Bin_107_sub_2.fasta	43	1407_0	1407_0	#N/A	NA	#N/A	medium-quality	medium-quality	Summer	#N/A	0.905107	Ulva sp. (L)	Macroalgae	uMAG	MAG	novel taxa	89.94	2.54	55	33.7622	0.0121409	2.71439	136	89143	30785	19958.8	2472	2386	3.018	2748.5	136	0	1	1	33	1	0	0	Bacteria;Bacteroidota;Bacteroidia;Flavobacteriales;Flavobacteriaceae;Jejuia	Bacteria;Bacteroidota;Bacteroidia;Flavobacteriales;Flavobacteriaceae;Gilvibacter (95.745)	d__Bacteria;p__Bacteroidota;c__Bacteroidia;o__Flavobacteriales;f__Flavobacteriaceae;g__Jejuia;s__	Bacteria;Bacteroidota;Bacteroidia;Flavobacteriales;Flavobacteriaceae;Gilvibacter	Bacteria;Bacteroidota;Bacteroidia;Flavobacteriales;Flavobacteriaceae	Flavobacteriaceae	1	1	1	1
	4-544.fasta	44	1406_0	1406_0	No	95.891	1	high-quality	high-quality	Summer	318.52	0.919455	Grateloupia sp. (R)	Macroalgae	uDG	DG	novel taxa	99.34	0.25	0	32.9659	0.0472171	4.54543	36	1174376	775299	126262	3902	3879	4.57563	3927.92	36	0	3	1	55	1	1	1	Bacteria;Bacteroidota;Bacteroidia;Flavobacteriales;Flavobacteriaceae;Jejuia	Bacteria;Bacteroidetes;Bacteroidia;Flavobacteriales;Flavobacteriaceae;Maribacter;Maribacter sp. JJ2108 (98.08)	d__Bacteria;p__Bacteroidota;c__Bacteroidia;o__Flavobacteriales;f__Flavobacteriaceae;g__Jejuia;s__	Bacteria;Bacteroidota;Bacteroidia;Flavobacteriales;Flavobacteriaceae;Maribacter	Bacteria;Bacteroidota;Bacteroidia;Flavobacteriales;Flavobacteriaceae	Flavobacteriaceae	1	1	1	1
	136.fasta	45	1446_1	1446_1	No	96.327	1	high-quality	high-quality	Autumn	408.511	0.881011	Gelidium sp. (H)	Macroalgae	uDG	DG	novel taxa	97.69	0	0	34.5265	0.0311356	3.65309	135	209154	95529	27059.9	3226	3167	3.73947	3302.28	135	0	3	1	36	1	1	1	Bacteria;Bacteroidota;Bacteroidia;Flavobacteriales;Flavobacteriaceae;Jejuia	Bacteria;Bacteroidetes;Bacteroidia;Flavobacteriales;Flavobacteriaceae;Algibacter;Algibacter aestuarii (96.356)	d__Bacteria;p__Bacteroidota;c__Bacteroidia;o__Flavobacteriales;f__Flavobacteriaceae;g__Jejuia;s__	Bacteria;Bacteroidota;Bacteroidia;Flavobacteriales;Flavobacteriaceae;Algibacter	Bacteria;Bacteroidota;Bacteroidia;Flavobacteriales;Flavobacteriaceae	Flavobacteriaceae	1	1	1	1
	4-2026-3Z.fasta	46	1446_1	1446_2	No	96.182	1	high-quality	high-quality	Summer	410.588	0.877622	Saccharina sp. (B)	Macroalgae	uDG	DG	novel taxa	97.69	0.66	0	34.4841	0.030751	3.83998	101	319044	174202	38019.6	3394	3358	3.93078	3474.26	101	1	3	1	43	1	1	1	Bacteria;Bacteroidota;Bacteroidia;Flavobacteriales;Flavobacteriaceae;Jejuia	Bacteria;Bacteroidetes;Bacteroidia;Flavobacteriales;Flavobacteriaceae;Algibacter;Algibacter aestuarii (96.182)	d__Bacteria;p__Bacteroidota;c__Bacteroidia;o__Flavobacteriales;f__Flavobacteriaceae;g__Jejuia;s__	Bacteria;Bacteroidota;Bacteroidia;Flavobacteriales;Flavobacteriaceae;Algibacter	Bacteria;Bacteroidota;Bacteroidia;Flavobacteriales;Flavobacteriaceae	Flavobacteriaceae	1	1	1	1
	L1_Bin_Bin_90_1.fasta	47	1447_1	1447_2	#N/A	NA	#N/A	medium-quality	medium-quality	Autumn	#N/A	0.885112	Ulva sp. (L)	Macroalgae	uMAG	MAG	novel taxa	87.72	1.77	10	35.9815	0.0153883	3.06383	236	85571	17997	12982.3	2748	2596	3.49274	3132.69	236	0	1	1	35	0	0	1	Bacteria;Bacteroidota;Bacteroidia;Flavobacteriales;Flavobacteriaceae;Jejuia	#N/A	d__Bacteria;p__Bacteroidota;c__Bacteroidia;o__Flavobacteriales;f__Flavobacteriaceae;g__Jejuia;s__	Bacteria;Bacteroidota;Bacteroidia;Flavobacteriales;Flavobacteriaceae;Jejuia	Bacteria;Bacteroidota;Bacteroidia;Flavobacteriales;Flavobacteriaceae	Flavobacteriaceae	1	1	1	1
	139.fasta	48	1447_1	1447_2	No	96.213	1	high-quality	high-quality	Autumn	282.22	0.872845	Gelidium sp. (H)	Macroalgae	uDG	DG	novel taxa	97.89	1.55	0	35.5116	0.0473123	4.34278	123	846367	273981	35307.2	3795	3727	4.43639	3876.8	123	1	4	1	43	1	2	1	Bacteria;Bacteroidota;Bacteroidia;Flavobacteriales;Flavobacteriaceae;Jejuia	Bacteria;Bacteroidetes;Bacteroidia;Flavobacteriales;Flavobacteriaceae;Algibacter;Cytophaga sp. I-1856 (97.331)	d__Bacteria;p__Bacteroidota;c__Bacteroidia;o__Flavobacteriales;f__Flavobacteriaceae;g__Jejuia;s__	Bacteria;Bacteroidota;Bacteroidia;Flavobacteriales;Flavobacteriaceae;Algibacter	Bacteria;Bacteroidota;Bacteroidia;Flavobacteriales;Flavobacteriaceae	Flavobacteriaceae	1	1	1	1
	926.fasta	49	1447_1	1447_1	No	95.562	1	high-quality	high-quality	Autumn	407.186	0.875225	Ulva sp. (L)	Macroalgae	uDG	DG	novel taxa	97.89	1.06	0	35.3865	0.0434642	4.23225	74	479065	220991	57192.5	3622	3582	4.32347	3700.07	74	0	3	1	44	1	1	1	Bacteria;Bacteroidota;Bacteroidia;Flavobacteriales;Flavobacteriaceae;Jejuia	Bacteria;Bacteroidetes;Bacteroidia;Flavobacteriales;Flavobacteriaceae;Algibacter;Algibacter pectinivorans (95.146)	d__Bacteria;p__Bacteroidota;c__Bacteroidia;o__Flavobacteriales;f__Flavobacteriaceae;g__Jejuia;s__	Bacteria;Bacteroidota;Bacteroidia;Flavobacteriales;Flavobacteriaceae;Algibacter	Bacteria;Bacteroidota;Bacteroidia;Flavobacteriales;Flavobacteriaceae	Flavobacteriaceae	1	1	1	1
	4-2040.fasta	50	1447_1	1447_1	No	95.727	1	medium-quality	high-quality	Summer	246.662	0.875678	Saccharina sp. (B)	Macroalgae	uDG	DG	novel taxa	97.89	1.07	0	35.4399	0.0387246	4.27583	92	470524	213361	46476.4	3676	3630	4.368	3755.24	92	0	2	1	44	1	0	1	Bacteria;Bacteroidota;Bacteroidia;Flavobacteriales;Flavobacteriaceae;Jejuia	Bacteria;Bacteroidetes;Bacteroidia;Flavobacteriales;Flavobacteriaceae;Algibacter;Cytophaga sp. I-1856 (96.31)	d__Bacteria;p__Bacteroidota;c__Bacteroidia;o__Flavobacteriales;f__Flavobacteriaceae;g__Jejuia;s__	Bacteria;Bacteroidota;Bacteroidia;Flavobacteriales;Flavobacteriaceae;Algibacter	Bacteria;Bacteroidota;Bacteroidia;Flavobacteriales;Flavobacteriaceae	Flavobacteriaceae	1	1	1	1
	L4_Bin_MAXBIN__022_1.fasta	51	1447_1	1447_2	#N/A	NA	#N/A	medium-quality	medium-quality	Summer	#N/A	0.88407	Ulva sp. (L)	Macroalgae	uMAG	MAG	novel taxa	59.26	1.16	25	36.15	0.0145124	2.34528	159	67305	23097	14750.2	2071	1944	3.95762	3494.77	159	0	1	0	26	0	0	1	Bacteria;Bacteroidota;Bacteroidia;Flavobacteriales;Flavobacteriaceae;Jejuia	#N/A	d__Bacteria;p__Bacteroidota;c__Bacteroidia;o__Flavobacteriales;f__Flavobacteriaceae;g__Jejuia;s__	Bacteria;Bacteroidota;Bacteroidia;Flavobacteriales;Flavobacteriaceae;Jejuia	Bacteria;Bacteroidota;Bacteroidia;Flavobacteriales;Flavobacteriaceae	Flavobacteriaceae	1	1	1	1
	2B12100.fasta	52	1442_0	1442_0	No	98.453	1	high-quality	high-quality	Winter	360.726	0.889452	Saccharina sp. (B)	Macroalgae	uDG	DG	novel taxa	99.01	1.65	0	32.0473	0.0317327	4.34226	92	723238	387665	47198.5	3724	3688	4.38568	3761.24	92	1	3	1	44	1	1	1	Bacteria;Bacteroidota;Bacteroidia;Flavobacteriales;Flavobacteriaceae;Formosa	Bacteria;Bacteroidetes;Bacteroidia;Flavobacteriales;Flavobacteriaceae;Formosa;Formosa sp. Sl14 (99.017)	d__Bacteria;p__Bacteroidota;c__Bacteroidia;o__Flavobacteriales;f__Flavobacteriaceae;g__Formosa;s__	Bacteria;Bacteroidota;Bacteroidia;Flavobacteriales;Flavobacteriaceae;Formosa	Bacteria;Bacteroidota;Bacteroidia;Flavobacteriales;Flavobacteriaceae	Flavobacteriaceae	1	1	1	1
	YR26-21-1-G.fasta	53	1443_0	1443_0	No	98.901	0	high-quality	high-quality	Winter	303.295	0.899719	Grateloupia sp. (R)	Macroalgae	uDG	DG	novel taxa	99.67	0.16	0	32.8756	0.0404028	4.07346	61	1051219	493247	66778	3641	3615	4.08694	3653.06	61	0	3	1	39	1	1	1	Bacteria;Bacteroidota;Bacteroidia;Flavobacteriales;Flavobacteriaceae	Bacteria;Bacteroidetes;Bacteroidia;Flavobacteriales;Flavobacteriaceae;Lacinutrix;Lacinutrix sp. SS13.25 (99.195)	d__Bacteria;p__Bacteroidota;c__Bacteroidia;o__Flavobacteriales;f__Flavobacteriaceae;g__Oceanihabitans;s__	Bacteria;Bacteroidota;Bacteroidia;Flavobacteriales;Flavobacteriaceae	Bacteria;Bacteroidota;Bacteroidia;Flavobacteriales;Flavobacteriaceae	Flavobacteriaceae	1	1	1	1
	S3_Bin_Bin_31_1.fasta	54	1438_0	1438_0	#N/A	NA	#N/A	medium-quality	high-quality	Spring	#N/A	0.893606	Seawater (S)	Seawater	uMAG	MAG	novel taxa	97.77	1.6	66.67	30.322	0.00954566	2.26305	65	168902	50969	34816.2	2076	2045	2.31467	2123.35	65	0	1	1	31	1	0	0	Bacteria;Bacteroidota;Bacteroidia;Flavobacteriales;Flavobacteriaceae	Bacteria;Bacteroidota;Bacteroidia;Flavobacteriales;Flavobacteriaceae;NS2b (95.087)	d__Bacteria;p__Bacteroidota;c__Bacteroidia;o__Flavobacteriales;f__Flavobacteriaceae;g__Aurantibacter;s__	Bacteria;Bacteroidota;Bacteroidia;Flavobacteriales;Flavobacteriaceae;NS2b	Bacteria;Bacteroidota;Bacteroidia;Flavobacteriales;Flavobacteriaceae	Flavobacteriaceae	1	1	1	1
	3-1770-Z.fasta	55	1436_0	1436_0	No	98.961	0	high-quality	high-quality	Spring	317.214	0.915658	Seawater (S)	Seawater	uDG	DG	novel taxa	99.67	0.33	0	31.9992	0.0342608	3.04256	43	505911	310173	70757.2	2783	2763	3.05263	2792.21	43	0	3	1	37	1	1	1	Bacteria;Bacteroidota;Bacteroidia;Flavobacteriales;Flavobacteriaceae;Olleya	Bacteria;Bacteroidetes;Bacteroidia;Flavobacteriales;Flavobacteriaceae;Olleya;uncultured Bacteroidetes bacterium (98.272)	d__Bacteria;p__Bacteroidota;c__Bacteroidia;o__Flavobacteriales;f__Flavobacteriaceae;g__Olleya;s__	Bacteria;Bacteroidota;Bacteroidia;Flavobacteriales;Flavobacteriaceae;Olleya	Bacteria;Bacteroidota;Bacteroidia;Flavobacteriales;Flavobacteriaceae	Flavobacteriaceae	1	1	1	1
	4-448.fasta	56	1437_0	1437_0	No	98.873	0	high-quality	high-quality	Summer	377.49	0.911967	Grateloupia sp. (R)	Macroalgae	KDG	DG	non-novel taxa	99.67	0.17	0	31.1032	0.0292487	3.5211	83	462818	156349	42423	3215	3172	3.53276	3225.64	83	0	3	1	36	1	1	1	Bacteria;Bacteroidota;Bacteroidia;Flavobacteriales;Flavobacteriaceae;Olleya	Bacteria;Bacteroidetes;Bacteroidia;Flavobacteriales;Flavobacteriaceae;Olleya;Olleya sp. ITB9 (99.296)	d__Bacteria;p__Bacteroidota;c__Bacteroidia;o__Flavobacteriales;f__Flavobacteriaceae;g__Olleya;s__Olleya sp000518525	Bacteria;Bacteroidota;Bacteroidia;Flavobacteriales;Flavobacteriaceae;Olleya	Bacteria;Bacteroidota;Bacteroidia;Flavobacteriales;Flavobacteriaceae	Flavobacteriaceae	1	1	1	1
	3-2084.fasta	57	1435_1	1435_3	GCM10016763.fasta	96.691	1	high-quality	high-quality	Spring	412.585	0.914129	Saccharina sp. (B)	Macroalgae	KDG	DG	non-novel taxa	99.67	0	0	32.8619	0.0396436	3.49759	34	1252097	688136	102870	3160	3137	3.50917	3170.46	34	0	3	1	38	1	1	1	Bacteria;Bacteroidota;Bacteroidia;Flavobacteriales;Flavobacteriaceae;Olleya	Bacteria;Bacteroidetes;Bacteroidia;Flavobacteriales;Flavobacteriaceae;Tenacibaculum;uncultured Tenacibaculum sp. (96.912)	d__Bacteria;p__Bacteroidota;c__Bacteroidia;o__Flavobacteriales;f__Flavobacteriaceae;g__Olleya;s__Olleya namhaensis	Bacteria;Bacteroidota;Bacteroidia;Flavobacteriales;Flavobacteriaceae;Tenacibaculum	Bacteria;Bacteroidota;Bacteroidia;Flavobacteriales;Flavobacteriaceae	Flavobacteriaceae	1	1	1	1
	2-1847.fasta	58	1435_1	1435_1	GCM10016763.fasta	99.859	0	high-quality	high-quality	Winter	161.971	0.912717	Seawater (S)	Seawater	KDG	DG	non-novel taxa	99.67	0.05	0	32.7227	0.0332488	3.48202	80	536455	309738	43525.2	3203	3169	3.49355	3213.6	80	0	3	1	38	1	1	1	Bacteria;Bacteroidota;Bacteroidia;Flavobacteriales;Flavobacteriaceae;Olleya	Bacteria;Bacteroidetes;Bacteroidia;Flavobacteriales;Flavobacteriaceae;Olleya;Olleya namhaensis (99.859)	d__Bacteria;p__Bacteroidota;c__Bacteroidia;o__Flavobacteriales;f__Flavobacteriaceae;g__Olleya;s__Olleya namhaensis	Bacteria;Bacteroidota;Bacteroidia;Flavobacteriales;Flavobacteriaceae;Olleya	Bacteria;Bacteroidota;Bacteroidia;Flavobacteriales;Flavobacteriaceae	Flavobacteriaceae	1	1	1	1
	2B2-16.fasta	59	1435_1	1435_2	GCM10016763.fasta	99.562	0	high-quality	high-quality	Winter	281.992	0.913483	Saccharina sp. (B)	Macroalgae	KDG	DG	non-novel taxa	99.67	0.05	0	32.6878	0.0342067	3.39669	61	480793	280582	55683.5	3082	3054	3.40794	3092.2	61	0	3	1	38	1	1	1	Bacteria;Bacteroidota;Bacteroidia;Flavobacteriales;Flavobacteriaceae;Olleya	Bacteria;Bacteroidetes;Bacteroidia;Flavobacteriales;Flavobacteriaceae;Olleya;Olleya namhaensis (99.562)	d__Bacteria;p__Bacteroidota;c__Bacteroidia;o__Flavobacteriales;f__Flavobacteriaceae;g__Olleya;s__Olleya namhaensis	Bacteria;Bacteroidota;Bacteroidia;Flavobacteriales;Flavobacteriaceae;Olleya	Bacteria;Bacteroidota;Bacteroidia;Flavobacteriales;Flavobacteriaceae	Flavobacteriaceae	1	1	1	1
	R1_R1_Bin_Bin_212_sub.fasta	60	1449_0	1449_0	#N/A	NA	#N/A	medium-quality	high-quality	Autumn	#N/A	0.875649	Grateloupia sp. (R)	Macroalgae	uMAG	MAG	novel taxa	95.3	1.67	62.5	33.4722	0.0166677	3.53668	362	45272	13090	9769.82	3088	2834	3.7111	3240.29	362	0	1	1	33	0	0	1	Bacteria;Bacteroidota;Bacteroidia;Flavobacteriales;Flavobacteriaceae	#N/A	d__Bacteria;p__Bacteroidota;c__Bacteroidia;o__Flavobacteriales;f__Flavobacteriaceae;g__;s__	Bacteria;Bacteroidota;Bacteroidia;Flavobacteriales;Flavobacteriaceae	Bacteria;Bacteroidota;Bacteroidia;Flavobacteriales;Flavobacteriaceae	Flavobacteriaceae	1	1	1	1
	H3_Bin_METABAT__83_1_1.fasta	61	1448_0	1448_0	#N/A	NA	#N/A	medium-quality	high-quality	Spring	#N/A	0.879115	Gelidium sp. (H)	Macroalgae	uMAG	MAG	novel taxa	95.75	1.18	44.44	31.1341	0.0114544	4.31702	130	106926	53407	33207.8	3793	3745	4.50864	3961.36	130	0	0	1	32	0	0	0	Bacteria;Bacteroidota;Bacteroidia;Flavobacteriales;Flavobacteriaceae	#N/A	d__Bacteria;p__Bacteroidota;c__Bacteroidia;o__Flavobacteriales;f__Flavobacteriaceae;g__;s__	Bacteria;Bacteroidota;Bacteroidia;Flavobacteriales;Flavobacteriaceae	Bacteria;Bacteroidota;Bacteroidia;Flavobacteriales;Flavobacteriaceae	Flavobacteriaceae	1	1	1	1
	2-583A.fasta	62	1440_0	1440_0	No	96.721	1	high-quality	high-quality	Winter	234.278	0.907407	Grateloupia sp. (R)	Macroalgae	uDG	DG	novel taxa	99.67	0.72	0	31.6978	0.0372635	5.06095	87	498006	197072	58171.9	4291	4258	5.07771	4305.21	87	0	3	1	60	1	1	1	Bacteria;Bacteroidota;Bacteroidia;Flavobacteriales;Flavobacteriaceae	Bacteria;Bacteroidetes;Bacteroidia;Flavobacteriales;Flavobacteriaceae;Flavirhabdus;Flavobacteriaceae bacterium LPK5 (99.03)	d__Bacteria;p__Bacteroidota;c__Bacteroidia;o__Flavobacteriales;f__Flavobacteriaceae;g__;s__	Bacteria;Bacteroidota;Bacteroidia;Flavobacteriales;Flavobacteriaceae	Bacteria;Bacteroidota;Bacteroidia;Flavobacteriales;Flavobacteriaceae	Flavobacteriaceae	1	1	1	1
	1139.fasta	63	1444_0	1444_0	No	96.056	1	high-quality	high-quality	Autumn	312.398	0.896102	Ulva sp. (L)	Macroalgae	uDG	DG	novel taxa	99.61	1.63	0	37.1529	0.0543229	4.95962	133	667640	175758	37290.4	4384	4286	4.97904	4401.16	133	0	3	1	56	1	1	1	Bacteria;Bacteroidota;Bacteroidia;Flavobacteriales;Flavobacteriaceae;Bizionia	Bacteria;Bacteroidetes;Bacteroidia;Flavobacteriales;Flavobacteriaceae;Lacinutrix;Lacinutrix sp. 5H-3-7-4 (96.62)	d__Bacteria;p__Bacteroidota;c__Bacteroidia;o__Flavobacteriales;f__Flavobacteriaceae;g__Bizionia;s__	Bacteria;Bacteroidota;Bacteroidia;Flavobacteriales;Flavobacteriaceae;Lacinutrix	Bacteria;Bacteroidota;Bacteroidia;Flavobacteriales;Flavobacteriaceae	Flavobacteriaceae	1	1	1	1
	2-830.fasta	64	1441_0	1441_0	No	98.095	1	high-quality	high-quality	Winter	366.728	0.914537	Grateloupia sp. (R)	Macroalgae	uDG	DG	novel taxa	99.67	0.44	0	30.3911	0.0317692	4.5673	130	604155	229331	35133.1	4083	4031	4.58242	4096.52	130	0	3	1	57	1	1	1	Bacteria;Bacteroidota;Bacteroidia;Flavobacteriales;Flavobacteriaceae;Lacinutrix	Bacteria;Bacteroidetes;Bacteroidia;Flavobacteriales;Flavobacteriaceae;Lacinutrix;Lacinutrix sp. MAB-07 (98.095)	d__Bacteria;p__Bacteroidota;c__Bacteroidia;o__Flavobacteriales;f__Flavobacteriaceae;g__Lacinutrix;s__	Bacteria;Bacteroidota;Bacteroidia;Flavobacteriales;Flavobacteriaceae;Lacinutrix	Bacteria;Bacteroidota;Bacteroidia;Flavobacteriales;Flavobacteriaceae	Flavobacteriaceae	1	1	1	1
	2-990-J.fasta	65	1434_1	1434_2	No	99.926	0	high-quality	high-quality	Winter	327.153	0.906732	Ulva sp. (L)	Macroalgae	uDG	DG	novel taxa	99.67	0	0	31.6244	0.0455606	3.50009	41	712195	337015	85368	3143	3133	3.51168	3153.41	41	0	3	1	37	1	1	1	Bacteria;Bacteroidota;Bacteroidia;Flavobacteriales;Flavobacteriaceae;Lacinutrix	Bacteria;Bacteroidetes;Bacteroidia;Flavobacteriales;Flavobacteriaceae;Lacinutrix;Lacinutrix mariniflava (99.926)	d__Bacteria;p__Bacteroidota;c__Bacteroidia;o__Flavobacteriales;f__Flavobacteriaceae;g__Lacinutrix;s__	Bacteria;Bacteroidota;Bacteroidia;Flavobacteriales;Flavobacteriaceae;Lacinutrix	Bacteria;Bacteroidota;Bacteroidia;Flavobacteriales;Flavobacteriaceae	Flavobacteriaceae	1	1	1	1
	2-868.fasta	66	1434_1	1434_1	No	99.779	0	high-quality	high-quality	Winter	454.413	0.907236	Grateloupia sp. (R)	Macroalgae	uDG	DG	novel taxa	99.67	0	0	31.6652	0.0406022	3.50355	44	695060	373799	79626.1	3158	3146	3.51515	3168.46	44	0	3	1	37	1	1	1	Bacteria;Bacteroidota;Bacteroidia;Flavobacteriales;Flavobacteriaceae;Lacinutrix	Bacteria;Bacteroidetes;Bacteroidia;Flavobacteriales;Flavobacteriaceae;Lacinutrix;Lacinutrix mariniflava (99.779)	d__Bacteria;p__Bacteroidota;c__Bacteroidia;o__Flavobacteriales;f__Flavobacteriaceae;g__Lacinutrix;s__	Bacteria;Bacteroidota;Bacteroidia;Flavobacteriales;Flavobacteriaceae;Lacinutrix	Bacteria;Bacteroidota;Bacteroidia;Flavobacteriales;Flavobacteriaceae	Flavobacteriaceae	1	1	1	1
	YR2-1-20-J.fasta	67	1439_0	1439_0	No	99.332	0	high-quality	high-quality	Winter	431.227	0.931012	Grateloupia sp. (R)	Macroalgae	uDG	DG	novel taxa	99.5	0	0	33.3867	0.078103	3.15742	26	772589	638663	121439	2929	2915	3.17328	2943.72	26	0	3	1	36	1	1	1	Bacteria;Bacteroidota;Bacteroidia;Flavobacteriales;Flavobacteriaceae;Winogradskyella	Bacteria;Bacteroidetes;Bacteroidia;Flavobacteriales;Flavobacteriaceae;Winogradskyella;Winogradskyella sp. (99.332)	d__Bacteria;p__Bacteroidota;c__Bacteroidia;o__Flavobacteriales;f__Flavobacteriaceae;g__Winogradskyella;s__	Bacteria;Bacteroidota;Bacteroidia;Flavobacteriales;Flavobacteriaceae;Winogradskyella	Bacteria;Bacteroidota;Bacteroidia;Flavobacteriales;Flavobacteriaceae	Flavobacteriaceae	1	1	1	1
	3-1016.fasta	68	1458_0	1458_0	No	100	0	high-quality	high-quality	Spring	245.932	0.92809	Ulva sp. (L)	Macroalgae	uDG	DG	novel taxa	99.67	0.66	0	32.7775	0.037042	4.11357	33	1823383	558934	124654	3632	3611	4.12719	3644.03	33	0	3	1	44	1	1	1	Bacteria;Bacteroidota;Bacteroidia;Flavobacteriales;Flavobacteriaceae;Winogradskyella	Bacteria;Bacteroidetes;Bacteroidia;Flavobacteriales;Flavobacteriaceae;Winogradskyella;Winogradskyella pulchriflava (98.571)	d__Bacteria;p__Bacteroidota;c__Bacteroidia;o__Flavobacteriales;f__Flavobacteriaceae;g__Winogradskyella;s__	Bacteria;Bacteroidota;Bacteroidia;Flavobacteriales;Flavobacteriaceae;Winogradskyella	Bacteria;Bacteroidota;Bacteroidia;Flavobacteriales;Flavobacteriaceae	Flavobacteriaceae	1	1	1	1
	4-2107-3Z.fasta	69	1456_0	1456_0	No	88.015	2	high-quality	high-quality	Summer	286.51	0.915511	Saccharina sp. (B)	Macroalgae	uDG	DG	novel taxa	99.34	0.17	0	32.2418	0.0308656	3.88362	46	793130	382370	84426.4	3446	3432	3.90942	3468.89	46	0	3	1	35	1	1	1	Bacteria;Bacteroidota;Bacteroidia;Flavobacteriales;Flavobacteriaceae;Winogradskyella	Bacteria;Bacteroidetes;Bacteroidia;Flavobacteriales;Flavobacteriaceae;Winogradskyella;Arctic sea ice associated bacterium ARK10007 (87.794)	d__Bacteria;p__Bacteroidota;c__Bacteroidia;o__Flavobacteriales;f__Flavobacteriaceae;g__Winogradskyella;s__	Bacteria;Bacteroidota;Bacteroidia;Flavobacteriales;Flavobacteriaceae;Winogradskyella	Bacteria;Bacteroidota;Bacteroidia;Flavobacteriales;Flavobacteriaceae	Flavobacteriaceae	1	1	1	1
	3-713-3Z.fasta	70	1455_0	1455_0	No	99.196	0	high-quality	high-quality	Spring	298.841	0.911078	Grateloupia sp. (R)	Macroalgae	uDG	DG	novel taxa	99.67	1.2	0	32.0373	0.0292823	4.21173	47	628623	403326	89611.3	3768	3747	4.22568	3780.48	47	1	3	1	37	1	1	1	Bacteria;Bacteroidota;Bacteroidia;Flavobacteriales;Flavobacteriaceae;Winogradskyella	Bacteria;Bacteroidetes;Bacteroidia;Flavobacteriales;Flavobacteriaceae;Winogradskyella;Winogradskyella sp. FI 8-2p (99.562)	d__Bacteria;p__Bacteroidota;c__Bacteroidia;o__Flavobacteriales;f__Flavobacteriaceae;g__Winogradskyella;s__	Bacteria;Bacteroidota;Bacteroidia;Flavobacteriales;Flavobacteriaceae;Winogradskyella	Bacteria;Bacteroidota;Bacteroidia;Flavobacteriales;Flavobacteriaceae	Flavobacteriaceae	1	1	1	1
	3-1070.fasta	71	1454_0	1454_0	No	99.776	0	high-quality	high-quality	Spring	377.268	0.909866	Ulva sp. (L)	Macroalgae	uDG	DG	novel taxa	99.67	0.16	0	32.3784	0.0530186	4.25778	91	1171211	331975	46788.8	3722	3685	4.27188	3734.32	91	0	3	1	37	1	1	1	Bacteria;Bacteroidota;Bacteroidia;Flavobacteriales;Flavobacteriaceae;Winogradskyella	Bacteria;Bacteroidetes;Bacteroidia;Flavobacteriales;Flavobacteriaceae;Winogradskyella;Winogradskyella eximia (99.628)	d__Bacteria;p__Bacteroidota;c__Bacteroidia;o__Flavobacteriales;f__Flavobacteriaceae;g__Winogradskyella;s__Winogradskyella eximia	Bacteria;Bacteroidota;Bacteroidia;Flavobacteriales;Flavobacteriaceae;Winogradskyella	Bacteria;Bacteroidota;Bacteroidia;Flavobacteriales;Flavobacteriaceae	Flavobacteriaceae	1	1	1	1
	S4Y-53-3Z.fasta	72	1462_0	1462_0	No	99.118	0	high-quality	high-quality	Summer	351.063	0.924674	Seawater (S)	Seawater	uDG	DG	novel taxa	99.67	0	0	33.5256	0.0343116	3.36919	43	574524	479812	78353.3	3026	2998	3.38035	3036.02	43	0	3	1	34	1	1	1	Bacteria;Bacteroidota;Bacteroidia;Flavobacteriales;Flavobacteriaceae;Winogradskyella	Bacteria;Bacteroidetes;Bacteroidia;Flavobacteriales;Flavobacteriaceae;Winogradskyella;Winogradskyella sp. SS-25B (100)	d__Bacteria;p__Bacteroidota;c__Bacteroidia;o__Flavobacteriales;f__Flavobacteriaceae;g__Winogradskyella;s__	Bacteria;Bacteroidota;Bacteroidia;Flavobacteriales;Flavobacteriaceae;Winogradskyella	Bacteria;Bacteroidota;Bacteroidia;Flavobacteriales;Flavobacteriaceae	Flavobacteriaceae	1	1	1	1
	4-2103-3Z.fasta	73	1459_0	1459_0	No	99.415	0	high-quality	high-quality	Summer	289.536	0.923111	Saccharina sp. (B)	Macroalgae	uDG	DG	novel taxa	99.34	0.33	0	34.7007	0.0585407	4.0169	23	1370226	697017	174648	3563	3552	4.04359	3586.67	23	0	3	1	36	1	1	1	Bacteria;Bacteroidota;Bacteroidia;Flavobacteriales;Flavobacteriaceae;Winogradskyella	Bacteria;Bacteroidetes;Bacteroidia;Flavobacteriales;Flavobacteriaceae;Winogradskyella;Winogradskyella sp. SFD31 (99.415)	d__Bacteria;p__Bacteroidota;c__Bacteroidia;o__Flavobacteriales;f__Flavobacteriaceae;g__Winogradskyella;s__Winogradskyella flava	Bacteria;Bacteroidota;Bacteroidia;Flavobacteriales;Flavobacteriaceae;Winogradskyella	Bacteria;Bacteroidota;Bacteroidia;Flavobacteriales;Flavobacteriaceae	Flavobacteriaceae	1	1	1	1
	408-3Z.fasta	74	1461_0	1461_0	No	98.824	0	high-quality	high-quality	Autumn	173.664	0.921924	Gelidium sp. (H)	Macroalgae	uDG	DG	novel taxa	99.67	0.66	0	32.9822	0.0455294	3.81938	32	669194	304317	119356	3506	3495	3.83202	3517.61	32	0	3	1	34	1	1	1	Bacteria;Bacteroidota;Bacteroidia;Flavobacteriales;Flavobacteriaceae;Winogradskyella	Bacteria;Bacteroidetes;Bacteroidia;Flavobacteriales;Flavobacteriaceae;Winogradskyella;uncultured Bacteroidetes bacterium (98.34)	d__Bacteria;p__Bacteroidota;c__Bacteroidia;o__Flavobacteriales;f__Flavobacteriaceae;g__Winogradskyella;s__	Bacteria;Bacteroidota;Bacteroidia;Flavobacteriales;Flavobacteriaceae;Winogradskyella	Bacteria;Bacteroidota;Bacteroidia;Flavobacteriales;Flavobacteriaceae	Flavobacteriaceae	1	1	1	1
	L1_Bin_METABAT__21_1.fasta	75	1460_1	1460_1	#N/A	NA	#N/A	medium-quality	high-quality	Autumn	#N/A	0.912684	Ulva sp. (L)	Macroalgae	uMAG	MAG	novel taxa	99.45	1.27	0	33.7859	0.00955988	3.02616	93	178738	48003	32539.3	2840	2778	3.04289	2855.71	93	0	0	1	30	0	0	0	Bacteria;Bacteroidota;Bacteroidia;Flavobacteriales;Flavobacteriaceae;Winogradskyella	#N/A	d__Bacteria;p__Bacteroidota;c__Bacteroidia;o__Flavobacteriales;f__Flavobacteriaceae;g__Winogradskyella;s__	Bacteria;Bacteroidota;Bacteroidia;Flavobacteriales;Flavobacteriaceae;Winogradskyella	Bacteria;Bacteroidota;Bacteroidia;Flavobacteriales;Flavobacteriaceae	Flavobacteriaceae	1	1	1	1
	L4_Bin_MAXBIN__038_sub_1.fasta	76	1460_1	1460_1	#N/A	NA	#N/A	medium-quality	medium-quality	Summer	#N/A	0.910634	Ulva sp. (L)	Macroalgae	uMAG	MAG	novel taxa	89.26	0.77	20	33.6755	0.0104239	2.6633	56	175120	77355	47558.9	2473	2443	2.98375	2770.56	56	0	1	1	26	0	0	1	Bacteria;Bacteroidota;Bacteroidia;Flavobacteriales;Flavobacteriaceae;Winogradskyella	#N/A	d__Bacteria;p__Bacteroidota;c__Bacteroidia;o__Flavobacteriales;f__Flavobacteriaceae;g__Winogradskyella;s__	Bacteria;Bacteroidota;Bacteroidia;Flavobacteriales;Flavobacteriaceae;Winogradskyella	Bacteria;Bacteroidota;Bacteroidia;Flavobacteriales;Flavobacteriaceae	Flavobacteriaceae	1	1	1	1
	2B1513.fasta	77	1398_0	1398_0	No	95.775	1	high-quality	high-quality	Winter	489.16	0.892848	Saccharina sp. (B)	Macroalgae	uDG	DG	novel taxa	99.67	0.99	0	37.1148	0.0507485	3.46014	19	1171431	608257	182113	3063	3057	3.4716	3073.14	19	1	3	1	36	1	1	1	Bacteria;Bacteroidota;Bacteroidia;Flavobacteriales;Flavobacteriaceae;Gelidibacter	Bacteria;Bacteroidetes;Bacteroidia;Flavobacteriales;Flavobacteriaceae;Flagellimonas;uncultured bacterium (97.468)	d__Bacteria;p__Bacteroidota;c__Bacteroidia;o__Flavobacteriales;f__Flavobacteriaceae;g__Gelidibacter;s__	Bacteria;Bacteroidota;Bacteroidia;Flavobacteriales;Flavobacteriaceae;Muricauda	Bacteria;Bacteroidota;Bacteroidia;Flavobacteriales;Flavobacteriaceae	Flavobacteriaceae	1	1	1	1
	14-3Z.fasta	78	1469_0	1469_0	No	96.698	1	high-quality	high-quality	Autumn	320.098	0.925052	Gelidium sp. (H)	Macroalgae	uDG	DG	novel taxa	99.67	0.5	0	32.8587	0.0378765	3.38134	35	713677	337293	96609.6	3125	3114	3.39253	3135.35	35	0	3	1	35	1	1	1	Bacteria;Bacteroidota;Bacteroidia;Flavobacteriales;Flavobacteriaceae;Psychroserpens	Bacteria;Bacteroidetes;Bacteroidia;Flavobacteriales;Flavobacteriaceae;Psychroserpens;Psychroserpens sp. MEBiC05023 (98.311)	d__Bacteria;p__Bacteroidota;c__Bacteroidia;o__Flavobacteriales;f__Flavobacteriaceae;g__Psychroserpens;s__	Bacteria;Bacteroidota;Bacteroidia;Flavobacteriales;Flavobacteriaceae;Psychroserpens	Bacteria;Bacteroidota;Bacteroidia;Flavobacteriales;Flavobacteriaceae	Flavobacteriaceae	1	1	1	1
	2-553-3Z.fasta	79	1465_0	1465_0	No	98.243	1	high-quality	high-quality	Winter	276.009	0.92677	Grateloupia sp. (R)	Macroalgae	uDG	DG	novel taxa	99.67	1.04	0	33.0618	0.0339115	4.12375	47	965077	288722	87739.4	3720	3698	4.13741	3732.32	47	0	3	1	56	1	1	1	Bacteria;Bacteroidota;Bacteroidia;Flavobacteriales;Flavobacteriaceae;Psychroserpens	Bacteria;Bacteroidetes;Bacteroidia;Flavobacteriales;Flavobacteriaceae;Psychroserpens;Psychroserpens damuponensis (98.243)	d__Bacteria;p__Bacteroidota;c__Bacteroidia;o__Flavobacteriales;f__Flavobacteriaceae;g__Psychroserpens;s__	Bacteria;Bacteroidota;Bacteroidia;Flavobacteriales;Flavobacteriaceae;Psychroserpens	Bacteria;Bacteroidota;Bacteroidia;Flavobacteriales;Flavobacteriaceae	Flavobacteriaceae	1	1	1	1
	2-1115.fasta	80	1466_0	1466_0	No	99.866	0	high-quality	high-quality	Winter	341.623	0.906312	Ulva sp. (L)	Macroalgae	uDG	DG	novel taxa	99.67	0.17	0	32.0559	0.0475555	4.29533	49	737854	400309	87659.8	3879	3871	4.30955	3891.84	49	0	4	1	36	1	2	1	Bacteria;Bacteroidota;Bacteroidia;Flavobacteriales;Flavobacteriaceae;Psychroserpens	Bacteria;Bacteroidetes;Bacteroidia;Flavobacteriales;Flavobacteriaceae;Arcticiflavibacter;Bacteroidetes bacterium SS9.12 (100)	d__Bacteria;p__Bacteroidota;c__Bacteroidia;o__Flavobacteriales;f__Flavobacteriaceae;g__Psychroserpens;s__	Bacteria;Bacteroidota;Bacteroidia;Flavobacteriales;Flavobacteriaceae;Psychroserpens	Bacteria;Bacteroidota;Bacteroidia;Flavobacteriales;Flavobacteriaceae	Flavobacteriaceae	1	1	1	1
	3-2166-J.fasta	81	1467_0	1467_0	No	97.866	1	high-quality	high-quality	Spring	369.315	0.918479	Saccharina sp. (B)	Macroalgae	uDG	DG	novel taxa	99.67	0.33	0	31.9391	0.0449251	3.59961	20	732841	622827	179980	3231	3225	3.61152	3241.7	20	0	3	1	35	1	1	1	Bacteria;Bacteroidota;Bacteroidia;Flavobacteriales;Flavobacteriaceae;Psychroserpens	Bacteria;Bacteroidetes;Bacteroidia;Flavobacteriales;Flavobacteriaceae;Psychroserpens;Psychroserpens sp. IMCC9732 (98.085)	d__Bacteria;p__Bacteroidota;c__Bacteroidia;o__Flavobacteriales;f__Flavobacteriaceae;g__Psychroserpens;s__	Bacteria;Bacteroidota;Bacteroidia;Flavobacteriales;Flavobacteriaceae;Psychroserpens	Bacteria;Bacteroidota;Bacteroidia;Flavobacteriales;Flavobacteriaceae	Flavobacteriaceae	1	1	1	1
	N2Y086-Z.fasta	82	1468_0	1468_0	No	97.1	1	high-quality	high-quality	Winter	244.023	0.927176	Sediment (N)	Sediment	uDG	DG	novel taxa	99.67	0.33	100	34.3029	0.0407744	3.69759	40	563621	360411	92439.8	3408	3382	3.70983	3419.28	40	0	3	1	36	1	1	1	Bacteria;Bacteroidota;Bacteroidia;Flavobacteriales;Flavobacteriaceae;Psychroserpens	Bacteria;Bacteroidetes;Bacteroidia;Flavobacteriales;Flavobacteriaceae;Psychroserpens;Psychroserpens sp. KLE1228 (97.635)	d__Bacteria;p__Bacteroidota;c__Bacteroidia;o__Flavobacteriales;f__Flavobacteriaceae;g__Psychroserpens;s__	Bacteria;Bacteroidota;Bacteroidia;Flavobacteriales;Flavobacteriaceae;Psychroserpens	Bacteria;Bacteroidota;Bacteroidia;Flavobacteriales;Flavobacteriaceae	Flavobacteriaceae	1	1	1	1
	2-574A.fasta	83	1463_1	1463_1	No	97.61	1	high-quality	high-quality	Winter	330.596	0.925196	Grateloupia sp. (R)	Macroalgae	uDG	DG	novel taxa	99.67	1.76	0	33.9238	0.0396207	4.24305	41	909340	535551	103489	3891	3873	4.2571	3903.88	41	0	3	1	57	1	1	1	Bacteria;Bacteroidota;Bacteroidia;Flavobacteriales;Flavobacteriaceae;Psychroserpens	Bacteria;Bacteroidetes;Bacteroidia;Flavobacteriales;Flavobacteriaceae;Psychroserpens;Psychroserpens sp. MEBiC05023 (98.144)	d__Bacteria;p__Bacteroidota;c__Bacteroidia;o__Flavobacteriales;f__Flavobacteriaceae;g__Psychroserpens;s__	Bacteria;Bacteroidota;Bacteroidia;Flavobacteriales;Flavobacteriaceae;Psychroserpens	Bacteria;Bacteroidota;Bacteroidia;Flavobacteriales;Flavobacteriaceae	Flavobacteriaceae	1	1	1	1
	3-1643-Z.fasta	84	1463_1	1463_1	No	97.4	1	high-quality	high-quality	Spring	202.519	0.924948	Sediment (N)	Sediment	uDG	DG	novel taxa	99.67	1.65	0	33.9706	0.0390599	4.19984	41	1522426	397362	102435	3843	3819	4.21374	3855.72	41	0	3	1	57	1	1	1	Bacteria;Bacteroidota;Bacteroidia;Flavobacteriales;Flavobacteriaceae;Psychroserpens	Bacteria;Bacteroidetes;Bacteroidia;Flavobacteriales;Flavobacteriaceae;Psychroserpens;Psychroserpens sp. MEBiC05023 (98.143)	d__Bacteria;p__Bacteroidota;c__Bacteroidia;o__Flavobacteriales;f__Flavobacteriaceae;g__Psychroserpens;s__	Bacteria;Bacteroidota;Bacteroidia;Flavobacteriales;Flavobacteriaceae;Psychroserpens	Bacteria;Bacteroidota;Bacteroidia;Flavobacteriales;Flavobacteriaceae	Flavobacteriaceae	1	1	1	1
	401-3Z.fasta	85	1464_2	1464_3	No	96.754	1	high-quality	high-quality	Autumn	457.727	0.929212	Gelidium sp. (H)	Macroalgae	uDG	DG	novel taxa	99.67	0.66	0	33.8412	0.0435148	3.83036	42	1283059	549673	91199	3503	3474	3.84304	3514.6	42	0	3	1	51	1	1	1	Bacteria;Bacteroidota;Bacteroidia;Flavobacteriales;Flavobacteriaceae;Psychroserpens	Bacteria;Bacteroidetes;Bacteroidia;Flavobacteriales;Flavobacteriaceae;Psychroserpens;Psychroserpens sp. Hel_I_66 (96.948)	d__Bacteria;p__Bacteroidota;c__Bacteroidia;o__Flavobacteriales;f__Flavobacteriaceae;g__Psychroserpens;s__	Bacteria;Bacteroidota;Bacteroidia;Flavobacteriales;Flavobacteriaceae;Psychroserpens	Bacteria;Bacteroidota;Bacteroidia;Flavobacteriales;Flavobacteriaceae	Flavobacteriaceae	1	1	1	1
	2-804-G.fasta	86	1464_1	1464_2	No	96.919	1	high-quality	high-quality	Winter	198.393	0.929414	Grateloupia sp. (R)	Macroalgae	uDG	DG	novel taxa	99.67	0.99	0	33.489	0.0427451	4.00743	13	1567275	569838	308264	3638	3634	4.0207	3650.05	13	0	3	1	52	1	1	1	Bacteria;Bacteroidota;Bacteroidia;Flavobacteriales;Flavobacteriaceae;Psychroserpens	Bacteria;Bacteroidetes;Bacteroidia;Flavobacteriales;Flavobacteriaceae;Psychroserpens;Psychroserpens sp. MEBiC05023 (97.95)	d__Bacteria;p__Bacteroidota;c__Bacteroidia;o__Flavobacteriales;f__Flavobacteriaceae;g__Psychroserpens;s__	Bacteria;Bacteroidota;Bacteroidia;Flavobacteriales;Flavobacteriaceae;Psychroserpens	Bacteria;Bacteroidota;Bacteroidia;Flavobacteriales;Flavobacteriaceae	Flavobacteriaceae	1	1	1	1
	2-133.fasta	87	1464_1	1464_1	No	94.76	1	high-quality	high-quality	Winter	303.917	0.926751	Gelidium sp. (H)	Macroalgae	uDG	DG	novel taxa	99.67	1.57	0	33.4725	0.0404428	4.06315	45	878964	447226	90292.2	3778	3749	4.0766	3790.51	45	0	3	1	49	1	1	1	Bacteria;Bacteroidota;Bacteroidia;Flavobacteriales;Flavobacteriaceae;Psychroserpens	Bacteria;Bacteroidetes;Bacteroidia;Flavobacteriales;Flavobacteriaceae;Psychroserpens;Psychroserpens sp. MEBiC05023 (96.362)	d__Bacteria;p__Bacteroidota;c__Bacteroidia;o__Flavobacteriales;f__Flavobacteriaceae;g__Psychroserpens;s__	Bacteria;Bacteroidota;Bacteroidia;Flavobacteriales;Flavobacteriaceae;Psychroserpens	Bacteria;Bacteroidota;Bacteroidia;Flavobacteriales;Flavobacteriaceae	Flavobacteriaceae	1	1	1	1
	2-78-n2.fasta	88	1464_1	1464_1	No	96.75	1	high-quality	high-quality	Winter	374.556	0.927624	Gelidium sp. (H)	Macroalgae	uDG	DG	novel taxa	99.67	0.99	0	33.4824	0.0425332	4.04295	38	926441	566555	106393	3733	3702	4.05634	3745.36	38	0	3	1	51	1	1	1	Bacteria;Bacteroidota;Bacteroidia;Flavobacteriales;Flavobacteriaceae;Psychroserpens	Bacteria;Bacteroidetes;Bacteroidia;Flavobacteriales;Flavobacteriaceae;Psychroserpens;Psychroserpens sp. MEBiC05023 (98.24)	d__Bacteria;p__Bacteroidota;c__Bacteroidia;o__Flavobacteriales;f__Flavobacteriaceae;g__Psychroserpens;s__	Bacteria;Bacteroidota;Bacteroidia;Flavobacteriales;Flavobacteriaceae;Psychroserpens	Bacteria;Bacteroidota;Bacteroidia;Flavobacteriales;Flavobacteriaceae	Flavobacteriaceae	1	1	1	1
	2-60-3Z.fasta	89	1464_1	1464_1	No	96.635	1	high-quality	high-quality	Winter	293.631	0.926729	Gelidium sp. (H)	Macroalgae	uDG	DG	novel taxa	99.67	1.57	0	33.4721	0.0381161	4.06297	52	878964	405060	78134	3785	3754	4.07642	3797.53	52	0	3	1	49	1	1	1	Bacteria;Bacteroidota;Bacteroidia;Flavobacteriales;Flavobacteriaceae;Psychroserpens	Bacteria;Bacteroidetes;Bacteroidia;Flavobacteriales;Flavobacteriaceae;Psychroserpens;Psychroserpens sp. MEBiC05023 (98.029)	d__Bacteria;p__Bacteroidota;c__Bacteroidia;o__Flavobacteriales;f__Flavobacteriaceae;g__Psychroserpens;s__	Bacteria;Bacteroidota;Bacteroidia;Flavobacteriales;Flavobacteriaceae;Psychroserpens	Bacteria;Bacteroidota;Bacteroidia;Flavobacteriales;Flavobacteriaceae	Flavobacteriaceae	1	1	1	1
	N2_Bin_METABAT__93_sub.fasta	90	1399_0	1399_0	#N/A	NA	#N/A	medium-quality	medium-quality	Winter	#N/A	0.92197	Sediment (N)	Sediment	uMAG	MAG	novel taxa	73.35	6.86	6.52	33.7215	0.0155289	2.14434	434	18687	5370	4940.87	2475	2088	2.92343	3374.23	434	0	0	1	24	0	0	0	Bacteria;Bacteroidota;Bacteroidia;Flavobacteriales;Flavobacteriaceae	#N/A	d__Bacteria;p__Bacteroidota;c__Bacteroidia;o__Flavobacteriales;f__Flavobacteriaceae;g__;s__	Bacteria;Bacteroidota;Bacteroidia;Flavobacteriales;Flavobacteriaceae	Bacteria;Bacteroidota;Bacteroidia;Flavobacteriales;Flavobacteriaceae	Flavobacteriaceae	1	1	1	1
	S4_Bin_METABAT__42_sub_1.fasta	91	1375_0	1375_0	#N/A	NA	#N/A	medium-quality	high-quality	Summer	#N/A	0.930048	Seawater (S)	Seawater	uMAG	MAG	novel taxa	90.72	0.4	50	33.8657	0.0132668	2.35705	54	194719	90416	43649	2089	2039	2.59816	2302.69	54	0	0	1	31	0	0	0	Bacteria;Bacteroidota;Bacteroidia;Flavobacteriales;Flavobacteriaceae	#N/A	d__Bacteria;p__Bacteroidota;c__Bacteroidia;o__Flavobacteriales;f__Flavobacteriaceae;g__CAU-1491;s__	Bacteria;Bacteroidota;Bacteroidia;Flavobacteriales;Flavobacteriaceae	Bacteria;Bacteroidota;Bacteroidia;Flavobacteriales;Flavobacteriaceae	Flavobacteriaceae	1	1	1	1
	S4E-18.fasta	92	1378_0	1378_0	No	94.104	2	high-quality	high-quality	Summer	539.95	0.937338	Seawater (S)	Seawater	uDG	DG	novel taxa	97.28	0	0	35.8564	0.0354834	2.16036	31	604220	295017	69689	1938	1917	2.22076	1992.19	31	0	3	1	35	1	1	1	Bacteria;Bacteroidota;Bacteroidia;Flavobacteriales;Flavobacteriaceae	Bacteria;Bacteroidetes;Bacteroidia;Flavobacteriales;Flavobacteriaceae;Formosa;uncultured Bacteroidetes bacterium (99.559)	d__Bacteria;p__Bacteroidota;c__Bacteroidia;o__Flavobacteriales;f__Flavobacteriaceae;g__UBA3537;s__	Bacteria;Bacteroidota;Bacteroidia;Flavobacteriales;Flavobacteriaceae	Bacteria;Bacteroidota;Bacteroidia;Flavobacteriales;Flavobacteriaceae	Flavobacteriaceae	1	1	1	1
	S4_Bin_METABAT__36_1.fasta	93	1379_0	1379_0	#N/A	NA	#N/A	medium-quality	high-quality	Summer	#N/A	0.939104	Seawater (S)	Seawater	kMAG	MAG	non-novel taxa	92.08	3.14	23.08	36.5389	0.0146457	1.83258	74	212375	35456	24764.6	1745	1676	1.99021	1895.09	74	0	1	1	36	1	0	0	Bacteria;Bacteroidota;Bacteroidia;Flavobacteriales;Flavobacteriaceae	Bacteria;Bacteroidota;Bacteroidia;Flavobacteriales;Flavobacteriaceae;Formosa (96.403)	d__Bacteria;p__Bacteroidota;c__Bacteroidia;o__Flavobacteriales;f__Flavobacteriaceae;g__UBA3537;s__UBA3537 sp001735715	Bacteria;Bacteroidota;Bacteroidia;Flavobacteriales;Flavobacteriaceae;Formosa	Bacteria;Bacteroidota;Bacteroidia;Flavobacteriales;Flavobacteriaceae	Flavobacteriaceae	1	1	1	1
	L4_Bin_Bin_91_sub_1.fasta	94	1403_0	1403_0	#N/A	NA	#N/A	medium-quality	high-quality	Summer	#N/A	0.932808	Ulva sp. (L)	Macroalgae	uMAG	MAG	novel taxa	94.06	0.44	33.33	32.3638	0.0129302	1.94923	109	80260	23917	17882.8	1880	1793	2.07232	1998.72	109	1	0	1	21	0	0	0	Bacteria;Bacteroidota;Bacteroidia;Flavobacteriales;Flavobacteriaceae	#N/A	d__Bacteria;p__Bacteroidota;c__Bacteroidia;o__Flavobacteriales;f__Flavobacteriaceae;g__AU392;s__	Bacteria;Bacteroidota;Bacteroidia;Flavobacteriales;Flavobacteriaceae	Bacteria;Bacteroidota;Bacteroidia;Flavobacteriales;Flavobacteriaceae	Flavobacteriaceae	1	1	1	1
	H1_Bin_MAXBIN__077_sub_1.fasta	95	1410_1	1410_1	#N/A	NA	#N/A	high-quality	high-quality	Autumn	#N/A	0.896281	Gelidium sp. (H)	Macroalgae	uMAG	MAG	novel taxa	96.62	0.33	0	33.4472	0.0109928	2.25087	51	158359	76657	44134.6	2038	2008	2.32961	2109.29	51	0	3	1	33	1	1	1	Bacteria;Bacteroidota;Bacteroidia;Flavobacteriales;Flavobacteriaceae	Bacteria;Bacteroidota;Bacteroidia;Flavobacteriales;Flavobacteriaceae;Olleya (94.931)	d__Bacteria;p__Bacteroidota;c__Bacteroidia;o__Flavobacteriales;f__Flavobacteriaceae;g__AU392;s__	Bacteria;Bacteroidota;Bacteroidia;Flavobacteriales;Flavobacteriaceae;Olleya	Bacteria;Bacteroidota;Bacteroidia;Flavobacteriales;Flavobacteriaceae	Flavobacteriaceae	1	1	1	1
	H4_Bin_MAXBIN__040_sub_1.fasta	96	1410_1	1410_2	#N/A	NA	#N/A	medium-quality	high-quality	Summer	#N/A	0.892938	Gelidium sp. (H)	Macroalgae	uMAG	MAG	novel taxa	96.25	0.83	33.33	33.1896	0.0230559	2.34121	74	178145	58030	31638	2231	2172	2.43243	2317.92	74	0	2	3	35	0	0	2	Bacteria;Bacteroidota;Bacteroidia;Flavobacteriales;Flavobacteriaceae	#N/A	d__Bacteria;p__Bacteroidota;c__Bacteroidia;o__Flavobacteriales;f__Flavobacteriaceae;g__AU392;s__	Bacteria;Bacteroidota;Bacteroidia;Flavobacteriales;Flavobacteriaceae	Bacteria;Bacteroidota;Bacteroidia;Flavobacteriales;Flavobacteriaceae	Flavobacteriaceae	1	1	1	1
	L4_Bin_Bin_29_1.fasta	97	1411_0	1411_0	#N/A	NA	#N/A	medium-quality	medium-quality	Summer	#N/A	0.926296	Ulva sp. (L)	Macroalgae	uMAG	MAG	novel taxa	81.03	0	0	34.8047	0.0116165	2.73846	209	48758	18841	13102.7	2649	2469	3.37956	3269.16	209	0	2	1	31	0	0	2	Bacteria;Bacteroidota;Bacteroidia;Flavobacteriales;Flavobacteriaceae	#N/A	d__Bacteria;p__Bacteroidota;c__Bacteroidia;o__Flavobacteriales;f__Flavobacteriaceae;g__JABABD01;s__	Bacteria;Bacteroidota;Bacteroidia;Flavobacteriales;Flavobacteriaceae	Bacteria;Bacteroidota;Bacteroidia;Flavobacteriales;Flavobacteriaceae	Flavobacteriaceae	1	1	1	1
	S4_Bin_Bin_103_sub_1.fasta	98	1333_0	1333_0	#N/A	NA	#N/A	medium-quality	medium-quality	Summer	#N/A	0.941352	Seawater (S)	Seawater	uMAG	MAG	novel taxa	69.68	0.13	50	42.8451	0.0176976	1.41094	251	23962	6394	5621.27	1428	1229	2.02489	2049.37	251	0	1	0	17	0	0	1	Bacteria;Bacteroidota;Bacteroidia;Flavobacteriales;Flavobacteriaceae	#N/A	d__Bacteria;p__Bacteroidota;c__Bacteroidia;o__Flavobacteriales;f__Flavobacteriaceae;g__BACL21;s__	Bacteria;Bacteroidota;Bacteroidia;Flavobacteriales;Flavobacteriaceae	Bacteria;Bacteroidota;Bacteroidia;Flavobacteriales;Flavobacteriaceae	Flavobacteriaceae	1	1	1	1
	3-490-G.fasta	99	1526_0	1526_0	No	94.857	1	high-quality	high-quality	Spring	372.004	0.909226	Grateloupia sp. (R)	Macroalgae	uDG	DG	novel taxa	99.62	0.19	0	37.8037	0.0291055	4.29311	45	841344	406951	95402.4	3796	3764	4.30949	3810.48	45	0	3	1	42	1	1	1	Bacteria;Bacteroidota;Bacteroidia;Flavobacteriales;Flavobacteriaceae	Bacteria;Bacteroidetes;Bacteroidia;Flavobacteriales;Flavobacteriaceae;Ulvibacter;uncultured marine bacterium (96.329)	d__Bacteria;p__Bacteroidota;c__Bacteroidia;o__Flavobacteriales;f__Flavobacteriaceae;g__SMXJ01;s__	Bacteria;Bacteroidota;Bacteroidia;Flavobacteriales;Flavobacteriaceae	Bacteria;Bacteroidota;Bacteroidia;Flavobacteriales;Flavobacteriaceae	Flavobacteriaceae	1	1	1	1
	S3_Bin_METABAT__77_1.fasta	100	1303_0	1303_0	#N/A	NA	#N/A	medium-quality	high-quality	Spring	#N/A	0.911529	Seawater (S)	Seawater	uMAG	MAG	novel taxa	94.17	1.14	33.33	37.6187	0.00591153	2.30611	38	280978	99832	60687.2	2041	2002	2.44888	2167.36	38	0	0	1	31	0	0	0	Bacteria;Bacteroidota;Bacteroidia;Flavobacteriales;Flavobacteriaceae;Ulvibacter	#N/A	d__Bacteria;p__Bacteroidota;c__Bacteroidia;o__Flavobacteriales;f__Flavobacteriaceae;g__Ulvibacter;s__	Bacteria;Bacteroidota;Bacteroidia;Flavobacteriales;Flavobacteriaceae;Ulvibacter	Bacteria;Bacteroidota;Bacteroidia;Flavobacteriales;Flavobacteriaceae	Flavobacteriaceae	1	1	1	1
	S3_Bin_METABAT__117_1.fasta	101	1374_0	1374_0	#N/A	NA	#N/A	medium-quality	medium-quality	Spring	#N/A	0.935652	Seawater (S)	Seawater	uMAG	MAG	novel taxa	81.59	0.57	100	32.0068	0.0102842	1.70349	45	135611	68203	37855.3	1568	1525	2.08787	1921.8	45	0	1	0	24	1	0	0	Bacteria;Bacteroidota;Bacteroidia;Flavobacteriales;Flavobacteriaceae	Bacteria;Bacteroidota;Bacteroidia;Flavobacteriales;Flavobacteriaceae (97.614)	d__Bacteria;p__Bacteroidota;c__Bacteroidia;o__Flavobacteriales;f__Flavobacteriaceae;g__GCA-002733185;s__	Bacteria;Bacteroidota;Bacteroidia;Flavobacteriales;Flavobacteriaceae	Bacteria;Bacteroidota;Bacteroidia;Flavobacteriales;Flavobacteriaceae	Flavobacteriaceae	1	1	1	1
	S4Y-70-3Z.fasta	102	1324_1	1324_3	No	97.797	1	high-quality	high-quality	Summer	475.54	0.889282	Seawater (S)	Seawater	uDG	DG	novel taxa	98.48	0.19	0	34.6131	0.0502292	3.08329	71	1102613	618694	43426.6	2783	2761	3.13088	2825.95	71	0	4	1	34	1	2	1	Bacteria;Bacteroidota;Bacteroidia;Flavobacteriales;Flavobacteriaceae;Aequorivita	Bacteria;Bacteroidetes;Bacteroidia;Flavobacteriales;Flavobacteriaceae;Polaribacter 4;uncultured bacterium (99.041)	d__Bacteria;p__Bacteroidota;c__Bacteroidia;o__Flavobacteriales;f__Flavobacteriaceae;g__Aequorivita;s__Aequorivita sinensis	Bacteria;Bacteroidota;Bacteroidia;Flavobacteriales;Flavobacteriaceae;Polaribacter	Bacteria;Bacteroidota;Bacteroidia;Flavobacteriales;Flavobacteriaceae	Flavobacteriaceae	1	1	1	1
	3-711-J.fasta	103	1324_1	1324_1	No	97.507	1	high-quality	high-quality	Spring	607.258	0.890057	Grateloupia sp. (R)	Macroalgae	uDG	DG	novel taxa	98.48	0.19	0	34.6192	0.0329154	3.02397	41	1139376	541185	73755.5	2762	2746	3.07065	2804.63	41	0	3	1	33	1	1	1	Bacteria;Bacteroidota;Bacteroidia;Flavobacteriales;Flavobacteriaceae;Aequorivita	Bacteria;Bacteroidetes;Bacteroidia;Flavobacteriales;Flavobacteriaceae;Aequorivita;Aequorivita sp. enrichment culture clone B3-5 (99.927)	d__Bacteria;p__Bacteroidota;c__Bacteroidia;o__Flavobacteriales;f__Flavobacteriaceae;g__Aequorivita;s__Aequorivita sinensis	Bacteria;Bacteroidota;Bacteroidia;Flavobacteriales;Flavobacteriaceae;Aequorivita	Bacteria;Bacteroidota;Bacteroidia;Flavobacteriales;Flavobacteriaceae	Flavobacteriaceae	1	1	1	1
	609-1.fasta	104	1324_1	1324_2	GCM10019307.fasta	97.649	1	medium-quality	high-quality	Autumn	160.936	0.886859	Grateloupia sp. (R)	Macroalgae	uDG	DG	novel taxa	98.48	0.21	0	34.6398	0.0486091	3.15349	158	414038	117870	19958.8	2883	2821	3.20216	2927.5	158	0	2	1	34	1	1	0	Bacteria;Bacteroidota;Bacteroidia;Flavobacteriales;Flavobacteriaceae;Aequorivita	Bacteria;Bacteroidetes;Bacteroidia;Flavobacteriales;Flavobacteriaceae;Aequorivita;Aequorivita sp. enrichment culture clone B3-5 (99.934)	d__Bacteria;p__Bacteroidota;c__Bacteroidia;o__Flavobacteriales;f__Flavobacteriaceae;g__Aequorivita;s__Aequorivita sinensis	Bacteria;Bacteroidota;Bacteroidia;Flavobacteriales;Flavobacteriaceae;Aequorivita	Bacteria;Bacteroidota;Bacteroidia;Flavobacteriales;Flavobacteriaceae	Flavobacteriaceae	1	1	1	1
	3-2116-J.fasta	105	1327_0	1327_0	No	99.926	0	high-quality	high-quality	Spring	277.267	0.908414	Saccharina sp. (B)	Macroalgae	uDG	DG	novel taxa	99.62	0	0	33.4526	0.0481993	3.46453	46	1030755	462523	75315.8	3148	3119	3.47774	3160.01	46	0	3	1	33	1	1	1	Bacteria;Bacteroidota;Bacteroidia;Flavobacteriales;Flavobacteriaceae;Ulvibacter	Bacteria;Bacteroidetes;Bacteroidia;Flavobacteriales;Flavobacteriaceae;Ulvibacter;Ulvibacter marinus (99.926)	d__Bacteria;p__Bacteroidota;c__Bacteroidia;o__Flavobacteriales;f__Flavobacteriaceae;g__Ulvibacter_B;s__Ulvibacter_B marinus	Bacteria;Bacteroidota;Bacteroidia;Flavobacteriales;Flavobacteriaceae;Ulvibacter	Bacteria;Bacteroidota;Bacteroidia;Flavobacteriales;Flavobacteriaceae	Flavobacteriaceae	1	1	1	1
	R3_Bin_METABAT__262_1.fasta	106	1326_0	1326_0	#N/A	NA	#N/A	medium-quality	high-quality	Spring	#N/A	0.905251	Grateloupia sp. (R)	Macroalgae	uMAG	MAG	novel taxa	98.5	1.24	16.67	36.4212	0.0074299	3.2461	63	221230	90339	51525.5	2902	2843	3.29554	2946.19	63	1	0	1	36	0	0	0	Bacteria;Bacteroidota;Bacteroidia;Flavobacteriales;Flavobacteriaceae;Ulvibacter	#N/A	d__Bacteria;p__Bacteroidota;c__Bacteroidia;o__Flavobacteriales;f__Flavobacteriaceae;g__Ulvibacter_B;s__	Bacteria;Bacteroidota;Bacteroidia;Flavobacteriales;Flavobacteriaceae;Ulvibacter	Bacteria;Bacteroidota;Bacteroidia;Flavobacteriales;Flavobacteriaceae	Flavobacteriaceae	1	1	1	1
	3-376-3Z.fasta	107	1325_1	1325_1	No	96.519	1	high-quality	high-quality	Spring	353.904	0.908526	Gelidium sp. (H)	Macroalgae	uDG	DG	novel taxa	99.24	0	0	34.4276	0.0371876	3.55366	34	1032100	426886	104519	3190	3173	3.58087	3214.43	34	0	3	1	33	1	1	1	Bacteria;Bacteroidota;Bacteroidia;Flavobacteriales;Flavobacteriaceae;Ulvibacter	Bacteria;Bacteroidetes;Bacteroidia;Flavobacteriales;Flavobacteriaceae;uncultured;Ulvibacter sp. AKS476 (99.924)	d__Bacteria;p__Bacteroidota;c__Bacteroidia;o__Flavobacteriales;f__Flavobacteriaceae;g__Ulvibacter_B;s__	Bacteria;Bacteroidota;Bacteroidia;Flavobacteriales;Flavobacteriaceae;Ulvibacter	Bacteria;Bacteroidota;Bacteroidia;Flavobacteriales;Flavobacteriaceae	Flavobacteriaceae	1	1	1	1
	H3_Bin_Bin_164_1_1.fasta	108	1325_1	1325_1	#N/A	NA	#N/A	medium-quality	high-quality	Spring	#N/A	0.909427	Gelidium sp. (H)	Macroalgae	uMAG	MAG	novel taxa	93.56	1.03	75	34.5384	0.0114787	2.90075	171	71513	24108	16963.4	2741	2592	3.10041	2929.67	171	0	1	1	30	0	0	1	Bacteria;Bacteroidota;Bacteroidia;Flavobacteriales;Flavobacteriaceae;Ulvibacter	#N/A	d__Bacteria;p__Bacteroidota;c__Bacteroidia;o__Flavobacteriales;f__Flavobacteriaceae;g__Ulvibacter_B;s__	Bacteria;Bacteroidota;Bacteroidia;Flavobacteriales;Flavobacteriaceae;Ulvibacter	Bacteria;Bacteroidota;Bacteroidia;Flavobacteriales;Flavobacteriaceae	Flavobacteriaceae	1	1	1	1
	2-651-G.fasta	109	1325_1	1325_2	No	95.284	1	high-quality	high-quality	Winter	385.887	0.907566	Grateloupia sp. (R)	Macroalgae	uDG	DG	novel taxa	99.24	0.21	0	34.4383	0.0597839	3.4775	22	1529487	505834	158068	3120	3110	3.50414	3143.89	22	0	3	1	32	1	1	1	Bacteria;Bacteroidota;Bacteroidia;Flavobacteriales;Flavobacteriaceae;Ulvibacter	Bacteria;Bacteroidetes;Bacteroidia;Flavobacteriales;Flavobacteriaceae;uncultured;Ulvibacter sp. AKS476 (99.798)	d__Bacteria;p__Bacteroidota;c__Bacteroidia;o__Flavobacteriales;f__Flavobacteriaceae;g__Ulvibacter_B;s__	Bacteria;Bacteroidota;Bacteroidia;Flavobacteriales;Flavobacteriaceae;Ulvibacter	Bacteria;Bacteroidota;Bacteroidia;Flavobacteriales;Flavobacteriaceae	Flavobacteriaceae	1	1	1	1
	105-3Z.fasta	110	1221_0	1221_0	No	97.612	1	high-quality	high-quality	Autumn	518.797	0.912672	Gelidium sp. (H)	Macroalgae	uDG	DG	novel taxa	98.16	0	0	39.4229	0.0415188	2.766	15	1027445	988584	184400	2521	2509	2.81785	2568.26	15	1	4	1	34	1	2	1	Bacteria;Bacteroidota;Bacteroidia;Flavobacteriales;Flavobacteriaceae;Nonlabens	Bacteria;Bacteroidetes;Bacteroidia;Flavobacteriales;Flavobacteriaceae;Nonlabens;Nonlabens sp. UDC524 (100)	d__Bacteria;p__Bacteroidota;c__Bacteroidia;o__Flavobacteriales;f__Flavobacteriaceae;g__Nonlabens;s__	Bacteria;Bacteroidota;Bacteroidia;Flavobacteriales;Flavobacteriaceae;Nonlabens	Bacteria;Bacteroidota;Bacteroidia;Flavobacteriales;Flavobacteriaceae	Flavobacteriaceae	1	1	1	1
	3-981.fasta	111	1487_1	1487_1	No	98.991	0	high-quality	high-quality	Spring	407.402	0.876692	Ulva sp. (L)	Macroalgae	uDG	DG	novel taxa	98.35	0	0	34.6301	0.035322	3.20521	123	185940	96812	26058.6	2893	2865	3.25899	2941.54	123	0	4	1	30	1	2	1	Bacteria;Bacteroidota;Bacteroidia;Flavobacteriales;Flavobacteriaceae;Nonlabens	Bacteria;Bacteroidetes;Bacteroidia;Flavobacteriales;Flavobacteriaceae;Nonlabens;Nonlabens xylanidelens (98.775)	d__Bacteria;p__Bacteroidota;c__Bacteroidia;o__Flavobacteriales;f__Flavobacteriaceae;g__Nonlabens;s__	Bacteria;Bacteroidota;Bacteroidia;Flavobacteriales;Flavobacteriaceae;Nonlabens	Bacteria;Bacteroidota;Bacteroidia;Flavobacteriales;Flavobacteriaceae	Flavobacteriaceae	1	1	1	1
	L3_Bin_Bin_126_1.fasta	112	1487_1	1487_1	#N/A	NA	#N/A	medium-quality	medium-quality	Spring	#N/A	0.889696	Ulva sp. (L)	Macroalgae	uMAG	MAG	novel taxa	57.68	0	0	34.7426	0.0136343	2.07413	242	48353	11052	8570.8	2009	1820	3.59593	3483.01	242	0	0	0	15	0	0	0	Bacteria;Bacteroidota;Bacteroidia;Flavobacteriales;Flavobacteriaceae;Nonlabens	#N/A	d__Bacteria;p__Bacteroidota;c__Bacteroidia;o__Flavobacteriales;f__Flavobacteriaceae;g__Nonlabens;s__	Bacteria;Bacteroidota;Bacteroidia;Flavobacteriales;Flavobacteriaceae;Nonlabens	Bacteria;Bacteroidota;Bacteroidia;Flavobacteriales;Flavobacteriaceae	Flavobacteriaceae	1	1	1	1
	R1_Bin_Bin_156_sub_1.fasta	113	1488_0	1488_0	#N/A	NA	#N/A	medium-quality	medium-quality	Autumn	#N/A	0.916174	Grateloupia sp. (R)	Macroalgae	uMAG	MAG	novel taxa	64.55	3.04	44.44	36.5672	0.0128679	2.04456	120	62806	23415	17038	1861	1760	3.1674	2883.04	120	0	0	1	22	0	0	0	Bacteria;Bacteroidota;Bacteroidia;Flavobacteriales;Flavobacteriaceae;Dokdonia	#N/A	d__Bacteria;p__Bacteroidota;c__Bacteroidia;o__Flavobacteriales;f__Flavobacteriaceae;g__Dokdonia;s__	Bacteria;Bacteroidota;Bacteroidia;Flavobacteriales;Flavobacteriaceae;Dokdonia	Bacteria;Bacteroidota;Bacteroidia;Flavobacteriales;Flavobacteriaceae	Flavobacteriaceae	1	1	1	1
	884.fasta	114	1485_1	1485_1	No	94.88	1	high-quality	high-quality	Autumn	144.291	0.914414	Ulva sp. (L)	Macroalgae	uDG	DG	novel taxa	99.62	1.27	0	34.4735	0.0629813	4.26171	61	1214091	507888	69864.1	3950	3909	4.27797	3965.07	61	0	3	1	56	1	1	1	Bacteria;Bacteroidota;Bacteroidia;Flavobacteriales;Flavobacteriaceae;Dokdonia	Bacteria;Bacteroidetes;Bacteroidia;Flavobacteriales;Flavobacteriaceae;Dokdonia;Dokdonia sp. U1371-101202-SW230 (94.88)	d__Bacteria;p__Bacteroidota;c__Bacteroidia;o__Flavobacteriales;f__Flavobacteriaceae;g__Dokdonia;s__	Bacteria;Bacteroidota;Bacteroidia;Flavobacteriales;Flavobacteriaceae;Dokdonia	Bacteria;Bacteroidota;Bacteroidia;Flavobacteriales;Flavobacteriaceae	Flavobacteriaceae	1	1	1	1
	1128.fasta	115	1485_1	1485_1	No	96.065	1	high-quality	high-quality	Autumn	336.676	0.91446	Ulva sp. (L)	Macroalgae	uDG	DG	novel taxa	99.62	1.27	0	34.4784	0.0723109	4.26487	57	1213926	639951	74822.2	3944	3909	4.28114	3959.04	57	0	3	1	56	1	1	1	Bacteria;Bacteroidota;Bacteroidia;Flavobacteriales;Flavobacteriaceae;Dokdonia	Bacteria;Bacteroidetes;Bacteroidia;Flavobacteriales;Flavobacteriaceae;Dokdonia;Dokdonia sp. U1371-101202-SW230 (95.94)	d__Bacteria;p__Bacteroidota;c__Bacteroidia;o__Flavobacteriales;f__Flavobacteriaceae;g__Dokdonia;s__	Bacteria;Bacteroidota;Bacteroidia;Flavobacteriales;Flavobacteriaceae;Dokdonia	Bacteria;Bacteroidota;Bacteroidia;Flavobacteriales;Flavobacteriaceae	Flavobacteriaceae	1	1	1	1
	746.fasta	116	1481_0	1481_0	No	96.723	1	high-quality	high-quality	Autumn	140.561	0.884498	Grateloupia sp. (R)	Macroalgae	uDG	DG	novel taxa	99.62	0.98	0	33.8559	0.0301883	5.23634	142	546817	134495	36875.7	4766	4703	5.25632	4784.18	142	0	4	1	60	1	2	1	Bacteria;Bacteroidota;Bacteroidia;Flavobacteriales;Flavobacteriaceae;Dokdonia	Bacteria;Bacteroidetes;Bacteroidia;Flavobacteriales;Flavobacteriaceae;Dokdonia;Dokdonia pacifica (97.014)	d__Bacteria;p__Bacteroidota;c__Bacteroidia;o__Flavobacteriales;f__Flavobacteriaceae;g__Dokdonia;s__	Bacteria;Bacteroidota;Bacteroidia;Flavobacteriales;Flavobacteriaceae;Dokdonia	Bacteria;Bacteroidota;Bacteroidia;Flavobacteriales;Flavobacteriaceae	Flavobacteriaceae	1	1	1	1
	807.fasta	117	1480_1	1480_1	No	96.328	1	high-quality	high-quality	Autumn	308.278	0.888494	Ulva sp. (L)	Macroalgae	uDG	DG	novel taxa	99.62	0	0	34.2452	0.0298899	4.86328	73	599804	251443	66620.3	4304	4297	4.88183	4320.42	73	0	0	1	56	1	1	1	Bacteria;Bacteroidota;Bacteroidia;Flavobacteriales;Flavobacteriaceae;Dokdonia	Bacteria;Bacteroidetes;Bacteroidia;Flavobacteriales;Flavobacteriaceae;Dokdonia;Dokdonia sp. U1371-101202-SW230 (96.328)	d__Bacteria;p__Bacteroidota;c__Bacteroidia;o__Flavobacteriales;f__Flavobacteriaceae;g__Dokdonia;s__	Bacteria;Bacteroidota;Bacteroidia;Flavobacteriales;Flavobacteriaceae;Dokdonia	Bacteria;Bacteroidota;Bacteroidia;Flavobacteriales;Flavobacteriaceae	Flavobacteriaceae	1	1	1	1
	887.fasta	118	1480_1	1480_1	No	98.084	1	high-quality	high-quality	Autumn	222.43	0.888599	Ulva sp. (L)	Macroalgae	uDG	DG	novel taxa	99.62	0	0	34.2534	0.0291234	4.86777	68	617633	248661	71584.9	4296	4278	4.88634	4312.39	68	0	3	1	56	1	1	1	Bacteria;Bacteroidota;Bacteroidia;Flavobacteriales;Flavobacteriaceae;Dokdonia	Bacteria;Bacteroidetes;Bacteroidia;Flavobacteriales;Flavobacteriaceae;Dokdonia;Dokdonia sp. U1371-101202-SW230 (98.084)	d__Bacteria;p__Bacteroidota;c__Bacteroidia;o__Flavobacteriales;f__Flavobacteriaceae;g__Dokdonia;s__	Bacteria;Bacteroidota;Bacteroidia;Flavobacteriales;Flavobacteriaceae;Dokdonia	Bacteria;Bacteroidota;Bacteroidia;Flavobacteriales;Flavobacteriaceae	Flavobacteriaceae	1	1	1	1
	L1_Bin_Bin_50_1.fasta	119	1484_0	1484_0	#N/A	NA	#N/A	medium-quality	high-quality	Autumn	#N/A	0.885128	Ulva sp. (L)	Macroalgae	uMAG	MAG	novel taxa	94.39	0	0	33.357	0.0143708	3.09804	196	102304	22710	15806.3	2930	2802	3.28217	3104.14	196	0	1	1	34	0	0	1	Bacteria;Bacteroidota;Bacteroidia;Flavobacteriales;Flavobacteriaceae;Dokdonia	#N/A	d__Bacteria;p__Bacteroidota;c__Bacteroidia;o__Flavobacteriales;f__Flavobacteriaceae;g__Dokdonia;s__	Bacteria;Bacteroidota;Bacteroidia;Flavobacteriales;Flavobacteriaceae;Dokdonia	Bacteria;Bacteroidota;Bacteroidia;Flavobacteriales;Flavobacteriaceae	Flavobacteriaceae	1	1	1	1
	2B2-81.fasta	120	1483_0	1483_0	No	99.854	0	high-quality	high-quality	Winter	251.395	0.905574	Saccharina sp. (B)	Macroalgae	uDG	DG	novel taxa	99.62	0	0	37.2645	0.0422348	3.46303	32	677018	577794	108220	3117	3108	3.47624	3128.89	32	0	3	1	40	1	1	1	Bacteria;Bacteroidota;Bacteroidia;Flavobacteriales;Flavobacteriaceae;Dokdonia	Bacteria;Bacteroidetes;Bacteroidia;Flavobacteriales;Flavobacteriaceae;Dokdonia;Dokdonia sp. 4H-3-7-5 (99.635)	d__Bacteria;p__Bacteroidota;c__Bacteroidia;o__Flavobacteriales;f__Flavobacteriaceae;g__Dokdonia;s__	Bacteria;Bacteroidota;Bacteroidia;Flavobacteriales;Flavobacteriaceae;Dokdonia	Bacteria;Bacteroidota;Bacteroidia;Flavobacteriales;Flavobacteriaceae	Flavobacteriaceae	1	1	1	1
	3-164-J.fasta	121	1482_1	1482_2	No	99.707	0	medium-quality	high-quality	Spring	456.157	0.91451	Gelidium sp. (H)	Macroalgae	uDG	DG	novel taxa	99.62	0.19	0	38.0143	0.0108206	3.24491	41	333586	194217	79144.1	2934	2903	3.25729	2945.19	41	0	2	1	42	0	1	1	Bacteria;Bacteroidota;Bacteroidia;Flavobacteriales;Flavobacteriaceae;Dokdonia	Bacteria;Bacteroidetes;Bacteroidia;Flavobacteriales;Flavobacteriaceae;Dokdonia;Dokdonia sp. PRO95 (99.707)	d__Bacteria;p__Bacteroidota;c__Bacteroidia;o__Flavobacteriales;f__Flavobacteriaceae;g__Dokdonia;s__	Bacteria;Bacteroidota;Bacteroidia;Flavobacteriales;Flavobacteriaceae;Dokdonia	Bacteria;Bacteroidota;Bacteroidia;Flavobacteriales;Flavobacteriaceae	Flavobacteriaceae	1	1	1	1
	3-2262-J.fasta	122	1482_1	1482_1	No	99.634	0	high-quality	high-quality	Spring	384.438	0.916004	Saccharina sp. (B)	Macroalgae	uDG	DG	novel taxa	99.62	0	0	38.0546	0.0374971	3.27793	25	850192	562072	131117	2935	2921	3.29043	2946.2	25	0	3	1	41	1	1	1	Bacteria;Bacteroidota;Bacteroidia;Flavobacteriales;Flavobacteriaceae;Dokdonia	Bacteria;Bacteroidetes;Bacteroidia;Flavobacteriales;Flavobacteriaceae;Dokdonia;Dokdonia sp. PRO95 (99.634)	d__Bacteria;p__Bacteroidota;c__Bacteroidia;o__Flavobacteriales;f__Flavobacteriaceae;g__Dokdonia;s__	Bacteria;Bacteroidota;Bacteroidia;Flavobacteriales;Flavobacteriaceae;Dokdonia	Bacteria;Bacteroidota;Bacteroidia;Flavobacteriales;Flavobacteriaceae	Flavobacteriaceae	1	1	1	1
	L4_Bin_Bin_151_sub_1.fasta	123	1482_1	1482_3	#N/A	NA	#N/A	medium-quality	medium-quality	Summer	#N/A	0.917507	Ulva sp. (L)	Macroalgae	kMAG	MAG	non-novel taxa	54.31	0	0	38.2685	0.0148392	1.65025	328	20682	5327	5031.24	1766	1466	3.03857	3251.7	328	0	0	1	17	0	0	0	Bacteria;Bacteroidota;Bacteroidia;Flavobacteriales;Flavobacteriaceae;Dokdonia	#N/A	d__Bacteria;p__Bacteroidota;c__Bacteroidia;o__Flavobacteriales;f__Flavobacteriaceae;g__Dokdonia;s__Dokdonia donghaensis	Bacteria;Bacteroidota;Bacteroidia;Flavobacteriales;Flavobacteriaceae;Dokdonia	Bacteria;Bacteroidota;Bacteroidia;Flavobacteriales;Flavobacteriaceae	Flavobacteriaceae	1	1	1	1
	3-249-3Z.fasta	124	1482_1	1482_1	No	99.707	0	high-quality	high-quality	Spring	306.807	0.915995	Gelidium sp. (H)	Macroalgae	uDG	DG	novel taxa	99.62	0	0	38.0558	0.0358986	3.27772	31	850192	561742	105733	2941	2921	3.29023	2952.22	31	0	3	1	41	1	1	1	Bacteria;Bacteroidota;Bacteroidia;Flavobacteriales;Flavobacteriaceae;Dokdonia	Bacteria;Bacteroidetes;Bacteroidia;Flavobacteriales;Flavobacteriaceae;Dokdonia;Dokdonia sp. PRO95 (99.707)	d__Bacteria;p__Bacteroidota;c__Bacteroidia;o__Flavobacteriales;f__Flavobacteriaceae;g__Dokdonia;s__	Bacteria;Bacteroidota;Bacteroidia;Flavobacteriales;Flavobacteriaceae;Dokdonia	Bacteria;Bacteroidota;Bacteroidia;Flavobacteriales;Flavobacteriaceae	Flavobacteriaceae	1	1	1	1
	3-709.fasta	125	1482_1	1482_1	No	98.839	0	high-quality	high-quality	Spring	331.177	0.916096	Grateloupia sp. (R)	Macroalgae	uDG	DG	novel taxa	99.62	0	0	38.0586	0.0376777	3.28046	27	850193	561742	121498	2937	2920	3.29297	2948.2	27	0	3	1	40	1	1	1	Bacteria;Bacteroidota;Bacteroidia;Flavobacteriales;Flavobacteriaceae;Dokdonia	Bacteria;Bacteroidetes;Bacteroidia;Flavobacteriales;Flavobacteriaceae;Dokdonia;Dokdonia sp. PRO95 (98.621)	d__Bacteria;p__Bacteroidota;c__Bacteroidia;o__Flavobacteriales;f__Flavobacteriaceae;g__Dokdonia;s__	Bacteria;Bacteroidota;Bacteroidia;Flavobacteriales;Flavobacteriaceae;Dokdonia	Bacteria;Bacteroidota;Bacteroidia;Flavobacteriales;Flavobacteriaceae	Flavobacteriaceae	1	1	1	1
	3-558-2-J.fasta	126	1482_1	1482_1	No	99.705	0	high-quality	high-quality	Spring	356.831	0.916009	Grateloupia sp. (R)	Macroalgae	uDG	DG	novel taxa	99.62	0	0	38.0578	0.0363972	3.28014	26	850192	562072	126159	2936	2921	3.29265	2947.2	26	0	3	1	41	1	1	1	Bacteria;Bacteroidota;Bacteroidia;Flavobacteriales;Flavobacteriaceae;Dokdonia	Bacteria;Bacteroidetes;Bacteroidia;Flavobacteriales;Flavobacteriaceae;Dokdonia;Dokdonia sp. PRO95 (99.705)	d__Bacteria;p__Bacteroidota;c__Bacteroidia;o__Flavobacteriales;f__Flavobacteriaceae;g__Dokdonia;s__	Bacteria;Bacteroidota;Bacteroidia;Flavobacteriales;Flavobacteriaceae;Dokdonia	Bacteria;Bacteroidota;Bacteroidia;Flavobacteriales;Flavobacteriaceae	Flavobacteriaceae	1	1	1	1
	4-133.fasta	127	1389_0	1389_0	No	99.559	0	high-quality	high-quality	Summer	523.633	0.899467	Gelidium sp. (H)	Macroalgae	uDG	DG	novel taxa	98.94	0.57	0	36.02	0.0389753	2.72199	72	496358	299473	37805.4	2507	2465	2.75115	2533.86	72	2	6	1	40	3	2	1	Bacteria;Bacteroidota;Bacteroidia;Flavobacteriales;Flavobacteriaceae;Mesonia	Bacteria;Bacteroidetes;Bacteroidia;Flavobacteriales;Flavobacteriaceae;Mesonia;Mesonia sp. L21-PYE-C25 (99.706)	d__Bacteria;p__Bacteroidota;c__Bacteroidia;o__Flavobacteriales;f__Flavobacteriaceae;g__Mesonia;s__	Bacteria;Bacteroidota;Bacteroidia;Flavobacteriales;Flavobacteriaceae;Mesonia	Bacteria;Bacteroidota;Bacteroidia;Flavobacteriales;Flavobacteriaceae	Flavobacteriaceae	1	1	1	1
	2-781.fasta	128	1388_0	1388_0	No	94.25	2	high-quality	high-quality	Winter	391.649	0.885312	Grateloupia sp. (R)	Macroalgae	uDG	DG	novel taxa	98.73	0.77	0	35.373	0.0509216	3.27932	89	418213	213635	36846.3	2967	2933	3.32151	3005.17	89	2	6	1	37	2	2	2	Bacteria;Bacteroidota;Bacteroidia;Flavobacteriales;Flavobacteriaceae;Mesonia	Bacteria;Bacteroidetes;Bacteroidia;Flavobacteriales;Flavobacteriaceae;Salegentibacter sp. CAR-8049; (98.055)	d__Bacteria;p__Bacteroidota;c__Bacteroidia;o__Flavobacteriales;f__Flavobacteriaceae;g__Mesonia;s__	Bacteria;Bacteroidota;Bacteroidia;Flavobacteriales;Flavobacteriaceae;Mesonia	Bacteria;Bacteroidota;Bacteroidia;Flavobacteriales;Flavobacteriaceae	Flavobacteriaceae	1	1	1	1
	4-1422.fasta	129	1538_0	1538_0	No	98.523	1	high-quality	high-quality	Summer	336.515	0.888649	Sediment (N)	Sediment	uDG	DG	novel taxa	99.62	0	0	40.8767	0.035827	3.54836	56	584267	340100	63363.7	3235	3219	3.5619	3247.34	56	0	4	1	44	1	2	1	Bacteria;Bacteroidota;Bacteroidia;Flavobacteriales;Flavobacteriaceae;Salinimicrobium	Bacteria;Bacteroidetes;Bacteroidia;Flavobacteriales;Flavobacteriaceae;Salinimicrobium;uncultured bacterium (99.409)	d__Bacteria;p__Bacteroidota;c__Bacteroidia;o__Flavobacteriales;f__Flavobacteriaceae;g__Salinimicrobium;s__	Bacteria;Bacteroidota;Bacteroidia;Flavobacteriales;Flavobacteriaceae;Salinimicrobium	Bacteria;Bacteroidota;Bacteroidia;Flavobacteriales;Flavobacteriaceae	Flavobacteriaceae	1	1	1	1
	2B2-33-J.fasta	130	1385_0	1385_0	No	99.414	0	high-quality	high-quality	Winter	444.775	0.901843	Saccharina sp. (B)	Macroalgae	KDG	DG	non-novel taxa	99.43	0.95	25	36.7671	0.0377532	3.61881	32	1600271	623256	113088	3233	3220	3.63956	3251.53	32	0	3	1	40	1	1	1	Bacteria;Bacteroidota;Bacteroidia;Flavobacteriales;Flavobacteriaceae;Salegentibacter	Bacteria;Bacteroidetes;Bacteroidia;Flavobacteriales;Flavobacteriaceae;Salegentibacter;Salegentibacter sp. (99.634)	d__Bacteria;p__Bacteroidota;c__Bacteroidia;o__Flavobacteriales;f__Flavobacteriaceae;g__Salegentibacter;s__Salegentibacter mishustinae	Bacteria;Bacteroidota;Bacteroidia;Flavobacteriales;Flavobacteriaceae;Salegentibacter	Bacteria;Bacteroidota;Bacteroidia;Flavobacteriales;Flavobacteriaceae	Flavobacteriaceae	1	1	1	1
	N364.fasta	131	1386_0	1386_0	No	100	0	high-quality	high-quality	Winter	389.302	0.887467	Sediment (N)	Sediment	uDG	DG	novel taxa	99.43	0.95	33.33	36.4824	0.0416875	3.81473	56	624421	362474	68120.2	3306	3280	3.8366	3324.95	56	1	4	1	45	1	2	1	Bacteria;Bacteroidota;Bacteroidia;Flavobacteriales;Flavobacteriaceae;Salegentibacter	Bacteria;Bacteroidetes;Bacteroidia;Flavobacteriales;Flavobacteriaceae;Salegentibacter;Salegentibacter sp. 6-16 (99.379)	d__Bacteria;p__Bacteroidota;c__Bacteroidia;o__Flavobacteriales;f__Flavobacteriaceae;g__Salegentibacter;s__	Bacteria;Bacteroidota;Bacteroidia;Flavobacteriales;Flavobacteriaceae;Salegentibacter	Bacteria;Bacteroidota;Bacteroidia;Flavobacteriales;Flavobacteriaceae	Flavobacteriaceae	1	1	1	1
	2B2-40-G.fasta	132	1384_1	1384_2	No	98.614	1	high-quality	high-quality	Winter	256.96	0.912971	Saccharina sp. (B)	Macroalgae	uDG	DG	novel taxa	99.62	0.95	0	38.1782	0.053559	3.40863	57	754051	283262	59800.5	3169	3150	3.42163	3181.09	57	0	4	1	43	1	1	2	Bacteria;Bacteroidota;Bacteroidia;Flavobacteriales;Flavobacteriaceae;Gramella	Bacteria;Bacteroidetes;Bacteroidia;Flavobacteriales;Flavobacteriaceae;Gramella;Flavobacteria bacterium TW-JL-17 (99.417)	d__Bacteria;p__Bacteroidota;c__Bacteroidia;o__Flavobacteriales;f__Flavobacteriaceae;g__Gramella;s__	Bacteria;Bacteroidota;Bacteroidia;Flavobacteriales;Flavobacteriaceae;Gramella	Bacteria;Bacteroidota;Bacteroidia;Flavobacteriales;Flavobacteriaceae	Flavobacteriaceae	1	1	1	1
	2-220-3Z.fasta	133	1384_1	1384_3	No	98.615	1	high-quality	high-quality	Winter	339.8	0.91635	Gelidium sp. (H)	Macroalgae	uDG	DG	novel taxa	99.6	0.57	0	38.3982	0.0543682	3.2008	37	875470	413443	86508.1	2989	2974	3.21365	3001	37	0	3	1	42	1	1	1	Bacteria;Bacteroidota;Bacteroidia;Flavobacteriales;Flavobacteriaceae;Gramella	Bacteria;Bacteroidetes;Bacteroidia;Flavobacteriales;Flavobacteriaceae;Gramella;Flavobacteria bacterium TW-JL-17 (99.417)	d__Bacteria;p__Bacteroidota;c__Bacteroidia;o__Flavobacteriales;f__Flavobacteriaceae;g__Gramella;s__	Bacteria;Bacteroidota;Bacteroidia;Flavobacteriales;Flavobacteriaceae;Gramella	Bacteria;Bacteroidota;Bacteroidia;Flavobacteriales;Flavobacteriaceae	Flavobacteriaceae	1	1	1	1
	2B2-120.fasta	134	1384_1	1384_1	No	99.014	0	high-quality	high-quality	Winter	176.049	0.912218	Saccharina sp. (B)	Macroalgae	uDG	DG	novel taxa	99.62	0.95	0	38.1684	0.0540721	3.32108	56	546570	386273	59305.1	3088	3065	3.33375	3099.78	56	0	4	1	41	1	1	2	Bacteria;Bacteroidota;Bacteroidia;Flavobacteriales;Flavobacteriaceae;Gramella	Bacteria;Bacteroidetes;Bacteroidia;Flavobacteriales;Flavobacteriaceae;Gramella;Flavobacteria bacterium TW-JL-17 (99.437)	d__Bacteria;p__Bacteroidota;c__Bacteroidia;o__Flavobacteriales;f__Flavobacteriaceae;g__Gramella;s__	Bacteria;Bacteroidota;Bacteroidia;Flavobacteriales;Flavobacteriaceae;Gramella	Bacteria;Bacteroidota;Bacteroidia;Flavobacteriales;Flavobacteriaceae	Flavobacteriaceae	1	1	1	1
	2B2-96.fasta	135	1384_1	1384_1	No	98.613	1	high-quality	high-quality	Winter	193.143	0.911376	Saccharina sp. (B)	Macroalgae	uDG	DG	novel taxa	99.62	0.76	0	38.07	0.0567892	3.39392	65	559788	364597	52214.1	3153	3125	3.40686	3165.03	65	0	4	1	41	1	1	2	Bacteria;Bacteroidota;Bacteroidia;Flavobacteriales;Flavobacteriaceae;Gramella	Bacteria;Bacteroidetes;Bacteroidia;Flavobacteriales;Flavobacteriaceae;Gramella;Flavobacteria bacterium TW-JL-17 (99.271)	d__Bacteria;p__Bacteroidota;c__Bacteroidia;o__Flavobacteriales;f__Flavobacteriaceae;g__Gramella;s__	Bacteria;Bacteroidota;Bacteroidia;Flavobacteriales;Flavobacteriaceae;Gramella	Bacteria;Bacteroidota;Bacteroidia;Flavobacteriales;Flavobacteriaceae	Flavobacteriaceae	1	1	1	1
	2B2-13-G.fasta	136	1384_1	1384_1	No	98.028	1	high-quality	high-quality	Winter	267.161	0.911271	Saccharina sp. (B)	Macroalgae	uDG	DG	novel taxa	99.62	0.76	0	38.0713	0.059395	3.39354	66	559488	364597	51417.2	3147	3122	3.40648	3159	66	0	4	1	41	1	1	2	Bacteria;Bacteroidota;Bacteroidia;Flavobacteriales;Flavobacteriaceae;Gramella	Bacteria;Proteobacteria;Alphaproteobacteria;Rhodobacterales;Rhodobacteraceae;Roseobacter;Roseobacter sp. DG889 (99.437)	d__Bacteria;p__Bacteroidota;c__Bacteroidia;o__Flavobacteriales;f__Flavobacteriaceae;g__Gramella;s__	Bacteria;Bacteroidota;Bacteroidia;Flavobacteriales;Flavobacteriaceae;Gramella	Bacteria;Bacteroidota;Bacteroidia;Flavobacteriales;Flavobacteriaceae	Flavobacteriaceae	1	1	1	1
	S4_Bin_Bin_46_1.fasta	137	1290_0	1290_0	#N/A	NA	#N/A	medium-quality	medium-quality	Summer	#N/A	0.93991	Seawater (S)	Seawater	uMAG	MAG	novel taxa	60.86	3.45	0	38.5905	0.0285915	1.21632	193	31784	7179	6302.16	1241	1063	1.99855	2039.11	193	0	0	0	21	0	0	0	Bacteria;Bacteroidota;Bacteroidia;Flavobacteriales;Flavobacteriaceae	#N/A	d__Bacteria;p__Bacteroidota;c__Bacteroidia;o__Flavobacteriales;f__Flavobacteriaceae;g__MAG-120531;s__	Bacteria;Bacteroidota;Bacteroidia;Flavobacteriales;Flavobacteriaceae	Bacteria;Bacteroidota;Bacteroidia;Flavobacteriales;Flavobacteriaceae	Flavobacteriaceae	1	1	1	1
	R3_Bin_Bin_207_sub_1.fasta	138	1494_1	1494_1	#N/A	NA	#N/A	medium-quality	medium-quality	Spring	#N/A	0.887029	Grateloupia sp. (R)	Macroalgae	uMAG	MAG	novel taxa	84.05	2.72	6.67	32.0687	0.014046	2.81344	157	79882	29806	17920	2407	2316	3.34734	2863.77	157	1	0	0	36	0	0	0	Bacteria;Bacteroidota;Bacteroidia;Flavobacteriales;Flavobacteriaceae;Aquimarina	#N/A	d__Bacteria;p__Bacteroidota;c__Bacteroidia;o__Flavobacteriales;f__Flavobacteriaceae;g__Aquimarina;s__	Bacteria;Bacteroidota;Bacteroidia;Flavobacteriales;Flavobacteriaceae;Aquimarina	Bacteria;Bacteroidota;Bacteroidia;Flavobacteriales;Flavobacteriaceae	Flavobacteriaceae	1	1	1	1
	L1_Bin_MAXBIN__027_sub_1.fasta	139	1489_1	1489_1	#N/A	NA	#N/A	medium-quality	high-quality	Autumn	#N/A	0.814143	Ulva sp. (L)	Macroalgae	uMAG	MAG	novel taxa	97.91	1.08	20	35.3419	0.0143894	4.04742	228	92703	26784	17751.8	3356	3214	4.13382	3427.64	228	3	1	1	29	0	0	1	Bacteria;Bacteroidota;Bacteroidia;Flavobacteriales;Flavobacteriaceae;Aquimarina	#N/A	d__Bacteria;p__Bacteroidota;c__Bacteroidia;o__Flavobacteriales;f__Flavobacteriaceae;g__Aquimarina;s__	Bacteria;Bacteroidota;Bacteroidia;Flavobacteriales;Flavobacteriaceae;Aquimarina	Bacteria;Bacteroidota;Bacteroidia;Flavobacteriales;Flavobacteriaceae	Flavobacteriaceae	1	1	1	1
	L2_Bin_Bin_90_1.fasta	140	1489_1	1489_1	#N/A	NA	#N/A	medium-quality	high-quality	Winter	#N/A	0.81578	Ulva sp. (L)	Macroalgae	uMAG	MAG	novel taxa	96.01	0.57	0	35.3029	0.0194129	4.21919	317	74744	19585	13309.7	3526	3335	4.39453	3672.53	317	1	1	0	38	0	0	1	Bacteria;Bacteroidota;Bacteroidia;Flavobacteriales;Flavobacteriaceae;Aquimarina	#N/A	d__Bacteria;p__Bacteroidota;c__Bacteroidia;o__Flavobacteriales;f__Flavobacteriaceae;g__Aquimarina;s__	Bacteria;Bacteroidota;Bacteroidia;Flavobacteriales;Flavobacteriaceae;Aquimarina	Bacteria;Bacteroidota;Bacteroidia;Flavobacteriales;Flavobacteriaceae	Flavobacteriaceae	1	1	1	1
	L3_Bin_Bin_141_1.fasta	141	1489_1	1489_1	#N/A	NA	#N/A	medium-quality	high-quality	Spring	#N/A	0.815911	Ulva sp. (L)	Macroalgae	uMAG	MAG	novel taxa	97.49	1.33	0	35.2976	0.0179774	4.14252	215	133304	28868	19267.5	3409	3264	4.24918	3496.77	215	1	2	1	37	1	0	1	Bacteria;Bacteroidota;Bacteroidia;Flavobacteriales;Flavobacteriaceae;Aquimarina	Bacteria;Bacteroidota;Bacteroidia;Flavobacteriales;Flavobacteriaceae;Polaribacter (89.642)	d__Bacteria;p__Bacteroidota;c__Bacteroidia;o__Flavobacteriales;f__Flavobacteriaceae;g__Aquimarina;s__	Bacteria;Bacteroidota;Bacteroidia;Flavobacteriales;Flavobacteriaceae;Aquimarina	Bacteria;Bacteroidota;Bacteroidia;Flavobacteriales;Flavobacteriaceae	Flavobacteriaceae	1	1	1	1
	3-923-3Z.fasta	142	1489_1	1489_1	No	99.927	0	medium-quality	high-quality	Spring	231.133	0.816949	Ulva sp. (L)	Macroalgae	uDG	DG	novel taxa	99.62	0.95	0	35.1508	0.0279339	4.96925	331	148584	56986	15012.8	4137	3964	4.9882	4152.78	331	4	2	1	40	1	0	1	Bacteria;Bacteroidota;Bacteroidia;Flavobacteriales;Flavobacteriaceae;Aquimarina	Bacteria;Bacteroidetes;Bacteroidia;Flavobacteriales;Flavobacteriaceae;Algitalea;Algitalea ulvae (99.927)	d__Bacteria;p__Bacteroidota;c__Bacteroidia;o__Flavobacteriales;f__Flavobacteriaceae;g__Aquimarina;s__	Bacteria;Bacteroidota;Bacteroidia;Flavobacteriales;Flavobacteriaceae;Algitalea	Bacteria;Bacteroidota;Bacteroidia;Flavobacteriales;Flavobacteriaceae	Flavobacteriaceae	1	1	1	1
	932.fasta	143	1489_1	1489_1	No	100	0	high-quality	high-quality	Autumn	117.014	0.821496	Ulva sp. (L)	Macroalgae	uDG	DG	novel taxa	99.62	1.08	0	35.1529	0.0297904	5.25821	510	169489	66433	10310.2	4576	4231	5.27827	4593.46	510	2	3	1	41	1	1	1	Bacteria;Bacteroidota;Bacteroidia;Flavobacteriales;Flavobacteriaceae;Aquimarina	Bacteria;Bacteroidetes;Bacteroidia;Flavobacteriales;Flavobacteriaceae;Algitalea;Algitalea ulvae (100)	d__Bacteria;p__Bacteroidota;c__Bacteroidia;o__Flavobacteriales;f__Flavobacteriaceae;g__Aquimarina;s__	Bacteria;Bacteroidota;Bacteroidia;Flavobacteriales;Flavobacteriaceae;Algitalea	Bacteria;Bacteroidota;Bacteroidia;Flavobacteriales;Flavobacteriaceae	Flavobacteriaceae	1	1	1	1
	L4_Bin_Bin_133_1.fasta	144	1489_1	1489_1	#N/A	NA	#N/A	medium-quality	high-quality	Summer	#N/A	0.819962	Ulva sp. (L)	Macroalgae	uMAG	MAG	novel taxa	96.58	1.52	20	35.2832	0.0182398	4.18881	290	83426	19334	14444.2	3481	3299	4.33714	3604.27	290	1	0	0	32	0	0	0	Bacteria;Bacteroidota;Bacteroidia;Flavobacteriales;Flavobacteriaceae;Aquimarina	#N/A	d__Bacteria;p__Bacteroidota;c__Bacteroidia;o__Flavobacteriales;f__Flavobacteriaceae;g__Aquimarina;s__	Bacteria;Bacteroidota;Bacteroidia;Flavobacteriales;Flavobacteriaceae;Aquimarina	Bacteria;Bacteroidota;Bacteroidia;Flavobacteriales;Flavobacteriaceae	Flavobacteriaceae	1	1	1	1
	4-2025-3Z.fasta	145	1489_1	1489_1	No	100	0	high-quality	high-quality	Summer	255.705	0.816272	Saccharina sp. (B)	Macroalgae	uDG	DG	novel taxa	99.62	0.95	0	35.2206	0.03602	4.81184	248	371715	109138	19402.6	3937	3784	4.8302	3952.02	248	1	4	1	42	1	2	1	Bacteria;Bacteroidota;Bacteroidia;Flavobacteriales;Flavobacteriaceae;Aquimarina	Bacteria;Bacteroidetes;Bacteroidia;Flavobacteriales;Flavobacteriaceae;Algitalea;Algitalea ulvae (100)	d__Bacteria;p__Bacteroidota;c__Bacteroidia;o__Flavobacteriales;f__Flavobacteriaceae;g__Aquimarina;s__	Bacteria;Bacteroidota;Bacteroidia;Flavobacteriales;Flavobacteriaceae;Algitalea	Bacteria;Bacteroidota;Bacteroidia;Flavobacteriales;Flavobacteriaceae	Flavobacteriaceae	1	1	1	1
	664.fasta	146	1489_1	1489_1	No	100	0	high-quality	high-quality	Autumn	214.081	0.819562	Grateloupia sp. (R)	Macroalgae	uDG	DG	novel taxa	99.62	0.95	0	35.2834	0.0387905	4.93922	236	464402	111231	20928.9	4023	3884	4.95806	4038.35	236	1	4	1	42	1	2	1	Bacteria;Bacteroidota;Bacteroidia;Flavobacteriales;Flavobacteriaceae;Aquimarina	Bacteria;Bacteroidetes;Bacteroidia;Flavobacteriales;Flavobacteriaceae;Algitalea;Algitalea ulvae (100)	d__Bacteria;p__Bacteroidota;c__Bacteroidia;o__Flavobacteriales;f__Flavobacteriaceae;g__Aquimarina;s__	Bacteria;Bacteroidota;Bacteroidia;Flavobacteriales;Flavobacteriaceae;Algitalea	Bacteria;Bacteroidota;Bacteroidia;Flavobacteriales;Flavobacteriaceae	Flavobacteriaceae	1	1	1	1
	3-767-J.fasta	147	1494_1	1494_1	No	98.878	0	high-quality	high-quality	Spring	287.231	0.881412	Grateloupia sp. (R)	Macroalgae	uDG	DG	novel taxa	99.14	0.76	0	31.9027	0.0282022	4.33986	208	228227	61752	20864.7	3553	3479	4.37751	3583.82	208	0	3	1	47	1	1	1	Bacteria;Bacteroidota;Bacteroidia;Flavobacteriales;Flavobacteriaceae;Aquimarina	Bacteria;Bacteroidetes;Bacteroidia;Flavobacteriales;Flavobacteriaceae;Algitalea;Aquimarina agarilytica ZC1 (98.886)	d__Bacteria;p__Bacteroidota;c__Bacteroidia;o__Flavobacteriales;f__Flavobacteriaceae;g__Aquimarina;s__	Bacteria;Bacteroidota;Bacteroidia;Flavobacteriales;Flavobacteriaceae;Algitalea	Bacteria;Bacteroidota;Bacteroidia;Flavobacteriales;Flavobacteriaceae	Flavobacteriaceae	1	1	1	1
	640.fasta	148	1493_1	1493_2	No	99.428	0	high-quality	high-quality	Autumn	114.516	0.885463	Grateloupia sp. (R)	Macroalgae	uDG	DG	novel taxa	98.76	0.76	0	31.9956	0.0306558	3.84282	75	334853	112738	51237.6	3139	3129	3.89107	3178.41	75	0	3	1	37	1	1	1	Bacteria;Bacteroidota;Bacteroidia;Flavobacteriales;Flavobacteriaceae;Aquimarina	Bacteria;Firmicutes;Bacilli;Bacillales;Staphylococcaceae;Salinicoccus;Salinicoccus roseus (99.714)	d__Bacteria;p__Bacteroidota;c__Bacteroidia;o__Flavobacteriales;f__Flavobacteriaceae;g__Aquimarina;s__	Bacteria;Bacteroidota;Bacteroidia;Flavobacteriales;Flavobacteriaceae;Aquimarina	Bacteria;Bacteroidota;Bacteroidia;Flavobacteriales;Flavobacteriaceae	Flavobacteriaceae	1	1	1	1
	4-555-2.fasta	149	1493_1	1493_1	No	99.364	0	high-quality	high-quality	Summer	334.064	0.882652	Grateloupia sp. (R)	Macroalgae	uDG	DG	novel taxa	98.76	0.38	0	32.0546	0.022183	3.8541	140	408607	108217	27529.3	3146	3105	3.90249	3185.5	140	1	4	1	46	1	2	1	Bacteria;Bacteroidota;Bacteroidia;Flavobacteriales;Flavobacteriaceae;Aquimarina	Bacteria;Bacteroidetes;Bacteroidia;Flavobacteriales;Flavobacteriaceae;Algitalea;Aquimarina agarilytica ZC1 (99.296)	d__Bacteria;p__Bacteroidota;c__Bacteroidia;o__Flavobacteriales;f__Flavobacteriaceae;g__Aquimarina;s__	Bacteria;Bacteroidota;Bacteroidia;Flavobacteriales;Flavobacteriaceae;Algitalea	Bacteria;Bacteroidota;Bacteroidia;Flavobacteriales;Flavobacteriaceae	Flavobacteriaceae	1	1	1	1
	H4_Bin_Bin_177_sub_1.fasta	150	1473_0	1473_0	#N/A	NA	#N/A	medium-quality	medium-quality	Summer	#N/A	0.869471	Gelidium sp. (H)	Macroalgae	uMAG	MAG	novel taxa	84.97	2.28	20	33.837	0.014114	2.68369	245	45988	14463	10953.8	2485	2303	3.15839	2924.56	245	1	2	1	23	0	0	2	Bacteria;Bacteroidota;Bacteroidia;Flavobacteriales;Flavobacteriaceae;Aquimarina	#N/A	d__Bacteria;p__Bacteroidota;c__Bacteroidia;o__Flavobacteriales;f__Flavobacteriaceae;g__Aquimarina;s__	Bacteria;Bacteroidota;Bacteroidia;Flavobacteriales;Flavobacteriaceae;Aquimarina	Bacteria;Bacteroidota;Bacteroidia;Flavobacteriales;Flavobacteriaceae	Flavobacteriaceae	1	1	1	1
	745.fasta	151	1472_0	1472_0	No	97.814	1	high-quality	high-quality	Autumn	189.769	0.882495	Grateloupia sp. (R)	Macroalgae	uDG	DG	novel taxa	96.07	0.53	0	33.7351	0.0322213	4.1635	190	334144	125528	21913.2	3540	3467	4.33382	3684.81	190	1	4	1	41	1	2	1	Bacteria;Bacteroidota;Bacteroidia;Flavobacteriales;Flavobacteriaceae;Aquimarina	Bacteria;Proteobacteria;Alphaproteobacteria;Rhodobacterales;Rhodobacteraceae;Tateyamaria;Roseobacter prionitis (99.766)	d__Bacteria;p__Bacteroidota;c__Bacteroidia;o__Flavobacteriales;f__Flavobacteriaceae;g__Aquimarina;s__	Bacteria;Bacteroidota;Bacteroidia;Flavobacteriales;Flavobacteriaceae;Aquimarina	Bacteria;Bacteroidota;Bacteroidia;Flavobacteriales;Flavobacteriaceae	Flavobacteriaceae	1	1	1	1
	528.fasta	152	1471_0	1471_0	No	96.252	1	high-quality	high-quality	Autumn	274.551	0.890101	Grateloupia sp. (R)	Macroalgae	uDG	DG	novel taxa	96.2	0.4	0	33.0384	0.0368642	3.33795	41	914425	478479	81413.4	2970	2943	3.4698	3087.32	41	3	4	1	37	2	1	1	Bacteria;Bacteroidota;Bacteroidia;Flavobacteriales;Flavobacteriaceae;Aquimarina	Bacteria;Bacteroidetes;Bacteroidia;Flavobacteriales;Flavobacteriaceae;Aquimarina;Aquimarina agarivorans (96.252)	d__Bacteria;p__Bacteroidota;c__Bacteroidia;o__Flavobacteriales;f__Flavobacteriaceae;g__Aquimarina;s__	Bacteria;Bacteroidota;Bacteroidia;Flavobacteriales;Flavobacteriaceae;Aquimarina	Bacteria;Bacteroidota;Bacteroidia;Flavobacteriales;Flavobacteriaceae	Flavobacteriaceae	1	1	1	1
	H3_Bin_Bin_76_1.fasta	153	1475_0	1475_0	#N/A	NA	#N/A	medium-quality	medium-quality	Spring	#N/A	0.882556	Gelidium sp. (H)	Macroalgae	uMAG	MAG	novel taxa	58.78	0	0	32.58	0.0198554	2.18025	409	15954	5761	5330.67	2235	1901	3.70916	3802.31	409	0	0	0	13	0	0	0	Bacteria;Bacteroidota;Bacteroidia;Flavobacteriales;Flavobacteriaceae;Aquimarina	#N/A	d__Bacteria;p__Bacteroidota;c__Bacteroidia;o__Flavobacteriales;f__Flavobacteriaceae;g__Aquimarina;s__	Bacteria;Bacteroidota;Bacteroidia;Flavobacteriales;Flavobacteriaceae;Aquimarina	Bacteria;Bacteroidota;Bacteroidia;Flavobacteriales;Flavobacteriaceae	Flavobacteriaceae	1	1	1	1
	H1_Bin_MAXBIN__031_1.fasta	154	1474_1	1474_1	#N/A	NA	#N/A	medium-quality	high-quality	Autumn	#N/A	0.868804	Gelidium sp. (H)	Macroalgae	uMAG	MAG	novel taxa	96.93	0.95	0	31.1113	0.0179901	2.99485	151	96770	33645	19833.4	2811	2707	3.0897	2900.03	151	0	0	1	36	0	0	0	Bacteria;Bacteroidota;Bacteroidia;Flavobacteriales;Flavobacteriaceae;Aquimarina	#N/A	d__Bacteria;p__Bacteroidota;c__Bacteroidia;o__Flavobacteriales;f__Flavobacteriaceae;g__Aquimarina;s__	Bacteria;Bacteroidota;Bacteroidia;Flavobacteriales;Flavobacteriaceae;Aquimarina	Bacteria;Bacteroidota;Bacteroidia;Flavobacteriales;Flavobacteriaceae	Flavobacteriaceae	1	1	1	1
	H4_Bin_MAXBIN__033_sub_1_1.fasta	155	1474_1	1474_1	#N/A	NA	#N/A	medium-quality	high-quality	Summer	#N/A	0.86946	Gelidium sp. (H)	Macroalgae	uMAG	MAG	novel taxa	93.43	0.57	0	31.1551	0.0191754	2.90633	170	96373	28927	17096	2740	2624	3.1107	2932.68	170	0	0	1	33	0	0	0	Bacteria;Bacteroidota;Bacteroidia;Flavobacteriales;Flavobacteriaceae;Aquimarina	#N/A	d__Bacteria;p__Bacteroidota;c__Bacteroidia;o__Flavobacteriales;f__Flavobacteriaceae;g__Aquimarina;s__	Bacteria;Bacteroidota;Bacteroidia;Flavobacteriales;Flavobacteriaceae;Aquimarina	Bacteria;Bacteroidota;Bacteroidia;Flavobacteriales;Flavobacteriaceae	Flavobacteriaceae	1	1	1	1
	L1_Bin_MAXBIN__020_sub_1.fasta	156	1492_1	1492_1	#N/A	NA	#N/A	medium-quality	medium-quality	Autumn	#N/A	0.912092	Ulva sp. (L)	Macroalgae	uMAG	MAG	novel taxa	79.53	1.62	14.29	32.7206	0.0146335	1.88035	194	43871	13291	9692.54	1867	1695	2.36433	2347.54	194	0	3	0	25	1	0	2	Bacteria;Bacteroidota;Bacteroidia;Flavobacteriales;Flavobacteriaceae;Aquimarina	Bacteria;Bacteroidota;Bacteroidia;Flavobacteriales;Flavobacteriaceae;Aquimarina (95.662)	d__Bacteria;p__Bacteroidota;c__Bacteroidia;o__Flavobacteriales;f__Flavobacteriaceae;g__Aquimarina;s__	Bacteria;Bacteroidota;Bacteroidia;Flavobacteriales;Flavobacteriaceae;Aquimarina	Bacteria;Bacteroidota;Bacteroidia;Flavobacteriales;Flavobacteriaceae	Flavobacteriaceae	1	1	1	1
	L2_Bin_MAXBIN__015_sub_1.fasta	157	1492_2	1492_4	#N/A	NA	#N/A	medium-quality	medium-quality	Winter	#N/A	0.907626	Ulva sp. (L)	Macroalgae	uMAG	MAG	novel taxa	82.51	0.35	33.33	32.9986	0.0102836	2.12164	52	270562	81869	40800.7	1893	1878	2.57137	2294.27	52	1	3	1	30	0	0	3	Bacteria;Bacteroidota;Bacteroidia;Flavobacteriales;Flavobacteriaceae;Aquimarina	#N/A	d__Bacteria;p__Bacteroidota;c__Bacteroidia;o__Flavobacteriales;f__Flavobacteriaceae;g__Aquimarina;s__	Bacteria;Bacteroidota;Bacteroidia;Flavobacteriales;Flavobacteriaceae;Aquimarina	Bacteria;Bacteroidota;Bacteroidia;Flavobacteriales;Flavobacteriaceae	Flavobacteriaceae	1	1	1	1
	L4_Bin_MAXBIN__006_sub_1.fasta	158	1492_1	1492_2	#N/A	NA	#N/A	medium-quality	medium-quality	Summer	#N/A	0.901602	Ulva sp. (L)	Macroalgae	uMAG	MAG	novel taxa	77.69	1.52	60	32.5397	0.0154856	1.80133	207	32223	10653	8702.08	1812	1636	2.31861	2332.35	207	0	2	0	27	0	0	2	Bacteria;Bacteroidota;Bacteroidia;Flavobacteriales;Flavobacteriaceae;Aquimarina	#N/A	d__Bacteria;p__Bacteroidota;c__Bacteroidia;o__Flavobacteriales;f__Flavobacteriaceae;g__Aquimarina;s__	Bacteria;Bacteroidota;Bacteroidia;Flavobacteriales;Flavobacteriaceae;Aquimarina	Bacteria;Bacteroidota;Bacteroidia;Flavobacteriales;Flavobacteriaceae	Flavobacteriaceae	1	1	1	1
	962.fasta	159	1492_1	1492_3	No	95.946	1	high-quality	high-quality	Autumn	411.833	0.88342	Ulva sp. (L)	Macroalgae	uDG	DG	novel taxa	96.93	0.43	0	32.4706	0.0360276	2.89971	173	156139	65057	16761.4	2644	2591	2.99155	2727.74	173	0	5	1	49	2	2	1	Bacteria;Bacteroidota;Bacteroidia;Flavobacteriales;Flavobacteriaceae;Aquimarina	Bacteria;Bacteroidetes;Bacteroidia;Flavobacteriales;Flavobacteriaceae;Algitalea;uncultured bacterium (97.687)	d__Bacteria;p__Bacteroidota;c__Bacteroidia;o__Flavobacteriales;f__Flavobacteriaceae;g__Aquimarina;s__	Bacteria;Bacteroidota;Bacteroidia;Flavobacteriales;Flavobacteriaceae;Aquimarina	Bacteria;Bacteroidota;Bacteroidia;Flavobacteriales;Flavobacteriaceae	Flavobacteriaceae	1	1	1	1
	R3_Bin_Bin_72_1.fasta	160	1395_1	1395_1	#N/A	NA	#N/A	medium-quality	high-quality	Spring	#N/A	0.841869	Grateloupia sp. (R)	Macroalgae	uMAG	MAG	novel taxa	98.8	1.83	11.11	32.9985	0.014758	6.19093	376	71108	22552	16465.2	5362	4910	6.26612	5427.13	376	0	0	1	31	0	0	0	Bacteria;Bacteroidota;Bacteroidia;Flavobacteriales;Flavobacteriaceae;Aquimarina	#N/A	d__Bacteria;p__Bacteroidota;c__Bacteroidia;o__Flavobacteriales;f__Flavobacteriaceae;g__Aquimarina;s__Aquimarina sp008370685	Bacteria;Bacteroidota;Bacteroidia;Flavobacteriales;Flavobacteriaceae;Aquimarina	Bacteria;Bacteroidota;Bacteroidia;Flavobacteriales;Flavobacteriaceae	Flavobacteriaceae	1	1	1	1
	568.fasta	161	1396_0	1396_0	No	92.484	2	high-quality	high-quality	Autumn	290.239	0.878203	Grateloupia sp. (R)	Macroalgae	uDG	DG	novel taxa	99.57	0.57	0	30.4867	0.0372758	4.9112	298	387668	124495	16480.5	4516	4350	4.93241	4535.5	298	4	4	1	57	2	1	1	Bacteria;Bacteroidota;Bacteroidia;Flavobacteriales;Flavobacteriaceae;Aquimarina	Bacteria;Bacteroidetes;Bacteroidia;Flavobacteriales;Flavobacteriaceae;uncultured;uncultured bacterium (99.183)	d__Bacteria;p__Bacteroidota;c__Bacteroidia;o__Flavobacteriales;f__Flavobacteriaceae;g__Aquimarina;s__	Bacteria;Bacteroidota;Bacteroidia;Flavobacteriales;Flavobacteriaceae	Bacteria;Bacteroidota;Bacteroidia;Flavobacteriales;Flavobacteriaceae	Flavobacteriaceae	1	1	1	1
	R3_Bin_Bin_100_sub_1.fasta	162	1450_0	1450_0	#N/A	NA	#N/A	medium-quality	medium-quality	Spring	#N/A	0.847572	Grateloupia sp. (R)	Macroalgae	uMAG	MAG	novel taxa	88.99	0.76	0	34.8121	0.0141222	3.11187	164	79652	27644	18974.8	2786	2689	3.49688	3130.69	164	0	0	0	19	0	0	0	Bacteria;Bacteroidota;Bacteroidia;Flavobacteriales;Flavobacteriaceae;Aquimarina	#N/A	d__Bacteria;p__Bacteroidota;c__Bacteroidia;o__Flavobacteriales;f__Flavobacteriaceae;g__Aquimarina;s__	Bacteria;Bacteroidota;Bacteroidia;Flavobacteriales;Flavobacteriaceae;Aquimarina	Bacteria;Bacteroidota;Bacteroidia;Flavobacteriales;Flavobacteriaceae	Flavobacteriaceae	1	1	1	1
	513.fasta	163	1502_0	1502_0	No	96.852	1	high-quality	high-quality	Autumn	163.972	0.857584	Grateloupia sp. (R)	Macroalgae	uDG	DG	novel taxa	99.62	0.19	0	32.8634	0.0235546	5.60114	211	464764	113771	26545.7	4531	4449	5.62251	4548.28	211	2	3	1	50	1	1	1	Bacteria;Bacteroidota;Bacteroidia;Flavobacteriales;Flavobacteriaceae;Aquimarina	Bacteria;Bacteroidetes;Bacteroidia;Flavobacteriales;Flavobacteriaceae;Aquimarina;uncultured bacterium (98.892)	d__Bacteria;p__Bacteroidota;c__Bacteroidia;o__Flavobacteriales;f__Flavobacteriaceae;g__Aquimarina;s__	Bacteria;Bacteroidota;Bacteroidia;Flavobacteriales;Flavobacteriaceae;Aquimarina	Bacteria;Bacteroidota;Bacteroidia;Flavobacteriales;Flavobacteriaceae	Flavobacteriaceae	1	1	1	1
	821-3Z.fasta	164	1486_0	1486_0	No	97.507	1	high-quality	high-quality	Autumn	311.461	0.853756	Ulva sp. (L)	Macroalgae	uDG	DG	novel taxa	99.62	1.22	0	36.7091	0.0423315	4.76609	286	406896	146425	16664.6	4125	3912	4.78427	4140.73	286	1	3	1	42	1	1	1	Bacteria;Bacteroidota;Bacteroidia;Flavobacteriales;Flavobacteriaceae;Aquimarina	Bacteria;Bacteroidetes;Bacteroidia;Flavobacteriales;Flavobacteriaceae;Aquimarina;Aquimarina sp. RZW4-3-2 (97.507)	d__Bacteria;p__Bacteroidota;c__Bacteroidia;o__Flavobacteriales;f__Flavobacteriaceae;g__Aquimarina;s__	Bacteria;Bacteroidota;Bacteroidia;Flavobacteriales;Flavobacteriaceae;Aquimarina	Bacteria;Bacteroidota;Bacteroidia;Flavobacteriales;Flavobacteriaceae	Flavobacteriaceae	1	1	1	1
	RZ0.fasta	165	1395_1	1395_1	No	96.194	1	high-quality	high-quality	Autumn	150	0.833667	Grateloupia sp. (R)	Macroalgae	uDG	DG	novel taxa	99.24	1.8	22.22	32.9789	0.0278641	7.04131	259	254211	79500	27186.5	5799	5637	7.09523	5843.41	259	0	3	1	41	1	1	1	Bacteria;Bacteroidota;Bacteroidia;Flavobacteriales;Flavobacteriaceae;Aquimarina	Bacteria;Bacteroidetes;Bacteroidia;Flavobacteriales;Flavobacteriaceae;Aquimarina;Aquimarina sp. RZW4-3-2 (96.162)	d__Bacteria;p__Bacteroidota;c__Bacteroidia;o__Flavobacteriales;f__Flavobacteriaceae;g__Aquimarina;s__Aquimarina sp008370685	Bacteria;Bacteroidota;Bacteroidia;Flavobacteriales;Flavobacteriaceae;Aquimarina	Bacteria;Bacteroidota;Bacteroidia;Flavobacteriales;Flavobacteriaceae	Flavobacteriaceae	1	1	1	1
	4-651-3Z.fasta	166	1510_0	1510_0	No	96.936	1	high-quality	high-quality	Summer	341.255	0.862078	Grateloupia sp. (R)	Macroalgae	uDG	DG	novel taxa	99.62	0.67	0	32.7696	0.0329356	5.01885	333	249180	45499	15071.6	4273	4129	5.03799	4289.3	333	0	3	1	47	1	1	1	Bacteria;Bacteroidota;Bacteroidia;Flavobacteriales;Flavobacteriaceae;Aquimarina	Bacteria;Bacteroidetes;Bacteroidia;Flavobacteriales;Flavobacteriaceae;Algitalea;Aquimarina sp. CBA3208 (96.936)	d__Bacteria;p__Bacteroidota;c__Bacteroidia;o__Flavobacteriales;f__Flavobacteriaceae;g__Aquimarina;s__	Bacteria;Bacteroidota;Bacteroidia;Flavobacteriales;Flavobacteriaceae;Aquimarina	Bacteria;Bacteroidota;Bacteroidia;Flavobacteriales;Flavobacteriaceae	Flavobacteriaceae	1	1	1	1
	550.fasta	167	1503_1	1503_1	No	100	0	high-quality	high-quality	Autumn	294.512	0.899143	Grateloupia sp. (R)	Macroalgae	uDG	DG	novel taxa	99.62	0.79	0	33.0307	0.0366387	5.696	72	1194145	895019	79111.2	4919	4897	5.71773	4937.76	72	0	3	1	55	1	1	1	Bacteria;Bacteroidota;Bacteroidia;Flavobacteriales;Flavobacteriaceae;Aquimarina	Bacteria;Bacteroidetes;Bacteroidia;Flavobacteriales;Flavobacteriaceae;Aquimarina;Flavobacteriaceae bacterium 04OKA-13-27 (99.779)	d__Bacteria;p__Bacteroidota;c__Bacteroidia;o__Flavobacteriales;f__Flavobacteriaceae;g__Aquimarina;s__	Bacteria;Bacteroidota;Bacteroidia;Flavobacteriales;Flavobacteriaceae;Aquimarina	Bacteria;Bacteroidota;Bacteroidia;Flavobacteriales;Flavobacteriaceae	Flavobacteriaceae	1	1	1	1
	740.fasta	168	1503_1	1503_2	No	99.859	0	high-quality	high-quality	Autumn	220.216	0.900051	Grateloupia sp. (R)	Macroalgae	uDG	DG	novel taxa	99.62	0.27	0	32.9991	0.031541	5.54424	40	1013973	574085	138606	4842	4834	5.56539	4860.47	40	0	3	1	55	1	1	1	Bacteria;Bacteroidota;Bacteroidia;Flavobacteriales;Flavobacteriaceae;Aquimarina	Bacteria;Bacteroidetes;Bacteroidia;Flavobacteriales;Flavobacteriaceae;Aquimarina;Flavobacteriaceae bacterium 04OKA-13-27 (100)	d__Bacteria;p__Bacteroidota;c__Bacteroidia;o__Flavobacteriales;f__Flavobacteriaceae;g__Aquimarina;s__	Bacteria;Bacteroidota;Bacteroidia;Flavobacteriales;Flavobacteriaceae;Aquimarina	Bacteria;Bacteroidota;Bacteroidia;Flavobacteriales;Flavobacteriaceae	Flavobacteriaceae	1	1	1	1
	2-926.fasta	169	1509_0	1509_0	No	98.136	1	high-quality	high-quality	Winter	145.08	0.878016	Ulva sp. (L)	Macroalgae	uDG	DG	novel taxa	99.62	0.57	50	34.2172	0.060656	5.21073	68	1004710	335756	76628.4	4807	4777	5.23061	4825.34	68	1	3	1	48	1	1	1	Bacteria;Bacteroidota;Bacteroidia;Flavobacteriales;Flavobacteriaceae;Aquimarina	Bacteria;Bacteroidetes;Bacteroidia;Flavobacteriales;Flavobacteriaceae;Aquimarina;Aquimarina sp. SS2-9 (98.136)	d__Bacteria;p__Bacteroidota;c__Bacteroidia;o__Flavobacteriales;f__Flavobacteriaceae;g__Aquimarina;s__	Bacteria;Bacteroidota;Bacteroidia;Flavobacteriales;Flavobacteriaceae;Aquimarina	Bacteria;Bacteroidota;Bacteroidia;Flavobacteriales;Flavobacteriaceae	Flavobacteriaceae	1	1	1	1
	L1_Bin_Bin_198_sub_1.fasta	170	1504_1	1504_1	#N/A	NA	#N/A	medium-quality	medium-quality	Autumn	#N/A	0.900265	Ulva sp. (L)	Macroalgae	kMAG	MAG	non-novel taxa	65.64	1.85	20	31.946	0.0155825	2.6856	484	27023	6083	5548.75	2849	2463	4.0914	4340.34	484	0	0	1	24	0	0	0	Bacteria;Bacteroidota;Bacteroidia;Flavobacteriales;Flavobacteriaceae;Aquimarina	#N/A	d__Bacteria;p__Bacteroidota;c__Bacteroidia;o__Flavobacteriales;f__Flavobacteriaceae;g__Aquimarina;s__Aquimarina sp900299505	Bacteria;Bacteroidota;Bacteroidia;Flavobacteriales;Flavobacteriaceae;Aquimarina	Bacteria;Bacteroidota;Bacteroidia;Flavobacteriales;Flavobacteriaceae	Flavobacteriaceae	1	1	1	1
	X6.fasta	171	1504_1	1504_1	No	99.557	0	high-quality	high-quality	Autumn	165.802	0.898707	Gelidium sp. (H)	Macroalgae	KDG	DG	non-novel taxa	99.62	0.84	0	31.9712	0.029058	5.66758	69	991214	356157	82138.9	4977	4934	5.6892	4995.98	69	0	3	1	54	1	1	1	Bacteria;Bacteroidota;Bacteroidia;Flavobacteriales;Flavobacteriaceae;Aquimarina	Bacteria;Bacteroidetes;Bacteroidia;Flavobacteriales;Flavobacteriaceae;Aquimarina;Aquimarina sp. U1371-101227-XH121 (99.852)	d__Bacteria;p__Bacteroidota;c__Bacteroidia;o__Flavobacteriales;f__Flavobacteriaceae;g__Aquimarina;s__Aquimarina sp900299505	Bacteria;Bacteroidota;Bacteroidia;Flavobacteriales;Flavobacteriaceae;Aquimarina	Bacteria;Bacteroidota;Bacteroidia;Flavobacteriales;Flavobacteriaceae	Flavobacteriaceae	1	1	1	1
	2-32.fasta	172	1506_1	1506_1	No	98.476	1	high-quality	high-quality	Winter	249.08	0.893877	Gelidium sp. (H)	Macroalgae	uDG	DG	novel taxa	99.62	0.53	20	32.7519	0.0327578	6.25204	121	1090114	321596	51669.7	5485	5401	6.27589	5505.92	121	0	5	1	51	1	1	3	Bacteria;Bacteroidota;Bacteroidia;Flavobacteriales;Flavobacteriaceae;Aquimarina	Bacteria;Bacteroidetes;Bacteroidia;Flavobacteriales;Flavobacteriaceae;Aquimarina;Aquimarina latercula DSM 2041 (98.535)	d__Bacteria;p__Bacteroidota;c__Bacteroidia;o__Flavobacteriales;f__Flavobacteriaceae;g__Aquimarina;s__	Bacteria;Bacteroidota;Bacteroidia;Flavobacteriales;Flavobacteriaceae;Aquimarina	Bacteria;Bacteroidota;Bacteroidia;Flavobacteriales;Flavobacteriaceae	Flavobacteriaceae	1	1	1	1
	4R5-1-G.fasta	173	1506_1	1506_2	No	98.886	0	high-quality	high-quality	Summer	217.16	0.895045	Grateloupia sp. (R)	Macroalgae	uDG	DG	novel taxa	99.62	0.29	0	32.7455	0.0338185	6.36899	46	1405086	717338	138456	5556	5523	6.39329	5577.19	46	0	3	1	54	1	1	1	Bacteria;Bacteroidota;Bacteroidia;Flavobacteriales;Flavobacteriaceae;Aquimarina	Bacteria;Bacteroidetes;Bacteroidia;Flavobacteriales;Flavobacteriaceae;Aquimarina;Aquimarina sp. U1371-101227-XH133 (98.886)	d__Bacteria;p__Bacteroidota;c__Bacteroidia;o__Flavobacteriales;f__Flavobacteriaceae;g__Aquimarina;s__	Bacteria;Bacteroidota;Bacteroidia;Flavobacteriales;Flavobacteriaceae;Aquimarina	Bacteria;Bacteroidota;Bacteroidia;Flavobacteriales;Flavobacteriaceae	Flavobacteriaceae	1	1	1	1
	3-916-3Z.fasta	174	1507_1	1507_1	No	97.574	1	high-quality	high-quality	Spring	213.556	0.889832	Ulva sp. (L)	Macroalgae	uDG	DG	novel taxa	99.62	0.62	0	33.1405	0.0345094	6.52685	72	857039	291768	90650.6	5802	5762	6.55174	5824.13	72	0	3	1	51	1	1	1	Bacteria;Bacteroidota;Bacteroidia;Flavobacteriales;Flavobacteriaceae;Aquimarina	Bacteria;Bacteroidetes;Bacteroidia;Flavobacteriales;Flavobacteriaceae;Aquimarina;Aquimarina sp. SS2-9 (97.574)	d__Bacteria;p__Bacteroidota;c__Bacteroidia;o__Flavobacteriales;f__Flavobacteriaceae;g__Aquimarina;s__	Bacteria;Bacteroidota;Bacteroidia;Flavobacteriales;Flavobacteriaceae;Aquimarina	Bacteria;Bacteroidota;Bacteroidia;Flavobacteriales;Flavobacteriaceae	Flavobacteriaceae	1	1	1	1
	490.fasta	175	1507_2	1507_2	No	98.185	1	high-quality	high-quality	Autumn	220.917	0.891789	Grateloupia sp. (R)	Macroalgae	uDG	DG	novel taxa	99.62	0.82	0	32.914	0.0271557	5.91424	64	766444	455601	92410	5172	5151	5.9368	5191.73	64	0	3	1	53	1	1	1	Bacteria;Bacteroidota;Bacteroidia;Flavobacteriales;Flavobacteriaceae;Aquimarina	Bacteria;Bacteroidetes;Bacteroidia;Flavobacteriales;Flavobacteriaceae;Aquimarina;Aquimarina sp. JJ2109 (99.834)	d__Bacteria;p__Bacteroidota;c__Bacteroidia;o__Flavobacteriales;f__Flavobacteriaceae;g__Aquimarina;s__Aquimarina sp003443675	Bacteria;Bacteroidota;Bacteroidia;Flavobacteriales;Flavobacteriaceae;Aquimarina	Bacteria;Bacteroidota;Bacteroidia;Flavobacteriales;Flavobacteriaceae	Flavobacteriaceae	1	1	1	1
	2-563A-J.fasta	176	1508_0	1508_0	No	98.216	1	high-quality	high-quality	Winter	171.269	0.893215	Grateloupia sp. (R)	Macroalgae	uDG	DG	novel taxa	99.62	0.5	0	32.8073	0.0401778	6.5723	69	1270894	569640	95250.8	5707	5667	6.59737	5728.77	69	1	3	1	64	1	1	1	Bacteria;Bacteroidota;Bacteroidia;Flavobacteriales;Flavobacteriaceae;Aquimarina	Bacteria;Bacteroidetes;Bacteroidia;Flavobacteriales;Flavobacteriaceae;Aquimarina;Aquimarina sp. SS2-9 (98.216)	d__Bacteria;p__Bacteroidota;c__Bacteroidia;o__Flavobacteriales;f__Flavobacteriaceae;g__Aquimarina;s__	Bacteria;Bacteroidota;Bacteroidia;Flavobacteriales;Flavobacteriaceae;Aquimarina	Bacteria;Bacteroidota;Bacteroidia;Flavobacteriales;Flavobacteriaceae	Flavobacteriaceae	1	1	1	1
	3-716.fasta	177	1505_1	1505_1	No	98.246	1	high-quality	high-quality	Spring	235.173	0.887465	Grateloupia sp. (R)	Macroalgae	uDG	DG	novel taxa	99.62	0.65	0	32.5161	0.0271998	5.90786	116	1063956	296784	50929.8	5108	5025	5.9304	5127.48	116	0	3	1	50	1	1	1	Bacteria;Bacteroidota;Bacteroidia;Flavobacteriales;Flavobacteriaceae;Aquimarina	Bacteria;Proteobacteria;Alphaproteobacteria;Sphingomonadales;Sphingomonadaceae;Erythrobacter;uncultured bacterium (98.355)	d__Bacteria;p__Bacteroidota;c__Bacteroidia;o__Flavobacteriales;f__Flavobacteriaceae;g__Aquimarina;s__	Bacteria;Bacteroidota;Bacteroidia;Flavobacteriales;Flavobacteriaceae;Aquimarina	Bacteria;Bacteroidota;Bacteroidia;Flavobacteriales;Flavobacteriaceae	Flavobacteriaceae	1	1	1	1
	3-1138-G.fasta	178	1505_1	1505_1	No	97.59	1	high-quality	high-quality	Spring	255.271	0.886307	Ulva sp. (L)	Macroalgae	uDG	DG	novel taxa	99.62	0.65	0	32.5308	0.0330087	5.83117	50	1373068	643284	116623	5004	4980	5.85341	5023.09	50	0	3	1	48	1	1	1	Bacteria;Bacteroidota;Bacteroidia;Flavobacteriales;Flavobacteriaceae;Aquimarina	Bacteria;Bacteroidetes;Bacteroidia;Flavobacteriales;Flavobacteriaceae;Aquimarina;Aquimarina sp. JJ2109 (97.593)	d__Bacteria;p__Bacteroidota;c__Bacteroidia;o__Flavobacteriales;f__Flavobacteriaceae;g__Aquimarina;s__	Bacteria;Bacteroidota;Bacteroidia;Flavobacteriales;Flavobacteriaceae;Aquimarina	Bacteria;Bacteroidota;Bacteroidia;Flavobacteriales;Flavobacteriaceae	Flavobacteriaceae	1	1	1	1
	694.fasta	179	1501_0	1501_0	No	97.132	1	high-quality	high-quality	Autumn	239.688	0.877921	Grateloupia sp. (R)	Macroalgae	uDG	DG	novel taxa	99.62	1.03	0	33.3251	0.0429375	5.08426	89	1441511	255580	57126.5	4279	4237	5.10366	4295.32	89	0	4	1	42	1	2	1	Bacteria;Bacteroidota;Bacteroidia;Flavobacteriales;Flavobacteriaceae;Aquimarina	Bacteria;Proteobacteria;Alphaproteobacteria;Rhodobacterales;Rhodobacteraceae;Epibacterium;Epibacterium ulvae (97.132)	d__Bacteria;p__Bacteroidota;c__Bacteroidia;o__Flavobacteriales;f__Flavobacteriaceae;g__Aquimarina;s__	Bacteria;Bacteroidota;Bacteroidia;Flavobacteriales;Flavobacteriaceae;Aquimarina	Bacteria;Bacteroidota;Bacteroidia;Flavobacteriales;Flavobacteriaceae	Flavobacteriaceae	1	1	1	1
	187-3Z.fasta	180	1500_0	1500_0	No	97.719	1	high-quality	high-quality	Autumn	264.525	0.88218	Gelidium sp. (H)	Macroalgae	uDG	DG	novel taxa	99.62	0.46	0	32.409	0.0402417	5.97766	154	968309	266998	38816	5142	5016	6.00046	5161.61	154	0	3	1	40	1	1	1	Bacteria;Bacteroidota;Bacteroidia;Flavobacteriales;Flavobacteriaceae;Aquimarina	Bacteria;Bacteroidetes;Bacteroidia;Flavobacteriales;Flavobacteriaceae;Aquimarina;Aquimarina pacifica (97.719)	d__Bacteria;p__Bacteroidota;c__Bacteroidia;o__Flavobacteriales;f__Flavobacteriaceae;g__Aquimarina;s__	Bacteria;Bacteroidota;Bacteroidia;Flavobacteriales;Flavobacteriaceae;Aquimarina	Bacteria;Bacteroidota;Bacteroidia;Flavobacteriales;Flavobacteriaceae	Flavobacteriaceae	1	1	1	1
	H4_Bin_METABAT__156_1.fasta	181	1521_1	1521_2	#N/A	NA	#N/A	medium-quality	high-quality	Summer	#N/A	0.888766	Gelidium sp. (H)	Macroalgae	kMAG	MAG	non-novel taxa	94.49	2.44	29.41	32.199	0.0128646	6.09929	79	343345	129313	77206.3	5397	5388	6.45496	5711.72	79	0	1	1	44	0	0	1	Bacteria;Bacteroidota;Bacteroidia;Flavobacteriales;Flavobacteriaceae;Aquimarina	#N/A	d__Bacteria;p__Bacteroidota;c__Bacteroidia;o__Flavobacteriales;f__Flavobacteriaceae;g__Aquimarina;s__Aquimarina aggregata	Bacteria;Bacteroidota;Bacteroidia;Flavobacteriales;Flavobacteriaceae;Aquimarina	Bacteria;Bacteroidota;Bacteroidia;Flavobacteriales;Flavobacteriaceae	Flavobacteriaceae	1	1	1	1
	392.fasta	182	1521_1	1521_1	GCM10004342.fasta	97.055	1	high-quality	high-quality	Autumn	158.508	0.891237	Gelidium sp. (H)	Macroalgae	KDG	DG	non-novel taxa	99.62	1.34	0	32.4475	0.0464221	6.67694	106	688527	242517	62990	5773	5740	6.70241	5795.02	106	0	3	1	49	1	1	1	Bacteria;Bacteroidota;Bacteroidia;Flavobacteriales;Flavobacteriaceae;Aquimarina	Bacteria;Bacteroidetes;Bacteroidia;Flavobacteriales;Flavobacteriaceae;Tenacibaculum;Tenacibaculum sp. U1368-101106-SW106 (97.606)	d__Bacteria;p__Bacteroidota;c__Bacteroidia;o__Flavobacteriales;f__Flavobacteriaceae;g__Aquimarina;s__Aquimarina aggregata	Bacteria;Bacteroidota;Bacteroidia;Flavobacteriales;Flavobacteriaceae;Tenacibaculum	Bacteria;Bacteroidota;Bacteroidia;Flavobacteriales;Flavobacteriaceae	Flavobacteriaceae	1	1	1	1
	2-322.fasta	183	1521_1	1521_1	GCM10004342.fasta	99.931	0	high-quality	high-quality	Winter	166.358	0.89136	Gelidium sp. (H)	Macroalgae	KDG	DG	non-novel taxa	99.62	1.34	0	32.448	0.0331006	6.67775	97	688808	257472	68842.8	5767	5735	6.70322	5789	97	0	3	1	49	1	1	1	Bacteria;Bacteroidota;Bacteroidia;Flavobacteriales;Flavobacteriaceae;Aquimarina	Bacteria;Bacteroidetes;Bacteroidia;Flavobacteriales;Flavobacteriaceae;Aquimarina;Aquimarina sp. RZW4-3-2 (99.933)	d__Bacteria;p__Bacteroidota;c__Bacteroidia;o__Flavobacteriales;f__Flavobacteriaceae;g__Aquimarina;s__Aquimarina aggregata	Bacteria;Bacteroidota;Bacteroidia;Flavobacteriales;Flavobacteriaceae;Aquimarina	Bacteria;Bacteroidota;Bacteroidia;Flavobacteriales;Flavobacteriaceae	Flavobacteriaceae	1	1	1	1
	629-G.fasta	184	1518_1	1518_1	No	97.267	1	high-quality	high-quality	Autumn	145.752	0.85855	Grateloupia sp. (R)	Macroalgae	uDG	DG	novel taxa	99.62	1.6	0	31.9719	0.0253509	5.67589	207	367548	113066	27419.8	5127	5044	5.69754	5146.56	207	0	3	1	44	1	1	1	Bacteria;Bacteroidota;Bacteroidia;Flavobacteriales;Flavobacteriaceae;Aquimarina	Bacteria;Bacteroidetes;Bacteroidia;Flavobacteriales;Flavobacteriaceae;Aquimarina;Flavobacteriaceae bacterium GUDS991 (97.331)	d__Bacteria;p__Bacteroidota;c__Bacteroidia;o__Flavobacteriales;f__Flavobacteriaceae;g__Aquimarina;s__	Bacteria;Bacteroidota;Bacteroidia;Flavobacteriales;Flavobacteriaceae;Aquimarina	Bacteria;Bacteroidota;Bacteroidia;Flavobacteriales;Flavobacteriaceae	Flavobacteriaceae	1	1	1	1
	637-3Z.fasta	185	1518_1	1518_1	No	97.511	1	high-quality	high-quality	Autumn	171.066	0.858878	Grateloupia sp. (R)	Macroalgae	uDG	DG	novel taxa	99.62	1.6	0	31.971	0.0244594	5.67387	195	367549	104884	29096.8	5127	5042	5.69551	5146.56	195	0	3	1	42	1	1	1	Bacteria;Bacteroidota;Bacteroidia;Flavobacteriales;Flavobacteriaceae;Aquimarina	Bacteria;Bacteroidetes;Bacteroidia;Flavobacteriales;Flavobacteriaceae;Aquimarina;Flavobacteriaceae bacterium GUDS991 (97.295)	d__Bacteria;p__Bacteroidota;c__Bacteroidia;o__Flavobacteriales;f__Flavobacteriaceae;g__Aquimarina;s__	Bacteria;Bacteroidota;Bacteroidia;Flavobacteriales;Flavobacteriaceae;Aquimarina	Bacteria;Bacteroidota;Bacteroidia;Flavobacteriales;Flavobacteriaceae	Flavobacteriaceae	1	1	1	1
	2-91_1.fasta	186	1519_1	1519_3	No	100	0	high-quality	high-quality	Winter	141.664	0.893581	Gelidium sp. (H)	Macroalgae	KDG	DG	non-novel taxa	99.62	1.33	0	32.4375	0.0309688	6.56837	22	1283541	697351	298562	5747	5734	6.59343	5768.92	22	0	3	1	45	1	1	1	Bacteria;Bacteroidota;Bacteroidia;Flavobacteriales;Flavobacteriaceae;Aquimarina	Bacteria;Bacteroidetes;Bacteroidia;Flavobacteriales;Flavobacteriaceae;Aquimarina;Aquimarina sp. RZW4-3-2 (98.336)	d__Bacteria;p__Bacteroidota;c__Bacteroidia;o__Flavobacteriales;f__Flavobacteriaceae;g__Aquimarina;s__Aquimarina algiphila	Bacteria;Bacteroidota;Bacteroidia;Flavobacteriales;Flavobacteriaceae;Aquimarina	Bacteria;Bacteroidota;Bacteroidia;Flavobacteriales;Flavobacteriaceae	Flavobacteriaceae	1	1	1	1
	ZY116.fasta	187	1519_1	1519_1	No	99.861	0	high-quality	high-quality	Autumn	#N/A	0.890454	Grateloupia sp. (R)	Macroalgae	KDG	DG	non-novel taxa	97.72	2.24	0	32.454	0.0534683	6.64797	50	701930	424595	132959	5728	5698	6.80308	5861.65	50	1	6	1	48	1	1	4	Bacteria;Bacteroidota;Bacteroidia;Flavobacteriales;Flavobacteriaceae;Aquimarina	Bacteria;Bacteroidetes;Bacteroidia;Flavobacteriales;Flavobacteriaceae;Aquimarina;Aquimarina sp. RZW4-3-2 (98.13)	d__Bacteria;p__Bacteroidota;c__Bacteroidia;o__Flavobacteriales;f__Flavobacteriaceae;g__Aquimarina;s__Aquimarina algiphila	Bacteria;Bacteroidota;Bacteroidia;Flavobacteriales;Flavobacteriaceae;Aquimarina	Bacteria;Bacteroidota;Bacteroidia;Flavobacteriales;Flavobacteriaceae	Flavobacteriaceae	1	1	1	1
	4-617-3Z.fasta	188	1519_1	1519_2	No	100	0	high-quality	high-quality	Summer	249.211	0.885694	Grateloupia sp. (R)	Macroalgae	KDG	DG	non-novel taxa	99.62	1.69	0	32.4441	0.0375766	6.90343	257	279579	82025	26861.6	6175	6086	6.92977	6198.55	257	0	3	1	52	1	1	1	Bacteria;Bacteroidota;Bacteroidia;Flavobacteriales;Flavobacteriaceae;Aquimarina	Bacteria;Bacteroidetes;Bacteroidia;Flavobacteriales;Flavobacteriaceae;Aquimarina;Aquimarina sp. RZW4-3-2 (98.336)	d__Bacteria;p__Bacteroidota;c__Bacteroidia;o__Flavobacteriales;f__Flavobacteriaceae;g__Aquimarina;s__Aquimarina algiphila	Bacteria;Bacteroidota;Bacteroidia;Flavobacteriales;Flavobacteriaceae;Aquimarina	Bacteria;Bacteroidota;Bacteroidia;Flavobacteriales;Flavobacteriaceae	Flavobacteriaceae	1	1	1	1
	2-166.fasta	189	1519_1	1519_1	No	100	0	high-quality	high-quality	Winter	174.843	0.890649	Gelidium sp. (H)	Macroalgae	KDG	DG	non-novel taxa	99.62	2.24	0	32.4518	0.030928	6.75815	64	940578	516881	105596	5810	5779	6.78393	5832.16	64	0	3	1	49	1	1	1	Bacteria;Bacteroidota;Bacteroidia;Flavobacteriales;Flavobacteriaceae;Aquimarina	Bacteria;Bacteroidetes;Bacteroidia;Flavobacteriales;Flavobacteriaceae;Aquimarina;sponge bacterium Zo26 (98.734)	d__Bacteria;p__Bacteroidota;c__Bacteroidia;o__Flavobacteriales;f__Flavobacteriaceae;g__Aquimarina;s__Aquimarina algiphila	Bacteria;Bacteroidota;Bacteroidia;Flavobacteriales;Flavobacteriaceae;Aquimarina	Bacteria;Bacteroidota;Bacteroidia;Flavobacteriales;Flavobacteriaceae	Flavobacteriaceae	1	1	1	1
	4-60.fasta	190	1519_1	1519_1	No	100	0	high-quality	high-quality	Summer	189.334	0.893234	Gelidium sp. (H)	Macroalgae	KDG	DG	non-novel taxa	99.62	2.26	0	32.4734	0.0394372	6.82304	82	1048281	391672	83207.8	6003	5960	6.84907	6025.9	82	0	4	1	53	1	1	2	Bacteria;Bacteroidota;Bacteroidia;Flavobacteriales;Flavobacteriaceae;Aquimarina	Bacteria;Bacteroidetes;Bacteroidia;Flavobacteriales;Flavobacteriaceae;Aquimarina;sponge bacterium Zo26 (98.875)	d__Bacteria;p__Bacteroidota;c__Bacteroidia;o__Flavobacteriales;f__Flavobacteriaceae;g__Aquimarina;s__Aquimarina algiphila	Bacteria;Bacteroidota;Bacteroidia;Flavobacteriales;Flavobacteriaceae;Aquimarina	Bacteria;Bacteroidota;Bacteroidia;Flavobacteriales;Flavobacteriaceae	Flavobacteriaceae	1	1	1	1
	M91.fasta	191	1519_1	1519_1	No	100	0	high-quality	high-quality	Autumn	227.483	0.889361	Gelidium sp. (H)	Macroalgae	KDG	DG	non-novel taxa	99.62	2.08	0	32.6468	0.0307993	6.9577	272	171379	71320	25579.8	6398	6279	6.98424	6422.41	272	1	3	1	51	1	1	1	Bacteria;Bacteroidota;Bacteroidia;Flavobacteriales;Flavobacteriaceae;Aquimarina	Bacteria;Bacteroidetes;Bacteroidia;Flavobacteriales;Flavobacteriaceae;Aquimarina;Aquimarina sp. RZW4-3-2 (98.325)	d__Bacteria;p__Bacteroidota;c__Bacteroidia;o__Flavobacteriales;f__Flavobacteriaceae;g__Aquimarina;s__Aquimarina algiphila	Bacteria;Bacteroidota;Bacteroidia;Flavobacteriales;Flavobacteriaceae;Aquimarina	Bacteria;Bacteroidota;Bacteroidia;Flavobacteriales;Flavobacteriaceae	Flavobacteriaceae	1	1	1	1
	4-58.fasta	192	1519_1	1519_1	No	100	0	high-quality	high-quality	Summer	188.101	0.889637	Gelidium sp. (H)	Macroalgae	KDG	DG	non-novel taxa	99.62	1.93	0	32.496	0.0308506	6.64223	223	183722	75457	29785.8	5952	5868	6.66757	5974.7	223	1	3	1	50	1	1	1	Bacteria;Bacteroidota;Bacteroidia;Flavobacteriales;Flavobacteriaceae;Aquimarina	Bacteria;Bacteroidetes;Bacteroidia;Flavobacteriales;Flavobacteriaceae;Aquimarina;sponge bacterium Zo26 (98.734)	d__Bacteria;p__Bacteroidota;c__Bacteroidia;o__Flavobacteriales;f__Flavobacteriaceae;g__Aquimarina;s__Aquimarina algiphila	Bacteria;Bacteroidota;Bacteroidia;Flavobacteriales;Flavobacteriaceae;Aquimarina	Bacteria;Bacteroidota;Bacteroidia;Flavobacteriales;Flavobacteriaceae	Flavobacteriaceae	1	1	1	1
	4-66.fasta	193	1519_1	1519_1	No	100	0	high-quality	high-quality	Summer	174.847	0.889641	Gelidium sp. (H)	Macroalgae	KDG	DG	non-novel taxa	99.62	1.93	0	32.4902	0.0311492	6.64062	223	183722	75416	29778.6	5954	5866	6.66595	5976.71	223	1	3	1	50	1	1	1	Bacteria;Bacteroidota;Bacteroidia;Flavobacteriales;Flavobacteriaceae;Aquimarina	Bacteria;Bacteroidetes;Bacteroidia;Flavobacteriales;Flavobacteriaceae;Aquimarina;sponge bacterium Zo26 (98.734)	d__Bacteria;p__Bacteroidota;c__Bacteroidia;o__Flavobacteriales;f__Flavobacteriaceae;g__Aquimarina;s__Aquimarina algiphila	Bacteria;Bacteroidota;Bacteroidia;Flavobacteriales;Flavobacteriaceae;Aquimarina	Bacteria;Bacteroidota;Bacteroidia;Flavobacteriales;Flavobacteriaceae	Flavobacteriaceae	1	1	1	1
	2-972.fasta	194	1499_1	1499_1	No	97.042	1	high-quality	high-quality	Winter	188.949	0.892762	Ulva sp. (L)	Macroalgae	uDG	DG	novel taxa	99.62	0	0	34.3665	0.0513385	4.56142	42	774962	627523	108605	4046	4008	4.57882	4061.43	42	0	3	1	43	1	1	1	Bacteria;Bacteroidota;Bacteroidia;Flavobacteriales;Flavobacteriaceae;Aquimarina	Bacteria;Bacteroidetes;Bacteroidia;Flavobacteriales;Flavobacteriaceae;Aquimarina;Aquimarina mytili (97.042)	d__Bacteria;p__Bacteroidota;c__Bacteroidia;o__Flavobacteriales;f__Flavobacteriaceae;g__Aquimarina;s__	Bacteria;Bacteroidota;Bacteroidia;Flavobacteriales;Flavobacteriaceae;Aquimarina	Bacteria;Bacteroidota;Bacteroidia;Flavobacteriales;Flavobacteriaceae	Flavobacteriaceae	1	1	1	1
	3-198_2.fasta	195	1499_1	1499_1	No	97.119	1	high-quality	high-quality	Spring	55.8993	0.891518	Gelidium sp. (H)	Macroalgae	uDG	DG	novel taxa	99.62	0.01	0	34.3791	0.0294088	4.58609	21	984357	521797	218385	4035	4020	4.60358	4050.39	21	0	5	1	49	1	1	3	Bacteria;Bacteroidota;Bacteroidia;Flavobacteriales;Flavobacteriaceae;Aquimarina	Bacteria;Bacteroidetes;Bacteroidia;Flavobacteriales;Flavobacteriaceae;Aquimarina;Aquimarina macrocephali JAMB N27 (96.875)	d__Bacteria;p__Bacteroidota;c__Bacteroidia;o__Flavobacteriales;f__Flavobacteriaceae;g__Aquimarina;s__	Bacteria;Bacteroidota;Bacteroidia;Flavobacteriales;Flavobacteriaceae;Aquimarina	Bacteria;Bacteroidota;Bacteroidia;Flavobacteriales;Flavobacteriaceae	Flavobacteriaceae	1	1	1	1
	YR205-23-3Z.fasta	196	1515_0	1515_0	No	98.155	1	high-quality	high-quality	Winter	237.459	0.896548	Grateloupia sp. (R)	Macroalgae	uDG	DG	novel taxa	99.49	0.08	0	33.1164	0.0401384	4.85266	71	790211	338962	68347.3	4236	4189	4.87753	4257.71	71	0	3	1	38	1	1	1	Bacteria;Bacteroidota;Bacteroidia;Flavobacteriales;Flavobacteriaceae;Aquimarina	Bacteria;Bacteroidetes;Bacteroidia;Flavobacteriales;Flavobacteriaceae;Aquimarina;Aquimarina sp. TP207 (98.502)	d__Bacteria;p__Bacteroidota;c__Bacteroidia;o__Flavobacteriales;f__Flavobacteriaceae;g__Aquimarina;s__	Bacteria;Bacteroidota;Bacteroidia;Flavobacteriales;Flavobacteriaceae;Aquimarina	Bacteria;Bacteroidota;Bacteroidia;Flavobacteriales;Flavobacteriaceae	Flavobacteriaceae	1	1	1	1
	723-3Z.fasta	197	1514_1	1514_1	No	97.858	1	high-quality	high-quality	Autumn	234.539	0.892549	Grateloupia sp. (R)	Macroalgae	uDG	DG	novel taxa	99.62	0.38	0	34.5277	0.048677	5.16207	68	579569	337363	75912.9	4547	4525	5.18176	4564.34	68	0	5	1	40	3	1	1	Bacteria;Bacteroidota;Bacteroidia;Flavobacteriales;Flavobacteriaceae;Aquimarina	Bacteria;Bacteroidetes;Bacteroidia;Flavobacteriales;Flavobacteriaceae;Aquimarina;Aquimarina sp. RZW4-3-2 (97.858)	d__Bacteria;p__Bacteroidota;c__Bacteroidia;o__Flavobacteriales;f__Flavobacteriaceae;g__Aquimarina;s__	Bacteria;Bacteroidota;Bacteroidia;Flavobacteriales;Flavobacteriaceae;Aquimarina	Bacteria;Bacteroidota;Bacteroidia;Flavobacteriales;Flavobacteriaceae	Flavobacteriaceae	1	1	1	1
	502.fasta	198	1514_1	1514_1	No	97.915	1	high-quality	high-quality	Autumn	172.559	0.89343	Grateloupia sp. (R)	Macroalgae	uDG	DG	novel taxa	99.62	0.38	0	34.5258	0.0436286	5.15778	62	579569	282156	83190	4545	4528	5.17746	4562.34	62	0	4	1	40	2	1	1	Bacteria;Bacteroidota;Bacteroidia;Flavobacteriales;Flavobacteriaceae;Aquimarina	Bacteria;Bacteroidetes;Bacteroidia;Flavobacteriales;Flavobacteriaceae;Aquimarina;Aquimarina sp. RZW4-3-2 (97.915)	d__Bacteria;p__Bacteroidota;c__Bacteroidia;o__Flavobacteriales;f__Flavobacteriaceae;g__Aquimarina;s__	Bacteria;Bacteroidota;Bacteroidia;Flavobacteriales;Flavobacteriaceae;Aquimarina	Bacteria;Bacteroidota;Bacteroidia;Flavobacteriales;Flavobacteriaceae	Flavobacteriaceae	1	1	1	1
	4-1007.fasta	199	1516_0	1516_0	No	96.567	1	high-quality	high-quality	Summer	311.391	0.876447	Ulva sp. (L)	Macroalgae	uDG	DG	novel taxa	99.62	0.95	0	34.2299	0.0294127	4.76973	160	285472	70579	29810.8	4174	4116	4.78792	4189.92	160	0	3	1	40	1	1	1	Bacteria;Bacteroidota;Bacteroidia;Flavobacteriales;Flavobacteriaceae;Aquimarina	Bacteria;Bacteroidetes;Bacteroidia;Flavobacteriales;Flavobacteriaceae;Aquimarina;Aquimarina sp. Ma4 (97.004)	d__Bacteria;p__Bacteroidota;c__Bacteroidia;o__Flavobacteriales;f__Flavobacteriaceae;g__Aquimarina;s__	Bacteria;Bacteroidota;Bacteroidia;Flavobacteriales;Flavobacteriaceae;Aquimarina	Bacteria;Bacteroidota;Bacteroidia;Flavobacteriales;Flavobacteriaceae	Flavobacteriaceae	1	1	1	1
	2-156.fasta	200	1513_0	1513_0	No	97.363	1	high-quality	high-quality	Winter	185.962	0.895959	Gelidium sp. (H)	Macroalgae	uDG	DG	novel taxa	99.62	0.58	0	34.2115	0.0397641	5.40523	104	660640	227877	51973.4	4624	4557	5.42585	4641.64	104	2	3	1	52	1	1	1	Bacteria;Bacteroidota;Bacteroidia;Flavobacteriales;Flavobacteriaceae;Aquimarina	Bacteria;Bacteroidetes;Bacteroidia;Flavobacteriales;Flavobacteriaceae;Aquimarina;Aquimarina sp. RZW4-3-2 (97.363)	d__Bacteria;p__Bacteroidota;c__Bacteroidia;o__Flavobacteriales;f__Flavobacteriaceae;g__Aquimarina;s__	Bacteria;Bacteroidota;Bacteroidia;Flavobacteriales;Flavobacteriaceae;Aquimarina	Bacteria;Bacteroidota;Bacteroidia;Flavobacteriales;Flavobacteriaceae	Flavobacteriaceae	1	1	1	1
	2-863.fasta	201	1512_2	1512_2	No	97.929	1	high-quality	high-quality	Winter	196.522	0.894177	Grateloupia sp. (R)	Macroalgae	uDG	DG	novel taxa	99.62	1.15	0	33.8616	0.0367725	5.39333	57	1014007	520165	94619.9	4851	4814	5.41391	4869.5	57	0	3	1	40	1	1	1	Bacteria;Bacteroidota;Bacteroidia;Flavobacteriales;Flavobacteriaceae;Aquimarina	Bacteria;Bacteroidetes;Bacteroidia;Flavobacteriales;Flavobacteriaceae;Aquimarina;Aquimarina sp. RZW4-3-2 (97.929)	d__Bacteria;p__Bacteroidota;c__Bacteroidia;o__Flavobacteriales;f__Flavobacteriaceae;g__Aquimarina;s__	Bacteria;Bacteroidota;Bacteroidia;Flavobacteriales;Flavobacteriaceae;Aquimarina	Bacteria;Bacteroidota;Bacteroidia;Flavobacteriales;Flavobacteriaceae	Flavobacteriaceae	1	1	1	1
	17.fasta	202	1512_1	1512_1	No	98.883	0	high-quality	high-quality	Autumn	131.338	0.898407	Gelidium sp. (H)	Macroalgae	uDG	DG	novel taxa	99.62	0.46	0	33.7678	0.0358259	5.03452	67	665474	413166	75142.1	4469	4434	5.05372	4486.05	67	1	3	1	52	1	1	1	Bacteria;Bacteroidota;Bacteroidia;Flavobacteriales;Flavobacteriaceae;Aquimarina	Bacteria;Bacteroidetes;Bacteroidia;Flavobacteriales;Flavobacteriaceae;Aquimarina;Aquimarina sp. RZW4-3-2 (98.883)	d__Bacteria;p__Bacteroidota;c__Bacteroidia;o__Flavobacteriales;f__Flavobacteriaceae;g__Aquimarina;s__	Bacteria;Bacteroidota;Bacteroidia;Flavobacteriales;Flavobacteriaceae;Aquimarina	Bacteria;Bacteroidota;Bacteroidia;Flavobacteriales;Flavobacteriaceae	Flavobacteriaceae	1	1	1	1
	4-722-3Z.fasta	203	1511_1	1511_1	No	96.481	1	high-quality	high-quality	Summer	174.059	0.867872	Grateloupia sp. (R)	Macroalgae	uDG	DG	novel taxa	99.24	2.81	0	36.3577	0.0457787	6.80256	200	1072345	178987	34012.8	5711	5593	6.85466	5754.74	200	1	3	1	60	1	1	1	Bacteria;Bacteroidota;Bacteroidia;Flavobacteriales;Flavobacteriaceae;Aquimarina	Bacteria;Bacteroidetes;Bacteroidia;Flavobacteriales;Flavobacteriaceae;Aquimarina;Aquimarina sp. HJ055 (96.848)	d__Bacteria;p__Bacteroidota;c__Bacteroidia;o__Flavobacteriales;f__Flavobacteriaceae;g__Aquimarina;s__	Bacteria;Bacteroidota;Bacteroidia;Flavobacteriales;Flavobacteriaceae;Aquimarina	Bacteria;Bacteroidota;Bacteroidia;Flavobacteriales;Flavobacteriaceae	Flavobacteriaceae	1	1	1	1
	YR2-5-14-J.fasta	204	1511_1	1511_1	No	96.423	1	high-quality	high-quality	Winter	147.421	0.867948	Grateloupia sp. (R)	Macroalgae	uDG	DG	novel taxa	99.24	2.81	0	36.3563	0.0446348	6.8012	204	853841	182630	33339.2	5719	5596	6.85328	5762.8	204	1	3	1	59	1	1	1	Bacteria;Bacteroidota;Bacteroidia;Flavobacteriales;Flavobacteriaceae;Aquimarina	Bacteria;Bacteroidetes;Bacteroidia;Flavobacteriales;Flavobacteriaceae;Aquimarina;Aquimarina sp. HJ055 (96.796)	d__Bacteria;p__Bacteroidota;c__Bacteroidia;o__Flavobacteriales;f__Flavobacteriaceae;g__Aquimarina;s__	Bacteria;Bacteroidota;Bacteroidia;Flavobacteriales;Flavobacteriaceae;Aquimarina	Bacteria;Bacteroidota;Bacteroidia;Flavobacteriales;Flavobacteriaceae	Flavobacteriaceae	1	1	1	1
	3-722-3Z.fasta	205	1511_1	1511_1	No	96.529	1	high-quality	high-quality	Spring	150.79	0.867737	Grateloupia sp. (R)	Macroalgae	uDG	DG	novel taxa	99.24	2.81	0	36.3546	0.0464352	6.79969	200	1072393	228617	33998.4	5702	5591	6.85176	5745.67	200	1	3	1	60	1	1	1	Bacteria;Bacteroidota;Bacteroidia;Flavobacteriales;Flavobacteriaceae;Aquimarina	Bacteria;Bacteroidetes;Bacteroidia;Flavobacteriales;Flavobacteriaceae;Aquimarina;Aquimarina sp. HJ055 (96.898)	d__Bacteria;p__Bacteroidota;c__Bacteroidia;o__Flavobacteriales;f__Flavobacteriaceae;g__Aquimarina;s__	Bacteria;Bacteroidota;Bacteroidia;Flavobacteriales;Flavobacteriaceae;Aquimarina	Bacteria;Bacteroidota;Bacteroidia;Flavobacteriales;Flavobacteriaceae	Flavobacteriaceae	1	1	1	1
	4-616.fasta	206	1520_1	1520_1	No	96.805	1	high-quality	high-quality	Summer	200.086	0.885588	Grateloupia sp. (R)	Macroalgae	uDG	DG	novel taxa	99.62	1.99	0	32.4584	0.0400341	5.92721	58	1492966	511216	102193	5450	5407	5.94982	5470.79	58	0	3	1	51	1	1	1	Bacteria;Bacteroidota;Bacteroidia;Flavobacteriales;Flavobacteriaceae;Aquimarina	Bacteria;Bacteroidetes;Bacteroidia;Flavobacteriales;Flavobacteriaceae;Tenacibaculum;Flexibacter aurantiacus subsp. copepodarum (96.882)	d__Bacteria;p__Bacteroidota;c__Bacteroidia;o__Flavobacteriales;f__Flavobacteriaceae;g__Aquimarina;s__Aquimarina sp006443095	Bacteria;Bacteroidota;Bacteroidia;Flavobacteriales;Flavobacteriaceae;Tenacibaculum	Bacteria;Bacteroidota;Bacteroidia;Flavobacteriales;Flavobacteriaceae	Flavobacteriaceae	1	1	1	1
	4-646-3Z.fasta	207	1520_1	1520_1	No	95.63	1	high-quality	high-quality	Summer	315.329	0.885609	Grateloupia sp. (R)	Macroalgae	uDG	DG	novel taxa	99.62	1.99	0	32.4587	0.0381041	5.92779	56	1661539	478603	105853	5448	5405	5.9504	5468.78	56	0	3	1	51	1	1	1	Bacteria;Bacteroidota;Bacteroidia;Flavobacteriales;Flavobacteriaceae;Aquimarina	Bacteria;Bacteroidetes;Bacteroidia;Flavobacteriales;Flavobacteriaceae;uncultured bacterium; (99.631)	d__Bacteria;p__Bacteroidota;c__Bacteroidia;o__Flavobacteriales;f__Flavobacteriaceae;g__Aquimarina;s__Aquimarina sp006443095	Bacteria;Bacteroidota;Bacteroidia;Flavobacteriales;Flavobacteriaceae;Aquimarina	Bacteria;Bacteroidota;Bacteroidia;Flavobacteriales;Flavobacteriaceae	Flavobacteriaceae	1	1	1	1
	4R-1.fasta	208	1520_1	1520_1	No	95.505	1	high-quality	high-quality	Summer	190.388	0.885562	Gelidium sp. (H)	Macroalgae	uDG	DG	novel taxa	99.62	1.99	0	32.4585	0.0400037	5.92767	56	1492861	511216	105851	5448	5403	5.95028	5468.78	56	0	3	1	51	1	1	1	Bacteria;Bacteroidota;Bacteroidia;Flavobacteriales;Flavobacteriaceae;Aquimarina	Bacteria;Bacteroidetes;Bacteroidia;Flavobacteriales;Flavobacteriaceae;uncultured bacterium; (99.635)	d__Bacteria;p__Bacteroidota;c__Bacteroidia;o__Flavobacteriales;f__Flavobacteriaceae;g__Aquimarina;s__Aquimarina sp006443095	Bacteria;Bacteroidota;Bacteroidia;Flavobacteriales;Flavobacteriaceae;Aquimarina	Bacteria;Bacteroidota;Bacteroidia;Flavobacteriales;Flavobacteriaceae	Flavobacteriaceae	1	1	1	1
	M625-1.fasta	209	1520_1	1520_2	No	95.574	1	high-quality	high-quality	Autumn	269.792	0.887415	Grateloupia sp. (R)	Macroalgae	uDG	DG	novel taxa	99.62	2.08	0	32.3983	0.0463923	5.88348	18	1990516	803655	326860	5306	5293	5.90592	5326.24	18	0	3	1	52	1	1	1	Bacteria;Bacteroidota;Bacteroidia;Flavobacteriales;Flavobacteriaceae;Aquimarina	Bacteria;Bacteroidetes;Bacteroidia;Flavobacteriales;Flavobacteriaceae;uncultured bacterium; (99.635)	d__Bacteria;p__Bacteroidota;c__Bacteroidia;o__Flavobacteriales;f__Flavobacteriaceae;g__Aquimarina;s__Aquimarina sp006443095	Bacteria;Bacteroidota;Bacteroidia;Flavobacteriales;Flavobacteriaceae;Aquimarina	Bacteria;Bacteroidota;Bacteroidia;Flavobacteriales;Flavobacteriaceae	Flavobacteriaceae	1	1	1	1
	4R-2.fasta	210	1520_1	1520_1	No	95.505	1	high-quality	high-quality	Summer	197.018	0.885646	Gelidium sp. (H)	Macroalgae	uDG	DG	novel taxa	99.62	1.99	0	32.4592	0.0387519	5.92786	56	1492861	511216	105855	5450	5404	5.95047	5470.79	56	0	3	1	51	1	1	1	Bacteria;Bacteroidota;Bacteroidia;Flavobacteriales;Flavobacteriaceae;Aquimarina	Bacteria;Bacteroidetes;Bacteroidia;Flavobacteriales;Flavobacteriaceae;uncultured bacterium; (99.635)	d__Bacteria;p__Bacteroidota;c__Bacteroidia;o__Flavobacteriales;f__Flavobacteriaceae;g__Aquimarina;s__Aquimarina sp006443095	Bacteria;Bacteroidota;Bacteroidia;Flavobacteriales;Flavobacteriaceae;Aquimarina	Bacteria;Bacteroidota;Bacteroidia;Flavobacteriales;Flavobacteriaceae	Flavobacteriaceae	1	1	1	1
	700.fasta	211	1520_1	1520_1	No	95.768	1	high-quality	high-quality	Autumn	149.558	0.885608	Grateloupia sp. (R)	Macroalgae	uDG	DG	novel taxa	99.62	1.99	0	32.4596	0.0390023	5.92735	62	912310	479398	95602.5	5455	5406	5.94996	5475.81	62	0	3	1	51	1	1	1	Bacteria;Bacteroidota;Bacteroidia;Flavobacteriales;Flavobacteriaceae;Aquimarina	Bacteria;Bacteroidetes;Bacteroidia;Flavobacteriales;Flavobacteriaceae;uncultured bacterium; (99.627)	d__Bacteria;p__Bacteroidota;c__Bacteroidia;o__Flavobacteriales;f__Flavobacteriaceae;g__Aquimarina;s__Aquimarina sp006443095	Bacteria;Bacteroidota;Bacteroidia;Flavobacteriales;Flavobacteriaceae;Aquimarina	Bacteria;Bacteroidota;Bacteroidia;Flavobacteriales;Flavobacteriaceae	Flavobacteriaceae	1	1	1	1
	538-2-G.fasta	212	1498_1	1498_1	No	97.171	1	high-quality	high-quality	Autumn	162.352	0.906503	Grateloupia sp. (R)	Macroalgae	uDG	DG	novel taxa	99.62	0.58	0	34.3434	0.0328301	5.35456	85	640761	224062	62994.8	4763	4718	5.37498	4781.17	85	0	3	1	46	1	1	1	Bacteria;Bacteroidota;Bacteroidia;Flavobacteriales;Flavobacteriaceae;Aquimarina	Bacteria;Bacteroidetes;Bacteroidia;Flavobacteriales;Flavobacteriaceae;Aquimarina;Aquimarina sp. EF1C-B1014 (99.635)	d__Bacteria;p__Bacteroidota;c__Bacteroidia;o__Flavobacteriales;f__Flavobacteriaceae;g__Aquimarina;s__	Bacteria;Bacteroidota;Bacteroidia;Flavobacteriales;Flavobacteriaceae;Aquimarina	Bacteria;Bacteroidota;Bacteroidia;Flavobacteriales;Flavobacteriaceae	Flavobacteriaceae	1	1	1	1
	249.fasta	213	1498_1	1498_1	No	97.042	1	high-quality	high-quality	Autumn	200.403	0.905715	Gelidium sp. (H)	Macroalgae	uDG	DG	novel taxa	99.62	0.58	0	34.348	0.0304682	5.33899	78	652060	224062	68448.6	4735	4695	5.35936	4753.06	78	0	7	1	46	2	4	1	Bacteria;Bacteroidota;Bacteroidia;Flavobacteriales;Flavobacteriaceae;Aquimarina	Bacteria;Bacteroidetes;Bacteroidia;Flavobacteriales;Flavobacteriaceae;Aquimarina;Aquimarina sp. EF1C-B1014 (99.578)	d__Bacteria;p__Bacteroidota;c__Bacteroidia;o__Flavobacteriales;f__Flavobacteriaceae;g__Aquimarina;s__	Bacteria;Bacteroidota;Bacteroidia;Flavobacteriales;Flavobacteriaceae;Aquimarina	Bacteria;Bacteroidota;Bacteroidia;Flavobacteriales;Flavobacteriaceae	Flavobacteriaceae	1	1	1	1
	597.fasta	214	1517_1	1517_1	No	97.398	1	high-quality	high-quality	Autumn	211.497	0.9066	Grateloupia sp. (R)	Macroalgae	uDG	DG	novel taxa	99.62	0.46	0	33.8117	0.0470629	4.76807	84	2100437	983493	56762.8	4242	4169	4.78626	4258.18	84	0	4	1	42	2	1	1	Bacteria;Bacteroidota;Bacteroidia;Flavobacteriales;Flavobacteriaceae;Aquimarina	Bacteria;Bacteroidetes;Bacteroidia;Flavobacteriales;Flavobacteriaceae;Aquimarina;Aquimarina atlantica (97.398)	d__Bacteria;p__Bacteroidota;c__Bacteroidia;o__Flavobacteriales;f__Flavobacteriaceae;g__Aquimarina;s__	Bacteria;Bacteroidota;Bacteroidia;Flavobacteriales;Flavobacteriaceae;Aquimarina	Bacteria;Bacteroidota;Bacteroidia;Flavobacteriales;Flavobacteriaceae	Flavobacteriaceae	1	1	1	1
	2-328.fasta	215	1517_1	1517_1	No	97.468	1	high-quality	high-quality	Winter	335.773	0.906439	Gelidium sp. (H)	Macroalgae	uDG	DG	novel taxa	99.62	0.58	0	33.8279	0.0294243	4.71514	74	1074338	849282	63718.2	4167	4105	4.73313	4182.9	74	0	3	1	43	1	1	1	Bacteria;Bacteroidota;Bacteroidia;Flavobacteriales;Flavobacteriaceae;Aquimarina	Bacteria;Bacteroidetes;Bacteroidia;Flavobacteriales;Flavobacteriaceae;Aquimarina;Flavobacteriaceae bacterium SW058 (97.472)	d__Bacteria;p__Bacteroidota;c__Bacteroidia;o__Flavobacteriales;f__Flavobacteriaceae;g__Aquimarina;s__	Bacteria;Bacteroidota;Bacteroidia;Flavobacteriales;Flavobacteriaceae;Aquimarina	Bacteria;Bacteroidota;Bacteroidia;Flavobacteriales;Flavobacteriaceae	Flavobacteriaceae	1	1	1	1
	2-968.fasta	216	1495_1	1495_2	No	99.102	0	high-quality	high-quality	Winter	180.059	0.884065	Ulva sp. (L)	Macroalgae	uDG	DG	novel taxa	99.62	0.58	0	34.6856	0.0261912	4.70388	59	664087	271100	79726.8	4248	4227	4.72182	4264.2	59	0	3	1	39	1	1	1	Bacteria;Bacteroidota;Bacteroidia;Flavobacteriales;Flavobacteriaceae;Aquimarina	Bacteria;Bacteroidetes;Bacteroidia;Flavobacteriales;Flavobacteriaceae;Aquimarina sp. NS08; (99.241)	d__Bacteria;p__Bacteroidota;c__Bacteroidia;o__Flavobacteriales;f__Flavobacteriaceae;g__Aquimarina;s__	Bacteria;Bacteroidota;Bacteroidia;Flavobacteriales;Flavobacteriaceae;Aquimarina	Bacteria;Bacteroidota;Bacteroidia;Flavobacteriales;Flavobacteriaceae	Flavobacteriaceae	1	1	1	1
	1030-1-G.fasta	217	1495_1	1495_1	No	98.755	0	high-quality	high-quality	Autumn	278.755	0.882984	Ulva sp. (L)	Macroalgae	uDG	DG	novel taxa	99.62	0.58	0	34.6518	0.0375565	4.68039	89	405572	247314	52588.6	4245	4196	4.69824	4261.19	89	0	3	1	39	1	1	1	Bacteria;Bacteroidota;Bacteroidia;Flavobacteriales;Flavobacteriaceae;Aquimarina	Bacteria;Bacteroidetes;Bacteroidia;Flavobacteriales;Flavobacteriaceae;Aquimarina sp. NS08; (98.902)	d__Bacteria;p__Bacteroidota;c__Bacteroidia;o__Flavobacteriales;f__Flavobacteriaceae;g__Aquimarina;s__	Bacteria;Bacteroidota;Bacteroidia;Flavobacteriales;Flavobacteriaceae;Aquimarina	Bacteria;Bacteroidota;Bacteroidia;Flavobacteriales;Flavobacteriaceae	Flavobacteriaceae	1	1	1	1
	2-536A.fasta	218	1496_1	1496_1	No	95.64	1	high-quality	high-quality	Winter	167.883	0.894551	Grateloupia sp. (R)	Macroalgae	uDG	DG	novel taxa	99.62	0.77	0	34.9128	0.040326	5.73451	230	303621	98179	24932.7	5074	4984	5.75639	5093.35	230	0	4	1	38	1	2	1	Bacteria;Bacteroidota;Bacteroidia;Flavobacteriales;Flavobacteriaceae;Aquimarina	Bacteria;Bacteroidetes;Bacteroidia;Flavobacteriales;Flavobacteriaceae;Aquimarina;bacterium EBAD54 (95.493)	d__Bacteria;p__Bacteroidota;c__Bacteroidia;o__Flavobacteriales;f__Flavobacteriaceae;g__Aquimarina;s__	Bacteria;Bacteroidota;Bacteroidia;Flavobacteriales;Flavobacteriaceae;Aquimarina	Bacteria;Bacteroidota;Bacteroidia;Flavobacteriales;Flavobacteriaceae	Flavobacteriaceae	1	1	1	1
	679.fasta	219	1496_1	1496_1	No	96.238	1	high-quality	high-quality	Autumn	214.849	0.894519	Grateloupia sp. (R)	Macroalgae	uDG	DG	novel taxa	99.62	0.77	0	34.913	0.0432361	5.76253	228	324919	96745	25274.3	5110	5013	5.78451	5129.49	228	0	4	1	38	1	2	1	Bacteria;Bacteroidota;Bacteroidia;Flavobacteriales;Flavobacteriaceae;Aquimarina	Bacteria;Bacteroidetes;Bacteroidia;Flavobacteriales;Flavobacteriaceae;Aquimarina;Aquimarina agarivorans (96.238)	d__Bacteria;p__Bacteroidota;c__Bacteroidia;o__Flavobacteriales;f__Flavobacteriaceae;g__Aquimarina;s__	Bacteria;Bacteroidota;Bacteroidia;Flavobacteriales;Flavobacteriaceae;Aquimarina	Bacteria;Bacteroidota;Bacteroidia;Flavobacteriales;Flavobacteriaceae	Flavobacteriaceae	1	1	1	1
	512_2.fasta	220	1497_1	1497_1	No	98.033	1	high-quality	high-quality	Autumn	8.13417	0.888405	Grateloupia sp. (R)	Macroalgae	uDG	DG	novel taxa	99.62	1.14	0	34.6486	0.0222142	5.20803	115	315259	96436	45287.2	4656	4611	5.2279	4673.76	115	0	3	1	38	1	1	1	Bacteria;Bacteroidota;Bacteroidia;Flavobacteriales;Flavobacteriaceae;Aquimarina	Bacteria;Bacteroidetes;Bacteroidia;Flavobacteriales;Flavobacteriaceae;Aquimarina;Aquimarina macrocephali JAMB N27 (98.094)	d__Bacteria;p__Bacteroidota;c__Bacteroidia;o__Flavobacteriales;f__Flavobacteriaceae;g__Aquimarina;s__	Bacteria;Bacteroidota;Bacteroidia;Flavobacteriales;Flavobacteriaceae;Aquimarina	Bacteria;Bacteroidota;Bacteroidia;Flavobacteriales;Flavobacteriaceae	Flavobacteriaceae	1	1	1	1
	754.fasta	221	1497_1	1497_1	No	97.615	1	high-quality	high-quality	Autumn	131.923	0.887445	Grateloupia sp. (R)	Macroalgae	uDG	DG	novel taxa	99.62	1.14	0	34.681	0.0339425	5.35425	122	521811	236007	43887.3	4748	4695	5.37467	4766.11	122	0	3	1	39	1	1	1	Bacteria;Bacteroidota;Bacteroidia;Flavobacteriales;Flavobacteriaceae;Aquimarina	Bacteria;Bacteroidetes;Bacteroidia;Flavobacteriales;Flavobacteriaceae;Aquimarina;Aquimarina sp. HJ055 (97.985)	d__Bacteria;p__Bacteroidota;c__Bacteroidia;o__Flavobacteriales;f__Flavobacteriaceae;g__Aquimarina;s__	Bacteria;Bacteroidota;Bacteroidia;Flavobacteriales;Flavobacteriaceae;Aquimarina	Bacteria;Bacteroidota;Bacteroidia;Flavobacteriales;Flavobacteriaceae	Flavobacteriaceae	1	1	1	1
	692.fasta	222	1497_1	1497_2	No	97.674	1	medium-quality	high-quality	Autumn	243.314	0.885057	Grateloupia sp. (R)	Macroalgae	uDG	DG	novel taxa	99.62	0.32	0	34.9277	0.0250667	5.18492	79	418822	237035	65631.9	4664	4635	5.2047	4681.79	79	0	2	1	39	1	0	1	Bacteria;Bacteroidota;Bacteroidia;Flavobacteriales;Flavobacteriaceae;Aquimarina	Bacteria;Bacteroidetes;Bacteroidia;Flavobacteriales;Flavobacteriaceae;Aquimarina;Aquimarina sp. HJ055 (98.047)	d__Bacteria;p__Bacteroidota;c__Bacteroidia;o__Flavobacteriales;f__Flavobacteriaceae;g__Aquimarina;s__	Bacteria;Bacteroidota;Bacteroidia;Flavobacteriales;Flavobacteriaceae;Aquimarina	Bacteria;Bacteroidota;Bacteroidia;Flavobacteriales;Flavobacteriaceae	Flavobacteriaceae	1	1	1	1
	N1E193-Z.fasta	223	1445_0	1445_0	No	95.284	1	high-quality	high-quality	Autumn	381.03	0.929313	Sediment (N)	Sediment	uDG	DG	novel taxa	99.01	0.5	0	32.5183	0.0538645	2.30475	37	586878	376021	62290.6	2154	2126	2.3278	2175.54	37	0	3	1	44	1	1	1	Bacteria;Bacteroidota;Bacteroidia;Flavobacteriales;Flavobacteriaceae	Bacteria;Bacteroidetes;Bacteroidia;Flavobacteriales;Flavobacteriaceae;Pseudofulvibacter;Pseudofulvibacter geojedonensis (95.284)	d__Bacteria;p__Bacteroidota;c__Bacteroidia;o__Flavobacteriales;f__Flavobacteriaceae;g__GCA-2733415;s__	Bacteria;Bacteroidota;Bacteroidia;Flavobacteriales;Flavobacteriaceae;Pseudofulvibacter	Bacteria;Bacteroidota;Bacteroidia;Flavobacteriales;Flavobacteriaceae	Flavobacteriaceae	1	1	1	1
	2-867.fasta	224	1529_0	1529_0	No	98.873	0	high-quality	high-quality	Winter	138.891	0.890245	Grateloupia sp. (R)	Macroalgae	uDG	DG	novel taxa	99.59	1.82	0	33.9111	0.0403773	6.42438	101	613961	247558	63607.7	5612	5570	6.45083	5635.1	101	1	3	1	59	1	1	1	Bacteria;Bacteroidota;Bacteroidia;Flavobacteriales;Flavobacteriaceae;Kordia	Bacteria;Bacteroidetes;Bacteroidia;Flavobacteriales;Flavobacteriaceae;Kordia;Kordia sp. LNM-4 (99.155)	d__Bacteria;p__Bacteroidota;c__Bacteroidia;o__Flavobacteriales;f__Flavobacteriaceae;g__Kordia;s__	Bacteria;Bacteroidota;Bacteroidia;Flavobacteriales;Flavobacteriaceae;Kordia	Bacteria;Bacteroidota;Bacteroidia;Flavobacteriales;Flavobacteriaceae	Flavobacteriaceae	1	1	1	1
	396.fasta	225	1530_0	1530_0	No	99.014	0	high-quality	high-quality	Autumn	300.871	0.895552	Gelidium sp. (H)	Macroalgae	uDG	DG	novel taxa	99.48	1.9	0	32.2646	0.0330713	5.4811	61	1093565	619072	89854	4892	4856	5.50975	4917.57	61	0	3	1	60	1	1	1	Bacteria;Bacteroidota;Bacteroidia;Flavobacteriales;Flavobacteriaceae;Kordia	Bacteria;Bacteroidetes;Bacteroidia;Flavobacteriales;Flavobacteriaceae;Kordia;uncultured Bacteroidetes bacterium (99.014)	d__Bacteria;p__Bacteroidota;c__Bacteroidia;o__Flavobacteriales;f__Flavobacteriaceae;g__Kordia;s__	Bacteria;Bacteroidota;Bacteroidia;Flavobacteriales;Flavobacteriaceae;Kordia	Bacteria;Bacteroidota;Bacteroidia;Flavobacteriales;Flavobacteriaceae	Flavobacteriaceae	1	1	1	1
	H2_Bin_METABAT__119_1.fasta	226	1263_0	1263_0	#N/A	NA	#N/A	medium-quality	high-quality	Winter	#N/A	0.907644	Gelidium sp. (H)	Macroalgae	kMAG	MAG	non-novel taxa	99.53	0	0	38.1148	0.00863295	4.02083	16	550978	353877	251302	3628	3646	4.03982	3645.13	16	0	3	1	45	0	0	3	Bacteria;Bacteroidota;Bacteroidia;Flavobacteriales;Flavobacteriaceae;Flavobacterium	#N/A	d__Bacteria;p__Bacteroidota;c__Bacteroidia;o__Flavobacteriales;f__Flavobacteriaceae;g__Flavobacterium;s__Flavobacterium lindanitolerans	Bacteria;Bacteroidota;Bacteroidia;Flavobacteriales;Flavobacteriaceae;Flavobacterium	Bacteria;Bacteroidota;Bacteroidia;Flavobacteriales;Flavobacteriaceae	Flavobacteriaceae	1	1	1	1
	H4_Bin_MAXBIN__050_1_1.fasta	227	1490_0	1490_0	#N/A	NA	#N/A	medium-quality	medium-quality	Summer	#N/A	0.905525	Gelidium sp. (H)	Macroalgae	uMAG	MAG	novel taxa	87.54	1.51	62.5	32.0523	0.0119547	1.97289	144	57054	20261	13700.6	1908	1802	2.2537	2179.58	144	0	0	1	38	0	0	0	Bacteria;Bacteroidota;Bacteroidia;Flavobacteriales;Flavobacteriaceae;Wenyingzhuangia	#N/A	d__Bacteria;p__Bacteroidota;c__Bacteroidia;o__Flavobacteriales;f__Flavobacteriaceae;g__Wenyingzhuangia;s__	Bacteria;Bacteroidota;Bacteroidia;Flavobacteriales;Flavobacteriaceae;Wenyingzhuangia	Bacteria;Bacteroidota;Bacteroidia;Flavobacteriales;Flavobacteriaceae	Flavobacteriaceae	1	1	1	1
	N1Y106-Z.fasta	228	1451_0	1451_0	No	96.376	1	high-quality	high-quality	Autumn	425.669	0.938478	Sediment (N)	Sediment	uDG	DG	novel taxa	98.99	0.34	0	30.6934	0.0557748	2.6563	11	1047898	743100	241482	2504	2493	2.68341	2529.55	11	0	3	1	33	1	1	1	Bacteria;Bacteroidota;Bacteroidia;Flavobacteriales;Flavobacteriaceae	Bacteria;Bacteroidetes;Bacteroidia;Flavobacteriales;Flavobacteriaceae;uncultured;uncultured Lutibacter sp. (97.277)	d__Bacteria;p__Bacteroidota;c__Bacteroidia;o__Flavobacteriales;f__Flavobacteriaceae;g__Urechidicola;s__	Bacteria;Bacteroidota;Bacteroidia;Flavobacteriales;Flavobacteriaceae;Urechidicola	Bacteria;Bacteroidota;Bacteroidia;Flavobacteriales;Flavobacteriaceae	Flavobacteriaceae	1	1	1	1
	R3_Bin_METABAT__56_1.fasta	229	1452_0	1452_0	#N/A	NA	#N/A	medium-quality	medium-quality	Spring	#N/A	0.917641	Grateloupia sp. (R)	Macroalgae	uMAG	MAG	novel taxa	83.7	2.32	33.33	31.1182	0.012053	2.24421	269	44824	10752	8342.78	2329	2106	2.68125	2782.56	269	0	1	1	23	0	0	1	Bacteria;Bacteroidota;Bacteroidia;Flavobacteriales;Flavobacteriaceae	#N/A	d__Bacteria;p__Bacteroidota;c__Bacteroidia;o__Flavobacteriales;f__Flavobacteriaceae;g__Urechidicola;s__	Bacteria;Bacteroidota;Bacteroidia;Flavobacteriales;Flavobacteriaceae	Bacteria;Bacteroidota;Bacteroidia;Flavobacteriales;Flavobacteriaceae	Flavobacteriaceae	1	1	1	1
	4-1427.fasta	230	1537_0	1537_0	No	98.047	1	high-quality	high-quality	Summer	224.168	0.922981	Sediment (N)	Sediment	uDG	DG	novel taxa	97.99	1.68	9.09	30.1541	0.0452681	4.244	29	908527	598484	146345	3540	3515	4.33106	3612.61	29	0	3	1	39	1	1	1	Bacteria;Bacteroidota;Bacteroidia;Flavobacteriales;Flavobacteriaceae;Lutibacter	Bacteria;Bacteroidetes;Bacteroidia;Flavobacteriales;Flavobacteriaceae;Lutibacter;uncultured bacterium (98.047)	d__Bacteria;p__Bacteroidota;c__Bacteroidia;o__Flavobacteriales;f__Flavobacteriaceae;g__Lutibacter;s__	Bacteria;Bacteroidota;Bacteroidia;Flavobacteriales;Flavobacteriaceae;Lutibacter	Bacteria;Bacteroidota;Bacteroidia;Flavobacteriales;Flavobacteriaceae	Flavobacteriaceae	1	1	1	1
	4-2074.fasta	231	1536_1	1536_1	No	100	0	high-quality	high-quality	Summer	508.682	0.920464	Saccharina sp. (B)	Macroalgae	uDG	DG	novel taxa	97.65	0.45	0	29.7274	0.0400216	3.10269	38	420264	322212	81649.8	2812	2782	3.17736	2879.67	38	1	3	1	39	1	1	1	Bacteria;Bacteroidota;Bacteroidia;Flavobacteriales;Flavobacteriaceae;Lutibacter	Bacteria;Bacteroidetes;Bacteroidia;Flavobacteriales;Flavobacteriaceae;Lutibacter;Lutibacter aestuarii (100)	d__Bacteria;p__Bacteroidota;c__Bacteroidia;o__Flavobacteriales;f__Flavobacteriaceae;g__Lutibacter;s__	Bacteria;Bacteroidota;Bacteroidia;Flavobacteriales;Flavobacteriaceae;Lutibacter	Bacteria;Bacteroidota;Bacteroidia;Flavobacteriales;Flavobacteriaceae	Flavobacteriaceae	1	1	1	1
	N540-Z.fasta	232	1536_1	1536_1	No	98.358	1	high-quality	high-quality	Winter	449.933	0.916634	Sediment (N)	Sediment	uDG	DG	novel taxa	97.65	0.45	0	29.808	0.0358813	3.18346	55	488634	207130	57881.2	2868	2847	3.26008	2937.02	55	0	3	1	39	1	1	1	Bacteria;Bacteroidota;Bacteroidia;Flavobacteriales;Flavobacteriaceae;Lutibacter	Bacteria;Bacteroidetes;Bacteroidia;Flavobacteriales;Flavobacteriaceae;Psychroserpens;uncultured marine bacterium (98.609)	d__Bacteria;p__Bacteroidota;c__Bacteroidia;o__Flavobacteriales;f__Flavobacteriaceae;g__Lutibacter;s__	Bacteria;Bacteroidota;Bacteroidia;Flavobacteriales;Flavobacteriaceae;Psychroserpens	Bacteria;Bacteroidota;Bacteroidia;Flavobacteriales;Flavobacteriaceae	Flavobacteriaceae	1	1	1	1
	2-853-G.fasta	233	1535_0	1535_0	No	96.038	1	high-quality	high-quality	Winter	236.002	0.925305	Grateloupia sp. (R)	Macroalgae	uDG	DG	novel taxa	99.33	0.67	0	33.976	0.039633	3.59722	33	819662	560490	109007	3299	3286	3.62149	3321.25	33	0	3	1	41	1	1	1	Bacteria;Bacteroidota;Bacteroidia;Flavobacteriales;Flavobacteriaceae	Bacteria;Bacteroidetes;Bacteroidia;Flavobacteriales;Flavobacteriaceae;Maritimimonas;uncultured marine bacterium (97.506)	d__Bacteria;p__Bacteroidota;c__Bacteroidia;o__Flavobacteriales;f__Flavobacteriaceae;g__Aureibaculum;s__	Bacteria;Bacteroidota;Bacteroidia;Flavobacteriales;Flavobacteriaceae	Bacteria;Bacteroidota;Bacteroidia;Flavobacteriales;Flavobacteriaceae	Flavobacteriaceae	1	1	1	1
	3-451-1-G.fasta	234	1534_0	1534_0	No	96.145	1	high-quality	high-quality	Spring	298.464	0.922801	Grateloupia sp. (R)	Macroalgae	uDG	DG	novel taxa	99.33	1.01	0	35.1127	0.0173387	3.80359	27	1451166	714373	140874	3521	3506	3.82924	3544.75	27	0	6	1	36	2	2	2	Bacteria;Bacteroidota;Bacteroidia;Flavobacteriales;Flavobacteriaceae	Bacteria;Bacteroidetes;Bacteroidia;Flavobacteriales;Flavobacteriaceae;Maritimimonas;uncultured marine bacterium (97.572)	d__Bacteria;p__Bacteroidota;c__Bacteroidia;o__Flavobacteriales;f__Flavobacteriaceae;g__Aureibaculum;s__	Bacteria;Bacteroidota;Bacteroidia;Flavobacteriales;Flavobacteriaceae	Bacteria;Bacteroidota;Bacteroidia;Flavobacteriales;Flavobacteriaceae	Flavobacteriaceae	1	1	1	1
	2-532A-G.fasta	235	1533_0	1533_0	No	94.826	1	high-quality	high-quality	Winter	331.112	0.925361	Grateloupia sp. (R)	Macroalgae	uDG	DG	novel taxa	99.22	0.34	0	34.3188	0.0377264	3.64428	43	1007443	519674	84750.7	3409	3383	3.67293	3435.8	43	0	3	1	34	1	1	1	Bacteria;Bacteroidota;Bacteroidia;Flavobacteriales;Flavobacteriaceae	Bacteria;Bacteroidetes;Bacteroidia;Flavobacteriales;Flavobacteriaceae;Maritimimonas;uncultured marine bacterium (97.563)	d__Bacteria;p__Bacteroidota;c__Bacteroidia;o__Flavobacteriales;f__Flavobacteriaceae;g__Aureibaculum;s__	Bacteria;Bacteroidota;Bacteroidia;Flavobacteriales;Flavobacteriaceae	Bacteria;Bacteroidota;Bacteroidia;Flavobacteriales;Flavobacteriaceae	Flavobacteriaceae	1	1	1	1
	4-600-3Z.fasta	236	1558_0	1558_0	No	96.957	1	high-quality	high-quality	Summer	387.843	0.923263	Grateloupia sp. (R)	Macroalgae	uDG	DG	novel taxa	99.33	0.61	20	30.5448	0.040592	3.70115	52	750286	369441	71176	3403	3383	3.72612	3425.95	52	0	3	1	37	1	1	1	Bacteria;Bacteroidota;Bacteroidia;Flavobacteriales;Flavobacteriaceae;Polaribacter	Bacteria;Bacteroidetes;Bacteroidia;Flavobacteriales;Flavobacteriaceae;[Polaribacter] huanghezhanensis;uncultured bacterium (97.984)	d__Bacteria;p__Bacteroidota;c__Bacteroidia;o__Flavobacteriales;f__Flavobacteriaceae;g__Polaribacter_A;s__	Bacteria;Bacteroidota;Bacteroidia;Flavobacteriales;Flavobacteriaceae;Polaribacter	Bacteria;Bacteroidota;Bacteroidia;Flavobacteriales;Flavobacteriaceae	Flavobacteriaceae	1	1	1	1
	S4_Bin_METABAT__64_1.fasta	237	1544_0	1544_0	#N/A	NA	#N/A	medium-quality	medium-quality	Summer	#N/A	0.927056	Seawater (S)	Seawater	uMAG	MAG	novel taxa	88.24	2.45	36.36	31.1373	0.0111199	2.05678	70	155899	68607	29382.6	1892	1848	2.3309	2144.15	70	0	0	1	27	0	0	0	Bacteria;Bacteroidota;Bacteroidia;Flavobacteriales;Flavobacteriaceae;Polaribacter	#N/A	d__Bacteria;p__Bacteroidota;c__Bacteroidia;o__Flavobacteriales;f__Flavobacteriaceae;g__Polaribacter;s__	Bacteria;Bacteroidota;Bacteroidia;Flavobacteriales;Flavobacteriaceae;Polaribacter	Bacteria;Bacteroidota;Bacteroidia;Flavobacteriales;Flavobacteriaceae	Flavobacteriaceae	1	1	1	1
	S4_Bin_METABAT__149_1.fasta	238	1360_0	1360_0	#N/A	NA	#N/A	medium-quality	medium-quality	Summer	#N/A	0.896378	Seawater (S)	Seawater	uMAG	MAG	novel taxa	62.06	3.34	7.14	32.2037	0.017607	1.53438	291	20302	5771	5272.78	1555	1357	2.47241	2505.64	291	0	1	0	32	1	0	0	Bacteria;Bacteroidota;Bacteroidia;Flavobacteriales;Flavobacteriaceae;Polaribacter	#N/A	d__Bacteria;p__Bacteroidota;c__Bacteroidia;o__Flavobacteriales;f__Flavobacteriaceae;g__Polaribacter;s__	Bacteria;Bacteroidota;Bacteroidia;Flavobacteriales;Flavobacteriaceae;Polaribacter	Bacteria;Bacteroidota;Bacteroidia;Flavobacteriales;Flavobacteriaceae	Flavobacteriaceae	1	1	1	1
	960_1.fasta	239	1549_0	1549_0	No	99.859	0	medium-quality	high-quality	Autumn	308.158	0.922487	Ulva sp. (L)	Macroalgae	uDG	DG	novel taxa	98.99	0.89	0	28.3931	0.0851461	3.35654	15	1035720	969313	223769	2983	2978	3.39079	3013.44	15	1	0	1	32	0	0	0	Bacteria;Bacteroidota;Bacteroidia;Flavobacteriales;Flavobacteriaceae;Polaribacter	Bacteria;Bacteroidetes;Bacteroidia;Flavobacteriales;Flavobacteriaceae;Algitalea;Algitalea ulvae (99.859)	d__Bacteria;p__Bacteroidota;c__Bacteroidia;o__Flavobacteriales;f__Flavobacteriaceae;g__Polaribacter;s__	Bacteria;Bacteroidota;Bacteroidia;Flavobacteriales;Flavobacteriaceae;Algitalea	Bacteria;Bacteroidota;Bacteroidia;Flavobacteriales;Flavobacteriaceae	Flavobacteriaceae	1	1	1	1
	2-1748-Z.fasta	240	1548_0	1548_0	No	97.577	1	high-quality	high-quality	Winter	517.627	0.905674	Seawater (S)	Seawater	uDG	DG	novel taxa	98.66	1.73	0	30.6817	0.0577172	2.80468	46	372473	226686	60971.3	2362	2339	2.84277	2394.08	46	0	4	1	37	1	2	1	Bacteria;Bacteroidota;Bacteroidia;Flavobacteriales;Flavobacteriaceae;Polaribacter	Bacteria;Bacteroidetes;Bacteroidia;Flavobacteriales;Flavobacteriaceae;Polaribacter 4;Polaribacter sp. KA12 (99.927)	d__Bacteria;p__Bacteroidota;c__Bacteroidia;o__Flavobacteriales;f__Flavobacteriaceae;g__Polaribacter;s__	Bacteria;Bacteroidota;Bacteroidia;Flavobacteriales;Flavobacteriaceae;Polaribacter	Bacteria;Bacteroidota;Bacteroidia;Flavobacteriales;Flavobacteriaceae	Flavobacteriaceae	1	1	1	1
	ZY113.fasta	241	1547_1	1547_1	No	99.723	0	high-quality	high-quality	Autumn	120	0.927763	Grateloupia sp. (R)	Macroalgae	KDG	DG	non-novel taxa	99.66	0.55	0	30.0884	0.0349441	3.37185	21	843390	556476	160564	2982	2980	3.38335	2992.17	21	0	3	1	36	1	1	1	Bacteria;Bacteroidota;Bacteroidia;Flavobacteriales;Flavobacteriaceae;Polaribacter	Bacteria;Bacteroidetes;Bacteroidia;Flavobacteriales;Flavobacteriaceae;Polaribacter 4;Polaribacter sp. NBRC 101306 (97.642)	d__Bacteria;p__Bacteroidota;c__Bacteroidia;o__Flavobacteriales;f__Flavobacteriaceae;g__Polaribacter;s__Polaribacter sp003129485	Bacteria;Bacteroidota;Bacteroidia;Flavobacteriales;Flavobacteriaceae;Polaribacter	Bacteria;Bacteroidota;Bacteroidia;Flavobacteriales;Flavobacteriaceae	Flavobacteriaceae	1	1	1	1
	2-59-G.fasta	242	1547_1	1547_1	No	97.681	1	high-quality	high-quality	Winter	494.327	0.928213	Gelidium sp. (H)	Macroalgae	KDG	DG	non-novel taxa	99.66	0.55	0	30.0857	0.0332198	3.37208	31	843134	345055	108777	2990	2984	3.38358	3000.2	31	0	3	1	36	1	1	1	Bacteria;Bacteroidota;Bacteroidia;Flavobacteriales;Flavobacteriaceae;Polaribacter	Bacteria;Bacteroidetes;Bacteroidia;Flavobacteriales;Flavobacteriaceae;Flagellimonas;Flagellimonas sp. DK169 (98.579)	d__Bacteria;p__Bacteroidota;c__Bacteroidia;o__Flavobacteriales;f__Flavobacteriaceae;g__Polaribacter;s__Polaribacter sp003129485	Bacteria;Bacteroidota;Bacteroidia;Flavobacteriales;Flavobacteriaceae;Flagellimonas	Bacteria;Bacteroidota;Bacteroidia;Flavobacteriales;Flavobacteriaceae	Flavobacteriaceae	1	1	1	1
	1130.fasta	243	1550_0	1550_0	No	100	0	high-quality	high-quality	Autumn	474.502	0.937051	Ulva sp. (L)	Macroalgae	uDG	DG	novel taxa	99.33	0.16	0	28.983	0.0703367	2.96378	13	1598987	1598987	227983	2664	2670	2.98377	2681.97	13	0	3	1	34	1	1	1	Bacteria;Bacteroidota;Bacteroidia;Flavobacteriales;Flavobacteriaceae;Polaribacter	Bacteria;Bacteroidetes;Bacteroidia;Flavobacteriales;Flavobacteriaceae;Maribacter;Cytophaga sp. GE04 (99.482)	d__Bacteria;p__Bacteroidota;c__Bacteroidia;o__Flavobacteriales;f__Flavobacteriaceae;g__Polaribacter;s__	Bacteria;Bacteroidota;Bacteroidia;Flavobacteriales;Flavobacteriaceae;Maribacter	Bacteria;Bacteroidota;Bacteroidia;Flavobacteriales;Flavobacteriaceae	Flavobacteriaceae	1	1	1	1
	959.fasta	244	1552_0	1552_0	No	97.757	1	high-quality	high-quality	Autumn	419.451	0.915917	Ulva sp. (L)	Macroalgae	uDG	DG	novel taxa	98.99	0.34	0	30.7662	0.043626	3.03226	31	1194357	627425	97814.7	2671	2665	3.0632	2698.25	31	0	3	1	37	1	1	1	Bacteria;Bacteroidota;Bacteroidia;Flavobacteriales;Flavobacteriaceae;Polaribacter	Bacteria;Bacteroidetes;Bacteroidia;Flavobacteriales;Flavobacteriaceae;Polaribacter 4;Polaribacter sp. K20-5 (98.305)	d__Bacteria;p__Bacteroidota;c__Bacteroidia;o__Flavobacteriales;f__Flavobacteriaceae;g__Polaribacter;s__Polaribacter sp003335085	Bacteria;Bacteroidota;Bacteroidia;Flavobacteriales;Flavobacteriaceae;Polaribacter	Bacteria;Bacteroidota;Bacteroidia;Flavobacteriales;Flavobacteriaceae	Flavobacteriaceae	1	1	1	1
	3-1759-Z.fasta	245	1553_0	1553_0	No	98.823	0	high-quality	high-quality	Spring	217.851	0.898541	Seawater (S)	Seawater	uDG	DG	novel taxa	99.66	0.62	33.33	30.6017	0.0416023	3.098	11	589863	447847	281636	2668	2679	3.10856	2677.1	11	0	3	1	35	1	1	1	Bacteria;Bacteroidota;Bacteroidia;Flavobacteriales;Flavobacteriaceae;Polaribacter	Bacteria;Bacteroidetes;Bacteroidia;Flavobacteriales;Flavobacteriaceae;Polaribacter 4;Polaribacter sp. BM10 (98.97)	d__Bacteria;p__Bacteroidota;c__Bacteroidia;o__Flavobacteriales;f__Flavobacteriaceae;g__Polaribacter;s__	Bacteria;Bacteroidota;Bacteroidia;Flavobacteriales;Flavobacteriaceae;Polaribacter	Bacteria;Bacteroidota;Bacteroidia;Flavobacteriales;Flavobacteriaceae	Flavobacteriaceae	1	1	1	1
	3-963.fasta	246	1554_0	1554_0	No	98.045	1	high-quality	high-quality	Spring	425.219	0.897204	Ulva sp. (L)	Macroalgae	uDG	DG	novel taxa	99.33	0.78	0	29.9128	0.0478056	3.14558	57	466826	266148	55185.6	2761	2746	3.1668	2779.62	57	1	3	1	37	1	1	1	Bacteria;Bacteroidota;Bacteroidia;Flavobacteriales;Flavobacteriaceae;Polaribacter	Bacteria;Bacteroidetes;Bacteroidia;Flavobacteriales;Flavobacteriaceae;Polaribacter;uncultured bacterium (100)	d__Bacteria;p__Bacteroidota;c__Bacteroidia;o__Flavobacteriales;f__Flavobacteriaceae;g__Polaribacter;s__	Bacteria;Bacteroidota;Bacteroidia;Flavobacteriales;Flavobacteriaceae;Polaribacter	Bacteria;Bacteroidota;Bacteroidia;Flavobacteriales;Flavobacteriaceae	Flavobacteriaceae	1	1	1	1
	L1_Bin_Bin_4_1.fasta	247	1542_1	1542_1	#N/A	NA	#N/A	medium-quality	medium-quality	Autumn	#N/A	0.915698	Ulva sp. (L)	Macroalgae	uMAG	MAG	novel taxa	89.13	2.35	85.71	29.4032	0.0156047	2.22227	264	36464	10786	8417.7	2202	2008	2.4933	2470.55	264	0	1	0	21	0	0	1	Bacteria;Bacteroidota;Bacteroidia;Flavobacteriales;Flavobacteriaceae;Polaribacter	#N/A	d__Bacteria;p__Bacteroidota;c__Bacteroidia;o__Flavobacteriales;f__Flavobacteriaceae;g__Polaribacter;s__	Bacteria;Bacteroidota;Bacteroidia;Flavobacteriales;Flavobacteriaceae;Polaribacter	Bacteria;Bacteroidota;Bacteroidia;Flavobacteriales;Flavobacteriaceae	Flavobacteriaceae	1	1	1	1
	L4_Bin_MAXBIN__010_sub_1.fasta	248	1542_1	1542_3	#N/A	NA	#N/A	medium-quality	medium-quality	Summer	#N/A	0.916033	Ulva sp. (L)	Macroalgae	uMAG	MAG	novel taxa	85.36	3.64	64.29	29.3716	0.0140055	2.09826	241	41962	11056	8706.46	2100	1934	2.45813	2460.17	241	0	1	0	24	0	0	1	Bacteria;Bacteroidota;Bacteroidia;Flavobacteriales;Flavobacteriaceae;Polaribacter	#N/A	d__Bacteria;p__Bacteroidota;c__Bacteroidia;o__Flavobacteriales;f__Flavobacteriaceae;g__Polaribacter;s__	Bacteria;Bacteroidota;Bacteroidia;Flavobacteriales;Flavobacteriaceae;Polaribacter	Bacteria;Bacteroidota;Bacteroidia;Flavobacteriales;Flavobacteriaceae	Flavobacteriaceae	1	1	1	1
	L3_Bin_MAXBIN__011_sub.fasta	249	1542_1	1542_2	#N/A	NA	#N/A	medium-quality	medium-quality	Spring	#N/A	0.909831	Ulva sp. (L)	Macroalgae	uMAG	MAG	novel taxa	66.91	3.27	23.08	29.5319	0.0178976	1.65683	205	69404	10298	8082.11	1670	1523	2.47621	2495.89	205	0	2	0	22	0	0	2	Bacteria;Bacteroidota;Bacteroidia;Flavobacteriales;Flavobacteriaceae;Polaribacter	#N/A	d__Bacteria;p__Bacteroidota;c__Bacteroidia;o__Flavobacteriales;f__Flavobacteriaceae;g__Polaribacter;s__	Bacteria;Bacteroidota;Bacteroidia;Flavobacteriales;Flavobacteriaceae;Polaribacter	Bacteria;Bacteroidota;Bacteroidia;Flavobacteriales;Flavobacteriaceae	Flavobacteriaceae	1	1	1	1
	YR2-5-5-J.fasta	250	1557_0	1557_0	No	98.269	1	high-quality	high-quality	Winter	267.271	0.895512	Grateloupia sp. (R)	Macroalgae	uDG	DG	novel taxa	99.66	0.17	0	31.9081	0.0302533	4.67051	119	414763	145956	39248	3857	3851	4.68645	3870.16	119	1	4	1	35	1	1	2	Bacteria;Bacteroidota;Bacteroidia;Flavobacteriales;Flavobacteriaceae;Polaribacter	Bacteria;Bacteroidetes;Bacteroidia;Flavobacteriales;Flavobacteriaceae;Polaribacter 1;Polaribacter sp. W-2 (98.806)	d__Bacteria;p__Bacteroidota;c__Bacteroidia;o__Flavobacteriales;f__Flavobacteriaceae;g__Polaribacter;s__	Bacteria;Bacteroidota;Bacteroidia;Flavobacteriales;Flavobacteriaceae;Polaribacter	Bacteria;Bacteroidota;Bacteroidia;Flavobacteriales;Flavobacteriaceae	Flavobacteriaceae	1	1	1	1
	4-1039.fasta	251	1555_0	1555_0	No	99.558	0	high-quality	high-quality	Summer	418.322	0.925057	Ulva sp. (L)	Macroalgae	uDG	DG	novel taxa	99.66	0	0	29.7347	0.0516532	3.23099	30	1052785	455712	107700	2850	2838	3.24201	2859.72	30	0	3	1	36	1	1	1	Bacteria;Bacteroidota;Bacteroidia;Flavobacteriales;Flavobacteriaceae;Polaribacter	Bacteria;Bacteroidetes;Bacteroidia;Flavobacteriales;Flavobacteriaceae;Polaribacter 4;Polaribacter sp. BM10 (99.705)	d__Bacteria;p__Bacteroidota;c__Bacteroidia;o__Flavobacteriales;f__Flavobacteriaceae;g__Polaribacter;s__	Bacteria;Bacteroidota;Bacteroidia;Flavobacteriales;Flavobacteriaceae;Polaribacter	Bacteria;Bacteroidota;Bacteroidia;Flavobacteriales;Flavobacteriaceae	Flavobacteriaceae	1	1	1	1
	2B2-77.fasta	252	1551_0	1551_0	No	97.726	1	high-quality	high-quality	Winter	348.608	0.911354	Saccharina sp. (B)	Macroalgae	uDG	DG	novel taxa	99.33	0.5	0	28.7555	0.0368268	2.90657	84	468220	299359	34602	2597	2569	2.92618	2614.52	84	0	3	1	34	1	1	1	Bacteria;Bacteroidota;Bacteroidia;Flavobacteriales;Flavobacteriaceae;Polaribacter	Bacteria;Bacteroidetes;Bacteroidia;Flavobacteriales;Flavobacteriaceae;Polaribacter;Polaribacter sp. KJF9-5 (98.019)	d__Bacteria;p__Bacteroidota;c__Bacteroidia;o__Flavobacteriales;f__Flavobacteriaceae;g__Polaribacter;s__	Bacteria;Bacteroidota;Bacteroidia;Flavobacteriales;Flavobacteriaceae;Polaribacter	Bacteria;Bacteroidota;Bacteroidia;Flavobacteriales;Flavobacteriaceae	Flavobacteriaceae	1	1	1	1
	3-1895-Z.fasta	253	1543_0	1543_0	No	98.384	1	high-quality	high-quality	Spring	352.821	0.91764	Sediment (N)	Sediment	uDG	DG	novel taxa	99.66	0	0	31.4274	0.0400433	2.72084	17	750754	351677	160049	2296	2290	2.73012	2303.83	17	0	3	1	37	1	1	1	Bacteria;Bacteroidota;Bacteroidia;Flavobacteriales;Flavobacteriaceae;Polaribacter	Bacteria;Bacteroidetes;Bacteroidia;Flavobacteriales;Flavobacteriaceae;Polaribacter;Polaribacter irgensii (98.53)	d__Bacteria;p__Bacteroidota;c__Bacteroidia;o__Flavobacteriales;f__Flavobacteriaceae;g__Polaribacter;s__	Bacteria;Bacteroidota;Bacteroidia;Flavobacteriales;Flavobacteriaceae;Polaribacter	Bacteria;Bacteroidota;Bacteroidia;Flavobacteriales;Flavobacteriaceae	Flavobacteriaceae	1	1	1	1
	2B2-66-3Z.fasta	254	1545_0	1545_0	No	100	0	high-quality	high-quality	Winter	191.111	0.887009	Saccharina sp. (B)	Macroalgae	KDG	DG	non-novel taxa	99.66	0.73	0	30.5055	0.0372056	3.96889	60	891959	219640	66148.1	3457	3443	3.98243	3468.79	60	1	4	1	44	1	1	2	Bacteria;Bacteroidota;Bacteroidia;Flavobacteriales;Flavobacteriaceae;Polaribacter	Bacteria;Bacteroidetes;Bacteroidia;Flavobacteriales;Flavobacteriaceae;Polaribacter;Polaribacter atrinae (100)	d__Bacteria;p__Bacteroidota;c__Bacteroidia;o__Flavobacteriales;f__Flavobacteriaceae;g__Polaribacter;s__Polaribacter atrinae	Bacteria;Bacteroidota;Bacteroidia;Flavobacteriales;Flavobacteriaceae;Polaribacter	Bacteria;Bacteroidota;Bacteroidia;Flavobacteriales;Flavobacteriaceae	Flavobacteriaceae	1	1	1	1
	3-1089-G.fasta	255	1546_0	1546_0	No	96.61	1	high-quality	high-quality	Spring	440.024	0.895725	Ulva sp. (L)	Macroalgae	uDG	DG	novel taxa	99.03	0.5	50	29.4791	0.0413373	3.10873	39	579947	204473	79711	2605	2594	3.13918	2630.52	39	0	3	1	35	1	1	1	Bacteria;Bacteroidota;Bacteroidia;Flavobacteriales;Flavobacteriaceae;Polaribacter	Bacteria;Bacteroidetes;Bacteroidia;Flavobacteriales;Flavobacteriaceae;Polaribacter;Polaribacter atrinae (96.61)	d__Bacteria;p__Bacteroidota;c__Bacteroidia;o__Flavobacteriales;f__Flavobacteriaceae;g__Polaribacter;s__	Bacteria;Bacteroidota;Bacteroidia;Flavobacteriales;Flavobacteriaceae;Polaribacter	Bacteria;Bacteroidota;Bacteroidia;Flavobacteriales;Flavobacteriaceae	Flavobacteriaceae	1	1	1	1
	S2_Bin_Bin_51_1.fasta	256	1539_0	1539_0	#N/A	NA	#N/A	medium-quality	medium-quality	Winter	#N/A	0.939959	Seawater (S)	Seawater	uMAG	MAG	novel taxa	57.89	0.88	100	30.8571	0.0170743	1.68977	105	125730	26490	16093.1	1597	1517	2.91894	2758.68	105	0	0	0	24	0	0	0	Bacteria;Bacteroidota;Bacteroidia;Flavobacteriales;Flavobacteriaceae	#N/A	d__Bacteria;p__Bacteroidota;c__Bacteroidia;o__Flavobacteriales;f__Flavobacteriaceae;g__SCGC-AAA160-P02;s__	Bacteria;Bacteroidota;Bacteroidia;Flavobacteriales;Flavobacteriaceae	Bacteria;Bacteroidota;Bacteroidia;Flavobacteriales;Flavobacteriaceae	Flavobacteriaceae	1	1	1	1
	3-1091.fasta	257	1556_0	1556_0	No	98.163	1	high-quality	high-quality	Spring	478.334	0.923646	Ulva sp. (L)	Macroalgae	uDG	DG	novel taxa	99.66	0.17	0	30.4778	0.055235	2.84056	31	1347296	465252	91630.9	2612	2592	2.85025	2620.91	31	0	3	1	36	1	1	1	Bacteria;Bacteroidota;Bacteroidia;Flavobacteriales;Flavobacteriaceae;Tenacibaculum	Bacteria;Bacteroidetes;Bacteroidia;Flavobacteriales;Flavobacteriaceae;uncultured;sponge bacterium Zo6 (99.461)	d__Bacteria;p__Bacteroidota;c__Bacteroidia;o__Flavobacteriales;f__Flavobacteriaceae;g__Tenacibaculum_A;s__	Bacteria;Bacteroidota;Bacteroidia;Flavobacteriales;Flavobacteriaceae;Tenacibaculum	Bacteria;Bacteroidota;Bacteroidia;Flavobacteriales;Flavobacteriaceae	Flavobacteriaceae	1	1	1	1
	B3_Bin_METABAT__51_1.fasta	258	1408_0	1408_0	#N/A	NA	#N/A	medium-quality	medium-quality	Spring	#N/A	0.896045	Saccharina sp. (B)	Macroalgae	uMAG	MAG	novel taxa	73.73	5.98	21.74	30.0618	0.0154441	2.29853	328	31688	8569	7007.71	2367	2117	3.11749	3210.36	328	0	0	1	26	0	0	0	Bacteria;Bacteroidota;Bacteroidia;Flavobacteriales;Flavobacteriaceae;Tenacibaculum	#N/A	d__Bacteria;p__Bacteroidota;c__Bacteroidia;o__Flavobacteriales;f__Flavobacteriaceae;g__Tenacibaculum;s__	Bacteria;Bacteroidota;Bacteroidia;Flavobacteriales;Flavobacteriaceae;Tenacibaculum	Bacteria;Bacteroidota;Bacteroidia;Flavobacteriales;Flavobacteriaceae	Flavobacteriaceae	1	1	1	1
	S4_Bin_Bin_38_sub_1.fasta	259	1380_0	1380_0	#N/A	NA	#N/A	medium-quality	medium-quality	Summer	#N/A	0.954682	Seawater (S)	Seawater	kMAG	MAG	non-novel taxa	65.52	3.45	0	29.1035	0.0238791	1.28394	107	64403	20177	11999.5	1223	1136	1.95962	1866.61	107	0	0	0	21	0	0	0	Bacteria;Bacteroidota;Bacteroidia;Flavobacteriales;Flavobacteriaceae	#N/A	d__Bacteria;p__Bacteroidota;c__Bacteroidia;o__Flavobacteriales;f__Flavobacteriaceae;g__SGZJ01;s__SGZJ01 sp004213995	Bacteria;Bacteroidota;Bacteroidia;Flavobacteriales;Flavobacteriaceae	Bacteria;Bacteroidota;Bacteroidia;Flavobacteriales;Flavobacteriaceae	Flavobacteriaceae	1	1	1	1
	H4_Bin_METABAT__97_sub_1_1.fasta	260	1491_0	1491_0	#N/A	NA	#N/A	medium-quality	medium-quality	Summer	#N/A	0.894838	Gelidium sp. (H)	Macroalgae	uMAG	MAG	novel taxa	70.74	6.99	12.82	30.6468	0.0161423	2.70771	273	53637	15216	9918.37	2592	2407	3.8277	3664.12	273	1	1	1	49	1	0	0	Bacteria;Bacteroidota;Bacteroidia;Flavobacteriales;Flavobacteriaceae;Wenyingzhuangia	Bacteria;Proteobacteria;Gammaproteobacteria;Aeromonadales;Succinivibrionaceae;Succinivibrio (76.071)	d__Bacteria;p__Bacteroidota;c__Bacteroidia;o__Flavobacteriales;f__Flavobacteriaceae;g__Wenyingzhuangia;s__	Bacteria;Bacteroidota;Bacteroidia;Flavobacteriales;Flavobacteriaceae;Wenyingzhuangia	Bacteria;Bacteroidota;Bacteroidia;Flavobacteriales;Flavobacteriaceae	Flavobacteriaceae	1	1	1	1
	L4_Bin_MAXBIN__095_sub_1.fasta	261	1540_1	1540_1	#N/A	NA	#N/A	medium-quality	medium-quality	Summer	#N/A	0.887054	Ulva sp. (L)	Macroalgae	uMAG	MAG	novel taxa	63.79	0	0	28.025	0.00936496	3.67031	123	301454	46991	29839.9	3546	3492	5.75373	5558.87	123	1	0	1	33	0	0	0	Bacteria;Bacteroidota;Bacteroidia;Flavobacteriales;Flavobacteriaceae;Tenacibaculum	#N/A	d__Bacteria;p__Bacteroidota;c__Bacteroidia;o__Flavobacteriales;f__Flavobacteriaceae;g__Tenacibaculum;s__	Bacteria;Bacteroidota;Bacteroidia;Flavobacteriales;Flavobacteriaceae;Tenacibaculum	Bacteria;Bacteroidota;Bacteroidia;Flavobacteriales;Flavobacteriaceae	Flavobacteriaceae	1	1	1	1
	R3_Bin_METABAT__240_sub_1.fasta	262	1540_2	1540_2	#N/A	NA	#N/A	medium-quality	medium-quality	Spring	#N/A	0.887553	Grateloupia sp. (R)	Macroalgae	uMAG	MAG	novel taxa	69.11	1.12	33.33	28.2604	0.0165243	3.72294	426	57357	11452	8739.29	3719	3385	5.38697	5381.28	426	0	2	0	75	1	1	0	Bacteria;Bacteroidota;Bacteroidia;Flavobacteriales;Flavobacteriaceae;Tenacibaculum	Bacteria;Chloroflexi;Anaerolineae;RBG-13-54-9 (96.923)	d__Bacteria;p__Bacteroidota;c__Bacteroidia;o__Flavobacteriales;f__Flavobacteriaceae;g__Tenacibaculum;s__	Bacteria;Bacteroidota;Bacteroidia;Flavobacteriales;Flavobacteriaceae;Tenacibaculum	Bacteria;Bacteroidota;Bacteroidia;Flavobacteriales;Flavobacteriaceae	Flavobacteriaceae	1	1	1	1
	4-10.fasta	263	1571_0	1571_0	No	99.412	0	high-quality	high-quality	Summer	268.656	0.911364	Gelidium sp. (H)	Macroalgae	KDG	DG	non-novel taxa	99.66	0.88	0	29.0626	0.0361197	4.21537	69	857477	382031	61092.3	3839	3806	4.22975	3852.1	69	0	3	1	56	1	1	1	Bacteria;Bacteroidota;Bacteroidia;Flavobacteriales;Flavobacteriaceae;Tenacibaculum	Bacteria;Bacteroidetes;Bacteroidia;Flavobacteriales;Flavobacteriaceae;Tenacibaculum;Tenacibaculum sp. MAR_2010_89 (99.559)	d__Bacteria;p__Bacteroidota;c__Bacteroidia;o__Flavobacteriales;f__Flavobacteriaceae;g__Tenacibaculum;s__Tenacibaculum sp900105985	Bacteria;Bacteroidota;Bacteroidia;Flavobacteriales;Flavobacteriaceae;Tenacibaculum	Bacteria;Bacteroidota;Bacteroidia;Flavobacteriales;Flavobacteriaceae	Flavobacteriaceae	1	1	1	1
	4-973.fasta	264	1565_2	1565_2	No	98.946	0	high-quality	high-quality	Summer	562.196	0.908693	Ulva sp. (L)	Macroalgae	uDG	DG	novel taxa	98.83	0.84	0	32.3242	0.048014	2.61884	16	714019	596362	163678	2496	2493	2.64984	2525.55	16	0	3	1	47	1	1	1	Bacteria;Bacteroidota;Bacteroidia;Flavobacteriales;Flavobacteriaceae;Tenacibaculum	Bacteria;Bacteroidetes;Bacteroidia;Flavobacteriales;Flavobacteriaceae;Tenacibaculum;Vibrio sp. V357 (99.171)	d__Bacteria;p__Bacteroidota;c__Bacteroidia;o__Flavobacteriales;f__Flavobacteriaceae;g__Tenacibaculum;s__	Bacteria;Bacteroidota;Bacteroidia;Flavobacteriales;Flavobacteriaceae;Tenacibaculum	Bacteria;Bacteroidota;Bacteroidia;Flavobacteriales;Flavobacteriaceae	Flavobacteriaceae	1	1	1	1
	734-J.fasta	265	1565_2	1565_3	No	98.875	0	high-quality	high-quality	Autumn	486.52	0.902083	Grateloupia sp. (R)	Macroalgae	uDG	DG	novel taxa	98.83	0.84	0	32.312	0.05262	2.73642	44	552029	278141	62191.3	2633	2617	2.76881	2664.17	44	0	4	1	49	2	1	1	Bacteria;Bacteroidota;Bacteroidia;Flavobacteriales;Flavobacteriaceae;Tenacibaculum	Bacteria;Bacteroidetes;Bacteroidia;Flavobacteriales;Flavobacteriaceae;Tenacibaculum;Tenacibaculum mesophilum (98.747)	d__Bacteria;p__Bacteroidota;c__Bacteroidia;o__Flavobacteriales;f__Flavobacteriaceae;g__Tenacibaculum;s__	Bacteria;Bacteroidota;Bacteroidia;Flavobacteriales;Flavobacteriaceae;Tenacibaculum	Bacteria;Bacteroidota;Bacteroidia;Flavobacteriales;Flavobacteriaceae	Flavobacteriaceae	1	1	1	1
	546.fasta	266	1566_0	1566_0	GCM10007719.fasta	99.859	0	high-quality	high-quality	Autumn	226.313	0.908458	Grateloupia sp. (R)	Macroalgae	KDG	DG	non-novel taxa	99.66	1.05	20	31.5375	0.0507133	3.39787	44	458603	268136	77224.2	3149	3130	3.40946	3159.74	44	0	3	1	50	1	1	1	Bacteria;Bacteroidota;Bacteroidia;Flavobacteriales;Flavobacteriaceae;Tenacibaculum	Bacteria;Bacteroidetes;Bacteroidia;Flavobacteriales;Flavobacteriaceae;Tenacibaculum;actinobacterium YH73 (100)	d__Bacteria;p__Bacteroidota;c__Bacteroidia;o__Flavobacteriales;f__Flavobacteriaceae;g__Tenacibaculum;s__Tenacibaculum mesophilum	Bacteria;Bacteroidota;Bacteroidia;Flavobacteriales;Flavobacteriaceae;Tenacibaculum	Bacteria;Bacteroidota;Bacteroidia;Flavobacteriales;Flavobacteriaceae	Flavobacteriaceae	1	1	1	1
	4-561.fasta	267	1565_1	1565_1	No	99.926	0	high-quality	high-quality	Summer	510.05	0.909468	Grateloupia sp. (R)	Macroalgae	uDG	DG	novel taxa	98.71	0.67	0	32.5569	0.0450742	2.55652	50	441866	130743	51130.4	2404	2387	2.58993	2435.42	50	0	3	1	47	1	1	1	Bacteria;Bacteroidota;Bacteroidia;Flavobacteriales;Flavobacteriaceae;Tenacibaculum	Bacteria;Bacteroidetes;Bacteroidia;Flavobacteriales;Flavobacteriaceae;Aquimarina;Aquimarina sp. RZW4-3-2 (98.234)	d__Bacteria;p__Bacteroidota;c__Bacteroidia;o__Flavobacteriales;f__Flavobacteriaceae;g__Tenacibaculum;s__	Bacteria;Bacteroidota;Bacteroidia;Flavobacteriales;Flavobacteriaceae;Aquimarina	Bacteria;Bacteroidota;Bacteroidia;Flavobacteriales;Flavobacteriaceae	Flavobacteriaceae	1	1	1	1
	4-557.fasta	268	1565_1	1565_1	No	96.769	1	high-quality	high-quality	Summer	858.036	0.909466	Grateloupia sp. (R)	Macroalgae	uDG	DG	novel taxa	98.71	0.67	0	32.557	0.0448213	2.55652	46	441866	130440	55576.5	2401	2387	2.58993	2432.38	46	0	3	1	47	1	1	1	Bacteria;Bacteroidota;Bacteroidia;Flavobacteriales;Flavobacteriaceae;Tenacibaculum	Bacteria;Bacteroidetes;Bacteroidia;Flavobacteriales;Flavobacteriaceae;Tenacibaculum;Flexibacter aurantiacus subsp. copepodarum (96.649)	d__Bacteria;p__Bacteroidota;c__Bacteroidia;o__Flavobacteriales;f__Flavobacteriaceae;g__Tenacibaculum;s__	Bacteria;Bacteroidota;Bacteroidia;Flavobacteriales;Flavobacteriaceae;Tenacibaculum	Bacteria;Bacteroidota;Bacteroidia;Flavobacteriales;Flavobacteriaceae	Flavobacteriaceae	1	1	1	1
	4-57.fasta	269	1567_1	1567_1	GCM10012920.fasta	99.155	0	high-quality	high-quality	Summer	254.409	0.913706	Gelidium sp. (H)	Macroalgae	uDG	DG	novel taxa	99.66	0.39	0	30.2102	0.040269	4.03502	57	908186	354113	70789.9	3836	3794	4.04879	3849.09	57	0	4	3	49	1	1	2	Bacteria;Bacteroidota;Bacteroidia;Flavobacteriales;Flavobacteriaceae;Tenacibaculum	Bacteria;Bacteroidetes;Bacteroidia;Flavobacteriales;Flavobacteriaceae;Tenacibaculum;Tenacibaculum sp. MaPt3 (99.718)	d__Bacteria;p__Bacteroidota;c__Bacteroidia;o__Flavobacteriales;f__Flavobacteriaceae;g__Tenacibaculum;s__Tenacibaculum aiptasiae	Bacteria;Bacteroidota;Bacteroidia;Flavobacteriales;Flavobacteriaceae;Tenacibaculum	Bacteria;Bacteroidota;Bacteroidia;Flavobacteriales;Flavobacteriaceae	Flavobacteriaceae	1	1	1	1
	4-62.fasta	270	1567_1	1567_1	No	99.296	0	medium-quality	high-quality	Summer	85.1566	0.914318	Gelidium sp. (H)	Macroalgae	uDG	DG	novel taxa	99.66	0.39	0	30.1711	0.00895077	4.01942	51	907661	354113	78812.1	3824	3789	4.03313	3837.05	51	0	2	3	45	0	0	2	Bacteria;Bacteroidota;Bacteroidia;Flavobacteriales;Flavobacteriaceae;Tenacibaculum	Bacteria;Bacteroidetes;Bacteroidia;Flavobacteriales;Flavobacteriaceae;Tenacibaculum;Tenacibaculum sp. MaPt3 (99.859)	d__Bacteria;p__Bacteroidota;c__Bacteroidia;o__Flavobacteriales;f__Flavobacteriaceae;g__Tenacibaculum;s__Tenacibaculum aiptasiae	Bacteria;Bacteroidota;Bacteroidia;Flavobacteriales;Flavobacteriaceae;Tenacibaculum	Bacteria;Bacteroidota;Bacteroidia;Flavobacteriales;Flavobacteriaceae	Flavobacteriaceae	1	1	1	1
	838.fasta	271	1567_2	1567_2	GCM10012920.fasta	99.436	0	high-quality	high-quality	Autumn	185	0.912929	Ulva sp. (L)	Macroalgae	uDG	DG	novel taxa	99.66	1.47	0	30.0478	0.0503242	4.01617	44	893107	424982	91276.5	3759	3733	4.02987	3771.82	44	0	4	1	49	1	1	2	Bacteria;Bacteroidota;Bacteroidia;Flavobacteriales;Flavobacteriaceae;Tenacibaculum	Bacteria;Bacteroidetes;Bacteroidia;Flavobacteriales;Flavobacteriaceae;Tenacibaculum;Tenacibaculum sp. MOLA 533 (100)	d__Bacteria;p__Bacteroidota;c__Bacteroidia;o__Flavobacteriales;f__Flavobacteriaceae;g__Tenacibaculum;s__	Bacteria;Bacteroidota;Bacteroidia;Flavobacteriales;Flavobacteriaceae;Tenacibaculum	Bacteria;Bacteroidota;Bacteroidia;Flavobacteriales;Flavobacteriaceae	Flavobacteriaceae	1	1	1	1
	977.fasta	272	1570_2	1570_2	No	97.512	1	high-quality	high-quality	Autumn	435.328	0.927022	Ulva sp. (L)	Macroalgae	uDG	DG	novel taxa	98.83	0	0	30.7775	0.0443811	2.66368	19	1066115	731905	140194	2522	2513	2.69521	2551.86	19	0	3	1	45	1	1	1	Bacteria;Bacteroidota;Bacteroidia;Flavobacteriales;Flavobacteriaceae;Tenacibaculum	Bacteria;Bacteroidetes;Bacteroidia;Flavobacteriales;Flavobacteriaceae;Tenacibaculum;Tenacibaculum soleae (97.141)	d__Bacteria;p__Bacteroidota;c__Bacteroidia;o__Flavobacteriales;f__Flavobacteriaceae;g__Tenacibaculum;s__	Bacteria;Bacteroidota;Bacteroidia;Flavobacteriales;Flavobacteriaceae;Tenacibaculum	Bacteria;Bacteroidota;Bacteroidia;Flavobacteriales;Flavobacteriaceae	Flavobacteriaceae	1	1	1	1
	4-96.fasta	273	1570_1	1570_1	No	98.129	1	high-quality	high-quality	Summer	307.618	0.91743	Gelidium sp. (H)	Macroalgae	uDG	DG	novel taxa	99.66	0.17	0	30.775	0.025216	2.98877	69	257802	106677	43315.5	2918	2910	2.99897	2927.96	69	0	3	1	44	1	1	1	Bacteria;Bacteroidota;Bacteroidia;Flavobacteriales;Flavobacteriaceae;Tenacibaculum	Bacteria;Bacteroidetes;Bacteroidia;Flavobacteriales;Flavobacteriaceae;Tenacibaculum;Tenacibaculum sp. MOLA 533 (98.728)	d__Bacteria;p__Bacteroidota;c__Bacteroidia;o__Flavobacteriales;f__Flavobacteriaceae;g__Tenacibaculum;s__	Bacteria;Bacteroidota;Bacteroidia;Flavobacteriales;Flavobacteriaceae;Tenacibaculum	Bacteria;Bacteroidota;Bacteroidia;Flavobacteriales;Flavobacteriaceae	Flavobacteriaceae	1	1	1	1
	2-514A.fasta	274	1568_0	1568_0	No	99.437	0	high-quality	high-quality	Winter	389.308	0.910832	Grateloupia sp. (R)	Macroalgae	uDG	DG	novel taxa	99.66	0.5	0	29.8501	0.0398303	3.85227	72	762192	254969	53503.7	3531	3510	3.86541	3543.05	72	0	3	1	51	1	1	1	Bacteria;Bacteroidota;Bacteroidia;Flavobacteriales;Flavobacteriaceae;Tenacibaculum	Bacteria;Bacteroidetes;Bacteroidia;Flavobacteriales;Flavobacteriaceae;Tenacibaculum;Tenacibaculum sp. MaPt3 (100)	d__Bacteria;p__Bacteroidota;c__Bacteroidia;o__Flavobacteriales;f__Flavobacteriaceae;g__Tenacibaculum;s__	Bacteria;Bacteroidota;Bacteroidia;Flavobacteriales;Flavobacteriaceae;Tenacibaculum	Bacteria;Bacteroidota;Bacteroidia;Flavobacteriales;Flavobacteriaceae	Flavobacteriaceae	1	1	1	1
	L4_Bin_Bin_54_sub_1.fasta	275	1569_1	1569_1	#N/A	NA	#N/A	medium-quality	medium-quality	Summer	#N/A	0.916384	Ulva sp. (L)	Macroalgae	kMAG	MAG	non-novel taxa	81.21	0.5	0	30.1083	0.0161908	2.53096	35	387375	270183	72313.1	2403	2387	3.11656	2959	35	0	0	0	32	0	0	0	Bacteria;Bacteroidota;Bacteroidia;Flavobacteriales;Flavobacteriaceae;Tenacibaculum	#N/A	d__Bacteria;p__Bacteroidota;c__Bacteroidia;o__Flavobacteriales;f__Flavobacteriaceae;g__Tenacibaculum;s__Tenacibaculum soleae	Bacteria;Bacteroidota;Bacteroidia;Flavobacteriales;Flavobacteriaceae;Tenacibaculum	Bacteria;Bacteroidota;Bacteroidia;Flavobacteriales;Flavobacteriaceae	Flavobacteriaceae	1	1	1	1
	4-948-3Z.fasta	276	1569_1	1569_1	No	99.168	0	high-quality	high-quality	Summer	367.504	0.910054	Ulva sp. (L)	Macroalgae	KDG	DG	non-novel taxa	99.66	0.4	0	30.1102	0.0339172	3.02415	86	734659	356144	35164.6	2918	2882	3.03447	2927.96	86	0	3	1	47	1	1	1	Bacteria;Bacteroidota;Bacteroidia;Flavobacteriales;Flavobacteriaceae;Tenacibaculum	Bacteria;Bacteroidetes;Bacteroidia;Flavobacteriales;Flavobacteriaceae;Tenacibaculum;Tenacibaculum soleae (98.667)	d__Bacteria;p__Bacteroidota;c__Bacteroidia;o__Flavobacteriales;f__Flavobacteriaceae;g__Tenacibaculum;s__Tenacibaculum soleae	Bacteria;Bacteroidota;Bacteroidia;Flavobacteriales;Flavobacteriaceae;Tenacibaculum	Bacteria;Bacteroidota;Bacteroidia;Flavobacteriales;Flavobacteriaceae	Flavobacteriaceae	1	1	1	1
	654-n.fasta	277	1572_0	1572_0	No	97.038	1	high-quality	high-quality	Autumn	212.155	0.916913	Grateloupia sp. (R)	Macroalgae	uDG	DG	novel taxa	99.66	0.92	0	31.8402	0.0442669	4.00369	36	650551	474185	111214	3627	3611	4.01735	3639.37	36	0	3	1	57	1	1	1	Bacteria;Bacteroidota;Bacteroidia;Flavobacteriales;Flavobacteriaceae;Tenacibaculum	Bacteria;Bacteroidetes;Bacteroidia;Flavobacteriales;Flavobacteriaceae;Tenacibaculum;Flexibacter sp. S4475 (99.014)	d__Bacteria;p__Bacteroidota;c__Bacteroidia;o__Flavobacteriales;f__Flavobacteriaceae;g__Tenacibaculum;s__	Bacteria;Bacteroidota;Bacteroidia;Flavobacteriales;Flavobacteriaceae;Tenacibaculum	Bacteria;Bacteroidota;Bacteroidia;Flavobacteriales;Flavobacteriaceae	Flavobacteriaceae	1	1	1	1
	1120.fasta	278	1401_0	1401_0	No	96.036	1	high-quality	high-quality	Autumn	632.931	0.890652	Ulva sp. (L)	Macroalgae	uDG	DG	novel taxa	99.66	1.39	0	32.8996	0.0398335	3.98997	114	347791	213619	34999.8	3399	3335	4.00359	3410.6	114	0	4	1	45	2	1	1	Bacteria;Bacteroidota;Bacteroidia;Flavobacteriales;Flavobacteriaceae;Tenacibaculum	Bacteria;Bacteroidetes;Bacteroidia;Flavobacteriales;Flavobacteriaceae;Tenacibaculum;Tenacibaculum sp. LS-828 (96.677)	d__Bacteria;p__Bacteroidota;c__Bacteroidia;o__Flavobacteriales;f__Flavobacteriaceae;g__Tenacibaculum;s__	Bacteria;Bacteroidota;Bacteroidia;Flavobacteriales;Flavobacteriaceae;Tenacibaculum	Bacteria;Bacteroidota;Bacteroidia;Flavobacteriales;Flavobacteriaceae	Flavobacteriaceae	1	1	1	1
	4-648-3Z.fasta	279	1525_1	1525_1	No	98.31	1	high-quality	high-quality	Summer	291.227	0.896395	Grateloupia sp. (R)	Macroalgae	uDG	DG	novel taxa	99.66	1.17	0	32.6785	0.0514197	5.01188	130	928376	343890	38552.9	4121	4043	5.02898	4135.06	130	0	3	1	55	1	1	1	Bacteria;Bacteroidota;Bacteroidia;Flavobacteriales;Flavobacteriaceae;Tenacibaculum	Bacteria;Bacteroidetes;Bacteroidia;Flavobacteriales;Flavobacteriaceae;Tenacibaculum;Tenacibaculum xiamenense (98.31)	d__Bacteria;p__Bacteroidota;c__Bacteroidia;o__Flavobacteriales;f__Flavobacteriaceae;g__Tenacibaculum;s__	Bacteria;Bacteroidota;Bacteroidia;Flavobacteriales;Flavobacteriaceae;Tenacibaculum	Bacteria;Bacteroidota;Bacteroidia;Flavobacteriales;Flavobacteriaceae	Flavobacteriaceae	1	1	1	1
	3-164_2.fasta	280	1525_1	1525_1	No	97.884	1	medium-quality	high-quality	Spring	18.7969	0.896078	Gelidium sp. (H)	Macroalgae	uDG	DG	novel taxa	99.66	1.17	0	32.5604	0.0213411	4.93204	47	1097616	248523	104937	4040	4035	4.94887	4053.78	47	0	2	1	50	1	0	1	Bacteria;Bacteroidota;Bacteroidia;Flavobacteriales;Flavobacteriaceae;Tenacibaculum	Bacteria;Bacteroidetes;Bacteroidia;Flavobacteriales;Flavobacteriaceae;Tenacibaculum;Flexibacter sp. S4471 (98)	d__Bacteria;p__Bacteroidota;c__Bacteroidia;o__Flavobacteriales;f__Flavobacteriaceae;g__Tenacibaculum;s__	Bacteria;Bacteroidota;Bacteroidia;Flavobacteriales;Flavobacteriaceae;Tenacibaculum	Bacteria;Bacteroidota;Bacteroidia;Flavobacteriales;Flavobacteriaceae	Flavobacteriaceae	1	1	1	1
	4-619-3Z.fasta	281	1541_0	1541_0	No	95.532	1	high-quality	high-quality	Summer	306.566	0.888001	Grateloupia sp. (R)	Macroalgae	uDG	DG	novel taxa	99.66	1.96	0	29.1297	0.0265604	4.73937	197	268532	96550	24057.7	4274	4203	4.75554	4288.58	197	0	3	1	52	1	1	1	Bacteria;Bacteroidota;Bacteroidia;Flavobacteriales;Flavobacteriaceae;Tenacibaculum	Bacteria;Bacteroidetes;Bacteroidia;Flavobacteriales;Flavobacteriaceae;uncultured bacterium; (99.553)	d__Bacteria;p__Bacteroidota;c__Bacteroidia;o__Flavobacteriales;f__Flavobacteriaceae;g__Tenacibaculum;s__	Bacteria;Bacteroidota;Bacteroidia;Flavobacteriales;Flavobacteriaceae;Aquimarina	Bacteria;Bacteroidota;Bacteroidia;Flavobacteriales;Flavobacteriaceae	Flavobacteriaceae	1	1	1	1
	341.fasta	282	1559_1	1559_1	No	97.27	1	high-quality	high-quality	Autumn	300.201	0.894989	Gelidium sp. (H)	Macroalgae	uDG	DG	novel taxa	99.22	1.12	0	30.1246	0.035918	5.08734	96	372974	191496	52993.1	4431	4402	5.12733	4465.83	96	3	5	1	61	2	2	1	Bacteria;Bacteroidota;Bacteroidia;Flavobacteriales;Flavobacteriaceae;Tenacibaculum	Bacteria;Bacteroidetes;Bacteroidia;Flavobacteriales;Flavobacteriaceae;Tenacibaculum;Tenacibaculum sediminilitoris (97.27)	d__Bacteria;p__Bacteroidota;c__Bacteroidia;o__Flavobacteriales;f__Flavobacteriaceae;g__Tenacibaculum;s__Tenacibaculum sp004337695	Bacteria;Bacteroidota;Bacteroidia;Flavobacteriales;Flavobacteriaceae;Tenacibaculum	Bacteria;Bacteroidota;Bacteroidia;Flavobacteriales;Flavobacteriaceae	Flavobacteriaceae	1	1	1	1
	M341.fasta	283	1559_1	1559_1	No	97.27	1	high-quality	high-quality	Autumn	347.175	0.894983	Gelidium sp. (H)	Macroalgae	uDG	DG	novel taxa	99.22	1.12	0	30.127	0.0333861	5.08872	93	387413	191496	54717.4	4429	4400	5.12873	4463.82	93	4	5	1	63	2	2	1	Bacteria;Bacteroidota;Bacteroidia;Flavobacteriales;Flavobacteriaceae;Tenacibaculum	Bacteria;Bacteroidetes;Bacteroidia;Flavobacteriales;Flavobacteriaceae;Tenacibaculum;Tenacibaculum sediminilitoris (97.27)	d__Bacteria;p__Bacteroidota;c__Bacteroidia;o__Flavobacteriales;f__Flavobacteriaceae;g__Tenacibaculum;s__Tenacibaculum sp004337695	Bacteria;Bacteroidota;Bacteroidia;Flavobacteriales;Flavobacteriaceae;Tenacibaculum	Bacteria;Bacteroidota;Bacteroidia;Flavobacteriales;Flavobacteriaceae	Flavobacteriaceae	1	1	1	1
	4-98.fasta	284	1559_1	1559_2	No	97.191	1	medium-quality	high-quality	Summer	270.17	0.898977	Gelidium sp. (H)	Macroalgae	uDG	DG	novel taxa	99.33	0.95	0	30.0447	0.0139849	5.14822	79	538178	131067	65167.3	4528	4505	5.18294	4558.54	79	2	0	1	60	0	0	0	Bacteria;Bacteroidota;Bacteroidia;Flavobacteriales;Flavobacteriaceae;Tenacibaculum	Bacteria;Bacteroidetes;Bacteroidia;Flavobacteriales;Flavobacteriaceae;Tenacibaculum;Tenacibaculum sp. U1368-101106-SW106 (98.169)	d__Bacteria;p__Bacteroidota;c__Bacteroidia;o__Flavobacteriales;f__Flavobacteriaceae;g__Tenacibaculum;s__Tenacibaculum sp004337695	Bacteria;Bacteroidota;Bacteroidia;Flavobacteriales;Flavobacteriaceae;Tenacibaculum	Bacteria;Bacteroidota;Bacteroidia;Flavobacteriales;Flavobacteriaceae	Flavobacteriaceae	1	1	1	1
	4-954.fasta	285	1563_0	1563_0	No	99.196	0	high-quality	high-quality	Summer	194.021	0.921281	Ulva sp. (L)	Macroalgae	uDG	DG	novel taxa	99.66	0.5	0	31.4688	0.071386	3.84358	43	983276	536235	89385.5	3443	3430	3.85669	3454.75	43	0	6	1	50	2	2	2	Bacteria;Bacteroidota;Bacteroidia;Flavobacteriales;Flavobacteriaceae;Tenacibaculum	Bacteria;Bacteroidetes;Bacteroidia;Flavobacteriales;Flavobacteriaceae;Maribacter;Maribacter sp. 1_2014MBL_MicDiv (99.343)	d__Bacteria;p__Bacteroidota;c__Bacteroidia;o__Flavobacteriales;f__Flavobacteriaceae;g__Tenacibaculum;s__	Bacteria;Bacteroidota;Bacteroidia;Flavobacteriales;Flavobacteriaceae;Maribacter	Bacteria;Bacteroidota;Bacteroidia;Flavobacteriales;Flavobacteriaceae	Flavobacteriaceae	1	1	1	1
	607-3Z.fasta	286	1564_0	1564_0	No	91.019	2	high-quality	high-quality	Autumn	437.506	0.924271	Grateloupia sp. (R)	Macroalgae	uDG	DG	novel taxa	99.55	0.84	0	30.3761	0.0403345	3.39516	34	1142432	255593	99857.7	3107	3090	3.41051	3121.04	34	0	3	1	38	1	1	1	Bacteria;Bacteroidota;Bacteroidia;Flavobacteriales;Flavobacteriaceae;Tenacibaculum	Bacteria;Bacteroidetes;Bacteroidia;Flavobacteriales;Flavobacteriaceae;Tenacibaculum;Tenacibaculum amylolyticum (90.301)	d__Bacteria;p__Bacteroidota;c__Bacteroidia;o__Flavobacteriales;f__Flavobacteriaceae;g__Tenacibaculum;s__	Bacteria;Bacteroidota;Bacteroidia;Flavobacteriales;Flavobacteriaceae;Tenacibaculum	Bacteria;Bacteroidota;Bacteroidia;Flavobacteriales;Flavobacteriaceae	Flavobacteriaceae	1	1	1	1
	623-G.fasta	287	1562_0	1562_0	No	96.945	1	high-quality	high-quality	Autumn	242.031	0.896353	Grateloupia sp. (R)	Macroalgae	uDG	DG	novel taxa	99.27	0.92	0	30.4819	0.0444203	4.95396	66	585561	250707	75060	4377	4366	4.99039	4409.19	66	0	3	1	57	1	1	1	Bacteria;Bacteroidota;Bacteroidia;Flavobacteriales;Flavobacteriaceae;Tenacibaculum	Bacteria;Bacteroidetes;Bacteroidia;Flavobacteriales;Flavobacteriaceae;Tenacibaculum;Tenacibaculum sp. U1368-101106-SW106 (97.237)	d__Bacteria;p__Bacteroidota;c__Bacteroidia;o__Flavobacteriales;f__Flavobacteriaceae;g__Tenacibaculum;s__	Bacteria;Bacteroidota;Bacteroidia;Flavobacteriales;Flavobacteriaceae;Tenacibaculum	Bacteria;Bacteroidota;Bacteroidia;Flavobacteriales;Flavobacteriaceae	Flavobacteriaceae	1	1	1	1
	4-641-3Z.fasta	288	1561_0	1561_0	No	99.111	0	high-quality	high-quality	Summer	290.1	0.912401	Grateloupia sp. (R)	Macroalgae	uDG	DG	novel taxa	99.66	0.17	0	29.9885	0.0495395	4.51068	104	285297	166825	43371.9	4169	4112	4.52607	4183.22	104	0	3	1	65	1	1	1	Bacteria;Bacteroidota;Bacteroidia;Flavobacteriales;Flavobacteriaceae;Tenacibaculum	Bacteria;Bacteroidetes;Bacteroidia;Flavobacteriales;Flavobacteriaceae;Tenacibaculum;Tenacibaculum jejuense (99.704)	d__Bacteria;p__Bacteroidota;c__Bacteroidia;o__Flavobacteriales;f__Flavobacteriaceae;g__Tenacibaculum;s__	Bacteria;Bacteroidota;Bacteroidia;Flavobacteriales;Flavobacteriaceae;Tenacibaculum	Bacteria;Bacteroidota;Bacteroidia;Flavobacteriales;Flavobacteriaceae	Flavobacteriaceae	1	1	1	1
	4-47.fasta	289	1560_1	1560_1	No	97.887	1	high-quality	high-quality	Summer	273.694	0.917623	Gelidium sp. (H)	Macroalgae	uDG	DG	novel taxa	99.66	0.34	0	30.648	0.0567656	4.54188	56	1108067	652212	81105	4173	4144	4.55738	4187.24	56	0	3	1	62	1	1	1	Bacteria;Bacteroidota;Bacteroidia;Flavobacteriales;Flavobacteriaceae;Tenacibaculum	Bacteria;Bacteroidetes;Bacteroidia;Flavobacteriales;Flavobacteriaceae;Tenacibaculum;Tenacibaculum japonica (99.859)	d__Bacteria;p__Bacteroidota;c__Bacteroidia;o__Flavobacteriales;f__Flavobacteriaceae;g__Tenacibaculum;s__	Bacteria;Bacteroidota;Bacteroidia;Flavobacteriales;Flavobacteriaceae;Tenacibaculum	Bacteria;Bacteroidota;Bacteroidia;Flavobacteriales;Flavobacteriaceae	Flavobacteriaceae	1	1	1	1
	716.fasta	290	1560_1	1560_2	No	97.608	1	high-quality	high-quality	Autumn	198.224	0.917161	Grateloupia sp. (R)	Macroalgae	uDG	DG	novel taxa	99.66	1.34	16.67	30.5519	0.0583186	4.45503	76	720337	434558	58618.9	4089	4056	4.47023	4102.95	76	0	3	1	62	1	1	1	Bacteria;Bacteroidota;Bacteroidia;Flavobacteriales;Flavobacteriaceae;Tenacibaculum	Bacteria;Bacteroidetes;Bacteroidia;Flavobacteriales;Flavobacteriaceae;Tenacibaculum;Tenacibaculum japonica (99.851)	d__Bacteria;p__Bacteroidota;c__Bacteroidia;o__Flavobacteriales;f__Flavobacteriaceae;g__Tenacibaculum;s__	Bacteria;Bacteroidota;Bacteroidia;Flavobacteriales;Flavobacteriaceae;Tenacibaculum	Bacteria;Bacteroidota;Bacteroidia;Flavobacteriales;Flavobacteriaceae	Flavobacteriaceae	1	1	1	1
	72.fasta	291	1560_1	1560_4	No	97.606	1	high-quality	high-quality	Autumn	287.772	0.917198	Gelidium sp. (H)	Macroalgae	uDG	DG	novel taxa	99.66	1.34	20	30.5287	0.0501058	4.44654	49	1068888	349877	90745.8	4033	4023	4.46171	4046.76	49	0	3	1	62	1	1	1	Bacteria;Bacteroidota;Bacteroidia;Flavobacteriales;Flavobacteriaceae;Tenacibaculum	Bacteria;Bacteroidetes;Bacteroidia;Flavobacteriales;Flavobacteriaceae;Tenacibaculum;Tenacibaculum japonica (99.577)	d__Bacteria;p__Bacteroidota;c__Bacteroidia;o__Flavobacteriales;f__Flavobacteriaceae;g__Tenacibaculum;s__	Bacteria;Bacteroidota;Bacteroidia;Flavobacteriales;Flavobacteriaceae;Tenacibaculum	Bacteria;Bacteroidota;Bacteroidia;Flavobacteriales;Flavobacteriaceae	Flavobacteriaceae	1	1	1	1
	562.fasta	292	1560_1	1560_3	No	97.738	1	high-quality	high-quality	Autumn	206.289	0.914913	Grateloupia sp. (R)	Macroalgae	uDG	DG	novel taxa	99.66	0.53	0	30.5276	0.0546765	4.49404	106	621493	318439	42396.6	4185	4125	4.50937	4199.28	106	0	3	1	60	1	1	1	Bacteria;Bacteroidota;Bacteroidia;Flavobacteriales;Flavobacteriaceae;Tenacibaculum	Bacteria;Bacteroidetes;Bacteroidia;Flavobacteriales;Flavobacteriaceae;Tenacibaculum;Tenacibaculum japonica (100)	d__Bacteria;p__Bacteroidota;c__Bacteroidia;o__Flavobacteriales;f__Flavobacteriaceae;g__Tenacibaculum;s__	Bacteria;Bacteroidota;Bacteroidia;Flavobacteriales;Flavobacteriaceae;Tenacibaculum	Bacteria;Bacteroidota;Bacteroidia;Flavobacteriales;Flavobacteriaceae	Flavobacteriaceae	1	1	1	1
	S4_Bin_METABAT__234_1.fasta	293	1294_0	1294_0	#N/A	NA	#N/A	medium-quality	medium-quality	Summer	#N/A	0.952228	Seawater (S)	Seawater	uMAG	MAG	novel taxa	89.85	1.77	40	38.8508	0.0143501	2.1694	99	165299	41866	21913.1	2041	1931	2.41446	2271.56	99	0	2	1	36	1	0	1	Bacteria;Bacteroidota;Bacteroidia;Flavobacteriales;Flavobacteriaceae	Bacteria;Bacteroidota;Bacteroidia;Flavobacteriales;Flavobacteriaceae (98.783)	d__Bacteria;p__Bacteroidota;c__Bacteroidia;o__Flavobacteriales;f__Flavobacteriaceae;g__UBA3478;s__UBA3478 sp011525015	Bacteria;Bacteroidota;Bacteroidia;Flavobacteriales;Flavobacteriaceae	Bacteria;Bacteroidota;Bacteroidia;Flavobacteriales;Flavobacteriaceae	Flavobacteriaceae	1	1	1	1
	312-3Z.fasta	294	1321_1	1321_2	No	97.849	1	high-quality	high-quality	Autumn	356.926	0.921885	Gelidium sp. (H)	Macroalgae	uDG	DG	novel taxa	99.01	0.83	0	34.971	0.0420652	3.88655	19	1542639	767228	204556	3584	3574	3.92542	3619.84	19	0	4	1	39	1	1	2	Bacteria;Bacteroidota;Bacteroidia;Flavobacteriales;Flavobacteriaceae;Croceitalea	Bacteria;Bacteroidetes;Bacteroidia;Flavobacteriales;Flavobacteriaceae;Croceitalea;Croceitalea bacterium PAORIC-8 (98.162)	d__Bacteria;p__Bacteroidota;c__Bacteroidia;o__Flavobacteriales;f__Flavobacteriaceae;g__Croceitalea;s__	Bacteria;Bacteroidota;Bacteroidia;Flavobacteriales;Flavobacteriaceae;Croceitalea	Bacteria;Bacteroidota;Bacteroidia;Flavobacteriales;Flavobacteriaceae	Flavobacteriaceae	1	1	1	1
	885-G.fasta	295	1321_1	1321_1	No	98.204	1	high-quality	high-quality	Autumn	378.586	0.920735	Ulva sp. (L)	Macroalgae	uDG	DG	novel taxa	99.01	1.32	0	35.0583	0.0552206	3.75316	29	1190006	1170666	129419	3464	3443	3.79068	3498.64	29	0	3	1	38	1	1	1	Bacteria;Bacteroidota;Bacteroidia;Flavobacteriales;Flavobacteriaceae;Croceitalea	Bacteria;Bacteroidetes;Bacteroidia;Flavobacteriales;Flavobacteriaceae;Croceitalea;Croceitalea bacterium PAORIC-8 (98.526)	d__Bacteria;p__Bacteroidota;c__Bacteroidia;o__Flavobacteriales;f__Flavobacteriaceae;g__Croceitalea;s__	Bacteria;Bacteroidota;Bacteroidia;Flavobacteriales;Flavobacteriaceae;Croceitalea	Bacteria;Bacteroidota;Bacteroidia;Flavobacteriales;Flavobacteriaceae	Flavobacteriaceae	1	1	1	1
	2-885.fasta	296	1321_1	1321_1	No	97.183	1	high-quality	high-quality	Winter	328.027	0.920605	Grateloupia sp. (R)	Macroalgae	uDG	DG	novel taxa	99.01	1.32	0	35.0577	0.0513379	3.75298	27	1190211	1040428	138999	3457	3440	3.7905	3491.57	27	0	3	1	38	1	1	1	Bacteria;Bacteroidota;Bacteroidia;Flavobacteriales;Flavobacteriaceae;Croceitalea	Bacteria;Bacteroidetes;Bacteroidia;Flavobacteriales;Flavobacteriaceae;Croceitalea;Croceitalea bacterium PAORIC-8 (98.592)	d__Bacteria;p__Bacteroidota;c__Bacteroidia;o__Flavobacteriales;f__Flavobacteriaceae;g__Croceitalea;s__	Bacteria;Bacteroidota;Bacteroidia;Flavobacteriales;Flavobacteriaceae;Croceitalea	Bacteria;Bacteroidota;Bacteroidia;Flavobacteriales;Flavobacteriaceae	Flavobacteriaceae	1	1	1	1
	L2_Bin_Bin_194_1.fasta	297	1323_0	1323_0	#N/A	NA	#N/A	medium-quality	medium-quality	Winter	#N/A	0.932068	Ulva sp. (L)	Macroalgae	uMAG	MAG	novel taxa	60.34	0	0	36.8179	0.0156641	2.09333	174	64197	19516	12030.6	2057	1892	3.46923	3409.02	174	0	1	1	18	0	0	1	Bacteria;Bacteroidota;Bacteroidia;Flavobacteriales;Flavobacteriaceae;Croceitalea	#N/A	d__Bacteria;p__Bacteroidota;c__Bacteroidia;o__Flavobacteriales;f__Flavobacteriaceae;g__Croceitalea;s__	Bacteria;Bacteroidota;Bacteroidia;Flavobacteriales;Flavobacteriaceae;Croceitalea	Bacteria;Bacteroidota;Bacteroidia;Flavobacteriales;Flavobacteriaceae	Flavobacteriaceae	1	1	1	1
	3-263-3Z.fasta	298	1322_1	1322_1	No	98.206	1	high-quality	high-quality	Spring	252.768	0.924858	Gelidium sp. (H)	Macroalgae	uDG	DG	novel taxa	98.68	0.17	0	34.3893	0.0671783	3.72895	15	1942653	1942653	248597	3399	3389	3.77883	3444.47	15	0	3	1	37	1	1	1	Bacteria;Bacteroidota;Bacteroidia;Flavobacteriales;Flavobacteriaceae;Croceitalea	Bacteria;Bacteroidetes;Bacteroidia;Flavobacteriales;Flavobacteriaceae;Croceitalea;Croceitalea sp. CBA3206 (98.206)	d__Bacteria;p__Bacteroidota;c__Bacteroidia;o__Flavobacteriales;f__Flavobacteriaceae;g__Croceitalea;s__	Bacteria;Bacteroidota;Bacteroidia;Flavobacteriales;Flavobacteriaceae;Croceitalea	Bacteria;Bacteroidota;Bacteroidia;Flavobacteriales;Flavobacteriaceae	Flavobacteriaceae	1	1	1	1
	H4_Bin_METABAT__18_1.fasta	299	1322_1	1322_2	#N/A	NA	#N/A	medium-quality	high-quality	Summer	#N/A	0.915697	Gelidium sp. (H)	Macroalgae	uMAG	MAG	novel taxa	90.21	0.04	100	34.1809	0.014088	2.95831	198	71935	20926	14941	2922	2769	3.27936	3239.11	198	0	1	1	26	0	0	1	Bacteria;Bacteroidota;Bacteroidia;Flavobacteriales;Flavobacteriaceae;Croceitalea	#N/A	d__Bacteria;p__Bacteroidota;c__Bacteroidia;o__Flavobacteriales;f__Flavobacteriaceae;g__Croceitalea;s__	Bacteria;Bacteroidota;Bacteroidia;Flavobacteriales;Flavobacteriaceae;Croceitalea	Bacteria;Bacteroidota;Bacteroidia;Flavobacteriales;Flavobacteriaceae	Flavobacteriaceae	1	1	1	1
	R1_Bin_MAXBIN__126.fasta	300	1319_0	1319_0	#N/A	NA	#N/A	medium-quality	high-quality	Autumn	#N/A	0.917432	Grateloupia sp. (R)	Macroalgae	uMAG	MAG	novel taxa	96.9	0.66	50	41.6996	0.0150467	3.50914	234	88205	22354	14996.3	3264	3096	3.6214	3368.42	234	0	2	0	31	0	0	2	Bacteria;Bacteroidota;Bacteroidia;Flavobacteriales;Flavobacteriaceae;Croceitalea	#N/A	d__Bacteria;p__Bacteroidota;c__Bacteroidia;o__Flavobacteriales;f__Flavobacteriaceae;g__Croceitalea;s__	Bacteria;Bacteroidota;Bacteroidia;Flavobacteriales;Flavobacteriaceae;Croceitalea	Bacteria;Bacteroidota;Bacteroidia;Flavobacteriales;Flavobacteriaceae	Flavobacteriaceae	1	1	1	1
	R3_Bin_MAXBIN__048_1.fasta	301	1320_0	1320_0	#N/A	NA	#N/A	medium-quality	high-quality	Spring	#N/A	0.916114	Grateloupia sp. (R)	Macroalgae	uMAG	MAG	novel taxa	95.71	0.25	33.33	42.0614	0.0137439	3.21908	199	69945	24349	16176.3	3035	2911	3.36337	3171.04	199	0	1	0	35	0	0	1	Bacteria;Bacteroidota;Bacteroidia;Flavobacteriales;Flavobacteriaceae;Croceitalea	#N/A	d__Bacteria;p__Bacteroidota;c__Bacteroidia;o__Flavobacteriales;f__Flavobacteriaceae;g__Croceitalea;s__	Bacteria;Bacteroidota;Bacteroidia;Flavobacteriales;Flavobacteriaceae;Croceitalea	Bacteria;Bacteroidota;Bacteroidia;Flavobacteriales;Flavobacteriaceae	Flavobacteriaceae	1	1	1	1
	247.fasta	302	1353_0	1353_0	No	98.873	0	high-quality	high-quality	Autumn	264.01	0.917518	Gelidium sp. (H)	Macroalgae	uDG	DG	novel taxa	99.01	0.17	0	39.91	0.0658399	4.35723	68	1189664	1106661	64076.9	4012	3964	4.40079	4052.12	68	0	4	1	36	2	1	1	Bacteria;Bacteroidota;Bacteroidia;Flavobacteriales;Flavobacteriaceae;Croceitalea	Bacteria;Bacteroidetes;Bacteroidia;Flavobacteriales;Flavobacteriaceae;Croceitalea;Croceitalea eckloniae (98.873)	d__Bacteria;p__Bacteroidota;c__Bacteroidia;o__Flavobacteriales;f__Flavobacteriaceae;g__Croceitalea;s__	Bacteria;Bacteroidota;Bacteroidia;Flavobacteriales;Flavobacteriaceae;Croceitalea	Bacteria;Bacteroidota;Bacteroidia;Flavobacteriales;Flavobacteriaceae	Flavobacteriaceae	1	1	1	1
	158.fasta	303	1355_1	1355_2	No	97.637	1	high-quality	high-quality	Autumn	269.532	0.912503	Gelidium sp. (H)	Macroalgae	uDG	DG	novel taxa	98.68	0.66	0	40.0416	0.0479457	4.28854	38	781274	545212	112856	3911	3890	4.34591	3963.32	38	0	3	1	37	1	1	1	Bacteria;Bacteroidota;Bacteroidia;Flavobacteriales;Flavobacteriaceae;Croceitalea	Bacteria;Bacteroidetes;Bacteroidia;Flavobacteriales;Flavobacteriaceae;Croceitalea;Croceitalea eckloniae (97.637)	d__Bacteria;p__Bacteroidota;c__Bacteroidia;o__Flavobacteriales;f__Flavobacteriaceae;g__Croceitalea;s__	Bacteria;Bacteroidota;Bacteroidia;Flavobacteriales;Flavobacteriaceae;Croceitalea	Bacteria;Bacteroidota;Bacteroidia;Flavobacteriales;Flavobacteriaceae	Flavobacteriaceae	1	1	1	1
	1172-3Z.fasta	304	1355_1	1355_3	No	98.007	1	high-quality	high-quality	Autumn	191.801	0.911974	Ulva sp. (L)	Macroalgae	uDG	DG	novel taxa	98.68	0.66	0	40.0727	0.0344974	4.36195	27	1404065	490054	161554	3982	3962	4.4203	4035.27	27	0	3	1	38	1	1	1	Bacteria;Bacteroidota;Bacteroidia;Flavobacteriales;Flavobacteriaceae;Croceitalea	Bacteria;Bacteroidetes;Bacteroidia;Flavobacteriales;Flavobacteriaceae;Croceitalea;Croceitalea eckloniae (98.007)	d__Bacteria;p__Bacteroidota;c__Bacteroidia;o__Flavobacteriales;f__Flavobacteriaceae;g__Croceitalea;s__	Bacteria;Bacteroidota;Bacteroidia;Flavobacteriales;Flavobacteriaceae;Croceitalea	Bacteria;Bacteroidota;Bacteroidia;Flavobacteriales;Flavobacteriaceae	Flavobacteriaceae	1	1	1	1
	1066-G.fasta	305	1355_1	1355_1	No	97.805	1	high-quality	high-quality	Autumn	297.938	0.912167	Ulva sp. (L)	Macroalgae	uDG	DG	novel taxa	98.68	0.5	0	40.0922	0.0599589	4.34135	29	849234	564434	149702	3978	3958	4.39942	4031.21	29	0	3	1	54	1	1	1	Bacteria;Bacteroidota;Bacteroidia;Flavobacteriales;Flavobacteriaceae;Croceitalea	Bacteria;Bacteroidetes;Bacteroidia;Flavobacteriales;Flavobacteriaceae;Croceitalea;uncultured organism (97.91)	d__Bacteria;p__Bacteroidota;c__Bacteroidia;o__Flavobacteriales;f__Flavobacteriaceae;g__Croceitalea;s__	Bacteria;Bacteroidota;Bacteroidia;Flavobacteriales;Flavobacteriaceae;Croceitalea	Bacteria;Bacteroidota;Bacteroidia;Flavobacteriales;Flavobacteriaceae	Flavobacteriaceae	1	1	1	1
	29.fasta	306	1350_0	1350_0	No	97.85	1	high-quality	high-quality	Autumn	341.901	0.922245	Gelidium sp. (H)	Macroalgae	uDG	DG	novel taxa	99.34	0.82	0	38.9948	0.0870274	3.73266	14	1538218	1470453	266618	3494	3486	3.75746	3517.21	14	0	3	1	38	1	1	1	Bacteria;Bacteroidota;Bacteroidia;Flavobacteriales;Flavobacteriaceae;Muricauda	Bacteria;Bacteroidetes;Bacteroidia;Flavobacteriales;Flavobacteriaceae;Muricauda;Flavobacteriaceae bacterium GUDS1159 (98.664)	d__Bacteria;p__Bacteroidota;c__Bacteroidia;o__Flavobacteriales;f__Flavobacteriaceae;g__Muricauda;s__	Bacteria;Bacteroidota;Bacteroidia;Flavobacteriales;Flavobacteriaceae;Muricauda	Bacteria;Bacteroidota;Bacteroidia;Flavobacteriales;Flavobacteriaceae	Flavobacteriaceae	1	1	1	1
	2-14.fasta	307	1314_1	1314_1	No	96.039	1	high-quality	high-quality	Winter	349.37	0.929309	Gelidium sp. (H)	Macroalgae	uDG	DG	novel taxa	99.34	0	0	38.9502	0.0787951	3.73402	14	1770270	1176233	266715	3410	3398	3.75882	3432.66	14	0	3	1	37	1	1	1	Bacteria;Bacteroidota;Bacteroidia;Flavobacteriales;Flavobacteriaceae;Muricauda	Bacteria;Bacteroidetes;Bacteroidia;Flavobacteriales;Flavobacteriaceae;uncultured;uncultured bacterium (97.872)	d__Bacteria;p__Bacteroidota;c__Bacteroidia;o__Flavobacteriales;f__Flavobacteriaceae;g__Muricauda;s__	Bacteria;Bacteroidota;Bacteroidia;Flavobacteriales;Flavobacteriaceae;Flagellimonas	Bacteria;Bacteroidota;Bacteroidia;Flavobacteriales;Flavobacteriaceae	Flavobacteriaceae	1	1	1	1
	2-508A.fasta	308	1314_1	1314_2	No	95.77	1	high-quality	high-quality	Winter	348.345	0.930005	Grateloupia sp. (R)	Macroalgae	uDG	DG	novel taxa	99.34	0	0	38.9547	0.077419	3.7401	19	1419430	1201885	196847	3395	3378	3.76495	3417.56	19	0	4	1	37	1	1	2	Bacteria;Bacteroidota;Bacteroidia;Flavobacteriales;Flavobacteriaceae;Muricauda	Bacteria;Bacteroidetes;Bacteroidia;Flavobacteriales;Flavobacteriaceae;uncultured;uncultured bacterium (97.953)	d__Bacteria;p__Bacteroidota;c__Bacteroidia;o__Flavobacteriales;f__Flavobacteriaceae;g__Muricauda;s__	Bacteria;Bacteroidota;Bacteroidia;Flavobacteriales;Flavobacteriaceae;Flagellimonas	Bacteria;Bacteroidota;Bacteroidia;Flavobacteriales;Flavobacteriaceae	Flavobacteriaceae	1	1	1	1
	2-847.fasta	309	1314_1	1314_3	No	96.056	1	high-quality	high-quality	Winter	322.914	0.930428	Grateloupia sp. (R)	Macroalgae	uDG	DG	novel taxa	99.34	0.56	0	38.994	0.0834321	3.60077	27	1198392	664965	133362	3279	3252	3.62469	3300.79	27	0	3	1	37	1	1	1	Bacteria;Bacteroidota;Bacteroidia;Flavobacteriales;Flavobacteriaceae;Muricauda	Bacteria;Bacteroidetes;Bacteroidia;Flavobacteriales;Flavobacteriaceae;uncultured;uncultured bacterium (98.169)	d__Bacteria;p__Bacteroidota;c__Bacteroidia;o__Flavobacteriales;f__Flavobacteriaceae;g__Muricauda;s__	Bacteria;Bacteroidota;Bacteroidia;Flavobacteriales;Flavobacteriaceae;Muricauda	Bacteria;Bacteroidota;Bacteroidia;Flavobacteriales;Flavobacteriaceae	Flavobacteriaceae	1	1	1	1
	389-3Z.fasta	310	1318_0	1318_0	No	97.321	1	high-quality	high-quality	Autumn	334.165	0.916925	Gelidium sp. (H)	Macroalgae	uDG	DG	novel taxa	99.67	0.83	0	38.4303	0.0314032	4.15727	46	380472	186327	90375.5	3738	3718	4.17104	3750.38	46	1	3	1	37	1	1	1	Bacteria;Bacteroidota;Bacteroidia;Flavobacteriales;Flavobacteriaceae;Muricauda	Bacteria;Bacteroidetes;Bacteroidia;Flavobacteriales;Flavobacteriaceae;Spongiibacterium;Cytophaga sp. C23e (97.765)	d__Bacteria;p__Bacteroidota;c__Bacteroidia;o__Flavobacteriales;f__Flavobacteriaceae;g__Muricauda;s__	Bacteria;Bacteroidota;Bacteroidia;Flavobacteriales;Flavobacteriaceae;Flagellimonas	Bacteria;Bacteroidota;Bacteroidia;Flavobacteriales;Flavobacteriaceae	Flavobacteriaceae	1	1	1	1
	3-951-3Z.fasta	311	1317_0	1317_0	No	98.823	0	high-quality	high-quality	Spring	392.983	0.927385	Ulva sp. (L)	Macroalgae	uDG	DG	novel taxa	99.34	0.39	0	37.6625	0.05689	4.10978	14	1910177	1150062	293556	3634	3624	4.13708	3658.14	14	0	3	1	38	1	1	1	Bacteria;Bacteroidota;Bacteroidia;Flavobacteriales;Flavobacteriaceae;Muricauda	Bacteria;Bacteroidetes;Bacteroidia;Flavobacteriales;Flavobacteriaceae;Flagellimonas;Flagellimonas sp. DK169 (99.706)	d__Bacteria;p__Bacteroidota;c__Bacteroidia;o__Flavobacteriales;f__Flavobacteriaceae;g__Muricauda;s__	Bacteria;Bacteroidota;Bacteroidia;Flavobacteriales;Flavobacteriaceae;Flagellimonas	Bacteria;Bacteroidota;Bacteroidia;Flavobacteriales;Flavobacteriaceae	Flavobacteriaceae	1	1	1	1
	2-572A-3Z.fasta	312	1315_1	1315_1	No	99.098	0	high-quality	high-quality	Winter	352.75	0.925908	Grateloupia sp. (R)	Macroalgae	uDG	DG	novel taxa	99.67	2.05	0	37.1425	0.0861159	3.86938	12	1744521	1179697	322448	3562	3553	3.88219	3573.79	12	0	3	1	51	1	1	1	Bacteria;Bacteroidota;Bacteroidia;Flavobacteriales;Flavobacteriaceae;Muricauda	Bacteria;Proteobacteria;Alphaproteobacteria;Rhodobacterales;Rhodobacteraceae;Ruegeria;Ruegeria atlantica (99.125)	d__Bacteria;p__Bacteroidota;c__Bacteroidia;o__Flavobacteriales;f__Flavobacteriaceae;g__Muricauda;s__	Bacteria;Bacteroidota;Bacteroidia;Flavobacteriales;Flavobacteriaceae;Croceitalea	Bacteria;Bacteroidota;Bacteroidia;Flavobacteriales;Flavobacteriaceae	Flavobacteriaceae	1	1	1	1
	3-327-1-3Z.fasta	313	1315_1	1315_1	No	96.816	1	high-quality	high-quality	Spring	198.957	0.926865	Gelidium sp. (H)	Macroalgae	uDG	DG	novel taxa	99.67	1.16	0	37.1234	0.0590964	3.77243	14	1682656	1207096	269459	3496	3485	3.78492	3507.57	14	0	3	1	36	1	1	1	Bacteria;Bacteroidota;Bacteroidia;Flavobacteriales;Flavobacteriaceae;Muricauda	Bacteria;Proteobacteria;Gammaproteobacteria;Alteromonadales;Alteromonadaceae;Glaciecola;Glaciecola sp. XM2 (99.565)	d__Bacteria;p__Bacteroidota;c__Bacteroidia;o__Flavobacteriales;f__Flavobacteriaceae;g__Muricauda;s__	Bacteria;Bacteroidota;Bacteroidia;Flavobacteriales;Flavobacteriaceae;Croceitalea	Bacteria;Bacteroidota;Bacteroidia;Flavobacteriales;Flavobacteriaceae	Flavobacteriaceae	1	1	1	1
	3-283-G.fasta	314	1315_1	1315_1	No	99.116	0	high-quality	high-quality	Spring	352.326	0.926395	Gelidium sp. (H)	Macroalgae	uDG	DG	novel taxa	99.67	1.32	0	37.1257	0.0526945	3.87823	18	1298746	1147024	215457	3596	3583	3.89107	3607.91	18	0	3	1	36	1	1	1	Bacteria;Bacteroidota;Bacteroidia;Flavobacteriales;Flavobacteriaceae;Muricauda	Bacteria;Bacteroidetes;Bacteroidia;Flavobacteriales;Flavobacteriaceae;Spongiibacterium;uncultured bacterium (99.116)	d__Bacteria;p__Bacteroidota;c__Bacteroidia;o__Flavobacteriales;f__Flavobacteriaceae;g__Muricauda;s__	Bacteria;Bacteroidota;Bacteroidia;Flavobacteriales;Flavobacteriaceae;Spongiibacterium	Bacteria;Bacteroidota;Bacteroidia;Flavobacteriales;Flavobacteriaceae	Flavobacteriaceae	1	1	1	1
	2-187.fasta	315	1316_1	1316_5	No	96.931	1	high-quality	high-quality	Winter	359.854	0.92535	Gelidium sp. (H)	Macroalgae	uDG	DG	novel taxa	99.01	1.16	0	37.8662	0.0807209	3.98024	25	1833821	1060176	159210	3674	3651	4.02004	3710.74	25	0	3	1	37	1	1	1	Bacteria;Bacteroidota;Bacteroidia;Flavobacteriales;Flavobacteriaceae;Muricauda	Bacteria;Bacteroidetes;Bacteroidia;Flavobacteriales;Flavobacteriaceae;Aurantivirga;Tenacibaculum sp. KYW 576 (98.055)	d__Bacteria;p__Bacteroidota;c__Bacteroidia;o__Flavobacteriales;f__Flavobacteriaceae;g__Muricauda;s__Muricauda sp008040165	Bacteria;Bacteroidota;Bacteroidia;Flavobacteriales;Flavobacteriaceae;Pseudotenacibaculum	Bacteria;Bacteroidota;Bacteroidia;Flavobacteriales;Flavobacteriaceae	Flavobacteriaceae	1	1	1	1
	3-189.fasta	316	1316_1	1316_1	No	97.295	1	high-quality	high-quality	Spring	402.477	0.927614	Gelidium sp. (H)	Macroalgae	uDG	DG	novel taxa	99.01	1.05	0	37.8742	0.0518519	3.93045	13	1724479	1319554	302343	3624	3615	3.96975	3660.24	13	0	3	1	57	1	1	1	Bacteria;Bacteroidota;Bacteroidia;Flavobacteriales;Flavobacteriaceae;Muricauda	Bacteria;Bacteroidetes;Bacteroidia;Flavobacteriales;Flavobacteriaceae;Flagellimonas;Flagellimonas sp. DK169 (98.003)	d__Bacteria;p__Bacteroidota;c__Bacteroidia;o__Flavobacteriales;f__Flavobacteriaceae;g__Muricauda;s__Muricauda sp008040165	Bacteria;Bacteroidota;Bacteroidia;Flavobacteriales;Flavobacteriaceae;Flagellimonas	Bacteria;Bacteroidota;Bacteroidia;Flavobacteriales;Flavobacteriaceae	Flavobacteriaceae	1	1	1	1
	2-616A-J.fasta	317	1316_1	1316_4	No	96.572	1	high-quality	high-quality	Winter	345.44	0.91969	Grateloupia sp. (R)	Macroalgae	uDG	DG	novel taxa	99.01	0.33	0	37.8387	0.0615353	4.18459	61	1178666	457013	68599.9	3843	3800	4.22644	3881.43	61	0	3	1	37	1	1	1	Bacteria;Bacteroidota;Bacteroidia;Flavobacteriales;Flavobacteriaceae;Muricauda	Bacteria;Bacteroidetes;Bacteroidia;Flavobacteriales;Flavobacteriaceae;Flagellimonas;Flagellimonas sp. DK169 (97.321)	d__Bacteria;p__Bacteroidota;c__Bacteroidia;o__Flavobacteriales;f__Flavobacteriaceae;g__Muricauda;s__Muricauda sp008040165	Bacteria;Bacteroidota;Bacteroidia;Flavobacteriales;Flavobacteriaceae;Flagellimonas	Bacteria;Bacteroidota;Bacteroidia;Flavobacteriales;Flavobacteriaceae	Flavobacteriaceae	1	1	1	1
	2-182-G.fasta	318	1316_1	1316_1	No	97.753	1	high-quality	high-quality	Winter	347.166	0.928879	Gelidium sp. (H)	Macroalgae	uDG	DG	novel taxa	99.01	1.05	0	37.8851	0.0569009	3.86175	13	1725617	965038	297058	3581	3575	3.90037	3616.81	13	0	3	1	37	1	1	1	Bacteria;Bacteroidota;Bacteroidia;Flavobacteriales;Flavobacteriaceae;Muricauda	Bacteria;Bacteroidetes;Bacteroidia;Flavobacteriales;Flavobacteriaceae;Flagellimonas;Flagellimonas sp. DK169 (98.652)	d__Bacteria;p__Bacteroidota;c__Bacteroidia;o__Flavobacteriales;f__Flavobacteriaceae;g__Muricauda;s__Muricauda sp008040165	Bacteria;Bacteroidota;Bacteroidia;Flavobacteriales;Flavobacteriaceae;Flagellimonas	Bacteria;Bacteroidota;Bacteroidia;Flavobacteriales;Flavobacteriaceae	Flavobacteriaceae	1	1	1	1
	2-627.fasta	319	1316_1	1316_3	No	97.157	1	high-quality	high-quality	Winter	442.85	0.927466	Grateloupia sp. (R)	Macroalgae	uDG	DG	novel taxa	99.34	0.55	0	37.8383	0.0445626	3.91146	20	1744213	1130899	195573	3591	3577	3.93744	3614.86	20	0	3	1	37	1	1	1	Bacteria;Bacteroidota;Bacteroidia;Flavobacteriales;Flavobacteriaceae;Muricauda	Bacteria;Bacteroidetes;Bacteroidia;Flavobacteriales;Flavobacteriaceae;uncultured;uncultured bacterium (97.441)	d__Bacteria;p__Bacteroidota;c__Bacteroidia;o__Flavobacteriales;f__Flavobacteriaceae;g__Muricauda;s__Muricauda sp008040165	Bacteria;Bacteroidota;Bacteroidia;Flavobacteriales;Flavobacteriaceae;Flagellimonas	Bacteria;Bacteroidota;Bacteroidia;Flavobacteriales;Flavobacteriaceae	Flavobacteriaceae	1	1	1	1
	2-345.fasta	320	1316_1	1316_2	No	96.464	1	high-quality	high-quality	Winter	231.32	0.928086	Gelidium sp. (H)	Macroalgae	uDG	DG	novel taxa	99.01	0.66	0	37.8741	0.09327	3.90079	23	1248261	924149	169599	3592	3576	3.93979	3627.92	23	0	3	1	37	1	1	1	Bacteria;Bacteroidota;Bacteroidia;Flavobacteriales;Flavobacteriaceae;Muricauda	Bacteria;Bacteroidetes;Bacteroidia;Flavobacteriales;Flavobacteriaceae;Flagellimonas;Flagellimonas sp. DK169 (97.238)	d__Bacteria;p__Bacteroidota;c__Bacteroidia;o__Flavobacteriales;f__Flavobacteriaceae;g__Muricauda;s__Muricauda sp008040165	Bacteria;Bacteroidota;Bacteroidia;Flavobacteriales;Flavobacteriaceae;Flagellimonas	Bacteria;Bacteroidota;Bacteroidia;Flavobacteriales;Flavobacteriaceae	Flavobacteriaceae	1	1	1	1
	2-1786-n2.fasta	321	1358_0	1358_0	No	98.393	1	high-quality	high-quality	Winter	265.933	0.903185	Seawater (S)	Seawater	uDG	DG	novel taxa	99.34	0.95	0	37.5071	0.0402594	3.89403	18	1101159	663146	216335	3482	3463	3.9199	3505.13	18	0	3	1	36	1	1	1	Bacteria;Bacteroidota;Bacteroidia;Flavobacteriales;Flavobacteriaceae;Eudoraea	Bacteria;Bacteroidetes;Bacteroidia;Flavobacteriales;Flavobacteriaceae;Eudoraea;uncultured bacterium (99.418)	d__Bacteria;p__Bacteroidota;c__Bacteroidia;o__Flavobacteriales;f__Flavobacteriaceae;g__Eudoraea;s__	Bacteria;Bacteroidota;Bacteroidia;Flavobacteriales;Flavobacteriaceae;Eudoraea	Bacteria;Bacteroidota;Bacteroidia;Flavobacteriales;Flavobacteriaceae	Flavobacteriaceae	1	1	1	1
	3-347-G.fasta	322	1351_0	1351_0	No	92.81	2	high-quality	high-quality	Spring	264.863	0.914819	Gelidium sp. (H)	Macroalgae	uDG	DG	novel taxa	99.56	1.05	0	35.9019	0.0437483	4.34252	26	2782035	2782035	167020	3934	3916	4.36171	3951.39	26	0	3	1	51	1	1	1	Bacteria;Bacteroidota;Bacteroidia;Flavobacteriales;Flavobacteriaceae	Bacteria;Bacteroidetes;Bacteroidia;Flavobacteriales;Flavobacteriaceae;Maribacter;uncultured bacterium (92.669)	d__Bacteria;p__Bacteroidota;c__Bacteroidia;o__Flavobacteriales;f__Flavobacteriaceae;g__;s__	Bacteria;Bacteroidota;Bacteroidia;Flavobacteriales;Flavobacteriaceae	Bacteria;Bacteroidota;Bacteroidia;Flavobacteriales;Flavobacteriaceae	Flavobacteriaceae	1	1	1	1
	219_2.fasta	323	1574_1	1574_1	No	94.272	2	high-quality	high-quality	Autumn	7.71547	0.90323	Gelidium sp. (H)	Macroalgae	uDG	DG	novel taxa	99.46	2.61	0	45.3147	0.0549095	4.62186	456	550915	187979	10135.7	4557	4189	4.64696	4581.74	456	0	3	1	53	1	1	1	Bacteria;Bacteroidota;Bacteroidia;Flavobacteriales;Flavobacteriaceae	Bacteria;Bacteroidetes;Bacteroidia;Flavobacteriales;Flavobacteriaceae;Spongiimicrobium;uncultured bacterium (93.692)	d__Bacteria;p__Bacteroidota;c__Bacteroidia;o__Flavobacteriales;f__Flavobacteriaceae;g__;s__	Bacteria;Bacteroidota;Bacteroidia;Flavobacteriales;Flavobacteriaceae	Bacteria;Bacteroidota;Bacteroidia;Flavobacteriales;Flavobacteriaceae	Flavobacteriaceae	1	1	1	1
	221.fasta	324	1574_1	1574_1	No	99.351	0	high-quality	high-quality	Autumn	285.664	0.905374	Gelidium sp. (H)	Macroalgae	uDG	DG	novel taxa	99.67	0.83	0	45.1856	0.0481995	4.54078	33	979849	726335	137600	4189	4168	4.55582	4202.87	33	0	3	1	47	1	1	1	Bacteria;Bacteroidota;Bacteroidia;Flavobacteriales;Flavobacteriaceae	Bacteria;Bacteroidetes;Bacteroidia;Flavobacteriales;Flavobacteriaceae;Spongiimicrobium;Spongiimicrobium salis (93.681)	d__Bacteria;p__Bacteroidota;c__Bacteroidia;o__Flavobacteriales;f__Flavobacteriaceae;g__;s__	Bacteria;Bacteroidota;Bacteroidia;Flavobacteriales;Flavobacteriaceae	Bacteria;Bacteroidota;Bacteroidia;Flavobacteriales;Flavobacteriaceae	Flavobacteriaceae	1	1	1	1
	565_2.fasta	325	1574_1	1574_1	No	94.272	2	high-quality	high-quality	Autumn	121.674	0.905159	Grateloupia sp. (R)	Macroalgae	uDG	DG	novel taxa	99.67	0.83	0	45.1914	0.0724799	4.54006	49	595997	391890	92654.3	4194	4170	4.55509	4207.89	49	0	3	1	46	1	1	1	Bacteria;Bacteroidota;Bacteroidia;Flavobacteriales;Flavobacteriaceae	Bacteria;Bacteroidetes;Bacteroidia;Flavobacteriales;Flavobacteriaceae;Spongiimicrobium;uncultured bacterium (93.692)	d__Bacteria;p__Bacteroidota;c__Bacteroidia;o__Flavobacteriales;f__Flavobacteriaceae;g__;s__	Bacteria;Bacteroidota;Bacteroidia;Flavobacteriales;Flavobacteriaceae	Bacteria;Bacteroidota;Bacteroidia;Flavobacteriales;Flavobacteriaceae	Flavobacteriaceae	1	1	1	1
	R4_Bin_Bin_176_1.fasta	326	1357_1	1357_2	#N/A	NA	#N/A	medium-quality	medium-quality	Summer	#N/A	0.924969	Grateloupia sp. (R)	Macroalgae	uMAG	MAG	novel taxa	88.81	0.75	85.71	36.7849	0.0115406	3.44447	230	59964	20686	14975.9	3267	3046	3.87847	3678.64	230	0	0	0	29	0	0	0	Bacteria;Bacteroidota;Bacteroidia;Flavobacteriales;Flavobacteriaceae	#N/A	d__Bacteria;p__Bacteroidota;c__Bacteroidia;o__Flavobacteriales;f__Flavobacteriaceae;g__Saonia;s__	Bacteria;Bacteroidota;Bacteroidia;Flavobacteriales;Flavobacteriaceae	Bacteria;Bacteroidota;Bacteroidia;Flavobacteriales;Flavobacteriaceae	Flavobacteriaceae	1	1	1	1
	2-919.fasta	327	1357_1	1357_1	No	92.249	2	high-quality	high-quality	Winter	142.688	0.917638	Ulva sp. (L)	Macroalgae	uDG	DG	novel taxa	99.67	0.83	0	36.6374	0.0512805	4.20309	28	1326823	1042553	150110	3756	3746	4.217	3768.44	28	0	3	1	38	1	1	1	Bacteria;Bacteroidota;Bacteroidia;Flavobacteriales;Flavobacteriaceae	Bacteria;Bacteroidetes;Bacteroidia;Flavobacteriales;Flavobacteriaceae;Spongiimicrobium;uncultured bacterium (91.499)	d__Bacteria;p__Bacteroidota;c__Bacteroidia;o__Flavobacteriales;f__Flavobacteriaceae;g__Saonia;s__	Bacteria;Bacteroidota;Bacteroidia;Flavobacteriales;Flavobacteriaceae	Bacteria;Bacteroidota;Bacteroidia;Flavobacteriales;Flavobacteriaceae	Flavobacteriaceae	1	1	1	1
	2-616.fasta	328	1357_1	1357_1	No	94.034	2	high-quality	high-quality	Winter	175.377	0.917553	Grateloupia sp. (R)	Macroalgae	uDG	DG	novel taxa	99.67	0.83	0	36.6368	0.0496717	4.20433	29	1326957	1042553	144977	3760	3746	4.21825	3772.45	29	0	3	1	38	1	1	1	Bacteria;Bacteroidota;Bacteroidia;Flavobacteriales;Flavobacteriaceae	Bacteria;Bacteroidetes;Bacteroidia;Flavobacteriales;Flavobacteriaceae;Cellulophaga;uncultured bacterium (94.179)	d__Bacteria;p__Bacteroidota;c__Bacteroidia;o__Flavobacteriales;f__Flavobacteriaceae;g__Saonia;s__	Bacteria;Bacteroidota;Bacteroidia;Flavobacteriales;Flavobacteriaceae	Bacteria;Bacteroidota;Bacteroidia;Flavobacteriales;Flavobacteriaceae	Flavobacteriaceae	1	1	1	1
	2-621.fasta	329	1357_1	1357_1	No	93.601	2	high-quality	high-quality	Winter	203.646	0.917211	Grateloupia sp. (R)	Macroalgae	uDG	DG	novel taxa	99.67	0.83	0	36.6219	0.0501032	4.22348	28	1339671	1112917	150839	3777	3765	4.23747	3789.51	28	0	3	1	38	1	1	1	Bacteria;Bacteroidota;Bacteroidia;Flavobacteriales;Flavobacteriaceae	Bacteria;Bacteroidetes;Bacteroidia;Flavobacteriales;Flavobacteriaceae;Cellulophaga;uncultured bacterium (93.704)	d__Bacteria;p__Bacteroidota;c__Bacteroidia;o__Flavobacteriales;f__Flavobacteriaceae;g__Saonia;s__	Bacteria;Bacteroidota;Bacteroidia;Flavobacteriales;Flavobacteriaceae	Bacteria;Bacteroidota;Bacteroidia;Flavobacteriales;Flavobacteriaceae	Flavobacteriaceae	1	1	1	1
	2-787-G.fasta	330	1357_1	1357_2	No	94.091	2	high-quality	high-quality	Winter	153.063	0.915423	Grateloupia sp. (R)	Macroalgae	uDG	DG	novel taxa	99.67	0.91	0	36.6092	0.0484882	4.26654	91	1245334	898015	46885.1	3829	3803	4.28067	3841.68	91	1	4	1	52	1	2	1	Bacteria;Bacteroidota;Bacteroidia;Flavobacteriales;Flavobacteriaceae	Bacteria;Bacteroidetes;Bacteroidia;Flavobacteriales;Flavobacteriaceae;Cellulophaga;uncultured bacterium (94.237)	d__Bacteria;p__Bacteroidota;c__Bacteroidia;o__Flavobacteriales;f__Flavobacteriaceae;g__Saonia;s__	Bacteria;Bacteroidota;Bacteroidia;Flavobacteriales;Flavobacteriaceae	Bacteria;Bacteroidota;Bacteroidia;Flavobacteriales;Flavobacteriaceae	Flavobacteriaceae	1	1	1	1
	1117.fasta	331	1357_1	1357_3	No	94.06	2	high-quality	high-quality	Autumn	187.502	0.920868	Ulva sp. (L)	Macroalgae	uDG	DG	novel taxa	99.67	1.04	0	36.5782	0.0308231	4.29205	63	999688	665137	68127.8	3764	3726	4.30626	3776.46	63	1	3	1	50	1	1	1	Bacteria;Bacteroidota;Bacteroidia;Flavobacteriales;Flavobacteriaceae	Bacteria;Bacteroidetes;Bacteroidia;Flavobacteriales;Flavobacteriaceae;Cellulophaga;uncultured bacterium (94.206)	d__Bacteria;p__Bacteroidota;c__Bacteroidia;o__Flavobacteriales;f__Flavobacteriaceae;g__Saonia;s__	Bacteria;Bacteroidota;Bacteroidia;Flavobacteriales;Flavobacteriaceae	Bacteria;Bacteroidota;Bacteroidia;Flavobacteriales;Flavobacteriaceae	Flavobacteriaceae	1	1	1	1
	R3_Bin_Bin_114_1.fasta	332	1357_1	1357_2	#N/A	NA	#N/A	medium-quality	high-quality	Spring	#N/A	0.925019	Grateloupia sp. (R)	Macroalgae	uMAG	MAG	novel taxa	96.42	2.98	55	36.7182	0.0144223	3.75252	263	117647	20575	14268.1	3537	3315	3.89185	3668.33	263	0	0	0	36	0	0	0	Bacteria;Bacteroidota;Bacteroidia;Flavobacteriales;Flavobacteriaceae	#N/A	d__Bacteria;p__Bacteroidota;c__Bacteroidia;o__Flavobacteriales;f__Flavobacteriaceae;g__Saonia;s__	Bacteria;Bacteroidota;Bacteroidia;Flavobacteriales;Flavobacteriaceae	Bacteria;Bacteroidota;Bacteroidia;Flavobacteriales;Flavobacteriaceae	Flavobacteriaceae	1	1	1	1
	2-1813-Z.fasta	333	1372_0	1372_0	No	96.305	1	high-quality	high-quality	Winter	488.633	0.871634	Seawater (S)	Seawater	uDG	DG	novel taxa	99.34	0.64	0	31.0273	0.0272368	3.59762	367	178261	56955	9802.77	3455	3301	3.62152	3477.95	367	1	3	1	37	1	1	1	Bacteria;Bacteroidota;Bacteroidia;Flavobacteriales;Flavobacteriaceae;Cellulophaga	Bacteria;Bacteroidetes;Bacteroidia;Flavobacteriales;Flavobacteriaceae;Cellulophaga;bacterium QM11 (96.305)	d__Bacteria;p__Bacteroidota;c__Bacteroidia;o__Flavobacteriales;f__Flavobacteriaceae;g__Cellulophaga;s__	Bacteria;Bacteroidota;Bacteroidia;Flavobacteriales;Flavobacteriaceae;Cellulophaga	Bacteria;Bacteroidota;Bacteroidia;Flavobacteriales;Flavobacteriaceae	Flavobacteriaceae	1	1	1	1
	R3_Bin_Bin_45_1.fasta	334	1404_2	1404_2	#N/A	NA	#N/A	medium-quality	medium-quality	Spring	#N/A	0.915479	Grateloupia sp. (R)	Macroalgae	uMAG	MAG	novel taxa	58.64	1.16	50	31.2153	0.0117051	1.74452	170	52187	14073	10261.9	1732	1624	2.97497	2953.62	170	0	1	0	11	0	0	1	Bacteria;Bacteroidota;Bacteroidia;Flavobacteriales;Flavobacteriaceae;Sediminicola	#N/A	d__Bacteria;p__Bacteroidota;c__Bacteroidia;o__Flavobacteriales;f__Flavobacteriaceae;g__Sediminicola;s__	Bacteria;Bacteroidota;Bacteroidia;Flavobacteriales;Flavobacteriaceae;Sediminicola	Bacteria;Bacteroidota;Bacteroidia;Flavobacteriales;Flavobacteriaceae	Flavobacteriaceae	1	1	1	1
	X5.fasta	335	1404_1	1404_1	No	97.917	1	high-quality	high-quality	Autumn	287.444	0.904743	Gelidium sp. (H)	Macroalgae	uDG	DG	novel taxa	98.68	0.35	0	31.0398	0.0382706	3.8699	65	672124	296645	59537	3472	3455	3.92167	3518.44	65	0	3	1	46	1	1	1	Bacteria;Bacteroidota;Bacteroidia;Flavobacteriales;Flavobacteriaceae;Cellulophaga	Bacteria;Bacteroidetes;Bacteroidia;Flavobacteriales;Flavobacteriaceae;Cellulophaga;Cellulophaga sp. An11 (85.294)	d__Bacteria;p__Bacteroidota;c__Bacteroidia;o__Flavobacteriales;f__Flavobacteriaceae;g__Cellulophaga;s__	Bacteria;Bacteroidota;Bacteroidia;Flavobacteriales;Flavobacteriaceae;Cellulophaga	Bacteria;Bacteroidota;Bacteroidia;Flavobacteriales;Flavobacteriaceae	Flavobacteriaceae	1	1	1	1
	751.fasta	336	1404_1	1404_1	No	94.686	1	high-quality	high-quality	Autumn	225.185	0.904801	Grateloupia sp. (R)	Macroalgae	uDG	DG	novel taxa	98.68	0.35	0	31.0386	0.0362585	3.86995	57	672124	296645	67893.8	3465	3436	3.92172	3511.35	57	0	3	1	46	1	1	1	Bacteria;Bacteroidota;Bacteroidia;Flavobacteriales;Flavobacteriaceae;Cellulophaga	Bacteria;Bacteroidetes;Bacteroidia;Flavobacteriales;Flavobacteriaceae;Cellulophaga;bacterium QM5 (94.851)	d__Bacteria;p__Bacteroidota;c__Bacteroidia;o__Flavobacteriales;f__Flavobacteriaceae;g__Cellulophaga;s__	Bacteria;Bacteroidota;Bacteroidia;Flavobacteriales;Flavobacteriaceae;Cellulophaga	Bacteria;Bacteroidota;Bacteroidia;Flavobacteriales;Flavobacteriaceae	Flavobacteriaceae	1	1	1	1
	4-419.fasta	337	1381_1	1381_2	No	98.525	1	high-quality	high-quality	Summer	476.781	0.912106	Grateloupia sp. (R)	Macroalgae	uDG	DG	novel taxa	99.34	0.5	0	30.5406	0.0382575	3.79937	56	677869	461689	67845.9	3306	3275	3.82461	3327.96	56	0	3	1	36	1	1	1	Bacteria;Bacteroidota;Bacteroidia;Flavobacteriales;Flavobacteriaceae;Cellulophaga	Bacteria;Bacteroidetes;Bacteroidia;Flavobacteriales;Flavobacteriaceae;Cellulophaga;Cellulophaga algicola DSM 14237 (98.673)	d__Bacteria;p__Bacteroidota;c__Bacteroidia;o__Flavobacteriales;f__Flavobacteriaceae;g__Cellulophaga;s__	Bacteria;Bacteroidota;Bacteroidia;Flavobacteriales;Flavobacteriaceae;Cellulophaga	Bacteria;Bacteroidota;Bacteroidia;Flavobacteriales;Flavobacteriaceae	Flavobacteriaceae	1	1	1	1
	4-2061.fasta	338	1381_1	1381_1	No	99.111	0	high-quality	high-quality	Summer	362.195	0.911076	Saccharina sp. (B)	Macroalgae	uDG	DG	novel taxa	99.34	0.33	0	30.5117	0.0371066	3.72619	56	576755	399661	66539.1	3246	3221	3.75095	3267.57	56	0	3	1	34	1	1	1	Bacteria;Bacteroidota;Bacteroidia;Flavobacteriales;Flavobacteriaceae;Cellulophaga	Bacteria;Bacteroidetes;Bacteroidia;Flavobacteriales;Flavobacteriaceae;Cellulophaga;Cellulophaga algicola DSM 14237 (99.259)	d__Bacteria;p__Bacteroidota;c__Bacteroidia;o__Flavobacteriales;f__Flavobacteriaceae;g__Cellulophaga;s__	Bacteria;Bacteroidota;Bacteroidia;Flavobacteriales;Flavobacteriaceae;Cellulophaga	Bacteria;Bacteroidota;Bacteroidia;Flavobacteriales;Flavobacteriaceae	Flavobacteriaceae	1	1	1	1
	2-712-J.fasta	339	1359_1	1359_2	No	99.779	0	high-quality	high-quality	Winter	281.223	0.909898	Grateloupia sp. (R)	Macroalgae	KDG	DG	non-novel taxa	99.67	0.38	0	34.6836	0.0454576	4.62943	45	768998	488122	102876	4008	4003	4.64476	4021.27	45	0	3	1	37	1	1	1	Bacteria;Bacteroidota;Bacteroidia;Flavobacteriales;Flavobacteriaceae;Cellulophaga	Bacteria;Bacteroidetes;Bacteroidia;Flavobacteriales;Flavobacteriaceae;Cellulophaga;Cellulophaga baltica 13 (99.632)	d__Bacteria;p__Bacteroidota;c__Bacteroidia;o__Flavobacteriales;f__Flavobacteriaceae;g__Cellulophaga;s__Cellulophaga baltica	Bacteria;Bacteroidota;Bacteroidia;Flavobacteriales;Flavobacteriaceae;Cellulophaga	Bacteria;Bacteroidota;Bacteroidia;Flavobacteriales;Flavobacteriaceae	Flavobacteriaceae	1	1	1	1
	707-G.fasta	340	1359_1	1359_1	No	96.332	1	high-quality	high-quality	Autumn	216.773	0.910125	Grateloupia sp. (R)	Macroalgae	KDG	DG	non-novel taxa	99.67	0.38	0	34.6972	0.0337591	4.50307	37	927807	377696	121705	3913	3897	4.51798	3925.96	37	0	3	1	37	1	1	1	Bacteria;Bacteroidota;Bacteroidia;Flavobacteriales;Flavobacteriaceae;Cellulophaga	Bacteria;Bacteroidetes;Bacteroidia;Flavobacteriales;Flavobacteriaceae;Aquimarina;Aquimarina agarivorans (96.332)	d__Bacteria;p__Bacteroidota;c__Bacteroidia;o__Flavobacteriales;f__Flavobacteriaceae;g__Cellulophaga;s__Cellulophaga baltica	Bacteria;Bacteroidota;Bacteroidia;Flavobacteriales;Flavobacteriaceae;Cellulophaga	Bacteria;Bacteroidota;Bacteroidia;Flavobacteriales;Flavobacteriaceae	Flavobacteriaceae	1	1	1	1
	925.fasta	341	1359_1	1359_2	GCM10016609.fasta	100	0	high-quality	high-quality	Autumn	140.431	0.910631	Ulva sp. (L)	Macroalgae	KDG	DG	non-novel taxa	99.67	0.38	0	34.7601	0.0396306	4.49612	56	924583	451317	80287.8	3908	3892	4.511	3920.94	56	0	3	1	36	1	1	1	Bacteria;Bacteroidota;Bacteroidia;Flavobacteriales;Flavobacteriaceae;Cellulophaga	Bacteria;Bacteroidetes;Bacteroidia;Flavobacteriales;Flavobacteriaceae;Tenacibaculum;Tenacibaculum sp. U1370-101126-SW185 (99.859)	d__Bacteria;p__Bacteroidota;c__Bacteroidia;o__Flavobacteriales;f__Flavobacteriaceae;g__Cellulophaga;s__Cellulophaga baltica	Bacteria;Bacteroidota;Bacteroidia;Flavobacteriales;Flavobacteriaceae;Tenacibaculum	Bacteria;Bacteroidota;Bacteroidia;Flavobacteriales;Flavobacteriaceae	Flavobacteriaceae	1	1	1	1
	4-122.fasta	342	1359_1	1359_1	GCM10016609.fasta	99.778	0	high-quality	high-quality	Summer	285.606	0.908235	Gelidium sp. (H)	Macroalgae	KDG	DG	non-novel taxa	99.67	0.38	0	34.6343	0.0342844	4.59855	47	920634	413850	97841.5	4001	3986	4.61377	4014.25	47	0	3	1	37	1	1	1	Bacteria;Bacteroidota;Bacteroidia;Flavobacteriales;Flavobacteriaceae;Cellulophaga	Bacteria;Bacteroidetes;Bacteroidia;Flavobacteriales;Flavobacteriaceae;Cellulophaga;Cellulophaga baltica 13 (99.63)	d__Bacteria;p__Bacteroidota;c__Bacteroidia;o__Flavobacteriales;f__Flavobacteriaceae;g__Cellulophaga;s__Cellulophaga baltica	Bacteria;Bacteroidota;Bacteroidia;Flavobacteriales;Flavobacteriaceae;Cellulophaga	Bacteria;Bacteroidota;Bacteroidia;Flavobacteriales;Flavobacteriaceae	Flavobacteriaceae	1	1	1	1
	5.fasta	343	1349_0	1349_0	No	99.926	0	high-quality	high-quality	Autumn	239.788	0.909416	Gelidium sp. (H)	Macroalgae	uDG	DG	novel taxa	99.28	2.31	0	41.2044	0.0572297	5.45783	49	1316660	473229	111384	4714	4683	5.49741	4748.19	49	0	3	1	36	1	1	1	Bacteria;Bacteroidota;Bacteroidia;Flavobacteriales;Flavobacteriaceae;Costertonia	Bacteria;Bacteroidetes;Bacteroidia;Flavobacteriales;Flavobacteriaceae;Costertonia;Flavobacteriaceae bacterium (99.852)	d__Bacteria;p__Bacteroidota;c__Bacteroidia;o__Flavobacteriales;f__Flavobacteriaceae;g__Ulvibacterium;s__Ulvibacterium marinum	Bacteria;Bacteroidota;Bacteroidia;Flavobacteriales;Flavobacteriaceae;Ulvibacterium	Bacteria;Bacteroidota;Bacteroidia;Flavobacteriales;Flavobacteriaceae	Flavobacteriaceae	1	1	1	1
	2-963.fasta	344	1348_0	1348_0	No	99.125	0	high-quality	high-quality	Winter	267.166	0.903971	Ulva sp. (L)	Macroalgae	uDG	DG	novel taxa	99.67	2.03	0	41.0345	0.0498303	5.97194	72	1077379	261438	82943.6	5259	5226	5.99171	5276.41	72	1	3	1	38	1	1	1	Bacteria;Bacteroidota;Bacteroidia;Flavobacteriales;Flavobacteriaceae	Bacteria;Bacteroidetes;Bacteroidia;Flavobacteriales;Flavobacteriaceae;Aquimarina sp. NS08; (99.271)	d__Bacteria;p__Bacteroidota;c__Bacteroidia;o__Flavobacteriales;f__Flavobacteriaceae;g__Ulvibacterium;s__	Bacteria;Bacteroidota;Bacteroidia;Flavobacteriales;Flavobacteriaceae;Aquimarina	Bacteria;Bacteroidota;Bacteroidia;Flavobacteriales;Flavobacteriaceae	Flavobacteriaceae	1	1	1	1
	R4_Bin_Bin_125_1.fasta	345	1339_0	1339_0	#N/A	NA	#N/A	medium-quality	high-quality	Summer	#N/A	0.924823	Grateloupia sp. (R)	Macroalgae	uMAG	MAG	novel taxa	94.52	1.01	60	41.1681	0.0157476	3.3228	171	120937	33983	19431.6	3076	2933	3.51545	3254.34	171	0	1	1	29	0	0	1	Bacteria;Bacteroidota;Bacteroidia;Flavobacteriales;Flavobacteriaceae	#N/A	d__Bacteria;p__Bacteroidota;c__Bacteroidia;o__Flavobacteriales;f__Flavobacteriaceae;g__F202Z8;s__	Bacteria;Bacteroidota;Bacteroidia;Flavobacteriales;Flavobacteriaceae	Bacteria;Bacteroidota;Bacteroidia;Flavobacteriales;Flavobacteriaceae	Flavobacteriaceae	1	1	1	1
	3-18-3Z.fasta	346	1575_0	1575_0	No	93.517	2	high-quality	high-quality	Spring	292.748	0.906939	Gelidium sp. (H)	Macroalgae	uDG	DG	novel taxa	99.67	1.55	0	47.3711	0.065016	5.25041	34	1708289	1309483	154424	4564	4540	5.26779	4579.11	34	0	3	1	36	1	1	1	Bacteria;Bacteroidota;Bacteroidia;Flavobacteriales;Flavobacteriaceae	Bacteria;Bacteroidetes;Bacteroidia;Flavobacteriales;Flavobacteriaceae;Maribacter;Maribacter sp. NJ5-1 (93.531)	d__Bacteria;p__Bacteroidota;c__Bacteroidia;o__Flavobacteriales;f__Flavobacteriaceae;g__TP-CH-4;s__	Bacteria;Bacteroidota;Bacteroidia;Flavobacteriales;Flavobacteriaceae	Bacteria;Bacteroidota;Bacteroidia;Flavobacteriales;Flavobacteriaceae	Flavobacteriaceae	1	1	1	1
	2-697.fasta	347	1338_0	1338_0	No	96.617	1	high-quality	high-quality	Winter	255.526	0.904586	Grateloupia sp. (R)	Macroalgae	uDG	DG	novel taxa	99.67	0.66	0	42.8026	0.0668631	6.02883	123	758592	236122	49014.9	5210	5154	6.04879	5227.25	123	1	3	1	48	1	1	1	Bacteria;Bacteroidota;Bacteroidia;Flavobacteriales;Flavobacteriaceae	Bacteria;Bacteroidetes;Bacteroidia;Flavobacteriales;Flavobacteriaceae;Maribacter;uncultured bacterium (96.791)	d__Bacteria;p__Bacteroidota;c__Bacteroidia;o__Flavobacteriales;f__Flavobacteriaceae;g__TP-CH-4;s__	Bacteria;Bacteroidota;Bacteroidia;Flavobacteriales;Flavobacteriaceae;Maribacter	Bacteria;Bacteroidota;Bacteroidia;Flavobacteriales;Flavobacteriaceae	Flavobacteriaceae	1	1	1	1
	R3_Bin_Bin_9_sub_1.fasta	348	1336_0	1336_0	#N/A	NA	#N/A	medium-quality	medium-quality	Spring	#N/A	0.90769	Grateloupia sp. (R)	Macroalgae	uMAG	MAG	novel taxa	71.72	0	0	41.6307	0.0137012	4.66245	207	119935	33605	22523.9	4189	4028	6.5009	5840.77	207	0	1	0	22	0	0	1	Bacteria;Bacteroidota;Bacteroidia;Flavobacteriales;Flavobacteriaceae	#N/A	d__Bacteria;p__Bacteroidota;c__Bacteroidia;o__Flavobacteriales;f__Flavobacteriaceae;g__TP-CH-4;s__	Bacteria;Bacteroidota;Bacteroidia;Flavobacteriales;Flavobacteriaceae	Bacteria;Bacteroidota;Bacteroidia;Flavobacteriales;Flavobacteriaceae	Flavobacteriaceae	1	1	1	1
	R3_Bin_METABAT__164_sub_1.fasta	349	1337_0	1337_0	#N/A	NA	#N/A	medium-quality	high-quality	Spring	#N/A	0.890345	Grateloupia sp. (R)	Macroalgae	uMAG	MAG	novel taxa	97.19	3	50	40.8973	0.0180549	5.05995	209	176197	39290	24210.3	4671	4425	5.20625	4806.05	209	0	0	1	31	0	0	0	Bacteria;Bacteroidota;Bacteroidia;Flavobacteriales;Flavobacteriaceae	#N/A	d__Bacteria;p__Bacteroidota;c__Bacteroidia;o__Flavobacteriales;f__Flavobacteriaceae;g__TP-CH-4;s__	Bacteria;Bacteroidota;Bacteroidia;Flavobacteriales;Flavobacteriaceae	Bacteria;Bacteroidota;Bacteroidia;Flavobacteriales;Flavobacteriaceae	Flavobacteriaceae	1	1	1	1
	920-3Z.fasta	350	1352_1	1352_2	No	94.9	1	high-quality	high-quality	Autumn	220.697	0.888824	Ulva sp. (L)	Macroalgae	uDG	DG	novel taxa	99.67	1.31	0	42.2205	0.0733917	5.81494	33	1256801	1027187	176210	5107	5089	5.83419	5123.91	33	0	3	1	53	1	1	1	Bacteria;Bacteroidota;Bacteroidia;Flavobacteriales;Flavobacteriaceae	Bacteria;Bacteroidetes;Bacteroidia;Flavobacteriales;Flavobacteriaceae;Pseudozobellia;Pseudozobellia thermophila (95.096)	d__Bacteria;p__Bacteroidota;c__Bacteroidia;o__Flavobacteriales;f__Flavobacteriaceae;g__TP-CH-4;s__	Bacteria;Bacteroidota;Bacteroidia;Flavobacteriales;Flavobacteriaceae;Pseudozobellia	Bacteria;Bacteroidota;Bacteroidia;Flavobacteriales;Flavobacteriaceae	Flavobacteriaceae	1	1	1	1
	411.fasta	351	1352_1	1352_1	No	94.843	1	high-quality	high-quality	Autumn	107.751	0.887332	Gelidium sp. (H)	Macroalgae	uDG	DG	novel taxa	99.67	1.81	0	42.297	0.0420468	5.72776	41	1330852	834000	139702	5049	5025	5.74673	5065.72	41	0	3	1	57	1	1	1	Bacteria;Bacteroidota;Bacteroidia;Flavobacteriales;Flavobacteriaceae	Bacteria;Bacteroidetes;Bacteroidia;Flavobacteriales;Flavobacteriaceae;Pseudozobellia;Pseudozobellia thermophila (94.843)	d__Bacteria;p__Bacteroidota;c__Bacteroidia;o__Flavobacteriales;f__Flavobacteriaceae;g__TP-CH-4;s__	Bacteria;Bacteroidota;Bacteroidia;Flavobacteriales;Flavobacteriaceae;Pseudozobellia	Bacteria;Bacteroidota;Bacteroidia;Flavobacteriales;Flavobacteriaceae	Flavobacteriaceae	1	1	1	1
	2-455.fasta	352	1335_1	1335_1	No	95.319	1	high-quality	high-quality	Winter	228.645	0.881354	Grateloupia sp. (R)	Macroalgae	uDG	DG	novel taxa	99.67	0	0	44.5323	0.0420766	5.13435	136	463464	140063	37752.5	4380	4318	5.15135	4394.5	136	0	4	1	43	2	1	1	Bacteria;Bacteroidota;Bacteroidia;Flavobacteriales;Flavobacteriaceae	Bacteria;Bacteroidetes;Bacteroidia;Flavobacteriales;Flavobacteriaceae;Maribacter;uncultured bacterium (95.168)	d__Bacteria;p__Bacteroidota;c__Bacteroidia;o__Flavobacteriales;f__Flavobacteriaceae;g__TP-CH-4;s__	Bacteria;Bacteroidota;Bacteroidia;Flavobacteriales;Flavobacteriaceae;Cellulophaga	Bacteria;Bacteroidota;Bacteroidia;Flavobacteriales;Flavobacteriaceae	Flavobacteriaceae	1	1	1	1
	2-710-J.fasta	353	1335_1	1335_3	No	95.383	1	high-quality	high-quality	Winter	360.892	0.879856	Grateloupia sp. (R)	Macroalgae	uDG	DG	novel taxa	99.67	0.66	0	44.4597	0.0453377	5.1768	178	439507	116152	29083.2	4399	4311	5.19394	4413.56	178	0	4	1	46	1	2	1	Bacteria;Bacteroidota;Bacteroidia;Flavobacteriales;Flavobacteriaceae	Bacteria;Bacteroidetes;Bacteroidia;Flavobacteriales;Flavobacteriaceae;Maribacter;uncultured bacterium (95.294)	d__Bacteria;p__Bacteroidota;c__Bacteroidia;o__Flavobacteriales;f__Flavobacteriaceae;g__TP-CH-4;s__	Bacteria;Bacteroidota;Bacteroidia;Flavobacteriales;Flavobacteriaceae;Maribacter	Bacteria;Bacteroidota;Bacteroidia;Flavobacteriales;Flavobacteriaceae	Flavobacteriaceae	1	1	1	1
	2-631A.fasta	354	1335_1	1335_2	No	95.451	1	high-quality	high-quality	Winter	203.194	0.88053	Grateloupia sp. (R)	Macroalgae	uDG	DG	novel taxa	99.67	0.5	0	44.477	0.0322033	5.20327	162	341924	147256	32118.9	4442	4330	5.22049	4456.71	162	0	4	1	40	2	1	1	Bacteria;Bacteroidota;Bacteroidia;Flavobacteriales;Flavobacteriaceae	Bacteria;Bacteroidetes;Bacteroidia;Flavobacteriales;Flavobacteriaceae;Maribacter;uncultured bacterium (95.062)	d__Bacteria;p__Bacteroidota;c__Bacteroidia;o__Flavobacteriales;f__Flavobacteriaceae;g__TP-CH-4;s__	Bacteria;Bacteroidota;Bacteroidia;Flavobacteriales;Flavobacteriaceae;Maribacter	Bacteria;Bacteroidota;Bacteroidia;Flavobacteriales;Flavobacteriaceae	Flavobacteriaceae	1	1	1	1
	2-474-J.fasta	355	1356_1	1356_2	No	99.859	0	high-quality	high-quality	Winter	338.559	0.910526	Grateloupia sp. (R)	Macroalgae	uDG	DG	novel taxa	99.67	0.33	0	38.9845	0.0411973	4.7263	46	1021611	432580	102746	3957	3934	4.74195	3970.1	46	0	3	1	39	1	1	1	Bacteria;Bacteroidota;Bacteroidia;Flavobacteriales;Flavobacteriaceae;Zobellia	Bacteria;Bacteroidetes;Bacteroidia;Flavobacteriales;Flavobacteriaceae;Zobellia;Zobellia russellii (100)	d__Bacteria;p__Bacteroidota;c__Bacteroidia;o__Flavobacteriales;f__Flavobacteriaceae;g__Zobellia;s__	Bacteria;Bacteroidota;Bacteroidia;Flavobacteriales;Flavobacteriaceae;Zobellia	Bacteria;Bacteroidota;Bacteroidia;Flavobacteriales;Flavobacteriaceae	Flavobacteriaceae	1	1	1	1
	2-181.fasta	356	1356_1	1356_1	No	99.927	0	high-quality	high-quality	Winter	140.59	0.912946	Gelidium sp. (H)	Macroalgae	uDG	DG	novel taxa	99.67	0.41	0	38.8243	0.0763953	4.79536	39	1919304	781986	122958	4019	3994	4.81124	4032.31	39	0	3	1	38	1	1	1	Bacteria;Bacteroidota;Bacteroidia;Flavobacteriales;Flavobacteriaceae;Zobellia	Bacteria;Bacteroidetes;Bacteroidia;Flavobacteriales;Flavobacteriaceae;Zobellia;Zobellia russellii (100)	d__Bacteria;p__Bacteroidota;c__Bacteroidia;o__Flavobacteriales;f__Flavobacteriaceae;g__Zobellia;s__	Bacteria;Bacteroidota;Bacteroidia;Flavobacteriales;Flavobacteriaceae;Zobellia	Bacteria;Bacteroidota;Bacteroidia;Flavobacteriales;Flavobacteriaceae	Flavobacteriaceae	1	1	1	1
	H3_Bin_Bin_225_sub_1.fasta	357	1400_0	1400_0	#N/A	NA	#N/A	medium-quality	high-quality	Spring	#N/A	0.909052	Gelidium sp. (H)	Macroalgae	uMAG	MAG	novel taxa	93.95	0.74	0	34.9962	0.00757658	3.10338	40	389286	155508	77584.6	2799	2774	3.30323	2979.24	40	1	2	1	29	0	0	2	Bacteria;Bacteroidota;Bacteroidia;Flavobacteriales;Flavobacteriaceae;Maribacter	#N/A	d__Bacteria;p__Bacteroidota;c__Bacteroidia;o__Flavobacteriales;f__Flavobacteriaceae;g__RZ26;s__	Bacteria;Bacteroidota;Bacteroidia;Flavobacteriales;Flavobacteriaceae;Maribacter	Bacteria;Bacteroidota;Bacteroidia;Flavobacteriales;Flavobacteriaceae	Flavobacteriaceae	1	1	1	1
	N2Y089-1.fasta	358	1343_0	1343_0	No	96.338	1	high-quality	high-quality	Winter	290.705	0.915067	Sediment (N)	Sediment	uDG	DG	novel taxa	99.67	0.21	0	39.2949	0.0521212	4.57614	31	1025977	552514	147617	3920	3909	4.59129	3932.98	31	0	3	1	36	1	1	1	Bacteria;Bacteroidota;Bacteroidia;Flavobacteriales;Flavobacteriaceae;Maribacter	Bacteria;Bacteroidetes;Bacteroidia;Flavobacteriales;Flavobacteriaceae;Maribacter;uncultured bacterium (97.183)	d__Bacteria;p__Bacteroidota;c__Bacteroidia;o__Flavobacteriales;f__Flavobacteriaceae;g__RZ26;s__	Bacteria;Bacteroidota;Bacteroidia;Flavobacteriales;Flavobacteriaceae;Maribacter	Bacteria;Bacteroidota;Bacteroidia;Flavobacteriales;Flavobacteriaceae	Flavobacteriaceae	1	1	1	1
	2-815.fasta	359	1342_0	1342_0	No	95.499	1	high-quality	high-quality	Winter	273.009	0.91355	Grateloupia sp. (R)	Macroalgae	uDG	DG	novel taxa	99.67	1	0	42.4714	0.0524381	5.39226	46	819602	451572	117223	4767	4736	5.41011	4782.78	46	0	3	1	53	1	1	1	Bacteria;Bacteroidota;Bacteroidia;Flavobacteriales;Flavobacteriaceae;Maribacter	Bacteria;Bacteroidetes;Bacteroidia;Flavobacteriales;Flavobacteriaceae;Maribacter;uncultured bacterium (95.915)	d__Bacteria;p__Bacteroidota;c__Bacteroidia;o__Flavobacteriales;f__Flavobacteriaceae;g__RZ26;s__	Bacteria;Bacteroidota;Bacteroidia;Flavobacteriales;Flavobacteriaceae;Maribacter	Bacteria;Bacteroidota;Bacteroidia;Flavobacteriales;Flavobacteriaceae	Flavobacteriaceae	1	1	1	1
	3-1814-Z.fasta	360	1402_0	1402_0	No	95.245	1	high-quality	high-quality	Spring	220.531	0.86929	Seawater (S)	Seawater	uDG	DG	novel taxa	99.67	0.33	0	35.6831	0.0338266	5.10791	198	427651	217595	25797.5	4158	4065	5.12482	4171.77	198	1	3	1	47	1	1	1	Bacteria;Bacteroidota;Bacteroidia;Flavobacteriales;Flavobacteriaceae;Maribacter	Bacteria;Bacteroidetes;Bacteroidia;Flavobacteriales;Flavobacteriaceae;Maribacter;Maribacter sp. JJ2108 (96.089)	d__Bacteria;p__Bacteroidota;c__Bacteroidia;o__Flavobacteriales;f__Flavobacteriaceae;g__RZ26;s__	Bacteria;Bacteroidota;Bacteroidia;Flavobacteriales;Flavobacteriaceae;Maribacter	Bacteria;Bacteroidota;Bacteroidia;Flavobacteriales;Flavobacteriaceae	Flavobacteriaceae	1	1	1	1
	2-1852.fasta	361	1367_0	1367_0	No	96.479	1	high-quality	high-quality	Winter	139.287	0.858968	Seawater (S)	Seawater	uDG	DG	novel taxa	99.67	0	0	34.0876	0.0388996	3.56949	137	469765	133577	26054.7	2998	2943	3.58131	3007.93	137	0	3	1	35	1	1	1	Bacteria;Bacteroidota;Bacteroidia;Flavobacteriales;Flavobacteriaceae;Maribacter	Bacteria;Bacteroidetes;Bacteroidia;Flavobacteriales;Flavobacteriaceae;Pibocella;uncultured bacterium (97.746)	d__Bacteria;p__Bacteroidota;c__Bacteroidia;o__Flavobacteriales;f__Flavobacteriaceae;g__RZ26;s__	Bacteria;Bacteroidota;Bacteroidia;Flavobacteriales;Flavobacteriaceae;Maribacter	Bacteria;Bacteroidota;Bacteroidia;Flavobacteriales;Flavobacteriaceae	Flavobacteriaceae	1	1	1	1
	B3_Bin_METABAT__28_sub_1.fasta	362	1368_1	1368_1	#N/A	NA	#N/A	medium-quality	high-quality	Spring	#N/A	0.912005	Saccharina sp. (B)	Macroalgae	uMAG	MAG	novel taxa	91.35	2.55	58.33	35.2543	0.0151122	3.98744	390	76789	14836	10224.2	3801	3464	4.36502	4160.92	390	0	1	1	29	0	0	1	Bacteria;Bacteroidota;Bacteroidia;Flavobacteriales;Flavobacteriaceae;Maribacter	#N/A	d__Bacteria;p__Bacteroidota;c__Bacteroidia;o__Flavobacteriales;f__Flavobacteriaceae;g__RZ26;s__	Bacteria;Bacteroidota;Bacteroidia;Flavobacteriales;Flavobacteriaceae;Maribacter	Bacteria;Bacteroidota;Bacteroidia;Flavobacteriales;Flavobacteriaceae	Flavobacteriaceae	1	1	1	1
	R3_Bin_Bin_158_sub_1.fasta	363	1368_1	1368_1	#N/A	NA	#N/A	medium-quality	medium-quality	Spring	#N/A	0.9186	Grateloupia sp. (R)	Macroalgae	uMAG	MAG	novel taxa	85.52	2.54	70	35.408	0.0131637	3.26267	340	61480	12866	9596.08	3120	2798	3.81509	3648.27	340	0	0	1	21	0	0	0	Bacteria;Bacteroidota;Bacteroidia;Flavobacteriales;Flavobacteriaceae;Maribacter	#N/A	d__Bacteria;p__Bacteroidota;c__Bacteroidia;o__Flavobacteriales;f__Flavobacteriaceae;g__RZ26;s__	Bacteria;Bacteroidota;Bacteroidia;Flavobacteriales;Flavobacteriaceae;Maribacter	Bacteria;Bacteroidota;Bacteroidia;Flavobacteriales;Flavobacteriaceae	Flavobacteriaceae	1	1	1	1
	H2_Bin_Bin_57_1_1.fasta	364	1368_1	1368_1	#N/A	NA	#N/A	medium-quality	medium-quality	Winter	#N/A	0.918618	Gelidium sp. (H)	Macroalgae	uMAG	MAG	novel taxa	58.78	0	0	35.2779	0.0130528	3.00831	416	36150	8896	7231.51	3006	2648	5.11791	5113.98	416	0	1	0	20	0	0	1	Bacteria;Bacteroidota;Bacteroidia;Flavobacteriales;Flavobacteriaceae;Maribacter	#N/A	d__Bacteria;p__Bacteroidota;c__Bacteroidia;o__Flavobacteriales;f__Flavobacteriaceae;g__RZ26;s__	Bacteria;Bacteroidota;Bacteroidia;Flavobacteriales;Flavobacteriaceae;Maribacter	Bacteria;Bacteroidota;Bacteroidia;Flavobacteriales;Flavobacteriaceae	Flavobacteriaceae	1	1	1	1
	H4_Bin_METABAT__174_1.fasta	365	1341_0	1341_0	#N/A	NA	#N/A	medium-quality	high-quality	Summer	#N/A	0.914849	Gelidium sp. (H)	Macroalgae	uMAG	MAG	novel taxa	96.86	0.96	20	36.1329	0.00923107	3.413	35	515997	160901	97514.4	3051	3022	3.52365	3149.91	35	0	2	1	31	0	0	2	Bacteria;Bacteroidota;Bacteroidia;Flavobacteriales;Flavobacteriaceae;Maribacter	#N/A	d__Bacteria;p__Bacteroidota;c__Bacteroidia;o__Flavobacteriales;f__Flavobacteriaceae;g__RZ26;s__	Bacteria;Bacteroidota;Bacteroidia;Flavobacteriales;Flavobacteriaceae;Maribacter	Bacteria;Bacteroidota;Bacteroidia;Flavobacteriales;Flavobacteriaceae	Flavobacteriaceae	1	1	1	1
	R3_Bin_METABAT__35_sub_1.fasta	366	1371_0	1371_0	#N/A	NA	#N/A	medium-quality	high-quality	Spring	#N/A	0.893281	Grateloupia sp. (R)	Macroalgae	uMAG	MAG	novel taxa	94.26	1.19	44.44	37.038	0.0114749	3.80066	81	246333	90665	46921.7	3297	3205	4.0321	3497.77	81	1	1	1	32	0	0	1	Bacteria;Bacteroidota;Bacteroidia;Flavobacteriales;Flavobacteriaceae;Maribacter	#N/A	d__Bacteria;p__Bacteroidota;c__Bacteroidia;o__Flavobacteriales;f__Flavobacteriaceae;g__RZ26;s__	Bacteria;Bacteroidota;Bacteroidia;Flavobacteriales;Flavobacteriaceae;Maribacter	Bacteria;Bacteroidota;Bacteroidia;Flavobacteriales;Flavobacteriaceae	Flavobacteriaceae	1	1	1	1
	RZ26.fasta	367	1370_0	1370_0	No	97.207	1	high-quality	high-quality	Autumn	141.8	0.919848	Grateloupia sp. (R)	Macroalgae	uDG	DG	novel taxa	99.67	1.23	0	37.9696	0.0432568	5.1107	21	2066491	1114618	243366	4463	4453	5.12762	4477.78	21	0	5	1	51	1	1	3	Bacteria;Bacteroidota;Bacteroidia;Flavobacteriales;Flavobacteriaceae;Maribacter	Bacteria;Proteobacteria;Gammaproteobacteria;Alteromonadales;Psychromonadaceae;Psychromonas;uncultured gamma proteobacterium (97.209)	d__Bacteria;p__Bacteroidota;c__Bacteroidia;o__Flavobacteriales;f__Flavobacteriaceae;g__RZ26;s__RZ26 sp005885635	Bacteria;Bacteroidota;Bacteroidia;Flavobacteriales;Flavobacteriaceae;Maribacter	Bacteria;Bacteroidota;Bacteroidia;Flavobacteriales;Flavobacteriaceae	Flavobacteriaceae	1	1	1	1
	2-612-J.fasta	368	1369_0	1369_0	No	96.877	1	high-quality	high-quality	Winter	268.44	0.916028	Grateloupia sp. (R)	Macroalgae	uDG	DG	novel taxa	99.67	0.46	0	38.1707	0.0363543	4.92217	25	785269	746516	196887	4342	4330	4.93847	4356.38	25	0	3	1	53	1	1	1	Bacteria;Bacteroidota;Bacteroidia;Flavobacteriales;Flavobacteriaceae;Maribacter	Bacteria;Bacteroidetes;Bacteroidia;Flavobacteriales;Flavobacteriaceae;Pibocella;uncultured bacterium (97.912)	d__Bacteria;p__Bacteroidota;c__Bacteroidia;o__Flavobacteriales;f__Flavobacteriaceae;g__RZ26;s__	Bacteria;Bacteroidota;Bacteroidia;Flavobacteriales;Flavobacteriaceae;Maribacter	Bacteria;Bacteroidota;Bacteroidia;Flavobacteriales;Flavobacteriaceae	Flavobacteriaceae	1	1	1	1
	L4_Bin_Bin_55_sub_1.fasta	369	1366_1	1366_2	#N/A	NA	#N/A	medium-quality	high-quality	Summer	#N/A	0.917463	Ulva sp. (L)	Macroalgae	uMAG	MAG	novel taxa	93.03	2.66	75	36.6773	0.015253	3.34977	312	71082	14576	10736.4	3200	2908	3.60074	3439.75	312	0	0	0	33	0	0	0	Bacteria;Bacteroidota;Bacteroidia;Flavobacteriales;Flavobacteriaceae;Maribacter	#N/A	d__Bacteria;p__Bacteroidota;c__Bacteroidia;o__Flavobacteriales;f__Flavobacteriaceae;g__RZ26;s__	Bacteria;Bacteroidota;Bacteroidia;Flavobacteriales;Flavobacteriaceae;Maribacter	Bacteria;Bacteroidota;Bacteroidia;Flavobacteriales;Flavobacteriaceae	Flavobacteriaceae	1	1	1	1
	L1_Bin_Bin_162_1.fasta	370	1366_1	1366_1	#N/A	NA	#N/A	medium-quality	high-quality	Autumn	#N/A	0.915819	Ulva sp. (L)	Macroalgae	uMAG	MAG	novel taxa	94.15	1.63	66.67	36.5573	0.0146227	3.3831	286	62295	18669	11829	3261	2995	3.59331	3463.62	286	0	2	1	25	0	0	2	Bacteria;Bacteroidota;Bacteroidia;Flavobacteriales;Flavobacteriaceae;Maribacter	#N/A	d__Bacteria;p__Bacteroidota;c__Bacteroidia;o__Flavobacteriales;f__Flavobacteriaceae;g__RZ26;s__	Bacteria;Bacteroidota;Bacteroidia;Flavobacteriales;Flavobacteriaceae;Maribacter	Bacteria;Bacteroidota;Bacteroidia;Flavobacteriales;Flavobacteriaceae	Flavobacteriaceae	1	1	1	1
	R4_Bin_MAXBIN__079_sub_1.fasta	371	1340_1	1340_1	#N/A	NA	#N/A	medium-quality	medium-quality	Summer	#N/A	0.896994	Grateloupia sp. (R)	Macroalgae	uMAG	MAG	novel taxa	65.52	0	0	34.8444	0.00851272	2.66695	127	88734	39061	20999.6	2468	2379	4.07044	3766.79	127	0	2	1	19	0	0	2	Bacteria;Bacteroidota;Bacteroidia;Flavobacteriales;Flavobacteriaceae;Maribacter	#N/A	d__Bacteria;p__Bacteroidota;c__Bacteroidia;o__Flavobacteriales;f__Flavobacteriaceae;g__RZ26;s__	Bacteria;Bacteroidota;Bacteroidia;Flavobacteriales;Flavobacteriaceae;Maribacter	Bacteria;Bacteroidota;Bacteroidia;Flavobacteriales;Flavobacteriaceae	Flavobacteriaceae	1	1	1	1
	4-528.fasta	372	1340_1	1340_1	No	97.746	1	high-quality	high-quality	Summer	302.477	0.916895	Grateloupia sp. (R)	Macroalgae	uDG	DG	novel taxa	99.67	0.5	0	35.1726	0.0644082	4.17414	35	1237052	462307	119261	3643	3617	4.18796	3655.06	35	1	3	1	35	1	1	1	Bacteria;Bacteroidota;Bacteroidia;Flavobacteriales;Flavobacteriaceae;Maribacter	Bacteria;Bacteroidetes;Bacteroidia;Flavobacteriales;Flavobacteriaceae;Maribacter;uncultured bacterium (100)	d__Bacteria;p__Bacteroidota;c__Bacteroidia;o__Flavobacteriales;f__Flavobacteriaceae;g__RZ26;s__	Bacteria;Bacteroidota;Bacteroidia;Flavobacteriales;Flavobacteriaceae;Maribacter	Bacteria;Bacteroidota;Bacteroidia;Flavobacteriales;Flavobacteriaceae	Flavobacteriaceae	1	1	1	1
	4-1016.fasta	373	1340_1	1340_1	No	96.798	1	high-quality	high-quality	Summer	291.811	0.916898	Ulva sp. (L)	Macroalgae	uDG	DG	novel taxa	99.67	0.83	0	35.2122	0.0637714	4.15395	29	1247051	877018	143240	3619	3599	4.1677	3630.98	29	2	4	1	36	1	2	1	Bacteria;Bacteroidota;Bacteroidia;Flavobacteriales;Flavobacteriaceae;Maribacter	Bacteria;Bacteroidetes;Bacteroidia;Flavobacteriales;Flavobacteriaceae;Maribacter;uncultured bacterium (99.164)	d__Bacteria;p__Bacteroidota;c__Bacteroidia;o__Flavobacteriales;f__Flavobacteriaceae;g__RZ26;s__	Bacteria;Bacteroidota;Bacteroidia;Flavobacteriales;Flavobacteriaceae;Maribacter	Bacteria;Bacteroidota;Bacteroidia;Flavobacteriales;Flavobacteriaceae	Flavobacteriaceae	1	1	1	1
	N258-1-Z.fasta	374	1354_0	1354_0	No	97.656	1	high-quality	high-quality	Winter	306.408	0.900019	Sediment (N)	Sediment	uDG	DG	novel taxa	99.34	1.13	0	38.7075	0.0492376	4.63187	88	1027311	565386	52634.9	4101	4041	4.66265	4128.25	88	2	3	1	38	1	1	1	Bacteria;Bacteroidota;Bacteroidia;Flavobacteriales;Flavobacteriaceae;Maribacter	Bacteria;Bacteroidetes;Bacteroidia;Flavobacteriales;Flavobacteriaceae;Maribacter;Maribacter sp. NJ5-1 (100)	d__Bacteria;p__Bacteroidota;c__Bacteroidia;o__Flavobacteriales;f__Flavobacteriaceae;g__Maribacter_A;s__Maribacter_A luteus	Bacteria;Bacteroidota;Bacteroidia;Flavobacteriales;Flavobacteriaceae;Maribacter	Bacteria;Bacteroidota;Bacteroidia;Flavobacteriales;Flavobacteriaceae	Flavobacteriaceae	1	1	1	1
	4-549.fasta	375	1362_2	1362_3	No	97.746	1	high-quality	high-quality	Summer	384.116	0.920909	Grateloupia sp. (R)	Macroalgae	uDG	DG	novel taxa	99.67	0.83	0	33.302	0.0341066	3.83809	52	778590	544263	73809.5	3457	3441	3.8508	3468.45	52	1	3	1	36	1	1	1	Bacteria;Bacteroidota;Bacteroidia;Flavobacteriales;Flavobacteriaceae;Maribacter	Bacteria;Bacteroidetes;Bacteroidia;Flavobacteriales;Flavobacteriaceae;Maribacter;uncultured bacterium (100)	d__Bacteria;p__Bacteroidota;c__Bacteroidia;o__Flavobacteriales;f__Flavobacteriaceae;g__Maribacter_B;s__	Bacteria;Bacteroidota;Bacteroidia;Flavobacteriales;Flavobacteriaceae;Maribacter	Bacteria;Bacteroidota;Bacteroidia;Flavobacteriales;Flavobacteriaceae	Flavobacteriaceae	1	1	1	1
	4-670-3Z.fasta	376	1362_1	1362_1	No	95.803	1	high-quality	high-quality	Summer	310.203	0.919492	Grateloupia sp. (R)	Macroalgae	uDG	DG	novel taxa	99.67	0.83	0	33.3886	0.034736	4.00146	52	1058390	716048	76951.1	3543	3520	4.01471	3554.73	52	1	4	1	44	2	1	1	Bacteria;Bacteroidota;Bacteroidia;Flavobacteriales;Flavobacteriaceae;Maribacter	Bacteria;Bacteroidetes;Bacteroidia;Flavobacteriales;Flavobacteriaceae;Maribacter;Maribacter sp. JJ2108 (97.267)	d__Bacteria;p__Bacteroidota;c__Bacteroidia;o__Flavobacteriales;f__Flavobacteriaceae;g__Maribacter_B;s__	Bacteria;Bacteroidota;Bacteroidia;Flavobacteriales;Flavobacteriaceae;Maribacter	Bacteria;Bacteroidota;Bacteroidia;Flavobacteriales;Flavobacteriaceae	Flavobacteriaceae	1	1	1	1
	2-498A.fasta	377	1362_1	1362_2	No	95.779	1	high-quality	high-quality	Winter	333.333	0.918638	Grateloupia sp. (R)	Macroalgae	uDG	DG	novel taxa	99.67	1.31	0	33.3622	0.0293121	3.92047	64	720737	267302	61257.3	3494	3476	3.93345	3505.57	64	1	3	1	46	1	1	1	Bacteria;Bacteroidota;Bacteroidia;Flavobacteriales;Flavobacteriaceae;Maribacter	Bacteria;Bacteroidetes;Bacteroidia;Flavobacteriales;Flavobacteriaceae;Maribacter;Maribacter sp. JJ2108 (97.353)	d__Bacteria;p__Bacteroidota;c__Bacteroidia;o__Flavobacteriales;f__Flavobacteriaceae;g__Maribacter_B;s__	Bacteria;Bacteroidota;Bacteroidia;Flavobacteriales;Flavobacteriaceae;Maribacter	Bacteria;Bacteroidota;Bacteroidia;Flavobacteriales;Flavobacteriaceae	Flavobacteriaceae	1	1	1	1
	515-3Z.fasta	378	1362_1	1362_1	No	95.803	1	high-quality	high-quality	Autumn	259.5	0.919629	Grateloupia sp. (R)	Macroalgae	uDG	DG	novel taxa	99.67	0.83	0	33.3694	0.0357487	4.08411	37	1014406	618864	110381	3587	3571	4.09763	3598.88	37	1	3	1	44	1	1	1	Bacteria;Bacteroidota;Bacteroidia;Flavobacteriales;Flavobacteriaceae;Maribacter	Bacteria;Bacteroidetes;Bacteroidia;Flavobacteriales;Flavobacteriaceae;Maribacter;Maribacter sp. JJ2108 (97.269)	d__Bacteria;p__Bacteroidota;c__Bacteroidia;o__Flavobacteriales;f__Flavobacteriaceae;g__Maribacter_B;s__	Bacteria;Bacteroidota;Bacteroidia;Flavobacteriales;Flavobacteriaceae;Maribacter	Bacteria;Bacteroidota;Bacteroidia;Flavobacteriales;Flavobacteriaceae	Flavobacteriaceae	1	1	1	1
	586.fasta	379	1362_1	1362_1	No	95.775	1	high-quality	high-quality	Autumn	207.138	0.918451	Grateloupia sp. (R)	Macroalgae	uDG	DG	novel taxa	99.67	0.83	0	33.3616	0.037127	4.02904	42	1286803	609014	95929.6	3526	3505	4.04238	3537.67	42	1	3	1	44	1	1	1	Bacteria;Bacteroidota;Bacteroidia;Flavobacteriales;Flavobacteriaceae;Maribacter	Bacteria;Bacteroidetes;Bacteroidia;Flavobacteriales;Flavobacteriaceae;Maribacter;Maribacter sp. JJ2108 (96.62)	d__Bacteria;p__Bacteroidota;c__Bacteroidia;o__Flavobacteriales;f__Flavobacteriaceae;g__Maribacter_B;s__	Bacteria;Bacteroidota;Bacteroidia;Flavobacteriales;Flavobacteriaceae;Maribacter	Bacteria;Bacteroidota;Bacteroidia;Flavobacteriales;Flavobacteriaceae	Flavobacteriaceae	1	1	1	1
	4-460.fasta	380	1363_1	1363_1	No	98.31	1	high-quality	high-quality	Summer	379.348	0.906907	Grateloupia sp. (R)	Macroalgae	uDG	DG	novel taxa	99.67	0.66	0	32.7604	0.0436809	3.89431	72	1352100	794140	54087.6	3462	3433	3.9072	3473.46	72	1	3	1	36	1	1	1	Bacteria;Bacteroidota;Bacteroidia;Flavobacteriales;Flavobacteriaceae;Maribacter	Bacteria;Bacteroidetes;Bacteroidia;Flavobacteriales;Flavobacteriaceae;Maribacter;Maribacter vaceletii (98.31)	d__Bacteria;p__Bacteroidota;c__Bacteroidia;o__Flavobacteriales;f__Flavobacteriaceae;g__Maribacter_B;s__	Bacteria;Bacteroidota;Bacteroidia;Flavobacteriales;Flavobacteriaceae;Maribacter	Bacteria;Bacteroidota;Bacteroidia;Flavobacteriales;Flavobacteriaceae	Flavobacteriaceae	1	1	1	1
	3-726-G.fasta	381	1363_1	1363_1	No	97.914	1	high-quality	high-quality	Spring	325.662	0.903838	Grateloupia sp. (R)	Macroalgae	uDG	DG	novel taxa	99.67	0.66	0	32.7412	0.0308841	3.96198	69	1047684	286815	57420	3608	3584	3.97509	3619.95	69	1	3	1	37	1	1	1	Bacteria;Bacteroidota;Bacteroidia;Flavobacteriales;Flavobacteriaceae;Maribacter	Bacteria;Bacteroidetes;Bacteroidia;Flavobacteriales;Flavobacteriaceae;Maribacter;uncultured Bacteroidetes bacterium (97.766)	d__Bacteria;p__Bacteroidota;c__Bacteroidia;o__Flavobacteriales;f__Flavobacteriaceae;g__Maribacter_B;s__	Bacteria;Bacteroidota;Bacteroidia;Flavobacteriales;Flavobacteriaceae;Maribacter	Bacteria;Bacteroidota;Bacteroidia;Flavobacteriales;Flavobacteriaceae	Flavobacteriaceae	1	1	1	1
	929-3Z.fasta	382	1365_0	1365_0	No	98.874	0	high-quality	high-quality	Autumn	517.882	0.920252	Ulva sp. (L)	Macroalgae	uDG	DG	novel taxa	99.01	0	0	31.0856	0.0566304	3.4554	42	1491790	693621	82271.4	3009	2985	3.48995	3039.09	42	1	4	1	35	2	1	1	Bacteria;Bacteroidota;Bacteroidia;Flavobacteriales;Flavobacteriaceae;Maribacter	Bacteria;Bacteroidetes;Bacteroidia;Flavobacteriales;Flavobacteriaceae;Maribacter;Maribacter forsetii DSM 18668 (98.166)	d__Bacteria;p__Bacteroidota;c__Bacteroidia;o__Flavobacteriales;f__Flavobacteriaceae;g__Maribacter_B;s__	Bacteria;Bacteroidota;Bacteroidia;Flavobacteriales;Flavobacteriaceae;Maribacter	Bacteria;Bacteroidota;Bacteroidia;Flavobacteriales;Flavobacteriaceae	Flavobacteriaceae	1	1	1	1
	R3_Bin_Bin_64.fasta	383	1364_1	1364_2	#N/A	NA	#N/A	medium-quality	medium-quality	Spring	#N/A	0.922585	Grateloupia sp. (R)	Macroalgae	uMAG	MAG	novel taxa	51.19	0.77	33.33	31.684	0.0175026	1.72969	439	12457	3942	3940.08	1920	1576	3.37897	3750.73	439	0	1	0	6	0	0	1	Bacteria;Bacteroidota;Bacteroidia;Flavobacteriales;Flavobacteriaceae;Maribacter	#N/A	d__Bacteria;p__Bacteroidota;c__Bacteroidia;o__Flavobacteriales;f__Flavobacteriaceae;g__Maribacter_B;s__	Bacteria;Bacteroidota;Bacteroidia;Flavobacteriales;Flavobacteriaceae;Maribacter	Bacteria;Bacteroidota;Bacteroidia;Flavobacteriales;Flavobacteriaceae	Flavobacteriaceae	1	1	1	1
	4-441.fasta	384	1364_1	1364_1	No	99.195	0	high-quality	high-quality	Summer	424.829	0.920873	Grateloupia sp. (R)	Macroalgae	uDG	DG	novel taxa	99.67	1.16	0	31.7018	0.0375482	3.9045	35	1055133	341403	111557	3372	3364	3.91743	3383.16	35	1	3	1	35	1	1	1	Bacteria;Bacteroidota;Bacteroidia;Flavobacteriales;Flavobacteriaceae;Maribacter	Bacteria;Bacteroidetes;Bacteroidia;Flavobacteriales;Flavobacteriaceae;Maribacter;Maribacter vaceletii (99.249)	d__Bacteria;p__Bacteroidota;c__Bacteroidia;o__Flavobacteriales;f__Flavobacteriaceae;g__Maribacter_B;s__	Bacteria;Bacteroidota;Bacteroidia;Flavobacteriales;Flavobacteriaceae;Maribacter	Bacteria;Bacteroidota;Bacteroidia;Flavobacteriales;Flavobacteriaceae	Flavobacteriaceae	1	1	1	1
	2-618.fasta	385	1364_2	1364_3	No	99.014	0	high-quality	high-quality	Winter	381.188	0.90791	Grateloupia sp. (R)	Macroalgae	uDG	DG	novel taxa	99.67	0.82	0	31.5395	0.0358199	3.6079	90	510477	400811	40087.8	3210	3196	3.61985	3220.63	90	1	3	1	38	1	1	1	Bacteria;Bacteroidota;Bacteroidia;Flavobacteriales;Flavobacteriaceae;Maribacter	Bacteria;Bacteroidetes;Bacteroidia;Flavobacteriales;Flavobacteriaceae;Maribacter;Maribacter vaceletii (99.014)	d__Bacteria;p__Bacteroidota;c__Bacteroidia;o__Flavobacteriales;f__Flavobacteriaceae;g__Maribacter_B;s__	Bacteria;Bacteroidota;Bacteroidia;Flavobacteriales;Flavobacteriaceae;Maribacter	Bacteria;Bacteroidota;Bacteroidia;Flavobacteriales;Flavobacteriaceae	Flavobacteriaceae	1	1	1	1
	R3_Bin_METABAT__203_sub_1.fasta	386	1361_0	1361_0	#N/A	NA	#N/A	medium-quality	medium-quality	Spring	#N/A	0.906131	Grateloupia sp. (R)	Macroalgae	uMAG	MAG	novel taxa	89.61	2.03	27.27	35.4179	0.0142548	3.2897	279	118336	17849	11791	3120	2904	3.67113	3481.75	279	0	2	0	31	0	0	2	Bacteria;Bacteroidota;Bacteroidia;Flavobacteriales;Flavobacteriaceae;Maribacter	#N/A	d__Bacteria;p__Bacteroidota;c__Bacteroidia;o__Flavobacteriales;f__Flavobacteriaceae;g__Maribacter;s__	Bacteria;Bacteroidota;Bacteroidia;Flavobacteriales;Flavobacteriaceae;Maribacter	Bacteria;Bacteroidota;Bacteroidia;Flavobacteriales;Flavobacteriaceae	Flavobacteriaceae	1	1	1	1
	2-1157.fasta	387	1344_1	1344_2	No	97.042	1	high-quality	high-quality	Winter	410.958	0.917072	Ulva sp. (L)	Macroalgae	KDG	DG	non-novel taxa	99.32	0.66	0	39.2536	0.0641238	3.78332	38	716977	550123	99561.1	3339	3316	3.80922	3361.86	38	1	3	1	36	1	1	1	Bacteria;Bacteroidota;Bacteroidia;Flavobacteriales;Flavobacteriaceae;Maribacter	Bacteria;Bacteroidetes;Bacteroidia;Flavobacteriales;Flavobacteriaceae;Maribacter;uncultured bacterium (99.718)	d__Bacteria;p__Bacteroidota;c__Bacteroidia;o__Flavobacteriales;f__Flavobacteriaceae;g__Maribacter;s__Maribacter sp002742365	Bacteria;Bacteroidota;Bacteroidia;Flavobacteriales;Flavobacteriaceae;Maribacter	Bacteria;Bacteroidota;Bacteroidia;Flavobacteriales;Flavobacteriaceae	Flavobacteriaceae	1	1	1	1
	2-1007.fasta	388	1344_1	1344_1	No	97.251	1	high-quality	high-quality	Winter	277.849	0.916976	Ulva sp. (L)	Macroalgae	KDG	DG	non-novel taxa	99.32	0.5	0	39.2269	0.0483566	3.9241	40	1018497	518965	98102.5	3433	3405	3.95097	3456.5	40	0	3	1	36	1	1	1	Bacteria;Bacteroidota;Bacteroidia;Flavobacteriales;Flavobacteriaceae;Maribacter	Bacteria;Bacteroidetes;Bacteroidia;Flavobacteriales;Flavobacteriaceae;Maribacter;uncultured bacterium (99.926)	d__Bacteria;p__Bacteroidota;c__Bacteroidia;o__Flavobacteriales;f__Flavobacteriaceae;g__Maribacter;s__Maribacter sp002742365	Bacteria;Bacteroidota;Bacteroidia;Flavobacteriales;Flavobacteriaceae;Maribacter	Bacteria;Bacteroidota;Bacteroidia;Flavobacteriales;Flavobacteriaceae	Flavobacteriaceae	1	1	1	1
	1164-3Z.fasta	389	1344_1	1344_1	No	97.141	1	high-quality	high-quality	Autumn	357.75	0.917031	Ulva sp. (L)	Macroalgae	KDG	DG	non-novel taxa	99.32	0.5	0	39.2238	0.0479447	3.92342	44	1018534	518965	89168.7	3440	3408	3.95028	3463.55	44	0	3	1	36	1	1	1	Bacteria;Bacteroidota;Bacteroidia;Flavobacteriales;Flavobacteriaceae;Maribacter	Bacteria;Bacteroidetes;Bacteroidia;Flavobacteriales;Flavobacteriaceae;Maribacter;uncultured bacterium (99.854)	d__Bacteria;p__Bacteroidota;c__Bacteroidia;o__Flavobacteriales;f__Flavobacteriaceae;g__Maribacter;s__Maribacter sp002742365	Bacteria;Bacteroidota;Bacteroidia;Flavobacteriales;Flavobacteriaceae;Maribacter	Bacteria;Bacteroidota;Bacteroidia;Flavobacteriales;Flavobacteriaceae	Flavobacteriaceae	1	1	1	1
	4-2109-3Z.fasta	390	1347_0	1347_0	No	89.47	2	high-quality	high-quality	Summer	460.563	0.909468	Saccharina sp. (B)	Macroalgae	uDG	DG	novel taxa	99.67	0	0	35.8765	0.055488	4.30575	63	434313	386565	68345.2	3724	3702	4.32001	3736.33	63	0	3	1	37	1	1	1	Bacteria;Bacteroidota;Bacteroidia;Flavobacteriales;Flavobacteriaceae;Maribacter	Bacteria;Bacteroidetes;Bacteroidia;Flavobacteriales;Flavobacteriaceae;Maribacter;uncultured bacterium (90.806)	d__Bacteria;p__Bacteroidota;c__Bacteroidia;o__Flavobacteriales;f__Flavobacteriaceae;g__Maribacter;s__	Bacteria;Bacteroidota;Bacteroidia;Flavobacteriales;Flavobacteriaceae;Maribacter	Bacteria;Bacteroidota;Bacteroidia;Flavobacteriales;Flavobacteriaceae	Flavobacteriaceae	1	1	1	1
	3-2157-J.fasta	391	1345_1	1345_2	No	99.927	0	high-quality	high-quality	Spring	248.271	0.914171	Saccharina sp. (B)	Macroalgae	KDG	DG	non-novel taxa	99.67	1.03	0	34.3929	0.0501494	4.66706	16	2574161	2574161	291691	4000	4002	4.68251	4013.24	16	0	3	1	36	1	1	1	Bacteria;Bacteroidota;Bacteroidia;Flavobacteriales;Flavobacteriaceae;Maribacter	Bacteria;Bacteroidetes;Bacteroidia;Flavobacteriales;Flavobacteriaceae;Maribacter;Maribacter sp. Pi 3-75 (100)	d__Bacteria;p__Bacteroidota;c__Bacteroidia;o__Flavobacteriales;f__Flavobacteriaceae;g__Maribacter;s__Maribacter stanieri	Bacteria;Bacteroidota;Bacteroidia;Flavobacteriales;Flavobacteriaceae;Maribacter	Bacteria;Bacteroidota;Bacteroidia;Flavobacteriales;Flavobacteriaceae	Flavobacteriaceae	1	1	1	1
	3-1165.fasta	392	1345_1	1345_1	No	99.928	0	medium-quality	high-quality	Spring	391.837	0.916115	Ulva sp. (L)	Macroalgae	KDG	DG	non-novel taxa	99.67	0.33	0	34.3216	0.00596333	4.46329	15	1214677	833658	297552	3861	3863	4.47806	3873.78	15	0	2	1	36	0	1	1	Bacteria;Bacteroidota;Bacteroidia;Flavobacteriales;Flavobacteriaceae;Maribacter	Bacteria;Bacteroidetes;Bacteroidia;Flavobacteriales;Flavobacteriaceae;Maribacter;Maribacter sp. Pi 3-75 (100)	d__Bacteria;p__Bacteroidota;c__Bacteroidia;o__Flavobacteriales;f__Flavobacteriaceae;g__Maribacter;s__Maribacter stanieri	Bacteria;Bacteroidota;Bacteroidia;Flavobacteriales;Flavobacteriaceae;Maribacter	Bacteria;Bacteroidota;Bacteroidia;Flavobacteriales;Flavobacteriaceae	Flavobacteriaceae	1	1	1	1
	2B2-74-3Z.fasta	393	1346_2	1346_4	No	98.959	0	high-quality	high-quality	Winter	205.656	0.908403	Saccharina sp. (B)	Macroalgae	uDG	DG	novel taxa	99.67	0	0	34.6098	0.0484822	4.24713	42	775383	604742	101122	3738	3722	4.26119	3750.38	42	0	3	1	37	1	1	1	Bacteria;Bacteroidota;Bacteroidia;Flavobacteriales;Flavobacteriaceae;Maribacter	Bacteria;Bacteroidetes;Bacteroidia;Flavobacteriales;Flavobacteriaceae;Maribacter;Maribacter sp. STAB503 (99.635)	d__Bacteria;p__Bacteroidota;c__Bacteroidia;o__Flavobacteriales;f__Flavobacteriaceae;g__Maribacter;s__	Bacteria;Bacteroidota;Bacteroidia;Flavobacteriales;Flavobacteriaceae;Maribacter	Bacteria;Bacteroidota;Bacteroidia;Flavobacteriales;Flavobacteriaceae	Flavobacteriaceae	1	1	1	1
	2-695-G.fasta	394	1346_2	1346_3	No	99.177	0	high-quality	high-quality	Winter	253.473	0.909191	Grateloupia sp. (R)	Macroalgae	uDG	DG	novel taxa	99.67	0.5	0	34.6457	0.0422752	4.46017	37	1661297	1430218	120545	3873	3847	4.47494	3885.82	37	0	3	1	36	1	1	1	Bacteria;Bacteroidota;Bacteroidia;Flavobacteriales;Flavobacteriaceae;Maribacter	Bacteria;Bacteroidetes;Bacteroidia;Flavobacteriales;Flavobacteriaceae;Maribacter;Maribacter sp. STAB503 (99.853)	d__Bacteria;p__Bacteroidota;c__Bacteroidia;o__Flavobacteriales;f__Flavobacteriaceae;g__Maribacter;s__	Bacteria;Bacteroidota;Bacteroidia;Flavobacteriales;Flavobacteriaceae;Maribacter	Bacteria;Bacteroidota;Bacteroidia;Flavobacteriales;Flavobacteriaceae	Flavobacteriaceae	1	1	1	1
	2B2-70-G.fasta	395	1346_1	1346_2	No	99.268	0	high-quality	high-quality	Winter	163.931	0.909823	Saccharina sp. (B)	Macroalgae	KDG	DG	non-novel taxa	99.67	0.92	0	34.5309	0.0521238	4.51005	32	1452513	520442	140939	3894	3887	4.52498	3906.89	32	2	3	1	37	1	1	1	Bacteria;Bacteroidota;Bacteroidia;Flavobacteriales;Flavobacteriaceae;Maribacter	Bacteria;Bacteroidetes;Bacteroidia;Flavobacteriales;Flavobacteriaceae;Maribacter;Maribacter aquivivus (99.56)	d__Bacteria;p__Bacteroidota;c__Bacteroidia;o__Flavobacteriales;f__Flavobacteriaceae;g__Maribacter;s__Maribacter aquivivus	Bacteria;Bacteroidota;Bacteroidia;Flavobacteriales;Flavobacteriaceae;Maribacter	Bacteria;Bacteroidota;Bacteroidia;Flavobacteriales;Flavobacteriaceae	Flavobacteriaceae	1	1	1	1
	H3_Bin_Bin_190_sub_1.fasta	396	1346_1	1346_2	#N/A	NA	#N/A	medium-quality	medium-quality	Spring	#N/A	0.914823	Gelidium sp. (H)	Macroalgae	kMAG	MAG	non-novel taxa	55.32	1.89	50	34.4889	0.0141409	2.45928	398	46256	6984	6179.09	2383	2056	4.44555	4307.66	398	0	0	1	18	0	0	0	Bacteria;Bacteroidota;Bacteroidia;Flavobacteriales;Flavobacteriaceae;Maribacter	#N/A	d__Bacteria;p__Bacteroidota;c__Bacteroidia;o__Flavobacteriales;f__Flavobacteriaceae;g__Maribacter;s__Maribacter aquivivus	Bacteria;Bacteroidota;Bacteroidia;Flavobacteriales;Flavobacteriaceae;Maribacter	Bacteria;Bacteroidota;Bacteroidia;Flavobacteriales;Flavobacteriaceae	Flavobacteriaceae	1	1	1	1
	R3_Bin_Bin_132_sub_1.fasta	397	1346_1	1346_1	#N/A	NA	#N/A	medium-quality	medium-quality	Spring	#N/A	0.915133	Grateloupia sp. (R)	Macroalgae	kMAG	MAG	non-novel taxa	75.04	2.19	60	34.4776	0.0130014	2.92353	391	33642	8831	7477.06	2920	2589	3.89596	3891.26	391	0	0	0	16	0	0	0	Bacteria;Bacteroidota;Bacteroidia;Flavobacteriales;Flavobacteriaceae;Maribacter	#N/A	d__Bacteria;p__Bacteroidota;c__Bacteroidia;o__Flavobacteriales;f__Flavobacteriaceae;g__Maribacter;s__Maribacter aquivivus	Bacteria;Bacteroidota;Bacteroidia;Flavobacteriales;Flavobacteriaceae;Maribacter	Bacteria;Bacteroidota;Bacteroidia;Flavobacteriales;Flavobacteriaceae	Flavobacteriaceae	1	1	1	1
	3-2173-3Z.fasta	398	1346_1	1346_1	No	98.609	1	high-quality	high-quality	Spring	283.674	0.912037	Saccharina sp. (B)	Macroalgae	KDG	DG	non-novel taxa	99.56	0.59	0	34.5074	0.0505848	4.53386	31	2134009	475116	146254	3907	3897	4.5539	3924.27	31	0	3	1	36	1	1	1	Bacteria;Bacteroidota;Bacteroidia;Flavobacteriales;Flavobacteriaceae;Maribacter	Bacteria;Bacteroidota;Bacteroidia;Flavobacteriales;Flavobacteriaceae;Maribacter (98.383)	d__Bacteria;p__Bacteroidota;c__Bacteroidia;o__Flavobacteriales;f__Flavobacteriaceae;g__Maribacter;s__Maribacter aquivivus	Bacteria;Bacteroidota;Bacteroidia;Flavobacteriales;Flavobacteriaceae;Maribacter	Bacteria;Bacteroidota;Bacteroidia;Flavobacteriales;Flavobacteriaceae	Flavobacteriaceae	1	1	1	1
	3-185-3Z.fasta	399	1346_1	1346_1	No	99.56	0	high-quality	high-quality	Spring	255.723	0.912466	Gelidium sp. (H)	Macroalgae	KDG	DG	non-novel taxa	99.67	0.59	0	34.4874	0.0415481	4.52065	25	2121180	501921	180826	3870	3863	4.53562	3882.81	25	1	3	1	37	1	1	1	Bacteria;Bacteroidota;Bacteroidia;Flavobacteriales;Flavobacteriaceae;Maribacter	Bacteria;Bacteroidetes;Bacteroidia;Flavobacteriales;Flavobacteriaceae;Maribacter;Maribacter aquivivus (99.706)	d__Bacteria;p__Bacteroidota;c__Bacteroidia;o__Flavobacteriales;f__Flavobacteriaceae;g__Maribacter;s__Maribacter aquivivus	Bacteria;Bacteroidota;Bacteroidia;Flavobacteriales;Flavobacteriaceae;Maribacter	Bacteria;Bacteroidota;Bacteroidia;Flavobacteriales;Flavobacteriaceae	Flavobacteriaceae	1	1	1	1
	S4_Bin_METABAT__59_1.fasta	400	1267_0	1267_0	#N/A	NA	#N/A	medium-quality	medium-quality	Summer	#N/A	0.952523	Seawater (S)	Seawater	uMAG	MAG	novel taxa	72.15	0.53	50	29.7561	0.0169933	1.52823	70	108398	41899	21831.8	1466	1400	2.11813	2031.88	70	0	1	0	30	0	0	0	Bacteria;Bacteroidota;Bacteroidia;Flavobacteriales;Flavobacteriaceae	#N/A	d__Bacteria;p__Bacteroidota;c__Bacteroidia;o__Flavobacteriales;f__Flavobacteriaceae;g__MAG-121220-bin8;s__	Bacteria;Bacteroidota;Bacteroidia;Flavobacteriales;Flavobacteriaceae	Bacteria;Bacteroidota;Bacteroidia;Flavobacteriales;Flavobacteriaceae	Flavobacteriaceae	1	1	1	1
	S4_Bin_MAXBIN__109_sub_1.fasta	401	1293_0	1293_0	#N/A	NA	#N/A	medium-quality	medium-quality	Summer	#N/A	0.947692	Seawater (S)	Seawater	uMAG	MAG	novel taxa	54.3	3.8	80	41.23	0.0100571	0.933956	66	54239	19300	14150.8	938	873	1.71999	1727.44	66	0	1	0	20	0	0	1	Bacteria;Bacteroidota;Bacteroidia;Flavobacteriales;Flavobacteriaceae	#N/A	d__Bacteria;p__Bacteroidota;c__Bacteroidia;o__Flavobacteriales;f__Flavobacteriaceae;g__UBA724;s__	Bacteria;Bacteroidota;Bacteroidia;Flavobacteriales;Flavobacteriaceae	Bacteria;Bacteroidota;Bacteroidia;Flavobacteriales;Flavobacteriaceae	Flavobacteriaceae	1	1	1	1
	S4_Bin_METABAT__290_1_1.fasta	402	1522_0	1522_0	#N/A	NA	#N/A	medium-quality	medium-quality	Summer	#N/A	0.945752	Seawater (S)	Seawater	uMAG	MAG	novel taxa	58.95	5.06	16.13	39.5426	0.0161578	1.29444	91	65172	21303	14224.6	1220	1138	2.19582	2069.55	91	0	0	1	30	0	0	0	Bacteria;Bacteroidota;Bacteroidia;Flavobacteriales;Flavobacteriaceae	#N/A	d__Bacteria;p__Bacteroidota;c__Bacteroidia;o__Flavobacteriales;f__Flavobacteriaceae;g__UBA7446;s__	Bacteria;Bacteroidota;Bacteroidia;Flavobacteriales;Flavobacteriaceae	Bacteria;Bacteroidota;Bacteroidia;Flavobacteriales;Flavobacteriaceae	Flavobacteriaceae	1	1	1	1
	S4_Bin_METABAT__332_1.fasta	403	1523_0	1523_0	#N/A	NA	#N/A	medium-quality	medium-quality	Summer	#N/A	0.950367	Seawater (S)	Seawater	uMAG	MAG	novel taxa	82.97	1.24	12.5	40.2417	0.0126745	1.62246	19	269735	147367	85392.6	1485	1469	1.95548	1789.8	19	0	1	1	33	0	0	1	Bacteria;Bacteroidota;Bacteroidia;Flavobacteriales;Flavobacteriaceae	#N/A	d__Bacteria;p__Bacteroidota;c__Bacteroidia;o__Flavobacteriales;f__Flavobacteriaceae;g__UBA7446;s__	Bacteria;Bacteroidota;Bacteroidia;Flavobacteriales;Flavobacteriaceae	Bacteria;Bacteroidota;Bacteroidia;Flavobacteriales;Flavobacteriaceae	Flavobacteriaceae	1	1	1	1
	S4_Bin_METABAT__183_1.fasta	404	1289_0	1289_0	#N/A	NA	#N/A	medium-quality	medium-quality	Summer	#N/A	0.939187	Seawater (S)	Seawater	uMAG	MAG	novel taxa	86.81	0.21	50	38.9228	0.0121113	1.69688	43	143810	61474	39462.3	1662	1614	1.9547	1914.53	43	0	0	0	30	0	0	0	Bacteria;Bacteroidota;Bacteroidia;Flavobacteriales;Flavobacteriaceae	#N/A	d__Bacteria;p__Bacteroidota;c__Bacteroidia;o__Flavobacteriales;f__Flavobacteriaceae;g__UBA7428;s__	Bacteria;Bacteroidota;Bacteroidia;Flavobacteriales;Flavobacteriaceae	Bacteria;Bacteroidota;Bacteroidia;Flavobacteriales;Flavobacteriaceae	Flavobacteriaceae	1	1	1	1
	S2_Bin_METABAT__283_1.fasta	405	1392_1	1392_1	#N/A	NA	#N/A	medium-quality	medium-quality	Winter	#N/A	0.946878	Seawater (S)	Seawater	uMAG	MAG	novel taxa	77.12	1	85.71	36.2045	0.0142216	1.48126	213	37059	8759	6954.28	1553	1342	1.92072	2013.74	213	0	1	0	20	0	0	1	Bacteria;Bacteroidota;Bacteroidia;Flavobacteriales;Flavobacteriaceae	#N/A	d__Bacteria;p__Bacteroidota;c__Bacteroidia;o__Flavobacteriales;f__Flavobacteriaceae;g__MS024-2A;s__MS024-2A sp009886625	Bacteria;Bacteroidota;Bacteroidia;Flavobacteriales;Flavobacteriaceae	Bacteria;Bacteroidota;Bacteroidia;Flavobacteriales;Flavobacteriaceae	Flavobacteriaceae	1	1	1	1
	S4_Bin_METABAT__140_1.fasta	406	1392_1	1392_1	#N/A	NA	#N/A	medium-quality	medium-quality	Summer	#N/A	0.944033	Seawater (S)	Seawater	uMAG	MAG	novel taxa	88.57	1.84	100	36.1599	0.013869	1.66837	150	46262	15241	11122.5	1701	1562	1.88367	1920.51	150	0	1	1	21	0	0	1	Bacteria;Bacteroidota;Bacteroidia;Flavobacteriales;Flavobacteriaceae	#N/A	d__Bacteria;p__Bacteroidota;c__Bacteroidia;o__Flavobacteriales;f__Flavobacteriaceae;g__MS024-2A;s__MS024-2A sp009886625	Bacteria;Bacteroidota;Bacteroidia;Flavobacteriales;Flavobacteriaceae	Bacteria;Bacteroidota;Bacteroidia;Flavobacteriales;Flavobacteriaceae	Flavobacteriaceae	1	1	1	1
	S4_Bin_METABAT__334_1.fasta	407	1391_0	1391_0	#N/A	NA	#N/A	medium-quality	high-quality	Summer	#N/A	0.937556	Seawater (S)	Seawater	kMAG	MAG	non-novel taxa	97.06	0	0	40.298	0.0104427	1.87261	33	152363	70967	56745.9	1781	1736	1.92934	1834.95	33	0	2	1	29	0	0	2	Bacteria;Bacteroidota;Bacteroidia;Flavobacteriales;Flavobacteriaceae	#N/A	d__Bacteria;p__Bacteroidota;c__Bacteroidia;o__Flavobacteriales;f__Flavobacteriaceae;g__MS024-2A;s__MS024-2A sp002292265	Bacteria;Bacteroidota;Bacteroidia;Flavobacteriales;Flavobacteriaceae	Bacteria;Bacteroidota;Bacteroidia;Flavobacteriales;Flavobacteriaceae	Flavobacteriaceae	1	1	1	1
	S1_Bin_MAXBIN__119_sub_1.fasta	408	868_0	868_0	#N/A	NA	#N/A	medium-quality	high-quality	Autumn	#N/A	0.929695	Seawater (S)	Seawater	uMAG	MAG	novel taxa	92.9	3.08	5.88	38.3942	0.0167501	1.9745	78	150792	87660	25314.1	1898	1839	2.1254	2043.06	78	1	3	1	35	1	0	2	Bacteria;Bacteroidota;Bacteroidia;Flavobacteriales;Flavobacteriaceae	Bacteria;Patescibacteria;Parcubacteria;GW2011-GWA2-46-7 (100)	d__Bacteria;p__Bacteroidota;c__Bacteroidia;o__Flavobacteriales;f__Flavobacteriaceae;g__MS024-2A;s__MS024-2A sp011525195	Bacteria;Bacteroidota;Bacteroidia;Flavobacteriales;Flavobacteriaceae	Bacteria;Bacteroidota;Bacteroidia;Flavobacteriales;Flavobacteriaceae	Flavobacteriaceae	1	1	1	1
	S1_Bin_Bin_185_sub_1_1.fasta	409	1393_1	1393_1	#N/A	NA	#N/A	medium-quality	medium-quality	Autumn	#N/A	0.948867	Seawater (S)	Seawater	uMAG	MAG	novel taxa	68.62	0.18	100	38.3781	0.013431	1.36412	165	31856	10409	8267.41	1401	1247	1.98794	2041.68	165	0	0	0	15	0	0	0	Bacteria;Bacteroidota;Bacteroidia;Flavobacteriales;Flavobacteriaceae	#N/A	d__Bacteria;p__Bacteroidota;c__Bacteroidia;o__Flavobacteriales;f__Flavobacteriaceae;g__MS024-2A;s__MS024-2A sp902546725	Bacteria;Bacteroidota;Bacteroidia;Flavobacteriales;Flavobacteriaceae	Bacteria;Bacteroidota;Bacteroidia;Flavobacteriales;Flavobacteriaceae	Flavobacteriaceae	1	1	1	1
	S4_Bin_METABAT__97_1.fasta	410	1393_1	1393_2	#N/A	NA	#N/A	medium-quality	medium-quality	Summer	#N/A	0.946333	Seawater (S)	Seawater	uMAG	MAG	novel taxa	85.16	2.8	91.67	38.1853	0.0136746	1.73184	134	48225	18291	12924.1	1734	1603	2.03363	2036.17	134	0	2	1	25	0	0	0	Bacteria;Bacteroidota;Bacteroidia;Flavobacteriales;Flavobacteriaceae	#N/A	d__Bacteria;p__Bacteroidota;c__Bacteroidia;o__Flavobacteriales;f__Flavobacteriaceae;g__MS024-2A;s__MS024-2A sp902546725	Bacteria;Bacteroidota;Bacteroidia;Flavobacteriales;Flavobacteriaceae	Bacteria;Bacteroidota;Bacteroidia;Flavobacteriales;Flavobacteriaceae	Flavobacteriaceae	1	1	1	1
	S1_Bin_Bin_243_1.fasta	411	1288_0	1288_0	#N/A	NA	#N/A	medium-quality	medium-quality	Autumn	#N/A	0.942609	Seawater (S)	Seawater	uMAG	MAG	novel taxa	67.98	2.21	66.67	42.2237	0.0182574	1.26273	198	24757	7504	6377.43	1342	1154	1.8575	1974.11	198	0	0	1	14	0	0	0	Bacteria;Bacteroidota;Bacteroidia;Flavobacteriales;Flavobacteriaceae	#N/A	d__Bacteria;p__Bacteroidota;c__Bacteroidia;o__Flavobacteriales;f__Flavobacteriaceae;g__UBA11891;s__	Bacteria;Bacteroidota;Bacteroidia;Flavobacteriales;Flavobacteriaceae	Bacteria;Bacteroidota;Bacteroidia;Flavobacteriales;Flavobacteriaceae	Flavobacteriaceae	1	1	1	1
	S3_Bin_METABAT__192_1.fasta	412	1479_0	1479_0	#N/A	NA	#N/A	medium-quality	high-quality	Spring	#N/A	0.936567	Seawater (S)	Seawater	uMAG	MAG	novel taxa	97.06	1.47	0	36.6397	0.00967094	2.10869	46	157872	81856	45841	1910	1850	2.17256	1967.85	46	0	1	1	37	0	0	1	Bacteria;Bacteroidota;Bacteroidia;Flavobacteriales;Flavobacteriaceae	#N/A	d__Bacteria;p__Bacteroidota;c__Bacteroidia;o__Flavobacteriales;f__Flavobacteriaceae;g__;s__	Bacteria;Bacteroidota;Bacteroidia;Flavobacteriales;Flavobacteriaceae	Bacteria;Bacteroidota;Bacteroidia;Flavobacteriales;Flavobacteriaceae	Flavobacteriaceae	1	1	1	1
	S4_Bin_METABAT__53_1.fasta	413	1524_0	1524_0	#N/A	NA	#N/A	medium-quality	medium-quality	Summer	#N/A	0.942292	Seawater (S)	Seawater	kMAG	MAG	non-novel taxa	87.94	0.5	0	40.3761	0.00808243	1.82146	37	185523	79282	49228.8	1715	1657	2.07126	1950.19	37	0	2	0	31	0	0	0	Bacteria;Proteobacteria;Alphaproteobacteria;Puniceispirillales;SAR116	#N/A	d__Bacteria;p__Bacteroidota;c__Bacteroidia;o__Flavobacteriales;f__Flavobacteriaceae;g__UBA8316;s__UBA8316 sp003538555	Bacteria;Bacteroidota;Bacteroidia;Flavobacteriales;Flavobacteriaceae	Bacteria;Bacteroidota;Bacteroidia;Flavobacteriales;Flavobacteriaceae	Flavobacteriaceae	1	1	1	1
	S4_Bin_Bin_213_1.fasta	414	1478_0	1478_0	#N/A	NA	#N/A	medium-quality	medium-quality	Summer	#N/A	0.939577	Seawater (S)	Seawater	uMAG	MAG	novel taxa	79.09	2.12	15.38	38.9618	0.019743	1.85103	236	39875	9582	7843.33	1802	1614	2.34041	2278.42	236	0	0	0	23	0	0	0	Bacteria;Bacteroidota;Bacteroidia;Flavobacteriales;Flavobacteriaceae	#N/A	d__Bacteria;p__Bacteroidota;c__Bacteroidia;o__Flavobacteriales;f__Flavobacteriaceae;g__UBA8316;s__	Bacteria;Bacteroidota;Bacteroidia;Flavobacteriales;Flavobacteriaceae	Bacteria;Bacteroidota;Bacteroidia;Flavobacteriales;Flavobacteriaceae	Flavobacteriaceae	1	1	1	1
	S4_Bin_Bin_115_sub_1.fasta	415	1476_0	1476_0	#N/A	NA	#N/A	medium-quality	high-quality	Summer	#N/A	0.929535	Seawater (S)	Seawater	uMAG	MAG	novel taxa	90.98	1.27	42.86	40.4266	0.0234539	2.14538	72	153290	49863	29796.9	1978	1907	2.35808	2174.1	72	1	1	1	30	0	0	1	Bacteria;Bacteroidota;Bacteroidia;Flavobacteriales;Flavobacteriaceae	#N/A	d__Bacteria;p__Bacteroidota;c__Bacteroidia;o__Flavobacteriales;f__Flavobacteriaceae;g__UBA8316;s__	Bacteria;Bacteroidota;Bacteroidia;Flavobacteriales;Flavobacteriaceae	Bacteria;Bacteroidota;Bacteroidia;Flavobacteriales;Flavobacteriaceae	Flavobacteriaceae	1	1	1	1
	S4_Bin_METABAT__299_1.fasta	416	1477_0	1477_0	#N/A	NA	#N/A	medium-quality	high-quality	Summer	#N/A	0.932393	Seawater (S)	Seawater	uMAG	MAG	novel taxa	90.95	0.95	100	39.7385	0.0162392	1.89727	61	108684	46933	31102.8	1735	1668	2.08606	1907.64	61	0	1	1	27	0	0	1	Bacteria;Proteobacteria;Alphaproteobacteria;Puniceispirillales;SAR116	#N/A	d__Bacteria;p__Bacteroidota;c__Bacteroidia;o__Flavobacteriales;f__Flavobacteriaceae;g__UBA8316;s__UBA8316 sp009936675	Bacteria;Bacteroidota;Bacteroidia;Flavobacteriales;Flavobacteriaceae	Bacteria;Bacteroidota;Bacteroidia;Flavobacteriales;Flavobacteriaceae	Flavobacteriaceae	1	1	1	1
	H1_Bin_MAXBIN__060_1.fasta	417	1329_0	1329_0	#N/A	NA	#N/A	medium-quality	high-quality	Autumn	#N/A	0.885207	Gelidium sp. (H)	Macroalgae	kMAG	MAG	non-novel taxa	100	0.74	0	36.7179	0.0105037	4.17763	79	270651	103268	52881.4	3804	3797	4.17763	3804	79	0	2	1	48	0	0	2	Bacteria;Bacteroidota;Bacteroidia;Flavobacteriales;Weeksellaceae;Chryseobacterium	#N/A	d__Bacteria;p__Bacteroidota;c__Bacteroidia;o__Flavobacteriales;f__Weeksellaceae;g__Chryseobacterium;s__Chryseobacterium shandongense	Bacteria;Bacteroidota;Bacteroidia;Flavobacteriales;Weeksellaceae;Chryseobacterium	Bacteria;Bacteroidota;Bacteroidia;Flavobacteriales;Weeksellaceae	#N/A	#N/A	#N/A	#N/A	#N/A
	S1_Bin_MAXBIN__059_sub_1.fasta	418	1297_0	1297_0	#N/A	NA	#N/A	medium-quality	medium-quality	Autumn	#N/A	0.938493	Seawater (S)	Seawater	uMAG	MAG	novel taxa	74.32	4.72	6.25	47.8851	0.0206755	2.25866	283	79632	11208	7981.13	2347	2110	3.0391	3157.97	283	0	3	1	27	2	0	1	Bacteria;Bacteroidota;Bacteroidia;Flavobacteriales;Schleiferiaceae	Bacteria;Cyanobacteria;Cyanobacteriia;Chloroplast (93.128)	d__Bacteria;p__Bacteroidota;c__Bacteroidia;o__Flavobacteriales;f__Schleiferiaceae;g__UBA10364;s__	Bacteria;Bacteroidota;Bacteroidia;Flavobacteriales;Schleiferiaceae	Bacteria;Bacteroidota;Bacteroidia;Flavobacteriales;Schleiferiaceae	#N/A	#N/A	#N/A	#N/A	#N/A
	S2_Bin_Bin_43_sub_1.fasta	419	1296_1	1296_1	#N/A	NA	#N/A	medium-quality	high-quality	Winter	#N/A	0.957028	Seawater (S)	Seawater	kMAG	MAG	non-novel taxa	92.47	0.72	50	45.2268	0.0180633	1.68007	162	56322	14273	10370.8	1632	1475	1.81688	1764.9	162	0	2	1	22	1	0	1	Bacteria;Bacteroidota;Bacteroidia;Flavobacteriales;Cryomorphaceae	Bacteria;Bacteroidota;Bacteroidia;Flavobacteriales;Cryomorphaceae (99.714)	d__Bacteria;p__Bacteroidota;c__Bacteroidia;o__Flavobacteriales;f__Schleiferiaceae;g__UBA10364;s__UBA10364 sp003045825	Bacteria;Bacteroidota;Bacteroidia;Flavobacteriales;Cryomorphaceae	Bacteria;Bacteroidota;Bacteroidia;Flavobacteriales;Cryomorphaceae	Cryomorphaceae	0	0	0	0
	S4_Bin_Bin_181_1.fasta	420	1296_1	1296_1	#N/A	NA	#N/A	medium-quality	medium-quality	Summer	#N/A	0.957864	Seawater (S)	Seawater	kMAG	MAG	non-novel taxa	81.02	2.15	66.67	45.069	0.0176491	1.42115	180	30016	10224	7895.29	1420	1250	1.75408	1752.65	180	0	0	1	11	0	0	0	Bacteria;Bacteroidota;Bacteroidia;Flavobacteriales;Cryomorphaceae	#N/A	d__Bacteria;p__Bacteroidota;c__Bacteroidia;o__Flavobacteriales;f__Schleiferiaceae;g__UBA10364;s__UBA10364 sp003045825	Bacteria;Bacteroidota;Bacteroidia;Flavobacteriales;Schleiferiaceae	Bacteria;Bacteroidota;Bacteroidia;Flavobacteriales;Schleiferiaceae	#N/A	#N/A	#N/A	#N/A	#N/A
	S3_Bin_Bin_80_1.fasta	421	1296_1	1296_2	#N/A	NA	#N/A	medium-quality	medium-quality	Spring	#N/A	0.961829	Seawater (S)	Seawater	kMAG	MAG	non-novel taxa	68.97	0	0	45.3537	0.0184689	1.30212	173	31103	10451	7526.72	1318	1143	1.88795	1910.98	173	0	0	0	15	0	0	0	Bacteria;Bacteroidota;Bacteroidia;Flavobacteriales;Cryomorphaceae	#N/A	d__Bacteria;p__Bacteroidota;c__Bacteroidia;o__Flavobacteriales;f__Schleiferiaceae;g__UBA10364;s__UBA10364 sp003045825	Bacteria;Bacteroidota;Bacteroidia;Flavobacteriales;Schleiferiaceae	Bacteria;Bacteroidota;Bacteroidia;Flavobacteriales;Schleiferiaceae	#N/A	#N/A	#N/A	#N/A	#N/A
	N1_Bin_METABAT__3_sub_1.fasta	422	65_0	65_0	#N/A	NA	#N/A	medium-quality	medium-quality	Autumn	#N/A	0.923901	Sediment (N)	Sediment	uMAG	MAG	novel taxa	63.89	2.69	40	43.322	0.0165562	1.44731	123	61039	17172	11766.8	1382	1272	2.26532	2163.09	123	1	1	1	20	0	0	1	Bacteria;Bacteroidota;Bacteroidia;Flavobacteriales;Schleiferiaceae	#N/A	d__Bacteria;p__Bacteroidota;c__Bacteroidia;o__Flavobacteriales;f__Schleiferiaceae;g__Thermaurantimonas;s__	Bacteria;Bacteroidota;Bacteroidia;Flavobacteriales;Schleiferiaceae	Bacteria;Bacteroidota;Bacteroidia;Flavobacteriales;Schleiferiaceae	#N/A	#N/A	#N/A	#N/A	#N/A
	S3_Bin_METABAT__71_1.fasta	423	1143_0	1143_0	#N/A	NA	#N/A	medium-quality	medium-quality	Spring	#N/A	0.948961	Seawater (S)	Seawater	uMAG	MAG	novel taxa	80.47	0.27	0	36.3696	0.0130128	1.56157	88	76641	26122	17745.1	1418	1337	1.94056	1762.15	88	0	0	1	32	0	0	0	Bacteria;Bacteroidota;Bacteroidia;Flavobacteriales;Schleiferiaceae	#N/A	d__Bacteria;p__Bacteroidota;c__Bacteroidia;o__Flavobacteriales;f__Schleiferiaceae;g__TMED14;s__	Bacteria;Bacteroidota;Bacteroidia;Flavobacteriales;Schleiferiaceae	Bacteria;Bacteroidota;Bacteroidia;Flavobacteriales;Schleiferiaceae	#N/A	#N/A	#N/A	#N/A	#N/A
	S3_Bin_MAXBIN__200_1.fasta	424	1532_1	1532_1	#N/A	NA	#N/A	high-quality	high-quality	Spring	#N/A	0.953618	Seawater (S)	Seawater	kMAG	MAG	non-novel taxa	96.24	0	0	49.3295	0.0168507	1.55716	27	321261	117792	57672.4	1431	1409	1.61799	1486.91	27	0	3	1	31	1	1	1	Bacteria;Bacteroidota;Bacteroidia;Flavobacteriales;Cryomorphaceae	Bacteria;Bacteroidota;Bacteroidia;Flavobacteriales;Cryomorphaceae (99.798)	d__Bacteria;p__Bacteroidota;c__Bacteroidia;o__Flavobacteriales;f__Schleiferiaceae;g__UBA3442;s__UBA3442 sp002378565	Bacteria;Bacteroidota;Bacteroidia;Flavobacteriales;Cryomorphaceae	Bacteria;Bacteroidota;Bacteroidia;Flavobacteriales;Cryomorphaceae	Cryomorphaceae	0	0	0	0
	S2_Bin_MAXBIN__198_1.fasta	425	1532_1	1532_1	#N/A	NA	#N/A	medium-quality	medium-quality	Winter	#N/A	0.952021	Seawater (S)	Seawater	kMAG	MAG	non-novel taxa	86.56	0	0	49.1305	0.0199891	1.50482	23	321290	134176	65427	1375	1357	1.73847	1588.49	23	0	3	1	32	1	1	1	Bacteria;Bacteroidota;Bacteroidia;Flavobacteriales;Cryomorphaceae	Bacteria;Bacteroidota;Bacteroidia;Flavobacteriales;Cryomorphaceae (99.858)	d__Bacteria;p__Bacteroidota;c__Bacteroidia;o__Flavobacteriales;f__Schleiferiaceae;g__UBA3442;s__UBA3442 sp002378565	Bacteria;Bacteroidota;Bacteroidia;Flavobacteriales;Cryomorphaceae	Bacteria;Bacteroidota;Bacteroidia;Flavobacteriales;Cryomorphaceae	Cryomorphaceae	0	0	0	0
	S4_Bin_METABAT__315_sub_1.fasta	426	1308_0	1308_0	#N/A	NA	#N/A	medium-quality	medium-quality	Summer	#N/A	0.951867	Seawater (S)	Seawater	uMAG	MAG	novel taxa	84.61	1.34	40	35.409	0.0154058	1.6332	47	204845	90207	34749	1484	1432	1.93027	1753.93	47	0	0	1	39	0	0	0	Bacteria;Bacteroidota;Bacteroidia;Flavobacteriales	#N/A	d__Bacteria;p__Bacteroidota;c__Bacteroidia;o__Flavobacteriales;f__UBA7312;g__UBA8444;s__	Bacteria;Bacteroidota;Bacteroidia;Flavobacteriales	Bacteria;Bacteroidota;Bacteroidia;Flavobacteriales;	#N/A	#N/A	#N/A	#N/A	#N/A
	S4_Bin_METABAT__300_1.fasta	427	1176_1	1176_1	#N/A	NA	#N/A	medium-quality	medium-quality	Summer	#N/A	0.963429	Seawater (S)	Seawater	uMAG	MAG	novel taxa	67.46	1.08	100	29.4082	0.0151092	1.13287	140	35364	10171	8091.91	1120	1010	1.67932	1660.24	140	0	0	0	17	0	0	0	Bacteria;Bacteroidota;Bacteroidia;Flavobacteriales	#N/A	d__Bacteria;p__Bacteroidota;c__Bacteroidia;o__Flavobacteriales;f__BACL11;g__GCA-002715885;s__	Bacteria;Bacteroidota;Bacteroidia;Flavobacteriales	Bacteria;Bacteroidota;Bacteroidia;Flavobacteriales;	#N/A	#N/A	#N/A	#N/A	#N/A
	S3_Bin_METABAT__53_1.fasta	428	1176_1	1176_1	#N/A	NA	#N/A	medium-quality	medium-quality	Spring	#N/A	0.9601	Seawater (S)	Seawater	uMAG	MAG	novel taxa	61.02	0	0	29.062	0.0117917	0.98298	72	73640	19454	13652.5	946	896	1.61091	1550.31	72	0	1	0	21	0	0	1	Bacteria;Bacteroidota;Bacteroidia;Flavobacteriales	#N/A	d__Bacteria;p__Bacteroidota;c__Bacteroidia;o__Flavobacteriales;f__BACL11;g__GCA-002715885;s__	Bacteria;Bacteroidota;Bacteroidia;Flavobacteriales	Bacteria;Bacteroidota;Bacteroidia;Flavobacteriales;	#N/A	#N/A	#N/A	#N/A	#N/A
	S2_Bin_Bin_153_sub_1.fasta	429	1253_0	1253_0	#N/A	NA	#N/A	medium-quality	medium-quality	Winter	#N/A	0.960918	Seawater (S)	Seawater	uMAG	MAG	novel taxa	83.53	1.08	50	32.0719	0.015571	1.33289	167	41205	10122	7981.38	1363	1225	1.5957	1631.75	167	0	0	0	21	0	0	0	Bacteria;Bacteroidota;Bacteroidia;Flavobacteriales	#N/A	d__Bacteria;p__Bacteroidota;c__Bacteroidia;o__Flavobacteriales;f__BACL11;g__;s__	Bacteria;Bacteroidota;Bacteroidia;Flavobacteriales	Bacteria;Bacteroidota;Bacteroidia;Flavobacteriales;	#N/A	#N/A	#N/A	#N/A	#N/A
	S2_Bin_Bin_285_1.fasta	430	1254_0	1254_0	#N/A	NA	#N/A	medium-quality	medium-quality	Winter	#N/A	0.959815	Seawater (S)	Seawater	uMAG	MAG	novel taxa	82.8	1.08	0	29.8977	0.0205425	1.82281	247	55598	8534	7379.8	1918	1699	2.20146	2316.43	247	0	0	0	26	0	0	0	Bacteria;Bacteroidota;Bacteroidia;Flavobacteriales	#N/A	d__Bacteria;p__Bacteroidota;c__Bacteroidia;o__Flavobacteriales;f__BACL11;g__GCA-2683775;s__	Bacteria;Bacteroidota;Bacteroidia;Flavobacteriales	Bacteria;Bacteroidota;Bacteroidia;Flavobacteriales;	#N/A	#N/A	#N/A	#N/A	#N/A
	S3_Bin_METABAT__206_1.fasta	431	1585_0	1585_0	#N/A	NA	#N/A	medium-quality	medium-quality	Spring	#N/A	0.933066	Seawater (S)	Seawater	uMAG	MAG	novel taxa	85.74	1.9	20	39.8404	0.0129042	2.40834	241	68076	13150	9993.1	2444	2129	2.80888	2850.48	241	0	0	1	34	0	0	0	Bacteria;Bacteroidota;Bacteroidia;Flavobacteriales;Cryomorphaceae	#N/A	d__Bacteria;p__Bacteroidota;c__Bacteroidia;o__Flavobacteriales;f__Salibacteraceae;g__SHAN690;s__	Bacteria;Bacteroidota;Bacteroidia;Flavobacteriales;Salibacteraceae	Bacteria;Bacteroidota;Bacteroidia;Flavobacteriales;Salibacteraceae	#N/A	#N/A	#N/A	#N/A	#N/A
	S1_Bin_METABAT__320_1.fasta	432	1307_0	1307_0	#N/A	NA	#N/A	medium-quality	medium-quality	Autumn	#N/A	0.945355	Seawater (S)	Seawater	kMAG	MAG	non-novel taxa	87.37	0.81	100	41.2169	0.0142362	2.45153	251	51917	13426	9767.04	2284	2057	2.80591	2614.17	251	0	0	1	24	0	0	0	Bacteria;Bacteroidota;Bacteroidia;Flavobacteriales	#N/A	d__Bacteria;p__Bacteroidota;c__Bacteroidia;o__Flavobacteriales;f__UBA10066;g__UBA10066;s__UBA10066 sp003448535	Bacteria;Bacteroidota;Bacteroidia;Flavobacteriales	Bacteria;Bacteroidota;Bacteroidia;Flavobacteriales;	#N/A	#N/A	#N/A	#N/A	#N/A
	L1_Bin_METABAT__124_sub_1.fasta	433	1453_0	1453_0	#N/A	NA	#N/A	medium-quality	medium-quality	Autumn	#N/A	0.932469	Ulva sp. (L)	Macroalgae	uMAG	MAG	novel taxa	59.84	0	0	31.8202	0.0137886	1.89352	381	19150	5273	4969.86	1977	1664	3.1643	3303.81	381	0	0	1	12	0	0	0	Bacteria;Bacteroidota;Bacteroidia;Flavobacteriales	#N/A	d__Bacteria;p__Bacteroidota;c__Bacteroidia;o__Flavobacteriales;f__UBA10066;g__;s__	Bacteria;Bacteroidota;Bacteroidia;Flavobacteriales	Bacteria;Bacteroidota;Bacteroidia;Flavobacteriales;	#N/A	#N/A	#N/A	#N/A	#N/A
	S3_Bin_Bin_128_sub_1.fasta	434	1470_1	1470_1	#N/A	NA	#N/A	medium-quality	medium-quality	Spring	#N/A	0.949885	Seawater (S)	Seawater	uMAG	MAG	novel taxa	73.21	2.96	37.5	30.6646	0.0158183	1.7773	209	49049	11011	8503.82	1749	1589	2.42767	2389.02	209	0	0	0	25	0	0	0	Bacteria;Bacteroidota;Bacteroidia;Flavobacteriales	#N/A	d__Bacteria;p__Bacteroidota;c__Bacteroidia;o__Flavobacteriales;f__UBA10066;g__MED-G20;s__	Bacteria;Bacteroidota;Bacteroidia;Flavobacteriales	Bacteria;Bacteroidota;Bacteroidia;Flavobacteriales;	#N/A	#N/A	#N/A	#N/A	#N/A
	S4_Bin_METABAT__314_1.fasta	435	1470_2	1470_2	#N/A	NA	#N/A	medium-quality	medium-quality	Summer	#N/A	0.949553	Seawater (S)	Seawater	uMAG	MAG	novel taxa	78.76	0	0	30.5931	0.00862525	1.71237	32	162055	81133	53511.5	1558	1527	2.17416	1978.16	32	0	1	1	27	0	0	1	Bacteria;Bacteroidota;Bacteroidia;Flavobacteriales	#N/A	d__Bacteria;p__Bacteroidota;c__Bacteroidia;o__Flavobacteriales;f__UBA10066;g__MED-G20;s__	Bacteria;Bacteroidota;Bacteroidia;Flavobacteriales	Bacteria;Bacteroidota;Bacteroidia;Flavobacteriales;	#N/A	#N/A	#N/A	#N/A	#N/A
	S3_Bin_Bin_245_sub_1.fasta	436	1390_0	1390_0	#N/A	NA	#N/A	medium-quality	medium-quality	Spring	#N/A	0.942283	Seawater (S)	Seawater	uMAG	MAG	novel taxa	66.91	3.23	0	36.7895	0.0194075	1.38564	253	20742	6132	5476.85	1463	1231	2.07091	2186.52	253	0	1	0	31	1	0	0	Bacteria;Bacteroidota;Bacteroidia;Flavobacteriales;Flavobacteriaceae	Bacteria;Bacteroidota;Bacteroidia;Flavobacteriales;Crocinitomicaceae;Fluviicola (95.4)	d__Bacteria;p__Bacteroidota;c__Bacteroidia;o__Flavobacteriales;f__Flavobacteriaceae;g__MS024-2A;s__	Bacteria;Bacteroidota;Bacteroidia;Flavobacteriales;Crocinitomicaceae;Fluviicola	Bacteria;Bacteroidota;Bacteroidia;Flavobacteriales;Crocinitomicaceae	Crocinitomicaceae	0	0	0	1
	B3_Bin_METABAT__66_1.fasta	437	1527_0	1527_0	#N/A	NA	#N/A	medium-quality	medium-quality	Spring	#N/A	0.938912	Saccharina sp. (B)	Macroalgae	uMAG	MAG	novel taxa	83.42	2.42	80	32.7066	0.0103078	2.51582	165	81750	27000	15247.4	2304	2188	3.01584	2761.93	165	0	1	0	29	0	0	1	Bacteria;Bacteroidota;Bacteroidia;Flavobacteriales	#N/A	d__Bacteria;p__Bacteroidota;c__Bacteroidia;o__Flavobacteriales;f__UBA10066;g__;s__	Bacteria;Bacteroidota;Bacteroidia;Flavobacteriales	Bacteria;Bacteroidota;Bacteroidia;Flavobacteriales;	#N/A	#N/A	#N/A	#N/A	#N/A
	S3_Bin_METABAT__54_1.fasta	438	1528_0	1528_0	#N/A	NA	#N/A	medium-quality	high-quality	Spring	#N/A	0.928443	Seawater (S)	Seawater	uMAG	MAG	novel taxa	97.17	3.76	0	32.76	0.011984	2.50572	105	106004	44060	23864	2404	2327	2.57869	2474.01	105	0	0	1	32	0	0	0	Bacteria;Bacteroidota;Bacteroidia;Flavobacteriales	#N/A	d__Bacteria;p__Bacteroidota;c__Bacteroidia;o__Flavobacteriales;f__UBA10066;g__;s__	Bacteria;Bacteroidota;Bacteroidia;Flavobacteriales	Bacteria;Bacteroidota;Bacteroidia;Flavobacteriales;	#N/A	#N/A	#N/A	#N/A	#N/A
	S3_Bin_METABAT__234_1.fasta	439	1397_0	1397_0	#N/A	NA	#N/A	medium-quality	high-quality	Spring	#N/A	0.891734	Seawater (S)	Seawater	uMAG	MAG	novel taxa	94.86	0	0	37.0523	0.00684748	3.42323	54	247270	113420	63393.1	3223	3129	3.60872	3397.64	54	0	0	1	27	0	0	0	Bacteria;Bacteroidota;Bacteroidia;Flavobacteriales;Crocinitomicaceae;Crocinitomix	#N/A	d__Bacteria;p__Bacteroidota;c__Bacteroidia;o__Flavobacteriales;f__Crocinitomicaceae;g__Crocinitomix;s__	Bacteria;Bacteroidota;Bacteroidia;Flavobacteriales;Crocinitomicaceae;Crocinitomix	Bacteria;Bacteroidota;Bacteroidia;Flavobacteriales;Crocinitomicaceae	Crocinitomicaceae	0	0	0	1
	4-911.fasta	440	181_0	181_0	No	97.644	1	high-quality	high-quality	Summer	475.248	0.892613	Ulva sp. (L)	Macroalgae	uDG	DG	novel taxa	100	0	0	36.0515	0.0380887	3.34133	46	528012	253340	72637.7	2912	2892	3.34133	2912	46	1	3	1	36	1	1	1	Bacteria;Bacteroidota;Bacteroidia;Flavobacteriales;Crocinitomicaceae;Brumimicrobium	Bacteria;Bacteroidetes;Bacteroidia;Flavobacteriales;Crocinitomicaceae;Brumimicrobium;uncultured bacterium (99.558)	d__Bacteria;p__Bacteroidota;c__Bacteroidia;o__Flavobacteriales;f__Crocinitomicaceae;g__Brumimicrobium;s__	Bacteria;Bacteroidota;Bacteroidia;Flavobacteriales;Crocinitomicaceae;Brumimicrobium	Bacteria;Bacteroidota;Bacteroidia;Flavobacteriales;Crocinitomicaceae	Crocinitomicaceae	0	0	0	1
	S4_Bin_METABAT__196_1.fasta	441	1304_0	1304_0	#N/A	NA	#N/A	medium-quality	high-quality	Summer	#N/A	0.952143	Seawater (S)	Seawater	uMAG	MAG	novel taxa	96.22	0.54	100	36.5599	0.0101216	2.34991	104	86201	37976	22595.3	2148	2045	2.44223	2232.38	104	0	2	1	32	0	0	2	Bacteria;Bacteroidota;Bacteroidia;Flavobacteriales;Crocinitomicaceae	#N/A	d__Bacteria;p__Bacteroidota;c__Bacteroidia;o__Flavobacteriales;f__Crocinitomicaceae;g__UBA952;s__	Bacteria;Bacteroidota;Bacteroidia;Flavobacteriales;Crocinitomicaceae	Bacteria;Bacteroidota;Bacteroidia;Flavobacteriales;Crocinitomicaceae	Crocinitomicaceae	0	0	0	1
	S4_Bin_Bin_246_sub_1.fasta	442	1306_0	1306_0	#N/A	NA	#N/A	medium-quality	medium-quality	Summer	#N/A	0.951503	Seawater (S)	Seawater	uMAG	MAG	novel taxa	67.24	2.59	0	35.8412	0.0170314	1.94234	133	64109	24947	14604.1	1796	1674	2.88867	2671.03	133	0	0	0	24	0	0	0	Bacteria;Bacteroidota;Bacteroidia;Flavobacteriales;Crocinitomicaceae	#N/A	d__Bacteria;p__Bacteroidota;c__Bacteroidia;o__Flavobacteriales;f__Crocinitomicaceae;g__UBA952;s__	Bacteria;Bacteroidota;Bacteroidia;Flavobacteriales;Crocinitomicaceae	Bacteria;Bacteroidota;Bacteroidia;Flavobacteriales;Crocinitomicaceae	Crocinitomicaceae	0	0	0	1
	S3_Bin_METABAT__186_1.fasta	443	1305_0	1305_0	#N/A	NA	#N/A	medium-quality	medium-quality	Spring	#N/A	0.952199	Seawater (S)	Seawater	uMAG	MAG	novel taxa	81.11	1.46	25	35.8943	0.0118973	1.92036	161	57326	17754	11927.7	1816	1660	2.3676	2238.93	161	0	0	0	24	0	0	0	Bacteria;Bacteroidota;Bacteroidia;Flavobacteriales;Crocinitomicaceae	#N/A	d__Bacteria;p__Bacteroidota;c__Bacteroidia;o__Flavobacteriales;f__Crocinitomicaceae;g__UBA952;s__	Bacteria;Bacteroidota;Bacteroidia;Flavobacteriales;Crocinitomicaceae	Bacteria;Bacteroidota;Bacteroidia;Flavobacteriales;Crocinitomicaceae	Crocinitomicaceae	0	0	0	1
	S4_Bin_MAXBIN__251_sub_1.fasta	444	1334_0	1334_0	#N/A	NA	#N/A	medium-quality	medium-quality	Summer	#N/A	0.92608	Seawater (S)	Seawater	uMAG	MAG	novel taxa	68.5	2.59	0	41.8749	0.0112356	3.22961	605	34444	6118	5338.2	3320	2836	4.71476	4846.72	605	0	0	1	20	0	0	0	Bacteria;Bacteroidota;Bacteroidia;Flavobacteriales;Crocinitomicaceae	#N/A	d__Bacteria;p__Bacteroidota;c__Bacteroidia;o__Flavobacteriales;f__Crocinitomicaceae;g__UBA4466;s__	Bacteria;Bacteroidota;Bacteroidia;Flavobacteriales;Crocinitomicaceae	Bacteria;Bacteroidota;Bacteroidia;Flavobacteriales;Crocinitomicaceae	Crocinitomicaceae	0	0	0	1
	S3_Bin_METABAT__144_1.fasta	445	1373_1	1373_1	#N/A	NA	#N/A	medium-quality	medium-quality	Spring	#N/A	0.922966	Seawater (S)	Seawater	kMAG	MAG	non-novel taxa	82.97	0	0	35.0275	0.0102158	2.32672	85	161920	40780	27373.2	2085	2009	2.80429	2512.96	85	0	3	0	24	1	0	2	Bacteria;Bacteroidota;Bacteroidia;Flavobacteriales;Crocinitomicaceae	Bacteria;Bacteroidota;Bacteroidia;Flavobacteriales;Crocinitomicaceae;Fluviicola (99.592)	d__Bacteria;p__Bacteroidota;c__Bacteroidia;o__Flavobacteriales;f__Crocinitomicaceae;g__UBA4466;s__UBA4466 sp002389415	Bacteria;Bacteroidota;Bacteroidia;Flavobacteriales;Crocinitomicaceae;Fluviicola	Bacteria;Bacteroidota;Bacteroidia;Flavobacteriales;Crocinitomicaceae	Crocinitomicaceae	0	0	0	1
	B3_Bin_Bin_29_sub_1.fasta	446	1373_1	1373_1	#N/A	NA	#N/A	medium-quality	medium-quality	Spring	#N/A	0.915965	Saccharina sp. (B)	Macroalgae	uMAG	MAG	novel taxa	56.27	0.54	0	35.4394	0.016594	1.46306	309	18763	4957	4734.83	1497	1262	2.60008	2660.39	309	0	0	0	11	0	0	0	Bacteria;Bacteroidota;Bacteroidia;Flavobacteriales;Crocinitomicaceae	#N/A	d__Bacteria;p__Bacteroidota;c__Bacteroidia;o__Flavobacteriales;f__Crocinitomicaceae;g__UBA4466;s__	Bacteria;Bacteroidota;Bacteroidia;Flavobacteriales;Crocinitomicaceae	Bacteria;Bacteroidota;Bacteroidia;Flavobacteriales;Crocinitomicaceae	Crocinitomicaceae	0	0	0	1
	H2_Bin_METABAT__41_1.fasta	447	1606_0	1606_0	#N/A	NA	#N/A	medium-quality	high-quality	Winter	#N/A	0.859857	Gelidium sp. (H)	Macroalgae	uMAG	MAG	novel taxa	90.05	0	0	45.612	0.0162487	3.02204	211	69029	19118	14322.5	2638	2515	3.35595	2929.48	211	1	1	1	26	0	0	1	Bacteria;Bacteroidota;Bacteroidia;Flavobacteriales	#N/A	d__Bacteria;p__Bacteroidota;c__Bacteroidia;o__Flavobacteriales;f__UBA2798;g__;s__	Bacteria;Bacteroidota;Bacteroidia;Flavobacteriales	Bacteria;Bacteroidota;Bacteroidia;Flavobacteriales;	#N/A	#N/A	#N/A	#N/A	#N/A
	S4_Bin_METABAT__170_1.fasta	448	1291_0	1291_0	#N/A	NA	#N/A	medium-quality	high-quality	Summer	#N/A	0.929334	Seawater (S)	Seawater	uMAG	MAG	novel taxa	98.92	0	0	44.8238	0.0111697	3.16887	99	194188	59371	32008.8	2698	2595	3.20347	2727.46	99	0	1	0	31	0	0	1	Bacteria;Bacteroidota;Bacteroidia;Flavobacteriales	#N/A	d__Bacteria;p__Bacteroidota;c__Bacteroidia;o__Flavobacteriales;f__UA16;g__;s__	Bacteria;Bacteroidota;Bacteroidia;Flavobacteriales	Bacteria;Bacteroidota;Bacteroidia;Flavobacteriales;	#N/A	#N/A	#N/A	#N/A	#N/A
	S4_Bin_Bin_227_1.fasta	449	52_0	52_0	#N/A	NA	#N/A	medium-quality	medium-quality	Summer	#N/A	0.958364	Seawater (S)	Seawater	uMAG	MAG	novel taxa	53.45	0	0	55.0071	0.0153676	1.80544	244	39189	9300	7399.34	1577	1529	3.37781	2950.42	244	0	0	0	20	0	0	0	Bacteria;Bacteroidota;Bacteroidia;Flavobacteriales	#N/A	d__Bacteria;p__Bacteroidota;c__Bacteroidia;o__Flavobacteriales;f__UA16;g__UBA8752;s__	Bacteria;Bacteroidota;Bacteroidia;Flavobacteriales	Bacteria;Bacteroidota;Bacteroidia;Flavobacteriales;	#N/A	#N/A	#N/A	#N/A	#N/A
	S1_Bin_MAXBIN__068_sub.fasta	450	49_0	49_0	#N/A	NA	#N/A	medium-quality	medium-quality	Autumn	#N/A	0.945872	Seawater (S)	Seawater	uMAG	MAG	novel taxa	86.72	3.41	71.43	61.7816	0.0202126	2.62573	375	44718	8833	7001.94	2326	2244	3.02782	2682.2	375	0	1	0	27	0	0	1	Bacteria;Bacteroidota;Bacteroidia;Flavobacteriales	#N/A	d__Bacteria;p__Bacteroidota;c__Bacteroidia;o__Flavobacteriales;f__UA16;g__UBA8752;s__	Bacteria;Bacteroidota;Bacteroidia;Flavobacteriales	Bacteria;Bacteroidota;Bacteroidia;Flavobacteriales;	#N/A	#N/A	#N/A	#N/A	#N/A
	S2_Bin_Bin_160_sub_2.fasta	451	48_1	48_1	#N/A	NA	#N/A	medium-quality	medium-quality	Winter	#N/A	0.953883	Seawater (S)	Seawater	uMAG	MAG	novel taxa	65.52	0	0	59.8309	0.0202637	2.0105	48	202529	64553	41885.5	1565	1572	3.06853	2388.58	48	0	1	0	25	0	0	1	Bacteria;Bacteroidota;Bacteroidia;Flavobacteriales	#N/A	d__Bacteria;p__Bacteroidota;c__Bacteroidia;o__Flavobacteriales;f__UA16;g__UBA8752;s__	Bacteria;Bacteroidota;Bacteroidia;Flavobacteriales	Bacteria;Bacteroidota;Bacteroidia;Flavobacteriales;	#N/A	#N/A	#N/A	#N/A	#N/A
	S3_Bin_Bin_146_1.fasta	452	48_1	48_1	#N/A	NA	#N/A	medium-quality	high-quality	Spring	#N/A	0.95394	Seawater (S)	Seawater	uMAG	MAG	novel taxa	95.7	0	0	59.9626	0.0141252	2.44522	60	257471	67442	40753.7	1958	1952	2.55509	2045.98	60	0	1	0	37	0	0	1	Bacteria;Bacteroidota;Bacteroidia;Flavobacteriales	#N/A	d__Bacteria;p__Bacteroidota;c__Bacteroidia;o__Flavobacteriales;f__UA16;g__UBA8752;s__	Bacteria;Bacteroidota;Bacteroidia;Flavobacteriales	Bacteria;Bacteroidota;Bacteroidia;Flavobacteriales;	#N/A	#N/A	#N/A	#N/A	#N/A
	S3_Bin_MAXBIN__110_sub_1.fasta	453	51_0	51_0	#N/A	NA	#N/A	medium-quality	high-quality	Spring	#N/A	0.956539	Seawater (S)	Seawater	uMAG	MAG	novel taxa	93.28	0.54	100	55.4282	0.0123946	2.39306	66	177363	54663	36258.6	1920	1911	2.56546	2058.32	66	0	0	0	35	0	0	0	Bacteria;Bacteroidota;Bacteroidia;Flavobacteriales	#N/A	d__Bacteria;p__Bacteroidota;c__Bacteroidia;o__Flavobacteriales;f__UA16;g__UBA8752;s__	Bacteria;Bacteroidota;Bacteroidia;Flavobacteriales	Bacteria;Bacteroidota;Bacteroidia;Flavobacteriales;	#N/A	#N/A	#N/A	#N/A	#N/A
	S2_Bin_Bin_160_sub_1.fasta	454	50_1	50_1	#N/A	NA	#N/A	medium-quality	medium-quality	Winter	#N/A	0.952268	Seawater (S)	Seawater	kMAG	MAG	non-novel taxa	50	1.72	0	58.7376	0.0225585	1.65694	323	18780	5391	5129.86	1580	1567	3.31389	3160	323	0	1	0	20	0	0	1	Bacteria;Bacteroidota;Bacteroidia;Flavobacteriales	#N/A	d__Bacteria;p__Bacteroidota;c__Bacteroidia;o__Flavobacteriales;f__UA16;g__UBA8752;s__UBA8752 sp002389295	Bacteria;Bacteroidota;Bacteroidia;Flavobacteriales	Bacteria;Bacteroidota;Bacteroidia;Flavobacteriales;	#N/A	#N/A	#N/A	#N/A	#N/A
	S4_Bin_METABAT__165_1.fasta	455	50_1	50_1	#N/A	NA	#N/A	medium-quality	high-quality	Summer	#N/A	0.95244	Seawater (S)	Seawater	kMAG	MAG	non-novel taxa	92.74	0.11	0	58.8326	0.0167806	2.44579	74	140498	51500	33051.3	1957	1979	2.63726	2110.2	74	0	1	0	36	0	0	1	Bacteria;Bacteroidota;Bacteroidia;Flavobacteriales	#N/A	d__Bacteria;p__Bacteroidota;c__Bacteroidia;o__Flavobacteriales;f__UA16;g__UBA8752;s__UBA8752 sp002389295	Bacteria;Bacteroidota;Bacteroidia;Flavobacteriales	Bacteria;Bacteroidota;Bacteroidia;Flavobacteriales;	#N/A	#N/A	#N/A	#N/A	#N/A
	S3_Bin_Bin_175_sub_1.fasta	456	59_0	59_0	#N/A	NA	#N/A	medium-quality	medium-quality	Spring	#N/A	0.950939	Seawater (S)	Seawater	kMAG	MAG	non-novel taxa	60.34	1.72	0	49.9956	0.0154127	1.46902	307	19774	5027	4785.08	1459	1281	2.43457	2417.96	307	0	1	0	12	0	0	1	Bacteria;Bacteroidota;Bacteroidia;Flavobacteriales	#N/A	d__Bacteria;p__Bacteroidota;c__Bacteroidia;o__Flavobacteriales;f__UA16;g__UA16;s__UA16 sp002390615	Bacteria;Bacteroidota;Bacteroidia;Flavobacteriales	Bacteria;Bacteroidota;Bacteroidia;Flavobacteriales;	#N/A	#N/A	#N/A	#N/A	#N/A
	S4_Bin_Bin_274_sub_1.fasta	457	1286_0	1286_0	#N/A	NA	#N/A	medium-quality	medium-quality	Summer	#N/A	0.959632	Seawater (S)	Seawater	uMAG	MAG	novel taxa	87.63	4.3	10	54.6313	0.0246029	2.15391	59	198736	66854	36507	1826	1807	2.45796	2083.76	59	0	0	0	25	0	0	0	Bacteria;Bacteroidota;Bacteroidia;Flavobacteriales	#N/A	d__Bacteria;p__Bacteroidota;c__Bacteroidia;o__Flavobacteriales;f__UA16;g__UA16;s__	Bacteria;Bacteroidota;Bacteroidia;Flavobacteriales	Bacteria;Bacteroidota;Bacteroidia;Flavobacteriales;	#N/A	#N/A	#N/A	#N/A	#N/A
	S2_Bin_Bin_294_1.fasta	458	1284_0	1284_0	#N/A	NA	#N/A	high-quality	high-quality	Winter	#N/A	0.952045	Seawater (S)	Seawater	kMAG	MAG	non-novel taxa	97.94	0.72	0	50.6995	0.0187609	2.35819	129	97741	25885	18280.6	2047	1967	2.40779	2090.06	129	1	4	0	37	1	2	1	Bacteria;Bacteroidota;Bacteroidia;Flavobacteriales	Bacteria;Bacteroidota;Bacteroidia;Flavobacteriales;NS9 (99.865)	d__Bacteria;p__Bacteroidota;c__Bacteroidia;o__Flavobacteriales;f__UA16;g__UA16;s__UA16 sp002390405	Bacteria;Bacteroidota;Bacteroidia;Flavobacteriales;NS9	Bacteria;Bacteroidota;Bacteroidia;Flavobacteriales;NS9	NS9 marine group	0	0	0	0
	S4_Bin_Bin_102_1.fasta	459	1285_0	1285_0	#N/A	NA	#N/A	medium-quality	high-quality	Summer	#N/A	0.952761	Seawater (S)	Seawater	kMAG	MAG	non-novel taxa	97.85	0	0	50.6899	0.0130498	2.35727	77	198575	43416	30613.9	1976	1919	2.40906	2019.42	77	0	0	0	33	0	0	0	Bacteria;Bacteroidota;Bacteroidia;Flavobacteriales	#N/A	d__Bacteria;p__Bacteroidota;c__Bacteroidia;o__Flavobacteriales;f__UA16;g__UA16;s__UA16 sp002477505	Bacteria;Bacteroidota;Bacteroidia;Flavobacteriales	Bacteria;Bacteroidota;Bacteroidia;Flavobacteriales;	#N/A	#N/A	#N/A	#N/A	#N/A
	S2_Bin_METABAT__338_1.fasta	460	1255_0	1255_0	#N/A	NA	#N/A	medium-quality	high-quality	Winter	#N/A	0.95503	Seawater (S)	Seawater	kMAG	MAG	non-novel taxa	91.56	0	0	40.8632	0.0138713	1.81532	31	303956	92759	58558.6	1590	1563	1.98265	1736.57	31	0	0	0	24	0	0	0	Bacteria;Bacteroidota;Bacteroidia;Flavobacteriales	#N/A	d__Bacteria;p__Bacteroidota;c__Bacteroidia;o__Flavobacteriales;f__UA16;g__UBA974;s__UBA974 sp002292405	Bacteria;Bacteroidota;Bacteroidia;Flavobacteriales	Bacteria;Bacteroidota;Bacteroidia;Flavobacteriales;	#N/A	#N/A	#N/A	#N/A	#N/A
	S4_Bin_METABAT__181_1.fasta	461	57_0	57_0	#N/A	NA	#N/A	medium-quality	high-quality	Summer	#N/A	0.957639	Seawater (S)	Seawater	uMAG	MAG	novel taxa	97.85	0.54	100	56.0744	0.012971	2.06966	56	281816	86313	36958.2	1752	1725	2.11514	1790.5	56	0	1	0	28	0	0	1	Bacteria;Bacteroidota;Bacteroidia;Flavobacteriales	#N/A	d__Bacteria;p__Bacteroidota;c__Bacteroidia;o__Flavobacteriales;f__UA16;g__UBA11663;s__	Bacteria;Bacteroidota;Bacteroidia;Flavobacteriales	Bacteria;Bacteroidota;Bacteroidia;Flavobacteriales;	#N/A	#N/A	#N/A	#N/A	#N/A
	S4_Bin_METABAT__40_sub_1.fasta	462	58_0	58_0	#N/A	NA	#N/A	medium-quality	medium-quality	Summer	#N/A	0.954788	Seawater (S)	Seawater	uMAG	MAG	novel taxa	72.03	9.95	65.22	56.2623	0.0151934	2.15564	137	85893	25296	15734.6	1889	1812	2.99269	2622.52	137	0	0	0	32	0	0	0	Bacteria;Bacteroidota;Bacteroidia;Flavobacteriales	#N/A	d__Bacteria;p__Bacteroidota;c__Bacteroidia;o__Flavobacteriales;f__UA16;g__UBA11663;s__	Bacteria;Bacteroidota;Bacteroidia;Flavobacteriales	Bacteria;Bacteroidota;Bacteroidia;Flavobacteriales;	#N/A	#N/A	#N/A	#N/A	#N/A
	S4_Bin_METABAT__158_1.fasta	463	56_0	56_0	#N/A	NA	#N/A	medium-quality	medium-quality	Summer	#N/A	0.960276	Seawater (S)	Seawater	uMAG	MAG	novel taxa	89.71	1.34	100	60.195	0.0141095	1.93599	53	119390	54022	36528	1676	1650	2.15805	1868.24	53	0	2	0	28	1	0	1	Bacteria;Bacteroidota;Bacteroidia;Flavobacteriales	Bacteria;Bacteroidota;Bacteroidia;Flavobacteriales;NS9 (99.513)	d__Bacteria;p__Bacteroidota;c__Bacteroidia;o__Flavobacteriales;f__UA16;g__UBA11663;s__	Bacteria;Bacteroidota;Bacteroidia;Flavobacteriales;NS9	Bacteria;Bacteroidota;Bacteroidia;Flavobacteriales;NS9	NS9 marine group	0	0	0	0
	N1_Bin_MAXBIN__135_sub_1.fasta	464	1383_0	1383_0	#N/A	NA	#N/A	medium-quality	medium-quality	Autumn	#N/A	0.934268	Sediment (N)	Sediment	uMAG	MAG	novel taxa	89.15	1.59	60	33.34	0.0117343	2.34947	207	52716	15565	11350.1	2187	2027	2.63542	2453.17	207	0	0	1	24	0	0	0	Bacteria;Bacteroidota;Bacteroidia	#N/A	d__Bacteria;p__Bacteroidota;c__Bacteroidia;o__AKYH767;f__JACCXN01;g__;s__	Bacteria;Bacteroidota;Bacteroidia	Bacteria;Bacteroidota;Bacteroidia	#N/A	#N/A	#N/A	#N/A	#N/A
	N1_Bin_METABAT__108_sub_1.fasta	465	64_1	64_1	#N/A	NA	#N/A	medium-quality	medium-quality	Autumn	#N/A	0.894194	Sediment (N)	Sediment	uMAG	MAG	novel taxa	50.67	0	0	38.7988	0.0152979	1.33268	132	39784	14233	10096.1	1170	1122	2.63012	2309.06	132	0	0	0	21	0	0	0	Bacteria;Bacteroidota;Bacteroidia;Flavobacteriales	#N/A	d__Bacteria;p__Bacteroidota;c__Bacteroidia;o__Flavobacteriales;f__CAIKAF01;g__;s__	Bacteria;Bacteroidota;Bacteroidia;Flavobacteriales	Bacteria;Bacteroidota;Bacteroidia;Flavobacteriales;	#N/A	#N/A	#N/A	#N/A	#N/A
	R1_Bin_METABAT__303_1.fasta	466	64_1	64_1	#N/A	NA	#N/A	medium-quality	high-quality	Autumn	#N/A	0.889719	Grateloupia sp. (R)	Macroalgae	uMAG	MAG	novel taxa	90.32	0	0	37.9945	0.0178151	2.40634	287	44065	10641	8384.47	2163	2010	2.66424	2394.82	287	1	0	1	30	0	0	0	Bacteria;Bacteroidota;Bacteroidia;Flavobacteriales	#N/A	d__Bacteria;p__Bacteroidota;c__Bacteroidia;o__Flavobacteriales;f__CAIKAF01;g__;s__	Bacteria;Bacteroidota;Bacteroidia;Flavobacteriales	Bacteria;Bacteroidota;Bacteroidia;Flavobacteriales;	#N/A	#N/A	#N/A	#N/A	#N/A
	R1_Bin_METABAT__22_1.fasta	467	1311_0	1311_0	#N/A	NA	#N/A	medium-quality	medium-quality	Autumn	#N/A	0.917558	Grateloupia sp. (R)	Macroalgae	uMAG	MAG	novel taxa	59.91	1.36	0	42.2068	0.0176134	2.08239	221	42785	12646	9422.6	1860	1675	3.47587	3104.66	221	1	1	0	29	0	0	1	Bacteria;Bacteroidota;Bacteroidia;Bacteroidales	#N/A	d__Bacteria;p__Bacteroidota;c__Bacteroidia;o__Bacteroidales;f__TTA-H9;g__UBA2030;s__	Bacteria;Bacteroidota;Bacteroidia;Bacteroidales	Bacteria;Bacteroidota;Bacteroidia;Bacteroidales;	#N/A	#N/A	#N/A	#N/A	#N/A
	N1_Bin_Bin_175_sub_1.fasta	468	1121_0	1121_0	#N/A	NA	#N/A	medium-quality	medium-quality	Autumn	#N/A	0.927609	Sediment (N)	Sediment	uMAG	MAG	novel taxa	52.49	1.34	66.67	47.0158	0.0207075	1.59622	321	15867	5356	4972.64	1502	1369	3.04099	2861.5	321	0	0	1	25	0	0	0	Bacteria;Bacteroidota;Bacteroidia;Bacteroidales;F082	#N/A	d__Bacteria;p__Bacteroidota;c__Bacteroidia;o__Bacteroidales;f__F082;g__UBA6192;s__	Bacteria;Bacteroidota;Bacteroidia;Bacteroidales;F082	Bacteria;Bacteroidota;Bacteroidia;Bacteroidales;F082	#N/A	#N/A	#N/A	#N/A	#N/A
	N1_Bin_Bin_125_1.fasta	469	1295_1	1295_1	#N/A	NA	#N/A	medium-quality	medium-quality	Autumn	#N/A	0.923266	Sediment (N)	Sediment	uMAG	MAG	novel taxa	84.71	0.9	0	40.3433	0.0151406	2.24141	119	90776	27999	18835.4	1920	1825	2.64598	2266.56	119	0	0	1	34	0	0	0	Bacteria;Bacteroidota;Bacteroidia;Bacteroidales;Salinivirgaceae	#N/A	d__Bacteria;p__Bacteroidota;c__Bacteroidia;o__Bacteroidales;f__Salinivirgaceae;g__JAAYQU01;s__	Bacteria;Bacteroidota;Bacteroidia;Bacteroidales;Salinivirgaceae	Bacteria;Bacteroidota;Bacteroidia;Bacteroidales;Salinivirgaceae	#N/A	#N/A	#N/A	#N/A	#N/A
	R1_Bin_METABAT__308_1.fasta	470	1295_1	1295_1	#N/A	NA	#N/A	medium-quality	medium-quality	Autumn	#N/A	0.920196	Grateloupia sp. (R)	Macroalgae	uMAG	MAG	novel taxa	86.67	0.95	0	40.0113	0.00844216	2.32021	18	401297	169213	128901	1891	1867	2.67706	2181.84	18	1	3	1	35	0	1	2	Bacteria;Bacteroidota;Bacteroidia;Bacteroidales;Salinivirgaceae	#N/A	d__Bacteria;p__Bacteroidota;c__Bacteroidia;o__Bacteroidales;f__Salinivirgaceae;g__JAAYQU01;s__	Bacteria;Bacteroidota;Bacteroidia;Bacteroidales;Salinivirgaceae	Bacteria;Bacteroidota;Bacteroidia;Bacteroidales;Salinivirgaceae	#N/A	#N/A	#N/A	#N/A	#N/A
	R1_Bin_MAXBIN__182_sub_1.fasta	471	1287_1	1287_1	#N/A	NA	#N/A	medium-quality	medium-quality	Autumn	#N/A	0.938911	Grateloupia sp. (R)	Macroalgae	uMAG	MAG	novel taxa	56.19	2.69	16.67	36.4148	0.0147507	1.63643	313	23889	5773	5228.21	1559	1337	2.91231	2774.52	313	1	0	1	28	0	0	0	Bacteria;Bacteroidota;Bacteroidia;Bacteroidales	#N/A	d__Bacteria;p__Bacteroidota;c__Bacteroidia;o__Bacteroidales;f__GWA2-32-17;g__Ch61;s__	Bacteria;Bacteroidota;Bacteroidia;Bacteroidales	Bacteria;Bacteroidota;Bacteroidia;Bacteroidales;	#N/A	#N/A	#N/A	#N/A	#N/A
	N1_Bin_METABAT__185_1.fasta	472	1287_1	1287_1	#N/A	NA	#N/A	high-quality	high-quality	Autumn	#N/A	0.93629	Sediment (N)	Sediment	uMAG	MAG	novel taxa	95.97	0	0	35.7981	0.00933497	2.45336	93	150305	35746	26380.2	2077	2018	2.55638	2164.22	93	0	3	1	42	1	1	1	Bacteria;Bacteroidota;Bacteroidia;Bacteroidales	Bacteria;Bacteroidota;Bacteroidia;Bacteroidales;SB-5 (99.128)	d__Bacteria;p__Bacteroidota;c__Bacteroidia;o__Bacteroidales;f__GWA2-32-17;g__Ch61;s__	Bacteria;Bacteroidota;Bacteroidia;Bacteroidales;SB-5	Bacteria;Bacteroidota;Bacteroidia;Bacteroidales;SB-5	#N/A	#N/A	#N/A	#N/A	#N/A
	R1_Bin_MAXBIN__017_sub_1.fasta	473	1328_1	1328_1	#N/A	NA	#N/A	medium-quality	medium-quality	Autumn	#N/A	0.920785	Grateloupia sp. (R)	Macroalgae	uMAG	MAG	novel taxa	73.89	1.19	0	32.8002	0.0175053	2.50644	89	109373	63368	28162.3	2020	1946	3.39213	2733.79	89	1	2	1	35	0	0	2	Bacteria;Bacteroidota;Bacteroidia;Bacteroidales;Marinilabiliaceae	#N/A	d__Bacteria;p__Bacteroidota;c__Bacteroidia;o__Bacteroidales;f__ML635J-15;g__Bact-19;s__	Bacteria;Bacteroidota;Bacteroidia;Bacteroidales	Bacteria;Bacteroidota;Bacteroidia;Bacteroidales;	#N/A	#N/A	#N/A	#N/A	#N/A
	N1_Bin_MAXBIN__109_sub_1.fasta	474	1328_1	1328_1	#N/A	NA	#N/A	medium-quality	medium-quality	Autumn	#N/A	0.923488	Sediment (N)	Sediment	uMAG	MAG	novel taxa	89.25	1.88	0	32.5868	0.00989578	2.6863	91	143626	55796	29519.7	2224	2157	3.00986	2491.88	91	2	2	1	39	0	0	2	Bacteria;Bacteroidota;Bacteroidia;Bacteroidales;Marinilabiliaceae	#N/A	d__Bacteria;p__Bacteroidota;c__Bacteroidia;o__Bacteroidales;f__ML635J-15;g__Bact-19;s__	Bacteria;Bacteroidota;Bacteroidia;Bacteroidales	Bacteria;Bacteroidota;Bacteroidia;Bacteroidales;	#N/A	#N/A	#N/A	#N/A	#N/A
	R1_Bin_METABAT__314_1.fasta	475	1332_0	1332_0	#N/A	NA	#N/A	medium-quality	high-quality	Autumn	#N/A	0.918754	Grateloupia sp. (R)	Macroalgae	uMAG	MAG	novel taxa	96.19	1.43	0	44.5554	0.018728	2.77068	65	246099	61416	42625.9	2317	2275	2.88043	2408.77	65	3	4	1	40	0	1	3	Bacteria;Bacteroidota;Bacteroidia;Bacteroidales	#N/A	d__Bacteria;p__Bacteroidota;c__Bacteroidia;o__Bacteroidales;f__BBW3;g__Tenuifilum;s__	Bacteria;Bacteroidota;Bacteroidia;Bacteroidales	Bacteria;Bacteroidota;Bacteroidia;Bacteroidales;	#N/A	#N/A	#N/A	#N/A	#N/A
	X8.fasta	476	1232_0	1232_0	No	92.15	2	high-quality	high-quality	Autumn	124.665	0.886269	Gelidium sp. (H)	Macroalgae	uDG	DG	novel taxa	99.89	2.69	0	38.4383	0.0247542	6.05861	102	362237	146571	59398.1	4748	4712	6.06528	4753.23	102	3	3	1	52	1	1	1	Bacteria;Bacteroidota;Bacteroidia;Bacteroidales;Prolixibacteraceae;Draconibacterium	Bacteria;Bacteroidetes;Bacteroidia;Bacteroidales;Prolixibacteraceae;Draconibacterium;uncultured bacterium (96.721)	d__Bacteria;p__Bacteroidota;c__Bacteroidia;o__Bacteroidales;f__Prolixibacteraceae;g__Draconibacterium;s__	Bacteria;Bacteroidota;Bacteroidia;Bacteroidales;Prolixibacteraceae;Draconibacterium	Bacteria;Bacteroidota;Bacteroidia;Bacteroidales;Prolixibacteraceae	#N/A	#N/A	#N/A	#N/A	#N/A
	4-1396.fasta	477	1330_0	1330_0	No	99.926	0	high-quality	high-quality	Summer	207.702	0.889837	Sediment (N)	Sediment	uDG	DG	novel taxa	100	3.49	0	44.0936	0.0385389	4.73116	70	663952	294632	67588	3854	3802	4.73116	3854	70	0	4	1	58	1	1	2	Bacteria;Bacteroidota;Bacteroidia;Bacteroidales;Prolixibacteraceae;Sunxiuqinia	Bacteria;Bacteroidetes;Bacteroidia;Bacteroidales;Prolixibacteraceae;Sunxiuqinia;Sunxiuqinia sp. CAU1234 (99.852)	d__Bacteria;p__Bacteroidota;c__Bacteroidia;o__Bacteroidales;f__Prolixibacteraceae;g__Sunxiuqinia;s__	Bacteria;Bacteroidota;Bacteroidia;Bacteroidales;Prolixibacteraceae;Sunxiuqinia	Bacteria;Bacteroidota;Bacteroidia;Bacteroidales;Prolixibacteraceae	#N/A	#N/A	#N/A	#N/A	#N/A
	1640.fasta	478	1299_0	1299_0	No	96.875	1	high-quality	high-quality	Autumn	232.213	0.881816	Sediment (N)	Sediment	uDG	DG	novel taxa	99.19	2.69	0	34.4779	0.029719	4.97076	61	1199399	508615	81487.9	4076	4056	5.01135	4109.29	61	0	4	1	71	1	1	2	Bacteria;Bacteroidota;Bacteroidia;Bacteroidales;Marinifilaceae;Marinifilum	Bacteria;Bacteroidetes;Bacteroidia;Bacteroidales;Marinifilaceae;Marinifilum;uncultured bacterium (99.483)	d__Bacteria;p__Bacteroidota;c__Bacteroidia;o__Bacteroidales;f__Marinifilaceae;g__Marinifilum;s__Marinifilum sp009295825	Bacteria;Bacteroidota;Bacteroidia;Bacteroidales;Marinifilaceae;Marinifilum	Bacteria;Bacteroidota;Bacteroidia;Bacteroidales;Marinifilaceae	Marinifilaceae	1	0	0	0
	2-1438.fasta	479	1298_1	1298_2	GCM10006281.fasta	99.414	0	high-quality	high-quality	Winter	183.539	0.869183	Sediment (N)	Sediment	KDG	DG	non-novel taxa	100	2.42	0	35.8378	0.021633	5.15336	102	726149	182497	50523.1	4189	4138	5.15336	4189	102	0	4	1	80	1	1	2	Bacteria;Bacteroidota;Bacteroidia;Bacteroidales;Marinifilaceae;Marinifilum	Bacteria;Bacteroidetes;Bacteroidia;Bacteroidales;Marinifilaceae;Marinifilum;Marinifilum flexuosum (99.414)	d__Bacteria;p__Bacteroidota;c__Bacteroidia;o__Bacteroidales;f__Marinifilaceae;g__Marinifilum;s__Marinifilum flexuosum	Bacteria;Bacteroidota;Bacteroidia;Bacteroidales;Marinifilaceae;Marinifilum	Bacteria;Bacteroidota;Bacteroidia;Bacteroidales;Marinifilaceae	Marinifilaceae	1	0	0	0
	1468.fasta	480	1298_1	1298_1	GCM10006281.fasta	100	0	high-quality	high-quality	Autumn	208.48	0.869445	Sediment (N)	Sediment	KDG	DG	non-novel taxa	100	2.42	0	35.8423	0.0191293	5.11655	65	433355	186869	78716.1	4175	4121	5.11655	4175	65	0	4	1	76	1	1	2	Bacteria;Bacteroidota;Bacteroidia;Bacteroidales;Marinifilaceae;Marinifilum	Bacteria;Bacteroidetes;Bacteroidia;Bacteroidales;Marinifilaceae;Marinifilum;Marinifilum flexuosum (100)	d__Bacteria;p__Bacteroidota;c__Bacteroidia;o__Bacteroidales;f__Marinifilaceae;g__Marinifilum;s__Marinifilum flexuosum	Bacteria;Bacteroidota;Bacteroidia;Bacteroidales;Marinifilaceae;Marinifilum	Bacteria;Bacteroidota;Bacteroidia;Bacteroidales;Marinifilaceae	Marinifilaceae	1	0	0	0
	R1_Bin_METABAT__173_1.fasta	481	1122_0	1122_0	#N/A	NA	#N/A	medium-quality	medium-quality	Autumn	#N/A	0.878841	Grateloupia sp. (R)	Macroalgae	uMAG	MAG	novel taxa	79.89	0.54	0	40.0381	0.0123329	3.34606	188	132411	25240	17798.2	2707	2639	4.18834	3388.41	188	0	0	1	35	0	0	0	Bacteria;Bacteroidota;Bacteroidia;Bacteroidales;Marinilabiliaceae	#N/A	d__Bacteria;p__Bacteroidota;c__Bacteroidia;o__Bacteroidales;f__Marinilabiliaceae;g__;s__	Bacteria;Bacteroidota;Bacteroidia;Bacteroidales;Marinilabiliaceae	Bacteria;Bacteroidota;Bacteroidia;Bacteroidales;Marinilabiliaceae	#N/A	#N/A	#N/A	#N/A	#N/A
	1431.fasta	482	1578_0	1578_0	GCM10004462.fasta	99.48	0	high-quality	high-quality	Autumn	175.146	0.877016	Sediment (N)	Sediment	KDG	DG	non-novel taxa	100	1.27	0	35.1955	0.022762	5.6879	84	874838	249688	67713.1	4387	4399	5.6879	4387	84	0	4	1	73	2	1	1	Bacteria;Bacteroidota;Bacteroidia;Bacteroidales;Marinilabiliaceae;Saccharicrinis	Bacteria;Bacteroidetes;Bacteroidia;Bacteroidales;Marinilabiliaceae;Labilibacter;uncultured bacterium (99.331)	d__Bacteria;p__Bacteroidota;c__Bacteroidia;o__Bacteroidales;f__Marinilabiliaceae;g__Saccharicrinis;s__Saccharicrinis aurantiacus	Bacteria;Bacteroidota;Bacteroidia;Bacteroidales;Marinilabiliaceae;Labilibacter	Bacteria;Bacteroidota;Bacteroidia;Bacteroidales;Marinilabiliaceae	#N/A	#N/A	#N/A	#N/A	#N/A
	1490.fasta	483	1576_0	1576_0	No	94.925	1	high-quality	high-quality	Autumn	224.325	0.896707	Sediment (N)	Sediment	uDG	DG	novel taxa	100	1.63	0	36.9619	0.0259051	5.59792	88	455717	187593	63612.7	4573	4535	5.59792	4573	88	0	5	1	49	1	2	2	Bacteria;Bacteroidota;Bacteroidia;Bacteroidales;Marinilabiliaceae;Carboxylicivirga	Bacteria;Bacteroidetes;Bacteroidia;Bacteroidales;Marinilabiliaceae;Carboxylicivirga;uncultured bacterium (98.956)	d__Bacteria;p__Bacteroidota;c__Bacteroidia;o__Bacteroidales;f__Marinilabiliaceae;g__Carboxylicivirga;s__	Bacteria;Bacteroidota;Bacteroidia;Bacteroidales;Marinilabiliaceae;Carboxylicivirga	Bacteria;Bacteroidota;Bacteroidia;Bacteroidales;Marinilabiliaceae	#N/A	#N/A	#N/A	#N/A	#N/A
	1525.fasta	484	1577_0	1577_0	No	95.104	1	high-quality	high-quality	Autumn	148.708	0.904014	Sediment (N)	Sediment	uDG	DG	novel taxa	100	1.63	0	36.9457	0.0413873	6.55652	39	1385061	1010324	168116	5089	5075	6.55652	5089	39	0	3	1	53	1	1	1	Bacteria;Bacteroidota;Bacteroidia;Bacteroidales;Marinilabiliaceae;Carboxylicivirga	Bacteria;Bacteroidetes;Bacteroidia;Bacteroidales;Marinilabiliaceae;Carboxylicivirga;uncultured bacterium (97.404)	d__Bacteria;p__Bacteroidota;c__Bacteroidia;o__Bacteroidales;f__Marinilabiliaceae;g__Carboxylicivirga;s__	Bacteria;Bacteroidota;Bacteroidia;Bacteroidales;Marinilabiliaceae;Carboxylicivirga	Bacteria;Bacteroidota;Bacteroidia;Bacteroidales;Marinilabiliaceae	#N/A	#N/A	#N/A	#N/A	#N/A
	1411.fasta	485	1583_0	1583_0	No	97.442	1	high-quality	high-quality	Autumn	137.099	0.888771	Sediment (N)	Sediment	uDG	DG	novel taxa	100	1.63	0	43.1572	0.0453078	4.8841	108	470208	140064	45223.2	3821	3797	4.8841	3821	108	2	5	1	64	2	2	1	Bacteria;Bacteroidota;Bacteroidia;Bacteroidales;Marinilabiliaceae;Carboxylicivirga	Bacteria;Bacteroidetes;Bacteroidia;Bacteroidales;Marinilabiliaceae;Carboxylicivirga;Bacteroidetes bacterium HY2 (97.669)	d__Bacteria;p__Bacteroidota;c__Bacteroidia;o__Bacteroidales;f__Marinilabiliaceae;g__Carboxylicivirga;s__	Bacteria;Bacteroidota;Bacteroidia;Bacteroidales;Marinilabiliaceae;Carboxylicivirga	Bacteria;Bacteroidota;Bacteroidia;Bacteroidales;Marinilabiliaceae	#N/A	#N/A	#N/A	#N/A	#N/A
	3-1382-Z.fasta	486	1582_1	1582_1	No	97.875	1	high-quality	high-quality	Spring	296.377	0.870628	Sediment (N)	Sediment	uDG	DG	novel taxa	100	2.17	0	37.9501	0.0374398	5.66985	197	382812	151654	28781	4599	4539	5.66985	4599	197	0	3	1	62	1	1	1	Bacteria;Bacteroidota;Bacteroidia;Bacteroidales;Marinilabiliaceae;Carboxylicivirga	Bacteria;Bacteroidetes;Bacteroidia;Bacteroidales;Marinilabiliaceae;Carboxylicivirga;Carboxylicivirga taeanensis (97.875)	d__Bacteria;p__Bacteroidota;c__Bacteroidia;o__Bacteroidales;f__Marinilabiliaceae;g__Carboxylicivirga;s__	Bacteria;Bacteroidota;Bacteroidia;Bacteroidales;Marinilabiliaceae;Carboxylicivirga	Bacteria;Bacteroidota;Bacteroidia;Bacteroidales;Marinilabiliaceae	#N/A	#N/A	#N/A	#N/A	#N/A
	N1Y132-3Z.fasta	487	1582_1	1582_1	No	98.028	1	high-quality	high-quality	Autumn	134.646	0.873358	Sediment (N)	Sediment	uDG	DG	novel taxa	100	2.17	0	38.0787	0.0238858	5.64986	207	257128	72959	27294	4544	4486	5.64986	4544	207	1	3	1	59	1	1	1	Bacteria;Bacteroidota;Bacteroidia;Bacteroidales;Marinilabiliaceae;Carboxylicivirga	Bacteria;Bacteroidetes;Bacteroidia;Bacteroidales;Marinilabiliaceae;Carboxylicivirga;Carboxylicivirga taeanensis (98.028)	d__Bacteria;p__Bacteroidota;c__Bacteroidia;o__Bacteroidales;f__Marinilabiliaceae;g__Carboxylicivirga;s__	Bacteria;Bacteroidota;Bacteroidia;Bacteroidales;Marinilabiliaceae;Carboxylicivirga	Bacteria;Bacteroidota;Bacteroidia;Bacteroidales;Marinilabiliaceae	#N/A	#N/A	#N/A	#N/A	#N/A
	165.fasta	488	1581_1	1581_1	No	94.504	1	high-quality	high-quality	Autumn	236.589	0.873388	Gelidium sp. (H)	Macroalgae	uDG	DG	novel taxa	100	1.09	0	37.9739	0.0240057	5.41034	139	362190	114634	38923.3	4264	4214	5.41034	4264	139	0	3	1	65	1	1	1	Bacteria;Bacteroidota;Bacteroidia;Bacteroidales;Marinilabiliaceae;Carboxylicivirga	Bacteria;Bacteroidetes;Bacteroidia;Bacteroidales;Marinilabiliaceae;Carboxylicivirga;uncultured bacterium (95.965)	d__Bacteria;p__Bacteroidota;c__Bacteroidia;o__Bacteroidales;f__Marinilabiliaceae;g__Carboxylicivirga;s__Carboxylicivirga sp007097485	Bacteria;Bacteroidota;Bacteroidia;Bacteroidales;Marinilabiliaceae;Carboxylicivirga	Bacteria;Bacteroidota;Bacteroidia;Bacteroidales;Marinilabiliaceae	#N/A	#N/A	#N/A	#N/A	#N/A
	M1479-2.fasta	489	1581_1	1581_1	No	97.163	1	high-quality	high-quality	Autumn	248.259	0.873471	Sediment (N)	Sediment	uDG	DG	novel taxa	100	1.09	0	37.974	0.0247966	5.41056	137	427877	123682	39493.2	4268	4213	5.41056	4268	137	0	3	1	66	1	1	1	Bacteria;Bacteroidota;Bacteroidia;Bacteroidales;Marinilabiliaceae;Carboxylicivirga	Bacteria;Bacteroidetes;Bacteroidia;Bacteroidales;Marinilabiliaceae;Carboxylicivirga;uncultured bacterium (97.543)	d__Bacteria;p__Bacteroidota;c__Bacteroidia;o__Bacteroidales;f__Marinilabiliaceae;g__Carboxylicivirga;s__Carboxylicivirga sp007097485	Bacteria;Bacteroidota;Bacteroidia;Bacteroidales;Marinilabiliaceae;Carboxylicivirga	Bacteria;Bacteroidota;Bacteroidia;Bacteroidales;Marinilabiliaceae	#N/A	#N/A	#N/A	#N/A	#N/A
	S3_Bin_METABAT__31_1.fasta	490	1195_0	1195_0	#N/A	NA	#N/A	medium-quality	medium-quality	Spring	#N/A	0.934233	Seawater (S)	Seawater	uMAG	MAG	novel taxa	67.49	0	0	38.1556	0.00858728	1.54133	22	219112	109680	70060.5	1347	1304	2.28379	1995.85	22	0	1	0	25	0	0	1	Bacteria;Bacteroidota;Bacteroidia	#N/A	d__Bacteria;p__Bacteroidota;c__Bacteroidia;o__NS11-12g;f__UBA955;g__;s__	Bacteria;Bacteroidota;Bacteroidia;Sphingobacteriales;NS11-12	Bacteria;Bacteroidota;Bacteroidia;Sphingobacteriales;NS11-12	#N/A	#N/A	#N/A	#N/A	#N/A
	S3_Bin_Bin_164_1.fasta	491	1192_0	1192_0	#N/A	NA	#N/A	medium-quality	medium-quality	Spring	#N/A	0.924607	Seawater (S)	Seawater	kMAG	MAG	non-novel taxa	84.23	1.92	10	38.385	0.0124391	2.22594	183	69077	19664	12163.6	2246	2070	2.64269	2666.51	183	0	0	1	29	0	0	0	Bacteria;Bacteroidota;Bacteroidia;Sphingobacteriales;NS11-12	#N/A	d__Bacteria;p__Bacteroidota;c__Bacteroidia;o__NS11-12g;f__UBA9320;g__UBA9320;s__UBA9320 sp003484585	Bacteria;Bacteroidota;Bacteroidia;Sphingobacteriales;NS11-12	Bacteria;Bacteroidota;Bacteroidia;Sphingobacteriales;NS11-12	#N/A	#N/A	#N/A	#N/A	#N/A
	S3_Bin_METABAT__182_1.fasta	492	1193_0	1193_0	#N/A	NA	#N/A	medium-quality	medium-quality	Spring	#N/A	0.918361	Seawater (S)	Seawater	uMAG	MAG	novel taxa	88.78	1.67	50	40.584	0.011606	2.15141	196	58501	14413	10976.6	2143	1924	2.42331	2413.83	196	0	1	0	29	0	0	1	Bacteria;Bacteroidota;Bacteroidia	#N/A	d__Bacteria;p__Bacteroidota;c__Bacteroidia;o__NS11-12g;f__UBA9320;g__UBA9320;s__	Bacteria;Bacteroidota;Bacteroidia;Sphingobacteriales;NS11-12	Bacteria;Bacteroidota;Bacteroidia;Sphingobacteriales;NS11-12	#N/A	#N/A	#N/A	#N/A	#N/A
	S4_Bin_METABAT__108_1.fasta	493	1377_0	1377_0	#N/A	NA	#N/A	medium-quality	medium-quality	Summer	#N/A	0.949089	Seawater (S)	Seawater	uMAG	MAG	novel taxa	87.96	1.09	100	34.7662	0.0187141	1.85093	79	163892	36780	23429.5	1666	1598	2.10429	1894.04	79	0	0	0	29	0	0	0	Bacteria;Bacteroidota;Bacteroidia	#N/A	d__Bacteria;p__Bacteroidota;c__Bacteroidia;o__NS11-12g;f__UBA9320;g__UBA9320;s__	Bacteria;Bacteroidota;Bacteroidia;Sphingobacteriales;NS11-12	Bacteria;Bacteroidota;Bacteroidia;Sphingobacteriales;NS11-12	#N/A	#N/A	#N/A	#N/A	#N/A
	S1_Bin_Bin_189_sub_1.fasta	494	1376_0	1376_0	#N/A	NA	#N/A	medium-quality	medium-quality	Autumn	#N/A	0.948801	Seawater (S)	Seawater	uMAG	MAG	novel taxa	87.29	1.64	33.33	35.2365	0.0186785	1.90882	149	69963	17461	12810.9	1819	1677	2.18676	2083.86	149	0	0	1	25	0	0	0	Bacteria;Bacteroidota;Bacteroidia	#N/A	d__Bacteria;p__Bacteroidota;c__Bacteroidia;o__NS11-12g;f__UBA9320;g__UBA9320;s__	Bacteria;Bacteroidota;Bacteroidia;Sphingobacteriales;NS11-12	Bacteria;Bacteroidota;Bacteroidia;Sphingobacteriales;NS11-12	#N/A	#N/A	#N/A	#N/A	#N/A
	H1_Bin_METABAT__105_1.fasta	495	1280_1	1280_1	#N/A	NA	#N/A	medium-quality	high-quality	Autumn	#N/A	0.916309	Gelidium sp. (H)	Macroalgae	uMAG	MAG	novel taxa	92.12	0	0	37.8241	0.0109968	2.44814	159	82576	20525	15397.1	2212	2094	2.65756	2401.22	159	0	0	1	28	0	0	0	Bacteria;Bacteroidota;Bacteroidia;Cytophagales;Raineyaceae;Raineya	#N/A	d__Bacteria;p__Bacteroidota;c__Bacteroidia;o__Cytophagales;f__Thermonemataceae;g__Raineya;s__	Bacteria;Bacteroidota;Bacteroidia;Cytophagales;Raineyaceae;Raineya	Bacteria;Bacteroidota;Bacteroidia;Cytophagales;Raineyaceae	#N/A	#N/A	#N/A	#N/A	#N/A
	L1_Bin_MAXBIN__057_1.fasta	496	1280_1	1280_1	#N/A	NA	#N/A	medium-quality	high-quality	Autumn	#N/A	0.915131	Ulva sp. (L)	Macroalgae	uMAG	MAG	novel taxa	97.39	0	0	37.7732	0.0161915	2.6436	44	420059	140287	60081.8	2328	2292	2.71445	2390.39	44	1	0	1	32	0	0	0	Bacteria;Bacteroidota;Bacteroidia;Cytophagales;Raineyaceae;Raineya	#N/A	d__Bacteria;p__Bacteroidota;c__Bacteroidia;o__Cytophagales;f__Thermonemataceae;g__Raineya;s__	Bacteria;Bacteroidota;Bacteroidia;Cytophagales;Raineyaceae;Raineya	Bacteria;Bacteroidota;Bacteroidia;Cytophagales;Raineyaceae	#N/A	#N/A	#N/A	#N/A	#N/A
	N1_Bin_METABAT__90_1.fasta	497	1280_1	1280_1	#N/A	NA	#N/A	medium-quality	high-quality	Autumn	#N/A	0.915525	Sediment (N)	Sediment	uMAG	MAG	novel taxa	96.85	0	0	37.8122	0.00787313	2.63536	34	422731	148997	77510.5	2316	2291	2.72107	2391.33	34	2	0	1	32	0	0	0	Bacteria;Bacteroidota;Bacteroidia;Cytophagales;Raineyaceae;Raineya	#N/A	d__Bacteria;p__Bacteroidota;c__Bacteroidia;o__Cytophagales;f__Thermonemataceae;g__Raineya;s__	Bacteria;Bacteroidota;Bacteroidia;Cytophagales;Raineyaceae;Raineya	Bacteria;Bacteroidota;Bacteroidia;Cytophagales;Raineyaceae	#N/A	#N/A	#N/A	#N/A	#N/A
	R1_Bin_METABAT__91_1.fasta	498	1280_1	1280_1	#N/A	NA	#N/A	medium-quality	high-quality	Autumn	#N/A	0.915467	Grateloupia sp. (R)	Macroalgae	uMAG	MAG	novel taxa	92.13	0	0	37.8317	0.00674578	2.4326	28	419609	142553	86878.6	2147	2117	2.6404	2330.4	28	0	0	1	32	0	0	0	Bacteria;Bacteroidota;Bacteroidia;Cytophagales;Raineyaceae;Raineya	#N/A	d__Bacteria;p__Bacteroidota;c__Bacteroidia;o__Cytophagales;f__Thermonemataceae;g__Raineya;s__	Bacteria;Bacteroidota;Bacteroidia;Cytophagales;Raineyaceae;Raineya	Bacteria;Bacteroidota;Bacteroidia;Cytophagales;Raineyaceae	#N/A	#N/A	#N/A	#N/A	#N/A
	N1_Bin_MAXBIN__216_sub_1_1.fasta	499	1283_0	1283_0	#N/A	NA	#N/A	medium-quality	medium-quality	Autumn	#N/A	0.945786	Sediment (N)	Sediment	uMAG	MAG	novel taxa	69.85	4.22	31.58	47.6862	0.0111715	2.01886	223	32541	12103	9053.17	1947	1757	2.89027	2787.4	223	0	0	0	24	0	0	0	Bacteria;Bacteroidota;Bacteroidia;Cytophagales;Cyclobacteriaceae	#N/A	d__Bacteria;p__Bacteroidota;c__Bacteroidia;o__Cytophagales;f__Cyclobacteriaceae;g__UBA2336;s__	Bacteria;Bacteroidota;Bacteroidia;Cytophagales;Cyclobacteriaceae	Bacteria;Bacteroidota;Bacteroidia;Cytophagales;Cyclobacteriaceae	Cyclobacteriaceae	0	1	0	1
	N1_Bin_MAXBIN__105_1.fasta	500	335_0	335_0	#N/A	NA	#N/A	medium-quality	high-quality	Autumn	#N/A	0.906407	Sediment (N)	Sediment	uMAG	MAG	novel taxa	97.58	0	0	46.5174	0.0155649	3.28301	34	567275	177394	96559	2934	2872	3.36443	3006.76	34	2	2	1	39	1	1	0	Bacteria;Bacteroidota;Bacteroidia;Cytophagales;Bernardetiaceae	Bacteria;Bacteroidota;Bacteroidia;Cytophagales;Cyclobacteriaceae;Algoriphagus (100)	d__Bacteria;p__Bacteroidota;c__Bacteroidia;o__Cytophagales;f__Bernardetiaceae;g__;s__	Bacteria;Bacteroidota;Bacteroidia;Cytophagales;Cyclobacteriaceae;Algoriphagus	Bacteria;Bacteroidota;Bacteroidia;Cytophagales;Cyclobacteriaceae	Cyclobacteriaceae	0	1	0	1
	N.fasta	501	1331_0	1331_0	No	99.51	0	high-quality	high-quality	Autumn	768.385	0.814385	Gelidium sp. (H)	Macroalgae	uDG	DG	novel taxa	99.09	4.2	0	40.3388	0.0284665	9.25705	760	196105	41241	12180.3	7256	6958	9.34206	7322.64	760	18	6	0	112	2	3	1	Bacteria;Bacteroidota;Bacteroidia;Cytophagales;Microscillaceae;Microscilla	Bacteria;Bacteroidetes;Bacteroidia;Cytophagales;Microscillaceae;Microscilla;Microscilla marina (99.523)	d__Bacteria;p__Bacteroidota;c__Bacteroidia;o__Cytophagales;f__Microscillaceae;g__Microscilla;s__	Bacteria;Bacteroidota;Bacteroidia;Cytophagales;Microscillaceae;Microscilla	Bacteria;Bacteroidota;Bacteroidia;Cytophagales;Microscillaceae	#N/A	#N/A	#N/A	#N/A	#N/A
	4-1420.fasta	502	117_0	117_0	No	98.453	1	high-quality	high-quality	Summer	282.634	0.867033	Sediment (N)	Sediment	uDG	DG	novel taxa	100	0.45	0	47.9891	0.0344463	4.52412	44	527338	252056	102821	4043	4029	4.52412	4043	44	1	3	0	41	1	1	1	Bacteria;Bacteroidota;Bacteroidia;Cytophagales;Hymenobacteraceae;Pontibacter	Bacteria;Bacteroidetes;Bacteroidia;Cytophagales;Hymenobacteraceae;Pontibacter;Pontibacter odishensis (98.453)	d__Bacteria;p__Bacteroidota;c__Bacteroidia;o__Cytophagales;f__Hymenobacteraceae;g__Pontibacter;s__	Bacteria;Bacteroidota;Bacteroidia;Cytophagales;Hymenobacteraceae;Pontibacter	Bacteria;Bacteroidota;Bacteroidia;Cytophagales;Hymenobacteraceae	#N/A	#N/A	#N/A	#N/A	#N/A
	903.fasta	503	115_0	115_0	No	96.037	1	high-quality	high-quality	Autumn	197.89	0.868569	Ulva sp. (L)	Macroalgae	uDG	DG	novel taxa	100	0.89	0	44.8985	0.0306502	3.98231	16	1405379	676781	248894	3526	3513	3.98231	3526	16	0	3	1	39	1	1	1	Bacteria;Bacteroidota;Bacteroidia;Cytophagales;Hymenobacteraceae;Pontibacter	Bacteria;Bacteroidetes;Bacteroidia;Cytophagales;Hymenobacteraceae;Pontibacter;Pontibacter deserti (96.037)	d__Bacteria;p__Bacteroidota;c__Bacteroidia;o__Cytophagales;f__Hymenobacteraceae;g__Pontibacter;s__	Bacteria;Bacteroidota;Bacteroidia;Cytophagales;Hymenobacteraceae;Pontibacter	Bacteria;Bacteroidota;Bacteroidia;Cytophagales;Hymenobacteraceae	#N/A	#N/A	#N/A	#N/A	#N/A
	905.fasta	504	116_0	116_0	No	97.606	1	high-quality	high-quality	Autumn	11.3369	0.873665	Ulva sp. (L)	Macroalgae	uDG	DG	novel taxa	100	1.34	0	45.4653	0.0394762	4.50563	20	845649	408626	225281	3912	3910	4.50563	3912	20	0	3	1	39	1	1	1	Bacteria;Bacteroidota;Bacteroidia;Cytophagales;Hymenobacteraceae;Pontibacter	Bacteria;Bacteroidetes;Bacteroidia;Cytophagales;Hymenobacteraceae;Pontibacter;Pontibacter sp. (97.606)	d__Bacteria;p__Bacteroidota;c__Bacteroidia;o__Cytophagales;f__Hymenobacteraceae;g__Pontibacter;s__	Bacteria;Bacteroidota;Bacteroidia;Cytophagales;Hymenobacteraceae;Pontibacter	Bacteria;Bacteroidota;Bacteroidia;Cytophagales;Hymenobacteraceae	#N/A	#N/A	#N/A	#N/A	#N/A
	912.fasta	505	113_0	113_0	No	98.873	0	high-quality	high-quality	Autumn	363.997	0.885701	Ulva sp. (L)	Macroalgae	uDG	DG	novel taxa	99.7	1.1	0	49.4693	0.0271346	4.30969	6	1828546	1305249	718282	3825	3822	4.32266	3836.51	6	0	3	1	43	1	1	1	Bacteria;Bacteroidota;Bacteroidia;Cytophagales;Hymenobacteraceae;Pontibacter	Bacteria;Bacteroidetes;Bacteroidia;Cytophagales;Hymenobacteraceae;Pontibacter;Pontibacter ramchanderi (98.873)	d__Bacteria;p__Bacteroidota;c__Bacteroidia;o__Cytophagales;f__Hymenobacteraceae;g__Pontibacter;s__	Bacteria;Bacteroidota;Bacteroidia;Cytophagales;Hymenobacteraceae;Pontibacter	Bacteria;Bacteroidota;Bacteroidia;Cytophagales;Hymenobacteraceae	#N/A	#N/A	#N/A	#N/A	#N/A
	YR2-1331-3Z.fasta	506	114_0	114_0	No	97.991	1	high-quality	high-quality	Winter	241.753	0.882077	Grateloupia sp. (R)	Macroalgae	uDG	DG	novel taxa	100	0.45	0	49.6331	0.0561572	4.6456	23	1015359	506926	201983	4063	4055	4.6456	4063	23	0	3	1	42	1	1	1	Bacteria;Bacteroidota;Bacteroidia;Cytophagales;Hymenobacteraceae;Pontibacter	Bacteria;Bacteroidetes;Bacteroidia;Cytophagales;Hymenobacteraceae;Pontibacter;uncultured bacterium (98.23)	d__Bacteria;p__Bacteroidota;c__Bacteroidia;o__Cytophagales;f__Hymenobacteraceae;g__Pontibacter;s__	Bacteria;Bacteroidota;Bacteroidia;Cytophagales;Hymenobacteraceae;Pontibacter	Bacteria;Bacteroidota;Bacteroidia;Cytophagales;Hymenobacteraceae	#N/A	#N/A	#N/A	#N/A	#N/A
	477.fasta	507	1231_0	1231_0	No	100	0	high-quality	high-quality	Summer	186.176	0.867478	Grateloupia sp. (R)	Macroalgae	uDG	DG	novel taxa	97.62	1.49	0	43.3886	0.0460006	5.66538	195	639431	128021	29053.2	4513	4405	5.8035	4623.03	195	3	3	1	102	1	1	1	Bacteria;Bacteroidota;Bacteroidia;Cytophagales;Cyclobacteriaceae;Persicobacter	Bacteria;Bacteroidetes;Bacteroidia;Cytophagales;Cyclobacteriaceae;Persicobacter;Persicobacter psychrovividus (100)	d__Bacteria;p__Bacteroidota;c__Bacteroidia;o__Cytophagales;f__Cyclobacteriaceae;g__Persicobacter;s__	Bacteria;Bacteroidota;Bacteroidia;Cytophagales;Cyclobacteriaceae;Persicobacter	Bacteria;Bacteroidota;Bacteroidia;Cytophagales;Cyclobacteriaceae	Cyclobacteriaceae	0	1	0	1
	L4_Bin_METABAT__73_1.fasta	508	1573_1	1573_1	#N/A	NA	#N/A	medium-quality	high-quality	Summer	#N/A	0.819339	Ulva sp. (L)	Macroalgae	uMAG	MAG	novel taxa	95.63	1.19	20	34.8137	0.0146049	5.4884	267	211615	30124	20555.8	4453	4316	5.7392	4656.49	267	1	1	0	31	0	0	1	Bacteria;Bacteroidota;Bacteroidia;Cytophagales;Cyclobacteriaceae	#N/A	d__Bacteria;p__Bacteroidota;c__Bacteroidia;o__Cytophagales;f__Cyclobacteriaceae;g__;s__	Bacteria;Bacteroidota;Bacteroidia;Cytophagales;Cyclobacteriaceae	Bacteria;Bacteroidota;Bacteroidia;Cytophagales;Cyclobacteriaceae	Cyclobacteriaceae	0	1	0	1
	L1_Bin_METABAT__145_1.fasta	509	1573_1	1573_1	#N/A	NA	#N/A	medium-quality	medium-quality	Autumn	#N/A	0.824108	Ulva sp. (L)	Macroalgae	uMAG	MAG	novel taxa	82.17	1.34	0	34.7227	0.0155012	4.21635	672	36512	7461	6274.33	3871	3386	5.13125	4710.97	672	0	2	0	22	1	0	1	Bacteria;Bacteroidota;Bacteroidia;Cytophagales;Cyclobacteriaceae	Bacteria;Bacteroidota;Bacteroidia;Cytophagales;Cyclobacteriaceae;Reichenbachiella (94.775)	d__Bacteria;p__Bacteroidota;c__Bacteroidia;o__Cytophagales;f__Cyclobacteriaceae;g__;s__	Bacteria;Bacteroidota;Bacteroidia;Cytophagales;Cyclobacteriaceae;Reichenbachiella	Bacteria;Bacteroidota;Bacteroidia;Cytophagales;Cyclobacteriaceae	Cyclobacteriaceae	0	1	0	1
	S3_Bin_METABAT__171_1.fasta	510	78_0	78_0	#N/A	NA	#N/A	medium-quality	medium-quality	Spring	#N/A	0.901847	Seawater (S)	Seawater	uMAG	MAG	novel taxa	76.58	0.45	100	38.5334	0.0156923	2.21206	160	56706	19675	13825.4	2020	1868	2.88856	2637.76	160	0	2	0	23	0	0	2	Bacteria;Bacteroidota;Bacteroidia;Cytophagales;Cyclobacteriaceae	#N/A	d__Bacteria;p__Bacteroidota;c__Bacteroidia;o__Cytophagales;f__Cyclobacteriaceae;g__UBA4465;s__	Bacteria;Bacteroidota;Bacteroidia;Cytophagales;Cyclobacteriaceae	Bacteria;Bacteroidota;Bacteroidia;Cytophagales;Cyclobacteriaceae	Cyclobacteriaceae	0	1	0	1
	S4_Bin_METABAT__353_1.fasta	511	77_2	77_2	#N/A	NA	#N/A	medium-quality	medium-quality	Summer	#N/A	0.914163	Seawater (S)	Seawater	kMAG	MAG	non-novel taxa	81.27	0.36	0	38.2685	0.0133991	2.26701	140	114101	24351	16192.9	2023	1890	2.78947	2489.23	140	0	1	1	21	0	0	1	Bacteria;Bacteroidota;Bacteroidia;Cytophagales;Cyclobacteriaceae	#N/A	d__Bacteria;p__Bacteroidota;c__Bacteroidia;o__Cytophagales;f__Cyclobacteriaceae;g__UBA4465;s__UBA4465 sp002292365	Bacteria;Bacteroidota;Bacteroidia;Cytophagales;Cyclobacteriaceae	Bacteria;Bacteroidota;Bacteroidia;Cytophagales;Cyclobacteriaceae	Cyclobacteriaceae	0	1	0	1
	S3_Bin_Bin_4_sub_1.fasta	512	77_1	77_1	#N/A	NA	#N/A	medium-quality	medium-quality	Spring	#N/A	0.92681	Seawater (S)	Seawater	kMAG	MAG	non-novel taxa	71.06	0.6	100	38.9147	0.0158145	1.94103	179	51936	13990	10843.7	1813	1642	2.73154	2551.37	179	0	2	0	22	0	0	2	Bacteria;Bacteroidota;Bacteroidia;Cytophagales;Cyclobacteriaceae	#N/A	d__Bacteria;p__Bacteroidota;c__Bacteroidia;o__Cytophagales;f__Cyclobacteriaceae;g__UBA4465;s__UBA4465 sp002470835	Bacteria;Bacteroidota;Bacteroidia;Cytophagales;Cyclobacteriaceae	Bacteria;Bacteroidota;Bacteroidia;Cytophagales;Cyclobacteriaceae	Cyclobacteriaceae	0	1	0	1
	727-3Z.fasta	513	1282_0	1282_0	No	98.317	1	high-quality	high-quality	Autumn	282.579	0.924145	Grateloupia sp. (R)	Macroalgae	uDG	DG	novel taxa	99.35	0.99	0	38.841	0.0230942	4.89063	25	957208	796318	195625	4247	4275	4.92263	4274.79	25	0	3	1	39	1	1	1	Bacteria;Bacteroidota;Bacteroidia;Cytophagales;Cyclobacteriaceae;Fabibacter	Bacteria;Bacteroidetes;Bacteroidia;Cytophagales;Cyclobacteriaceae;Fabibacter;uncultured bacterium (99.561)	d__Bacteria;p__Bacteroidota;c__Bacteroidia;o__Cytophagales;f__Cyclobacteriaceae;g__Fabibacter;s__	Bacteria;Bacteroidota;Bacteroidia;Cytophagales;Cyclobacteriaceae;Fabibacter	Bacteria;Bacteroidota;Bacteroidia;Cytophagales;Cyclobacteriaceae	Cyclobacteriaceae	0	1	0	1
	2-959.fasta	514	1457_0	1457_0	No	95.564	1	high-quality	high-quality	Winter	240.833	0.93691	Ulva sp. (L)	Macroalgae	uDG	DG	novel taxa	100	0.95	0	37.1346	0.0423929	4.36892	19	1097374	832262	229943	3910	3901	4.36892	3910	19	0	3	1	35	1	1	1	Bacteria;Bacteroidota;Bacteroidia;Cytophagales;Cyclobacteriaceae;Fulvivirga	Bacteria;Bacteroidetes;Bacteroidia;Cytophagales;Cyclobacteriaceae;Fulvivirga;uncultured bacterium (97.509)	d__Bacteria;p__Bacteroidota;c__Bacteroidia;o__Cytophagales;f__Cyclobacteriaceae;g__Fulvivirga;s__	Bacteria;Bacteroidota;Bacteroidia;Cytophagales;Cyclobacteriaceae;Fulvivirga	Bacteria;Bacteroidota;Bacteroidia;Cytophagales;Cyclobacteriaceae	Cyclobacteriaceae	0	1	0	1
	M361-1.fasta	515	882_1	882_1	No	95.16	1	high-quality	high-quality	Autumn	177.308	0.89324	Gelidium sp. (H)	Macroalgae	uDG	DG	novel taxa	100	2.83	0	41.2682	0.0251407	8.10658	133	528682	202490	60951.7	6590	6528	8.10658	6590	133	0	3	1	38	1	1	1	Bacteria;Bacteroidota;Bacteroidia;Cytophagales;Cyclobacteriaceae;Fulvivirga	Bacteria;Bacteroidetes;Bacteroidia;Cytophagales;Cyclobacteriaceae;Fulvivirga;mucus bacterium 86 (99.513)	d__Bacteria;p__Bacteroidota;c__Bacteroidia;o__Cytophagales;f__Cyclobacteriaceae;g__Fulvivirga;s__Fulvivirga sp007097395	Bacteria;Bacteroidota;Bacteroidia;Cytophagales;Cyclobacteriaceae;Fulvivirga	Bacteria;Bacteroidota;Bacteroidia;Cytophagales;Cyclobacteriaceae	Cyclobacteriaceae	0	1	0	1
	361-3Z.fasta	516	882_1	882_1	No	95.16	1	high-quality	high-quality	Autumn	163.35	0.893171	Gelidium sp. (H)	Macroalgae	uDG	DG	novel taxa	100	2.83	0	41.2671	0.0261809	8.10676	141	528682	206442	57494.7	6598	6533	8.10676	6598	141	0	3	1	38	1	1	1	Bacteria;Bacteroidota;Bacteroidia;Cytophagales;Cyclobacteriaceae;Fulvivirga	Bacteria;Bacteroidetes;Bacteroidia;Cytophagales;Cyclobacteriaceae;Fulvivirga;mucus bacterium 86 (99.513)	d__Bacteria;p__Bacteroidota;c__Bacteroidia;o__Cytophagales;f__Cyclobacteriaceae;g__Fulvivirga;s__Fulvivirga sp007097395	Bacteria;Bacteroidota;Bacteroidia;Cytophagales;Cyclobacteriaceae;Fulvivirga	Bacteria;Bacteroidota;Bacteroidia;Cytophagales;Cyclobacteriaceae	Cyclobacteriaceae	0	1	0	1
	R1_Bin_METABAT__58_1.fasta	517	1281_1	1281_1	#N/A	NA	#N/A	medium-quality	medium-quality	Autumn	#N/A	0.762982	Grateloupia sp. (R)	Macroalgae	uMAG	MAG	novel taxa	83.33	0.45	0	43.6003	0.0232799	5.71747	399	81857	20280	14329.5	4244	3945	6.86123	5093	399	3	0	0	32	0	0	0	Bacteria;Bacteroidota;Bacteroidia;Cytophagales;Cyclobacteriaceae	#N/A	d__Bacteria;p__Bacteroidota;c__Bacteroidia;o__Cytophagales;f__Cyclobacteriaceae;g__;s__	Bacteria;Bacteroidota;Bacteroidia;Cytophagales;Cyclobacteriaceae	Bacteria;Bacteroidota;Bacteroidia;Cytophagales;Cyclobacteriaceae	Cyclobacteriaceae	0	1	0	1
	4R5-16-G.fasta	518	1281_1	1281_1	No	91.051	2	high-quality	high-quality	Summer	190.251	0.767852	Grateloupia sp. (R)	Macroalgae	uDG	DG	novel taxa	100	1.04	0	43.8758	0.0436195	7.0981	458	205410	52530	15498	5494	5312	7.0981	5494	458	8	3	0	39	1	1	1	Bacteria;Bacteroidota;Bacteroidia;Cytophagales;Cyclobacteriaceae	Bacteria;Bacteroidetes;Bacteroidia;Cytophagales;Cyclobacteriaceae;uncultured;uncultured bacterium (92.947)	d__Bacteria;p__Bacteroidota;c__Bacteroidia;o__Cytophagales;f__Cyclobacteriaceae;g__;s__	Bacteria;Bacteroidota;Bacteroidia;Cytophagales;Cyclobacteriaceae	Bacteria;Bacteroidota;Bacteroidia;Cytophagales;Cyclobacteriaceae	Cyclobacteriaceae	0	1	0	1
	R4_Bin_Bin_53_1.fasta	519	1281_1	1281_1	#N/A	NA	#N/A	medium-quality	high-quality	Summer	#N/A	0.760182	Grateloupia sp. (R)	Macroalgae	uMAG	MAG	novel taxa	93.15	1.04	0	43.538	0.023112	6.12868	412	76734	20490	14875.4	4623	4340	6.57936	4962.96	412	4	0	0	35	0	0	0	Bacteria;Bacteroidota;Bacteroidia;Cytophagales;Cyclobacteriaceae	#N/A	d__Bacteria;p__Bacteroidota;c__Bacteroidia;o__Cytophagales;f__Cyclobacteriaceae;g__;s__	Bacteria;Bacteroidota;Bacteroidia;Cytophagales;Cyclobacteriaceae	Bacteria;Bacteroidota;Bacteroidia;Cytophagales;Cyclobacteriaceae	Cyclobacteriaceae	0	1	0	1
	463.fasta	520	1281_1	1281_1	No	91.031	2	high-quality	high-quality	Autumn	164.612	0.769846	Grateloupia sp. (R)	Macroalgae	uDG	DG	novel taxa	100	1.34	0	43.8958	0.0381723	7.05041	1815	61563	9320	3884.52	5780	5108	7.05041	5780	1815	17	3	0	42	1	1	1	Bacteria;Bacteroidota;Bacteroidia;Cytophagales;Cyclobacteriaceae	Bacteria;Bacteroidetes;Bacteroidia;Cytophagales;Cyclobacteriaceae;uncultured;uncultured bacterium (92.926)	d__Bacteria;p__Bacteroidota;c__Bacteroidia;o__Cytophagales;f__Cyclobacteriaceae;g__;s__	Bacteria;Bacteroidota;Bacteroidia;Cytophagales;Cyclobacteriaceae	Bacteria;Bacteroidota;Bacteroidia;Cytophagales;Cyclobacteriaceae	Cyclobacteriaceae	0	1	0	1
	H3_Bin_METABAT__235_sub_1.fasta	521	1531_0	1531_0	#N/A	NA	#N/A	medium-quality	high-quality	Spring	#N/A	0.931992	Gelidium sp. (H)	Macroalgae	uMAG	MAG	novel taxa	98.03	1.23	33.33	35.6682	0.00868179	2.73245	82	140482	63283	33322.5	2531	2451	2.78736	2581.86	82	0	2	0	31	1	0	1	Bacteria;Bacteroidota;Bacteroidia;Chitinophagales;Chitinophagaceae	Bacteria;Bacteroidota;Bacteroidia;Chitinophagales;Chitinophagaceae;Taibaiella (97.845)	d__Bacteria;p__Bacteroidota;c__Bacteroidia;o__Chitinophagales;f__Chitinophagaceae;g__;s__	Bacteria;Bacteroidota;Bacteroidia;Chitinophagales;Chitinophagaceae;Taibaiella	Bacteria;Bacteroidota;Bacteroidia;Chitinophagales;Chitinophagaceae	#N/A	#N/A	#N/A	#N/A	#N/A
	R3_Bin_METABAT__268_1.fasta	522	1309_1	1309_2	#N/A	NA	#N/A	medium-quality	medium-quality	Spring	#N/A	0.917023	Grateloupia sp. (R)	Macroalgae	uMAG	MAG	novel taxa	89.16	0.76	0	36.2854	0.00825557	2.77622	178	82500	20828	15596.7	2689	2579	3.11374	3015.93	178	1	0	1	20	0	0	0	Bacteria;Bacteroidota;Bacteroidia;Chitinophagales;Chitinophagaceae	#N/A	d__Bacteria;p__Bacteroidota;c__Bacteroidia;o__Chitinophagales;f__Chitinophagaceae;g__;s__	Bacteria;Bacteroidota;Bacteroidia;Chitinophagales;Chitinophagaceae	Bacteria;Bacteroidota;Bacteroidia;Chitinophagales;Chitinophagaceae	#N/A	#N/A	#N/A	#N/A	#N/A
	H3_Bin_METABAT__207_1.fasta	523	1309_1	1309_1	#N/A	NA	#N/A	medium-quality	medium-quality	Spring	#N/A	0.931704	Gelidium sp. (H)	Macroalgae	uMAG	MAG	novel taxa	85.93	3.08	30	36.5354	0.00891501	2.35027	245	41761	13668	9592.92	2351	2103	2.73509	2735.95	245	0	2	1	23	1	0	1	Bacteria;Bacteroidota;Bacteroidia;Chitinophagales;Chitinophagaceae	Bacteria;Bacteroidota;Bacteroidia;Chitinophagales;Chitinophagaceae;Taibaiella (95.809)	d__Bacteria;p__Bacteroidota;c__Bacteroidia;o__Chitinophagales;f__Chitinophagaceae;g__;s__	Bacteria;Bacteroidota;Bacteroidia;Chitinophagales;Chitinophagaceae;Taibaiella	Bacteria;Bacteroidota;Bacteroidia;Chitinophagales;Chitinophagaceae	#N/A	#N/A	#N/A	#N/A	#N/A
	R2_Bin_Bin_98_1.fasta	524	170_0	170_0	#N/A	NA	#N/A	medium-quality	high-quality	Winter	#N/A	0.8468	Grateloupia sp. (R)	Macroalgae	uMAG	MAG	novel taxa	96.8	0.68	0	35.1776	0.0190194	6.12485	288	111286	33471	21266.8	4906	4788	6.32732	5068.18	288	2	0	0	42	0	0	0	Bacteria;Bacteroidota;Bacteroidia;Chitinophagales	#N/A	d__Bacteria;p__Bacteroidota;c__Bacteroidia;o__Chitinophagales;f__;g__;s__	Bacteria;Bacteroidota;Bacteroidia;Chitinophagales	Bacteria;Bacteroidota;Bacteroidia;Chitinophagales;unclassified__Chitinophagales	Chitinophagales unc	1	1	0	0
	H3_Bin_Bin_42_1.fasta	525	1247_0	1247_0	#N/A	NA	#N/A	medium-quality	high-quality	Spring	#N/A	0.857262	Gelidium sp. (H)	Macroalgae	uMAG	MAG	novel taxa	91.63	1.72	25	36.6988	0.0127713	6.3107	372	85124	22390	16964.2	4673	4411	6.88716	5099.86	372	2	0	1	40	0	0	0	Bacteria;Bacteroidota;Bacteroidia;Chitinophagales	#N/A	d__Bacteria;p__Bacteroidota;c__Bacteroidia;o__Chitinophagales;f__;g__;s__	Bacteria;Bacteroidota;Bacteroidia;Chitinophagales	Bacteria;Bacteroidota;Bacteroidia;Chitinophagales;unclassified__Chitinophagales	Chitinophagales unc	1	1	0	0
	L2_Bin_METABAT__70_1.fasta	526	99_0	99_0	#N/A	NA	#N/A	medium-quality	medium-quality	Winter	#N/A	0.897317	Ulva sp. (L)	Macroalgae	uMAG	MAG	novel taxa	80.3	1.48	33.33	40.8721	0.0144495	3.47549	490	64082	7949	7092.84	3102	2741	4.32813	3863.01	490	2	0	0	29	0	0	0	Bacteria;Bacteroidota;Bacteroidia;Chitinophagales	#N/A	d__Bacteria;p__Bacteroidota;c__Bacteroidia;o__Chitinophagales;f__;g__;s__	Bacteria;Bacteroidota;Bacteroidia;Chitinophagales	Bacteria;Bacteroidota;Bacteroidia;Chitinophagales;unclassified__Chitinophagales	Chitinophagales unc	1	1	0	0
	B3_Bin_Bin_96_1.fasta	527	1273_0	1273_0	#N/A	NA	#N/A	medium-quality	medium-quality	Spring	#N/A	0.846228	Saccharina sp. (B)	Macroalgae	uMAG	MAG	novel taxa	88.86	0.5	0	35.9367	0.0115981	5.97019	494	50658	15152	12085.4	4728	4443	6.71864	5320.73	494	0	0	0	54	0	0	0	Bacteria;Bacteroidota;Bacteroidia;Chitinophagales;Saprospiraceae;Aureispira	#N/A	d__Bacteria;p__Bacteroidota;c__Bacteroidia;o__Chitinophagales;f__Saprospiraceae;g__Aureispira;s__	Bacteria;Bacteroidota;Bacteroidia;Chitinophagales;Saprospiraceae;Aureispira	Bacteria;Bacteroidota;Bacteroidia;Chitinophagales;Saprospiraceae	Saprospiraceae	1	1	1	1
	H3_Bin_METABAT__76_sub_1_1.fasta	528	572_0	572_0	#N/A	NA	#N/A	medium-quality	high-quality	Spring	#N/A	0.888975	Gelidium sp. (H)	Macroalgae	uMAG	MAG	novel taxa	95.05	1.24	0	38.9138	0.00809213	6.38146	90	296301	123419	70905.1	4477	4331	6.7138	4710.15	90	1	2	0	51	0	0	2	Bacteria;Bacteroidota;Bacteroidia;Chitinophagales;Saprospiraceae	#N/A	d__Bacteria;p__Bacteroidota;c__Bacteroidia;o__Chitinophagales;f__Saprospiraceae;g__;s__	Bacteria;Bacteroidota;Bacteroidia;Chitinophagales;Saprospiraceae	Bacteria;Bacteroidota;Bacteroidia;Chitinophagales;Saprospiraceae	Saprospiraceae	1	1	1	1
	H3_Bin_METABAT__88_1.fasta	529	1607_1	1607_1	#N/A	NA	#N/A	medium-quality	high-quality	Spring	#N/A	0.880628	Gelidium sp. (H)	Macroalgae	uMAG	MAG	novel taxa	97.03	2.97	0	40.1591	0.0126781	7.47188	296	204934	39448	25242.9	5490	5187	7.70059	5658.04	296	0	1	1	51	1	0	0	Bacteria;Bacteroidota;Bacteroidia;Chitinophagales;Saprospiraceae	Bacteria;Bacteroidota;Bacteroidia;Chitinophagales;Saprospiraceae;Lewinella (85.936)	d__Bacteria;p__Bacteroidota;c__Bacteroidia;o__Chitinophagales;f__Saprospiraceae;g__;s__	Bacteria;Bacteroidota;Bacteroidia;Chitinophagales;Saprospiraceae	Bacteria;Bacteroidota;Bacteroidia;Chitinophagales;Saprospiraceae	Saprospiraceae	1	1	1	1
	R3_Bin_METABAT__241_1.fasta	530	1607_1	1607_1	#N/A	NA	#N/A	medium-quality	high-quality	Spring	#N/A	0.879717	Grateloupia sp. (R)	Macroalgae	uMAG	MAG	novel taxa	97.03	1.98	0	40.1111	0.0105241	7.44108	146	225372	89206	50966.3	5391	5172	7.66885	5556.01	146	1	0	1	53	0	0	0	Bacteria;Bacteroidota;Bacteroidia;Chitinophagales;Saprospiraceae	#N/A	d__Bacteria;p__Bacteroidota;c__Bacteroidia;o__Chitinophagales;f__Saprospiraceae;g__;s__	Bacteria;Bacteroidota;Bacteroidia;Chitinophagales;Saprospiraceae	Bacteria;Bacteroidota;Bacteroidia;Chitinophagales;Saprospiraceae	Saprospiraceae	1	1	1	1
	H3_Bin_Bin_187_1.fasta	531	1584_0	1584_0	#N/A	NA	#N/A	medium-quality	high-quality	Spring	#N/A	0.873526	Gelidium sp. (H)	Macroalgae	uMAG	MAG	novel taxa	98.51	1.73	0	40.2584	0.0106512	6.96083	142	314302	85315	49020	5225	5152	7.06612	5304.03	142	8	2	0	50	0	0	2	Bacteria;Bacteroidota;Bacteroidia;Chitinophagales;Saprospiraceae	#N/A	d__Bacteria;p__Bacteroidota;c__Bacteroidia;o__Chitinophagales;f__Saprospiraceae;g__;s__	Bacteria;Bacteroidota;Bacteroidia;Chitinophagales;Saprospiraceae	Bacteria;Bacteroidota;Bacteroidia;Chitinophagales;Saprospiraceae	Saprospiraceae	1	1	1	1
	R2_Bin_METABAT__16_1.fasta	532	1592_1	1592_1	#N/A	NA	#N/A	medium-quality	medium-quality	Winter	#N/A	0.818696	Grateloupia sp. (R)	Macroalgae	uMAG	MAG	novel taxa	60.68	0.99	0	39.394	0.0215023	3.98423	688	32153	6700	5791.04	3123	2996	6.56598	5146.67	688	6	0	0	15	0	0	0	Bacteria;Bacteroidota;Bacteroidia;Chitinophagales;Saprospiraceae	#N/A	d__Bacteria;p__Bacteroidota;c__Bacteroidia;o__Chitinophagales;f__Saprospiraceae;g__;s__	Bacteria;Bacteroidota;Bacteroidia;Chitinophagales;Saprospiraceae	Bacteria;Bacteroidota;Bacteroidia;Chitinophagales;Saprospiraceae	Saprospiraceae	1	1	1	1
	R4_Bin_Bin_85_1.fasta	533	1592_1	1592_1	#N/A	NA	#N/A	medium-quality	high-quality	Summer	#N/A	0.807222	Grateloupia sp. (R)	Macroalgae	uMAG	MAG	novel taxa	95.05	4.21	0	38.9806	0.0182517	8.00764	483	99381	23355	16579	6249	6126	8.42466	6574.43	483	10	0	0	48	0	0	0	Bacteria;Bacteroidota;Bacteroidia;Chitinophagales;Saprospiraceae	#N/A	d__Bacteria;p__Bacteroidota;c__Bacteroidia;o__Chitinophagales;f__Saprospiraceae;g__;s__	Bacteria;Bacteroidota;Bacteroidia;Chitinophagales;Saprospiraceae	Bacteria;Bacteroidota;Bacteroidia;Chitinophagales;Saprospiraceae	Saprospiraceae	1	1	1	1
	R2_Bin_Bin_181_sub_1.fasta	534	1595_0	1595_0	#N/A	NA	#N/A	medium-quality	medium-quality	Winter	#N/A	0.80028	Grateloupia sp. (R)	Macroalgae	uMAG	MAG	novel taxa	68.85	0.99	0	39.7686	0.0178542	4.28144	463	39164	11916	9247.18	3394	3220	6.21851	4929.56	463	0	0	0	24	0	0	0	Bacteria;Bacteroidota;Bacteroidia;Chitinophagales;Saprospiraceae	#N/A	d__Bacteria;p__Bacteroidota;c__Bacteroidia;o__Chitinophagales;f__Saprospiraceae;g__;s__	Bacteria;Bacteroidota;Bacteroidia;Chitinophagales;Saprospiraceae	Bacteria;Bacteroidota;Bacteroidia;Chitinophagales;Saprospiraceae	Saprospiraceae	1	1	1	1
	H3_Bin_Bin_21_1.fasta	535	1594_0	1594_0	#N/A	NA	#N/A	medium-quality	medium-quality	Spring	#N/A	0.844496	Gelidium sp. (H)	Macroalgae	uMAG	MAG	novel taxa	54.05	0.5	0	40.9506	0.0180928	3.34132	746	19884	4674	4478.98	2903	2662	6.1819	5370.95	746	1	1	1	23	1	0	0	Bacteria;Bacteroidota;Bacteroidia;Chitinophagales;Saprospiraceae	Bacteria;Bacteroidota;Bacteroidia;Chitinophagales;Saprospiraceae (94.595)	d__Bacteria;p__Bacteroidota;c__Bacteroidia;o__Chitinophagales;f__Saprospiraceae;g__;s__	Bacteria;Bacteroidota;Bacteroidia;Chitinophagales;Saprospiraceae	Bacteria;Bacteroidota;Bacteroidia;Chitinophagales;Saprospiraceae	Saprospiraceae	1	1	1	1
	R1_Bin_Bin_7_sub_1.fasta	536	1593_1	1593_1	#N/A	NA	#N/A	medium-quality	medium-quality	Autumn	#N/A	0.851323	Grateloupia sp. (R)	Macroalgae	uMAG	MAG	novel taxa	52.15	0.5	0	40.7027	0.0230783	3.69786	886	15135	4243	4173.66	3127	2828	7.09082	5996.16	886	3	0	0	18	0	0	0	Bacteria;Bacteroidota;Bacteroidia;Chitinophagales;Saprospiraceae	#N/A	d__Bacteria;p__Bacteroidota;c__Bacteroidia;o__Chitinophagales;f__Saprospiraceae;g__;s__	Bacteria;Bacteroidota;Bacteroidia;Chitinophagales;Saprospiraceae	Bacteria;Bacteroidota;Bacteroidia;Chitinophagales;Saprospiraceae	Saprospiraceae	1	1	1	1
	R2_Bin_METABAT__40_sub_1.fasta	537	1593_2	1593_1	#N/A	NA	#N/A	medium-quality	medium-quality	Winter	#N/A	0.820946	Grateloupia sp. (R)	Macroalgae	uMAG	MAG	novel taxa	63.12	1.49	66.67	40.0371	0.0158829	4.18156	587	38174	8673	7123.61	3510	3217	6.62478	5560.84	587	4	0	1	30	0	0	0	Bacteria;Bacteroidota;Bacteroidia;Chitinophagales;Saprospiraceae	#N/A	d__Bacteria;p__Bacteroidota;c__Bacteroidia;o__Chitinophagales;f__Saprospiraceae;g__;s__	Bacteria;Bacteroidota;Bacteroidia;Chitinophagales;Saprospiraceae	Bacteria;Bacteroidota;Bacteroidia;Chitinophagales;Saprospiraceae	Saprospiraceae	1	1	1	1
	S4E-47-3Z.fasta	538	1632_0	1632_0	No	92.731	2	high-quality	high-quality	Summer	275.717	0.863616	Seawater (S)	Seawater	uDG	DG	novel taxa	97.65	0.99	0	43.8713	0.0228062	5.01389	75	598327	294769	66851.8	4040	3989	5.13455	4137.22	75	3	3	1	37	1	1	1	Bacteria;Bacteroidota;Bacteroidia;Chitinophagales;Saprospiraceae	Bacteria;Bacteroidetes;Bacteroidia;Chitinophagales;Saprospiraceae;Membranicola;uncultured bacterium (95.781)	d__Bacteria;p__Bacteroidota;c__Bacteroidia;o__Chitinophagales;f__Saprospiraceae;g__;s__	Bacteria;Bacteroidota;Bacteroidia;Chitinophagales;Saprospiraceae;Membranicola	Bacteria;Bacteroidota;Bacteroidia;Chitinophagales;Saprospiraceae	Saprospiraceae	1	1	1	1
	L2_Bin_Bin_99_sub_1.fasta	539	1622_0	1622_0	#N/A	NA	#N/A	medium-quality	medium-quality	Winter	#N/A	0.860843	Ulva sp. (L)	Macroalgae	uMAG	MAG	novel taxa	73.29	0.99	50	39.9153	0.0202843	4.45461	857	21712	5491	5197.91	3903	3355	6.07806	5325.42	857	2	0	0	20	0	0	0	Bacteria;Bacteroidota;Bacteroidia;Chitinophagales;Saprospiraceae	#N/A	d__Bacteria;p__Bacteroidota;c__Bacteroidia;o__Chitinophagales;f__Saprospiraceae;g__JAAUTG01;s__	Bacteria;Bacteroidota;Bacteroidia;Chitinophagales;Saprospiraceae	Bacteria;Bacteroidota;Bacteroidia;Chitinophagales;Saprospiraceae	Saprospiraceae	1	1	1	1
	H1_Bin_Bin_68_1_1.fasta	540	1413_0	1413_0	#N/A	NA	#N/A	medium-quality	high-quality	Autumn	#N/A	0.898829	Gelidium sp. (H)	Macroalgae	uMAG	MAG	novel taxa	96.66	3.47	25	37.732	0.0116399	3.80496	147	100748	35831	25884.1	3109	3013	3.93644	3216.43	147	3	0	1	30	0	0	0	Bacteria;Bacteroidota;Bacteroidia;Chitinophagales;Saprospiraceae	#N/A	d__Bacteria;p__Bacteroidota;c__Bacteroidia;o__Chitinophagales;f__Saprospiraceae;g__JAAUTG01;s__	Bacteria;Bacteroidota;Bacteroidia;Chitinophagales;Saprospiraceae	Bacteria;Bacteroidota;Bacteroidia;Chitinophagales;Saprospiraceae	Saprospiraceae	1	1	1	1
	N1_Bin_Bin_14_sub_1.fasta	541	350_0	350_0	#N/A	NA	#N/A	medium-quality	medium-quality	Autumn	#N/A	0.904303	Sediment (N)	Sediment	uMAG	MAG	novel taxa	50.85	0.25	0	48.6803	0.0171034	2.27455	472	35296	5086	4818.97	2133	1870	4.47306	4194.69	472	0	0	0	14	0	0	0	Bacteria;Bacteroidota;Bacteroidia;Chitinophagales;Saprospiraceae	#N/A	d__Bacteria;p__Bacteroidota;c__Bacteroidia;o__Chitinophagales;f__Saprospiraceae;g__JABWBR01;s__	Bacteria;Bacteroidota;Bacteroidia;Chitinophagales;Saprospiraceae	Bacteria;Bacteroidota;Bacteroidia;Chitinophagales;Saprospiraceae	Saprospiraceae	1	1	1	1
	N1_Bin_METABAT__89_1.fasta	542	60_0	60_0	#N/A	NA	#N/A	medium-quality	high-quality	Autumn	#N/A	0.904214	Sediment (N)	Sediment	uMAG	MAG	novel taxa	99.49	0.51	0	52.6261	0.00742359	3.77099	27	455022	234061	139666	2972	2851	3.79032	2987.23	27	1	2	1	45	0	0	2	Bacteria;Bacteroidota;Bacteroidia;Chitinophagales;Saprospiraceae	#N/A	d__Bacteria;p__Bacteroidota;c__Bacteroidia;o__Chitinophagales;f__Saprospiraceae;g__UBA2329;s__	Bacteria;Bacteroidota;Bacteroidia;Chitinophagales;Saprospiraceae	Bacteria;Bacteroidota;Bacteroidia;Chitinophagales;Saprospiraceae	Saprospiraceae	1	1	1	1
	N1_Bin_METABAT__6_1.fasta	543	54_1	54_1	#N/A	NA	#N/A	medium-quality	high-quality	Autumn	#N/A	0.903483	Sediment (N)	Sediment	uMAG	MAG	novel taxa	99.01	0.99	33.33	56.6265	0.0144511	3.93734	40	390521	155871	98433.6	3013	2987	3.97671	3043.13	40	2	2	1	40	0	0	2	Bacteria;Bacteroidota;Bacteroidia;Chitinophagales;Saprospiraceae	#N/A	d__Bacteria;p__Bacteroidota;c__Bacteroidia;o__Chitinophagales;f__Saprospiraceae;g__M3007;s__	Bacteria;Bacteroidota;Bacteroidia;Chitinophagales;Saprospiraceae	Bacteria;Bacteroidota;Bacteroidia;Chitinophagales;Saprospiraceae	Saprospiraceae	1	1	1	1
	R1_Bin_METABAT__123_1.fasta	544	54_1	54_1	#N/A	NA	#N/A	medium-quality	high-quality	Autumn	#N/A	0.90511	Grateloupia sp. (R)	Macroalgae	uMAG	MAG	novel taxa	93.76	0.5	0	56.8577	0.00702952	3.5519	32	334009	192319	110997	2710	2692	3.78829	2890.36	32	2	2	1	38	0	0	2	Bacteria;Bacteroidota;Bacteroidia;Chitinophagales;Saprospiraceae	#N/A	d__Bacteria;p__Bacteroidota;c__Bacteroidia;o__Chitinophagales;f__Saprospiraceae;g__M3007;s__	Bacteria;Bacteroidota;Bacteroidia;Chitinophagales;Saprospiraceae	Bacteria;Bacteroidota;Bacteroidia;Chitinophagales;Saprospiraceae	Saprospiraceae	1	1	1	1
	H1_Bin_METABAT__76_1.fasta	545	55_1	55_1	#N/A	NA	#N/A	medium-quality	high-quality	Autumn	#N/A	0.908296	Gelidium sp. (H)	Macroalgae	uMAG	MAG	novel taxa	97.03	0.66	0	54.4712	0.0192135	3.43399	157	174390	35588	21872.6	2769	2652	3.53911	2853.76	157	2	2	1	40	0	0	2	Bacteria;Bacteroidota;Bacteroidia;Chitinophagales;Saprospiraceae	#N/A	d__Bacteria;p__Bacteroidota;c__Bacteroidia;o__Chitinophagales;f__Saprospiraceae;g__M3007;s__	Bacteria;Bacteroidota;Bacteroidia;Chitinophagales;Saprospiraceae	Bacteria;Bacteroidota;Bacteroidia;Chitinophagales;Saprospiraceae	Saprospiraceae	1	1	1	1
	L1_Bin_METABAT__261_1.fasta	546	55_1	55_1	#N/A	NA	#N/A	medium-quality	high-quality	Autumn	#N/A	0.908593	Ulva sp. (L)	Macroalgae	uMAG	MAG	novel taxa	96.53	0.87	66.67	54.4997	0.0170893	3.32603	163	101777	27547	20405.1	2712	2590	3.44559	2809.49	163	1	2	1	37	0	0	2	Bacteria;Bacteroidota;Bacteroidia;Chitinophagales;Saprospiraceae	#N/A	d__Bacteria;p__Bacteroidota;c__Bacteroidia;o__Chitinophagales;f__Saprospiraceae;g__M3007;s__	Bacteria;Bacteroidota;Bacteroidia;Chitinophagales;Saprospiraceae	Bacteria;Bacteroidota;Bacteroidia;Chitinophagales;Saprospiraceae	Saprospiraceae	1	1	1	1
	N1_Bin_METABAT__141_1.fasta	547	55_1	55_1	#N/A	NA	#N/A	medium-quality	high-quality	Autumn	#N/A	0.909268	Sediment (N)	Sediment	uMAG	MAG	novel taxa	94.16	1.32	60	54.5175	0.01788	3.2327	206	79756	21880	15692.7	2649	2501	3.4332	2813.3	206	1	2	1	36	0	0	2	Bacteria;Bacteroidota;Bacteroidia;Chitinophagales;Saprospiraceae	#N/A	d__Bacteria;p__Bacteroidota;c__Bacteroidia;o__Chitinophagales;f__Saprospiraceae;g__M3007;s__	Bacteria;Bacteroidota;Bacteroidia;Chitinophagales;Saprospiraceae	Bacteria;Bacteroidota;Bacteroidia;Chitinophagales;Saprospiraceae	Saprospiraceae	1	1	1	1
	R1_Bin_METABAT__230_1.fasta	548	55_1	55_1	#N/A	NA	#N/A	medium-quality	high-quality	Autumn	#N/A	0.909587	Grateloupia sp. (R)	Macroalgae	uMAG	MAG	novel taxa	94.42	1.01	66.67	54.531	0.0188396	3.31435	172	101778	29914	19269.5	2665	2548	3.51022	2822.5	172	2	2	1	34	0	0	2	Bacteria;Bacteroidota;Bacteroidia;Chitinophagales;Saprospiraceae	#N/A	d__Bacteria;p__Bacteroidota;c__Bacteroidia;o__Chitinophagales;f__Saprospiraceae;g__M3007;s__	Bacteria;Bacteroidota;Bacteroidia;Chitinophagales;Saprospiraceae	Bacteria;Bacteroidota;Bacteroidia;Chitinophagales;Saprospiraceae	Saprospiraceae	1	1	1	1
	L1_Bin_Bin_151_1.fasta	549	1628_0	1628_0	#N/A	NA	#N/A	medium-quality	medium-quality	Autumn	#N/A	0.871448	Ulva sp. (L)	Macroalgae	uMAG	MAG	novel taxa	65.84	1.67	16.67	41.9024	0.0187455	3.08158	278	48903	14505	11084.8	2471	2294	4.6804	3753.04	278	0	0	0	26	0	0	0	Bacteria;Bacteroidota;Bacteroidia;Chitinophagales;Saprospiraceae	#N/A	d__Bacteria;p__Bacteroidota;c__Bacteroidia;o__Chitinophagales;f__Saprospiraceae;g__;s__	Bacteria;Bacteroidota;Bacteroidia;Chitinophagales;Saprospiraceae	Bacteria;Bacteroidota;Bacteroidia;Chitinophagales;Saprospiraceae	Saprospiraceae	1	1	1	1
	L1_Bin_MAXBIN__038_sub_1.fasta	550	1590_0	1590_0	#N/A	NA	#N/A	medium-quality	medium-quality	Autumn	#N/A	0.883655	Ulva sp. (L)	Macroalgae	uMAG	MAG	novel taxa	80.45	0	0	37.462	0.014405	3.25732	211	77716	23381	15437.5	2679	2502	4.04887	3330.02	211	0	0	1	30	0	0	0	Bacteria;Bacteroidota;Bacteroidia;Chitinophagales;Saprospiraceae	#N/A	d__Bacteria;p__Bacteroidota;c__Bacteroidia;o__Chitinophagales;f__Saprospiraceae;g__;s__	Bacteria;Bacteroidota;Bacteroidia;Chitinophagales;Saprospiraceae	Bacteria;Bacteroidota;Bacteroidia;Chitinophagales;Saprospiraceae	Saprospiraceae	1	1	1	1
	L1_Bin_METABAT__16_1.fasta	551	1588_1	1588_1	#N/A	NA	#N/A	medium-quality	medium-quality	Autumn	#N/A	0.851032	Ulva sp. (L)	Macroalgae	uMAG	MAG	novel taxa	74.75	0.84	25	37.2816	0.0150296	3.60276	314	57032	15934	11473.7	2906	2683	4.81974	3887.63	314	1	0	0	24	0	0	0	Bacteria;Bacteroidota;Bacteroidia;Chitinophagales;Saprospiraceae	#N/A	d__Bacteria;p__Bacteroidota;c__Bacteroidia;o__Chitinophagales;f__Saprospiraceae;g__;s__	Bacteria;Bacteroidota;Bacteroidia;Chitinophagales;Saprospiraceae	Bacteria;Bacteroidota;Bacteroidia;Chitinophagales;Saprospiraceae	Saprospiraceae	1	1	1	1
	H3_Bin_Bin_18_1_1.fasta	552	1589_0	1589_0	#N/A	NA	#N/A	medium-quality	medium-quality	Spring	#N/A	0.881203	Gelidium sp. (H)	Macroalgae	uMAG	MAG	novel taxa	78.74	0.74	50	37.1666	0.0168229	4.78693	598	39918	10463	8004.9	4003	3544	6.07942	5083.82	598	0	0	0	40	0	0	0	Bacteria;Bacteroidota;Bacteroidia;Chitinophagales;Saprospiraceae	#N/A	d__Bacteria;p__Bacteroidota;c__Bacteroidia;o__Chitinophagales;f__Saprospiraceae;g__;s__	Bacteria;Bacteroidota;Bacteroidia;Chitinophagales;Saprospiraceae	Bacteria;Bacteroidota;Bacteroidia;Chitinophagales;Saprospiraceae	Saprospiraceae	1	1	1	1
	L2_Bin_Bin_109_1.fasta	553	1588_1	1588_1	#N/A	NA	#N/A	medium-quality	medium-quality	Winter	#N/A	0.856469	Ulva sp. (L)	Macroalgae	uMAG	MAG	novel taxa	71.36	0.76	50	37.2775	0.0174529	3.49249	551	24922	7523	6338.46	2946	2612	4.89419	4128.36	551	1	0	0	28	0	0	0	Bacteria;Bacteroidota;Bacteroidia;Chitinophagales;Saprospiraceae	#N/A	d__Bacteria;p__Bacteroidota;c__Bacteroidia;o__Chitinophagales;f__Saprospiraceae;g__;s__	Bacteria;Bacteroidota;Bacteroidia;Chitinophagales;Saprospiraceae	Bacteria;Bacteroidota;Bacteroidia;Chitinophagales;Saprospiraceae	Saprospiraceae	1	1	1	1
	L3_Bin_Bin_103.fasta	554	1588_1	1588_1	#N/A	NA	#N/A	medium-quality	medium-quality	Spring	#N/A	0.859751	Ulva sp. (L)	Macroalgae	uMAG	MAG	novel taxa	89.36	1.73	60	37.1764	0.0181398	5.15808	642	42438	10961	8034.38	4259	3790	5.77224	4766.11	642	0	1	0	26	1	0	0	Bacteria;Bacteroidota;Bacteroidia;Chitinophagales;Saprospiraceae	Bacteria;Bacteroidota;Bacteroidia;Chitinophagales;Saprospiraceae;Lewinella (96.712)	d__Bacteria;p__Bacteroidota;c__Bacteroidia;o__Chitinophagales;f__Saprospiraceae;g__;s__	Bacteria;Bacteroidota;Bacteroidia;Chitinophagales;Saprospiraceae;Lewinella	Bacteria;Bacteroidota;Bacteroidia;Chitinophagales;Saprospiraceae	Saprospiraceae	1	1	1	1
	L3_Bin_METABAT__94_1.fasta	555	1190_1	1190_1	#N/A	NA	#N/A	medium-quality	medium-quality	Spring	#N/A	0.891307	Ulva sp. (L)	Macroalgae	uMAG	MAG	novel taxa	81.86	0.51	0	46.5789	0.0161567	3.31497	216	93169	25501	15347.1	2829	2644	4.04956	3455.9	216	0	1	0	31	0	0	1	Bacteria;Bacteroidota;Bacteroidia;Chitinophagales;Saprospiraceae	#N/A	d__Bacteria;p__Bacteroidota;c__Bacteroidia;o__Chitinophagales;f__Saprospiraceae;g__;s__	Bacteria;Bacteroidota;Bacteroidia;Chitinophagales;Saprospiraceae	Bacteria;Bacteroidota;Bacteroidia;Chitinophagales;Saprospiraceae	Saprospiraceae	1	1	1	1
	L4_Bin_Bin_32_1.fasta	556	1190_1	1190_1	#N/A	NA	#N/A	medium-quality	medium-quality	Summer	#N/A	0.892842	Ulva sp. (L)	Macroalgae	uMAG	MAG	novel taxa	81.9	2.02	40	46.7131	0.0179462	3.33481	442	38048	9479	7544.82	2965	2663	4.07181	3620.27	442	1	1	0	26	0	0	1	Bacteria;Bacteroidota;Bacteroidia;Chitinophagales;Saprospiraceae	#N/A	d__Bacteria;p__Bacteroidota;c__Bacteroidia;o__Chitinophagales;f__Saprospiraceae;g__;s__	Bacteria;Bacteroidota;Bacteroidia;Chitinophagales;Saprospiraceae	Bacteria;Bacteroidota;Bacteroidia;Chitinophagales;Saprospiraceae	Saprospiraceae	1	1	1	1
	H3_Bin_Bin_31_1.fasta	557	1191_1	1191_1	#N/A	NA	#N/A	medium-quality	medium-quality	Spring	#N/A	0.907528	Gelidium sp. (H)	Macroalgae	uMAG	MAG	novel taxa	80.24	2.72	50	45.2694	0.0155632	3.26831	279	63776	16152	11714.4	2759	2530	4.07316	3438.43	279	0	0	0	26	0	0	0	Bacteria;Bacteroidota;Bacteroidia;Chitinophagales;Saprospiraceae	#N/A	d__Bacteria;p__Bacteroidota;c__Bacteroidia;o__Chitinophagales;f__Saprospiraceae;g__;s__	Bacteria;Bacteroidota;Bacteroidia;Chitinophagales;Saprospiraceae	Bacteria;Bacteroidota;Bacteroidia;Chitinophagales;Saprospiraceae	Saprospiraceae	1	1	1	1
	L3_Bin_Bin_87_1_1.fasta	558	1191_1	1191_1	#N/A	NA	#N/A	medium-quality	medium-quality	Spring	#N/A	0.895066	Ulva sp. (L)	Macroalgae	uMAG	MAG	novel taxa	85.73	2.68	28.57	45.3551	0.0159525	4.1144	364	73795	16179	11303.3	3629	3295	4.79925	4233.06	364	5	2	0	29	0	0	2	Bacteria;Bacteroidota;Bacteroidia;Chitinophagales;Saprospiraceae	#N/A	d__Bacteria;p__Bacteroidota;c__Bacteroidia;o__Chitinophagales;f__Saprospiraceae;g__;s__	Bacteria;Bacteroidota;Bacteroidia;Chitinophagales;Saprospiraceae	Bacteria;Bacteroidota;Bacteroidia;Chitinophagales;Saprospiraceae	Saprospiraceae	1	1	1	1
	L2_Bin_Bin_2_1.fasta	559	417_0	417_0	#N/A	NA	#N/A	medium-quality	medium-quality	Winter	#N/A	0.869142	Ulva sp. (L)	Macroalgae	uMAG	MAG	novel taxa	85.13	0.75	0	53.8434	0.0189512	4.09007	335	70187	17778	12209.2	3287	3182	4.80449	3861.15	335	0	0	0	39	0	0	0	Bacteria;Bacteroidota;Bacteroidia;Chitinophagales;Saprospiraceae;Lewinella	#N/A	d__Bacteria;p__Bacteroidota;c__Bacteroidia;o__Chitinophagales;f__Saprospiraceae;g__Lewinella_A;s__	Bacteria;Bacteroidota;Bacteroidia;Chitinophagales;Saprospiraceae;Lewinella	Bacteria;Bacteroidota;Bacteroidia;Chitinophagales;Saprospiraceae	Saprospiraceae	1	1	1	1
	R3_Bin_Bin_139_sub_1.fasta	560	1655_0	#N/A	#N/A	NA	#N/A	medium-quality	medium-quality	Spring	#N/A	0.881719	Grateloupia sp. (R)	Macroalgae	uMAG	MAG	novel taxa	50.14	0	0	51.1063	0.0227553	3.48797	436	41539	9850	7999.94	3038	2814	6.95647	6059.03	436	0	0	1	22	0	0	0	Bacteria;Bacteroidota;Bacteroidia;Chitinophagales;Saprospiraceae;Lewinella	#N/A	d__Bacteria;p__Bacteroidota;c__Bacteroidia;o__Chitinophagales;f__Saprospiraceae;g__Lewinella_A;s__	Bacteria;Bacteroidota;Bacteroidia;Chitinophagales;Saprospiraceae;Lewinella	Bacteria;Bacteroidota;Bacteroidia;Chitinophagales;Saprospiraceae	Saprospiraceae	1	1	1	1
	H4_Bin_Bin_86_1.fasta	561	1245_0	1245_0	#N/A	NA	#N/A	medium-quality	medium-quality	Summer	#N/A	0.854393	Gelidium sp. (H)	Macroalgae	uMAG	MAG	novel taxa	54.31	0.76	0	37.244	0.0186226	3.53397	741	21638	4909	4769.19	3336	2780	6.50703	6142.52	741	1	0	0	25	0	0	0	Bacteria;Bacteroidota;Bacteroidia;Chitinophagales;Saprospiraceae	#N/A	d__Bacteria;p__Bacteroidota;c__Bacteroidia;o__Chitinophagales;f__Saprospiraceae;g__AM-2324;s__	Bacteria;Bacteroidota;Bacteroidia;Chitinophagales;Saprospiraceae	Bacteria;Bacteroidota;Bacteroidia;Chitinophagales;Saprospiraceae	Saprospiraceae	1	1	1	1
	H3_Bin_Bin_53_1_1.fasta	562	1244_1	1244_1	#N/A	NA	#N/A	medium-quality	medium-quality	Spring	#N/A	0.841779	Gelidium sp. (H)	Macroalgae	uMAG	MAG	novel taxa	81.51	1.25	66.67	37.8555	0.0146401	5.46803	631	51717	10710	8665.65	4304	3879	6.70841	5280.33	631	0	1	0	37	1	0	0	Bacteria;Bacteroidota;Bacteroidia;Chitinophagales;Saprospiraceae	Bacteria;Bacteroidota;Bacteroidia;Flavobacteriales;Flavobacteriaceae;Polaribacter (84.009)	d__Bacteria;p__Bacteroidota;c__Bacteroidia;o__Chitinophagales;f__Saprospiraceae;g__;s__	Bacteria;Bacteroidota;Bacteroidia;Chitinophagales;Saprospiraceae	Bacteria;Bacteroidota;Bacteroidia;Chitinophagales;Saprospiraceae	Saprospiraceae	1	1	1	1
	L3_Bin_METABAT__6_1.fasta	563	1244_1	1244_1	#N/A	NA	#N/A	medium-quality	medium-quality	Spring	#N/A	0.840657	Ulva sp. (L)	Macroalgae	uMAG	MAG	novel taxa	87.75	1.01	33.33	37.8792	0.0114309	5.75441	502	56113	14623	11463	4527	4192	6.55773	5158.97	502	0	1	0	42	1	0	0	Bacteria;Bacteroidota;Bacteroidia;Chitinophagales;Saprospiraceae	Bacteria;Bacteroidota;Bacteroidia;Chitinophagales;Saprospiraceae;Lewinella (100)	d__Bacteria;p__Bacteroidota;c__Bacteroidia;o__Chitinophagales;f__Saprospiraceae;g__;s__	Bacteria;Bacteroidota;Bacteroidia;Chitinophagales;Saprospiraceae;Lewinella	Bacteria;Bacteroidota;Bacteroidia;Chitinophagales;Saprospiraceae	Saprospiraceae	1	1	1	1
	H2_Bin_Bin_65.fasta	564	1244_1	1244_1	#N/A	NA	#N/A	medium-quality	medium-quality	Winter	#N/A	0.858512	Gelidium sp. (H)	Macroalgae	uMAG	MAG	novel taxa	64.23	0.15	50	38.3239	0.0179468	3.86074	880	14200	4442	4387.2	3168	2726	6.0108	4932.27	880	0	0	0	13	0	0	0	Bacteria;Bacteroidota;Bacteroidia;Chitinophagales;Saprospiraceae	#N/A	d__Bacteria;p__Bacteroidota;c__Bacteroidia;o__Chitinophagales;f__Saprospiraceae;g__;s__	Bacteria;Bacteroidota;Bacteroidia;Chitinophagales;Saprospiraceae	Bacteria;Bacteroidota;Bacteroidia;Chitinophagales;Saprospiraceae	Saprospiraceae	1	1	1	1
	L4_Bin_METABAT__45_sub_1.fasta	565	472_0	472_0	#N/A	NA	#N/A	medium-quality	high-quality	Summer	#N/A	0.891996	Ulva sp. (L)	Macroalgae	uMAG	MAG	novel taxa	94.06	1.82	57.14	33.1126	0.0144923	3.88004	308	67347	19447	12597.5	3350	3144	4.12507	3561.56	308	1	1	1	35	0	0	1	Bacteria;Bacteroidota;Bacteroidia;Chitinophagales;Saprospiraceae	#N/A	d__Bacteria;p__Bacteroidota;c__Bacteroidia;o__Chitinophagales;f__Saprospiraceae;g__;s__	Bacteria;Bacteroidota;Bacteroidia;Chitinophagales;Saprospiraceae	Bacteria;Bacteroidota;Bacteroidia;Chitinophagales;Saprospiraceae	Saprospiraceae	1	1	1	1
	R4_Bin_METABAT__60_sub_1.fasta	566	1614_0	1614_0	#N/A	NA	#N/A	medium-quality	medium-quality	Summer	#N/A	0.921621	Grateloupia sp. (R)	Macroalgae	uMAG	MAG	novel taxa	86.72	0.5	0	34.6246	0.0102849	4.25796	199	114825	35093	21396.8	3486	3342	4.91	4019.83	199	0	0	0	29	0	0	0	Bacteria;Bacteroidota;Bacteroidia;Chitinophagales;Saprospiraceae	#N/A	d__Bacteria;p__Bacteroidota;c__Bacteroidia;o__Chitinophagales;f__Saprospiraceae;g__;s__	Bacteria;Bacteroidota;Bacteroidia;Chitinophagales;Saprospiraceae	Bacteria;Bacteroidota;Bacteroidia;Chitinophagales;Saprospiraceae	Saprospiraceae	1	1	1	1
	R3_Bin_METABAT__200_sub_1.fasta	567	1615_0	1615_0	#N/A	NA	#N/A	medium-quality	medium-quality	Spring	#N/A	0.890239	Grateloupia sp. (R)	Macroalgae	uMAG	MAG	novel taxa	87.91	0.5	0	35.2051	0.0140831	5.05543	345	76825	23126	14653.4	4004	3746	5.75069	4554.66	345	1	0	1	26	0	0	0	Bacteria;Bacteroidota;Bacteroidia;Chitinophagales;Saprospiraceae	#N/A	d__Bacteria;p__Bacteroidota;c__Bacteroidia;o__Chitinophagales;f__Saprospiraceae;g__;s__	Bacteria;Bacteroidota;Bacteroidia;Chitinophagales;Saprospiraceae	Bacteria;Bacteroidota;Bacteroidia;Chitinophagales;Saprospiraceae	Saprospiraceae	1	1	1	1
	L4_Bin_Bin_51_1.fasta	568	1617_0	1617_0	#N/A	NA	#N/A	medium-quality	high-quality	Summer	#N/A	0.857917	Ulva sp. (L)	Macroalgae	uMAG	MAG	novel taxa	90.59	0.99	0	39.1951	0.0232641	4.47054	335	104787	20133	13344.9	3650	3372	4.93491	4029.14	335	0	1	1	28	0	0	1	Bacteria;Bacteroidota;Bacteroidia;Chitinophagales;Saprospiraceae	#N/A	d__Bacteria;p__Bacteroidota;c__Bacteroidia;o__Chitinophagales;f__Saprospiraceae;g__;s__	Bacteria;Bacteroidota;Bacteroidia;Chitinophagales;Saprospiraceae	Bacteria;Bacteroidota;Bacteroidia;Chitinophagales;Saprospiraceae	Saprospiraceae	1	1	1	1
	H3_Bin_Bin_203_sub_1_1.fasta	569	1618_0	1618_0	#N/A	NA	#N/A	medium-quality	high-quality	Spring	#N/A	0.875959	Gelidium sp. (H)	Macroalgae	uMAG	MAG	novel taxa	91.38	4.23	33.33	39.244	0.0167945	3.30725	314	68547	15278	10532.6	2770	2477	3.61923	3031.3	314	0	0	0	25	0	0	0	Bacteria;Bacteroidota;Bacteroidia;Chitinophagales;Saprospiraceae	#N/A	d__Bacteria;p__Bacteroidota;c__Bacteroidia;o__Chitinophagales;f__Saprospiraceae;g__;s__	Bacteria;Bacteroidota;Bacteroidia;Chitinophagales;Saprospiraceae	Bacteria;Bacteroidota;Bacteroidia;Chitinophagales;Saprospiraceae	Saprospiraceae	1	1	1	1
	R1_Bin_METABAT__188_1.fasta	570	1616_1	1616_1	#N/A	NA	#N/A	medium-quality	medium-quality	Autumn	#N/A	0.865593	Grateloupia sp. (R)	Macroalgae	uMAG	MAG	novel taxa	84.41	1.9	60	37.7076	0.0141292	3.9167	258	98386	22147	15181	3247	3015	4.64009	3846.7	258	0	2	0	21	0	0	2	Bacteria;Bacteroidota;Bacteroidia;Chitinophagales;Saprospiraceae	#N/A	d__Bacteria;p__Bacteroidota;c__Bacteroidia;o__Chitinophagales;f__Saprospiraceae;g__;s__	Bacteria;Bacteroidota;Bacteroidia;Chitinophagales;Saprospiraceae	Bacteria;Bacteroidota;Bacteroidia;Chitinophagales;Saprospiraceae	Saprospiraceae	1	1	1	1
	R4_Bin_MAXBIN__020_sub_1.fasta	571	1616_1	1616_2	#N/A	NA	#N/A	medium-quality	medium-quality	Summer	#N/A	0.845054	Grateloupia sp. (R)	Macroalgae	uMAG	MAG	novel taxa	50	1.52	0	37.4359	0.0180493	2.56227	611	14149	4231	4193.56	2466	2032	5.12453	4932	611	0	1	0	10	0	0	1	Bacteria;Bacteroidota;Bacteroidia;Chitinophagales;Saprospiraceae	#N/A	d__Bacteria;p__Bacteroidota;c__Bacteroidia;o__Chitinophagales;f__Saprospiraceae;g__;s__	Bacteria;Bacteroidota;Bacteroidia;Chitinophagales;Saprospiraceae	Bacteria;Bacteroidota;Bacteroidia;Chitinophagales;Saprospiraceae	Saprospiraceae	1	1	1	1
	L1_Bin_METABAT__150_1.fasta	572	1603_1	1603_1	#N/A	NA	#N/A	medium-quality	high-quality	Autumn	#N/A	0.833256	Ulva sp. (L)	Macroalgae	uMAG	MAG	novel taxa	92.08	0	0	33.9408	0.0119792	5.54848	372	127766	21227	14915.3	4195	4107	6.02572	4555.82	372	0	0	0	31	0	0	0	Bacteria;Bacteroidota;Bacteroidia;Chitinophagales;Saprospiraceae	#N/A	d__Bacteria;p__Bacteroidota;c__Bacteroidia;o__Chitinophagales;f__Saprospiraceae;g__;s__	Bacteria;Bacteroidota;Bacteroidia;Chitinophagales;Saprospiraceae	Bacteria;Bacteroidota;Bacteroidia;Chitinophagales;Saprospiraceae	Saprospiraceae	1	1	1	1
	L3_Bin_Bin_96_1.fasta	573	1603_1	1603_1	#N/A	NA	#N/A	medium-quality	high-quality	Spring	#N/A	0.834175	Ulva sp. (L)	Macroalgae	uMAG	MAG	novel taxa	96.08	2.23	60	33.9398	0.0142933	5.84065	547	62263	13372	10677.6	4422	4290	6.07894	4602.41	547	0	0	0	27	0	0	0	Bacteria;Bacteroidota;Bacteroidia;Chitinophagales;Saprospiraceae	#N/A	d__Bacteria;p__Bacteroidota;c__Bacteroidia;o__Chitinophagales;f__Saprospiraceae;g__;s__	Bacteria;Bacteroidota;Bacteroidia;Chitinophagales;Saprospiraceae	Bacteria;Bacteroidota;Bacteroidia;Chitinophagales;Saprospiraceae	Saprospiraceae	1	1	1	1
	R3_Bin_METABAT__71_sub_1.fasta	574	1604_1	1604_1	#N/A	NA	#N/A	medium-quality	high-quality	Spring	#N/A	0.875234	Grateloupia sp. (R)	Macroalgae	uMAG	MAG	novel taxa	91.53	1.87	50	34.0482	0.0115491	7.12576	295	156549	41369	24155.1	5564	5406	7.78516	6078.88	295	1	0	2	55	0	0	0	Bacteria;Bacteroidota;Bacteroidia;Chitinophagales;Saprospiraceae	#N/A	d__Bacteria;p__Bacteroidota;c__Bacteroidia;o__Chitinophagales;f__Saprospiraceae;g__;s__	Bacteria;Bacteroidota;Bacteroidia;Chitinophagales;Saprospiraceae	Bacteria;Bacteroidota;Bacteroidia;Chitinophagales;Saprospiraceae	Saprospiraceae	1	1	1	1
	B3_Bin_Bin_130_1.fasta	575	1604_1	1604_1	#N/A	NA	#N/A	medium-quality	high-quality	Spring	#N/A	0.876815	Saccharina sp. (B)	Macroalgae	uMAG	MAG	novel taxa	93.56	0.74	0	34.1583	0.0137465	7.25463	117	299581	126945	62005.4	5434	5442	7.75398	5808.04	117	1	0	1	50	0	0	0	Bacteria;Bacteroidota;Bacteroidia;Chitinophagales;Saprospiraceae	#N/A	d__Bacteria;p__Bacteroidota;c__Bacteroidia;o__Chitinophagales;f__Saprospiraceae;g__;s__	Bacteria;Bacteroidota;Bacteroidia;Chitinophagales;Saprospiraceae	Bacteria;Bacteroidota;Bacteroidia;Chitinophagales;Saprospiraceae	Saprospiraceae	1	1	1	1
	H3_Bin_Bin_168_1_1.fasta	576	1604_1	1604_1	#N/A	NA	#N/A	medium-quality	medium-quality	Spring	#N/A	0.875559	Gelidium sp. (H)	Macroalgae	uMAG	MAG	novel taxa	87.86	1.25	20	33.9923	0.0106138	6.69723	224	135283	37985	29898.4	5251	5122	7.62262	5976.55	224	0	0	1	50	0	0	0	Bacteria;Bacteroidota;Bacteroidia;Chitinophagales;Saprospiraceae	#N/A	d__Bacteria;p__Bacteroidota;c__Bacteroidia;o__Chitinophagales;f__Saprospiraceae;g__;s__	Bacteria;Bacteroidota;Bacteroidia;Chitinophagales;Saprospiraceae	Bacteria;Bacteroidota;Bacteroidia;Chitinophagales;Saprospiraceae	Saprospiraceae	1	1	1	1
	L3_Bin_Bin_39_1.fasta	577	1602_0	1602_0	#N/A	NA	#N/A	medium-quality	high-quality	Spring	#N/A	0.834697	Ulva sp. (L)	Macroalgae	uMAG	MAG	novel taxa	92.55	1.52	25	36.5875	0.0144126	7.01244	654	50936	14619	10722.4	5272	4905	7.57692	5696.38	654	1	1	1	36	0	0	1	Bacteria;Bacteroidota;Bacteroidia;Chitinophagales;Saprospiraceae	#N/A	d__Bacteria;p__Bacteroidota;c__Bacteroidia;o__Chitinophagales;f__Saprospiraceae;g__;s__	Bacteria;Bacteroidota;Bacteroidia;Chitinophagales;Saprospiraceae	Bacteria;Bacteroidota;Bacteroidia;Chitinophagales;Saprospiraceae	Saprospiraceae	1	1	1	1
	H2_Bin_Bin_11_4.fasta	578	1601_0	1601_0	#N/A	NA	#N/A	medium-quality	medium-quality	Winter	#N/A	0.840787	Gelidium sp. (H)	Macroalgae	uMAG	MAG	novel taxa	56.19	0	0	35.9276	0.0169306	3.71162	467	49017	10224	7947.79	2917	2642	6.60547	5191.32	467	0	0	0	22	0	0	0	Bacteria;Bacteroidota;Bacteroidia;Chitinophagales;Saprospiraceae	#N/A	d__Bacteria;p__Bacteroidota;c__Bacteroidia;o__Chitinophagales;f__Saprospiraceae;g__;s__	Bacteria;Bacteroidota;Bacteroidia;Chitinophagales;Saprospiraceae	Bacteria;Bacteroidota;Bacteroidia;Chitinophagales;Saprospiraceae	Saprospiraceae	1	1	1	1
	H4_Bin_Bin_145_1_1.fasta	579	1599_1	1599_1	#N/A	NA	#N/A	medium-quality	medium-quality	Summer	#N/A	0.854349	Gelidium sp. (H)	Macroalgae	uMAG	MAG	novel taxa	84.3	0.84	25	35.9991	0.0146487	6.89438	544	71008	18117	12673.5	5207	4834	8.17839	6176.75	544	0	0	1	33	0	0	0	Bacteria;Bacteroidota;Bacteroidia;Chitinophagales;Saprospiraceae	#N/A	d__Bacteria;p__Bacteroidota;c__Bacteroidia;o__Chitinophagales;f__Saprospiraceae;g__;s__	Bacteria;Bacteroidota;Bacteroidia;Chitinophagales;Saprospiraceae	Bacteria;Bacteroidota;Bacteroidia;Chitinophagales;Saprospiraceae	Saprospiraceae	1	1	1	1
	H3_Bin_Bin_212_1_1.fasta	580	1599_1	1599_1	#N/A	NA	#N/A	medium-quality	medium-quality	Spring	#N/A	0.855226	Gelidium sp. (H)	Macroalgae	uMAG	MAG	novel taxa	87.55	2.23	33.33	35.972	0.0122364	7.08407	406	86597	23846	17448.5	5171	4938	8.09146	5906.34	406	0	0	1	39	0	0	0	Bacteria;Bacteroidota;Bacteroidia;Chitinophagales;Saprospiraceae	#N/A	d__Bacteria;p__Bacteroidota;c__Bacteroidia;o__Chitinophagales;f__Saprospiraceae;g__;s__	Bacteria;Bacteroidota;Bacteroidia;Chitinophagales;Saprospiraceae	Bacteria;Bacteroidota;Bacteroidia;Chitinophagales;Saprospiraceae	Saprospiraceae	1	1	1	1
	L1_Bin_Bin_49_sub_1.fasta	581	1600_1	1600_1	#N/A	NA	#N/A	medium-quality	medium-quality	Autumn	#N/A	0.82184	Ulva sp. (L)	Macroalgae	uMAG	MAG	novel taxa	86.49	0.45	66.67	36.0702	0.0163785	6.16045	617	61568	14344	9984.53	4611	4329	7.12273	5331.25	617	2	0	1	32	0	0	0	Bacteria;Bacteroidota;Bacteroidia;Chitinophagales;Saprospiraceae	#N/A	d__Bacteria;p__Bacteroidota;c__Bacteroidia;o__Chitinophagales;f__Saprospiraceae;g__;s__	Bacteria;Bacteroidota;Bacteroidia;Chitinophagales;Saprospiraceae	Bacteria;Bacteroidota;Bacteroidia;Chitinophagales;Saprospiraceae	Saprospiraceae	1	1	1	1
	L3_Bin_Bin_30_1.fasta	582	1600_1	1600_1	#N/A	NA	#N/A	medium-quality	medium-quality	Spring	#N/A	0.827794	Ulva sp. (L)	Macroalgae	uMAG	MAG	novel taxa	77.59	1.36	50	36.2092	0.0164261	5.11917	475	64063	14613	10777.2	3756	3604	6.59772	4840.83	475	1	2	1	30	0	0	2	Bacteria;Bacteroidota;Bacteroidia;Chitinophagales;Saprospiraceae	#N/A	d__Bacteria;p__Bacteroidota;c__Bacteroidia;o__Chitinophagales;f__Saprospiraceae;g__;s__	Bacteria;Bacteroidota;Bacteroidia;Chitinophagales;Saprospiraceae	Bacteria;Bacteroidota;Bacteroidia;Chitinophagales;Saprospiraceae	Saprospiraceae	1	1	1	1
	L2_Bin_METABAT__112_sub_1.fasta	583	1600_1	1600_1	#N/A	NA	#N/A	medium-quality	medium-quality	Winter	#N/A	0.84605	Ulva sp. (L)	Macroalgae	uMAG	MAG	novel taxa	55.35	1.01	100	36.3889	0.0205919	3.38976	663	22212	5576	5112.76	2663	2386	6.12423	4811.2	663	1	0	0	11	0	0	0	Bacteria;Bacteroidota;Bacteroidia;Chitinophagales;Saprospiraceae	#N/A	d__Bacteria;p__Bacteroidota;c__Bacteroidia;o__Chitinophagales;f__Saprospiraceae;g__;s__	Bacteria;Bacteroidota;Bacteroidia;Chitinophagales;Saprospiraceae	Bacteria;Bacteroidota;Bacteroidia;Chitinophagales;Saprospiraceae	Saprospiraceae	1	1	1	1
	L2_Bin_Bin_146_1.fasta	584	1596_1	1596_1	#N/A	NA	#N/A	medium-quality	high-quality	Winter	#N/A	0.832501	Ulva sp. (L)	Macroalgae	uMAG	MAG	novel taxa	90.36	1.57	20	38.3493	0.0153267	5.39662	562	56246	12717	9602.52	3911	3675	5.97235	4328.24	562	2	1	1	28	0	0	1	Bacteria;Bacteroidota;Bacteroidia;Chitinophagales;Saprospiraceae	#N/A	d__Bacteria;p__Bacteroidota;c__Bacteroidia;o__Chitinophagales;f__Saprospiraceae;g__;s__	Bacteria;Bacteroidota;Bacteroidia;Chitinophagales;Saprospiraceae	Bacteria;Bacteroidota;Bacteroidia;Chitinophagales;Saprospiraceae	Saprospiraceae	1	1	1	1
	L1_Bin_Bin_175_sub_1.fasta	585	1596_1	1596_1	#N/A	NA	#N/A	medium-quality	medium-quality	Autumn	#N/A	0.838179	Ulva sp. (L)	Macroalgae	uMAG	MAG	novel taxa	76.86	0	0	38.4284	0.0146704	4.69843	501	50228	12018	9378.1	3354	3120	6.11297	4363.78	501	0	1	1	22	0	0	1	Bacteria;Bacteroidota;Bacteroidia;Chitinophagales;Saprospiraceae	#N/A	d__Bacteria;p__Bacteroidota;c__Bacteroidia;o__Chitinophagales;f__Saprospiraceae;g__;s__	Bacteria;Bacteroidota;Bacteroidia;Chitinophagales;Saprospiraceae	Bacteria;Bacteroidota;Bacteroidia;Chitinophagales;Saprospiraceae	Saprospiraceae	1	1	1	1
	L3_Bin_Bin_55_1.fasta	586	1597_1	1597_1	#N/A	NA	#N/A	medium-quality	medium-quality	Spring	#N/A	0.826051	Ulva sp. (L)	Macroalgae	uMAG	MAG	novel taxa	73.01	2.97	66.67	36.5438	0.0167564	4.61324	790	29014	6666	5839.54	3471	3055	6.31864	4754.14	790	1	2	0	20	1	0	1	Bacteria;Bacteroidota;Bacteroidia;Chitinophagales;Saprospiraceae	Bacteria;Bacteroidota;Bacteroidia;Chitinophagales;Saprospiraceae;Rubidimonas (94.783)	d__Bacteria;p__Bacteroidota;c__Bacteroidia;o__Chitinophagales;f__Saprospiraceae;g__;s__	Bacteria;Bacteroidota;Bacteroidia;Chitinophagales;Saprospiraceae;Rubidimonas	Bacteria;Bacteroidota;Bacteroidia;Chitinophagales;Saprospiraceae	Saprospiraceae	1	1	1	1
	L4_Bin_Bin_158_1.fasta	587	1597_1	1597_2	#N/A	NA	#N/A	medium-quality	medium-quality	Summer	#N/A	0.826647	Ulva sp. (L)	Macroalgae	uMAG	MAG	novel taxa	83.84	0	0	36.5506	0.0162992	5.26095	772	89037	7813	6814.7	3834	3448	6.27499	4573	772	1	2	0	27	0	0	2	Bacteria;Bacteroidota;Bacteroidia;Chitinophagales;Saprospiraceae	#N/A	d__Bacteria;p__Bacteroidota;c__Bacteroidia;o__Chitinophagales;f__Saprospiraceae;g__;s__	Bacteria;Bacteroidota;Bacteroidia;Chitinophagales;Saprospiraceae	Bacteria;Bacteroidota;Bacteroidia;Chitinophagales;Saprospiraceae	Saprospiraceae	1	1	1	1
[truncated: 1,997 more rows]
[truncated: 17 more columns]

## Sheet: Sheet2
	Attained taxonomic classification of all 1,619 MAGs and 965 draft genomes of cultivated strains in this study using GTDB SR202 and SILVA 138.
		MAGs and draft genomes		Unique taxa
	Taxon	GTDB SR202	SILVA 138	GTDB SR202	SILVA 138
	Domain	2583	2583	2	2
	Phylum	2583	2558	56	42
	Class	2582	2496	111	78
[truncated: 17 more rows]

[truncated: 4 more sheets: Sheet3, Sheet4, Sheet5, Sheet6]
