# Supplementary material for: Epiphytic common core bacteria in the microbiomes of co-located green (Ulva), brown (Saccharina) and red (Grateloupia, Gelidium) macroalgae
Source: Microbiome. 2023 Jun 1;11:126. doi: 10.1186/s40168-023-01559-1 (PMC10233909; doi:10.1186/s40168-023-01559-1)
Supplement: Supplementary file 4 — Additional file 3: Description of supplementary tables. Table S1. Data associated with the 16S rRNA gene amplicon-based community profiling for all six sample sources analyzed in this study. Sequencing, assembly and binning statistics of the 23 metagenome datasets used in this study. These data include the time, season, geographical location, sample, environmental metadata for each sample and library information related to the amplicon sequencing. Furthermore included are summary analyses of the average relative abundances grouped by season and sample type at the genus and family levels, as well as statistical analyses of the proportions of core and dominant taxa in each sample. In addition, this file contains diversity indices, average relative abundances of domain, phylum, family, genus, OTU and ASV levels. Table S2. Data associated with the 16S rRNA gene-based community analyses of cultured bacterial strains, including information on sampling time, season, geographical location, source, culture conditions, 16S rRNA sequence information, new species attributes and taxonomic status information. Included are also summary analyses about average relative abundances at phylum, family, genus and OTU levels, as well as core taxa analyses results at the family and genus levels (matched to the 16S amplicon data). In addition, the file contains EZcloud and SILVA 138 sequence alignment results. Table S3. Summary data on the 1,619 MAGs and 965 draft genomes, including completeness, contamination, contig number, tRNA number, quality classification, size (Mbp), N50 value, species cluster ID in dRep, and the annotation results from GTDB SR202, EZcloud and SILVA 138 ordered according to their positions on the phylogenetic tree in Fig. 4. Table S4. Summary information about the four categories of PULs / PUL-like loci used in this study that were found with sliding window lengths from 1 and 10. The information includes: taxonomic affiliation, length (number of genes), number and ty [file 40168_2023_1559_MOESM3_ESM.zip › Supplementary Table 4.csv]

Genome ID:PUL-type:number ID	Genome type	Taxon	Distance	PUL-type	Classic_PUL-type	Gene number	GH	PL	CBM	CE	GT	AA	Other CAZymes	Sulfatase	SusC	SusD	TonB	Tandem repeat susC/D	Hybrid susC/D	Single susC/D	Non-continuous susC/D	PUL_Gene_ID	PUL-pattern
1001-G:CGCs:PUL1	DG	Bacteria;Proteobacteria;Alphaproteobacteria;Rhodobacterales;Rhodobacteraceae;Defluviimonas	1	CGC	N/A	3	0	0	0	0	3	0	0	0	0	0	0	0	0	0	0	BFILGDLK_00670;BFILGDLK_00671;BFILGDLK_00672	GT14;GT2;GT2
1001-G:CGCs:PUL2	DG	Bacteria;Proteobacteria;Alphaproteobacteria;Rhodobacterales;Rhodobacteraceae;Defluviimonas	1	CGC	N/A	3	1	0	0	0	2	0	0	0	0	0	0	0	0	0	0	BFILGDLK_02832;BFILGDLK_02833;BFILGDLK_02834	GT2;GT2;GH16_21
1010:CGCs:PUL1	DG	Bacteria;Proteobacteria;Alphaproteobacteria;Sphingomonadales;Sphingomonadaceae;Erythrobacter	1	CGC	N/A	6	4	0	0	0	0	0	0	0	0	0	0	0	0	0	0	GOPMCCIL_00006;GOPMCCIL_00007;GOPMCCIL_00008;GOPMCCIL_00009;GOPMCCIL_00010;GOPMCCIL_00011	GH13_23;GH13;GH13;GH97
1010:CGCs:PUL2	DG	Bacteria;Proteobacteria;Alphaproteobacteria;Sphingomonadales;Sphingomonadaceae;Erythrobacter	1	CGC	N/A	7	1	0	0	0	5	0	0	0	0	0	0	0	0	0	0	GOPMCCIL_02503;GOPMCCIL_02504;GOPMCCIL_02505;GOPMCCIL_02506;GOPMCCIL_02507;GOPMCCIL_02508;GOPMCCIL_02509	GT2;GH56;GT4;GT4;GT4;GT4
1010:PUL_like:PUL1	DG	Bacteria;Proteobacteria;Alphaproteobacteria;Sphingomonadales;Sphingomonadaceae;Erythrobacter	1	PUL_like	N/A	4	0	1	0	0	0	0	0	0	0	0	2	0	0	0	0	GOPMCCIL_01883;GOPMCCIL_01884;GOPMCCIL_01885;GOPMCCIL_01886	PL22|PL22;TIGR02803;TIGR02796
1010:PUL_like:PUL2	DG	Bacteria;Proteobacteria;Alphaproteobacteria;Sphingomonadales;Sphingomonadaceae;Erythrobacter	1	PUL_like	N/A	5	0	2	0	0	0	0	0	0	0	0	2	0	0	0	0	GOPMCCIL_02020;GOPMCCIL_02021;GOPMCCIL_02022;GOPMCCIL_02023;GOPMCCIL_02024	PL17|PL17_2;PL6_1;TIGR01782;TIGR01782
1013:CGCs:PUL1	DG	Bacteria;Proteobacteria;Gammaproteobacteria;Alteromonadales;Alteromonadaceae	1	CGC	N/A	5	0	0	0	0	4	0	0	0	0	0	0	0	0	0	0	HPMAICNC_00024;HPMAICNC_00025;HPMAICNC_00026;HPMAICNC_00027;HPMAICNC_00028	GT2;GT2;GT9;GT30
1013:CGCs:PUL10	DG	Bacteria;Proteobacteria;Gammaproteobacteria;Alteromonadales;Alteromonadaceae	1	CGC	N/A	4	3	0	0	0	0	0	0	1	0	0	0	0	0	0	0	HPMAICNC_03037;HPMAICNC_03038;HPMAICNC_03039;HPMAICNC_03040	GH88;GH145;Sulfatase;GH105
1013:CGCs:PUL11	DG	Bacteria;Proteobacteria;Gammaproteobacteria;Alteromonadales;Alteromonadaceae	1	CGC	N/A	7	2	1	1	0	0	0	0	3	0	0	0	0	0	0	0	HPMAICNC_03058;HPMAICNC_03059;HPMAICNC_03060;HPMAICNC_03061;HPMAICNC_03062;HPMAICNC_03063;HPMAICNC_03064	GH109;CBM66;Sulfatase;Sulfatase;GH105;PL25;Sulfatase
1013:CGCs:PUL12	DG	Bacteria;Proteobacteria;Gammaproteobacteria;Alteromonadales;Alteromonadaceae	1	CGC	N/A	4	0	0	0	0	3	0	0	0	0	0	0	0	0	0	0	HPMAICNC_03091;HPMAICNC_03092;HPMAICNC_03093;HPMAICNC_03094	GT94;GT2;GT2
1013:CGCs:PUL13	DG	Bacteria;Proteobacteria;Gammaproteobacteria;Alteromonadales;Alteromonadaceae	1	CGC	N/A	3	0	0	0	0	3	0	0	0	0	0	0	0	0	0	0	HPMAICNC_03097;HPMAICNC_03098;HPMAICNC_03099	GT4;GT4;GT28
1013:CGCs:PUL14	DG	Bacteria;Proteobacteria;Gammaproteobacteria;Alteromonadales;Alteromonadaceae	1	CGC	N/A	9	3	0	0	1	0	0	1	3	0	0	0	0	0	0	0	HPMAICNC_03545;HPMAICNC_03546;HPMAICNC_03547;HPMAICNC_03548;HPMAICNC_03549;HPMAICNC_03550;HPMAICNC_03551;HPMAICNC_03552;HPMAICNC_03553	GH140;CE3;Sulfatase;Sulfatase;Sulfatase;CBM16|GH16_12;GH29;GH2
1013:CGCs:PUL2	DG	Bacteria;Proteobacteria;Gammaproteobacteria;Alteromonadales;Alteromonadaceae	1	CGC	N/A	10	3	0	0	1	0	0	0	4	0	0	0	0	0	0	0	HPMAICNC_00053;HPMAICNC_00054;HPMAICNC_00055;HPMAICNC_00056;HPMAICNC_00057;HPMAICNC_00058;HPMAICNC_00059;HPMAICNC_00060;HPMAICNC_00061;HPMAICNC_00062	GH27;Sulfatase;GH127;Sulfatase;Sulfatase;GH110;Sulfatase;CE3|CE6
1013:CGCs:PUL3	DG	Bacteria;Proteobacteria;Gammaproteobacteria;Alteromonadales;Alteromonadaceae	1	CGC	N/A	5	2	1	0	0	0	0	1	1	0	0	0	0	0	0	0	HPMAICNC_00861;HPMAICNC_00862;HPMAICNC_00863;HPMAICNC_00864;HPMAICNC_00865	PL14;GH39;Sulfatase;CBM67|GH78;GH74|GH74|GH74|GH74|GH74
1013:CGCs:PUL4	DG	Bacteria;Proteobacteria;Gammaproteobacteria;Alteromonadales;Alteromonadaceae	1	CGC	N/A	4	0	0	0	1	3	0	0	0	0	0	0	0	0	0	0	HPMAICNC_01220;HPMAICNC_01221;HPMAICNC_01222;HPMAICNC_01223	CE4;GT30;GT4;GT4
1013:CGCs:PUL5	DG	Bacteria;Proteobacteria;Gammaproteobacteria;Alteromonadales;Alteromonadaceae	1	CGC	N/A	8	0	0	0	1	4	0	0	0	0	0	0	0	0	0	0	HPMAICNC_01233;HPMAICNC_01234;HPMAICNC_01235;HPMAICNC_01236;HPMAICNC_01237;HPMAICNC_01238;HPMAICNC_01239;HPMAICNC_01240	GT4;GT4;GT4;GT4;CE4
1013:CGCs:PUL6	DG	Bacteria;Proteobacteria;Gammaproteobacteria;Alteromonadales;Alteromonadaceae	1	CGC	N/A	4	1	1	0	0	2	0	0	0	0	0	0	0	0	0	0	HPMAICNC_01654;HPMAICNC_01655;HPMAICNC_01656;HPMAICNC_01657	GT4;PL12_3;GH109;GT4
1013:CGCs:PUL7	DG	Bacteria;Proteobacteria;Gammaproteobacteria;Alteromonadales;Alteromonadaceae	1	CGC	N/A	4	1	2	0	0	0	0	0	0	0	0	0	0	0	0	0	HPMAICNC_01755;HPMAICNC_01756;HPMAICNC_01757;HPMAICNC_01758	PL25;PL25;GH109
1013:CGCs:PUL8	DG	Bacteria;Proteobacteria;Gammaproteobacteria;Alteromonadales;Alteromonadaceae	1	CGC	N/A	3	1	0	0	0	0	0	2	0	0	0	0	0	0	0	0	HPMAICNC_01990;HPMAICNC_01991;HPMAICNC_01992	CBM48|GH13_11;CBM48|GH13_9;GH77
1013:CGCs:PUL9	DG	Bacteria;Proteobacteria;Gammaproteobacteria;Alteromonadales;Alteromonadaceae	1	CGC	N/A	3	3	0	0	0	0	0	0	0	0	0	0	0	0	0	0	HPMAICNC_02470;HPMAICNC_02471;HPMAICNC_02472	GH149;GH3;GH3
1013:PUL_like:PUL1	DG	Bacteria;Proteobacteria;Gammaproteobacteria;Alteromonadales;Alteromonadaceae	1	PUL_like	N/A	8	2	0	0	0	0	0	1	0	0	0	2	0	0	0	0	HPMAICNC_00144;HPMAICNC_00145;HPMAICNC_00146;HPMAICNC_00147;HPMAICNC_00148;HPMAICNC_00149;HPMAICNC_00150;HPMAICNC_00151	GH130;GH5_41;CBM35|CBM59|GH26;TIGR01782;TIGR01782
1013:PUL_like:PUL2	DG	Bacteria;Proteobacteria;Gammaproteobacteria;Alteromonadales;Alteromonadaceae	1	PUL_like	N/A	5	0	2	0	0	0	0	1	0	0	0	2	0	0	0	0	HPMAICNC_00406;HPMAICNC_00407;HPMAICNC_00408;HPMAICNC_00409;HPMAICNC_00410	TIGR01782;CBM32|PL7_5;TIGR01782;PL6_3;PL7_5
1013:PUL_like:PUL3	DG	Bacteria;Proteobacteria;Gammaproteobacteria;Alteromonadales;Alteromonadaceae	1	PUL_like	N/A	4	2	0	0	0	0	0	0	0	0	0	1	0	0	0	0	HPMAICNC_00805;HPMAICNC_00806;HPMAICNC_00807;HPMAICNC_00808	GH13_4;GH13_31;TIGR01782
1013:PUL_like:PUL4	DG	Bacteria;Proteobacteria;Gammaproteobacteria;Alteromonadales;Alteromonadaceae	1	PUL_like	N/A	4	0	1	0	0	0	0	0	0	0	0	2	0	0	0	0	HPMAICNC_00995;HPMAICNC_00996;HPMAICNC_00997;HPMAICNC_00998	PL22;TIGR02803;TIGR02796
1013:PUL_like:PUL5	DG	Bacteria;Proteobacteria;Gammaproteobacteria;Alteromonadales;Alteromonadaceae	1	PUL_like	N/A	3	2	0	0	0	0	0	0	0	0	0	1	0	0	0	0	HPMAICNC_01778;HPMAICNC_01779;HPMAICNC_01780	GH117;TIGR01779;GH29
1013:PUL_like:PUL6	DG	Bacteria;Proteobacteria;Gammaproteobacteria;Alteromonadales;Alteromonadaceae	1	PUL_like	N/A	4	1	0	0	1	0	0	1	0	0	0	1	0	0	0	0	HPMAICNC_02568;HPMAICNC_02569;HPMAICNC_02570;HPMAICNC_02571	CBM41|CBM48|GH13_13;TIGR01782;CE1;GH13_38
1013:PUL_like:PUL7	DG	Bacteria;Proteobacteria;Gammaproteobacteria;Alteromonadales;Alteromonadaceae	1	PUL_like	N/A	12	2	1	1	0	0	1	1	2	0	0	1	0	0	0	0	HPMAICNC_03044;HPMAICNC_03045;HPMAICNC_03046;HPMAICNC_03047;HPMAICNC_03048;HPMAICNC_03049;HPMAICNC_03050;HPMAICNC_03051;HPMAICNC_03052;HPMAICNC_03053;HPMAICNC_03054;HPMAICNC_03055	GH105;CBM35;Sulfatase;AA3;GH78;PL24;Sulfatase;TIGR01782;CBM67|GH78
1013:PUL_like:PUL8	DG	Bacteria;Proteobacteria;Gammaproteobacteria;Alteromonadales;Alteromonadaceae	1	PUL_like	N/A	6	1	0	1	0	0	0	0	1	0	0	1	0	0	0	0	HPMAICNC_03528;HPMAICNC_03529;HPMAICNC_03530;HPMAICNC_03531;HPMAICNC_03532;HPMAICNC_03533	GH167;CBM22;TIGR01782;Sulfatase
102:CGCs:PUL1	DG	Bacteria;Proteobacteria;Gammaproteobacteria;Cellvibrionales;Cellvibrionaceae	1	CGC	N/A	3	0	0	0	0	3	0	0	0	0	0	0	0	0	0	0	BHMMEDLA_00106;BHMMEDLA_00107;BHMMEDLA_00108	GT4;GT4;GT4
102:CGCs:PUL2	DG	Bacteria;Proteobacteria;Gammaproteobacteria;Cellvibrionales;Cellvibrionaceae	1	CGC	N/A	4	0	0	0	0	3	0	0	0	0	0	0	0	0	0	0	BHMMEDLA_02935;BHMMEDLA_02936;BHMMEDLA_02937;BHMMEDLA_02938	GT9;GT2;GT4
102:PUL_like:PUL1	DG	Bacteria;Proteobacteria;Gammaproteobacteria;Cellvibrionales;Cellvibrionaceae	1	PUL_like	N/A	4	0	1	0	0	0	0	0	0	0	0	3	0	0	0	0	BHMMEDLA_03070;BHMMEDLA_03071;BHMMEDLA_03072;BHMMEDLA_03073	TIGR02796;TIGR02803;TIGR01352;PL22
1028:CGCs:PUL1	DG	Bacteria;Proteobacteria;Gammaproteobacteria;Alteromonadales;Shewanellaceae;Ferrimonas	1	CGC	N/A	6	1	0	0	0	2	0	2	0	0	0	0	0	0	0	0	HIKEHIMD_02403;HIKEHIMD_02404;HIKEHIMD_02405;HIKEHIMD_02406;HIKEHIMD_02407;HIKEHIMD_02408	GH77;CBM48|GH13_9;CBM48|GH13_11;GT35;GT5
1028:CGCs:PUL2	DG	Bacteria;Proteobacteria;Gammaproteobacteria;Alteromonadales;Shewanellaceae;Ferrimonas	1	CGC	N/A	3	0	0	0	0	3	0	0	0	0	0	0	0	0	0	0	HIKEHIMD_03282;HIKEHIMD_03283;HIKEHIMD_03284	GT2;GT26|GT4;GT4
1028:PUL_like:PUL1	DG	Bacteria;Proteobacteria;Gammaproteobacteria;Alteromonadales;Shewanellaceae;Ferrimonas	1	PUL_like	N/A	6	4	0	0	0	0	0	0	0	0	0	1	0	0	0	0	HIKEHIMD_01611;HIKEHIMD_01612;HIKEHIMD_01613;HIKEHIMD_01614;HIKEHIMD_01615;HIKEHIMD_01616	GH13_23;TIGR01782;GH13_2;GH13_38;GH31
1028:PUL_like:PUL2	DG	Bacteria;Proteobacteria;Gammaproteobacteria;Alteromonadales;Shewanellaceae;Ferrimonas	1	PUL_like	N/A	4	0	1	0	0	0	0	0	0	0	0	2	0	0	0	0	HIKEHIMD_03433;HIKEHIMD_03434;HIKEHIMD_03435;HIKEHIMD_03436	TIGR02796;TIGR02803;PL22
1030:CGCs:PUL1	DG	Bacteria;Proteobacteria;Alphaproteobacteria;Rhodobacterales;Rhodobacteraceae;Roseobacter	1	CGC	N/A	4	0	0	0	0	2	1	0	0	0	0	0	0	0	0	0	PKPNBNBB_00254;PKPNBNBB_00255;PKPNBNBB_00256;PKPNBNBB_00257	AA3;GT4;GT30
1030:CGCs:PUL2	DG	Bacteria;Proteobacteria;Alphaproteobacteria;Rhodobacterales;Rhodobacteraceae;Roseobacter	1	CGC	N/A	5	0	0	0	0	4	0	0	0	0	0	0	0	0	0	0	PKPNBNBB_00809;PKPNBNBB_00810;PKPNBNBB_00811;PKPNBNBB_00812;PKPNBNBB_00813	GT1;GT4;GT4;GT1
1030:CGCs:PUL3	DG	Bacteria;Proteobacteria;Alphaproteobacteria;Rhodobacterales;Rhodobacteraceae;Roseobacter	1	CGC	N/A	6	1	0	0	0	2	0	2	0	0	0	0	0	0	0	0	PKPNBNBB_01303;PKPNBNBB_01304;PKPNBNBB_01305;PKPNBNBB_01306;PKPNBNBB_01307;PKPNBNBB_01308	GT35;CBM48|GH13_9;GT5;CBM48|GH13_11;GH77
1030:CGCs:PUL4	DG	Bacteria;Proteobacteria;Alphaproteobacteria;Rhodobacterales;Rhodobacteraceae;Roseobacter	1	CGC	N/A	3	0	0	0	0	3	0	0	0	0	0	0	0	0	0	0	PKPNBNBB_01815;PKPNBNBB_01816;PKPNBNBB_01817	GT14;GT2;GT2
1030:CGCs:PUL5	DG	Bacteria;Proteobacteria;Alphaproteobacteria;Rhodobacterales;Rhodobacteraceae;Roseobacter	1	CGC	N/A	5	0	0	0	0	4	0	0	0	0	0	0	0	0	0	0	PKPNBNBB_04527;PKPNBNBB_04528;PKPNBNBB_04529;PKPNBNBB_04530;PKPNBNBB_04531	GT4;GT2;GT2;GT2_Glyco_tranf_2_5
1030:PUL_like:PUL1	DG	Bacteria;Proteobacteria;Alphaproteobacteria;Rhodobacterales;Rhodobacteraceae;Roseobacter	1	PUL_like	N/A	4	0	1	0	0	0	0	0	0	0	0	3	0	0	0	0	PKPNBNBB_03556;PKPNBNBB_03557;PKPNBNBB_03558;PKPNBNBB_03559	TIGR02796;TIGR02803;TIGR01352;PL22
1030-1-G:CGCs:PUL1	DG	Bacteria;Bacteroidota;Bacteroidia;Flavobacteriales;Flavobacteriaceae;Aquimarina	1	CGC	N/A	6	2	0	0	0	1	0	1	0	0	0	0	0	0	0	0	MBNMPPNJ_01635;MBNMPPNJ_01636;MBNMPPNJ_01637;MBNMPPNJ_01638;MBNMPPNJ_01639;MBNMPPNJ_01640	GT5;GH13_3;CBM48|GH13_9;GH31
1030-1-G:CGCs:PUL2	DG	Bacteria;Bacteroidota;Bacteroidia;Flavobacteriales;Flavobacteriaceae;Aquimarina	1	CGC	N/A	4	3	0	0	0	0	0	0	0	0	0	0	0	0	0	0	MBNMPPNJ_02519;MBNMPPNJ_02520;MBNMPPNJ_02521;MBNMPPNJ_02522	GH151;GH130;GH141
1030-1-G:CGCs:PUL3	DG	Bacteria;Bacteroidota;Bacteroidia;Flavobacteriales;Flavobacteriaceae;Aquimarina	1	CGC	N/A	3	2	0	0	1	0	0	0	0	0	0	0	0	0	0	0	MBNMPPNJ_02540;MBNMPPNJ_02541;MBNMPPNJ_02542	CE3;GH3;GH140
1030-1-G:CGCs:PUL4	DG	Bacteria;Bacteroidota;Bacteroidia;Flavobacteriales;Flavobacteriaceae;Aquimarina	1	CGC	N/A	3	3	0	0	0	0	0	0	0	0	0	0	0	0	0	0	MBNMPPNJ_03033;MBNMPPNJ_03034;MBNMPPNJ_03035	GH65;GH13;GH13
1030-1-G:CGCs:PUL5	DG	Bacteria;Bacteroidota;Bacteroidia;Flavobacteriales;Flavobacteriaceae;Aquimarina	1	CGC	N/A	3	0	0	0	0	0	0	3	0	0	0	0	0	0	0	0	MBNMPPNJ_03471;MBNMPPNJ_03472;MBNMPPNJ_03473	CBM5|CBM73|GH18;CBM6|CBM73|GH19;CBM5|CBM73|GH18
1030-1-G:CGCs:PUL6	DG	Bacteria;Bacteroidota;Bacteroidia;Flavobacteriales;Flavobacteriaceae;Aquimarina	1	CGC	N/A	4	1	0	1	0	1	0	1	0	0	0	0	0	0	0	0	MBNMPPNJ_03518;MBNMPPNJ_03519;MBNMPPNJ_03520;MBNMPPNJ_03521	GT20;GH15;CBM9;CBM26|GH13_6
1030-1-G:CGCs:PUL7	DG	Bacteria;Bacteroidota;Bacteroidia;Flavobacteriales;Flavobacteriaceae;Aquimarina	1	CGC	N/A	5	0	0	0	0	4	0	0	0	0	0	0	0	0	0	0	MBNMPPNJ_03844;MBNMPPNJ_03845;MBNMPPNJ_03846;MBNMPPNJ_03847;MBNMPPNJ_03848	GT4;GT4;GT2;GT9
1030-1-G:PUL:PUL1	DG	Bacteria;Bacteroidota;Bacteroidia;Flavobacteriales;Flavobacteriaceae;Aquimarina	1	PUL	single susCD	7	3	0	0	0	0	0	0	0	1	1	0	0	0	1	0	MBNMPPNJ_00465;MBNMPPNJ_00466;MBNMPPNJ_00467;MBNMPPNJ_00468;MBNMPPNJ_00469;MBNMPPNJ_00470;MBNMPPNJ_00471	GH3;GH65;GH13_31;TIGR04056;SusD_RagB
1030-1-G:PUL:PUL2	DG	Bacteria;Bacteroidota;Bacteroidia;Flavobacteriales;Flavobacteriaceae;Aquimarina	1	PUL	hybrid susCD	7	1	0	0	0	0	0	1	1	2	2	0	0	2	0	0	MBNMPPNJ_01324;MBNMPPNJ_01325;MBNMPPNJ_01326;MBNMPPNJ_01327;MBNMPPNJ_01328;MBNMPPNJ_01329;MBNMPPNJ_01330	TIGR04056;SusD-like_3|SusD_RagB;Sulfatase;TIGR04056;SusD-like_3|SusD_RagB;GH2;CBM67|GH78
1030-1-G:PUL:PUL3	DG	Bacteria;Bacteroidota;Bacteroidia;Flavobacteriales;Flavobacteriaceae;Aquimarina	1	PUL	single susCD	9	2	0	1	1	0	0	1	1	1	1	0	0	0	1	0	MBNMPPNJ_02526;MBNMPPNJ_02527;MBNMPPNJ_02528;MBNMPPNJ_02529;MBNMPPNJ_02530;MBNMPPNJ_02531;MBNMPPNJ_02532;MBNMPPNJ_02533;MBNMPPNJ_02534	CBM60;PL9_2|CBM4|CBM9|CBM35|CBM9|CBM4;GH3;GH2;SusD-like_3|SusD_RagB;TIGR04056;Sulfatase;CE6
1030-1-G:PUL:PUL4	DG	Bacteria;Bacteroidota;Bacteroidia;Flavobacteriales;Flavobacteriaceae;Aquimarina	1	PUL	single susCD	11	3	0	1	0	0	0	1	1	1	1	0	0	0	1	0	MBNMPPNJ_02556;MBNMPPNJ_02557;MBNMPPNJ_02558;MBNMPPNJ_02559;MBNMPPNJ_02560;MBNMPPNJ_02561;MBNMPPNJ_02562;MBNMPPNJ_02563;MBNMPPNJ_02564;MBNMPPNJ_02565;MBNMPPNJ_02566	SusD-like_3|SusD_RagB;TIGR04056;GH130;Sulfatase;CBM60|GH5_2;CBM9;GH5;GH1
1030-1-G:PUL:PUL5	DG	Bacteria;Bacteroidota;Bacteroidia;Flavobacteriales;Flavobacteriaceae;Aquimarina	1	PUL	single susCD	3	0	0	0	1	0	0	0	0	1	1	0	0	0	1	0	MBNMPPNJ_02906;MBNMPPNJ_02907;MBNMPPNJ_02908	SusD-like_3|SusD_RagB;TIGR04056;CE14
1030-1-G:PUL:PUL6	DG	Bacteria;Bacteroidota;Bacteroidia;Flavobacteriales;Flavobacteriaceae;Aquimarina	1	PUL	single susCD	4	1	0	0	0	0	0	0	0	1	1	0	0	0	1	0	MBNMPPNJ_03026;MBNMPPNJ_03027;MBNMPPNJ_03028;MBNMPPNJ_03029	GH13_7;SusD_RagB;TIGR04056
1030-1-G:PUL:PUL7	DG	Bacteria;Bacteroidota;Bacteroidia;Flavobacteriales;Flavobacteriaceae;Aquimarina	1	PUL	single susCD	6	1	0	1	1	0	0	0	0	1	1	0	0	0	1	0	MBNMPPNJ_03461;MBNMPPNJ_03462;MBNMPPNJ_03463;MBNMPPNJ_03464;MBNMPPNJ_03465;MBNMPPNJ_03466	TIGR04056;SusD-like;CBM5;CE14;GH20
1030-1-G:PUL_like:PUL1	DG	Bacteria;Bacteroidota;Bacteroidia;Flavobacteriales;Flavobacteriaceae;Aquimarina	1	PUL_like	N/A	7	3	0	0	0	0	0	0	0	0	0	1	0	0	0	0	MBNMPPNJ_01918;MBNMPPNJ_01919;MBNMPPNJ_01920;MBNMPPNJ_01921;MBNMPPNJ_01922;MBNMPPNJ_01923;MBNMPPNJ_01924	GH2;GH28;GH28;TIGR01782
1030-1-G:susCD pair:PUL1	DG	Bacteria;Bacteroidota;Bacteroidia;Flavobacteriales;Flavobacteriaceae;Aquimarina	1	susCD pair	N/A	2	0	0	0	0	0	0	0	0	1	1	0	0	0	1	0	MBNMPPNJ_01238;MBNMPPNJ_01239	SusD-like|SusD-like_2;TIGR04056
1030-1-G:susCD pair:PUL2	DG	Bacteria;Bacteroidota;Bacteroidia;Flavobacteriales;Flavobacteriaceae;Aquimarina	1	susCD pair	N/A	2	0	0	0	0	0	0	0	0	1	1	0	0	0	1	0	MBNMPPNJ_01528;MBNMPPNJ_01529	TIGR04056;SusD-like_3|SusD_RagB
1030-1-G:susCD pair:PUL3	DG	Bacteria;Bacteroidota;Bacteroidia;Flavobacteriales;Flavobacteriaceae;Aquimarina	1	susCD pair	N/A	2	0	0	0	0	0	0	0	0	1	1	0	0	0	1	0	MBNMPPNJ_03709;MBNMPPNJ_03710	TIGR04056;SusD-like_2
1036:CGCs:PUL1	DG	Bacteria;Proteobacteria;Gammaproteobacteria;Alteromonadales;Alteromonadaceae;Agaribacter	1	CGC	N/A	7	4	0	0	0	0	0	1	0	0	0	0	0	0	0	0	PFAHIOEI_00886;PFAHIOEI_00887;PFAHIOEI_00888;PFAHIOEI_00889;PFAHIOEI_00890;PFAHIOEI_00891;PFAHIOEI_00892	CBM13|GH43_26;GH43_26;GH146;GH43_5;GH43_26
1036:CGCs:PUL2	DG	Bacteria;Proteobacteria;Gammaproteobacteria;Alteromonadales;Alteromonadaceae;Agaribacter	1	CGC	N/A	7	0	0	0	1	4	0	0	0	0	0	0	0	0	0	0	PFAHIOEI_01068;PFAHIOEI_01069;PFAHIOEI_01070;PFAHIOEI_01071;PFAHIOEI_01072;PFAHIOEI_01073;PFAHIOEI_01074	GT83;GT4;GT4;GT4;CE4
1036:CGCs:PUL3	DG	Bacteria;Proteobacteria;Gammaproteobacteria;Alteromonadales;Alteromonadaceae;Agaribacter	1	CGC	N/A	5	0	0	0	0	4	0	0	0	0	0	0	0	0	0	0	PFAHIOEI_01637;PFAHIOEI_01638;PFAHIOEI_01639;PFAHIOEI_01640;PFAHIOEI_01641	GT14;GT4;GT4;GT26
1036:CGCs:PUL4	DG	Bacteria;Proteobacteria;Gammaproteobacteria;Alteromonadales;Alteromonadaceae;Agaribacter	1	CGC	N/A	3	1	0	0	0	0	0	2	0	0	0	0	0	0	0	0	PFAHIOEI_02098;PFAHIOEI_02099;PFAHIOEI_02100	GH77;CBM48|GH13_9;CBM48|GH13_11
1036:CGCs:PUL5	DG	Bacteria;Proteobacteria;Gammaproteobacteria;Alteromonadales;Alteromonadaceae;Agaribacter	1	CGC	N/A	3	3	0	0	0	0	0	0	0	0	0	0	0	0	0	0	PFAHIOEI_02634;PFAHIOEI_02635;PFAHIOEI_02636	GH31;GH3;GH5_4
1036:CGCs:PUL6	DG	Bacteria;Proteobacteria;Gammaproteobacteria;Alteromonadales;Alteromonadaceae;Agaribacter	1	CGC	N/A	3	0	0	0	0	2	0	1	0	0	0	0	0	0	0	0	PFAHIOEI_03140;PFAHIOEI_03141;PFAHIOEI_03142	GT2_Glycos_transf_2;GT2;PL22_1|PL22|CE7
1036:CGCs:PUL7	DG	Bacteria;Proteobacteria;Gammaproteobacteria;Alteromonadales;Alteromonadaceae;Agaribacter	1	CGC	N/A	5	1	0	0	3	0	0	0	0	0	0	0	0	0	0	0	PFAHIOEI_03177;PFAHIOEI_03178;PFAHIOEI_03179;PFAHIOEI_03180;PFAHIOEI_03181	CE8;CE8;CE12;GH20
1036:PUL_like:PUL1	DG	Bacteria;Proteobacteria;Gammaproteobacteria;Alteromonadales;Alteromonadaceae;Agaribacter	1	PUL_like	N/A	4	2	0	0	0	0	0	1	0	0	0	1	0	0	0	0	PFAHIOEI_00285;PFAHIOEI_00286;PFAHIOEI_00287;PFAHIOEI_00288	GH31;GH13_38;CBM41|CBM48|GH13_13;TIGR01782
1036:PUL_like:PUL10	DG	Bacteria;Proteobacteria;Gammaproteobacteria;Alteromonadales;Alteromonadaceae;Agaribacter	1	PUL_like	N/A	4	0	1	0	0	0	0	0	0	0	0	2	0	0	0	0	PFAHIOEI_03196;PFAHIOEI_03197;PFAHIOEI_03198;PFAHIOEI_03199	PL22;TIGR02803;TIGR02796
1036:PUL_like:PUL2	DG	Bacteria;Proteobacteria;Gammaproteobacteria;Alteromonadales;Alteromonadaceae;Agaribacter	1	PUL_like	N/A	4	0	0	0	2	0	0	0	0	0	0	1	0	0	0	0	PFAHIOEI_00379;PFAHIOEI_00380;PFAHIOEI_00381;PFAHIOEI_00382	TIGR01783;CE1;CE1
1036:PUL_like:PUL3	DG	Bacteria;Proteobacteria;Gammaproteobacteria;Alteromonadales;Alteromonadaceae;Agaribacter	1	PUL_like	N/A	3	1	0	0	0	0	0	1	0	0	0	1	0	0	0	0	PFAHIOEI_00809;PFAHIOEI_00810;PFAHIOEI_00811	TIGR01782;GH16_3;CBM57|GH16_3
1036:PUL_like:PUL4	DG	Bacteria;Proteobacteria;Gammaproteobacteria;Alteromonadales;Alteromonadaceae;Agaribacter	1	PUL_like	N/A	3	0	1	0	0	0	0	1	0	0	0	1	0	0	0	0	PFAHIOEI_01334;PFAHIOEI_01335;PFAHIOEI_01336	PL1_2;TIGR01782;CE8|PL1_5
1036:PUL_like:PUL5	DG	Bacteria;Proteobacteria;Gammaproteobacteria;Alteromonadales;Alteromonadaceae;Agaribacter	1	PUL_like	N/A	3	2	0	0	0	0	0	0	0	0	0	1	0	0	0	0	PFAHIOEI_01374;PFAHIOEI_01375;PFAHIOEI_01376	TIGR01782;GH105;GH28
1036:PUL_like:PUL6	DG	Bacteria;Proteobacteria;Gammaproteobacteria;Alteromonadales;Alteromonadaceae;Agaribacter	1	PUL_like	N/A	3	2	0	0	0	0	0	0	0	0	0	1	0	0	0	0	PFAHIOEI_01816;PFAHIOEI_01817;PFAHIOEI_01818	TIGR01782;GH43_4;GH43_29
1036:PUL_like:PUL7	DG	Bacteria;Proteobacteria;Gammaproteobacteria;Alteromonadales;Alteromonadaceae;Agaribacter	1	PUL_like	N/A	7	3	0	0	1	0	0	0	0	0	0	1	0	0	0	0	PFAHIOEI_02511;PFAHIOEI_02512;PFAHIOEI_02513;PFAHIOEI_02514;PFAHIOEI_02515;PFAHIOEI_02516;PFAHIOEI_02517	GH9;GH10;GH8;CE1;TIGR01785
1036:PUL_like:PUL8	DG	Bacteria;Proteobacteria;Gammaproteobacteria;Alteromonadales;Alteromonadaceae;Agaribacter	1	PUL_like	N/A	4	1	0	0	0	0	0	0	0	0	0	2	0	0	0	0	PFAHIOEI_02628;PFAHIOEI_02629;PFAHIOEI_02630;PFAHIOEI_02631	TIGR01785;GH95;TIGR01782
1036:PUL_like:PUL9	DG	Bacteria;Proteobacteria;Gammaproteobacteria;Alteromonadales;Alteromonadaceae;Agaribacter	1	PUL_like	N/A	6	3	0	0	1	0	0	0	0	0	0	1	0	0	0	0	PFAHIOEI_03083;PFAHIOEI_03084;PFAHIOEI_03085;PFAHIOEI_03086;PFAHIOEI_03087;PFAHIOEI_03088	TIGR01782;GH115;GH9;GH43_1;CE6
105-3Z:CGCs:PUL1	DG	Bacteria;Bacteroidota;Bacteroidia;Flavobacteriales;Flavobacteriaceae;Nonlabens	1	CGC	N/A	5	5	0	0	0	0	0	0	0	0	0	0	0	0	0	0	OBABOKNA_00805;OBABOKNA_00806;OBABOKNA_00807;OBABOKNA_00808;OBABOKNA_00809	GH65;GH13_20;GH13;GH97;GH13
105-3Z:CGCs:PUL2	DG	Bacteria;Bacteroidota;Bacteroidia;Flavobacteriales;Flavobacteriaceae;Nonlabens	1	CGC	N/A	10	0	0	0	0	8	0	0	0	0	0	0	0	0	0	0	OBABOKNA_01897;OBABOKNA_01898;OBABOKNA_01899;OBABOKNA_01900;OBABOKNA_01901;OBABOKNA_01902;OBABOKNA_01903;OBABOKNA_01904;OBABOKNA_01905;OBABOKNA_01906	GT4;GT4;GT4;GT2;GT2;GT4;GT2;GT83
105-3Z:CGCs:PUL3	DG	Bacteria;Bacteroidota;Bacteroidia;Flavobacteriales;Flavobacteriaceae;Nonlabens	1	CGC	N/A	7	0	0	0	0	6	0	0	0	0	0	0	0	0	0	0	OBABOKNA_01911;OBABOKNA_01912;OBABOKNA_01913;OBABOKNA_01914;OBABOKNA_01915;OBABOKNA_01916;OBABOKNA_01917	GT4;GT2;GT2_Glycos_transf_2;GT2;GT2;GT2
105-3Z:CGCs:PUL4	DG	Bacteria;Bacteroidota;Bacteroidia;Flavobacteriales;Flavobacteriaceae;Nonlabens	1	CGC	N/A	5	0	0	0	0	4	0	0	0	0	0	0	0	0	0	0	OBABOKNA_02020;OBABOKNA_02021;OBABOKNA_02022;OBABOKNA_02023;OBABOKNA_02024	GT9;GT2;GT2;GT4
105-3Z:CGCs:PUL5	DG	Bacteria;Bacteroidota;Bacteroidia;Flavobacteriales;Flavobacteriaceae;Nonlabens	1	CGC	N/A	4	0	0	0	0	3	0	0	0	0	0	0	0	0	0	0	OBABOKNA_02091;OBABOKNA_02092;OBABOKNA_02093;OBABOKNA_02094	GT2;GT2;GT2
105-3Z:CGCs:PUL6	DG	Bacteria;Bacteroidota;Bacteroidia;Flavobacteriales;Flavobacteriaceae;Nonlabens	1	CGC	N/A	4	4	0	0	0	0	0	0	0	0	0	0	0	0	0	0	OBABOKNA_02152;OBABOKNA_02153;OBABOKNA_02154;OBABOKNA_02155	GH127;GH92;GH92;GH43_34
105-3Z:CGCs:PUL7	DG	Bacteria;Bacteroidota;Bacteroidia;Flavobacteriales;Flavobacteriaceae;Nonlabens	1	CGC	N/A	4	2	0	0	1	0	0	0	1	0	0	0	0	0	0	0	OBABOKNA_02175;OBABOKNA_02176;OBABOKNA_02177;OBABOKNA_02178	GH43_24;CE1;GH2;Sulfatase
105-3Z:PUL:PUL1	DG	Bacteria;Bacteroidota;Bacteroidia;Flavobacteriales;Flavobacteriaceae;Nonlabens	1	PUL	single susCD	4	0	0	1	0	0	0	0	0	1	1	0	0	0	1	0	OBABOKNA_00798;OBABOKNA_00799;OBABOKNA_00800;OBABOKNA_00801	CBM48;SusD-like_3|SusD_RagB;TIGR04056
105-3Z:PUL:PUL2	DG	Bacteria;Bacteroidota;Bacteroidia;Flavobacteriales;Flavobacteriaceae;Nonlabens	1	PUL	single susCD	5	1	0	1	0	0	0	1	0	1	1	0	0	0	1	0	OBABOKNA_02181;OBABOKNA_02182;OBABOKNA_02183;OBABOKNA_02184;OBABOKNA_02185	CBM67|GH78;GH2;TIGR04056;SusD-like_3|SusD_RagB;CBM44
105-3Z:PUL:PUL3	DG	Bacteria;Bacteroidota;Bacteroidia;Flavobacteriales;Flavobacteriaceae;Nonlabens	1	PUL	single susCD	7	3	0	0	0	0	1	0	0	1	1	0	0	0	1	0	OBABOKNA_02427;OBABOKNA_02428;OBABOKNA_02429;OBABOKNA_02430;OBABOKNA_02431;OBABOKNA_02432;OBABOKNA_02433	AA7;GH16_3;GH3;GH16_3;SusD-like_3|SusD_RagB;TIGR04056
105-3Z:PUL_like:PUL1	DG	Bacteria;Bacteroidota;Bacteroidia;Flavobacteriales;Flavobacteriaceae;Nonlabens	1	PUL_like	N/A	5	1	0	0	0	0	0	0	0	0	0	2	0	0	0	0	OBABOKNA_00619;OBABOKNA_00620;OBABOKNA_00621;OBABOKNA_00622;OBABOKNA_00623	GH33;TIGR01782;TIGR02804
105-3Z:PUL_like:PUL2	DG	Bacteria;Bacteroidota;Bacteroidia;Flavobacteriales;Flavobacteriaceae;Nonlabens	1	PUL_like	N/A	5	0	0	0	0	2	0	0	0	0	0	1	0	0	0	0	OBABOKNA_02404;OBABOKNA_02405;OBABOKNA_02406;OBABOKNA_02407;OBABOKNA_02408	GT2;GT83;TIGR01785
105-3Z:susCD pair:PUL1	DG	Bacteria;Bacteroidota;Bacteroidia;Flavobacteriales;Flavobacteriaceae;Nonlabens	1	susCD pair	N/A	2	0	0	0	0	0	0	0	0	1	1	0	0	0	1	0	OBABOKNA_00749;OBABOKNA_00750	TIGR04056;SusD-like_3|SusD_RagB
105-3Z:susCD pair:PUL2	DG	Bacteria;Bacteroidota;Bacteroidia;Flavobacteriales;Flavobacteriaceae;Nonlabens	1	susCD pair	N/A	2	0	0	0	0	0	0	0	0	1	1	0	0	0	1	0	OBABOKNA_01599;OBABOKNA_01600	TIGR04056;SusD-like_3|SusD_RagB
105-3Z:susCD pair:PUL3	DG	Bacteria;Bacteroidota;Bacteroidia;Flavobacteriales;Flavobacteriaceae;Nonlabens	1	susCD pair	N/A	2	0	0	0	0	0	0	0	0	1	1	0	0	0	1	0	OBABOKNA_02169;OBABOKNA_02170	TIGR04056;SusD-like_3|SusD_RagB
105-3Z:susCD pair:PUL4	DG	Bacteria;Bacteroidota;Bacteroidia;Flavobacteriales;Flavobacteriaceae;Nonlabens	1	susCD pair	N/A	2	0	0	0	0	0	0	0	0	1	1	0	0	0	1	0	OBABOKNA_02251;OBABOKNA_02252	TIGR04056;SusD-like_3|SusD_RagB
1052-G:CGCs:PUL1	DG	Bacteria;Proteobacteria;Alphaproteobacteria;Sphingomonadales;Sphingomonadaceae	1	CGC	N/A	5	0	0	0	0	4	0	0	0	0	0	0	0	0	0	0	HCBNPKEP_02355;HCBNPKEP_02356;HCBNPKEP_02357;HCBNPKEP_02358;HCBNPKEP_02359	GT26;GT2;GT2;GT4
1052-G:PUL_like:PUL1	DG	Bacteria;Proteobacteria;Alphaproteobacteria;Sphingomonadales;Sphingomonadaceae	1	PUL_like	N/A	4	0	1	0	0	0	0	0	0	0	0	2	0	0	0	0	HCBNPKEP_00151;HCBNPKEP_00152;HCBNPKEP_00153;HCBNPKEP_00154	TIGR02796;TIGR02803;PL22
1052-G:PUL_like:PUL2	DG	Bacteria;Proteobacteria;Alphaproteobacteria;Sphingomonadales;Sphingomonadaceae	1	PUL_like	N/A	5	0	1	0	0	0	0	1	0	0	0	1	0	0	0	0	HCBNPKEP_00903;HCBNPKEP_00904;HCBNPKEP_00905;HCBNPKEP_00906;HCBNPKEP_00907	TIGR01782;PL7_5;CBM32|PL7_5
1064-G:CGCs:PUL1	DG	Bacteria;Proteobacteria;Alphaproteobacteria;Rhodobacterales;Rhodobacteraceae;Roseovarius	1	CGC	N/A	5	0	0	0	0	4	0	0	0	0	0	0	0	0	0	0	EMHOIENK_00986;EMHOIENK_00987;EMHOIENK_00988;EMHOIENK_00989;EMHOIENK_00990	GT14;GT2;GT2;GT2_Glycos_transf_2
1064-G:PUL_like:PUL1	DG	Bacteria;Proteobacteria;Alphaproteobacteria;Rhodobacterales;Rhodobacteraceae;Roseovarius	1	PUL_like	N/A	4	0	1	0	0	0	0	0	0	0	0	2	0	0	0	0	EMHOIENK_00232;EMHOIENK_00233;EMHOIENK_00234;EMHOIENK_00235	PL22|PL22;TIGR02803;TIGR02796
1065:CGCs:PUL1	DG	Bacteria;Proteobacteria;Alphaproteobacteria;Sphingomonadales;Sphingomonadaceae;Sphingorhabdus	1	CGC	N/A	5	0	0	0	0	4	0	0	0	0	0	0	0	0	0	0	NDLDPAIM_01505;NDLDPAIM_01506;NDLDPAIM_01507;NDLDPAIM_01508;NDLDPAIM_01509	GT4;GT2;GT2;GT26
1065:CGCs:PUL2	DG	Bacteria;Proteobacteria;Alphaproteobacteria;Sphingomonadales;Sphingomonadaceae;Sphingorhabdus	1	CGC	N/A	3	0	0	0	0	3	0	0	0	0	0	0	0	0	0	0	NDLDPAIM_01930;NDLDPAIM_01931;NDLDPAIM_01932	GT4;GT2;GT4
1065:PUL_like:PUL1	DG	Bacteria;Proteobacteria;Alphaproteobacteria;Sphingomonadales;Sphingomonadaceae;Sphingorhabdus	1	PUL_like	N/A	4	0	2	0	0	0	0	0	0	0	0	1	0	0	0	0	NDLDPAIM_01917;NDLDPAIM_01918;NDLDPAIM_01919;NDLDPAIM_01920	PL17|PL17_2;PL6_1;TIGR01782
1065:PUL_like:PUL2	DG	Bacteria;Proteobacteria;Alphaproteobacteria;Sphingomonadales;Sphingomonadaceae;Sphingorhabdus	1	PUL_like	N/A	4	0	1	0	0	0	0	0	0	0	0	2	0	0	0	0	NDLDPAIM_02352;NDLDPAIM_02353;NDLDPAIM_02354;NDLDPAIM_02355	PL22;TIGR02803;TIGR02796
1065:PUL_like:PUL3	DG	Bacteria;Proteobacteria;Alphaproteobacteria;Sphingomonadales;Sphingomonadaceae;Sphingorhabdus	1	PUL_like	N/A	4	1	0	0	0	0	0	0	0	0	0	2	0	0	0	0	NDLDPAIM_02383;NDLDPAIM_02384;NDLDPAIM_02385;NDLDPAIM_02386	TIGR01783;GH68;TIGR01783
1066-G:CGCs:PUL1	DG	Bacteria;Bacteroidota;Bacteroidia;Flavobacteriales;Flavobacteriaceae;Croceitalea	1	CGC	N/A	5	0	0	0	0	4	0	0	0	0	0	0	0	0	0	0	DKHIMBPP_00458;DKHIMBPP_00459;DKHIMBPP_00460;DKHIMBPP_00461;DKHIMBPP_00462	GT2;GT4;GT4;GT2
1066-G:CGCs:PUL2	DG	Bacteria;Bacteroidota;Bacteroidia;Flavobacteriales;Flavobacteriaceae;Croceitalea	1	CGC	N/A	3	0	0	0	1	2	0	0	0	0	0	0	0	0	0	0	DKHIMBPP_01097;DKHIMBPP_01098;DKHIMBPP_01099	GT26;CE4;GT4
1066-G:CGCs:PUL3	DG	Bacteria;Bacteroidota;Bacteroidia;Flavobacteriales;Flavobacteriaceae;Croceitalea	1	CGC	N/A	7	5	0	1	0	0	0	0	0	0	0	0	0	0	0	0	DKHIMBPP_02661;DKHIMBPP_02662;DKHIMBPP_02663;DKHIMBPP_02664;DKHIMBPP_02665;DKHIMBPP_02666;DKHIMBPP_02667	GH2;GH16_3;CBM4;GH149;GH17;GH17
1066-G:CGCs:PUL4	DG	Bacteria;Bacteroidota;Bacteroidia;Flavobacteriales;Flavobacteriaceae;Croceitalea	1	CGC	N/A	5	0	0	0	0	4	0	0	0	0	0	0	0	0	0	0	DKHIMBPP_02860;DKHIMBPP_02861;DKHIMBPP_02862;DKHIMBPP_02863;DKHIMBPP_02864	GT2;GT4;GT4;GT2
1066-G:CGCs:PUL5	DG	Bacteria;Bacteroidota;Bacteroidia;Flavobacteriales;Flavobacteriaceae;Croceitalea	1	CGC	N/A	3	0	0	0	0	3	0	0	0	0	0	0	0	0	0	0	DKHIMBPP_03701;DKHIMBPP_03702;DKHIMBPP_03703	GT4;GT4;GT4
1066-G:PUL:PUL1	DG	Bacteria;Bacteroidota;Bacteroidia;Flavobacteriales;Flavobacteriaceae;Croceitalea	1	PUL	single susCD	4	0	0	0	0	0	1	0	0	1	1	0	0	0	1	0	DKHIMBPP_03341;DKHIMBPP_03342;DKHIMBPP_03343;DKHIMBPP_03344	SusD-like_3|SusD_RagB;TIGR04056;AA3
1066-G:PUL:PUL2	DG	Bacteria;Bacteroidota;Bacteroidia;Flavobacteriales;Flavobacteriaceae;Croceitalea	1	PUL	single susCD	5	2	0	0	0	0	0	0	0	1	1	0	0	0	1	0	DKHIMBPP_03656;DKHIMBPP_03657;DKHIMBPP_03658;DKHIMBPP_03659;DKHIMBPP_03660	GH13_38;GH65;TIGR04056;SusD-like_3|SusD_RagB
1066-G:susCD pair:PUL1	DG	Bacteria;Bacteroidota;Bacteroidia;Flavobacteriales;Flavobacteriaceae;Croceitalea	1	susCD pair	N/A	2	0	0	0	0	0	0	0	0	1	1	0	0	0	1	0	DKHIMBPP_00024;DKHIMBPP_00025	TIGR04056;SusD-like_3|SusD_RagB
1066-G:susCD pair:PUL2	DG	Bacteria;Bacteroidota;Bacteroidia;Flavobacteriales;Flavobacteriaceae;Croceitalea	1	susCD pair	N/A	2	0	0	0	0	0	0	0	0	1	1	0	0	0	1	0	DKHIMBPP_02768;DKHIMBPP_02769	SusD-like_3|SusD_RagB;TIGR04056
1066-G:susCD pair:PUL3	DG	Bacteria;Bacteroidota;Bacteroidia;Flavobacteriales;Flavobacteriaceae;Croceitalea	1	susCD pair	N/A	2	0	0	0	0	0	0	0	0	1	1	0	0	0	1	0	DKHIMBPP_03413;DKHIMBPP_03414	SusD-like_2;TIGR04056
1068:CGCs:PUL1	DG	Bacteria;Proteobacteria;Gammaproteobacteria;Pseudomonadales;Moraxellaceae;Psychrobacter	1	CGC	N/A	4	0	0	0	0	3	0	0	0	0	0	0	0	0	0	0	HHNPHCMA_01859;HHNPHCMA_01860;HHNPHCMA_01861;HHNPHCMA_01862	GT2;GT4;GT2
1068:CGCs:PUL2	DG	Bacteria;Proteobacteria;Gammaproteobacteria;Pseudomonadales;Moraxellaceae;Psychrobacter	1	CGC	N/A	5	0	0	0	0	4	0	0	0	0	0	0	0	0	0	0	HHNPHCMA_02243;HHNPHCMA_02244;HHNPHCMA_02245;HHNPHCMA_02246;HHNPHCMA_02247	GT25;GT25;GT32;GT4
1078:CGCs:PUL1	DG	Bacteria;Proteobacteria;Gammaproteobacteria;Vibrionales;Vibrionaceae;Vibrio	1	CGC	N/A	5	0	0	0	0	4	0	0	0	0	0	0	0	0	0	0	HEDFCIDO_00122;HEDFCIDO_00123;HEDFCIDO_00124;HEDFCIDO_00125;HEDFCIDO_00126	GT90;GT2;GT2;GT9
1078:CGCs:PUL2	DG	Bacteria;Proteobacteria;Gammaproteobacteria;Vibrionales;Vibrionaceae;Vibrio	1	CGC	N/A	4	0	0	0	0	3	0	0	0	0	0	0	0	0	0	0	HEDFCIDO_00141;HEDFCIDO_00142;HEDFCIDO_00143;HEDFCIDO_00144	GT4;GT4;GT4
1078:CGCs:PUL3	DG	Bacteria;Proteobacteria;Gammaproteobacteria;Vibrionales;Vibrionaceae;Vibrio	1	CGC	N/A	5	4	0	0	0	0	0	0	0	0	0	0	0	0	0	0	HEDFCIDO_00309;HEDFCIDO_00310;HEDFCIDO_00311;HEDFCIDO_00312;HEDFCIDO_00313	GH43_11;GH10;GH10;GH43_1
1078:CGCs:PUL4	DG	Bacteria;Proteobacteria;Gammaproteobacteria;Vibrionales;Vibrionaceae;Vibrio	1	CGC	N/A	4	0	0	0	0	3	0	0	0	0	0	0	0	0	0	0	HEDFCIDO_01442;HEDFCIDO_01443;HEDFCIDO_01444;HEDFCIDO_01445	GT70;GT4;GT2
1078:CGCs:PUL5	DG	Bacteria;Proteobacteria;Gammaproteobacteria;Vibrionales;Vibrionaceae;Vibrio	1	CGC	N/A	3	1	1	1	0	0	0	0	0	0	0	0	0	0	0	0	HEDFCIDO_02539;HEDFCIDO_02540;HEDFCIDO_02541	PL7;CBM5;GH18
1078:CGCs:PUL6	DG	Bacteria;Proteobacteria;Gammaproteobacteria;Vibrionales;Vibrionaceae;Vibrio	1	CGC	N/A	3	3	0	0	0	0	0	0	0	0	0	0	0	0	0	0	HEDFCIDO_02751;HEDFCIDO_02752;HEDFCIDO_02753	GH9;GH20;GH94
1078:CGCs:PUL7	DG	Bacteria;Proteobacteria;Gammaproteobacteria;Vibrionales;Vibrionaceae;Vibrio	1	CGC	N/A	3	1	0	0	0	1	0	1	0	0	0	0	0	0	0	0	HEDFCIDO_02923;HEDFCIDO_02924;HEDFCIDO_02925	GT35;GH77;CBM48|GH13_9
1078:PUL_like:PUL1	DG	Bacteria;Proteobacteria;Gammaproteobacteria;Vibrionales;Vibrionaceae;Vibrio	1	PUL_like	N/A	4	0	1	0	0	0	0	0	0	0	0	2	0	0	0	0	HEDFCIDO_01883;HEDFCIDO_01884;HEDFCIDO_01885;HEDFCIDO_01886	TIGR02796;TIGR02803;PL22
1103-3Z:PUL_like:PUL1	DG	Bacteria;Proteobacteria;Gammaproteobacteria;Oceanospirillales;Kangiellaceae;Kangiella	1	PUL_like	N/A	4	0	1	0	0	0	0	0	0	0	0	2	0	0	0	0	BPEJHCLK_00124;BPEJHCLK_00125;BPEJHCLK_00126;BPEJHCLK_00127	PL22;TIGR02803;TIGR02796
1112:CGCs:PUL1	DG	Bacteria;Proteobacteria;Alphaproteobacteria;Rhodobacterales;Rhodobacteraceae;Roseobacter	1	CGC	N/A	3	0	0	0	0	3	0	0	0	0	0	0	0	0	0	0	PLGHPIAP_00470;PLGHPIAP_00471;PLGHPIAP_00472	GT2;GT2;GT14
1112:CGCs:PUL2	DG	Bacteria;Proteobacteria;Alphaproteobacteria;Rhodobacterales;Rhodobacteraceae;Roseobacter	1	CGC	N/A	4	0	0	0	1	2	0	0	0	0	0	0	0	0	0	0	PLGHPIAP_00745;PLGHPIAP_00746;PLGHPIAP_00747;PLGHPIAP_00748	GT4;CE4;GT4
1112:CGCs:PUL3	DG	Bacteria;Proteobacteria;Alphaproteobacteria;Rhodobacterales;Rhodobacteraceae;Roseobacter	1	CGC	N/A	5	0	0	0	0	4	0	0	0	0	0	0	0	0	0	0	PLGHPIAP_01930;PLGHPIAP_01931;PLGHPIAP_01932;PLGHPIAP_01933;PLGHPIAP_01934	GT1;GT4;GT4;GT1
1112:CGCs:PUL4	DG	Bacteria;Proteobacteria;Alphaproteobacteria;Rhodobacterales;Rhodobacteraceae;Roseobacter	1	CGC	N/A	6	1	0	0	0	2	0	2	0	0	0	0	0	0	0	0	PLGHPIAP_03053;PLGHPIAP_03054;PLGHPIAP_03055;PLGHPIAP_03056;PLGHPIAP_03057;PLGHPIAP_03058	GT35;CBM48|GH13_9;GT5;CBM48|GH13_11;GH77
1112:CGCs:PUL5	DG	Bacteria;Proteobacteria;Alphaproteobacteria;Rhodobacterales;Rhodobacteraceae;Roseobacter	1	CGC	N/A	10	2	0	0	0	5	0	0	0	0	0	0	0	0	0	0	PLGHPIAP_04434;PLGHPIAP_04435;PLGHPIAP_04436;PLGHPIAP_04437;PLGHPIAP_04438;PLGHPIAP_04439;PLGHPIAP_04440;PLGHPIAP_04441;PLGHPIAP_04442;PLGHPIAP_04443	GT4;GH109;GH109;GT4;GT2;GT2;GT26
1112:CGCs:PUL6	DG	Bacteria;Proteobacteria;Alphaproteobacteria;Rhodobacterales;Rhodobacteraceae;Roseobacter	1	CGC	N/A	7	0	0	0	0	4	0	0	0	0	0	0	0	0	0	0	PLGHPIAP_04450;PLGHPIAP_04451;PLGHPIAP_04452;PLGHPIAP_04453;PLGHPIAP_04454;PLGHPIAP_04455;PLGHPIAP_04456	GT4;GT32;GT2;GT4
1112:CGCs:PUL7	DG	Bacteria;Proteobacteria;Alphaproteobacteria;Rhodobacterales;Rhodobacteraceae;Roseobacter	1	CGC	N/A	3	0	0	0	0	3	0	0	0	0	0	0	0	0	0	0	PLGHPIAP_04511;PLGHPIAP_04512;PLGHPIAP_04513	GT28;GT4;GT4
1112:PUL_like:PUL1	DG	Bacteria;Proteobacteria;Alphaproteobacteria;Rhodobacterales;Rhodobacteraceae;Roseobacter	1	PUL_like	N/A	4	0	1	0	0	0	0	0	0	0	0	3	0	0	0	0	PLGHPIAP_03389;PLGHPIAP_03390;PLGHPIAP_03391;PLGHPIAP_03392	TIGR02796;TIGR02803;TIGR01352;PL22
1117:CGCs:PUL1	DG	Bacteria;Bacteroidota;Bacteroidia;Flavobacteriales;Flavobacteriaceae	1	CGC	N/A	4	1	1	0	1	0	0	0	0	0	0	0	0	0	0	0	ILJOJKFA_02486;ILJOJKFA_02487;ILJOJKFA_02488;ILJOJKFA_02489	CE3;GH20;PL22
1117:CGCs:PUL2	DG	Bacteria;Bacteroidota;Bacteroidia;Flavobacteriales;Flavobacteriaceae	1	CGC	N/A	9	7	0	1	0	0	0	0	0	0	0	0	0	0	0	0	ILJOJKFA_02619;ILJOJKFA_02620;ILJOJKFA_02621;ILJOJKFA_02622;ILJOJKFA_02623;ILJOJKFA_02624;ILJOJKFA_02625;ILJOJKFA_02626;ILJOJKFA_02627	GH17;GH17;GH30_1;GH17;GH149;CBM4;GH16_3;GH2
1117:CGCs:PUL3	DG	Bacteria;Bacteroidota;Bacteroidia;Flavobacteriales;Flavobacteriaceae	1	CGC	N/A	4	0	0	1	0	0	0	2	0	0	0	0	0	0	0	0	ILJOJKFA_02648;ILJOJKFA_02649;ILJOJKFA_02650;ILJOJKFA_02651	CBM44|CBM44|CBM44|CBM44|CBM44|CBM44|CBM44|CBM44|CBM44|CBM44|CBM44|CBM44;CBM44|GH140;GH140|CBM44
1117:CGCs:PUL4	DG	Bacteria;Bacteroidota;Bacteroidia;Flavobacteriales;Flavobacteriaceae	1	CGC	N/A	4	2	0	0	0	0	0	1	0	0	0	0	0	0	0	0	ILJOJKFA_02924;ILJOJKFA_02925;ILJOJKFA_02926;ILJOJKFA_02927	GH13_3;CBM48|GH13_9;GH31
1117:CGCs:PUL5	DG	Bacteria;Bacteroidota;Bacteroidia;Flavobacteriales;Flavobacteriaceae	1	CGC	N/A	5	1	1	0	0	2	0	0	0	0	0	0	0	0	0	0	ILJOJKFA_03160;ILJOJKFA_03161;ILJOJKFA_03162;ILJOJKFA_03163;ILJOJKFA_03164	GT4;PL12;GH109;GT4
1117:PUL:PUL1	DG	Bacteria;Bacteroidota;Bacteroidia;Flavobacteriales;Flavobacteriaceae	1	PUL	hybrid susCD	10	0	3	1	0	0	0	0	0	2	2	0	0	2	0	0	ILJOJKFA_03043;ILJOJKFA_03044;ILJOJKFA_03045;ILJOJKFA_03046;ILJOJKFA_03047;ILJOJKFA_03048;ILJOJKFA_03049;ILJOJKFA_03050;ILJOJKFA_03051;ILJOJKFA_03052	PL6_1;PL7_5;TIGR04056;SusD-like_3|SusD_RagB;CBM44;PL7;TIGR04056;SusD-like_3|SusD_RagB
1117:PUL:PUL2	DG	Bacteria;Bacteroidota;Bacteroidia;Flavobacteriales;Flavobacteriaceae	1	PUL	single susCD	8	1	0	0	1	0	1	0	0	1	1	0	0	0	1	0	ILJOJKFA_03114;ILJOJKFA_03115;ILJOJKFA_03116;ILJOJKFA_03117;ILJOJKFA_03118;ILJOJKFA_03119;ILJOJKFA_03120;ILJOJKFA_03121	CE1;GH26;SusD-like_3|SusD_RagB;TIGR04056;AA3
1117:susCD pair:PUL1	DG	Bacteria;Bacteroidota;Bacteroidia;Flavobacteriales;Flavobacteriaceae	1	susCD pair	N/A	2	0	0	0	0	0	0	0	0	1	1	0	0	0	1	0	ILJOJKFA_00154;ILJOJKFA_00155	TIGR04056;SusD-like_2
1117:susCD pair:PUL2	DG	Bacteria;Bacteroidota;Bacteroidia;Flavobacteriales;Flavobacteriaceae	1	susCD pair	N/A	2	0	0	0	0	0	0	0	0	1	1	0	0	0	1	0	ILJOJKFA_00569;ILJOJKFA_00570	SusD-like_3|SusD_RagB;TIGR04056
1117:susCD pair:PUL3	DG	Bacteria;Bacteroidota;Bacteroidia;Flavobacteriales;Flavobacteriaceae	1	susCD pair	N/A	2	0	0	0	0	0	0	0	0	1	1	0	0	0	1	0	ILJOJKFA_00663;ILJOJKFA_00664	SusD_RagB;TIGR04056
1117:susCD pair:PUL4	DG	Bacteria;Bacteroidota;Bacteroidia;Flavobacteriales;Flavobacteriaceae	1	susCD pair	N/A	2	0	0	0	0	0	0	0	0	1	1	0	0	0	1	0	ILJOJKFA_02006;ILJOJKFA_02007	SusD-like_3|SusD_RagB;TIGR04056
1117:susCD pair:PUL5	DG	Bacteria;Bacteroidota;Bacteroidia;Flavobacteriales;Flavobacteriaceae	1	susCD pair	N/A	2	0	0	0	0	0	0	0	0	1	1	0	0	0	1	0	ILJOJKFA_02191;ILJOJKFA_02192	TIGR04056;SusD-like_3|SusD_RagB
1117:susCD pair:PUL6	DG	Bacteria;Bacteroidota;Bacteroidia;Flavobacteriales;Flavobacteriaceae	1	susCD pair	N/A	2	0	0	0	0	0	0	0	0	1	1	0	0	0	1	0	ILJOJKFA_02585;ILJOJKFA_02586	TIGR04056;SusD-like_3|SusD_RagB
1120:CGCs:PUL1	DG	Bacteria;Bacteroidota;Bacteroidia;Flavobacteriales;Flavobacteriaceae;Tenacibaculum	1	CGC	N/A	7	0	0	0	0	4	0	0	0	0	0	0	0	0	0	0	ELBCMGDN_00302;ELBCMGDN_00303;ELBCMGDN_00304;ELBCMGDN_00305;ELBCMGDN_00306;ELBCMGDN_00307;ELBCMGDN_00308	GT2;GT4;GT4;GT2
1120:CGCs:PUL2	DG	Bacteria;Bacteroidota;Bacteroidia;Flavobacteriales;Flavobacteriaceae;Tenacibaculum	1	CGC	N/A	4	0	0	0	1	0	1	1	0	0	0	0	0	0	0	0	ELBCMGDN_01088;ELBCMGDN_01089;ELBCMGDN_01090;ELBCMGDN_01091	CE7;CBM40|GH74|GH74;AA4
1120:CGCs:PUL3	DG	Bacteria;Bacteroidota;Bacteroidia;Flavobacteriales;Flavobacteriaceae;Tenacibaculum	1	CGC	N/A	3	0	0	0	0	3	0	0	0	0	0	0	0	0	0	0	ELBCMGDN_01630;ELBCMGDN_01631;ELBCMGDN_01632	GT57;GT2;GT2
1120:CGCs:PUL4	DG	Bacteria;Bacteroidota;Bacteroidia;Flavobacteriales;Flavobacteriaceae;Tenacibaculum	1	CGC	N/A	4	0	0	0	0	4	0	0	0	0	0	0	0	0	0	0	ELBCMGDN_01728;ELBCMGDN_01729;ELBCMGDN_01730;ELBCMGDN_01731	GT32;GT32;GT32;GT4
1120:CGCs:PUL5	DG	Bacteria;Bacteroidota;Bacteroidia;Flavobacteriales;Flavobacteriaceae;Tenacibaculum	1	CGC	N/A	3	0	0	0	0	3	0	0	0	0	0	0	0	0	0	0	ELBCMGDN_02238;ELBCMGDN_02239;ELBCMGDN_02240	GT4;GT4;GT4
1120:CGCs:PUL6	DG	Bacteria;Bacteroidota;Bacteroidia;Flavobacteriales;Flavobacteriaceae;Tenacibaculum	1	CGC	N/A	3	3	0	0	0	0	0	0	0	0	0	0	0	0	0	0	ELBCMGDN_03231;ELBCMGDN_03232;ELBCMGDN_03233	GH74|GH74|GH74|GH74|GH74;GH74|GH74|GH74|GH74|GH74;GH74|GH74|GH74|GH74|GH74
1120:PUL:PUL1	DG	Bacteria;Bacteroidota;Bacteroidia;Flavobacteriales;Flavobacteriaceae;Tenacibaculum	1	PUL	tandem repeat susCD	7	1	0	0	1	0	0	0	0	2	2	0	2	0	0	0	ELBCMGDN_02190;ELBCMGDN_02191;ELBCMGDN_02192;ELBCMGDN_02193;ELBCMGDN_02194;ELBCMGDN_02195;ELBCMGDN_02196	GH20;CE14;SusD-like;TIGR04056;SusD-like_2;TIGR04056
1120:PUL_like:PUL1	DG	Bacteria;Bacteroidota;Bacteroidia;Flavobacteriales;Flavobacteriaceae;Tenacibaculum	1	PUL_like	N/A	7	4	0	1	0	0	0	0	0	0	0	1	0	0	0	0	ELBCMGDN_03107;ELBCMGDN_03108;ELBCMGDN_03109;ELBCMGDN_03110;ELBCMGDN_03111;ELBCMGDN_03112;ELBCMGDN_03113	GH5_42|GH158;GH16_3;CBM44;GH149;GH17;TIGR01783|TIGR01785
1120:susCD pair:PUL1	DG	Bacteria;Bacteroidota;Bacteroidia;Flavobacteriales;Flavobacteriaceae;Tenacibaculum	1	susCD pair	N/A	2	0	0	0	0	0	0	0	0	1	1	0	0	0	1	0	ELBCMGDN_00055;ELBCMGDN_00056	TIGR04056;SusD-like_3|SusD_RagB
1120:susCD pair:PUL2	DG	Bacteria;Bacteroidota;Bacteroidia;Flavobacteriales;Flavobacteriaceae;Tenacibaculum	1	susCD pair	N/A	4	0	0	0	0	0	0	0	0	2	2	0	2	0	0	0	ELBCMGDN_00062;ELBCMGDN_00063;ELBCMGDN_00064;ELBCMGDN_00065	TIGR04056;SusD-like_3|SusD_RagB;TIGR04056;SusD-like_2
1120:susCD pair:PUL3	DG	Bacteria;Bacteroidota;Bacteroidia;Flavobacteriales;Flavobacteriaceae;Tenacibaculum	1	susCD pair	N/A	3	0	0	0	0	0	0	0	0	1	1	1	0	0	1	0	ELBCMGDN_00147;ELBCMGDN_00148;ELBCMGDN_00149	TIGR01783;TIGR04056;SusD-like_3|SusD_RagB
1120:susCD pair:PUL4	DG	Bacteria;Bacteroidota;Bacteroidia;Flavobacteriales;Flavobacteriaceae;Tenacibaculum	1	susCD pair	N/A	2	0	0	0	0	0	0	0	0	1	1	0	0	0	1	0	ELBCMGDN_00531;ELBCMGDN_00532	SusD-like_2;TIGR04056
1120:susCD pair:PUL5	DG	Bacteria;Bacteroidota;Bacteroidia;Flavobacteriales;Flavobacteriaceae;Tenacibaculum	1	susCD pair	N/A	2	0	0	0	0	0	0	0	0	1	1	0	0	0	1	0	ELBCMGDN_00983;ELBCMGDN_00984	SusD-like_3|SusD_RagB;TIGR04056
1120:susCD pair:PUL6	DG	Bacteria;Bacteroidota;Bacteroidia;Flavobacteriales;Flavobacteriaceae;Tenacibaculum	1	susCD pair	N/A	5	0	0	0	0	0	0	0	0	2	2	0	0	2	0	0	ELBCMGDN_01287;ELBCMGDN_01288;ELBCMGDN_01289;ELBCMGDN_01290;ELBCMGDN_01291	SusD-like_2;TIGR04056;SusD-like_2;TIGR04056
1120:susCD pair:PUL7	DG	Bacteria;Bacteroidota;Bacteroidia;Flavobacteriales;Flavobacteriaceae;Tenacibaculum	1	susCD pair	N/A	2	0	0	0	0	0	0	0	0	1	1	0	0	0	1	0	ELBCMGDN_01439;ELBCMGDN_01440	SusD-like_2;TIGR04056
1120:susCD pair:PUL8	DG	Bacteria;Bacteroidota;Bacteroidia;Flavobacteriales;Flavobacteriaceae;Tenacibaculum	1	susCD pair	N/A	2	0	0	0	0	0	0	0	0	1	1	0	0	0	1	0	ELBCMGDN_01568;ELBCMGDN_01569	TIGR04056;SusD-like_3|SusD_RagB
1128:CGCs:PUL1	DG	Bacteria;Bacteroidota;Bacteroidia;Flavobacteriales;Flavobacteriaceae;Dokdonia	1	CGC	N/A	4	0	0	0	0	3	0	0	0	0	0	0	0	0	0	0	LMEFCIHB_00052;LMEFCIHB_00053;LMEFCIHB_00054;LMEFCIHB_00055	GT2;GT2;GT2
1128:CGCs:PUL2	DG	Bacteria;Bacteroidota;Bacteroidia;Flavobacteriales;Flavobacteriaceae;Dokdonia	1	CGC	N/A	6	0	0	0	0	4	0	0	0	0	0	0	0	0	0	0	LMEFCIHB_01595;LMEFCIHB_01596;LMEFCIHB_01597;LMEFCIHB_01598;LMEFCIHB_01599;LMEFCIHB_01600	GT2;GT2;GT2;GT83
1128:CGCs:PUL3	DG	Bacteria;Bacteroidota;Bacteroidia;Flavobacteriales;Flavobacteriaceae;Dokdonia	1	CGC	N/A	10	6	0	2	0	0	0	0	0	0	0	0	0	0	0	0	LMEFCIHB_02062;LMEFCIHB_02063;LMEFCIHB_02064;LMEFCIHB_02065;LMEFCIHB_02066;LMEFCIHB_02067;LMEFCIHB_02068;LMEFCIHB_02069;LMEFCIHB_02070;LMEFCIHB_02071	CBM4;GH2;CBM4;GH16_3;GH149;GH17;GH30_1;GH17
1128:CGCs:PUL4	DG	Bacteria;Bacteroidota;Bacteroidia;Flavobacteriales;Flavobacteriaceae;Dokdonia	1	CGC	N/A	3	1	1	0	0	1	0	0	0	0	0	0	0	0	0	0	LMEFCIHB_02661;LMEFCIHB_02662;LMEFCIHB_02663	GH109;PL12;GT4
1128:CGCs:PUL5	DG	Bacteria;Bacteroidota;Bacteroidia;Flavobacteriales;Flavobacteriaceae;Dokdonia	1	CGC	N/A	6	2	0	0	0	1	0	1	0	0	0	0	0	0	0	0	LMEFCIHB_03162;LMEFCIHB_03163;LMEFCIHB_03164;LMEFCIHB_03165;LMEFCIHB_03166;LMEFCIHB_03167	GH31;CBM48|GH13_9;GH13_3;GT5
1128:CGCs:PUL6	DG	Bacteria;Bacteroidota;Bacteroidia;Flavobacteriales;Flavobacteriaceae;Dokdonia	1	CGC	N/A	6	0	0	0	0	4	0	0	0	0	0	0	0	0	0	0	LMEFCIHB_03357;LMEFCIHB_03358;LMEFCIHB_03359;LMEFCIHB_03360;LMEFCIHB_03361;LMEFCIHB_03362	GT2;GT83;GT2;GT2
1128:CGCs:PUL7	DG	Bacteria;Bacteroidota;Bacteroidia;Flavobacteriales;Flavobacteriaceae;Dokdonia	1	CGC	N/A	9	0	0	0	0	7	0	0	0	0	0	0	0	0	0	0	LMEFCIHB_03815;LMEFCIHB_03816;LMEFCIHB_03817;LMEFCIHB_03818;LMEFCIHB_03819;LMEFCIHB_03820;LMEFCIHB_03821;LMEFCIHB_03822;LMEFCIHB_03823	GT4;GT4;GT4;GT4;GT2;GT2;GT4
1128:CGCs:PUL8	DG	Bacteria;Bacteroidota;Bacteroidia;Flavobacteriales;Flavobacteriaceae;Dokdonia	1	CGC	N/A	8	0	0	0	0	7	0	0	0	0	0	0	0	0	0	0	LMEFCIHB_03833;LMEFCIHB_03834;LMEFCIHB_03835;LMEFCIHB_03836;LMEFCIHB_03837;LMEFCIHB_03838;LMEFCIHB_03839;LMEFCIHB_03840	GT4;GT2;GT4;GT2;GT4;GT2;GT2
1128:CGCs:PUL9	DG	Bacteria;Bacteroidota;Bacteroidia;Flavobacteriales;Flavobacteriaceae;Dokdonia	1	CGC	N/A	4	0	0	0	0	3	0	0	0	0	0	0	0	0	0	0	LMEFCIHB_03932;LMEFCIHB_03933;LMEFCIHB_03934;LMEFCIHB_03935	GT9;GT2;GT2
1128:susCD pair:PUL1	DG	Bacteria;Bacteroidota;Bacteroidia;Flavobacteriales;Flavobacteriaceae;Dokdonia	1	susCD pair	N/A	2	0	0	0	0	0	0	0	0	1	1	0	0	0	1	0	LMEFCIHB_01444;LMEFCIHB_01445	SusD-like_2;TIGR04056
1128:susCD pair:PUL2	DG	Bacteria;Bacteroidota;Bacteroidia;Flavobacteriales;Flavobacteriaceae;Dokdonia	1	susCD pair	N/A	2	0	0	0	0	0	0	0	0	1	1	0	0	0	1	0	LMEFCIHB_03345;LMEFCIHB_03346	SusD-like_3|SusD_RagB;TIGR04056
1130:CGCs:PUL1	DG	Bacteria;Bacteroidota;Bacteroidia;Flavobacteriales;Flavobacteriaceae;Maribacter	1	CGC	N/A	9	3	2	2	0	0	0	0	1	0	0	0	0	0	0	0	AJDDPAEJ_00862;AJDDPAEJ_00863;AJDDPAEJ_00864;AJDDPAEJ_00865;AJDDPAEJ_00866;AJDDPAEJ_00867;AJDDPAEJ_00868;AJDDPAEJ_00869;AJDDPAEJ_00870	PL37;PL38;GH109;GH109;CBM66;GH106;Sulfatase;CBM67
1130:CGCs:PUL10	DG	Bacteria;Bacteroidota;Bacteroidia;Flavobacteriales;Flavobacteriaceae;Maribacter	1	CGC	N/A	7	6	0	0	1	0	0	0	0	0	0	0	0	0	0	0	AJDDPAEJ_02297;AJDDPAEJ_02298;AJDDPAEJ_02299;AJDDPAEJ_02300;AJDDPAEJ_02301;AJDDPAEJ_02302;AJDDPAEJ_02303	GH65;GH13;CE1;GH31;GH13_38;GH13_19;GH97
1130:CGCs:PUL11	DG	Bacteria;Bacteroidota;Bacteroidia;Flavobacteriales;Flavobacteriaceae;Maribacter	1	CGC	N/A	9	7	0	0	0	0	0	0	0	0	0	0	0	0	0	0	AJDDPAEJ_02310;AJDDPAEJ_02311;AJDDPAEJ_02312;AJDDPAEJ_02313;AJDDPAEJ_02314;AJDDPAEJ_02315;AJDDPAEJ_02316;AJDDPAEJ_02317;AJDDPAEJ_02318	GH2;GH16_3;GH149;GH3;GH17;GH30_1;GH17
1130:CGCs:PUL12	DG	Bacteria;Bacteroidota;Bacteroidia;Flavobacteriales;Flavobacteriaceae;Maribacter	1	CGC	N/A	4	0	1	0	0	0	2	0	0	0	0	0	0	0	0	0	AJDDPAEJ_02606;AJDDPAEJ_02607;AJDDPAEJ_02608;AJDDPAEJ_02609	AA6;AA6;PL14_2
1130:CGCs:PUL13	DG	Bacteria;Bacteroidota;Bacteroidia;Flavobacteriales;Flavobacteriaceae;Maribacter	1	CGC	N/A	6	2	0	0	0	1	0	1	0	0	0	0	0	0	0	0	AJDDPAEJ_02671;AJDDPAEJ_02672;AJDDPAEJ_02673;AJDDPAEJ_02674;AJDDPAEJ_02675;AJDDPAEJ_02676	GT5;GH13_3;CBM48|GH13_9;GH31
1130:CGCs:PUL2	DG	Bacteria;Bacteroidota;Bacteroidia;Flavobacteriales;Flavobacteriaceae;Maribacter	1	CGC	N/A	5	3	1	0	0	0	0	0	1	0	0	0	0	0	0	0	AJDDPAEJ_00888;AJDDPAEJ_00889;AJDDPAEJ_00890;AJDDPAEJ_00891;AJDDPAEJ_00892	PL24;GH78;GH78;GH43_2;Sulfatase
1130:CGCs:PUL3	DG	Bacteria;Bacteroidota;Bacteroidia;Flavobacteriales;Flavobacteriaceae;Maribacter	1	CGC	N/A	12	3	3	0	0	0	0	1	5	0	0	0	0	0	0	0	AJDDPAEJ_00895;AJDDPAEJ_00896;AJDDPAEJ_00897;AJDDPAEJ_00898;AJDDPAEJ_00899;AJDDPAEJ_00900;AJDDPAEJ_00901;AJDDPAEJ_00902;AJDDPAEJ_00903;AJDDPAEJ_00904;AJDDPAEJ_00905;AJDDPAEJ_00906	CBM35|GH2;GH59;PL38;GH106;PL25;Sulfatase;Sulfatase;GH39;Sulfatase;Sulfatase;Sulfatase;PL40
1130:CGCs:PUL4	DG	Bacteria;Bacteroidota;Bacteroidia;Flavobacteriales;Flavobacteriaceae;Maribacter	1	CGC	N/A	6	0	0	0	0	4	0	0	0	0	0	0	0	0	0	0	AJDDPAEJ_00971;AJDDPAEJ_00972;AJDDPAEJ_00973;AJDDPAEJ_00974;AJDDPAEJ_00975;AJDDPAEJ_00976	GT4;GT4;GT4;GT2
1130:CGCs:PUL5	DG	Bacteria;Bacteroidota;Bacteroidia;Flavobacteriales;Flavobacteriaceae;Maribacter	1	CGC	N/A	5	1	0	1	0	1	0	0	0	0	0	0	0	0	0	0	AJDDPAEJ_01911;AJDDPAEJ_01912;AJDDPAEJ_01913;AJDDPAEJ_01914;AJDDPAEJ_01915	GT2;GH163;CBM50
1130:CGCs:PUL6	DG	Bacteria;Bacteroidota;Bacteroidia;Flavobacteriales;Flavobacteriaceae;Maribacter	1	CGC	N/A	3	0	0	0	0	3	0	0	0	0	0	0	0	0	0	0	AJDDPAEJ_01947;AJDDPAEJ_01948;AJDDPAEJ_01949	GT11;GT25;GT2
1130:CGCs:PUL7	DG	Bacteria;Bacteroidota;Bacteroidia;Flavobacteriales;Flavobacteriaceae;Maribacter	1	CGC	N/A	6	3	0	0	0	1	0	0	0	0	0	0	0	0	0	0	AJDDPAEJ_01966;AJDDPAEJ_01967;AJDDPAEJ_01968;AJDDPAEJ_01969;AJDDPAEJ_01970;AJDDPAEJ_01971	GH92;GH20;GH2;GT2
1130:CGCs:PUL8	DG	Bacteria;Bacteroidota;Bacteroidia;Flavobacteriales;Flavobacteriaceae;Maribacter	1	CGC	N/A	3	1	1	0	0	1	0	0	0	0	0	0	0	0	0	0	AJDDPAEJ_02193;AJDDPAEJ_02194;AJDDPAEJ_02195	GT4;PL12;GH109
1130:CGCs:PUL9	DG	Bacteria;Bacteroidota;Bacteroidia;Flavobacteriales;Flavobacteriaceae;Maribacter	1	CGC	N/A	5	0	0	0	0	3	0	0	0	0	0	0	0	0	0	0	AJDDPAEJ_02199;AJDDPAEJ_02200;AJDDPAEJ_02201;AJDDPAEJ_02202;AJDDPAEJ_02203	GT4;GT4;GT4
1130:PUL:PUL1	DG	Bacteria;Bacteroidota;Bacteroidia;Flavobacteriales;Flavobacteriaceae;Maribacter	1	PUL	single susCD	9	0	3	1	0	0	0	0	0	1	1	0	0	0	1	0	AJDDPAEJ_00527;AJDDPAEJ_00528;AJDDPAEJ_00529;AJDDPAEJ_00530;AJDDPAEJ_00531;AJDDPAEJ_00532;AJDDPAEJ_00533;AJDDPAEJ_00534;AJDDPAEJ_00535	CBM44;SusD-like_3|SusD_RagB;TIGR04056;PL17_2;PL7_5;PL6_1
1130:PUL:PUL2	DG	Bacteria;Bacteroidota;Bacteroidia;Flavobacteriales;Flavobacteriaceae;Maribacter	1	PUL	tandem repeat susCD	19	6	4	0	1	0	0	1	0	2	2	0	2	0	0	0	AJDDPAEJ_00840;AJDDPAEJ_00841;AJDDPAEJ_00842;AJDDPAEJ_00843;AJDDPAEJ_00844;AJDDPAEJ_00845;AJDDPAEJ_00846;AJDDPAEJ_00847;AJDDPAEJ_00848;AJDDPAEJ_00849;AJDDPAEJ_00850;AJDDPAEJ_00851;AJDDPAEJ_00852;AJDDPAEJ_00853;AJDDPAEJ_00854;AJDDPAEJ_00855;AJDDPAEJ_00856;AJDDPAEJ_00857;AJDDPAEJ_00858	GH109;TIGR04056;SusD-like_3|SusD_RagB;TIGR04056;SusD-like_3|SusD_RagB;CE6;GH78|Sulfatase;PL24;CBM6|GH43_29;GH3;GH105;GH3;PL28;GH106;PL28;PL24
1130:susCD pair:PUL1	DG	Bacteria;Bacteroidota;Bacteroidia;Flavobacteriales;Flavobacteriaceae;Maribacter	1	susCD pair	N/A	4	0	0	0	0	0	0	0	0	2	2	0	2	0	0	0	AJDDPAEJ_01286;AJDDPAEJ_01287;AJDDPAEJ_01288;AJDDPAEJ_01289	SusD-like_3|SusD_RagB;TIGR04056;SusD-like_2;TIGR04056
1130:susCD pair:PUL2	DG	Bacteria;Bacteroidota;Bacteroidia;Flavobacteriales;Flavobacteriaceae;Maribacter	1	susCD pair	N/A	2	0	0	0	0	0	0	0	0	1	1	0	0	0	1	0	AJDDPAEJ_02292;AJDDPAEJ_02293	SusD-like_3|SusD_RagB;TIGR04056
1130:susCD pair:PUL3	DG	Bacteria;Bacteroidota;Bacteroidia;Flavobacteriales;Flavobacteriaceae;Maribacter	1	susCD pair	N/A	2	0	0	0	0	0	0	0	0	1	1	0	0	0	1	0	AJDDPAEJ_02306;AJDDPAEJ_02307	TIGR04056;SusD-like_3|SusD_RagB
1139:CGCs:PUL1	DG	Bacteria;Bacteroidota;Bacteroidia;Flavobacteriales;Flavobacteriaceae;Lacinutrix	1	CGC	N/A	3	3	0	0	0	0	0	0	0	0	0	0	0	0	0	0	BJJJBNAK_00040;BJJJBNAK_00041;BJJJBNAK_00042	GH31;GH3;GH65
1139:CGCs:PUL10	DG	Bacteria;Bacteroidota;Bacteroidia;Flavobacteriales;Flavobacteriaceae;Lacinutrix	1	CGC	N/A	4	2	0	0	0	0	0	1	1	0	0	0	0	0	0	0	BJJJBNAK_03891;BJJJBNAK_03892;BJJJBNAK_03893;BJJJBNAK_03894	CBM32|GH29;GH29;Sulfatase;GH95
1139:CGCs:PUL2	DG	Bacteria;Bacteroidota;Bacteroidia;Flavobacteriales;Flavobacteriaceae;Lacinutrix	1	CGC	N/A	4	1	0	0	0	2	0	0	0	0	0	0	0	0	0	0	BJJJBNAK_00257;BJJJBNAK_00258;BJJJBNAK_00259;BJJJBNAK_00260	GT28;GT28;GH109
1139:CGCs:PUL3	DG	Bacteria;Bacteroidota;Bacteroidia;Flavobacteriales;Flavobacteriaceae;Lacinutrix	1	CGC	N/A	3	2	0	0	0	1	0	0	0	0	0	0	0	0	0	0	BJJJBNAK_00336;BJJJBNAK_00337;BJJJBNAK_00338	GH109;GT4;GH3
1139:CGCs:PUL4	DG	Bacteria;Bacteroidota;Bacteroidia;Flavobacteriales;Flavobacteriaceae;Lacinutrix	1	CGC	N/A	4	3	0	0	0	0	0	0	0	0	0	0	0	0	0	0	BJJJBNAK_00691;BJJJBNAK_00692;BJJJBNAK_00693;BJJJBNAK_00694	GH2;GH2;GH63
1139:CGCs:PUL5	DG	Bacteria;Bacteroidota;Bacteroidia;Flavobacteriales;Flavobacteriaceae;Lacinutrix	1	CGC	N/A	3	0	0	0	0	3	0	0	0	0	0	0	0	0	0	0	BJJJBNAK_00809;BJJJBNAK_00810;BJJJBNAK_00811	GT26;GT4;GT4
1139:CGCs:PUL6	DG	Bacteria;Bacteroidota;Bacteroidia;Flavobacteriales;Flavobacteriaceae;Lacinutrix	1	CGC	N/A	6	0	0	0	0	4	0	0	0	0	0	0	0	0	0	0	BJJJBNAK_02805;BJJJBNAK_02806;BJJJBNAK_02807;BJJJBNAK_02808;BJJJBNAK_02809;BJJJBNAK_02810	GT4;GT4;GT4;GT2
1139:CGCs:PUL7	DG	Bacteria;Bacteroidota;Bacteroidia;Flavobacteriales;Flavobacteriaceae;Lacinutrix	1	CGC	N/A	5	0	0	0	0	5	0	0	0	0	0	0	0	0	0	0	BJJJBNAK_02821;BJJJBNAK_02822;BJJJBNAK_02823;BJJJBNAK_02824;BJJJBNAK_02825	GT4;GT2;GT2;GT2;GT56
1139:CGCs:PUL8	DG	Bacteria;Bacteroidota;Bacteroidia;Flavobacteriales;Flavobacteriaceae;Lacinutrix	1	CGC	N/A	4	3	0	0	0	0	0	0	0	0	0	0	0	0	0	0	BJJJBNAK_03213;BJJJBNAK_03214;BJJJBNAK_03215;BJJJBNAK_03216	GH92;GH20;GH2
1139:CGCs:PUL9	DG	Bacteria;Bacteroidota;Bacteroidia;Flavobacteriales;Flavobacteriaceae;Lacinutrix	1	CGC	N/A	11	0	0	1	1	6	0	0	0	0	0	0	0	0	0	0	BJJJBNAK_03522;BJJJBNAK_03523;BJJJBNAK_03524;BJJJBNAK_03525;BJJJBNAK_03526;BJJJBNAK_03527;BJJJBNAK_03528;BJJJBNAK_03529;BJJJBNAK_03530;BJJJBNAK_03531;BJJJBNAK_03532	GT27;GT4;GT2;CE4;CBM44;GT2;GT2;GT9
1139:PUL:PUL1	DG	Bacteria;Bacteroidota;Bacteroidia;Flavobacteriales;Flavobacteriaceae;Lacinutrix	1	PUL	single susCD	5	1	0	0	1	0	0	0	0	1	1	0	0	0	1	0	BJJJBNAK_01979;BJJJBNAK_01980;BJJJBNAK_01981;BJJJBNAK_01982;BJJJBNAK_01983	GH20;CE14;SusD-like;TIGR04056
1139:susCD pair:PUL1	DG	Bacteria;Bacteroidota;Bacteroidia;Flavobacteriales;Flavobacteriaceae;Lacinutrix	1	susCD pair	N/A	5	0	0	0	0	0	0	0	0	2	2	0	0	2	0	0	BJJJBNAK_02560;BJJJBNAK_02561;BJJJBNAK_02562;BJJJBNAK_02563;BJJJBNAK_02564	SusD-like_2;TIGR04056;SusD-like_2;TIGR04056
1139:susCD pair:PUL2	DG	Bacteria;Bacteroidota;Bacteroidia;Flavobacteriales;Flavobacteriaceae;Lacinutrix	1	susCD pair	N/A	2	0	0	0	0	0	0	0	0	1	1	0	0	0	1	0	BJJJBNAK_02567;BJJJBNAK_02568	SusD-like_2;TIGR04056
1139:susCD pair:PUL3	DG	Bacteria;Bacteroidota;Bacteroidia;Flavobacteriales;Flavobacteriaceae;Lacinutrix	1	susCD pair	N/A	2	0	0	0	0	0	0	0	0	1	1	0	0	0	1	0	BJJJBNAK_02969;BJJJBNAK_02970	SusD_RagB;TIGR04056
1139:susCD pair:PUL4	DG	Bacteria;Bacteroidota;Bacteroidia;Flavobacteriales;Flavobacteriaceae;Lacinutrix	1	susCD pair	N/A	2	0	0	0	0	0	0	0	0	1	1	0	0	0	1	0	BJJJBNAK_03500;BJJJBNAK_03501	TIGR04056;SusD-like_3|SusD_RagB
1143:CGCs:PUL1	DG	Bacteria;Proteobacteria;Gammaproteobacteria;Cellvibrionales;Cellvibrionaceae	1	CGC	N/A	5	2	0	0	0	1	0	0	0	0	0	0	0	0	0	0	FKDAJCNL_01999;FKDAJCNL_02000;FKDAJCNL_02001;FKDAJCNL_02002;FKDAJCNL_02003	GH20;GH109;GT19
1143:CGCs:PUL2	DG	Bacteria;Proteobacteria;Gammaproteobacteria;Cellvibrionales;Cellvibrionaceae	1	CGC	N/A	5	0	1	0	0	3	0	0	0	0	0	0	0	0	0	0	FKDAJCNL_02757;FKDAJCNL_02758;FKDAJCNL_02759;FKDAJCNL_02760;FKDAJCNL_02761	GT4;GT4;PL12;GT4
1143:PUL_like:PUL1	DG	Bacteria;Proteobacteria;Gammaproteobacteria;Cellvibrionales;Cellvibrionaceae	1	PUL_like	N/A	4	0	1	0	0	0	0	0	0	0	0	3	0	0	0	0	FKDAJCNL_00170;FKDAJCNL_00171;FKDAJCNL_00172;FKDAJCNL_00173	TIGR02796;TIGR02803;TIGR01352;PL22
1143:PUL_like:PUL2	DG	Bacteria;Proteobacteria;Gammaproteobacteria;Cellvibrionales;Cellvibrionaceae	1	PUL_like	N/A	4	0	0	0	0	0	1	0	0	0	0	2	0	0	0	0	FKDAJCNL_00606;FKDAJCNL_00607;FKDAJCNL_00608;FKDAJCNL_00609	AA6;TIGR02796;TIGR02804
1143:PUL_like:PUL3	DG	Bacteria;Proteobacteria;Gammaproteobacteria;Cellvibrionales;Cellvibrionaceae	1	PUL_like	N/A	8	5	0	0	0	0	0	0	0	0	0	1	0	0	0	0	FKDAJCNL_01141;FKDAJCNL_01142;FKDAJCNL_01143;FKDAJCNL_01144;FKDAJCNL_01145;FKDAJCNL_01146;FKDAJCNL_01147;FKDAJCNL_01148	GH13_23;GH13_32;GH13_38;GH31;TIGR01782;GH13_20
1151:CGCs:PUL1	DG	Bacteria;Proteobacteria;Alphaproteobacteria;Rhodobacterales;Rhodobacteraceae;Sulfitobacter	1	CGC	N/A	3	0	0	0	0	3	0	0	0	0	0	0	0	0	0	0	ANBJAABN_00188;ANBJAABN_00189;ANBJAABN_00190	GT14;GT2;GT4
1151:CGCs:PUL2	DG	Bacteria;Proteobacteria;Alphaproteobacteria;Rhodobacterales;Rhodobacteraceae;Sulfitobacter	1	CGC	N/A	3	1	0	0	0	2	0	0	0	0	0	0	0	0	0	0	ANBJAABN_01782;ANBJAABN_01783;ANBJAABN_01784	GT2;GT2;GH16_21
1151:CGCs:PUL3	DG	Bacteria;Proteobacteria;Alphaproteobacteria;Rhodobacterales;Rhodobacteraceae;Sulfitobacter	1	CGC	N/A	4	0	0	0	0	3	0	0	0	0	0	0	0	0	0	0	ANBJAABN_03535;ANBJAABN_03536;ANBJAABN_03537;ANBJAABN_03538	GT2;GT83;GT2
1151:PUL_like:PUL1	DG	Bacteria;Proteobacteria;Alphaproteobacteria;Rhodobacterales;Rhodobacteraceae;Sulfitobacter	1	PUL_like	N/A	4	0	1	0	0	0	0	0	0	0	0	2	0	0	0	0	ANBJAABN_01083;ANBJAABN_01084;ANBJAABN_01085;ANBJAABN_01086	PL22|PL22;TIGR02803;TIGR02796
1151:PUL_like:PUL2	DG	Bacteria;Proteobacteria;Alphaproteobacteria;Rhodobacterales;Rhodobacteraceae;Sulfitobacter	1	PUL_like	N/A	8	0	0	0	0	2	0	0	0	0	0	4	0	0	0	0	ANBJAABN_01660;ANBJAABN_01661;ANBJAABN_01662;ANBJAABN_01663;ANBJAABN_01664;ANBJAABN_01665;ANBJAABN_01666;ANBJAABN_01667	GT32;GT25;TIGR01352;TIGR02803;TIGR02803;TIGR02796
1162:CGCs:PUL1	DG	Bacteria;Proteobacteria;Alphaproteobacteria;Sphingomonadales;Sphingomonadaceae	1	CGC	N/A	5	0	0	0	0	4	0	0	0	0	0	0	0	0	0	0	ECJLACIP_00830;ECJLACIP_00831;ECJLACIP_00832;ECJLACIP_00833;ECJLACIP_00834	GT4;GT2;GT2;GT26
1162:CGCs:PUL2	DG	Bacteria;Proteobacteria;Alphaproteobacteria;Sphingomonadales;Sphingomonadaceae	1	CGC	N/A	3	0	0	0	0	3	0	0	0	0	0	0	0	0	0	0	ECJLACIP_01993;ECJLACIP_01994;ECJLACIP_01995	GT4;GT2;GT4
1162:PUL_like:PUL1	DG	Bacteria;Proteobacteria;Alphaproteobacteria;Sphingomonadales;Sphingomonadaceae	1	PUL_like	N/A	4	0	2	0	0	0	0	0	0	0	0	1	0	0	0	0	ECJLACIP_01980;ECJLACIP_01981;ECJLACIP_01982;ECJLACIP_01983	PL17|PL17_2;PL6_1;TIGR01782
1162:PUL_like:PUL2	DG	Bacteria;Proteobacteria;Alphaproteobacteria;Sphingomonadales;Sphingomonadaceae	1	PUL_like	N/A	4	1	0	0	0	0	0	0	0	0	0	2	0	0	0	0	ECJLACIP_02246;ECJLACIP_02247;ECJLACIP_02248;ECJLACIP_02249	TIGR01783;GH68;TIGR01783
1162:PUL_like:PUL3	DG	Bacteria;Proteobacteria;Alphaproteobacteria;Sphingomonadales;Sphingomonadaceae	1	PUL_like	N/A	4	0	1	0	0	0	0	0	0	0	0	2	0	0	0	0	ECJLACIP_02277;ECJLACIP_02278;ECJLACIP_02279;ECJLACIP_02280	TIGR02796;TIGR02803;PL22
1164-3Z:CGCs:PUL1	DG	Bacteria;Bacteroidota;Bacteroidia;Flavobacteriales;Flavobacteriaceae;Maribacter	1	CGC	N/A	6	2	0	0	1	1	0	0	0	0	0	0	0	0	0	0	ANJMGONM_01206;ANJMGONM_01207;ANJMGONM_01208;ANJMGONM_01209;ANJMGONM_01210;ANJMGONM_01211	GH114;GT4;GH166;CE4
1164-3Z:CGCs:PUL2	DG	Bacteria;Bacteroidota;Bacteroidia;Flavobacteriales;Flavobacteriaceae;Maribacter	1	CGC	N/A	7	4	1	0	0	0	0	1	0	0	0	0	0	0	0	0	ANJMGONM_02047;ANJMGONM_02048;ANJMGONM_02049;ANJMGONM_02050;ANJMGONM_02051;ANJMGONM_02052;ANJMGONM_02053	GH109;PL38;GH105;GH3;CBM67|GH78;GH106
1164-3Z:CGCs:PUL3	DG	Bacteria;Bacteroidota;Bacteroidia;Flavobacteriales;Flavobacteriaceae;Maribacter	1	CGC	N/A	11	4	3	1	0	0	0	0	3	0	0	0	0	0	0	0	ANJMGONM_02056;ANJMGONM_02057;ANJMGONM_02058;ANJMGONM_02059;ANJMGONM_02060;ANJMGONM_02061;ANJMGONM_02062;ANJMGONM_02063;ANJMGONM_02064;ANJMGONM_02065;ANJMGONM_02066	PL28;Sulfatase;GH106;Sulfatase;GH106;GH78;PL37;CBM66;GH109;Sulfatase;PL40
1164-3Z:CGCs:PUL4	DG	Bacteria;Bacteroidota;Bacteroidia;Flavobacteriales;Flavobacteriaceae;Maribacter	1	CGC	N/A	5	1	0	0	0	4	0	0	0	0	0	0	0	0	0	0	ANJMGONM_02364;ANJMGONM_02365;ANJMGONM_02366;ANJMGONM_02367;ANJMGONM_02368	GT25|GT13;GT4;GT4;GT26;GH109
1164-3Z:CGCs:PUL5	DG	Bacteria;Bacteroidota;Bacteroidia;Flavobacteriales;Flavobacteriaceae;Maribacter	1	CGC	N/A	3	0	0	0	1	2	0	0	0	0	0	0	0	0	0	0	ANJMGONM_02939;ANJMGONM_02940;ANJMGONM_02941	GT4;GT4;CE4
1164-3Z:PUL:PUL1	DG	Bacteria;Bacteroidota;Bacteroidia;Flavobacteriales;Flavobacteriaceae;Maribacter	1	PUL	single susCD	4	1	0	0	0	0	0	0	0	1	1	0	0	0	1	0	ANJMGONM_01384;ANJMGONM_01385;ANJMGONM_01386;ANJMGONM_01387	TIGR04056;SusD-like_3|SusD_RagB;GH5_4
1164-3Z:PUL:PUL2	DG	Bacteria;Bacteroidota;Bacteroidia;Flavobacteriales;Flavobacteriaceae;Maribacter	1	PUL	single susCD	6	3	0	0	0	0	0	0	0	1	1	0	0	0	1	0	ANJMGONM_01413;ANJMGONM_01414;ANJMGONM_01415;ANJMGONM_01416;ANJMGONM_01417;ANJMGONM_01418	TIGR04056;SusD-like_3|SusD_RagB;GH28;GH92;GH115
1164-3Z:PUL:PUL3	DG	Bacteria;Bacteroidota;Bacteroidia;Flavobacteriales;Flavobacteriaceae;Maribacter	1	PUL	single susCD	9	4	0	1	0	0	0	0	0	1	1	0	0	0	1	0	ANJMGONM_01434;ANJMGONM_01435;ANJMGONM_01436;ANJMGONM_01437;ANJMGONM_01438;ANJMGONM_01439;ANJMGONM_01440;ANJMGONM_01441;ANJMGONM_01442	GH26;GH130;GH76;TIGR04056;SusD-like_3|SusD_RagB;CBM8|CBM8;GH26
1164-3Z:PUL:PUL4	DG	Bacteria;Bacteroidota;Bacteroidia;Flavobacteriales;Flavobacteriaceae;Maribacter	1	PUL	single susCD	5	2	0	1	0	0	0	0	0	1	1	0	0	0	1	0	ANJMGONM_01454;ANJMGONM_01455;ANJMGONM_01456;ANJMGONM_01457;ANJMGONM_01458	SusD-like_2;TIGR04056;GH92;CBM9;GH130
1164-3Z:PUL:PUL5	DG	Bacteria;Bacteroidota;Bacteroidia;Flavobacteriales;Flavobacteriaceae;Maribacter	1	PUL	single susCD	8	2	0	0	1	0	0	0	3	1	1	0	0	0	1	0	ANJMGONM_02069;ANJMGONM_02070;ANJMGONM_02071;ANJMGONM_02072;ANJMGONM_02073;ANJMGONM_02074;ANJMGONM_02075;ANJMGONM_02076	GH78|Sulfatase;CE6;Sulfatase;GH5;SusD-like_3|SusD_RagB;TIGR04056;Sulfatase;Sulfatase
1164-3Z:PUL:PUL6	DG	Bacteria;Bacteroidota;Bacteroidia;Flavobacteriales;Flavobacteriaceae;Maribacter	1	PUL	single susCD	5	3	0	0	0	0	0	0	0	1	1	0	0	0	1	0	ANJMGONM_02619;ANJMGONM_02620;ANJMGONM_02621;ANJMGONM_02622;ANJMGONM_02623	GH136;GH53;SusD-like_3|SusD_RagB;TIGR04056;GH2
1164-3Z:PUL_like:PUL1	DG	Bacteria;Bacteroidota;Bacteroidia;Flavobacteriales;Flavobacteriaceae;Maribacter	1	incomplete PUL	N/A	4	2	1	0	0	0	0	0	0	0	1	0	0	0	0	0	ANJMGONM_02032;ANJMGONM_02033;ANJMGONM_02034;ANJMGONM_02035	SusD_RagB;GH88;GH2;PL38
1164-3Z:susCD pair:PUL1	DG	Bacteria;Bacteroidota;Bacteroidia;Flavobacteriales;Flavobacteriaceae;Maribacter	1	susCD pair	N/A	2	0	0	0	0	0	0	0	0	1	1	0	0	0	1	0	ANJMGONM_01021;ANJMGONM_01022	SusD-like_2;TIGR04056
1164-3Z:susCD pair:PUL2	DG	Bacteria;Bacteroidota;Bacteroidia;Flavobacteriales;Flavobacteriaceae;Maribacter	1	susCD pair	N/A	4	0	0	0	0	0	0	0	1	1	1	0	0	0	1	0	ANJMGONM_01560;ANJMGONM_01561;ANJMGONM_01562;ANJMGONM_01563	Sulfatase;SusD-like_3|SusD_RagB;TIGR04056
1164-3Z:susCD pair:PUL3	DG	Bacteria;Bacteroidota;Bacteroidia;Flavobacteriales;Flavobacteriaceae;Maribacter	1	susCD pair	N/A	2	0	0	0	0	0	0	0	0	1	1	0	0	0	1	0	ANJMGONM_02023;ANJMGONM_02024	SusD-like_3|SusD_RagB;TIGR04056
1164-3Z:susCD pair:PUL4	DG	Bacteria;Bacteroidota;Bacteroidia;Flavobacteriales;Flavobacteriaceae;Maribacter	1	susCD pair	N/A	2	0	0	0	0	0	0	0	0	1	1	0	0	0	1	0	ANJMGONM_02276;ANJMGONM_02277	SusD-like_2;TIGR04056
1164-3Z:susCD pair:PUL5	DG	Bacteria;Bacteroidota;Bacteroidia;Flavobacteriales;Flavobacteriaceae;Maribacter	1	susCD pair	N/A	2	0	0	0	0	0	0	0	0	1	1	0	0	0	1	0	ANJMGONM_02472;ANJMGONM_02473	SusD-like_2;TIGR04056
1164-3Z:susCD pair:PUL6	DG	Bacteria;Bacteroidota;Bacteroidia;Flavobacteriales;Flavobacteriaceae;Maribacter	1	susCD pair	N/A	2	0	0	0	0	0	0	0	0	1	1	0	0	0	1	0	ANJMGONM_02907;ANJMGONM_02908	SusD-like_3|SusD_RagB;TIGR04056
1164-3Z:susCD pair:PUL7	DG	Bacteria;Bacteroidota;Bacteroidia;Flavobacteriales;Flavobacteriaceae;Maribacter	1	susCD pair	N/A	2	0	0	0	0	0	0	0	0	1	1	0	0	0	1	0	ANJMGONM_03372;ANJMGONM_03373	TIGR04056;SusD-like_3|SusD_RagB
1172-3Z:CGCs:PUL1	DG	Bacteria;Bacteroidota;Bacteroidia;Flavobacteriales;Flavobacteriaceae;Croceitalea	1	CGC	N/A	5	0	0	0	0	4	0	0	0	0	0	0	0	0	0	0	JDGGHPPF_00310;JDGGHPPF_00311;JDGGHPPF_00312;JDGGHPPF_00313;JDGGHPPF_00314	GT2;GT4;GT4;GT2
1172-3Z:CGCs:PUL2	DG	Bacteria;Bacteroidota;Bacteroidia;Flavobacteriales;Flavobacteriaceae;Croceitalea	1	CGC	N/A	3	0	0	0	1	2	0	0	0	0	0	0	0	0	0	0	JDGGHPPF_00924;JDGGHPPF_00925;JDGGHPPF_00926	GT26;CE4;GT4
1172-3Z:CGCs:PUL3	DG	Bacteria;Bacteroidota;Bacteroidia;Flavobacteriales;Flavobacteriaceae;Croceitalea	1	CGC	N/A	5	0	0	0	0	5	0	0	0	0	0	0	0	0	0	0	JDGGHPPF_02365;JDGGHPPF_02366;JDGGHPPF_02367;JDGGHPPF_02368;JDGGHPPF_02369	GT2;GT4;GT4;GT4;GT2
1172-3Z:CGCs:PUL4	DG	Bacteria;Bacteroidota;Bacteroidia;Flavobacteriales;Flavobacteriaceae;Croceitalea	1	CGC	N/A	7	5	0	1	0	0	0	0	0	0	0	0	0	0	0	0	JDGGHPPF_02516;JDGGHPPF_02517;JDGGHPPF_02518;JDGGHPPF_02519;JDGGHPPF_02520;JDGGHPPF_02521;JDGGHPPF_02522	GH17;GH17;GH149;CBM4;GH16_3;GH2
1172-3Z:CGCs:PUL5	DG	Bacteria;Bacteroidota;Bacteroidia;Flavobacteriales;Flavobacteriaceae;Croceitalea	1	CGC	N/A	3	0	0	0	0	3	0	0	0	0	0	0	0	0	0	0	JDGGHPPF_03505;JDGGHPPF_03506;JDGGHPPF_03507	GT4;GT4;GT4
1172-3Z:PUL:PUL1	DG	Bacteria;Bacteroidota;Bacteroidia;Flavobacteriales;Flavobacteriaceae;Croceitalea	1	PUL	single susCD	5	2	0	0	0	0	0	0	0	1	1	0	0	0	1	0	JDGGHPPF_02036;JDGGHPPF_02037;JDGGHPPF_02038;JDGGHPPF_02039;JDGGHPPF_02040	SusD-like_3|SusD_RagB;TIGR04056;GH65;GH13_38
1172-3Z:PUL:PUL2	DG	Bacteria;Bacteroidota;Bacteroidia;Flavobacteriales;Flavobacteriaceae;Croceitalea	1	PUL	single susCD	4	0	0	0	0	0	1	0	0	1	1	0	0	0	1	0	JDGGHPPF_03428;JDGGHPPF_03429;JDGGHPPF_03430;JDGGHPPF_03431	AA3;TIGR04056;SusD-like_3|SusD_RagB
1172-3Z:susCD pair:PUL1	DG	Bacteria;Bacteroidota;Bacteroidia;Flavobacteriales;Flavobacteriaceae;Croceitalea	1	susCD pair	N/A	2	0	0	0	0	0	0	0	0	1	1	0	0	0	1	0	JDGGHPPF_02464;JDGGHPPF_02465	TIGR04056;SusD-like_3|SusD_RagB
1172-3Z:susCD pair:PUL2	DG	Bacteria;Bacteroidota;Bacteroidia;Flavobacteriales;Flavobacteriaceae;Croceitalea	1	susCD pair	N/A	2	0	0	0	0	0	0	0	0	1	1	0	0	0	1	0	JDGGHPPF_03054;JDGGHPPF_03055	TIGR04056;SusD-like_3|SusD_RagB
1172-3Z:susCD pair:PUL3	DG	Bacteria;Bacteroidota;Bacteroidia;Flavobacteriales;Flavobacteriaceae;Croceitalea	1	susCD pair	N/A	2	0	0	0	0	0	0	0	0	1	1	0	0	0	1	0	JDGGHPPF_03358;JDGGHPPF_03359	TIGR04056;SusD-like_2
1178:CGCs:PUL1	DG	Bacteria;Proteobacteria;Alphaproteobacteria;Rhodobacterales;Rhodobacteraceae;Tateyamaria	1	CGC	N/A	3	0	0	0	0	3	0	0	0	0	0	0	0	0	0	0	EAKPLMAM_00370;EAKPLMAM_00371;EAKPLMAM_00372	GT14;GT2;GT4
1178:CGCs:PUL2	DG	Bacteria;Proteobacteria;Alphaproteobacteria;Rhodobacterales;Rhodobacteraceae;Tateyamaria	1	CGC	N/A	5	0	0	0	0	3	0	0	0	0	0	0	0	0	0	0	EAKPLMAM_01555;EAKPLMAM_01556;EAKPLMAM_01557;EAKPLMAM_01558;EAKPLMAM_01559	GT2;GT2;GT2
1178:CGCs:PUL3	DG	Bacteria;Proteobacteria;Alphaproteobacteria;Rhodobacterales;Rhodobacteraceae;Tateyamaria	1	CGC	N/A	5	0	0	0	0	4	0	0	0	0	0	0	0	0	0	0	EAKPLMAM_02428;EAKPLMAM_02429;EAKPLMAM_02430;EAKPLMAM_02431;EAKPLMAM_02432	GT1;GT4;GT4;GT1
1178:PUL_like:PUL1	DG	Bacteria;Proteobacteria;Alphaproteobacteria;Rhodobacterales;Rhodobacteraceae;Tateyamaria	1	PUL_like	N/A	4	0	1	0	0	0	0	0	0	0	0	3	0	0	0	0	EAKPLMAM_02112;EAKPLMAM_02113;EAKPLMAM_02114;EAKPLMAM_02115	PL22|PL22;TIGR01352;TIGR02803;TIGR02796
1188:CGCs:PUL1	DG	Bacteria;Proteobacteria;Gammaproteobacteria;Pseudomonadales;Moraxellaceae;Psychrobacter	1	CGC	N/A	6	0	0	0	0	5	0	0	0	0	0	0	0	0	0	0	LIKIKAGC_00196;LIKIKAGC_00197;LIKIKAGC_00198;LIKIKAGC_00199;LIKIKAGC_00200;LIKIKAGC_00201	GT4;GT32;GT6;GT25;GT25
1188:CGCs:PUL2	DG	Bacteria;Proteobacteria;Gammaproteobacteria;Pseudomonadales;Moraxellaceae;Psychrobacter	1	CGC	N/A	4	0	0	0	0	3	0	0	0	0	0	0	0	0	0	0	LIKIKAGC_00642;LIKIKAGC_00643;LIKIKAGC_00644;LIKIKAGC_00645	GT2;GT4;GT2
1188:CGCs:PUL3	DG	Bacteria;Proteobacteria;Gammaproteobacteria;Pseudomonadales;Moraxellaceae;Psychrobacter	1	CGC	N/A	5	0	0	0	0	4	0	0	0	0	0	0	0	0	0	0	LIKIKAGC_01326;LIKIKAGC_01327;LIKIKAGC_01328;LIKIKAGC_01329;LIKIKAGC_01330	GT4;GT2;GT4;GT32
1188:CGCs:PUL4	DG	Bacteria;Proteobacteria;Gammaproteobacteria;Pseudomonadales;Moraxellaceae;Psychrobacter	1	CGC	N/A	6	2	0	0	1	1	0	0	0	0	0	0	0	0	0	0	LIKIKAGC_02451;LIKIKAGC_02452;LIKIKAGC_02453;LIKIKAGC_02454;LIKIKAGC_02455;LIKIKAGC_02456	GH20;CE4;GT2;GH20
123-G:CGCs:PUL1	DG	Bacteria;Proteobacteria;Alphaproteobacteria;Rhodobacterales;Rhodobacteraceae;Tateyamaria	1	CGC	N/A	5	0	0	0	0	4	0	0	0	0	0	0	0	0	0	0	HOIJHFOA_00436;HOIJHFOA_00437;HOIJHFOA_00438;HOIJHFOA_00439;HOIJHFOA_00440	GT4;GT2;GT26;GT4
123-G:CGCs:PUL2	DG	Bacteria;Proteobacteria;Alphaproteobacteria;Rhodobacterales;Rhodobacteraceae;Tateyamaria	1	CGC	N/A	5	1	0	0	0	1	0	2	0	0	0	0	0	0	0	0	HOIJHFOA_00799;HOIJHFOA_00800;HOIJHFOA_00801;HOIJHFOA_00802;HOIJHFOA_00803	CBM48|GH13_11;GT5;CBM48|GH13_9;GH13_23
123-G:CGCs:PUL3	DG	Bacteria;Proteobacteria;Alphaproteobacteria;Rhodobacterales;Rhodobacteraceae;Tateyamaria	1	CGC	N/A	5	0	0	0	0	4	0	0	0	0	0	0	0	0	0	0	HOIJHFOA_01121;HOIJHFOA_01122;HOIJHFOA_01123;HOIJHFOA_01124;HOIJHFOA_01125	GT14;GT2;GT2;GT2
123-G:CGCs:PUL4	DG	Bacteria;Proteobacteria;Alphaproteobacteria;Rhodobacterales;Rhodobacteraceae;Tateyamaria	1	CGC	N/A	5	0	0	0	0	4	0	0	0	0	0	0	0	0	0	0	HOIJHFOA_01673;HOIJHFOA_01674;HOIJHFOA_01675;HOIJHFOA_01676;HOIJHFOA_01677	GT1;GT4;GT4;GT1
123-G:CGCs:PUL5	DG	Bacteria;Proteobacteria;Alphaproteobacteria;Rhodobacterales;Rhodobacteraceae;Tateyamaria	1	CGC	N/A	5	0	0	0	0	3	0	0	0	0	0	0	0	0	0	0	HOIJHFOA_02615;HOIJHFOA_02616;HOIJHFOA_02617;HOIJHFOA_02618;HOIJHFOA_02619	GT2;GT2;GT2
123-G:CGCs:PUL6	DG	Bacteria;Proteobacteria;Alphaproteobacteria;Rhodobacterales;Rhodobacteraceae;Tateyamaria	1	CGC	N/A	6	0	0	0	0	4	0	0	0	0	0	0	0	0	0	0	HOIJHFOA_04652;HOIJHFOA_04653;HOIJHFOA_04654;HOIJHFOA_04655;HOIJHFOA_04656;HOIJHFOA_04657	GT2;GT2;GT2;GT2
123-G:PUL_like:PUL1	DG	Bacteria;Proteobacteria;Alphaproteobacteria;Rhodobacterales;Rhodobacteraceae;Tateyamaria	1	PUL_like	N/A	7	1	1	0	1	0	0	0	0	0	0	2	0	0	0	0	HOIJHFOA_03186;HOIJHFOA_03187;HOIJHFOA_03188;HOIJHFOA_03189;HOIJHFOA_03190;HOIJHFOA_03191;HOIJHFOA_03192	PL22;TIGR02803;TIGR02796;CE1;GH103
134-G:CGCs:PUL1	DG	Bacteria;Proteobacteria;Alphaproteobacteria;Rhodobacterales;Rhodobacteraceae;Roseobacter	1	CGC	N/A	3	0	0	0	0	3	0	0	0	0	0	0	0	0	0	0	MMABOMLC_02561;MMABOMLC_02562;MMABOMLC_02563	GT4;GT2;GT2
134-G:CGCs:PUL2	DG	Bacteria;Proteobacteria;Alphaproteobacteria;Rhodobacterales;Rhodobacteraceae;Roseobacter	1	CGC	N/A	6	1	0	0	0	2	0	2	0	0	0	0	0	0	0	0	MMABOMLC_02704;MMABOMLC_02705;MMABOMLC_02706;MMABOMLC_02707;MMABOMLC_02708;MMABOMLC_02709	GH77;CBM48|GH13_11;GT5;CBM48|GH13_9;GT35
134-G:CGCs:PUL3	DG	Bacteria;Proteobacteria;Alphaproteobacteria;Rhodobacterales;Rhodobacteraceae;Roseobacter	1	CGC	N/A	5	0	0	0	0	4	0	0	0	0	0	0	0	0	0	0	MMABOMLC_03485;MMABOMLC_03486;MMABOMLC_03487;MMABOMLC_03488;MMABOMLC_03489	GT28;GT4;GT4;GT1
134-G:CGCs:PUL4	DG	Bacteria;Proteobacteria;Alphaproteobacteria;Rhodobacterales;Rhodobacteraceae;Roseobacter	1	CGC	N/A	7	0	0	0	0	4	0	0	0	0	0	0	0	0	0	0	MMABOMLC_04231;MMABOMLC_04232;MMABOMLC_04233;MMABOMLC_04234;MMABOMLC_04235;MMABOMLC_04236;MMABOMLC_04237	GT2;GT2;GT26;GT4
134-G:CGCs:PUL5	DG	Bacteria;Proteobacteria;Alphaproteobacteria;Rhodobacterales;Rhodobacteraceae;Roseobacter	1	CGC	N/A	3	0	0	0	0	3	0	0	0	0	0	0	0	0	0	0	MMABOMLC_04240;MMABOMLC_04241;MMABOMLC_04242	GT4;GT4;GT2
134-G:CGCs:PUL6	DG	Bacteria;Proteobacteria;Alphaproteobacteria;Rhodobacterales;Rhodobacteraceae;Roseobacter	1	CGC	N/A	5	0	0	0	0	5	0	0	0	0	0	0	0	0	0	0	MMABOMLC_04247;MMABOMLC_04248;MMABOMLC_04249;MMABOMLC_04250;MMABOMLC_04251	GT2;GT2;GT2;GT2;GT2
134-G:PUL_like:PUL1	DG	Bacteria;Proteobacteria;Alphaproteobacteria;Rhodobacterales;Rhodobacteraceae;Roseobacter	1	PUL_like	N/A	4	0	1	0	0	0	0	0	0	0	0	3	0	0	0	0	MMABOMLC_01198;MMABOMLC_01199;MMABOMLC_01200;MMABOMLC_01201	PL22|PL22;TIGR01352;TIGR02803;TIGR02796
136:CGCs:PUL1	DG	Bacteria;Bacteroidota;Bacteroidia;Flavobacteriales;Flavobacteriaceae;Algibacter	1	CGC	N/A	3	1	0	0	0	0	0	2	0	0	0	0	0	0	0	0	BHOCJMII_00043;BHOCJMII_00044;BHOCJMII_00045	GH5_2|PL31;GH5_2;GH5_2|PL31
136:CGCs:PUL10	DG	Bacteria;Bacteroidota;Bacteroidia;Flavobacteriales;Flavobacteriaceae;Algibacter	1	CGC	N/A	8	0	0	0	0	7	0	0	0	0	0	0	0	0	0	0	BHOCJMII_02695;BHOCJMII_02696;BHOCJMII_02697;BHOCJMII_02698;BHOCJMII_02699;BHOCJMII_02700;BHOCJMII_02701;BHOCJMII_02702	GT10;GT11;GT2;GT2;GT4;GT2;GT10
136:CGCs:PUL11	DG	Bacteria;Bacteroidota;Bacteroidia;Flavobacteriales;Flavobacteriaceae;Algibacter	1	CGC	N/A	10	0	0	0	0	6	0	0	0	0	0	0	0	0	0	0	BHOCJMII_02711;BHOCJMII_02712;BHOCJMII_02713;BHOCJMII_02714;BHOCJMII_02715;BHOCJMII_02716;BHOCJMII_02717;BHOCJMII_02718;BHOCJMII_02719;BHOCJMII_02720	GT4;GT2;GT2;GT4;GT4;GT4
136:CGCs:PUL12	DG	Bacteria;Bacteroidota;Bacteroidia;Flavobacteriales;Flavobacteriaceae;Algibacter	1	CGC	N/A	5	1	0	0	1	1	0	1	0	0	0	0	0	0	0	0	BHOCJMII_03014;BHOCJMII_03015;BHOCJMII_03016;BHOCJMII_03017;BHOCJMII_03018	GT5;CBM48|GH13_9;GH31;CE1
136:CGCs:PUL2	DG	Bacteria;Bacteroidota;Bacteroidia;Flavobacteriales;Flavobacteriaceae;Algibacter	1	CGC	N/A	3	0	0	0	0	3	0	0	0	0	0	0	0	0	0	0	BHOCJMII_00493;BHOCJMII_00494;BHOCJMII_00495	GT4;GT4;GT2
136:CGCs:PUL3	DG	Bacteria;Bacteroidota;Bacteroidia;Flavobacteriales;Flavobacteriaceae;Algibacter	1	CGC	N/A	33	8	6	1	0	0	0	4	10	0	0	0	0	0	0	0	BHOCJMII_00884;BHOCJMII_00885;BHOCJMII_00886;BHOCJMII_00887;BHOCJMII_00888;BHOCJMII_00889;BHOCJMII_00890;BHOCJMII_00891;BHOCJMII_00892;BHOCJMII_00893;BHOCJMII_00894;BHOCJMII_00895;BHOCJMII_00896;BHOCJMII_00897;BHOCJMII_00898;BHOCJMII_00899;BHOCJMII_00900;BHOCJMII_00901;BHOCJMII_00902;BHOCJMII_00903;BHOCJMII_00904;BHOCJMII_00905;BHOCJMII_00906;BHOCJMII_00907;BHOCJMII_00908;BHOCJMII_00909;BHOCJMII_…	Sulfatase;Sulfatase;Sulfatase;Sulfatase;Sulfatase;PL25;GH106;GH106;PL8_3;CBM35|GH2;Sulfatase;Sulfatase;Sulfatase;Sulfatase;GH78;GH78;PL24;CBM13|PL24;PL24|CBM13;GH3;GH3;GH5;CBM66;PL40;Sulfatase;GH43_10;CBM67|GH78;PL28;PL28
136:CGCs:PUL4	DG	Bacteria;Bacteroidota;Bacteroidia;Flavobacteriales;Flavobacteriaceae;Algibacter	1	CGC	N/A	13	2	2	2	1	0	0	0	1	0	0	0	0	0	0	0	BHOCJMII_00919;BHOCJMII_00920;BHOCJMII_00921;BHOCJMII_00922;BHOCJMII_00923;BHOCJMII_00924;BHOCJMII_00925;BHOCJMII_00926;BHOCJMII_00927;BHOCJMII_00928;BHOCJMII_00929;BHOCJMII_00930;BHOCJMII_00931	CBM67;CBM67;Sulfatase;GH106;CE17;GH78;PL37;PL28
136:CGCs:PUL5	DG	Bacteria;Bacteroidota;Bacteroidia;Flavobacteriales;Flavobacteriaceae;Algibacter	1	CGC	N/A	5	3	0	0	0	0	0	1	1	0	0	0	0	0	0	0	BHOCJMII_01140;BHOCJMII_01141;BHOCJMII_01142;BHOCJMII_01143;BHOCJMII_01144	GH43_29;GH3;GH105;Sulfatase;CBM57|GH2
136:CGCs:PUL6	DG	Bacteria;Bacteroidota;Bacteroidia;Flavobacteriales;Flavobacteriaceae;Algibacter	1	CGC	N/A	4	0	0	0	0	4	0	0	0	0	0	0	0	0	0	0	BHOCJMII_01176;BHOCJMII_01177;BHOCJMII_01178;BHOCJMII_01179	GT2;GT4;GT4;GT2
136:CGCs:PUL7	DG	Bacteria;Bacteroidota;Bacteroidia;Flavobacteriales;Flavobacteriaceae;Algibacter	1	CGC	N/A	4	2	0	0	1	0	0	0	0	0	0	0	0	0	0	0	BHOCJMII_01289;BHOCJMII_01290;BHOCJMII_01291;BHOCJMII_01292	GH109;CE14;GH16_25
136:CGCs:PUL8	DG	Bacteria;Bacteroidota;Bacteroidia;Flavobacteriales;Flavobacteriaceae;Algibacter	1	CGC	N/A	5	3	0	0	0	0	0	0	0	0	0	0	0	0	0	0	BHOCJMII_01700;BHOCJMII_01701;BHOCJMII_01702;BHOCJMII_01703;BHOCJMII_01704	GH104;GH24;GH24
136:CGCs:PUL9	DG	Bacteria;Bacteroidota;Bacteroidia;Flavobacteriales;Flavobacteriaceae;Algibacter	1	CGC	N/A	3	1	2	0	0	0	0	0	0	0	0	0	0	0	0	0	BHOCJMII_02068;BHOCJMII_02069;BHOCJMII_02070	GH78|Sulfatase;PL24;PL24
136:PUL:PUL1	DG	Bacteria;Bacteroidota;Bacteroidia;Flavobacteriales;Flavobacteriaceae;Algibacter	1	PUL	hybrid susCD	6	2	0	0	0	0	0	0	0	2	2	0	0	2	0	0	BHOCJMII_02060;BHOCJMII_02061;BHOCJMII_02062;BHOCJMII_02063;BHOCJMII_02064;BHOCJMII_02065	TIGR04056;SusD-like_3|SusD_RagB;GH88;GH2;TIGR04056;SusD-like_3|SusD_RagB
136:PUL:PUL2	DG	Bacteria;Bacteroidota;Bacteroidia;Flavobacteriales;Flavobacteriaceae;Algibacter	1	PUL	single susCD	4	1	0	0	0	0	0	0	0	1	1	0	0	0	1	0	BHOCJMII_02193;BHOCJMII_02194;BHOCJMII_02195;BHOCJMII_02196	SusD-like_3|SusD_RagB;TIGR04056;GH16_3
136:susCD pair:PUL1	DG	Bacteria;Bacteroidota;Bacteroidia;Flavobacteriales;Flavobacteriaceae;Algibacter	1	susCD pair	N/A	2	0	0	0	0	0	0	0	0	1	1	0	0	0	1	0	BHOCJMII_01958;BHOCJMII_01959	TIGR04056;SusD-like_3
136:susCD pair:PUL2	DG	Bacteria;Bacteroidota;Bacteroidia;Flavobacteriales;Flavobacteriaceae;Algibacter	1	susCD pair	N/A	2	0	0	0	0	0	0	0	0	1	1	0	0	0	1	0	BHOCJMII_02619;BHOCJMII_02620	TIGR04056;SusD-like_3
139:CGCs:PUL1	DG	Bacteria;Bacteroidota;Bacteroidia;Flavobacteriales;Flavobacteriaceae;Algibacter	1	CGC	N/A	5	1	0	0	0	1	0	1	0	0	0	0	0	0	0	0	LNNEKCGD_00131;LNNEKCGD_00132;LNNEKCGD_00133;LNNEKCGD_00134;LNNEKCGD_00135	GH31;CBM48|GH13_9;GT5
139:CGCs:PUL2	DG	Bacteria;Bacteroidota;Bacteroidia;Flavobacteriales;Flavobacteriaceae;Algibacter	1	CGC	N/A	4	3	0	0	0	0	0	1	0	0	0	0	0	0	0	0	LNNEKCGD_00607;LNNEKCGD_00608;LNNEKCGD_00609;LNNEKCGD_00610	GH65;GH97;GH13_19;CBM26|GH13_6
139:CGCs:PUL3	DG	Bacteria;Bacteroidota;Bacteroidia;Flavobacteriales;Flavobacteriaceae;Algibacter	1	CGC	N/A	4	2	0	0	0	1	0	0	0	0	0	0	0	0	0	0	LNNEKCGD_01712;LNNEKCGD_01713;LNNEKCGD_01714;LNNEKCGD_01715	GH8;GT4;GH78|GH100
139:CGCs:PUL4	DG	Bacteria;Bacteroidota;Bacteroidia;Flavobacteriales;Flavobacteriaceae;Algibacter	1	CGC	N/A	15	0	0	0	0	14	0	0	0	0	0	0	0	0	0	0	LNNEKCGD_01883;LNNEKCGD_01884;LNNEKCGD_01885;LNNEKCGD_01886;LNNEKCGD_01887;LNNEKCGD_01888;LNNEKCGD_01889;LNNEKCGD_01890;LNNEKCGD_01891;LNNEKCGD_01892;LNNEKCGD_01893;LNNEKCGD_01894;LNNEKCGD_01895;LNNEKCGD_01896;LNNEKCGD_01897	GT4;GT2;GT2;GT10;GT2;GT4;GT11;GT2;GT2;GT2;GT2;GT2;GT4;GT2
139:CGCs:PUL5	DG	Bacteria;Bacteroidota;Bacteroidia;Flavobacteriales;Flavobacteriaceae;Algibacter	1	CGC	N/A	9	0	0	0	0	6	0	0	0	0	0	0	0	0	0	0	LNNEKCGD_01906;LNNEKCGD_01907;LNNEKCGD_01908;LNNEKCGD_01909;LNNEKCGD_01910;LNNEKCGD_01911;LNNEKCGD_01912;LNNEKCGD_01913;LNNEKCGD_01914	GT4;GT2;GT2;GT4;GT4;GT4
139:CGCs:PUL6	DG	Bacteria;Bacteroidota;Bacteroidia;Flavobacteriales;Flavobacteriaceae;Algibacter	1	CGC	N/A	6	3	0	1	0	0	0	1	1	0	0	0	0	0	0	0	LNNEKCGD_02367;LNNEKCGD_02368;LNNEKCGD_02369;LNNEKCGD_02370;LNNEKCGD_02371;LNNEKCGD_02372	CBM67;CBM57|GH2;Sulfatase;GH105;GH3;GH43_29
139:CGCs:PUL7	DG	Bacteria;Bacteroidota;Bacteroidia;Flavobacteriales;Flavobacteriaceae;Algibacter	1	CGC	N/A	3	0	0	0	0	3	0	0	0	0	0	0	0	0	0	0	LNNEKCGD_02706;LNNEKCGD_02707;LNNEKCGD_02708	GT4;GT4;GT2
139:CGCs:PUL8	DG	Bacteria;Bacteroidota;Bacteroidia;Flavobacteriales;Flavobacteriaceae;Algibacter	1	CGC	N/A	4	2	0	0	1	0	0	0	0	0	0	0	0	0	0	0	LNNEKCGD_02942;LNNEKCGD_02943;LNNEKCGD_02944;LNNEKCGD_02945	GH16_25;CE14;GH109
139:CGCs:PUL9	DG	Bacteria;Bacteroidota;Bacteroidia;Flavobacteriales;Flavobacteriaceae;Algibacter	1	CGC	N/A	4	0	0	0	0	4	0	0	0	0	0	0	0	0	0	0	LNNEKCGD_02961;LNNEKCGD_02962;LNNEKCGD_02963;LNNEKCGD_02964	GT9;GT2;GT2;GT4
139:PUL:PUL1	DG	Bacteria;Bacteroidota;Bacteroidia;Flavobacteriales;Flavobacteriaceae;Algibacter	1	PUL	single susCD	6	2	0	0	0	0	0	0	0	1	1	0	0	0	1	0	LNNEKCGD_00287;LNNEKCGD_00288;LNNEKCGD_00289;LNNEKCGD_00290;LNNEKCGD_00291;LNNEKCGD_00292	SusD-like_3|SusD_RagB;TIGR04056;GH3;GH39
139:PUL:PUL2	DG	Bacteria;Bacteroidota;Bacteroidia;Flavobacteriales;Flavobacteriaceae;Algibacter	1	PUL	single susCD	6	2	0	0	0	0	0	1	0	1	1	0	0	0	1	0	LNNEKCGD_00327;LNNEKCGD_00328;LNNEKCGD_00329;LNNEKCGD_00330;LNNEKCGD_00331;LNNEKCGD_00332	TIGR04056;SusD-like_3|SusD_RagB;GH30_3;GH30_1;CBM13|GH30_3
139:PUL:PUL3	DG	Bacteria;Bacteroidota;Bacteroidia;Flavobacteriales;Flavobacteriaceae;Algibacter	1	PUL	single susCD	4	0	0	1	0	0	0	0	0	1	1	0	0	0	1	0	LNNEKCGD_00599;LNNEKCGD_00600;LNNEKCGD_00601;LNNEKCGD_00602	CBM48;SusD-like_3|SusD_RagB;TIGR04056
139:PUL:PUL4	DG	Bacteria;Bacteroidota;Bacteroidia;Flavobacteriales;Flavobacteriaceae;Algibacter	1	PUL	single susCD	4	1	0	0	0	0	0	0	0	1	1	0	0	0	1	0	LNNEKCGD_00766;LNNEKCGD_00767;LNNEKCGD_00768;LNNEKCGD_00769	GH16_3;TIGR04056;SusD-like_3|SusD_RagB
139:PUL:PUL5	DG	Bacteria;Bacteroidota;Bacteroidia;Flavobacteriales;Flavobacteriaceae;Algibacter	1	PUL	single susCD	38	10	11	1	0	0	0	3	5	1	1	0	0	0	1	0	LNNEKCGD_02327;LNNEKCGD_02328;LNNEKCGD_02329;LNNEKCGD_02330;LNNEKCGD_02331;LNNEKCGD_02332;LNNEKCGD_02333;LNNEKCGD_02334;LNNEKCGD_02335;LNNEKCGD_02336;LNNEKCGD_02337;LNNEKCGD_02338;LNNEKCGD_02339;LNNEKCGD_02340;LNNEKCGD_02341;LNNEKCGD_02342;LNNEKCGD_02343;LNNEKCGD_02344;LNNEKCGD_02345;LNNEKCGD_02346;LNNEKCGD_02347;LNNEKCGD_02348;LNNEKCGD_02349;LNNEKCGD_02350;LNNEKCGD_02351;LNNEKCGD_02352;LNNEKCGD_…	PL25;GH106;GH106;GH106;PL8_3|PL30;CBM35|GH2;Sulfatase;Sulfatase;Sulfatase;GH43_2;GH78;GH78;PL24;CBM13|PL24;GH3;GH3;GH5;SusD-like_3|SusD_RagB;TIGR04056;CBM66;PL40;Sulfatase;GH43_10;PL28;PL28;Sulfatase;CBM6|GH43_29;PL37;PL28;PL24;PL24;PL28
139:PUL:PUL6	DG	Bacteria;Bacteroidota;Bacteroidia;Flavobacteriales;Flavobacteriaceae;Algibacter	1	PUL	hybrid susCD	9	3	1	0	0	0	0	0	0	2	2	0	0	2	0	0	LNNEKCGD_03116;LNNEKCGD_03117;LNNEKCGD_03118;LNNEKCGD_03119;LNNEKCGD_03120;LNNEKCGD_03121;LNNEKCGD_03122;LNNEKCGD_03123;LNNEKCGD_03124	TIGR04056;SusD-like_3|SusD_RagB;GH88;GH2;TIGR04056;SusD-like_3|SusD_RagB;GH78|Sulfatase;PL24
139:susCD pair:PUL1	DG	Bacteria;Bacteroidota;Bacteroidia;Flavobacteriales;Flavobacteriaceae;Algibacter	1	susCD pair	N/A	2	0	0	0	0	0	0	0	0	1	1	0	0	0	1	0	LNNEKCGD_00727;LNNEKCGD_00728	SusD-like_3;TIGR04056
139:susCD pair:PUL2	DG	Bacteria;Bacteroidota;Bacteroidia;Flavobacteriales;Flavobacteriaceae;Algibacter	1	susCD pair	N/A	2	0	0	0	0	0	0	0	0	1	1	0	0	0	1	0	LNNEKCGD_02516;LNNEKCGD_02517	TIGR04056;SusD-like_3
1411:CGCs:PUL1	DG	Bacteria;Bacteroidota;Bacteroidia;Bacteroidales;Marinilabiliaceae;Carboxylicivirga	1	CGC	N/A	3	2	0	1	0	0	0	0	0	0	0	0	0	0	0	0	LKAIDCKL_00133;LKAIDCKL_00134;LKAIDCKL_00135	GH20;CBM9;GH29
1411:CGCs:PUL10	DG	Bacteria;Bacteroidota;Bacteroidia;Bacteroidales;Marinilabiliaceae;Carboxylicivirga	1	CGC	N/A	4	0	3	0	0	0	0	0	1	0	0	0	0	0	0	0	LKAIDCKL_03078;LKAIDCKL_03079;LKAIDCKL_03080;LKAIDCKL_03081	PL8_2;PL30;PL8_2;Sulfatase
1411:CGCs:PUL11	DG	Bacteria;Bacteroidota;Bacteroidia;Bacteroidales;Marinilabiliaceae;Carboxylicivirga	1	CGC	N/A	4	1	0	0	0	2	0	0	0	0	0	0	0	0	0	0	LKAIDCKL_03454;LKAIDCKL_03455;LKAIDCKL_03456;LKAIDCKL_03457	GT4;GH105;GT26
1411:CGCs:PUL2	DG	Bacteria;Bacteroidota;Bacteroidia;Bacteroidales;Marinilabiliaceae;Carboxylicivirga	1	CGC	N/A	4	2	0	0	0	2	0	0	0	0	0	0	0	0	0	0	LKAIDCKL_00340;LKAIDCKL_00341;LKAIDCKL_00342;LKAIDCKL_00343	GT3|GT35;GH57;GT4;GH133
1411:CGCs:PUL3	DG	Bacteria;Bacteroidota;Bacteroidia;Bacteroidales;Marinilabiliaceae;Carboxylicivirga	1	CGC	N/A	6	0	0	0	1	3	0	0	0	0	0	0	0	0	0	0	LKAIDCKL_00603;LKAIDCKL_00604;LKAIDCKL_00605;LKAIDCKL_00606;LKAIDCKL_00607;LKAIDCKL_00608	CE4;GT4;GT4;GT4
1411:CGCs:PUL4	DG	Bacteria;Bacteroidota;Bacteroidia;Bacteroidales;Marinilabiliaceae;Carboxylicivirga	1	CGC	N/A	11	0	0	1	2	5	0	0	0	0	0	0	0	0	0	0	LKAIDCKL_00630;LKAIDCKL_00631;LKAIDCKL_00632;LKAIDCKL_00633;LKAIDCKL_00634;LKAIDCKL_00635;LKAIDCKL_00636;LKAIDCKL_00637;LKAIDCKL_00638;LKAIDCKL_00639;LKAIDCKL_00640	CBM44;CE4;GT4;CE4;GT2;GT2;GT4;GT4
1411:CGCs:PUL5	DG	Bacteria;Bacteroidota;Bacteroidia;Bacteroidales;Marinilabiliaceae;Carboxylicivirga	1	CGC	N/A	6	3	0	0	0	0	0	2	0	0	0	0	0	0	0	0	LKAIDCKL_01630;LKAIDCKL_01631;LKAIDCKL_01632;LKAIDCKL_01633;LKAIDCKL_01634;LKAIDCKL_01635	GH43_24;GH95;CBM16|GH136;CBM16|GH136;GH50
1411:CGCs:PUL6	DG	Bacteria;Bacteroidota;Bacteroidia;Bacteroidales;Marinilabiliaceae;Carboxylicivirga	1	CGC	N/A	10	3	0	0	0	0	0	1	4	0	0	0	0	0	0	0	LKAIDCKL_01638;LKAIDCKL_01639;LKAIDCKL_01640;LKAIDCKL_01641;LKAIDCKL_01642;LKAIDCKL_01643;LKAIDCKL_01644;LKAIDCKL_01645;LKAIDCKL_01646;LKAIDCKL_01647	GH136;GH43_29;GH150|GH150;Sulfatase;Sulfatase;Sulfatase;Sulfatase;CBM35|GH136
1411:CGCs:PUL7	DG	Bacteria;Bacteroidota;Bacteroidia;Bacteroidales;Marinilabiliaceae;Carboxylicivirga	1	CGC	N/A	3	3	0	0	0	0	0	0	0	0	0	0	0	0	0	0	LKAIDCKL_01651;LKAIDCKL_01652;LKAIDCKL_01653	GH51;GH2;GH2
1411:CGCs:PUL8	DG	Bacteria;Bacteroidota;Bacteroidia;Bacteroidales;Marinilabiliaceae;Carboxylicivirga	1	CGC	N/A	3	3	0	0	0	0	0	0	0	0	0	0	0	0	0	0	LKAIDCKL_02669;LKAIDCKL_02670;LKAIDCKL_02671	GH20;GH20;GH97
1411:CGCs:PUL9	DG	Bacteria;Bacteroidota;Bacteroidia;Bacteroidales;Marinilabiliaceae;Carboxylicivirga	1	CGC	N/A	8	0	0	0	0	7	0	0	1	0	0	0	0	0	0	0	LKAIDCKL_02850;LKAIDCKL_02851;LKAIDCKL_02852;LKAIDCKL_02853;LKAIDCKL_02854;LKAIDCKL_02855;LKAIDCKL_02856;LKAIDCKL_02857	GT2;GT4;GT101;GT2;GT2_Glyco_tranf_2_4;GT4;GT4;Sulfatase
1411:PUL:PUL1	DG	Bacteria;Bacteroidota;Bacteroidia;Bacteroidales;Marinilabiliaceae;Carboxylicivirga	1	PUL	single susCD	12	4	1	0	0	0	0	1	3	1	1	0	0	0	1	0	LKAIDCKL_00224;LKAIDCKL_00225;LKAIDCKL_00226;LKAIDCKL_00227;LKAIDCKL_00228;LKAIDCKL_00229;LKAIDCKL_00230;LKAIDCKL_00231;LKAIDCKL_00232;LKAIDCKL_00233;LKAIDCKL_00234;LKAIDCKL_00235	CBM16|GH51;PL9_2;TIGR04056;SusD-like_3|SusD_RagB;GH51;GH51;GH2;Sulfatase;Sulfatase;GH2;Sulfatase
1411:PUL:PUL10	DG	Bacteria;Bacteroidota;Bacteroidia;Bacteroidales;Marinilabiliaceae;Carboxylicivirga	1	PUL	hybrid susCD	9	1	0	2	0	0	0	1	0	2	2	0	0	2	0	0	LKAIDCKL_01488;LKAIDCKL_01489;LKAIDCKL_01490;LKAIDCKL_01491;LKAIDCKL_01492;LKAIDCKL_01493;LKAIDCKL_01494;LKAIDCKL_01495;LKAIDCKL_01496	TIGR04056;SusD-like_3|SusD_RagB;CBM32;CBM32;GH166;TIGR04056;SusD-like_3|SusD_RagB;CBM32|GH2
1411:PUL:PUL11	DG	Bacteria;Bacteroidota;Bacteroidia;Bacteroidales;Marinilabiliaceae;Carboxylicivirga	1	PUL	single susCD	9	1	0	0	0	0	0	0	3	1	1	0	0	0	1	0	LKAIDCKL_01503;LKAIDCKL_01504;LKAIDCKL_01505;LKAIDCKL_01506;LKAIDCKL_01507;LKAIDCKL_01508;LKAIDCKL_01509;LKAIDCKL_01510;LKAIDCKL_01511	TIGR04056;SusD-like_3|SusD_RagB;Sulfatase;Sulfatase;GH95;Sulfatase
1411:PUL:PUL12	DG	Bacteria;Bacteroidota;Bacteroidia;Bacteroidales;Marinilabiliaceae;Carboxylicivirga	1	PUL	single susCD	11	6	0	0	0	0	0	0	2	1	1	0	0	0	1	0	LKAIDCKL_01773;LKAIDCKL_01774;LKAIDCKL_01775;LKAIDCKL_01776;LKAIDCKL_01777;LKAIDCKL_01778;LKAIDCKL_01779;LKAIDCKL_01780;LKAIDCKL_01781;LKAIDCKL_01782;LKAIDCKL_01783	TIGR04056;SusD-like_3|SusD_RagB;GH42;GH2;GH20;GH16_3;Sulfatase;Sulfatase;GH109;GH2
1411:PUL:PUL13	DG	Bacteria;Bacteroidota;Bacteroidia;Bacteroidales;Marinilabiliaceae;Carboxylicivirga	1	PUL	single susCD	11	4	1	1	0	0	0	0	2	1	1	0	0	0	1	0	LKAIDCKL_01851;LKAIDCKL_01852;LKAIDCKL_01853;LKAIDCKL_01854;LKAIDCKL_01855;LKAIDCKL_01856;LKAIDCKL_01857;LKAIDCKL_01858;LKAIDCKL_01859;LKAIDCKL_01860;LKAIDCKL_01861	Sulfatase;GH20;GH18;CBM40;GH2;GH16_3;TIGR04056;SusD-like_3|SusD_RagB;Sulfatase;PL14_1
1411:PUL:PUL14	DG	Bacteria;Bacteroidota;Bacteroidia;Bacteroidales;Marinilabiliaceae;Carboxylicivirga	1	PUL	tandem repeat susCD	17	5	0	1	1	0	0	0	3	2	2	0	2	0	0	0	LKAIDCKL_02680;LKAIDCKL_02681;LKAIDCKL_02682;LKAIDCKL_02683;LKAIDCKL_02684;LKAIDCKL_02685;LKAIDCKL_02686;LKAIDCKL_02687;LKAIDCKL_02688;LKAIDCKL_02689;LKAIDCKL_02690;LKAIDCKL_02691;LKAIDCKL_02692;LKAIDCKL_02693;LKAIDCKL_02694;LKAIDCKL_02695;LKAIDCKL_02696	GH2;GH39;CE1;GH130;GH35;TIGR04056;SusD-like_3|SusD_RagB;TIGR04056;SusD-like_3|SusD_RagB;CBM16;Sulfatase;Sulfatase;Sulfatase;GH147
1411:PUL:PUL15	DG	Bacteria;Bacteroidota;Bacteroidia;Bacteroidales;Marinilabiliaceae;Carboxylicivirga	1	PUL	tandem repeat susCD	24	7	0	1	1	0	0	0	11	2	2	0	2	0	0	0	LKAIDCKL_02762;LKAIDCKL_02763;LKAIDCKL_02764;LKAIDCKL_02765;LKAIDCKL_02766;LKAIDCKL_02767;LKAIDCKL_02768;LKAIDCKL_02769;LKAIDCKL_02770;LKAIDCKL_02771;LKAIDCKL_02772;LKAIDCKL_02773;LKAIDCKL_02774;LKAIDCKL_02775;LKAIDCKL_02776;LKAIDCKL_02777;LKAIDCKL_02778;LKAIDCKL_02779;LKAIDCKL_02780;LKAIDCKL_02781;LKAIDCKL_02782;LKAIDCKL_02783;LKAIDCKL_02784;LKAIDCKL_02785	Sulfatase;Sulfatase;GH136;Sulfatase;GH2;Sulfatase;Sulfatase;Sulfatase;Sulfatase;Sulfatase;GH136;TIGR04056;SusD-like_3|SusD_RagB;TIGR04056;SusD-like_3|SusD_RagB;CBM4;GH136;Sulfatase;Sulfatase;GH2;Sulfatase;GH116;CE6;GH29
1411:PUL:PUL16	DG	Bacteria;Bacteroidota;Bacteroidia;Bacteroidales;Marinilabiliaceae;Carboxylicivirga	1	PUL	single susCD	5	0	0	1	0	0	0	1	0	1	1	0	0	0	1	0	LKAIDCKL_02917;LKAIDCKL_02918;LKAIDCKL_02919;LKAIDCKL_02920;LKAIDCKL_02921	TIGR04056;SusD-like_3|SusD_RagB;CBM20;CBM48|GH13
1411:PUL:PUL17	DG	Bacteria;Bacteroidota;Bacteroidia;Bacteroidales;Marinilabiliaceae;Carboxylicivirga	1	PUL	single susCD	8	2	2	0	0	0	0	0	2	1	1	0	0	0	1	0	LKAIDCKL_03068;LKAIDCKL_03069;LKAIDCKL_03070;LKAIDCKL_03071;LKAIDCKL_03072;LKAIDCKL_03073;LKAIDCKL_03074;LKAIDCKL_03075	SusD-like_3|SusD_RagB;TIGR04056;PL15;GH88;PL12_2;GH88;Sulfatase;Sulfatase
1411:PUL:PUL18	DG	Bacteria;Bacteroidota;Bacteroidia;Bacteroidales;Marinilabiliaceae;Carboxylicivirga	1	PUL	single susCD	12	5	2	0	0	0	0	1	1	1	1	0	0	0	1	0	LKAIDCKL_03084;LKAIDCKL_03085;LKAIDCKL_03086;LKAIDCKL_03087;LKAIDCKL_03088;LKAIDCKL_03089;LKAIDCKL_03090;LKAIDCKL_03091;LKAIDCKL_03092;LKAIDCKL_03093;LKAIDCKL_03094;LKAIDCKL_03095	PL8_2;PL8_2;GH88;GH2;CBM32|GH2;SusD-like_2;TIGR04056;Sulfatase;GH20;GH145;GH2
1411:PUL:PUL19	DG	Bacteria;Bacteroidota;Bacteroidia;Bacteroidales;Marinilabiliaceae;Carboxylicivirga	1	PUL	single susCD	14	2	0	2	1	0	0	1	3	1	1	0	0	0	1	0	LKAIDCKL_03397;LKAIDCKL_03398;LKAIDCKL_03399;LKAIDCKL_03400;LKAIDCKL_03401;LKAIDCKL_03402;LKAIDCKL_03403;LKAIDCKL_03404;LKAIDCKL_03405;LKAIDCKL_03406;LKAIDCKL_03407;LKAIDCKL_03408;LKAIDCKL_03409;LKAIDCKL_03410	Sulfatase;CE1;Sulfatase;Sulfatase;GH130;GH3;CBM6|GH5_46;CBM44;CBM44;SusD-like_3|SusD_RagB;TIGR04056
1411:PUL:PUL2	DG	Bacteria;Bacteroidota;Bacteroidia;Bacteroidales;Marinilabiliaceae;Carboxylicivirga	1	PUL	single susCD	4	0	1	0	0	0	0	0	0	1	1	0	0	0	1	0	LKAIDCKL_00258;LKAIDCKL_00259;LKAIDCKL_00260;LKAIDCKL_00261	TIGR04056;SusD-like_3|SusD_RagB;PL22|PL22
1411:PUL:PUL20	DG	Bacteria;Bacteroidota;Bacteroidia;Bacteroidales;Marinilabiliaceae;Carboxylicivirga	1	PUL	single susCD	3	1	0	0	0	0	0	0	0	1	1	0	0	0	1	0	LKAIDCKL_03416;LKAIDCKL_03417;LKAIDCKL_03418	GH2;SusD-like_3|SusD_RagB;TIGR04056
1411:PUL:PUL21	DG	Bacteria;Bacteroidota;Bacteroidia;Bacteroidales;Marinilabiliaceae;Carboxylicivirga	1	PUL	hybrid susCD	8	1	0	1	1	0	0	0	0	2	2	0	0	2	0	0	LKAIDCKL_03658;LKAIDCKL_03659;LKAIDCKL_03660;LKAIDCKL_03661;LKAIDCKL_03662;LKAIDCKL_03663;LKAIDCKL_03664;LKAIDCKL_03665	GH16_3;SusD-like_3|SusD_RagB;TIGR04056;CE1;CBM32;SusD-like_3|SusD_RagB;TIGR04056
1411:PUL:PUL3	DG	Bacteria;Bacteroidota;Bacteroidia;Bacteroidales;Marinilabiliaceae;Carboxylicivirga	1	PUL	single susCD	16	3	0	1	1	0	0	0	6	1	1	0	0	0	1	0	LKAIDCKL_00274;LKAIDCKL_00275;LKAIDCKL_00276;LKAIDCKL_00277;LKAIDCKL_00278;LKAIDCKL_00279;LKAIDCKL_00280;LKAIDCKL_00281;LKAIDCKL_00282;LKAIDCKL_00283;LKAIDCKL_00284;LKAIDCKL_00285;LKAIDCKL_00286;LKAIDCKL_00287;LKAIDCKL_00288;LKAIDCKL_00289	Sulfatase;Sulfatase;Sulfatase;CE2;TIGR04056;SusD-like_3|SusD_RagB;GH3;GH9;Sulfatase;GH94;CBM4|Sulfatase;Sulfatase;Sulfatase
1411:PUL:PUL4	DG	Bacteria;Bacteroidota;Bacteroidia;Bacteroidales;Marinilabiliaceae;Carboxylicivirga	1	PUL	single susCD	5	2	0	0	0	0	0	0	0	1	1	0	0	0	1	0	LKAIDCKL_00368;LKAIDCKL_00369;LKAIDCKL_00370;LKAIDCKL_00371;LKAIDCKL_00372	GH20;SusD-like_3|SusD_RagB;TIGR04056;GH18
1411:PUL:PUL5	DG	Bacteria;Bacteroidota;Bacteroidia;Bacteroidales;Marinilabiliaceae;Carboxylicivirga	1	PUL	single susCD	6	2	0	0	2	0	0	0	0	1	1	0	0	0	1	0	LKAIDCKL_00386;LKAIDCKL_00387;LKAIDCKL_00388;LKAIDCKL_00389;LKAIDCKL_00390;LKAIDCKL_00391	CE3;CE6;GH20;GH33;SusD-like_3|SusD_RagB;TIGR04056
1411:PUL:PUL6	DG	Bacteria;Bacteroidota;Bacteroidia;Bacteroidales;Marinilabiliaceae;Carboxylicivirga	1	PUL	single susCD	6	0	0	1	1	0	0	0	0	1	1	0	0	0	1	0	LKAIDCKL_00527;LKAIDCKL_00528;LKAIDCKL_00529;LKAIDCKL_00530;LKAIDCKL_00531;LKAIDCKL_00532	CE2;CBM44;SusD-like_2;TIGR04056
1411:PUL:PUL7	DG	Bacteria;Bacteroidota;Bacteroidia;Bacteroidales;Marinilabiliaceae;Carboxylicivirga	1	PUL	single susCD	4	0	0	2	0	0	0	0	0	1	1	0	0	0	1	0	LKAIDCKL_00686;LKAIDCKL_00687;LKAIDCKL_00688;LKAIDCKL_00689	TIGR04056;SusD-like_3|SusD_RagB;CBM44;CBM44
1411:PUL:PUL8	DG	Bacteria;Bacteroidota;Bacteroidia;Bacteroidales;Marinilabiliaceae;Carboxylicivirga	1	PUL	single susCD	4	0	0	0	1	0	0	0	0	1	1	0	0	0	1	0	LKAIDCKL_01076;LKAIDCKL_01077;LKAIDCKL_01078;LKAIDCKL_01079	CE1;TIGR04056;SusD-like_3|SusD_RagB
1411:PUL:PUL9	DG	Bacteria;Bacteroidota;Bacteroidia;Bacteroidales;Marinilabiliaceae;Carboxylicivirga	1	PUL	single susCD	8	4	0	1	0	0	0	0	0	1	1	0	0	0	1	0	LKAIDCKL_01189;LKAIDCKL_01190;LKAIDCKL_01191;LKAIDCKL_01192;LKAIDCKL_01193;LKAIDCKL_01194;LKAIDCKL_01195;LKAIDCKL_01196	GH5_28;GH2;GH3;GH16_3;CBM44;SusD-like_3|SusD_RagB;TIGR04056
1411:susCD pair:PUL1	DG	Bacteria;Bacteroidota;Bacteroidia;Bacteroidales;Marinilabiliaceae;Carboxylicivirga	1	susCD pair	N/A	2	0	0	0	0	0	0	0	0	1	1	0	0	0	1	0	LKAIDCKL_00063;LKAIDCKL_00064	TIGR04056;SusD-like_2
1411:susCD pair:PUL10	DG	Bacteria;Bacteroidota;Bacteroidia;Bacteroidales;Marinilabiliaceae;Carboxylicivirga	1	susCD pair	N/A	2	0	0	0	0	0	0	0	0	1	1	0	0	0	1	0	LKAIDCKL_03233;LKAIDCKL_03234	TIGR04056;SusD-like_3|SusD_RagB
1411:susCD pair:PUL11	DG	Bacteria;Bacteroidota;Bacteroidia;Bacteroidales;Marinilabiliaceae;Carboxylicivirga	1	susCD pair	N/A	3	0	0	0	0	0	0	0	0	1	2	0	0	0	1	0	LKAIDCKL_03495;LKAIDCKL_03496;LKAIDCKL_03497	SusD-like_3|SusD_RagB;TIGR04056;SusD_RagB
1411:susCD pair:PUL12	DG	Bacteria;Bacteroidota;Bacteroidia;Bacteroidales;Marinilabiliaceae;Carboxylicivirga	1	susCD pair	N/A	2	0	0	0	0	0	0	0	0	1	1	0	0	0	1	0	LKAIDCKL_03675;LKAIDCKL_03676	SusD-like_3|SusD_RagB;TIGR04056
1411:susCD pair:PUL13	DG	Bacteria;Bacteroidota;Bacteroidia;Bacteroidales;Marinilabiliaceae;Carboxylicivirga	1	susCD pair	N/A	3	0	0	0	0	0	0	0	0	1	1	0	0	0	0	1	LKAIDCKL_03761;LKAIDCKL_03762;LKAIDCKL_03763	TIGR04056;SusD-like_3|SusD_RagB
1411:susCD pair:PUL14	DG	Bacteria;Bacteroidota;Bacteroidia;Bacteroidales;Marinilabiliaceae;Carboxylicivirga	1	susCD pair	N/A	2	0	0	0	0	0	0	0	0	1	1	0	0	0	1	0	LKAIDCKL_03771;LKAIDCKL_03772	TIGR04056;SusD-like_3
1411:susCD pair:PUL15	DG	Bacteria;Bacteroidota;Bacteroidia;Bacteroidales;Marinilabiliaceae;Carboxylicivirga	1	susCD pair	N/A	2	0	0	0	0	0	0	0	0	1	1	0	0	0	1	0	LKAIDCKL_03787;LKAIDCKL_03788	SusD-like_3|SusD_RagB;TIGR04056
1411:susCD pair:PUL2	DG	Bacteria;Bacteroidota;Bacteroidia;Bacteroidales;Marinilabiliaceae;Carboxylicivirga	1	susCD pair	N/A	2	0	0	0	0	0	0	0	0	1	1	0	0	0	1	0	LKAIDCKL_00081;LKAIDCKL_00082	TIGR04056;SusD-like_2
1411:susCD pair:PUL3	DG	Bacteria;Bacteroidota;Bacteroidia;Bacteroidales;Marinilabiliaceae;Carboxylicivirga	1	susCD pair	N/A	2	0	0	0	0	0	0	0	0	1	1	0	0	0	1	0	LKAIDCKL_00378;LKAIDCKL_00379	SusD-like_3|SusD_RagB;TIGR04056
1411:susCD pair:PUL4	DG	Bacteria;Bacteroidota;Bacteroidia;Bacteroidales;Marinilabiliaceae;Carboxylicivirga	1	susCD pair	N/A	2	0	0	0	0	0	0	0	0	1	1	0	0	0	1	0	LKAIDCKL_00406;LKAIDCKL_00407	TIGR04056;SusD-like_3|SusD_RagB
1411:susCD pair:PUL5	DG	Bacteria;Bacteroidota;Bacteroidia;Bacteroidales;Marinilabiliaceae;Carboxylicivirga	1	susCD pair	N/A	4	0	0	0	0	0	0	0	0	2	2	0	2	0	0	0	LKAIDCKL_00750;LKAIDCKL_00751;LKAIDCKL_00752;LKAIDCKL_00753	TIGR04056;SusD-like_2;TIGR04056;SusD-like
1411:susCD pair:PUL6	DG	Bacteria;Bacteroidota;Bacteroidia;Bacteroidales;Marinilabiliaceae;Carboxylicivirga	1	susCD pair	N/A	2	0	0	0	0	0	0	0	0	1	1	0	0	0	1	0	LKAIDCKL_01221;LKAIDCKL_01222	TIGR04056;SusD-like_3|SusD_RagB
1411:susCD pair:PUL7	DG	Bacteria;Bacteroidota;Bacteroidia;Bacteroidales;Marinilabiliaceae;Carboxylicivirga	1	susCD pair	N/A	2	0	0	0	0	0	0	0	0	1	1	0	0	0	1	0	LKAIDCKL_01567;LKAIDCKL_01568	TIGR04056;SusD-like_2
1411:susCD pair:PUL8	DG	Bacteria;Bacteroidota;Bacteroidia;Bacteroidales;Marinilabiliaceae;Carboxylicivirga	1	susCD pair	N/A	2	0	0	0	0	0	0	0	0	1	1	0	0	0	1	0	LKAIDCKL_01966;LKAIDCKL_01967	SusD-like_3|SusD_RagB;TIGR04056
1411:susCD pair:PUL9	DG	Bacteria;Bacteroidota;Bacteroidia;Bacteroidales;Marinilabiliaceae;Carboxylicivirga	1	susCD pair	N/A	2	0	0	0	0	0	0	0	0	1	1	0	0	0	1	0	LKAIDCKL_02727;LKAIDCKL_02728	TIGR04056;SusD-like_3|SusD_RagB
1431:CGCs:PUL1	DG	Bacteria;Bacteroidota;Bacteroidia;Bacteroidales;Marinilabiliaceae;Labilibacter	1	CGC	N/A	9	0	0	0	0	7	0	0	0	0	0	0	0	0	0	0	FPEOPIEJ_00205;FPEOPIEJ_00206;FPEOPIEJ_00207;FPEOPIEJ_00208;FPEOPIEJ_00209;FPEOPIEJ_00210;FPEOPIEJ_00211;FPEOPIEJ_00212;FPEOPIEJ_00213	GT4;GT4;GT2;GT4;GT2;GT32;GT4
1431:CGCs:PUL10	DG	Bacteria;Bacteroidota;Bacteroidia;Bacteroidales;Marinilabiliaceae;Labilibacter	1	CGC	N/A	7	6	0	0	0	0	0	0	1	0	0	0	0	0	0	0	FPEOPIEJ_01149;FPEOPIEJ_01150;FPEOPIEJ_01151;FPEOPIEJ_01152;FPEOPIEJ_01153;FPEOPIEJ_01154;FPEOPIEJ_01155	GH16;GH16_14|GH16_3;Sulfatase;GH117;GH117;GH117;GH117
1431:CGCs:PUL11	DG	Bacteria;Bacteroidota;Bacteroidia;Bacteroidales;Marinilabiliaceae;Labilibacter	1	CGC	N/A	9	5	0	0	1	0	0	0	2	0	0	0	0	0	0	0	FPEOPIEJ_01241;FPEOPIEJ_01242;FPEOPIEJ_01243;FPEOPIEJ_01244;FPEOPIEJ_01245;FPEOPIEJ_01246;FPEOPIEJ_01247;FPEOPIEJ_01248;FPEOPIEJ_01249	GH2;GH141;CE6;Sulfatase;Sulfatase;GH86;GH2;GH2
1431:CGCs:PUL12	DG	Bacteria;Bacteroidota;Bacteroidia;Bacteroidales;Marinilabiliaceae;Labilibacter	1	CGC	N/A	5	2	0	0	0	1	0	0	1	0	0	0	0	0	0	0	FPEOPIEJ_01252;FPEOPIEJ_01253;FPEOPIEJ_01254;FPEOPIEJ_01255;FPEOPIEJ_01256	GH30_2;Sulfatase;GT20;GH15
1431:CGCs:PUL13	DG	Bacteria;Bacteroidota;Bacteroidia;Bacteroidales;Marinilabiliaceae;Labilibacter	1	CGC	N/A	3	1	0	0	0	2	0	0	0	0	0	0	0	0	0	0	FPEOPIEJ_01308;FPEOPIEJ_01309;FPEOPIEJ_01310	GT4;GH130;GT4
1431:CGCs:PUL14	DG	Bacteria;Bacteroidota;Bacteroidia;Bacteroidales;Marinilabiliaceae;Labilibacter	1	CGC	N/A	3	3	0	0	0	0	0	0	0	0	0	0	0	0	0	0	FPEOPIEJ_01378;FPEOPIEJ_01379;FPEOPIEJ_01380	GH2;GH86;GH16_14
1431:CGCs:PUL15	DG	Bacteria;Bacteroidota;Bacteroidia;Bacteroidales;Marinilabiliaceae;Labilibacter	1	CGC	N/A	8	2	0	1	0	1	0	0	1	0	0	0	0	0	0	0	FPEOPIEJ_02672;FPEOPIEJ_02673;FPEOPIEJ_02674;FPEOPIEJ_02675;FPEOPIEJ_02676;FPEOPIEJ_02677;FPEOPIEJ_02678;FPEOPIEJ_02679	GT2;GH109;GH109;CBM66;Sulfatase
1431:CGCs:PUL16	DG	Bacteria;Bacteroidota;Bacteroidia;Bacteroidales;Marinilabiliaceae;Labilibacter	1	CGC	N/A	5	2	0	0	1	0	0	0	2	0	0	0	0	0	0	0	FPEOPIEJ_02940;FPEOPIEJ_02941;FPEOPIEJ_02942;FPEOPIEJ_02943;FPEOPIEJ_02944	CE1;Sulfatase;GH74|GH74|GH74|GH74;GH2;Sulfatase
1431:CGCs:PUL17	DG	Bacteria;Bacteroidota;Bacteroidia;Bacteroidales;Marinilabiliaceae;Labilibacter	1	CGC	N/A	5	1	0	0	0	0	0	2	2	0	0	0	0	0	0	0	FPEOPIEJ_03011;FPEOPIEJ_03012;FPEOPIEJ_03013;FPEOPIEJ_03014;FPEOPIEJ_03015	CBM50|GH73;GH82;Sulfatase;CBM35|GH2;Sulfatase
1431:CGCs:PUL18	DG	Bacteria;Bacteroidota;Bacteroidia;Bacteroidales;Marinilabiliaceae;Labilibacter	1	CGC	N/A	6	3	0	1	0	0	0	0	0	0	0	0	0	0	0	0	FPEOPIEJ_03159;FPEOPIEJ_03160;FPEOPIEJ_03161;FPEOPIEJ_03162;FPEOPIEJ_03163;FPEOPIEJ_03164	CBM9;GH92;GH92;GH92
1431:CGCs:PUL19	DG	Bacteria;Bacteroidota;Bacteroidia;Bacteroidales;Marinilabiliaceae;Labilibacter	1	CGC	N/A	7	0	0	0	0	6	0	0	0	0	0	0	0	0	0	0	FPEOPIEJ_03260;FPEOPIEJ_03261;FPEOPIEJ_03262;FPEOPIEJ_03263;FPEOPIEJ_03264;FPEOPIEJ_03265;FPEOPIEJ_03266	GT2;GT94;GT4;GT94;GT4;GT4
1431:CGCs:PUL2	DG	Bacteria;Bacteroidota;Bacteroidia;Bacteroidales;Marinilabiliaceae;Labilibacter	1	CGC	N/A	16	4	1	1	0	0	0	3	4	0	0	0	0	0	0	0	FPEOPIEJ_00350;FPEOPIEJ_00351;FPEOPIEJ_00352;FPEOPIEJ_00353;FPEOPIEJ_00354;FPEOPIEJ_00355;FPEOPIEJ_00356;FPEOPIEJ_00357;FPEOPIEJ_00358;FPEOPIEJ_00359;FPEOPIEJ_00360;FPEOPIEJ_00361;FPEOPIEJ_00362;FPEOPIEJ_00363;FPEOPIEJ_00364;FPEOPIEJ_00365	GH5;GH3;GH78;GH2;Sulfatase;Sulfatase;PL40;CBM6;CBM35|GH2;Sulfatase;CBM57|GH2;Sulfatase;CBM67|GH78
1431:CGCs:PUL20	DG	Bacteria;Bacteroidota;Bacteroidia;Bacteroidales;Marinilabiliaceae;Labilibacter	1	CGC	N/A	6	2	0	1	0	2	0	1	0	0	0	0	0	0	0	0	FPEOPIEJ_03666;FPEOPIEJ_03667;FPEOPIEJ_03668;FPEOPIEJ_03669;FPEOPIEJ_03670;FPEOPIEJ_03671	GH133;GT4;GH57;CBM20;GT3|GT35;CBM48|GH13_8
1431:CGCs:PUL21	DG	Bacteria;Bacteroidota;Bacteroidia;Bacteroidales;Marinilabiliaceae;Labilibacter	1	CGC	N/A	8	5	1	0	0	0	0	0	2	0	0	0	0	0	0	0	FPEOPIEJ_03788;FPEOPIEJ_03789;FPEOPIEJ_03790;FPEOPIEJ_03791;FPEOPIEJ_03792;FPEOPIEJ_03793;FPEOPIEJ_03794;FPEOPIEJ_03795	GH2;Sulfatase;GH150;GH167;PL25;GH167;GH110;Sulfatase
1431:CGCs:PUL22	DG	Bacteria;Bacteroidota;Bacteroidia;Bacteroidales;Marinilabiliaceae;Labilibacter	1	CGC	N/A	4	2	1	0	0	0	0	0	1	0	0	0	0	0	0	0	FPEOPIEJ_03899;FPEOPIEJ_03900;FPEOPIEJ_03901;FPEOPIEJ_03902	PL29;Sulfatase;GH88;GH2
1431:CGCs:PUL23	DG	Bacteria;Bacteroidota;Bacteroidia;Bacteroidales;Marinilabiliaceae;Labilibacter	1	CGC	N/A	4	0	0	0	0	3	0	0	0	0	0	0	0	0	0	0	FPEOPIEJ_03972;FPEOPIEJ_03973;FPEOPIEJ_03974;FPEOPIEJ_03975	GT4;GT4;GT2
1431:CGCs:PUL24	DG	Bacteria;Bacteroidota;Bacteroidia;Bacteroidales;Marinilabiliaceae;Labilibacter	1	CGC	N/A	5	0	0	0	0	4	0	0	0	0	0	0	0	0	0	0	FPEOPIEJ_04212;FPEOPIEJ_04213;FPEOPIEJ_04214;FPEOPIEJ_04215;FPEOPIEJ_04216	GT4;GT4;GT4;GT4
1431:CGCs:PUL25	DG	Bacteria;Bacteroidota;Bacteroidia;Bacteroidales;Marinilabiliaceae;Labilibacter	1	CGC	N/A	5	1	0	1	0	0	0	2	0	0	0	0	0	0	0	0	FPEOPIEJ_04309;FPEOPIEJ_04310;FPEOPIEJ_04311;FPEOPIEJ_04312;FPEOPIEJ_04313	PL22|CE1;CBM32|GH2;GH105;CBM20|CBM20
1431:CGCs:PUL3	DG	Bacteria;Bacteroidota;Bacteroidia;Bacteroidales;Marinilabiliaceae;Labilibacter	1	CGC	N/A	19	8	2	0	0	0	0	2	4	0	0	0	0	0	0	0	FPEOPIEJ_00368;FPEOPIEJ_00369;FPEOPIEJ_00370;FPEOPIEJ_00371;FPEOPIEJ_00372;FPEOPIEJ_00373;FPEOPIEJ_00374;FPEOPIEJ_00375;FPEOPIEJ_00376;FPEOPIEJ_00377;FPEOPIEJ_00378;FPEOPIEJ_00379;FPEOPIEJ_00380;FPEOPIEJ_00381;FPEOPIEJ_00382;FPEOPIEJ_00383;FPEOPIEJ_00384;FPEOPIEJ_00385;FPEOPIEJ_00386	PL8_3;GH106;Sulfatase;Sulfatase;Sulfatase;GH3;GH78;CBM67|GH78;Sulfatase;GH106;CBM67|GH78;GH106;GH106;GH106;GH59;PL24
1431:CGCs:PUL4	DG	Bacteria;Bacteroidota;Bacteroidia;Bacteroidales;Marinilabiliaceae;Labilibacter	1	CGC	N/A	6	3	0	0	0	0	0	0	2	0	0	0	0	0	0	0	FPEOPIEJ_00407;FPEOPIEJ_00408;FPEOPIEJ_00409;FPEOPIEJ_00410;FPEOPIEJ_00411;FPEOPIEJ_00412	Sulfatase;GH117;GH29;Sulfatase;GH29
1431:CGCs:PUL5	DG	Bacteria;Bacteroidota;Bacteroidia;Bacteroidales;Marinilabiliaceae;Labilibacter	1	CGC	N/A	8	6	0	0	0	0	0	0	2	0	0	0	0	0	0	0	FPEOPIEJ_00451;FPEOPIEJ_00452;FPEOPIEJ_00453;FPEOPIEJ_00454;FPEOPIEJ_00455;FPEOPIEJ_00456;FPEOPIEJ_00457;FPEOPIEJ_00458	GH2;GH2;GH117;GH2;GH29;Sulfatase;Sulfatase;GH29
1431:CGCs:PUL6	DG	Bacteria;Bacteroidota;Bacteroidia;Bacteroidales;Marinilabiliaceae;Labilibacter	1	CGC	N/A	4	2	0	1	0	0	0	0	1	0	0	0	0	0	0	0	FPEOPIEJ_00479;FPEOPIEJ_00480;FPEOPIEJ_00481;FPEOPIEJ_00482	CBM4;Sulfatase;GH2;GH117
1431:CGCs:PUL7	DG	Bacteria;Bacteroidota;Bacteroidia;Bacteroidales;Marinilabiliaceae;Labilibacter	1	CGC	N/A	4	3	0	0	0	0	0	0	0	0	0	0	0	0	0	0	FPEOPIEJ_00612;FPEOPIEJ_00613;FPEOPIEJ_00614;FPEOPIEJ_00615	GH13_14;GH82;GH2
1431:CGCs:PUL8	DG	Bacteria;Bacteroidota;Bacteroidia;Bacteroidales;Marinilabiliaceae;Labilibacter	1	CGC	N/A	14	5	0	0	2	0	0	1	4	0	0	0	0	0	0	0	FPEOPIEJ_00632;FPEOPIEJ_00633;FPEOPIEJ_00634;FPEOPIEJ_00635;FPEOPIEJ_00636;FPEOPIEJ_00637;FPEOPIEJ_00638;FPEOPIEJ_00639;FPEOPIEJ_00640;FPEOPIEJ_00641;FPEOPIEJ_00642;FPEOPIEJ_00643;FPEOPIEJ_00644;FPEOPIEJ_00645	Sulfatase;Sulfatase;Sulfatase;CE12;GH105;GH145;CBM6|GH43_2;GH28;GH31;CE1;GH28;Sulfatase
1431:CGCs:PUL9	DG	Bacteria;Bacteroidota;Bacteroidia;Bacteroidales;Marinilabiliaceae;Labilibacter	1	CGC	N/A	3	2	0	0	0	0	0	1	0	0	0	0	0	0	0	0	FPEOPIEJ_01018;FPEOPIEJ_01019;FPEOPIEJ_01020	GH3;GH43_29;CBM6|GH43_29
1431:PUL:PUL1	DG	Bacteria;Bacteroidota;Bacteroidia;Bacteroidales;Marinilabiliaceae;Labilibacter	1	PUL	single susCD	4	1	0	0	0	0	0	0	0	1	1	0	0	0	1	0	FPEOPIEJ_00029;FPEOPIEJ_00030;FPEOPIEJ_00031;FPEOPIEJ_00032	GH5_7;TIGR04056;SusD-like_3|SusD_RagB
1431:PUL:PUL10	DG	Bacteria;Bacteroidota;Bacteroidia;Bacteroidales;Marinilabiliaceae;Labilibacter	1	PUL	single susCD	5	2	0	0	0	0	0	0	0	1	1	0	0	0	1	0	FPEOPIEJ_02463;FPEOPIEJ_02464;FPEOPIEJ_02465;FPEOPIEJ_02466;FPEOPIEJ_02467	TIGR04056;SusD-like_3|SusD_RagB;GH30_3;GH30_1
1431:PUL:PUL11	DG	Bacteria;Bacteroidota;Bacteroidia;Bacteroidales;Marinilabiliaceae;Labilibacter	1	PUL	single susCD	8	4	0	0	0	0	0	0	0	1	1	0	0	0	1	0	FPEOPIEJ_02695;FPEOPIEJ_02696;FPEOPIEJ_02697;FPEOPIEJ_02698;FPEOPIEJ_02699;FPEOPIEJ_02700;FPEOPIEJ_02701;FPEOPIEJ_02702	GH43_1;GH10;GH10;SusD-like_3|SusD_RagB;TIGR04056;GH3
1431:PUL:PUL12	DG	Bacteria;Bacteroidota;Bacteroidia;Bacteroidales;Marinilabiliaceae;Labilibacter	1	PUL	single susCD	6	3	0	0	0	0	0	0	0	1	1	0	0	0	1	0	FPEOPIEJ_02708;FPEOPIEJ_02709;FPEOPIEJ_02710;FPEOPIEJ_02711;FPEOPIEJ_02712;FPEOPIEJ_02713	GH3;GH3;GH144;SusD-like_3|SusD_RagB;TIGR04056
1431:PUL:PUL13	DG	Bacteria;Bacteroidota;Bacteroidia;Bacteroidales;Marinilabiliaceae;Labilibacter	1	PUL	single susCD	5	2	0	0	0	0	0	0	0	1	1	0	0	0	1	0	FPEOPIEJ_02893;FPEOPIEJ_02894;FPEOPIEJ_02895;FPEOPIEJ_02896;FPEOPIEJ_02897	GH16_17;TIGR04056;SusD-like_3|SusD_RagB;GH16_13
1431:PUL:PUL14	DG	Bacteria;Bacteroidota;Bacteroidia;Bacteroidales;Marinilabiliaceae;Labilibacter	1	PUL	single susCD	5	3	0	0	0	0	0	0	0	1	1	0	0	0	1	0	FPEOPIEJ_02958;FPEOPIEJ_02959;FPEOPIEJ_02960;FPEOPIEJ_02961;FPEOPIEJ_02962	GH94;GH9;TIGR04056;SusD-like_3|SusD_RagB;GH3
1431:PUL:PUL15	DG	Bacteria;Bacteroidota;Bacteroidia;Bacteroidales;Marinilabiliaceae;Labilibacter	1	PUL	single susCD	4	1	0	0	0	0	0	0	0	1	1	0	0	0	1	0	FPEOPIEJ_03144;FPEOPIEJ_03145;FPEOPIEJ_03146;FPEOPIEJ_03147	SusD-like;TIGR04056;GH20
1431:PUL:PUL16	DG	Bacteria;Bacteroidota;Bacteroidia;Bacteroidales;Marinilabiliaceae;Labilibacter	1	PUL	single susCD	3	1	0	0	0	0	0	0	0	1	1	0	0	0	1	0	FPEOPIEJ_03150;FPEOPIEJ_03151;FPEOPIEJ_03152	SusD-like_2;TIGR04056;GH92
1431:PUL:PUL17	DG	Bacteria;Bacteroidota;Bacteroidia;Bacteroidales;Marinilabiliaceae;Labilibacter	1	PUL	single susCD	10	2	0	0	0	0	0	0	4	1	1	0	0	0	1	0	FPEOPIEJ_03377;FPEOPIEJ_03378;FPEOPIEJ_03379;FPEOPIEJ_03380;FPEOPIEJ_03381;FPEOPIEJ_03382;FPEOPIEJ_03383;FPEOPIEJ_03384;FPEOPIEJ_03385;FPEOPIEJ_03386	Sulfatase;Sulfatase;GH3;GH144;Sulfatase;SusD-like_3|SusD_RagB;TIGR04056;Sulfatase
1431:PUL:PUL18	DG	Bacteria;Bacteroidota;Bacteroidia;Bacteroidales;Marinilabiliaceae;Labilibacter	1	PUL	single susCD	8	3	0	0	1	0	0	1	1	1	1	0	0	0	1	0	FPEOPIEJ_03715;FPEOPIEJ_03716;FPEOPIEJ_03717;FPEOPIEJ_03718;FPEOPIEJ_03719;FPEOPIEJ_03720;FPEOPIEJ_03721;FPEOPIEJ_03722	GH144;GH43_28;CE1;Sulfatase;GH3;SusD-like_3|SusD_RagB;TIGR04056;CBM57|GH2
1431:PUL:PUL19	DG	Bacteria;Bacteroidota;Bacteroidia;Bacteroidales;Marinilabiliaceae;Labilibacter	1	PUL	single susCD	3	1	0	0	0	0	0	0	0	1	1	0	0	0	1	0	FPEOPIEJ_03755;FPEOPIEJ_03756;FPEOPIEJ_03757	GH110;TIGR04056;SusD-like_3|SusD_RagB
1431:PUL:PUL2	DG	Bacteria;Bacteroidota;Bacteroidia;Bacteroidales;Marinilabiliaceae;Labilibacter	1	PUL	single susCD	10	5	0	0	1	0	0	0	0	1	1	0	0	0	1	0	FPEOPIEJ_00035;FPEOPIEJ_00036;FPEOPIEJ_00037;FPEOPIEJ_00038;FPEOPIEJ_00039;FPEOPIEJ_00040;FPEOPIEJ_00041;FPEOPIEJ_00042;FPEOPIEJ_00043;FPEOPIEJ_00044	GH130;CE6;GH5;TIGR04056;SusD-like_3|SusD_RagB;GH79;GH130;GH5
1431:PUL:PUL20	DG	Bacteria;Bacteroidota;Bacteroidia;Bacteroidales;Marinilabiliaceae;Labilibacter	1	PUL	single susCD	6	2	0	0	0	0	0	0	0	1	1	0	0	0	1	0	FPEOPIEJ_03864;FPEOPIEJ_03865;FPEOPIEJ_03866;FPEOPIEJ_03867;FPEOPIEJ_03868;FPEOPIEJ_03869	GH16_16;TIGR04056;SusD-like_3|SusD_RagB;GH86
1431:PUL:PUL21	DG	Bacteria;Bacteroidota;Bacteroidia;Bacteroidales;Marinilabiliaceae;Labilibacter	1	PUL	single susCD	3	1	0	0	0	0	0	0	0	1	1	0	0	0	1	0	FPEOPIEJ_03890;FPEOPIEJ_03891;FPEOPIEJ_03892	GH2;TIGR04056;SusD-like_3|SusD_RagB
1431:PUL:PUL22	DG	Bacteria;Bacteroidota;Bacteroidia;Bacteroidales;Marinilabiliaceae;Labilibacter	1	PUL	single susCD	4	2	0	0	0	0	0	0	0	1	1	0	0	0	1	0	FPEOPIEJ_04084;FPEOPIEJ_04085;FPEOPIEJ_04086;FPEOPIEJ_04087	SusD-like_3|SusD_RagB;TIGR04056;GH2;GH3
1431:PUL:PUL23	DG	Bacteria;Bacteroidota;Bacteroidia;Bacteroidales;Marinilabiliaceae;Labilibacter	1	PUL	single susCD	6	1	0	1	0	0	0	1	0	1	1	0	0	0	1	0	FPEOPIEJ_04179;FPEOPIEJ_04180;FPEOPIEJ_04181;FPEOPIEJ_04182;FPEOPIEJ_04183;FPEOPIEJ_04184	CBM48|GH13;GH13_20;CBM20;SusD-like_3|SusD_RagB;TIGR04056
1431:PUL:PUL24	DG	Bacteria;Bacteroidota;Bacteroidia;Bacteroidales;Marinilabiliaceae;Labilibacter	1	PUL	single susCD	9	2	0	0	1	0	0	2	1	1	1	0	0	0	1	0	FPEOPIEJ_04322;FPEOPIEJ_04323;FPEOPIEJ_04324;FPEOPIEJ_04325;FPEOPIEJ_04326;FPEOPIEJ_04327;FPEOPIEJ_04328;FPEOPIEJ_04329;FPEOPIEJ_04330	CE6;CBM6|GH16_16;GH82;GH117;Sulfatase;CBM35|GH2;SusD-like_3|SusD_RagB;TIGR04056
1431:PUL:PUL3	DG	Bacteria;Bacteroidota;Bacteroidia;Bacteroidales;Marinilabiliaceae;Labilibacter	1	PUL	tandem repeat susCD	10	4	1	0	0	0	0	0	0	2	2	0	2	0	0	0	FPEOPIEJ_00338;FPEOPIEJ_00339;FPEOPIEJ_00340;FPEOPIEJ_00341;FPEOPIEJ_00342;FPEOPIEJ_00343;FPEOPIEJ_00344;FPEOPIEJ_00345;FPEOPIEJ_00346;FPEOPIEJ_00347	PL37;GH105;GH78;GH3;GH78|Sulfatase;TIGR04056;SusD-like_3|SusD_RagB;TIGR04056;SusD-like_3|SusD_RagB
1431:PUL:PUL4	DG	Bacteria;Bacteroidota;Bacteroidia;Bacteroidales;Marinilabiliaceae;Labilibacter	1	PUL	single susCD	5	0	0	0	0	0	0	1	1	1	1	0	0	0	1	0	FPEOPIEJ_00465;FPEOPIEJ_00466;FPEOPIEJ_00467;FPEOPIEJ_00468;FPEOPIEJ_00469	Sulfatase;GH74|GH74|GH74|GH74|GH74|CBM22;TIGR04056;SusD-like_3|SusD_RagB
1431:PUL:PUL5	DG	Bacteria;Bacteroidota;Bacteroidia;Bacteroidales;Marinilabiliaceae;Labilibacter	1	PUL	single susCD	3	0	0	1	0	0	0	0	0	1	1	0	0	0	1	0	FPEOPIEJ_00491;FPEOPIEJ_00492;FPEOPIEJ_00493	CBM22;SusD-like_3|SusD_RagB;TIGR04056
1431:PUL:PUL6	DG	Bacteria;Bacteroidota;Bacteroidia;Bacteroidales;Marinilabiliaceae;Labilibacter	1	PUL	single susCD	3	1	0	0	0	0	0	0	0	1	1	0	0	0	1	0	FPEOPIEJ_01047;FPEOPIEJ_01048;FPEOPIEJ_01049	GH25;TIGR04056;SusD-like_3|SusD_RagB
1431:PUL:PUL7	DG	Bacteria;Bacteroidota;Bacteroidia;Bacteroidales;Marinilabiliaceae;Labilibacter	1	PUL	single susCD	8	4	0	0	0	0	0	0	2	1	1	0	0	0	1	0	FPEOPIEJ_01644;FPEOPIEJ_01645;FPEOPIEJ_01646;FPEOPIEJ_01647;FPEOPIEJ_01648;FPEOPIEJ_01649;FPEOPIEJ_01650;FPEOPIEJ_01651	TIGR04056;SusD-like_3|SusD_RagB;GH51;Sulfatase;Sulfatase;GH2;GH2;GH30_4
1431:PUL:PUL8	DG	Bacteria;Bacteroidota;Bacteroidia;Bacteroidales;Marinilabiliaceae;Labilibacter	1	PUL	single susCD	4	2	0	0	0	0	0	0	0	1	1	0	0	0	1	0	FPEOPIEJ_02160;FPEOPIEJ_02161;FPEOPIEJ_02162;FPEOPIEJ_02163	GH2;SusD-like_3|SusD_RagB;TIGR04056;GH88
1431:PUL:PUL9	DG	Bacteria;Bacteroidota;Bacteroidia;Bacteroidales;Marinilabiliaceae;Labilibacter	1	PUL	single susCD	6	3	0	0	0	0	0	0	0	1	1	0	0	0	1	0	FPEOPIEJ_02396;FPEOPIEJ_02397;FPEOPIEJ_02398;FPEOPIEJ_02399;FPEOPIEJ_02400;FPEOPIEJ_02401	TIGR04056;SusD-like_3|SusD_RagB;GH16_3;GH2;GH3
1431:PUL_like:PUL1	DG	Bacteria;Bacteroidota;Bacteroidia;Bacteroidales;Marinilabiliaceae;Labilibacter	1	PUL_like	N/A	3	1	0	0	1	0	0	0	0	0	0	1	0	0	0	0	FPEOPIEJ_03181;FPEOPIEJ_03182;FPEOPIEJ_03183	CE6;GH26;TIGR01786
1431:PUL_like:PUL2	DG	Bacteria;Bacteroidota;Bacteroidia;Bacteroidales;Marinilabiliaceae;Labilibacter	1	PUL_like	N/A	3	0	0	0	0	0	1	0	0	0	0	2	0	0	0	0	FPEOPIEJ_03630;FPEOPIEJ_03631;FPEOPIEJ_03632	TIGR01352;TIGR01352;AA6
1431:PUL_like:PUL3	DG	Bacteria;Bacteroidota;Bacteroidia;Bacteroidales;Marinilabiliaceae;Labilibacter	1	PUL_like	N/A	3	2	0	0	0	0	0	0	0	0	0	1	0	0	0	0	FPEOPIEJ_04104;FPEOPIEJ_04105;FPEOPIEJ_04106	TIGR01782;GH86;GH2
1431:susCD pair:PUL1	DG	Bacteria;Bacteroidota;Bacteroidia;Bacteroidales;Marinilabiliaceae;Labilibacter	1	susCD pair	N/A	2	0	0	0	0	0	0	0	0	1	1	0	0	0	1	0	FPEOPIEJ_00176;FPEOPIEJ_00177	TIGR04056;SusD-like_3|SusD_RagB
1431:susCD pair:PUL10	DG	Bacteria;Bacteroidota;Bacteroidia;Bacteroidales;Marinilabiliaceae;Labilibacter	1	susCD pair	N/A	2	0	0	0	0	0	0	0	0	1	1	0	0	0	1	0	FPEOPIEJ_02594;FPEOPIEJ_02595	SusD-like_3|SusD_RagB;TIGR04056
1431:susCD pair:PUL11	DG	Bacteria;Bacteroidota;Bacteroidia;Bacteroidales;Marinilabiliaceae;Labilibacter	1	susCD pair	N/A	2	0	0	0	0	0	0	0	0	1	1	0	0	0	1	0	FPEOPIEJ_02829;FPEOPIEJ_02830	TIGR04056;SusD-like_3|SusD_RagB
1431:susCD pair:PUL12	DG	Bacteria;Bacteroidota;Bacteroidia;Bacteroidales;Marinilabiliaceae;Labilibacter	1	susCD pair	N/A	2	0	0	0	0	0	0	0	0	1	1	0	0	0	1	0	FPEOPIEJ_02967;FPEOPIEJ_02968	TIGR04056;SusD-like_3|SusD_RagB
1431:susCD pair:PUL13	DG	Bacteria;Bacteroidota;Bacteroidia;Bacteroidales;Marinilabiliaceae;Labilibacter	1	susCD pair	N/A	2	0	0	0	0	0	0	0	0	1	1	0	0	0	1	0	FPEOPIEJ_03348;FPEOPIEJ_03349	SusD-like_2;TIGR04056
1431:susCD pair:PUL2	DG	Bacteria;Bacteroidota;Bacteroidia;Bacteroidales;Marinilabiliaceae;Labilibacter	1	susCD pair	N/A	2	0	0	0	0	0	0	0	0	1	1	0	0	0	1	0	FPEOPIEJ_00194;FPEOPIEJ_00195	TIGR04056;SusD-like_3
1431:susCD pair:PUL3	DG	Bacteria;Bacteroidota;Bacteroidia;Bacteroidales;Marinilabiliaceae;Labilibacter	1	susCD pair	N/A	2	0	0	0	0	0	0	0	0	1	1	0	0	0	1	0	FPEOPIEJ_00415;FPEOPIEJ_00416	TIGR04056;SusD-like_3|SusD_RagB
1431:susCD pair:PUL4	DG	Bacteria;Bacteroidota;Bacteroidia;Bacteroidales;Marinilabiliaceae;Labilibacter	1	susCD pair	N/A	2	0	0	0	0	0	0	0	0	1	1	0	0	0	1	0	FPEOPIEJ_01515;FPEOPIEJ_01516	TIGR04056;SusD-like_3|SusD_RagB
1431:susCD pair:PUL5	DG	Bacteria;Bacteroidota;Bacteroidia;Bacteroidales;Marinilabiliaceae;Labilibacter	1	susCD pair	N/A	2	0	0	0	0	0	0	0	0	1	1	0	0	0	1	0	FPEOPIEJ_01670;FPEOPIEJ_01671	TIGR04056;SusD-like_2
1431:susCD pair:PUL6	DG	Bacteria;Bacteroidota;Bacteroidia;Bacteroidales;Marinilabiliaceae;Labilibacter	1	susCD pair	N/A	2	0	0	0	0	0	0	0	0	1	1	0	0	0	1	0	FPEOPIEJ_01678;FPEOPIEJ_01679	SusD-like_3|SusD_RagB;TIGR04056
1431:susCD pair:PUL7	DG	Bacteria;Bacteroidota;Bacteroidia;Bacteroidales;Marinilabiliaceae;Labilibacter	1	susCD pair	N/A	2	0	0	0	0	0	0	0	0	1	1	0	0	0	1	0	FPEOPIEJ_01881;FPEOPIEJ_01882	TIGR04056;SusD-like_3|SusD_RagB
1431:susCD pair:PUL8	DG	Bacteria;Bacteroidota;Bacteroidia;Bacteroidales;Marinilabiliaceae;Labilibacter	1	susCD pair	N/A	2	0	0	0	0	0	0	0	0	1	1	0	0	0	1	0	FPEOPIEJ_02429;FPEOPIEJ_02430	TIGR04056;SusD-like_3|SusD_RagB
1431:susCD pair:PUL9	DG	Bacteria;Bacteroidota;Bacteroidia;Bacteroidales;Marinilabiliaceae;Labilibacter	1	susCD pair	N/A	2	0	0	0	0	0	0	0	0	1	1	0	0	0	1	0	FPEOPIEJ_02589;FPEOPIEJ_02590	SusD-like_3|SusD_RagB;TIGR04056
14-3Z:CGCs:PUL1	DG	Bacteria;Bacteroidota;Bacteroidia;Flavobacteriales;Flavobacteriaceae;Psychroserpens	1	CGC	N/A	3	0	0	1	1	1	0	0	0	0	0	0	0	0	0	0	HIIAONKC_00310;HIIAONKC_00311;HIIAONKC_00312	CE7;CBM9;GT83
14-3Z:CGCs:PUL10	DG	Bacteria;Bacteroidota;Bacteroidia;Flavobacteriales;Flavobacteriaceae;Psychroserpens	1	CGC	N/A	9	0	0	0	0	6	0	0	0	0	0	0	0	0	0	0	HIIAONKC_02766;HIIAONKC_02767;HIIAONKC_02768;HIIAONKC_02769;HIIAONKC_02770;HIIAONKC_02771;HIIAONKC_02772;HIIAONKC_02773;HIIAONKC_02774	GT9;GT2;GT2;GT4;GT2;GT2
14-3Z:CGCs:PUL11	DG	Bacteria;Bacteroidota;Bacteroidia;Flavobacteriales;Flavobacteriaceae;Psychroserpens	1	CGC	N/A	3	0	0	0	0	3	0	0	0	0	0	0	0	0	0	0	HIIAONKC_02969;HIIAONKC_02970;HIIAONKC_02971	GT4;GT4;GT4
14-3Z:CGCs:PUL2	DG	Bacteria;Bacteroidota;Bacteroidia;Flavobacteriales;Flavobacteriaceae;Psychroserpens	1	CGC	N/A	5	0	1	0	0	3	0	0	0	0	0	0	0	0	0	0	HIIAONKC_01050;HIIAONKC_01051;HIIAONKC_01052;HIIAONKC_01053;HIIAONKC_01054	PL9_3;GT2;GT2;GT2
14-3Z:CGCs:PUL3	DG	Bacteria;Bacteroidota;Bacteroidia;Flavobacteriales;Flavobacteriaceae;Psychroserpens	1	CGC	N/A	6	5	0	0	1	0	0	0	0	0	0	0	0	0	0	0	HIIAONKC_01513;HIIAONKC_01514;HIIAONKC_01515;HIIAONKC_01516;HIIAONKC_01517;HIIAONKC_01518	GH65;GH13;CE1;GH31;GH13_38;GH13_19
14-3Z:CGCs:PUL4	DG	Bacteria;Bacteroidota;Bacteroidia;Flavobacteriales;Flavobacteriaceae;Psychroserpens	1	CGC	N/A	6	0	0	0	0	5	0	0	0	0	0	0	0	0	0	0	HIIAONKC_01764;HIIAONKC_01765;HIIAONKC_01766;HIIAONKC_01767;HIIAONKC_01768;HIIAONKC_01769	GT4;GT4;GT2;GT4;GT4
14-3Z:CGCs:PUL5	DG	Bacteria;Bacteroidota;Bacteroidia;Flavobacteriales;Flavobacteriaceae;Psychroserpens	1	CGC	N/A	6	0	0	0	0	6	0	0	0	0	0	0	0	0	0	0	HIIAONKC_01779;HIIAONKC_01780;HIIAONKC_01781;HIIAONKC_01782;HIIAONKC_01783;HIIAONKC_01784	GT2;GT2;GT2;GT4;GT2;GT4
14-3Z:CGCs:PUL6	DG	Bacteria;Bacteroidota;Bacteroidia;Flavobacteriales;Flavobacteriaceae;Psychroserpens	1	CGC	N/A	9	6	0	1	0	0	0	0	0	0	0	0	0	0	0	0	HIIAONKC_02240;HIIAONKC_02241;HIIAONKC_02242;HIIAONKC_02243;HIIAONKC_02244;HIIAONKC_02245;HIIAONKC_02246;HIIAONKC_02247;HIIAONKC_02248	GH2;GH16_3;CBM44;GH149;GH17;GH30_1;GH17
14-3Z:CGCs:PUL7	DG	Bacteria;Bacteroidota;Bacteroidia;Flavobacteriales;Flavobacteriaceae;Psychroserpens	1	CGC	N/A	8	0	0	0	0	5	0	0	0	0	0	0	0	0	0	0	HIIAONKC_02580;HIIAONKC_02581;HIIAONKC_02582;HIIAONKC_02583;HIIAONKC_02584;HIIAONKC_02585;HIIAONKC_02586;HIIAONKC_02587	GT2;GT2;GT2;GT2;GT4
14-3Z:CGCs:PUL8	DG	Bacteria;Bacteroidota;Bacteroidia;Flavobacteriales;Flavobacteriaceae;Psychroserpens	1	CGC	N/A	6	0	0	0	0	4	0	0	0	0	0	0	0	0	0	0	HIIAONKC_02593;HIIAONKC_02594;HIIAONKC_02595;HIIAONKC_02596;HIIAONKC_02597;HIIAONKC_02598	GT4;GT4;GT4;GT2
14-3Z:CGCs:PUL9	DG	Bacteria;Bacteroidota;Bacteroidia;Flavobacteriales;Flavobacteriaceae;Psychroserpens	1	CGC	N/A	4	2	0	0	0	0	0	1	0	0	0	0	0	0	0	0	HIIAONKC_02720;HIIAONKC_02721;HIIAONKC_02722;HIIAONKC_02723	GH31;CBM48|GH13_9;GH13_3
14-3Z:PUL:PUL1	DG	Bacteria;Bacteroidota;Bacteroidia;Flavobacteriales;Flavobacteriaceae;Psychroserpens	1	PUL	single susCD	4	0	0	0	0	0	0	1	0	1	1	0	0	0	1	0	HIIAONKC_01506;HIIAONKC_01507;HIIAONKC_01508;HIIAONKC_01509	GH13_10|CBM20;SusD-like_3|SusD_RagB;TIGR04056
14-3Z:PUL:PUL2	DG	Bacteria;Bacteroidota;Bacteroidia;Flavobacteriales;Flavobacteriaceae;Psychroserpens	1	PUL	single susCD	4	0	1	0	0	0	0	0	0	1	1	0	0	0	1	0	HIIAONKC_02103;HIIAONKC_02104;HIIAONKC_02105;HIIAONKC_02106	TIGR04056;SusD-like_2;PL22
14-3Z:susCD pair:PUL1	DG	Bacteria;Bacteroidota;Bacteroidia;Flavobacteriales;Flavobacteriaceae;Psychroserpens	1	susCD pair	N/A	2	0	0	0	0	0	0	0	0	1	1	0	0	0	1	0	HIIAONKC_02137;HIIAONKC_02138	SusD-like_2;TIGR04056
14-3Z:susCD pair:PUL2	DG	Bacteria;Bacteroidota;Bacteroidia;Flavobacteriales;Flavobacteriaceae;Psychroserpens	1	susCD pair	N/A	2	0	0	0	0	0	0	0	0	1	1	0	0	0	1	0	HIIAONKC_02687;HIIAONKC_02688	TIGR04056;SusD-like_3|SusD_RagB
145:CGCs:PUL1	DG	Bacteria;Firmicutes;Bacilli;Bacillales;Bacillaceae;Virgibacillus	1	CGC	N/A	4	3	0	0	0	0	0	0	0	0	0	0	0	0	0	0	IOBKCGIF_00518;IOBKCGIF_00519;IOBKCGIF_00520;IOBKCGIF_00521	GH109;GH109;GH109
145:CGCs:PUL2	DG	Bacteria;Firmicutes;Bacilli;Bacillales;Bacillaceae;Virgibacillus	1	CGC	N/A	6	5	0	0	0	0	0	0	0	0	0	0	0	0	0	0	IOBKCGIF_00565;IOBKCGIF_00566;IOBKCGIF_00567;IOBKCGIF_00568;IOBKCGIF_00569;IOBKCGIF_00570	GH109;GH20;GH125;GH38;GH38
145:CGCs:PUL3	DG	Bacteria;Firmicutes;Bacilli;Bacillales;Bacillaceae;Virgibacillus	1	CGC	N/A	3	0	0	0	0	3	0	0	0	0	0	0	0	0	0	0	IOBKCGIF_01878;IOBKCGIF_01879;IOBKCGIF_01880	GT4;GT4;GT4
145:CGCs:PUL4	DG	Bacteria;Firmicutes;Bacilli;Bacillales;Bacillaceae;Virgibacillus	1	CGC	N/A	3	0	0	0	0	3	0	0	0	0	0	0	0	0	0	0	IOBKCGIF_03377;IOBKCGIF_03378;IOBKCGIF_03379	GT2;GT4;GT4
1468:CGCs:PUL1	DG	Bacteria;Bacteroidota;Bacteroidia;Bacteroidales;Marinifilaceae;Marinifilum	1	CGC	N/A	5	5	0	0	0	0	0	0	0	0	0	0	0	0	0	0	GNJEJDJC_00088;GNJEJDJC_00089;GNJEJDJC_00090;GNJEJDJC_00091;GNJEJDJC_00092	GH65;GH13_20;GH31;GH13_19;GH13
1468:CGCs:PUL2	DG	Bacteria;Bacteroidota;Bacteroidia;Bacteroidales;Marinifilaceae;Marinifilum	1	CGC	N/A	3	1	0	1	1	0	0	0	0	0	0	0	0	0	0	0	GNJEJDJC_00096;GNJEJDJC_00097;GNJEJDJC_00098	CBM9;CE1;GH13
1468:CGCs:PUL3	DG	Bacteria;Bacteroidota;Bacteroidia;Bacteroidales;Marinifilaceae;Marinifilum	1	CGC	N/A	3	2	0	0	0	1	0	0	0	0	0	0	0	0	0	0	GNJEJDJC_00438;GNJEJDJC_00439;GNJEJDJC_00440	GH130;GT4;GH130
1468:CGCs:PUL4	DG	Bacteria;Bacteroidota;Bacteroidia;Bacteroidales;Marinifilaceae;Marinifilum	1	CGC	N/A	4	2	0	0	0	1	0	0	0	0	0	0	0	0	0	0	GNJEJDJC_01509;GNJEJDJC_01510;GNJEJDJC_01511;GNJEJDJC_01512	GH74|GH74;GH15;GT20
1468:CGCs:PUL5	DG	Bacteria;Bacteroidota;Bacteroidia;Bacteroidales;Marinifilaceae;Marinifilum	1	CGC	N/A	5	0	0	0	0	4	0	0	0	0	0	0	0	0	0	0	GNJEJDJC_01697;GNJEJDJC_01698;GNJEJDJC_01699;GNJEJDJC_01700;GNJEJDJC_01701	GT4;GT4;GT2;GT2
1468:CGCs:PUL6	DG	Bacteria;Bacteroidota;Bacteroidia;Bacteroidales;Marinifilaceae;Marinifilum	1	CGC	N/A	13	1	5	2	0	0	0	0	4	0	0	0	0	0	0	0	GNJEJDJC_01902;GNJEJDJC_01903;GNJEJDJC_01904;GNJEJDJC_01905;GNJEJDJC_01906;GNJEJDJC_01907;GNJEJDJC_01908;GNJEJDJC_01909;GNJEJDJC_01910;GNJEJDJC_01911;GNJEJDJC_01912;GNJEJDJC_01913;GNJEJDJC_01914	Sulfatase;PL8_2;GH88;PL8_3;CBM66;PL6;PL39;PL8_2;Sulfatase;Sulfatase;Sulfatase;CBM9
1468:CGCs:PUL7	DG	Bacteria;Bacteroidota;Bacteroidia;Bacteroidales;Marinifilaceae;Marinifilum	1	CGC	N/A	6	0	0	1	0	3	0	0	0	0	0	0	0	0	0	0	GNJEJDJC_02496;GNJEJDJC_02497;GNJEJDJC_02498;GNJEJDJC_02499;GNJEJDJC_02500;GNJEJDJC_02501	GT111;CBM13;GT111;GT2
1468:PUL:PUL1	DG	Bacteria;Bacteroidota;Bacteroidia;Bacteroidales;Marinifilaceae;Marinifilum	1	PUL	single susCD	6	3	0	0	0	0	0	0	0	1	1	0	0	0	1	0	GNJEJDJC_00055;GNJEJDJC_00056;GNJEJDJC_00057;GNJEJDJC_00058;GNJEJDJC_00059;GNJEJDJC_00060	GH97;GH3;GH144;SusD-like_3|SusD_RagB;TIGR04056
1468:PUL:PUL10	DG	Bacteria;Bacteroidota;Bacteroidia;Bacteroidales;Marinifilaceae;Marinifilum	1	PUL	single susCD	5	1	0	0	0	0	0	0	0	1	1	1	0	0	1	0	GNJEJDJC_01895;GNJEJDJC_01896;GNJEJDJC_01897;GNJEJDJC_01898;GNJEJDJC_01899	TIGR04056;SusD-like_3|SusD_RagB;GH88;TIGR01786
1468:PUL:PUL11	DG	Bacteria;Bacteroidota;Bacteroidia;Bacteroidales;Marinifilaceae;Marinifilum	1	PUL	single susCD	5	3	0	0	0	0	0	0	0	1	1	0	0	0	1	0	GNJEJDJC_02267;GNJEJDJC_02268;GNJEJDJC_02269;GNJEJDJC_02270;GNJEJDJC_02271	GH3;GH30_1;SusD-like_3|SusD_RagB;TIGR04056;GH94
1468:PUL:PUL12	DG	Bacteria;Bacteroidota;Bacteroidia;Bacteroidales;Marinifilaceae;Marinifilum	1	PUL	single susCD	5	1	0	0	0	0	0	0	0	2	1	0	0	0	1	0	GNJEJDJC_02519;GNJEJDJC_02520;GNJEJDJC_02521;GNJEJDJC_02522;GNJEJDJC_02523	TIGR04056;GH74;TIGR04056;SusD-like_3|SusD_RagB
1468:PUL:PUL13	DG	Bacteria;Bacteroidota;Bacteroidia;Bacteroidales;Marinifilaceae;Marinifilum	1	PUL	single susCD	4	1	0	1	0	0	0	0	0	1	1	0	0	0	1	0	GNJEJDJC_04018;GNJEJDJC_04019;GNJEJDJC_04020;GNJEJDJC_04021	TIGR04056;SusD-like_3|SusD_RagB;CBM32;GH97
1468:PUL:PUL2	DG	Bacteria;Bacteroidota;Bacteroidia;Bacteroidales;Marinifilaceae;Marinifilum	1	PUL	single susCD	5	0	0	2	0	0	0	0	0	1	1	0	0	0	1	0	GNJEJDJC_00080;GNJEJDJC_00081;GNJEJDJC_00082;GNJEJDJC_00083;GNJEJDJC_00084	CBM48;CBM20;SusD-like_3|SusD_RagB;TIGR04056
1468:PUL:PUL3	DG	Bacteria;Bacteroidota;Bacteroidia;Bacteroidales;Marinifilaceae;Marinifilum	1	PUL	single susCD	13	8	0	0	0	0	0	0	0	1	1	0	0	0	1	0	GNJEJDJC_00938;GNJEJDJC_00939;GNJEJDJC_00940;GNJEJDJC_00941;GNJEJDJC_00942;GNJEJDJC_00943;GNJEJDJC_00944;GNJEJDJC_00945;GNJEJDJC_00946;GNJEJDJC_00947;GNJEJDJC_00948;GNJEJDJC_00949;GNJEJDJC_00950	GH130;GH92;GH97;GH65;GH125;GH20;GH92;GH92;SusD-like_2;TIGR04056
1468:PUL:PUL4	DG	Bacteria;Bacteroidota;Bacteroidia;Bacteroidales;Marinifilaceae;Marinifilum	1	PUL	single susCD	13	5	0	0	0	0	0	0	5	1	1	0	0	0	1	0	GNJEJDJC_01405;GNJEJDJC_01406;GNJEJDJC_01407;GNJEJDJC_01408;GNJEJDJC_01409;GNJEJDJC_01410;GNJEJDJC_01411;GNJEJDJC_01412;GNJEJDJC_01413;GNJEJDJC_01414;GNJEJDJC_01415;GNJEJDJC_01416;GNJEJDJC_01417	Sulfatase;Sulfatase;Sulfatase;GH2;GH16_3|Sulfatase;GH136;Sulfatase;GH43_24;GH128;SusD-like_3|SusD_RagB;TIGR04056;Sulfatase
1468:PUL:PUL5	DG	Bacteria;Bacteroidota;Bacteroidia;Bacteroidales;Marinifilaceae;Marinifilum	1	PUL	single susCD	7	2	0	0	0	0	0	0	3	1	1	0	0	0	1	0	GNJEJDJC_01424;GNJEJDJC_01425;GNJEJDJC_01426;GNJEJDJC_01427;GNJEJDJC_01428;GNJEJDJC_01429;GNJEJDJC_01430	GH3;GH144;Sulfatase;Sulfatase;Sulfatase;SusD-like_3|SusD_RagB;TIGR04056
1468:PUL:PUL6	DG	Bacteria;Bacteroidota;Bacteroidia;Bacteroidales;Marinifilaceae;Marinifilum	1	PUL	single susCD	25	7	0	0	1	0	0	0	12	1	1	0	0	0	1	0	GNJEJDJC_01448;GNJEJDJC_01449;GNJEJDJC_01450;GNJEJDJC_01451;GNJEJDJC_01452;GNJEJDJC_01453;GNJEJDJC_01454;GNJEJDJC_01455;GNJEJDJC_01456;GNJEJDJC_01457;GNJEJDJC_01458;GNJEJDJC_01459;GNJEJDJC_01460;GNJEJDJC_01461;GNJEJDJC_01462;GNJEJDJC_01463;GNJEJDJC_01464;GNJEJDJC_01465;GNJEJDJC_01466;GNJEJDJC_01467;GNJEJDJC_01468;GNJEJDJC_01469;GNJEJDJC_01470;GNJEJDJC_01471;GNJEJDJC_01472	GH5_25;Sulfatase;GH5_2;GH94;CE4;GH94;Sulfatase;Sulfatase;Sulfatase;Sulfatase;GH5_25;GH9;Sulfatase;Sulfatase;Sulfatase;Sulfatase;Sulfatase;Sulfatase;Sulfatase;SusD-like_3|SusD_RagB;TIGR04056;GH3
1468:PUL:PUL7	DG	Bacteria;Bacteroidota;Bacteroidia;Bacteroidales;Marinifilaceae;Marinifilum	1	PUL	single susCD	7	3	0	2	0	0	0	0	0	1	1	0	0	0	1	0	GNJEJDJC_01553;GNJEJDJC_01554;GNJEJDJC_01555;GNJEJDJC_01556;GNJEJDJC_01557;GNJEJDJC_01558;GNJEJDJC_01559	GH92;CBM32;CBM32;GH92;GH92;SusD-like_3|SusD_RagB;TIGR04056
1468:PUL:PUL8	DG	Bacteria;Bacteroidota;Bacteroidia;Bacteroidales;Marinifilaceae;Marinifilum	1	PUL	single susCD	13	8	0	1	0	0	0	0	0	1	1	0	0	0	1	0	GNJEJDJC_01567;GNJEJDJC_01568;GNJEJDJC_01569;GNJEJDJC_01570;GNJEJDJC_01571;GNJEJDJC_01572;GNJEJDJC_01573;GNJEJDJC_01574;GNJEJDJC_01575;GNJEJDJC_01576;GNJEJDJC_01577;GNJEJDJC_01578;GNJEJDJC_01579	GH158;GH30_1;GH17;GH17;GH17;GH149;GH16_3;GH16_3;CBM44;SusD-like_3|SusD_RagB;TIGR04056
1468:PUL:PUL9	DG	Bacteria;Bacteroidota;Bacteroidia;Bacteroidales;Marinifilaceae;Marinifilum	1	PUL	single susCD	8	2	0	3	0	0	0	0	0	1	1	0	0	0	1	0	GNJEJDJC_01867;GNJEJDJC_01868;GNJEJDJC_01869;GNJEJDJC_01870;GNJEJDJC_01871;GNJEJDJC_01872;GNJEJDJC_01873;GNJEJDJC_01874	CBM32;TIGR04056;SusD-like_3|SusD_RagB;CBM32;CBM32;GH109;GH2
1468:susCD pair:PUL1	DG	Bacteria;Bacteroidota;Bacteroidia;Bacteroidales;Marinifilaceae;Marinifilum	1	susCD pair	N/A	2	0	0	0	0	0	0	0	0	1	1	0	0	0	1	0	GNJEJDJC_00508;GNJEJDJC_00509	SusD-like_3|SusD_RagB;TIGR04056
1468:susCD pair:PUL10	DG	Bacteria;Bacteroidota;Bacteroidia;Bacteroidales;Marinifilaceae;Marinifilum	1	susCD pair	N/A	2	0	0	0	0	0	0	0	0	1	1	0	0	0	1	0	GNJEJDJC_02491;GNJEJDJC_02492	TIGR04056;SusD-like_3|SusD_RagB
1468:susCD pair:PUL11	DG	Bacteria;Bacteroidota;Bacteroidia;Bacteroidales;Marinifilaceae;Marinifilum	1	susCD pair	N/A	2	0	0	0	0	0	0	0	0	1	1	0	0	0	1	0	GNJEJDJC_02506;GNJEJDJC_02507	TIGR04056;SusD-like_3|SusD_RagB
1468:susCD pair:PUL12	DG	Bacteria;Bacteroidota;Bacteroidia;Bacteroidales;Marinifilaceae;Marinifilum	1	susCD pair	N/A	2	0	0	0	0	0	0	0	0	1	1	0	0	0	1	0	GNJEJDJC_02903;GNJEJDJC_02904	TIGR04056;SusD-like_3|SusD_RagB
1468:susCD pair:PUL13	DG	Bacteria;Bacteroidota;Bacteroidia;Bacteroidales;Marinifilaceae;Marinifilum	1	susCD pair	N/A	2	0	0	0	0	0	0	0	0	1	1	0	0	0	1	0	GNJEJDJC_03722;GNJEJDJC_03723	TIGR04056;SusD-like_3
1468:susCD pair:PUL14	DG	Bacteria;Bacteroidota;Bacteroidia;Bacteroidales;Marinifilaceae;Marinifilum	1	susCD pair	N/A	2	0	0	0	0	0	0	0	0	1	1	0	0	0	1	0	GNJEJDJC_03886;GNJEJDJC_03887	SusD-like_3|SusD_RagB;TIGR04056
1468:susCD pair:PUL15	DG	Bacteria;Bacteroidota;Bacteroidia;Bacteroidales;Marinifilaceae;Marinifilum	1	susCD pair	N/A	2	0	0	0	0	0	0	0	0	1	1	0	0	0	1	0	GNJEJDJC_04029;GNJEJDJC_04030	TIGR04056;SusD-like_3
1468:susCD pair:PUL16	DG	Bacteria;Bacteroidota;Bacteroidia;Bacteroidales;Marinifilaceae;Marinifilum	1	susCD pair	N/A	2	0	0	0	0	0	0	0	0	1	1	0	0	0	1	0	GNJEJDJC_04036;GNJEJDJC_04037	TIGR04056;SusD-like_3|SusD_RagB
1468:susCD pair:PUL17	DG	Bacteria;Bacteroidota;Bacteroidia;Bacteroidales;Marinifilaceae;Marinifilum	1	susCD pair	N/A	2	0	0	0	0	0	0	0	0	1	1	0	0	0	1	0	GNJEJDJC_04040;GNJEJDJC_04041	TIGR04056;SusD-like_3|SusD_RagB
1468:susCD pair:PUL2	DG	Bacteria;Bacteroidota;Bacteroidia;Bacteroidales;Marinifilaceae;Marinifilum	1	susCD pair	N/A	2	0	0	0	0	0	0	0	0	1	1	0	0	0	1	0	GNJEJDJC_00877;GNJEJDJC_00878	SusD-like_3|SusD_RagB;TIGR04056
1468:susCD pair:PUL3	DG	Bacteria;Bacteroidota;Bacteroidia;Bacteroidales;Marinifilaceae;Marinifilum	1	susCD pair	N/A	6	0	0	0	0	0	0	0	0	2	2	1	2	0	0	0	GNJEJDJC_01491;GNJEJDJC_01492;GNJEJDJC_01493;GNJEJDJC_01494;GNJEJDJC_01495;GNJEJDJC_01496	TIGR01786;SusD-like_2;TIGR04056;SusD-like_3|SusD_RagB;TIGR04056
1468:susCD pair:PUL4	DG	Bacteria;Bacteroidota;Bacteroidia;Bacteroidales;Marinifilaceae;Marinifilum	1	susCD pair	N/A	2	0	0	0	0	0	0	0	0	1	1	0	0	0	1	0	GNJEJDJC_01596;GNJEJDJC_01597	TIGR04056;SusD-like_3|SusD_RagB
1468:susCD pair:PUL5	DG	Bacteria;Bacteroidota;Bacteroidia;Bacteroidales;Marinifilaceae;Marinifilum	1	susCD pair	N/A	2	0	0	0	0	0	0	0	0	1	1	0	0	0	1	0	GNJEJDJC_01791;GNJEJDJC_01792	SusD-like_3|SusD_RagB;TIGR04056
1468:susCD pair:PUL6	DG	Bacteria;Bacteroidota;Bacteroidia;Bacteroidales;Marinifilaceae;Marinifilum	1	susCD pair	N/A	2	0	0	0	0	0	0	0	0	1	1	0	0	0	1	0	GNJEJDJC_01805;GNJEJDJC_01806	SusD-like_3|SusD_RagB;TIGR04056
1468:susCD pair:PUL7	DG	Bacteria;Bacteroidota;Bacteroidia;Bacteroidales;Marinifilaceae;Marinifilum	1	susCD pair	N/A	2	0	0	0	0	0	0	0	0	1	1	0	0	0	1	0	GNJEJDJC_01891;GNJEJDJC_01892	TIGR04056;SusD-like_3|SusD_RagB
1468:susCD pair:PUL8	DG	Bacteria;Bacteroidota;Bacteroidia;Bacteroidales;Marinifilaceae;Marinifilum	1	susCD pair	N/A	5	0	0	0	0	0	0	0	0	2	2	0	0	2	0	0	GNJEJDJC_02106;GNJEJDJC_02107;GNJEJDJC_02108;GNJEJDJC_02109;GNJEJDJC_02110	TIGR04056;SusD-like_3|SusD_RagB;TIGR04056;SusD-like_3|SusD_RagB
1468:susCD pair:PUL9	DG	Bacteria;Bacteroidota;Bacteroidia;Bacteroidales;Marinifilaceae;Marinifilum	1	susCD pair	N/A	2	0	0	0	0	0	0	0	0	1	1	0	0	0	1	0	GNJEJDJC_02154;GNJEJDJC_02155	TIGR04056;SusD-like_3|SusD_RagB
1482:CGCs:PUL1	DG	Bacteria;Proteobacteria;Alphaproteobacteria;Rhodobacterales;Rhodobacteraceae;Aliiroseovarius;	1	CGC	N/A	4	0	0	0	0	3	0	0	0	0	0	0	0	0	0	0	MKJOPKLD_01106;MKJOPKLD_01107;MKJOPKLD_01108;MKJOPKLD_01109	GT2;GT2;GT2
1482:CGCs:PUL2	DG	Bacteria;Proteobacteria;Alphaproteobacteria;Rhodobacterales;Rhodobacteraceae;Aliiroseovarius;	1	CGC	N/A	3	0	0	0	0	3	0	0	0	0	0	0	0	0	0	0	MKJOPKLD_02380;MKJOPKLD_02381;MKJOPKLD_02382	GT2;GT2;GT14
1482:PUL_like:PUL1	DG	Bacteria;Proteobacteria;Alphaproteobacteria;Rhodobacterales;Rhodobacteraceae;Aliiroseovarius;	1	PUL_like	N/A	4	0	1	0	0	0	0	0	0	0	0	2	0	0	0	0	MKJOPKLD_00173;MKJOPKLD_00174;MKJOPKLD_00175;MKJOPKLD_00176	TIGR02796;TIGR02803;PL22|PL22
1490:CGCs:PUL1	DG	Bacteria;Bacteroidota;Bacteroidia;Bacteroidales;Marinilabiliaceae;Carboxylicivirga	1	CGC	N/A	7	6	0	0	0	0	0	0	0	0	0	0	0	0	0	0	HEDNGKKL_00218;HEDNGKKL_00219;HEDNGKKL_00220;HEDNGKKL_00221;HEDNGKKL_00222;HEDNGKKL_00223;HEDNGKKL_00224	GH16_3;GH2;GH17;GH17;GH17;GH149
1490:CGCs:PUL10	DG	Bacteria;Bacteroidota;Bacteroidia;Bacteroidales;Marinilabiliaceae;Carboxylicivirga	1	CGC	N/A	4	0	0	0	0	3	0	0	0	0	0	0	0	0	0	0	HEDNGKKL_00915;HEDNGKKL_00916;HEDNGKKL_00917;HEDNGKKL_00918	GT2;GT4;GT51
1490:CGCs:PUL11	DG	Bacteria;Bacteroidota;Bacteroidia;Bacteroidales;Marinilabiliaceae;Carboxylicivirga	1	CGC	N/A	9	0	0	0	0	8	0	0	1	0	0	0	0	0	0	0	HEDNGKKL_01138;HEDNGKKL_01139;HEDNGKKL_01140;HEDNGKKL_01141;HEDNGKKL_01142;HEDNGKKL_01143;HEDNGKKL_01144;HEDNGKKL_01145;HEDNGKKL_01146	Sulfatase;GT4;GT4;GT2_Glyco_tranf_2_4;GT4;GT2;GT4;GT2;GT2
1490:CGCs:PUL12	DG	Bacteria;Bacteroidota;Bacteroidia;Bacteroidales;Marinilabiliaceae;Carboxylicivirga	1	CGC	N/A	3	0	0	0	0	3	0	0	0	0	0	0	0	0	0	0	HEDNGKKL_01745;HEDNGKKL_01746;HEDNGKKL_01747	GT2;GT2;GT56
1490:CGCs:PUL13	DG	Bacteria;Bacteroidota;Bacteroidia;Bacteroidales;Marinilabiliaceae;Carboxylicivirga	1	CGC	N/A	3	3	0	0	0	0	0	0	0	0	0	0	0	0	0	0	HEDNGKKL_02690;HEDNGKKL_02691;HEDNGKKL_02692	GH43_4;GH51;GH43_26
1490:CGCs:PUL14	DG	Bacteria;Bacteroidota;Bacteroidia;Bacteroidales;Marinilabiliaceae;Carboxylicivirga	1	CGC	N/A	4	2	0	0	1	0	0	0	0	0	0	0	0	0	0	0	HEDNGKKL_02714;HEDNGKKL_02715;HEDNGKKL_02716;HEDNGKKL_02717	CE6;GH2;GH42
1490:CGCs:PUL15	DG	Bacteria;Bacteroidota;Bacteroidia;Bacteroidales;Marinilabiliaceae;Carboxylicivirga	1	CGC	N/A	5	2	0	1	0	2	0	0	0	0	0	0	0	0	0	0	HEDNGKKL_02784;HEDNGKKL_02785;HEDNGKKL_02786;HEDNGKKL_02787;HEDNGKKL_02788	GH133;GT4;GH57;CBM20;GT3|GT35
1490:CGCs:PUL16	DG	Bacteria;Bacteroidota;Bacteroidia;Bacteroidales;Marinilabiliaceae;Carboxylicivirga	1	CGC	N/A	3	0	1	0	2	0	0	0	0	0	0	0	0	0	0	0	HEDNGKKL_03044;HEDNGKKL_03045;HEDNGKKL_03046	CE8;CE8;PL9_1
1490:CGCs:PUL2	DG	Bacteria;Bacteroidota;Bacteroidia;Bacteroidales;Marinilabiliaceae;Carboxylicivirga	1	CGC	N/A	4	0	0	0	0	3	0	0	0	0	0	0	0	0	0	0	HEDNGKKL_00274;HEDNGKKL_00275;HEDNGKKL_00276;HEDNGKKL_00277	GT33;GT4;GT4
1490:CGCs:PUL3	DG	Bacteria;Bacteroidota;Bacteroidia;Bacteroidales;Marinilabiliaceae;Carboxylicivirga	1	CGC	N/A	3	0	0	0	0	3	0	0	0	0	0	0	0	0	0	0	HEDNGKKL_00284;HEDNGKKL_00285;HEDNGKKL_00286	GT4;GT2;GT2
1490:CGCs:PUL4	DG	Bacteria;Bacteroidota;Bacteroidia;Bacteroidales;Marinilabiliaceae;Carboxylicivirga	1	CGC	N/A	8	0	0	0	1	5	0	0	0	0	0	0	0	0	0	0	HEDNGKKL_00300;HEDNGKKL_00301;HEDNGKKL_00302;HEDNGKKL_00303;HEDNGKKL_00304;HEDNGKKL_00305;HEDNGKKL_00306;HEDNGKKL_00307	GT4;CE4;GT2;GT2;GT4;GT4
1490:CGCs:PUL5	DG	Bacteria;Bacteroidota;Bacteroidia;Bacteroidales;Marinilabiliaceae;Carboxylicivirga	1	CGC	N/A	16	12	0	0	0	0	0	0	2	0	0	0	0	0	0	0	HEDNGKKL_00446;HEDNGKKL_00447;HEDNGKKL_00448;HEDNGKKL_00449;HEDNGKKL_00450;HEDNGKKL_00451;HEDNGKKL_00452;HEDNGKKL_00453;HEDNGKKL_00454;HEDNGKKL_00455;HEDNGKKL_00456;HEDNGKKL_00457;HEDNGKKL_00458;HEDNGKKL_00459;HEDNGKKL_00460;HEDNGKKL_00461	GH2;GH92;GH92;GH92;GH29;Sulfatase;GH20;GH110;Sulfatase;GH16_3;GH163;GH33|GH93;GH20;GH2
1490:CGCs:PUL6	DG	Bacteria;Bacteroidota;Bacteroidia;Bacteroidales;Marinilabiliaceae;Carboxylicivirga	1	CGC	N/A	5	5	0	0	0	0	0	0	0	0	0	0	0	0	0	0	HEDNGKKL_00477;HEDNGKKL_00478;HEDNGKKL_00479;HEDNGKKL_00480;HEDNGKKL_00481	GH16_3;GH2;GH109;GH20;GH20
1490:CGCs:PUL7	DG	Bacteria;Bacteroidota;Bacteroidia;Bacteroidales;Marinilabiliaceae;Carboxylicivirga	1	CGC	N/A	7	1	2	1	0	0	0	0	2	0	0	0	0	0	0	0	HEDNGKKL_00552;HEDNGKKL_00553;HEDNGKKL_00554;HEDNGKKL_00555;HEDNGKKL_00556;HEDNGKKL_00557;HEDNGKKL_00558	PL29;GH88;Sulfatase;CBM9;PL6;Sulfatase
1490:CGCs:PUL8	DG	Bacteria;Bacteroidota;Bacteroidia;Bacteroidales;Marinilabiliaceae;Carboxylicivirga	1	CGC	N/A	7	5	0	0	1	0	0	0	0	0	0	0	0	0	0	0	HEDNGKKL_00659;HEDNGKKL_00660;HEDNGKKL_00661;HEDNGKKL_00662;HEDNGKKL_00663;HEDNGKKL_00664;HEDNGKKL_00665	GH43_12;GH27;GH5_4;GH5_8;CE6;GH26
1490:CGCs:PUL9	DG	Bacteria;Bacteroidota;Bacteroidia;Bacteroidales;Marinilabiliaceae;Carboxylicivirga	1	CGC	N/A	9	7	0	0	0	0	0	0	0	0	0	0	0	0	0	0	HEDNGKKL_00697;HEDNGKKL_00698;HEDNGKKL_00699;HEDNGKKL_00700;HEDNGKKL_00701;HEDNGKKL_00702;HEDNGKKL_00703;HEDNGKKL_00704;HEDNGKKL_00705	GH92;GH130;GH92;GH92;GH92;GH3;GH92
1490:PUL:PUL1	DG	Bacteria;Bacteroidota;Bacteroidia;Bacteroidales;Marinilabiliaceae;Carboxylicivirga	1	PUL	single susCD	26	6	0	2	4	0	0	1	8	1	1	0	0	0	1	0	HEDNGKKL_00190;HEDNGKKL_00191;HEDNGKKL_00192;HEDNGKKL_00193;HEDNGKKL_00194;HEDNGKKL_00195;HEDNGKKL_00196;HEDNGKKL_00197;HEDNGKKL_00198;HEDNGKKL_00199;HEDNGKKL_00200;HEDNGKKL_00201;HEDNGKKL_00202;HEDNGKKL_00203;HEDNGKKL_00204;HEDNGKKL_00205;HEDNGKKL_00206;HEDNGKKL_00207;HEDNGKKL_00208;HEDNGKKL_00209;HEDNGKKL_00210;HEDNGKKL_00211;HEDNGKKL_00212;HEDNGKKL_00213;HEDNGKKL_00214;HEDNGKKL_00215	Sulfatase;Sulfatase;CBM4|Sulfatase;Sulfatase;Sulfatase;GH9;GH3;SusD-like_3|SusD_RagB;TIGR04056;GH5_38;GH51;CE6;CE2;GH10;CE2;Sulfatase;CE1;GH12;Sulfatase;CBM61;Sulfatase;Sulfatase;CBM6|GH81
1490:PUL:PUL10	DG	Bacteria;Bacteroidota;Bacteroidia;Bacteroidales;Marinilabiliaceae;Carboxylicivirga	1	PUL	single susCD	5	1	0	0	0	0	0	1	0	1	1	0	0	0	1	0	HEDNGKKL_01235;HEDNGKKL_01236;HEDNGKKL_01237;HEDNGKKL_01238;HEDNGKKL_01239	TIGR04056;SusD-like_3|SusD_RagB;GH13_7;CBM48|GH13
1490:PUL:PUL11	DG	Bacteria;Bacteroidota;Bacteroidia;Bacteroidales;Marinilabiliaceae;Carboxylicivirga	1	PUL	single susCD	4	2	0	0	0	0	0	0	0	1	1	0	0	0	1	0	HEDNGKKL_01307;HEDNGKKL_01308;HEDNGKKL_01309;HEDNGKKL_01310	GH94;TIGR04056;SusD-like_3|SusD_RagB;GH3
1490:PUL:PUL12	DG	Bacteria;Bacteroidota;Bacteroidia;Bacteroidales;Marinilabiliaceae;Carboxylicivirga	1	PUL	tandem repeat susCD	15	3	0	2	0	0	0	1	2	2	2	0	2	0	0	0	HEDNGKKL_01334;HEDNGKKL_01335;HEDNGKKL_01336;HEDNGKKL_01337;HEDNGKKL_01338;HEDNGKKL_01339;HEDNGKKL_01340;HEDNGKKL_01341;HEDNGKKL_01342;HEDNGKKL_01343;HEDNGKKL_01344;HEDNGKKL_01345;HEDNGKKL_01346;HEDNGKKL_01347;HEDNGKKL_01348	TIGR04056;SusD-like_3|SusD_RagB;TIGR04056;SusD-like;GH16_3;GH20;GH123;CBM40;CBM40;Sulfatase;Sulfatase;CBM32|GH29
1490:PUL:PUL13	DG	Bacteria;Bacteroidota;Bacteroidia;Bacteroidales;Marinilabiliaceae;Carboxylicivirga	1	PUL	tandem repeat susCD	22	11	0	0	1	0	0	2	0	2	2	0	2	0	0	0	HEDNGKKL_02639;HEDNGKKL_02640;HEDNGKKL_02641;HEDNGKKL_02642;HEDNGKKL_02643;HEDNGKKL_02644;HEDNGKKL_02645;HEDNGKKL_02646;HEDNGKKL_02647;HEDNGKKL_02648;HEDNGKKL_02649;HEDNGKKL_02650;HEDNGKKL_02651;HEDNGKKL_02652;HEDNGKKL_02653;HEDNGKKL_02654;HEDNGKKL_02655;HEDNGKKL_02656;HEDNGKKL_02657;HEDNGKKL_02658;HEDNGKKL_02659;HEDNGKKL_02660	CBM48|CE1;GH43_10;GH97;GH43_10|GH5_21;GH43_12;TIGR04056;SusD-like_3|SusD_RagB;TIGR04056;SusD-like_3|SusD_RagB;CBM4|GH10;GH115;CE6;GH10;GH43_1;GH43_12;GH3;GH97;GH95
1490:PUL:PUL14	DG	Bacteria;Bacteroidota;Bacteroidia;Bacteroidales;Marinilabiliaceae;Carboxylicivirga	1	PUL	single susCD	10	3	0	0	2	0	0	3	0	1	1	0	0	0	1	0	HEDNGKKL_02666;HEDNGKKL_02667;HEDNGKKL_02668;HEDNGKKL_02669;HEDNGKKL_02670;HEDNGKKL_02671;HEDNGKKL_02672;HEDNGKKL_02673;HEDNGKKL_02674;HEDNGKKL_02675	TIGR04056;SusD-like_3|SusD_RagB;CE1;GH8;GH9;CBM48|CE1;CE1;CBM6|GH43_29;CBM48|CE1;GH51
1490:PUL:PUL15	DG	Bacteria;Bacteroidota;Bacteroidia;Bacteroidales;Marinilabiliaceae;Carboxylicivirga	1	PUL	single susCD	9	5	0	0	0	0	0	0	0	1	1	0	0	0	1	0	HEDNGKKL_02679;HEDNGKKL_02680;HEDNGKKL_02681;HEDNGKKL_02682;HEDNGKKL_02683;HEDNGKKL_02684;HEDNGKKL_02685;HEDNGKKL_02686;HEDNGKKL_02687	GH43_26;GH43_29;GH97;GH146;TIGR04056;SusD-like_3|SusD_RagB;GH43_4
1490:PUL:PUL16	DG	Bacteria;Bacteroidota;Bacteroidia;Bacteroidales;Marinilabiliaceae;Carboxylicivirga	1	PUL	single susCD	9	5	0	0	0	0	0	0	0	1	1	0	0	0	1	0	HEDNGKKL_02700;HEDNGKKL_02701;HEDNGKKL_02702;HEDNGKKL_02703;HEDNGKKL_02704;HEDNGKKL_02705;HEDNGKKL_02706;HEDNGKKL_02707;HEDNGKKL_02708	TIGR04056;SusD-like_3|SusD_RagB;GH5_4;GH31;GH95;GH3;GH43_9
1490:PUL:PUL17	DG	Bacteria;Bacteroidota;Bacteroidia;Bacteroidales;Marinilabiliaceae;Carboxylicivirga	1	PUL	single susCD	6	0	2	1	0	0	0	0	0	1	1	0	0	0	1	0	HEDNGKKL_02719;HEDNGKKL_02720;HEDNGKKL_02721;HEDNGKKL_02722;HEDNGKKL_02723;HEDNGKKL_02724	TIGR04056;SusD-like_3|SusD_RagB;CBM44;PL7;PL17_2
1490:PUL:PUL18	DG	Bacteria;Bacteroidota;Bacteroidia;Bacteroidales;Marinilabiliaceae;Carboxylicivirga	1	PUL	single susCD	9	3	2	0	1	0	0	0	0	1	1	0	0	0	1	0	HEDNGKKL_03033;HEDNGKKL_03034;HEDNGKKL_03035;HEDNGKKL_03036;HEDNGKKL_03037;HEDNGKKL_03038;HEDNGKKL_03039;HEDNGKKL_03040;HEDNGKKL_03041	GH28;GH105;PL1_2;TIGR04056;SusD-like_3|SusD_RagB;PL1_2;CE12;GH43_10
1490:PUL:PUL19	DG	Bacteria;Bacteroidota;Bacteroidia;Bacteroidales;Marinilabiliaceae;Carboxylicivirga	1	PUL	single susCD	4	1	0	1	0	0	0	0	0	1	1	0	0	0	1	0	HEDNGKKL_03408;HEDNGKKL_03409;HEDNGKKL_03410;HEDNGKKL_03411	TIGR04056;SusD-like_3|SusD_RagB;CBM32;GH97
1490:PUL:PUL2	DG	Bacteria;Bacteroidota;Bacteroidia;Bacteroidales;Marinilabiliaceae;Carboxylicivirga	1	PUL	single susCD	9	5	0	0	0	0	0	1	0	1	1	0	0	0	1	0	HEDNGKKL_00229;HEDNGKKL_00230;HEDNGKKL_00231;HEDNGKKL_00232;HEDNGKKL_00233;HEDNGKKL_00234;HEDNGKKL_00235;HEDNGKKL_00236;HEDNGKKL_00237	GH3;GH3;GH3;GH16_3;GH16_3;CBM6|GH5_46;SusD-like_3|SusD_RagB;TIGR04056
1490:PUL:PUL20	DG	Bacteria;Bacteroidota;Bacteroidia;Bacteroidales;Marinilabiliaceae;Carboxylicivirga	1	PUL	single susCD	5	2	0	0	0	0	0	0	0	1	1	0	0	0	1	0	HEDNGKKL_03965;HEDNGKKL_03966;HEDNGKKL_03967;HEDNGKKL_03968;HEDNGKKL_03969	TIGR04056;SusD-like_3|SusD_RagB;GH30_3;GH30_1
1490:PUL:PUL21	DG	Bacteria;Bacteroidota;Bacteroidia;Bacteroidales;Marinilabiliaceae;Carboxylicivirga	1	PUL	single susCD	8	2	0	2	0	0	0	0	0	1	1	0	0	0	1	0	HEDNGKKL_04326;HEDNGKKL_04327;HEDNGKKL_04328;HEDNGKKL_04329;HEDNGKKL_04330;HEDNGKKL_04331;HEDNGKKL_04332;HEDNGKKL_04333	GH2;CBM32;GH109;SusD-like_3|SusD_RagB;TIGR04056;CBM32
1490:PUL:PUL3	DG	Bacteria;Bacteroidota;Bacteroidia;Bacteroidales;Marinilabiliaceae;Carboxylicivirga	1	PUL	hybrid susCD	10	2	0	0	0	0	0	1	0	2	3	0	0	2	0	0	HEDNGKKL_00433;HEDNGKKL_00434;HEDNGKKL_00435;HEDNGKKL_00436;HEDNGKKL_00437;HEDNGKKL_00438;HEDNGKKL_00439;HEDNGKKL_00440;HEDNGKKL_00441;HEDNGKKL_00442	CBM16|GH16_3;SusD_RagB;GH16_3;GH2;SusD-like_3|SusD_RagB;TIGR04056;SusD-like|SusD-like_2;TIGR04056
1490:PUL:PUL4	DG	Bacteria;Bacteroidota;Bacteroidia;Bacteroidales;Marinilabiliaceae;Carboxylicivirga	1	PUL	single susCD	8	2	0	0	0	0	0	1	2	1	1	0	0	0	1	0	HEDNGKKL_00464;HEDNGKKL_00465;HEDNGKKL_00466;HEDNGKKL_00467;HEDNGKKL_00468;HEDNGKKL_00469;HEDNGKKL_00470;HEDNGKKL_00471	CBM32|GH29;Sulfatase;GH29;SusD-like_3|SusD_RagB;TIGR04056;Sulfatase;GH2
1490:PUL:PUL5	DG	Bacteria;Bacteroidota;Bacteroidia;Bacteroidales;Marinilabiliaceae;Carboxylicivirga	1	PUL	single susCD	8	3	0	0	2	0	0	0	0	1	1	0	0	0	1	0	HEDNGKKL_00489;HEDNGKKL_00490;HEDNGKKL_00491;HEDNGKKL_00492;HEDNGKKL_00493;HEDNGKKL_00494;HEDNGKKL_00495;HEDNGKKL_00496	CE3;CE3;GH20;GH33;GH33;SusD-like_3|SusD_RagB;TIGR04056
1490:PUL:PUL6	DG	Bacteria;Bacteroidota;Bacteroidia;Bacteroidales;Marinilabiliaceae;Carboxylicivirga	1	PUL	single susCD	7	0	1	1	0	0	0	0	1	1	1	0	0	0	1	0	HEDNGKKL_00522;HEDNGKKL_00523;HEDNGKKL_00524;HEDNGKKL_00525;HEDNGKKL_00526;HEDNGKKL_00527;HEDNGKKL_00528	SusD-like_3|SusD_RagB;TIGR04056;CBM66;Sulfatase;PL8_2
1490:PUL:PUL7	DG	Bacteria;Bacteroidota;Bacteroidia;Bacteroidales;Marinilabiliaceae;Carboxylicivirga	1	PUL	single susCD	6	3	0	0	0	0	0	0	0	1	1	0	0	0	1	0	HEDNGKKL_00668;HEDNGKKL_00669;HEDNGKKL_00670;HEDNGKKL_00671;HEDNGKKL_00672;HEDNGKKL_00673	SusD-like_3|SusD_RagB;TIGR04056;GH2;GH130;GH26
1490:PUL:PUL8	DG	Bacteria;Bacteroidota;Bacteroidia;Bacteroidales;Marinilabiliaceae;Carboxylicivirga	1	PUL	single susCD	5	1	0	1	0	0	0	0	0	1	1	0	0	0	1	0	HEDNGKKL_00729;HEDNGKKL_00730;HEDNGKKL_00731;HEDNGKKL_00732;HEDNGKKL_00733	GH38;CBM66;SusD-like_2;TIGR04056
1490:PUL:PUL9	DG	Bacteria;Bacteroidota;Bacteroidia;Bacteroidales;Marinilabiliaceae;Carboxylicivirga	1	PUL	single susCD	7	3	0	0	0	0	0	0	0	1	1	0	0	0	1	0	HEDNGKKL_01153;HEDNGKKL_01154;HEDNGKKL_01155;HEDNGKKL_01156;HEDNGKKL_01157;HEDNGKKL_01158;HEDNGKKL_01159	GH27;GH53;TIGR04056;SusD-like_3|SusD_RagB;GH2
1490:PUL_like:PUL1	DG	Bacteria;Bacteroidota;Bacteroidia;Bacteroidales;Marinilabiliaceae;Carboxylicivirga	1	PUL_like	N/A	3	1	0	0	0	0	1	0	0	0	0	1	0	0	0	0	HEDNGKKL_01810;HEDNGKKL_01811;HEDNGKKL_01812	GH109;AA6;TIGR01352
1490:PUL_like:PUL2	DG	Bacteria;Bacteroidota;Bacteroidia;Bacteroidales;Marinilabiliaceae;Carboxylicivirga	1	PUL_like	N/A	3	0	0	0	0	0	0	1	0	0	0	2	0	0	0	0	HEDNGKKL_02070;HEDNGKKL_02071;HEDNGKKL_02072	CE1|PL22;TIGR01352;TIGR01783
1490:susCD pair:PUL1	DG	Bacteria;Bacteroidota;Bacteroidia;Bacteroidales;Marinilabiliaceae;Carboxylicivirga	1	susCD pair	N/A	2	0	0	0	0	0	0	0	0	1	1	0	0	0	1	0	HEDNGKKL_00502;HEDNGKKL_00503	TIGR04056;SusD-like_3|SusD_RagB
1490:susCD pair:PUL10	DG	Bacteria;Bacteroidota;Bacteroidia;Bacteroidales;Marinilabiliaceae;Carboxylicivirga	1	susCD pair	N/A	2	0	0	0	0	0	0	0	0	1	1	0	0	0	1	0	HEDNGKKL_04532;HEDNGKKL_04533	TIGR04056;SusD-like_2
1490:susCD pair:PUL11	DG	Bacteria;Bacteroidota;Bacteroidia;Bacteroidales;Marinilabiliaceae;Carboxylicivirga	1	susCD pair	N/A	2	0	0	0	0	0	0	0	0	1	1	0	0	0	1	0	HEDNGKKL_04541;HEDNGKKL_04542	TIGR04056;SusD-like_3|SusD_RagB
1490:susCD pair:PUL2	DG	Bacteria;Bacteroidota;Bacteroidia;Bacteroidales;Marinilabiliaceae;Carboxylicivirga	1	susCD pair	N/A	4	0	0	0	0	0	0	0	0	2	2	0	2	0	0	0	HEDNGKKL_01573;HEDNGKKL_01574;HEDNGKKL_01575;HEDNGKKL_01576	SusD-like_2;TIGR04056;SusD-like_2;TIGR04056
1490:susCD pair:PUL3	DG	Bacteria;Bacteroidota;Bacteroidia;Bacteroidales;Marinilabiliaceae;Carboxylicivirga	1	susCD pair	N/A	2	0	0	0	0	0	0	0	0	1	1	0	0	0	1	0	HEDNGKKL_01944;HEDNGKKL_01945	SusD-like_3|SusD_RagB;TIGR04056
1490:susCD pair:PUL4	DG	Bacteria;Bacteroidota;Bacteroidia;Bacteroidales;Marinilabiliaceae;Carboxylicivirga	1	susCD pair	N/A	2	0	0	0	0	0	0	0	0	1	1	0	0	0	1	0	HEDNGKKL_01964;HEDNGKKL_01965	SusD-like_3|SusD_RagB;TIGR04056
1490:susCD pair:PUL5	DG	Bacteria;Bacteroidota;Bacteroidia;Bacteroidales;Marinilabiliaceae;Carboxylicivirga	1	susCD pair	N/A	2	0	0	0	0	0	0	0	0	1	1	0	0	0	1	0	HEDNGKKL_03023;HEDNGKKL_03024	TIGR04056;SusD-like_3|SusD_RagB
1490:susCD pair:PUL6	DG	Bacteria;Bacteroidota;Bacteroidia;Bacteroidales;Marinilabiliaceae;Carboxylicivirga	1	susCD pair	N/A	2	0	0	0	0	0	0	0	0	1	1	0	0	0	1	0	HEDNGKKL_03077;HEDNGKKL_03078	TIGR04056;SusD-like_2
1490:susCD pair:PUL7	DG	Bacteria;Bacteroidota;Bacteroidia;Bacteroidales;Marinilabiliaceae;Carboxylicivirga	1	susCD pair	N/A	2	0	0	0	0	0	0	0	0	1	1	0	0	0	1	0	HEDNGKKL_03581;HEDNGKKL_03582	SusD-like_3|SusD_RagB;TIGR04056
1490:susCD pair:PUL8	DG	Bacteria;Bacteroidota;Bacteroidia;Bacteroidales;Marinilabiliaceae;Carboxylicivirga	1	susCD pair	N/A	2	0	0	0	0	0	0	0	0	1	1	0	0	0	1	0	HEDNGKKL_03722;HEDNGKKL_03723	SusD-like_3|SusD_RagB;TIGR04056
1490:susCD pair:PUL9	DG	Bacteria;Bacteroidota;Bacteroidia;Bacteroidales;Marinilabiliaceae;Carboxylicivirga	1	susCD pair	N/A	4	0	0	0	0	0	0	0	0	2	2	0	2	0	0	0	HEDNGKKL_03808;HEDNGKKL_03809;HEDNGKKL_03810;HEDNGKKL_03811	SusD-like_3|SusD_RagB;TIGR04056;SusD-like_3|SusD_RagB;TIGR04056
151-G:CGCs:PUL1	DG	Bacteria;Proteobacteria;Alphaproteobacteria;Rhizobiales;Stappiaceae;Pseudovibrio	1	CGC	N/A	4	0	0	0	0	3	0	0	0	0	0	0	0	0	0	0	CAAJKFNO_00538;CAAJKFNO_00539;CAAJKFNO_00540;CAAJKFNO_00541	GT83;GT2;GT83
151-G:CGCs:PUL2	DG	Bacteria;Proteobacteria;Alphaproteobacteria;Rhizobiales;Stappiaceae;Pseudovibrio	1	CGC	N/A	5	0	0	0	1	4	0	0	0	0	0	0	0	0	0	0	CAAJKFNO_00667;CAAJKFNO_00668;CAAJKFNO_00669;CAAJKFNO_00670;CAAJKFNO_00671	CE4;GT28;GT4;GT4;GT28
151-G:CGCs:PUL3	DG	Bacteria;Proteobacteria;Alphaproteobacteria;Rhizobiales;Stappiaceae;Pseudovibrio	1	CGC	N/A	3	0	0	0	0	3	0	0	0	0	0	0	0	0	0	0	CAAJKFNO_05319;CAAJKFNO_05320;CAAJKFNO_05321	GT2;GT4;GT4
151-G:PUL_like:PUL1	DG	Bacteria;Proteobacteria;Alphaproteobacteria;Rhizobiales;Stappiaceae;Pseudovibrio	1	PUL_like	N/A	4	0	1	0	0	0	0	0	0	0	0	3	0	0	0	0	CAAJKFNO_03580;CAAJKFNO_03581;CAAJKFNO_03582;CAAJKFNO_03583	TIGR02796;TIGR02803;TIGR01352;PL22|PL22
1511:CGCs:PUL1	DG	Bacteria;Proteobacteria;Alphaproteobacteria;Rhodobacterales;Rhodobacteraceae;Sulfitobacter	1	CGC	N/A	3	0	0	0	0	3	0	0	0	0	0	0	0	0	0	0	DINOCHFJ_00562;DINOCHFJ_00563;DINOCHFJ_00564	GT4;GT2;GT14
1511:CGCs:PUL2	DG	Bacteria;Proteobacteria;Alphaproteobacteria;Rhodobacterales;Rhodobacteraceae;Sulfitobacter	1	CGC	N/A	3	1	0	0	0	2	0	0	0	0	0	0	0	0	0	0	DINOCHFJ_01890;DINOCHFJ_01891;DINOCHFJ_01892	GH16_21;GT2;GT2
1511:CGCs:PUL3	DG	Bacteria;Proteobacteria;Alphaproteobacteria;Rhodobacterales;Rhodobacteraceae;Sulfitobacter	1	CGC	N/A	4	0	0	0	0	3	0	0	0	0	0	0	0	0	0	0	DINOCHFJ_03555;DINOCHFJ_03556;DINOCHFJ_03557;DINOCHFJ_03558	GT2;GT83;GT2
1511:PUL_like:PUL1	DG	Bacteria;Proteobacteria;Alphaproteobacteria;Rhodobacterales;Rhodobacteraceae;Sulfitobacter	1	PUL_like	N/A	4	0	1	0	0	0	0	0	0	0	0	2	0	0	0	0	DINOCHFJ_00888;DINOCHFJ_00889;DINOCHFJ_00890;DINOCHFJ_00891	TIGR02796;TIGR02803;PL22|PL22
1511:PUL_like:PUL2	DG	Bacteria;Proteobacteria;Alphaproteobacteria;Rhodobacterales;Rhodobacteraceae;Sulfitobacter	1	PUL_like	N/A	8	0	0	0	0	2	0	0	0	0	0	4	0	0	0	0	DINOCHFJ_01244;DINOCHFJ_01245;DINOCHFJ_01246;DINOCHFJ_01247;DINOCHFJ_01248;DINOCHFJ_01249;DINOCHFJ_01250;DINOCHFJ_01251	TIGR02796;TIGR02803;TIGR02803;TIGR01352;GT25;GT32
1525:CGCs:PUL1	DG	Bacteria;Bacteroidota;Bacteroidia;Bacteroidales;Marinilabiliaceae;Carboxylicivirga	1	CGC	N/A	6	4	0	0	0	0	0	0	2	0	0	0	0	0	0	0	GKPDBOEO_00137;GKPDBOEO_00138;GKPDBOEO_00139;GKPDBOEO_00140;GKPDBOEO_00141;GKPDBOEO_00142	Sulfatase;Sulfatase;GH16_12|GH16_14;GH2;GH117;GH86
1525:CGCs:PUL10	DG	Bacteria;Bacteroidota;Bacteroidia;Bacteroidales;Marinilabiliaceae;Carboxylicivirga	1	CGC	N/A	10	2	0	0	2	0	1	0	4	0	0	0	0	0	0	0	GKPDBOEO_00567;GKPDBOEO_00568;GKPDBOEO_00569;GKPDBOEO_00570;GKPDBOEO_00571;GKPDBOEO_00572;GKPDBOEO_00573;GKPDBOEO_00574;GKPDBOEO_00575;GKPDBOEO_00576	AA2|AA2;Sulfatase;Sulfatase;Sulfatase;CE1;Sulfatase;CE2;GH10;GH51
1525:CGCs:PUL11	DG	Bacteria;Bacteroidota;Bacteroidia;Bacteroidales;Marinilabiliaceae;Carboxylicivirga	1	CGC	N/A	7	0	0	0	1	4	0	0	0	0	0	0	0	0	0	0	GKPDBOEO_00645;GKPDBOEO_00646;GKPDBOEO_00647;GKPDBOEO_00648;GKPDBOEO_00649;GKPDBOEO_00650;GKPDBOEO_00651	GT4;GT2;GT2;CE4;GT4
1525:CGCs:PUL12	DG	Bacteria;Bacteroidota;Bacteroidia;Bacteroidales;Marinilabiliaceae;Carboxylicivirga	1	CGC	N/A	4	1	0	0	0	2	0	0	0	0	0	0	0	0	0	0	GKPDBOEO_00662;GKPDBOEO_00663;GKPDBOEO_00664;GKPDBOEO_00665	GT2;GH43;GT2
1525:CGCs:PUL13	DG	Bacteria;Bacteroidota;Bacteroidia;Bacteroidales;Marinilabiliaceae;Carboxylicivirga	1	CGC	N/A	5	0	0	0	0	3	0	0	0	0	0	0	0	0	0	0	GKPDBOEO_00672;GKPDBOEO_00673;GKPDBOEO_00674;GKPDBOEO_00675;GKPDBOEO_00676	GT4;GT4;GT4
1525:CGCs:PUL14	DG	Bacteria;Bacteroidota;Bacteroidia;Bacteroidales;Marinilabiliaceae;Carboxylicivirga	1	CGC	N/A	4	2	0	1	0	0	0	0	0	0	0	0	0	0	0	0	GKPDBOEO_01413;GKPDBOEO_01414;GKPDBOEO_01415;GKPDBOEO_01416	CBM35|Sulfatase;GH2;GH5_7
1525:CGCs:PUL15	DG	Bacteria;Bacteroidota;Bacteroidia;Bacteroidales;Marinilabiliaceae;Carboxylicivirga	1	CGC	N/A	8	0	0	0	0	7	0	0	1	0	0	0	0	0	0	0	GKPDBOEO_01521;GKPDBOEO_01522;GKPDBOEO_01523;GKPDBOEO_01524;GKPDBOEO_01525;GKPDBOEO_01526;GKPDBOEO_01527;GKPDBOEO_01528	GT4;GT2;GT32;GT4;GT2_Glyco_tranf_2_4;GT4;GT4;Sulfatase
1525:CGCs:PUL16	DG	Bacteria;Bacteroidota;Bacteroidia;Bacteroidales;Marinilabiliaceae;Carboxylicivirga	1	CGC	N/A	4	3	0	0	0	0	0	0	0	0	0	0	0	0	0	0	GKPDBOEO_02073;GKPDBOEO_02074;GKPDBOEO_02075;GKPDBOEO_02076	GH109;GH109;GH109
1525:CGCs:PUL17	DG	Bacteria;Bacteroidota;Bacteroidia;Bacteroidales;Marinilabiliaceae;Carboxylicivirga	1	CGC	N/A	3	1	0	0	0	2	0	0	0	0	0	0	0	0	0	0	GKPDBOEO_02082;GKPDBOEO_02083;GKPDBOEO_02084	GH109;GT2;GT83
1525:CGCs:PUL18	DG	Bacteria;Bacteroidota;Bacteroidia;Bacteroidales;Marinilabiliaceae;Carboxylicivirga	1	CGC	N/A	31	14	0	1	1	0	0	1	8	0	0	0	0	0	0	0	GKPDBOEO_02175;GKPDBOEO_02176;GKPDBOEO_02177;GKPDBOEO_02178;GKPDBOEO_02179;GKPDBOEO_02180;GKPDBOEO_02181;GKPDBOEO_02182;GKPDBOEO_02183;GKPDBOEO_02184;GKPDBOEO_02185;GKPDBOEO_02186;GKPDBOEO_02187;GKPDBOEO_02188;GKPDBOEO_02189;GKPDBOEO_02190;GKPDBOEO_02191;GKPDBOEO_02192;GKPDBOEO_02193;GKPDBOEO_02194;GKPDBOEO_02195;GKPDBOEO_02196;GKPDBOEO_02197;GKPDBOEO_02198;GKPDBOEO_02199;GKPDBOEO_02200;GKPDBOEO_…	GH136;Sulfatase;Sulfatase;GH2;Sulfatase;GH51;GH116;GH116;CE6;GH43_24;CBM9;GH109;GH2;CBM32|GH2;Sulfatase;GH95;GH50;GH136;GH50;GH150;Sulfatase;Sulfatase;Sulfatase;Sulfatase;GH136
1525:CGCs:PUL19	DG	Bacteria;Bacteroidota;Bacteroidia;Bacteroidales;Marinilabiliaceae;Carboxylicivirga	1	CGC	N/A	6	4	1	0	0	0	0	0	1	0	0	0	0	0	0	0	GKPDBOEO_02208;GKPDBOEO_02209;GKPDBOEO_02210;GKPDBOEO_02211;GKPDBOEO_02212;GKPDBOEO_02213	GH2;GH2;Sulfatase;GH106;PL37;GH3
1525:CGCs:PUL2	DG	Bacteria;Bacteroidota;Bacteroidia;Bacteroidales;Marinilabiliaceae;Carboxylicivirga	1	CGC	N/A	15	7	0	0	0	0	0	2	5	0	0	0	0	0	0	0	GKPDBOEO_00147;GKPDBOEO_00148;GKPDBOEO_00149;GKPDBOEO_00150;GKPDBOEO_00151;GKPDBOEO_00152;GKPDBOEO_00153;GKPDBOEO_00154;GKPDBOEO_00155;GKPDBOEO_00156;GKPDBOEO_00157;GKPDBOEO_00158;GKPDBOEO_00159;GKPDBOEO_00160;GKPDBOEO_00161	GH74|GH74|GH74|GH74|GH74;GH29;Sulfatase;GH3;CBM32|GH29;CBM6|GH43_2;GH29;GH2;GH86;Sulfatase;Sulfatase;Sulfatase;GH28;Sulfatase
1525:CGCs:PUL20	DG	Bacteria;Bacteroidota;Bacteroidia;Bacteroidales;Marinilabiliaceae;Carboxylicivirga	1	CGC	N/A	3	3	0	0	0	0	0	0	0	0	0	0	0	0	0	0	GKPDBOEO_02687;GKPDBOEO_02688;GKPDBOEO_02689	GH2;GH117;GH29
1525:CGCs:PUL21	DG	Bacteria;Bacteroidota;Bacteroidia;Bacteroidales;Marinilabiliaceae;Carboxylicivirga	1	CGC	N/A	22	8	0	2	0	0	0	0	10	0	0	0	0	0	0	0	GKPDBOEO_03158;GKPDBOEO_03159;GKPDBOEO_03160;GKPDBOEO_03161;GKPDBOEO_03162;GKPDBOEO_03163;GKPDBOEO_03164;GKPDBOEO_03165;GKPDBOEO_03166;GKPDBOEO_03167;GKPDBOEO_03168;GKPDBOEO_03169;GKPDBOEO_03170;GKPDBOEO_03171;GKPDBOEO_03172;GKPDBOEO_03173;GKPDBOEO_03174;GKPDBOEO_03175;GKPDBOEO_03176;GKPDBOEO_03177;GKPDBOEO_03178;GKPDBOEO_03179	GH82;Sulfatase;GH16_13;GH16_13;Sulfatase;Sulfatase;Sulfatase;Sulfatase;Sulfatase;GH150;Sulfatase;GH2;CBM22;GH150;GH2;Sulfatase;Sulfatase;GH110;Sulfatase;CBM9
1525:CGCs:PUL22	DG	Bacteria;Bacteroidota;Bacteroidia;Bacteroidales;Marinilabiliaceae;Carboxylicivirga	1	CGC	N/A	7	4	0	0	0	0	0	0	0	0	0	0	0	0	0	0	GKPDBOEO_03321;GKPDBOEO_03322;GKPDBOEO_03323;GKPDBOEO_03324;GKPDBOEO_03325;GKPDBOEO_03326;GKPDBOEO_03327	GH130;GH92;GH92;GH63
1525:CGCs:PUL23	DG	Bacteria;Bacteroidota;Bacteroidia;Bacteroidales;Marinilabiliaceae;Carboxylicivirga	1	CGC	N/A	3	3	0	0	0	0	0	0	0	0	0	0	0	0	0	0	GKPDBOEO_03332;GKPDBOEO_03333;GKPDBOEO_03334	GH92;GH92;GH38
1525:CGCs:PUL24	DG	Bacteria;Bacteroidota;Bacteroidia;Bacteroidales;Marinilabiliaceae;Carboxylicivirga	1	CGC	N/A	4	2	0	0	0	0	0	1	1	0	0	0	0	0	0	0	GKPDBOEO_03480;GKPDBOEO_03481;GKPDBOEO_03482;GKPDBOEO_03483	GH110;GH146;Sulfatase;CBM67|GH78
1525:CGCs:PUL25	DG	Bacteria;Bacteroidota;Bacteroidia;Bacteroidales;Marinilabiliaceae;Carboxylicivirga	1	CGC	N/A	10	8	0	1	0	0	0	0	1	0	0	0	0	0	0	0	GKPDBOEO_03509;GKPDBOEO_03510;GKPDBOEO_03511;GKPDBOEO_03512;GKPDBOEO_03513;GKPDBOEO_03514;GKPDBOEO_03515;GKPDBOEO_03516;GKPDBOEO_03517;GKPDBOEO_03518	GH117;GH117;Sulfatase;GH117;GH2;GH2;GH117;GH16_14|GH16_3;GH117;CBM4
1525:CGCs:PUL26	DG	Bacteria;Bacteroidota;Bacteroidia;Bacteroidales;Marinilabiliaceae;Carboxylicivirga	1	CGC	N/A	6	0	0	0	0	5	0	0	0	0	0	0	0	0	0	0	GKPDBOEO_03648;GKPDBOEO_03649;GKPDBOEO_03650;GKPDBOEO_03651;GKPDBOEO_03652;GKPDBOEO_03653	GT56;GT2;GT2;GT2;GT2
1525:CGCs:PUL27	DG	Bacteria;Bacteroidota;Bacteroidia;Bacteroidales;Marinilabiliaceae;Carboxylicivirga	1	CGC	N/A	6	2	0	1	0	2	0	1	0	0	0	0	0	0	0	0	GKPDBOEO_03749;GKPDBOEO_03750;GKPDBOEO_03751;GKPDBOEO_03752;GKPDBOEO_03753;GKPDBOEO_03754	CBM48|GH13_8;GT3|GT35;CBM20;GH57;GT4;GH133
1525:CGCs:PUL28	DG	Bacteria;Bacteroidota;Bacteroidia;Bacteroidales;Marinilabiliaceae;Carboxylicivirga	1	CGC	N/A	49	18	0	1	2	0	0	1	19	0	0	0	0	0	0	0	GKPDBOEO_04343;GKPDBOEO_04344;GKPDBOEO_04345;GKPDBOEO_04346;GKPDBOEO_04347;GKPDBOEO_04348;GKPDBOEO_04349;GKPDBOEO_04350;GKPDBOEO_04351;GKPDBOEO_04352;GKPDBOEO_04353;GKPDBOEO_04354;GKPDBOEO_04355;GKPDBOEO_04356;GKPDBOEO_04357;GKPDBOEO_04358;GKPDBOEO_04359;GKPDBOEO_04360;GKPDBOEO_04361;GKPDBOEO_04362;GKPDBOEO_04363;GKPDBOEO_04364;GKPDBOEO_04365;GKPDBOEO_04366;GKPDBOEO_04367;GKPDBOEO_04368;GKPDBOEO_…	Sulfatase;GH29;CBM47;GH2;Sulfatase;GH29;Sulfatase;GH97;GH95;Sulfatase;Sulfatase;GH141;GH117;GH141;Sulfatase;CE3;GH117;Sulfatase;GH116;Sulfatase;GH116;Sulfatase;CE12;Sulfatase;Sulfatase;Sulfatase;GH2;Sulfatase;Sulfatase;Sulfatase;Sulfatase;Sulfatase;GH117;GH51;CBM35|GH2;Sulfatase;Sulfatase;GH128;GH128;GH29;GH2
1525:CGCs:PUL29	DG	Bacteria;Bacteroidota;Bacteroidia;Bacteroidales;Marinilabiliaceae;Carboxylicivirga	1	CGC	N/A	7	0	0	0	0	5	0	0	0	0	0	0	0	0	0	0	GKPDBOEO_04758;GKPDBOEO_04759;GKPDBOEO_04760;GKPDBOEO_04761;GKPDBOEO_04762;GKPDBOEO_04763;GKPDBOEO_04764	GT4;GT4;GT2;GT2;GT2
1525:CGCs:PUL3	DG	Bacteria;Bacteroidota;Bacteroidia;Bacteroidales;Marinilabiliaceae;Carboxylicivirga	1	CGC	N/A	12	5	0	1	1	0	0	2	1	0	0	0	0	0	0	0	GKPDBOEO_00187;GKPDBOEO_00188;GKPDBOEO_00189;GKPDBOEO_00190;GKPDBOEO_00191;GKPDBOEO_00192;GKPDBOEO_00193;GKPDBOEO_00194;GKPDBOEO_00195;GKPDBOEO_00196;GKPDBOEO_00197;GKPDBOEO_00198	GH97;GH29;Sulfatase;CBM6|GH43_2;GH29;CE6;CBM6|GH86;CBM66;GH109;GH109
1525:CGCs:PUL4	DG	Bacteria;Bacteroidota;Bacteroidia;Bacteroidales;Marinilabiliaceae;Carboxylicivirga	1	CGC	N/A	10	5	1	1	0	0	0	0	0	0	0	0	0	0	0	0	GKPDBOEO_00215;GKPDBOEO_00216;GKPDBOEO_00217;GKPDBOEO_00218;GKPDBOEO_00219;GKPDBOEO_00220;GKPDBOEO_00221;GKPDBOEO_00222;GKPDBOEO_00223;GKPDBOEO_00224	GH29;GH86;GH2;GH140;GH28;CBM32;PL9
1525:CGCs:PUL5	DG	Bacteria;Bacteroidota;Bacteroidia;Bacteroidales;Marinilabiliaceae;Carboxylicivirga	1	CGC	N/A	6	3	0	2	1	0	0	0	0	0	0	0	0	0	0	0	GKPDBOEO_00508;GKPDBOEO_00509;GKPDBOEO_00510;GKPDBOEO_00511;GKPDBOEO_00512;GKPDBOEO_00513	CBM6;CBM6;GH141;GH30_2;CE3;GH39
1525:CGCs:PUL6	DG	Bacteria;Bacteroidota;Bacteroidia;Bacteroidales;Marinilabiliaceae;Carboxylicivirga	1	CGC	N/A	6	4	1	0	0	0	0	0	0	0	0	0	0	0	0	0	GKPDBOEO_00516;GKPDBOEO_00517;GKPDBOEO_00518;GKPDBOEO_00519;GKPDBOEO_00520;GKPDBOEO_00521	GH29;PL17_1;GH140;GH95;GH116
1525:CGCs:PUL7	DG	Bacteria;Bacteroidota;Bacteroidia;Bacteroidales;Marinilabiliaceae;Carboxylicivirga	1	CGC	N/A	6	3	0	1	0	0	0	1	1	0	0	0	0	0	0	0	GKPDBOEO_00524;GKPDBOEO_00525;GKPDBOEO_00526;GKPDBOEO_00527;GKPDBOEO_00528;GKPDBOEO_00529	GH43_2;Sulfatase;GH117;PL17|CBM51;GH97;CBM6
1525:CGCs:PUL8	DG	Bacteria;Bacteroidota;Bacteroidia;Bacteroidales;Marinilabiliaceae;Carboxylicivirga	1	CGC	N/A	23	5	3	0	2	0	0	0	8	0	0	0	0	0	0	0	GKPDBOEO_00534;GKPDBOEO_00535;GKPDBOEO_00536;GKPDBOEO_00537;GKPDBOEO_00538;GKPDBOEO_00539;GKPDBOEO_00540;GKPDBOEO_00541;GKPDBOEO_00542;GKPDBOEO_00543;GKPDBOEO_00544;GKPDBOEO_00545;GKPDBOEO_00546;GKPDBOEO_00547;GKPDBOEO_00548;GKPDBOEO_00549;GKPDBOEO_00550;GKPDBOEO_00551;GKPDBOEO_00552;GKPDBOEO_00553;GKPDBOEO_00554;GKPDBOEO_00555;GKPDBOEO_00556	Sulfatase;PL40;Sulfatase;Sulfatase;Sulfatase;Sulfatase;Sulfatase;CE1;Sulfatase;PL33_2;GH97;GH43_10;GH95;GH28;Sulfatase;PL40;GH88;CE3
1525:CGCs:PUL9	DG	Bacteria;Bacteroidota;Bacteroidia;Bacteroidales;Marinilabiliaceae;Carboxylicivirga	1	CGC	N/A	5	2	1	0	2	0	0	0	0	0	0	0	0	0	0	0	GKPDBOEO_00560;GKPDBOEO_00561;GKPDBOEO_00562;GKPDBOEO_00563;GKPDBOEO_00564	PL17;CE1;CE6;GH3;GH3
1525:PUL:PUL1	DG	Bacteria;Bacteroidota;Bacteroidia;Bacteroidales;Marinilabiliaceae;Carboxylicivirga	1	PUL	single susCD	5	2	0	0	0	0	0	0	0	1	1	0	0	0	1	0	GKPDBOEO_00028;GKPDBOEO_00029;GKPDBOEO_00030;GKPDBOEO_00031;GKPDBOEO_00032	GH30_1;GH30_3;SusD-like_3|SusD_RagB;TIGR04056
1525:PUL:PUL10	DG	Bacteria;Bacteroidota;Bacteroidia;Bacteroidales;Marinilabiliaceae;Carboxylicivirga	1	PUL	single susCD	5	2	0	0	1	0	0	0	0	1	1	0	0	0	1	0	GKPDBOEO_01443;GKPDBOEO_01444;GKPDBOEO_01445;GKPDBOEO_01446;GKPDBOEO_01447	GH30_4;GH2;CE1;SusD-like_3|SusD_RagB;TIGR04056
1525:PUL:PUL11	DG	Bacteria;Bacteroidota;Bacteroidia;Bacteroidales;Marinilabiliaceae;Carboxylicivirga	1	PUL	single susCD	8	4	0	0	0	0	0	0	0	1	1	0	0	0	1	0	GKPDBOEO_01780;GKPDBOEO_01781;GKPDBOEO_01782;GKPDBOEO_01783;GKPDBOEO_01784;GKPDBOEO_01785;GKPDBOEO_01786;GKPDBOEO_01787	GH3;TIGR04056;SusD-like_3|SusD_RagB;GH10;GH10;GH43_1
1525:PUL:PUL12	DG	Bacteria;Bacteroidota;Bacteroidia;Bacteroidales;Marinilabiliaceae;Carboxylicivirga	1	PUL	single susCD	8	1	0	3	0	0	0	1	0	1	1	0	0	0	1	0	GKPDBOEO_02160;GKPDBOEO_02161;GKPDBOEO_02162;GKPDBOEO_02163;GKPDBOEO_02164;GKPDBOEO_02165;GKPDBOEO_02166;GKPDBOEO_02167	TIGR04056;SusD-like_3|SusD_RagB;CBM44;CBM44;CBM6|GH5_46;GH3;CBM9
1525:PUL:PUL13	DG	Bacteria;Bacteroidota;Bacteroidia;Bacteroidales;Marinilabiliaceae;Carboxylicivirga	1	PUL	tandem repeat susCD	31	9	3	0	0	0	0	5	6	2	2	0	2	0	0	0	GKPDBOEO_02222;GKPDBOEO_02223;GKPDBOEO_02224;GKPDBOEO_02225;GKPDBOEO_02226;GKPDBOEO_02227;GKPDBOEO_02228;GKPDBOEO_02229;GKPDBOEO_02230;GKPDBOEO_02231;GKPDBOEO_02232;GKPDBOEO_02233;GKPDBOEO_02234;GKPDBOEO_02235;GKPDBOEO_02236;GKPDBOEO_02237;GKPDBOEO_02238;GKPDBOEO_02239;GKPDBOEO_02240;GKPDBOEO_02241;GKPDBOEO_02242;GKPDBOEO_02243;GKPDBOEO_02244;GKPDBOEO_02245;GKPDBOEO_02246;GKPDBOEO_02247;GKPDBOEO_…	GH39;GH2;TIGR04056;SusD-like_3|SusD_RagB;TIGR04056;SusD-like_3|SusD_RagB;GH5;Sulfatase;Sulfatase;CBM6|PL40;PL40;CBM35|GH2;GH3;CBM67|GH78;PL28;Sulfatase;GH39;PL38;GH78;CBM67|GH78;GH106;GH59;Sulfatase;GH106;Sulfatase;Sulfatase;CBM67|GH78
1525:PUL:PUL14	DG	Bacteria;Bacteroidota;Bacteroidia;Bacteroidales;Marinilabiliaceae;Carboxylicivirga	1	PUL	tandem repeat susCD	10	4	0	1	0	0	0	0	0	2	2	0	2	0	0	0	GKPDBOEO_02547;GKPDBOEO_02548;GKPDBOEO_02549;GKPDBOEO_02550;GKPDBOEO_02551;GKPDBOEO_02552;GKPDBOEO_02553;GKPDBOEO_02554;GKPDBOEO_02555;GKPDBOEO_02556	TIGR04056;SusD-like_3|SusD_RagB;TIGR04056;SusD-like_3|SusD_RagB;GH115;GH92;GH29;CBM66;GH109
1525:PUL:PUL15	DG	Bacteria;Bacteroidota;Bacteroidia;Bacteroidales;Marinilabiliaceae;Carboxylicivirga	1	PUL	single susCD	4	1	0	0	0	0	0	0	0	1	1	0	0	0	1	0	GKPDBOEO_02643;GKPDBOEO_02644;GKPDBOEO_02645;GKPDBOEO_02646	GH5_7;TIGR04056;SusD-like_3|SusD_RagB
1525:PUL:PUL16	DG	Bacteria;Bacteroidota;Bacteroidia;Bacteroidales;Marinilabiliaceae;Carboxylicivirga	1	PUL	single susCD	17	6	0	1	1	0	0	1	3	1	1	0	0	0	1	0	GKPDBOEO_02649;GKPDBOEO_02650;GKPDBOEO_02651;GKPDBOEO_02652;GKPDBOEO_02653;GKPDBOEO_02654;GKPDBOEO_02655;GKPDBOEO_02656;GKPDBOEO_02657;GKPDBOEO_02658;GKPDBOEO_02659;GKPDBOEO_02660;GKPDBOEO_02661;GKPDBOEO_02662;GKPDBOEO_02663;GKPDBOEO_02664;GKPDBOEO_02665	GH130;CE6;GH5;CBM48|CE1;GH26;GH138;TIGR04056;SusD-like_3|SusD_RagB;CBM9;GH140;Sulfatase;GH16_15;Sulfatase;Sulfatase
1525:PUL:PUL17	DG	Bacteria;Bacteroidota;Bacteroidia;Bacteroidales;Marinilabiliaceae;Carboxylicivirga	1	PUL	single susCD	11	6	0	1	1	0	0	0	0	1	1	0	0	0	1	0	GKPDBOEO_02693;GKPDBOEO_02694;GKPDBOEO_02695;GKPDBOEO_02696;GKPDBOEO_02697;GKPDBOEO_02698;GKPDBOEO_02699;GKPDBOEO_02700;GKPDBOEO_02701;GKPDBOEO_02702;GKPDBOEO_02703	CE6;GH26;TIGR04056;SusD-like_3|SusD_RagB;CBM23;GH26;GH76;GH5_8;GH44;GH5_4
1525:PUL:PUL18	DG	Bacteria;Bacteroidota;Bacteroidia;Bacteroidales;Marinilabiliaceae;Carboxylicivirga	1	PUL	single susCD	5	1	0	0	0	0	0	0	1	1	1	0	0	0	1	0	GKPDBOEO_03120;GKPDBOEO_03121;GKPDBOEO_03122;GKPDBOEO_03123;GKPDBOEO_03124	Sulfatase;GH16_17;SusD-like_3|SusD_RagB;TIGR04056
1525:PUL:PUL19	DG	Bacteria;Bacteroidota;Bacteroidia;Bacteroidales;Marinilabiliaceae;Carboxylicivirga	1	PUL	single susCD	8	2	0	0	1	0	0	0	2	1	1	0	0	0	1	0	GKPDBOEO_03146;GKPDBOEO_03147;GKPDBOEO_03148;GKPDBOEO_03149;GKPDBOEO_03150;GKPDBOEO_03151;GKPDBOEO_03152;GKPDBOEO_03153	Sulfatase;SusD-like_3|SusD_RagB;TIGR04056;GH110;GH167;CE6;Sulfatase
1525:PUL:PUL2	DG	Bacteria;Bacteroidota;Bacteroidia;Bacteroidales;Marinilabiliaceae;Carboxylicivirga	1	PUL	single susCD	7	3	0	0	0	0	0	1	0	1	1	0	0	0	1	0	GKPDBOEO_00171;GKPDBOEO_00172;GKPDBOEO_00173;GKPDBOEO_00174;GKPDBOEO_00175;GKPDBOEO_00176;GKPDBOEO_00177	GH2;CBM4|GH141;GH3;GH29;TIGR04056;SusD-like_3|SusD_RagB
1525:PUL:PUL20	DG	Bacteria;Bacteroidota;Bacteroidia;Bacteroidales;Marinilabiliaceae;Carboxylicivirga	1	PUL	tandem repeat susCD	6	1	0	0	0	0	0	0	1	2	2	0	2	0	0	0	GKPDBOEO_03487;GKPDBOEO_03488;GKPDBOEO_03489;GKPDBOEO_03490;GKPDBOEO_03491;GKPDBOEO_03492	SusD-like_3|SusD_RagB;TIGR04056;SusD-like_3|SusD_RagB;TIGR04056;GH110;Sulfatase
1525:PUL:PUL21	DG	Bacteria;Bacteroidota;Bacteroidia;Bacteroidales;Marinilabiliaceae;Carboxylicivirga	1	PUL	tandem repeat susCD	16	3	0	1	0	0	0	0	6	2	2	0	2	0	0	0	GKPDBOEO_04417;GKPDBOEO_04418;GKPDBOEO_04419;GKPDBOEO_04420;GKPDBOEO_04421;GKPDBOEO_04422;GKPDBOEO_04423;GKPDBOEO_04424;GKPDBOEO_04425;GKPDBOEO_04426;GKPDBOEO_04427;GKPDBOEO_04428;GKPDBOEO_04429;GKPDBOEO_04430;GKPDBOEO_04431;GKPDBOEO_04432	Sulfatase;GH2;Sulfatase;Sulfatase;Sulfatase;Sulfatase;Sulfatase;GH136;TIGR04056;SusD-like_3|SusD_RagB;TIGR04056;SusD-like_3|SusD_RagB;CBM4;GH136
1525:PUL:PUL22	DG	Bacteria;Bacteroidota;Bacteroidia;Bacteroidales;Marinilabiliaceae;Carboxylicivirga	1	PUL	single susCD	5	3	0	0	0	0	0	0	0	1	1	0	0	0	1	0	GKPDBOEO_04531;GKPDBOEO_04532;GKPDBOEO_04533;GKPDBOEO_04534;GKPDBOEO_04535	GH3;SusD-like_3|SusD_RagB;TIGR04056;GH9;GH94
1525:PUL:PUL23	DG	Bacteria;Bacteroidota;Bacteroidia;Bacteroidales;Marinilabiliaceae;Carboxylicivirga	1	PUL	single susCD	8	0	3	1	0	0	0	0	0	1	1	0	0	0	1	0	GKPDBOEO_04660;GKPDBOEO_04661;GKPDBOEO_04662;GKPDBOEO_04663;GKPDBOEO_04664;GKPDBOEO_04665;GKPDBOEO_04666;GKPDBOEO_04667	PL17_2;PL7;CBM44;SusD-like_3|SusD_RagB;TIGR04056;PL6
1525:PUL:PUL24	DG	Bacteria;Bacteroidota;Bacteroidia;Bacteroidales;Marinilabiliaceae;Carboxylicivirga	1	PUL	single susCD	4	1	0	0	0	0	0	0	0	1	1	0	0	0	1	0	GKPDBOEO_04807;GKPDBOEO_04808;GKPDBOEO_04809;GKPDBOEO_04810	GH74|GH74|GH74;SusD-like_3|SusD_RagB;TIGR04056
1525:PUL:PUL3	DG	Bacteria;Bacteroidota;Bacteroidia;Bacteroidales;Marinilabiliaceae;Carboxylicivirga	1	PUL	single susCD	4	1	0	0	0	0	0	0	0	1	1	0	0	0	1	0	GKPDBOEO_00243;GKPDBOEO_00244;GKPDBOEO_00245;GKPDBOEO_00246	TIGR04056;SusD-like_3|SusD_RagB;GH86
1525:PUL:PUL4	DG	Bacteria;Bacteroidota;Bacteroidia;Bacteroidales;Marinilabiliaceae;Carboxylicivirga	1	PUL	single susCD	3	1	0	0	0	0	0	0	0	1	1	0	0	0	1	0	GKPDBOEO_00502;GKPDBOEO_00503;GKPDBOEO_00504	GH88;TIGR04056;SusD-like_3|SusD_RagB
1525:PUL:PUL5	DG	Bacteria;Bacteroidota;Bacteroidia;Bacteroidales;Marinilabiliaceae;Carboxylicivirga	1	PUL	single susCD	9	2	0	1	0	0	0	0	4	1	1	0	0	0	1	0	GKPDBOEO_00579;GKPDBOEO_00580;GKPDBOEO_00581;GKPDBOEO_00582;GKPDBOEO_00583;GKPDBOEO_00584;GKPDBOEO_00585;GKPDBOEO_00586;GKPDBOEO_00587	TIGR04056;SusD-like_3|SusD_RagB;GH3;GH9;Sulfatase;Sulfatase;CBM4|Sulfatase;Sulfatase;Sulfatase
1525:PUL:PUL6	DG	Bacteria;Bacteroidota;Bacteroidia;Bacteroidales;Marinilabiliaceae;Carboxylicivirga	1	PUL	single susCD	10	5	0	0	0	0	0	2	0	1	1	0	0	0	1	0	GKPDBOEO_00704;GKPDBOEO_00705;GKPDBOEO_00706;GKPDBOEO_00707;GKPDBOEO_00708;GKPDBOEO_00709;GKPDBOEO_00710;GKPDBOEO_00711;GKPDBOEO_00712;GKPDBOEO_00713	TIGR04056;SusD-like_3|SusD_RagB;CBM6|GH5_46;GH16_3;GH16_3;GH3;GH3;CBM6|GH5_25;GH3
1525:PUL:PUL7	DG	Bacteria;Bacteroidota;Bacteroidia;Bacteroidales;Marinilabiliaceae;Carboxylicivirga	1	PUL	single susCD	13	5	0	0	0	0	0	0	5	1	1	0	0	0	1	0	GKPDBOEO_01059;GKPDBOEO_01060;GKPDBOEO_01061;GKPDBOEO_01062;GKPDBOEO_01063;GKPDBOEO_01064;GKPDBOEO_01065;GKPDBOEO_01066;GKPDBOEO_01067;GKPDBOEO_01068;GKPDBOEO_01069;GKPDBOEO_01070;GKPDBOEO_01071	GH3;Sulfatase;GH144;GH144;Sulfatase;Sulfatase;Sulfatase;Sulfatase;GH144;GH144;SusD-like_3|SusD_RagB;TIGR04056
1525:PUL:PUL8	DG	Bacteria;Bacteroidota;Bacteroidia;Bacteroidales;Marinilabiliaceae;Carboxylicivirga	1	PUL	single susCD	11	6	0	1	0	0	0	0	0	1	1	0	0	0	1	0	GKPDBOEO_01090;GKPDBOEO_01091;GKPDBOEO_01092;GKPDBOEO_01093;GKPDBOEO_01094;GKPDBOEO_01095;GKPDBOEO_01096;GKPDBOEO_01097;GKPDBOEO_01098;GKPDBOEO_01099;GKPDBOEO_01100	GH16_3;GH2;GH17;GH17;GH149;GH16_3;CBM8;SusD-like_3|SusD_RagB;TIGR04056
1525:PUL:PUL9	DG	Bacteria;Bacteroidota;Bacteroidia;Bacteroidales;Marinilabiliaceae;Carboxylicivirga	1	PUL	single susCD	6	3	0	0	0	0	0	0	0	1	1	0	0	0	1	0	GKPDBOEO_01404;GKPDBOEO_01405;GKPDBOEO_01406;GKPDBOEO_01407;GKPDBOEO_01408;GKPDBOEO_01409	TIGR04056;SusD-like_3|SusD_RagB;GH26;GH26;GH130
1525:susCD pair:PUL1	DG	Bacteria;Bacteroidota;Bacteroidia;Bacteroidales;Marinilabiliaceae;Carboxylicivirga	1	susCD pair	N/A	2	0	0	0	0	0	0	0	0	1	1	0	0	0	1	0	GKPDBOEO_00087;GKPDBOEO_00088	TIGR04056;SusD-like_3|SusD_RagB
1525:susCD pair:PUL10	DG	Bacteria;Bacteroidota;Bacteroidia;Bacteroidales;Marinilabiliaceae;Carboxylicivirga	1	susCD pair	N/A	2	0	0	0	0	0	0	0	0	1	1	0	0	0	1	0	GKPDBOEO_02562;GKPDBOEO_02563	TIGR04056;SusD-like_3|SusD_RagB
1525:susCD pair:PUL11	DG	Bacteria;Bacteroidota;Bacteroidia;Bacteroidales;Marinilabiliaceae;Carboxylicivirga	1	susCD pair	N/A	2	0	0	0	0	0	0	0	0	1	1	0	0	0	1	0	GKPDBOEO_03135;GKPDBOEO_03136	SusD-like_3|SusD_RagB;TIGR04056
1525:susCD pair:PUL12	DG	Bacteria;Bacteroidota;Bacteroidia;Bacteroidales;Marinilabiliaceae;Carboxylicivirga	1	susCD pair	N/A	2	0	0	0	0	0	0	0	0	1	1	0	0	0	1	0	GKPDBOEO_03227;GKPDBOEO_03228	TIGR04056;SusD-like_3|SusD_RagB
1525:susCD pair:PUL13	DG	Bacteria;Bacteroidota;Bacteroidia;Bacteroidales;Marinilabiliaceae;Carboxylicivirga	1	susCD pair	N/A	2	0	0	0	0	0	0	0	0	1	1	0	0	0	1	0	GKPDBOEO_03316;GKPDBOEO_03317	TIGR04056;SusD-like_2
1525:susCD pair:PUL14	DG	Bacteria;Bacteroidota;Bacteroidia;Bacteroidales;Marinilabiliaceae;Carboxylicivirga	1	susCD pair	N/A	2	0	0	0	0	0	0	0	0	1	1	0	0	0	1	0	GKPDBOEO_03369;GKPDBOEO_03370	SusD-like_3;TIGR04056
1525:susCD pair:PUL15	DG	Bacteria;Bacteroidota;Bacteroidia;Bacteroidales;Marinilabiliaceae;Carboxylicivirga	1	susCD pair	N/A	2	0	0	0	0	0	0	0	0	1	1	0	0	0	1	0	GKPDBOEO_03609;GKPDBOEO_03610	SusD-like_2;TIGR04056
1525:susCD pair:PUL16	DG	Bacteria;Bacteroidota;Bacteroidia;Bacteroidales;Marinilabiliaceae;Carboxylicivirga	1	susCD pair	N/A	2	0	0	0	0	0	0	0	0	1	1	0	0	0	1	0	GKPDBOEO_03727;GKPDBOEO_03728	SusD-like_2;TIGR04056
1525:susCD pair:PUL17	DG	Bacteria;Bacteroidota;Bacteroidia;Bacteroidales;Marinilabiliaceae;Carboxylicivirga	1	susCD pair	N/A	2	0	0	0	0	0	0	0	0	1	1	0	0	0	1	0	GKPDBOEO_04331;GKPDBOEO_04332	TIGR04056;SusD-like_3|SusD_RagB
1525:susCD pair:PUL18	DG	Bacteria;Bacteroidota;Bacteroidia;Bacteroidales;Marinilabiliaceae;Carboxylicivirga	1	susCD pair	N/A	7	0	0	0	0	0	0	0	2	2	2	0	2	0	0	0	GKPDBOEO_04394;GKPDBOEO_04395;GKPDBOEO_04396;GKPDBOEO_04397;GKPDBOEO_04398;GKPDBOEO_04399;GKPDBOEO_04400	TIGR04056;SusD-like_3|SusD_RagB;TIGR04056;SusD-like_3|SusD_RagB;Sulfatase;Sulfatase
1525:susCD pair:PUL19	DG	Bacteria;Bacteroidota;Bacteroidia;Bacteroidales;Marinilabiliaceae;Carboxylicivirga	1	susCD pair	N/A	2	0	0	0	0	0	0	0	0	1	1	0	0	0	1	0	GKPDBOEO_04883;GKPDBOEO_04884	SusD-like_3|SusD_RagB;TIGR04056
1525:susCD pair:PUL2	DG	Bacteria;Bacteroidota;Bacteroidia;Bacteroidales;Marinilabiliaceae;Carboxylicivirga	1	susCD pair	N/A	2	0	0	0	0	0	0	0	0	1	1	0	0	0	1	0	GKPDBOEO_00319;GKPDBOEO_00320	TIGR04056;SusD-like_3|SusD_RagB
1525:susCD pair:PUL20	DG	Bacteria;Bacteroidota;Bacteroidia;Bacteroidales;Marinilabiliaceae;Carboxylicivirga	1	susCD pair	N/A	2	0	0	0	0	0	0	0	0	1	1	0	0	0	1	0	GKPDBOEO_04932;GKPDBOEO_04933	TIGR04056;SusD-like_3|SusD_RagB
1525:susCD pair:PUL21	DG	Bacteria;Bacteroidota;Bacteroidia;Bacteroidales;Marinilabiliaceae;Carboxylicivirga	1	susCD pair	N/A	5	0	0	0	0	0	0	0	0	2	2	0	0	2	0	0	GKPDBOEO_04973;GKPDBOEO_04974;GKPDBOEO_04975;GKPDBOEO_04976;GKPDBOEO_04977	TIGR04056;SusD-like_2;TIGR04056;SusD-like_2
1525:susCD pair:PUL3	DG	Bacteria;Bacteroidota;Bacteroidia;Bacteroidales;Marinilabiliaceae;Carboxylicivirga	1	susCD pair	N/A	2	0	0	0	0	0	0	0	0	1	1	0	0	0	1	0	GKPDBOEO_00323;GKPDBOEO_00324	TIGR04056;SusD-like_3|SusD_RagB
1525:susCD pair:PUL4	DG	Bacteria;Bacteroidota;Bacteroidia;Bacteroidales;Marinilabiliaceae;Carboxylicivirga	1	susCD pair	N/A	2	0	0	0	0	0	0	0	0	1	1	0	0	0	1	0	GKPDBOEO_01077;GKPDBOEO_01078	SusD-like_3|SusD_RagB;TIGR04056
1525:susCD pair:PUL5	DG	Bacteria;Bacteroidota;Bacteroidia;Bacteroidales;Marinilabiliaceae;Carboxylicivirga	1	susCD pair	N/A	6	0	0	0	0	0	0	0	3	1	1	0	0	0	1	0	GKPDBOEO_01212;GKPDBOEO_01213;GKPDBOEO_01214;GKPDBOEO_01215;GKPDBOEO_01216;GKPDBOEO_01217	TIGR04056;SusD-like_3|SusD_RagB;Sulfatase;Sulfatase;Sulfatase
1525:susCD pair:PUL6	DG	Bacteria;Bacteroidota;Bacteroidia;Bacteroidales;Marinilabiliaceae;Carboxylicivirga	1	susCD pair	N/A	2	0	0	0	0	0	0	0	0	1	1	0	0	0	1	0	GKPDBOEO_02332;GKPDBOEO_02333	TIGR04056;SusD-like_2
1525:susCD pair:PUL7	DG	Bacteria;Bacteroidota;Bacteroidia;Bacteroidales;Marinilabiliaceae;Carboxylicivirga	1	susCD pair	N/A	2	0	0	0	0	0	0	0	0	1	1	0	0	0	1	0	GKPDBOEO_02451;GKPDBOEO_02452	TIGR04056;SusD-like_3|SusD_RagB
1525:susCD pair:PUL8	DG	Bacteria;Bacteroidota;Bacteroidia;Bacteroidales;Marinilabiliaceae;Carboxylicivirga	1	susCD pair	N/A	2	0	0	0	0	0	0	0	0	1	1	0	0	0	1	0	GKPDBOEO_02494;GKPDBOEO_02495	TIGR04056;SusD-like_3|SusD_RagB
1525:susCD pair:PUL9	DG	Bacteria;Bacteroidota;Bacteroidia;Bacteroidales;Marinilabiliaceae;Carboxylicivirga	1	susCD pair	N/A	2	0	0	0	0	0	0	0	0	1	1	0	0	0	1	0	GKPDBOEO_02526;GKPDBOEO_02527	TIGR04056;SusD-like_2
157:CGCs:PUL1	DG	Bacteria;Proteobacteria;Alphaproteobacteria;Kordiimonadales;Kordiimonadaceae;Kordiimonas	1	CGC	N/A	4	0	0	0	1	1	0	1	0	0	0	0	0	0	0	0	EFPILNNE_00310;EFPILNNE_00311;EFPILNNE_00312;EFPILNNE_00313	GT5;CBM48|GH13_11|GH77;CE1
157:CGCs:PUL2	DG	Bacteria;Proteobacteria;Alphaproteobacteria;Kordiimonadales;Kordiimonadaceae;Kordiimonas	1	CGC	N/A	5	0	0	0	0	3	0	0	0	0	0	0	0	0	0	0	EFPILNNE_00460;EFPILNNE_00461;EFPILNNE_00462;EFPILNNE_00463;EFPILNNE_00464	GT2;GT4;GT4
157:CGCs:PUL3	DG	Bacteria;Proteobacteria;Alphaproteobacteria;Kordiimonadales;Kordiimonadaceae;Kordiimonas	1	CGC	N/A	4	0	0	0	0	4	0	0	0	0	0	0	0	0	0	0	EFPILNNE_03138;EFPILNNE_03139;EFPILNNE_03140;EFPILNNE_03141	GT2;GT4;GT28;GT2
157:PUL_like:PUL1	DG	Bacteria;Proteobacteria;Alphaproteobacteria;Kordiimonadales;Kordiimonadaceae;Kordiimonas	1	PUL_like	N/A	4	0	1	0	0	1	0	0	0	0	0	1	0	0	0	0	EFPILNNE_01014;EFPILNNE_01015;EFPILNNE_01016;EFPILNNE_01017	PL22;TIGR01352;GT4
157:PUL_like:PUL2	DG	Bacteria;Proteobacteria;Alphaproteobacteria;Kordiimonadales;Kordiimonadaceae;Kordiimonas	1	PUL_like	N/A	5	0	2	0	0	0	0	0	0	0	0	2	0	0	0	0	EFPILNNE_02752;EFPILNNE_02753;EFPILNNE_02754;EFPILNNE_02755;EFPILNNE_02756	TIGR01783;TIGR01782;PL6_1;PL17|PL17_2
157:PUL_like:PUL3	DG	Bacteria;Proteobacteria;Alphaproteobacteria;Kordiimonadales;Kordiimonadaceae;Kordiimonas	1	PUL_like	N/A	4	0	1	0	0	0	0	0	0	0	0	2	0	0	0	0	EFPILNNE_03060;EFPILNNE_03061;EFPILNNE_03062;EFPILNNE_03063	PL22;TIGR02803;TIGR02796
157:PUL_like:PUL4	DG	Bacteria;Proteobacteria;Alphaproteobacteria;Kordiimonadales;Kordiimonadaceae;Kordiimonas	1	PUL_like	N/A	10	3	0	0	0	0	1	0	0	0	0	3	0	0	0	0	EFPILNNE_03729;EFPILNNE_03730;EFPILNNE_03731;EFPILNNE_03732;EFPILNNE_03733;EFPILNNE_03734;EFPILNNE_03735;EFPILNNE_03736;EFPILNNE_03737;EFPILNNE_03738	GH74|GH74|GH74|GH74;GH74|GH74|GH74;GH74|GH74|GH74|GH74|GH74;TIGR01785;AA2|AA2;TIGR01779|TIGR01786;TIGR01786
158:CGCs:PUL1	DG	Bacteria;Bacteroidota;Bacteroidia;Flavobacteriales;Flavobacteriaceae;Croceitalea	1	CGC	N/A	4	1	0	0	0	2	0	0	0	0	0	0	0	0	0	0	EGBMEIMK_00881;EGBMEIMK_00882;EGBMEIMK_00883;EGBMEIMK_00884	GT4;GH154;GT2
158:CGCs:PUL2	DG	Bacteria;Bacteroidota;Bacteroidia;Flavobacteriales;Flavobacteriaceae;Croceitalea	1	CGC	N/A	5	0	0	0	0	4	0	0	0	0	0	0	0	0	0	0	EGBMEIMK_01505;EGBMEIMK_01506;EGBMEIMK_01507;EGBMEIMK_01508;EGBMEIMK_01509	GT2;GT4;GT4;GT2
158:CGCs:PUL3	DG	Bacteria;Bacteroidota;Bacteroidia;Flavobacteriales;Flavobacteriaceae;Croceitalea	1	CGC	N/A	7	5	0	1	0	0	0	0	0	0	0	0	0	0	0	0	EGBMEIMK_01992;EGBMEIMK_01993;EGBMEIMK_01994;EGBMEIMK_01995;EGBMEIMK_01996;EGBMEIMK_01997;EGBMEIMK_01998	GH2;GH16_3;CBM4;GH149;GH17;GH17
158:CGCs:PUL4	DG	Bacteria;Bacteroidota;Bacteroidia;Flavobacteriales;Flavobacteriaceae;Croceitalea	1	CGC	N/A	5	0	0	0	0	4	0	0	0	0	0	0	0	0	0	0	EGBMEIMK_02151;EGBMEIMK_02152;EGBMEIMK_02153;EGBMEIMK_02154;EGBMEIMK_02155	GT2;GT4;GT4;GT2
158:CGCs:PUL5	DG	Bacteria;Bacteroidota;Bacteroidia;Flavobacteriales;Flavobacteriaceae;Croceitalea	1	CGC	N/A	3	0	0	0	0	3	0	0	0	0	0	0	0	0	0	0	EGBMEIMK_02419;EGBMEIMK_02420;EGBMEIMK_02421	GT4;GT4;GT4
158:CGCs:PUL6	DG	Bacteria;Bacteroidota;Bacteroidia;Flavobacteriales;Flavobacteriaceae;Croceitalea	1	CGC	N/A	5	0	1	0	0	2	0	0	0	0	0	0	0	0	0	0	EGBMEIMK_02425;EGBMEIMK_02426;EGBMEIMK_02427;EGBMEIMK_02428;EGBMEIMK_02429	GT4;GT2;PL1_2
158:PUL:PUL1	DG	Bacteria;Bacteroidota;Bacteroidia;Flavobacteriales;Flavobacteriaceae;Croceitalea	1	PUL	single susCD	4	0	0	0	0	0	1	0	0	1	1	0	0	0	1	0	EGBMEIMK_01760;EGBMEIMK_01761;EGBMEIMK_01762;EGBMEIMK_01763	SusD-like_3|SusD_RagB;TIGR04056;AA3
158:PUL:PUL2	DG	Bacteria;Bacteroidota;Bacteroidia;Flavobacteriales;Flavobacteriaceae;Croceitalea	1	PUL	single susCD	5	2	0	0	0	0	0	0	0	1	1	0	0	0	1	0	EGBMEIMK_03051;EGBMEIMK_03052;EGBMEIMK_03053;EGBMEIMK_03054;EGBMEIMK_03055	GH13_38;GH65;TIGR04056;SusD-like_3|SusD_RagB
158:susCD pair:PUL1	DG	Bacteria;Bacteroidota;Bacteroidia;Flavobacteriales;Flavobacteriaceae;Croceitalea	1	susCD pair	N/A	2	0	0	0	0	0	0	0	0	1	1	0	0	0	1	0	EGBMEIMK_01832;EGBMEIMK_01833	SusD-like_2;TIGR04056
158:susCD pair:PUL2	DG	Bacteria;Bacteroidota;Bacteroidia;Flavobacteriales;Flavobacteriaceae;Croceitalea	1	susCD pair	N/A	2	0	0	0	0	0	0	0	0	1	1	0	0	0	1	0	EGBMEIMK_02057;EGBMEIMK_02058	SusD-like_3|SusD_RagB;TIGR04056
158:susCD pair:PUL3	DG	Bacteria;Bacteroidota;Bacteroidia;Flavobacteriales;Flavobacteriaceae;Croceitalea	1	susCD pair	N/A	2	0	0	0	0	0	0	0	0	1	1	0	0	0	1	0	EGBMEIMK_02788;EGBMEIMK_02789	SusD-like_3|SusD_RagB;TIGR04056
159-G:CGCs:PUL1	DG	Bacteria;Proteobacteria;Alphaproteobacteria;Rhodobacterales;Rhodobacteraceae;Tateyamaria	1	CGC	N/A	3	0	0	0	0	3	0	0	0	0	0	0	0	0	0	0	GDEOHDBI_00784;GDEOHDBI_00785;GDEOHDBI_00786	GT14;GT2;GT4
159-G:CGCs:PUL2	DG	Bacteria;Proteobacteria;Alphaproteobacteria;Rhodobacterales;Rhodobacteraceae;Tateyamaria	1	CGC	N/A	5	0	0	0	0	3	0	0	0	0	0	0	0	0	0	0	GDEOHDBI_01227;GDEOHDBI_01228;GDEOHDBI_01229;GDEOHDBI_01230;GDEOHDBI_01231	GT2;GT2;GT2
159-G:CGCs:PUL3	DG	Bacteria;Proteobacteria;Alphaproteobacteria;Rhodobacterales;Rhodobacteraceae;Tateyamaria	1	CGC	N/A	5	1	0	0	0	1	0	2	0	0	0	0	0	0	0	0	GDEOHDBI_01939;GDEOHDBI_01940;GDEOHDBI_01941;GDEOHDBI_01942;GDEOHDBI_01943	GH13_23;CBM48|GH13_9;GT5;CBM48|GH13_11
159-G:CGCs:PUL4	DG	Bacteria;Proteobacteria;Alphaproteobacteria;Rhodobacterales;Rhodobacteraceae;Tateyamaria	1	CGC	N/A	4	3	0	0	0	0	0	0	0	0	0	0	0	0	0	0	GDEOHDBI_02667;GDEOHDBI_02668;GDEOHDBI_02669;GDEOHDBI_02670	GH43_11;GH109;GH2
159-G:PUL_like:PUL1	DG	Bacteria;Proteobacteria;Alphaproteobacteria;Rhodobacterales;Rhodobacteraceae;Tateyamaria	1	PUL_like	N/A	4	0	1	0	0	0	0	0	0	0	0	2	0	0	0	0	GDEOHDBI_01624;GDEOHDBI_01625;GDEOHDBI_01626;GDEOHDBI_01627	PL22|PL22;TIGR02803;TIGR02796
159-G:PUL_like:PUL2	DG	Bacteria;Proteobacteria;Alphaproteobacteria;Rhodobacterales;Rhodobacteraceae;Tateyamaria	1	PUL_like	N/A	5	0	0	0	0	4	0	0	0	0	0	1	0	0	0	0	GDEOHDBI_02186;GDEOHDBI_02187;GDEOHDBI_02188;GDEOHDBI_02189;GDEOHDBI_02190	GT1;GT4;GT4;TIGR01352;GT1
1640:CGCs:PUL1	DG	Bacteria;Bacteroidota;Bacteroidia;Bacteroidales;Marinifilaceae;Marinifilum	1	CGC	N/A	3	1	0	0	0	1	0	1	0	0	0	0	0	0	0	0	HLCBNNCD_00134;HLCBNNCD_00135;HLCBNNCD_00136	CBM44|GH74|GH74;GH15;GT20
1640:CGCs:PUL2	DG	Bacteria;Bacteroidota;Bacteroidia;Bacteroidales;Marinifilaceae;Marinifilum	1	CGC	N/A	11	1	4	1	0	0	0	0	4	0	0	0	0	0	0	0	HLCBNNCD_02004;HLCBNNCD_02005;HLCBNNCD_02006;HLCBNNCD_02007;HLCBNNCD_02008;HLCBNNCD_02009;HLCBNNCD_02010;HLCBNNCD_02011;HLCBNNCD_02012;HLCBNNCD_02013;HLCBNNCD_02014	Sulfatase;PL8_2;GH88;CBM66;PL6;PL34;PL8_2;Sulfatase;Sulfatase;Sulfatase
1640:CGCs:PUL3	DG	Bacteria;Bacteroidota;Bacteroidia;Bacteroidales;Marinifilaceae;Marinifilum	1	CGC	N/A	6	0	0	0	0	5	0	0	0	0	0	0	0	0	0	0	HLCBNNCD_02078;HLCBNNCD_02079;HLCBNNCD_02080;HLCBNNCD_02081;HLCBNNCD_02082;HLCBNNCD_02083	GT2;GT4;GT4;GT2;GT2
1640:CGCs:PUL4	DG	Bacteria;Bacteroidota;Bacteroidia;Bacteroidales;Marinifilaceae;Marinifilum	1	CGC	N/A	3	2	0	0	0	1	0	0	0	0	0	0	0	0	0	0	HLCBNNCD_02530;HLCBNNCD_02531;HLCBNNCD_02532	GH130;GT4;GH130
1640:CGCs:PUL5	DG	Bacteria;Bacteroidota;Bacteroidia;Bacteroidales;Marinifilaceae;Marinifilum	1	CGC	N/A	5	5	0	0	0	0	0	0	0	0	0	0	0	0	0	0	HLCBNNCD_02768;HLCBNNCD_02769;HLCBNNCD_02770;HLCBNNCD_02771;HLCBNNCD_02772	GH13;GH13_19;GH31;GH13_20;GH65
1640:CGCs:PUL6	DG	Bacteria;Bacteroidota;Bacteroidia;Bacteroidales;Marinifilaceae;Marinifilum	1	CGC	N/A	7	0	0	0	1	4	0	0	0	0	0	0	0	0	0	0	HLCBNNCD_02908;HLCBNNCD_02909;HLCBNNCD_02910;HLCBNNCD_02911;HLCBNNCD_02912;HLCBNNCD_02913;HLCBNNCD_02914	CE4;GT4;GT4;GT4;GT4
1640:CGCs:PUL7	DG	Bacteria;Bacteroidota;Bacteroidia;Bacteroidales;Marinifilaceae;Marinifilum	1	CGC	N/A	3	1	0	0	2	0	0	0	0	0	0	0	0	0	0	0	HLCBNNCD_03803;HLCBNNCD_03804;HLCBNNCD_03805	CE1;CE1;GH20
1640:PUL:PUL1	DG	Bacteria;Bacteroidota;Bacteroidia;Bacteroidales;Marinifilaceae;Marinifilum	1	PUL	single susCD	4	1	0	0	0	0	0	0	0	2	1	0	0	0	1	0	HLCBNNCD_00011;HLCBNNCD_00012;HLCBNNCD_00013;HLCBNNCD_00014	SusD-like_3|SusD_RagB;TIGR04056;GH74;TIGR04056
1640:PUL:PUL10	DG	Bacteria;Bacteroidota;Bacteroidia;Bacteroidales;Marinifilaceae;Marinifilum	1	PUL	single susCD	5	0	0	2	0	0	0	0	0	1	1	0	0	0	1	0	HLCBNNCD_02776;HLCBNNCD_02777;HLCBNNCD_02778;HLCBNNCD_02779;HLCBNNCD_02780	TIGR04056;SusD-like_3|SusD_RagB;CBM69;CBM48
1640:PUL:PUL2	DG	Bacteria;Bacteroidota;Bacteroidia;Bacteroidales;Marinifilaceae;Marinifilum	1	PUL	single susCD	4	1	0	0	0	0	0	0	0	1	1	0	0	0	1	0	HLCBNNCD_00221;HLCBNNCD_00222;HLCBNNCD_00223;HLCBNNCD_00224	GH97;SusD-like_3|SusD_RagB;TIGR04056
1640:PUL:PUL3	DG	Bacteria;Bacteroidota;Bacteroidia;Bacteroidales;Marinifilaceae;Marinifilum	1	PUL	single susCD	6	3	0	1	0	0	0	0	0	1	1	0	0	0	1	0	HLCBNNCD_01030;HLCBNNCD_01031;HLCBNNCD_01032;HLCBNNCD_01033;HLCBNNCD_01034;HLCBNNCD_01035	GH74;GH74|GH74;GH97;CBM32;SusD-like_3|SusD_RagB;TIGR04056
1640:PUL:PUL4	DG	Bacteria;Bacteroidota;Bacteroidia;Bacteroidales;Marinifilaceae;Marinifilum	1	PUL	single susCD	13	8	0	1	0	0	0	0	0	1	1	0	0	0	1	0	HLCBNNCD_01322;HLCBNNCD_01323;HLCBNNCD_01324;HLCBNNCD_01325;HLCBNNCD_01326;HLCBNNCD_01327;HLCBNNCD_01328;HLCBNNCD_01329;HLCBNNCD_01330;HLCBNNCD_01331;HLCBNNCD_01332;HLCBNNCD_01333;HLCBNNCD_01334	GH158;GH30_1;GH17;GH17;GH17;GH149;GH16_3;GH16_3;CBM44;SusD-like_3|SusD_RagB;TIGR04056
1640:PUL:PUL5	DG	Bacteria;Bacteroidota;Bacteroidia;Bacteroidales;Marinifilaceae;Marinifilum	1	PUL	single susCD	9	6	0	0	0	0	0	0	0	1	1	0	0	0	1	0	HLCBNNCD_01395;HLCBNNCD_01396;HLCBNNCD_01397;HLCBNNCD_01398;HLCBNNCD_01399;HLCBNNCD_01400;HLCBNNCD_01401;HLCBNNCD_01402;HLCBNNCD_01403	GH92;GH97;GH65;GH125;GH92;GH92;SusD-like_2;TIGR04056
1640:PUL:PUL6	DG	Bacteria;Bacteroidota;Bacteroidia;Bacteroidales;Marinifilaceae;Marinifilum	1	PUL	single susCD	5	2	0	0	0	0	0	0	0	1	1	0	0	0	1	0	HLCBNNCD_01728;HLCBNNCD_01729;HLCBNNCD_01730;HLCBNNCD_01731;HLCBNNCD_01732	TIGR04056;SusD-like_3|SusD_RagB;GH109;GH2
1640:PUL:PUL7	DG	Bacteria;Bacteroidota;Bacteroidia;Bacteroidales;Marinifilaceae;Marinifilum	1	PUL	hybrid susCD	20	9	0	0	1	0	0	1	1	2	2	0	0	2	0	0	HLCBNNCD_01746;HLCBNNCD_01747;HLCBNNCD_01748;HLCBNNCD_01749;HLCBNNCD_01750;HLCBNNCD_01751;HLCBNNCD_01752;HLCBNNCD_01753;HLCBNNCD_01754;HLCBNNCD_01755;HLCBNNCD_01756;HLCBNNCD_01757;HLCBNNCD_01758;HLCBNNCD_01759;HLCBNNCD_01760;HLCBNNCD_01761;HLCBNNCD_01762;HLCBNNCD_01763;HLCBNNCD_01764;HLCBNNCD_01765	TIGR04056;SusD-like_3|SusD_RagB;GH92;GH92;GH92;GH3;GH97;GH3;TIGR04056;SusD-like_3|SusD_RagB;GH144;GH144;CE1;GH43_28;CBM57|GH2;Sulfatase
1640:PUL:PUL8	DG	Bacteria;Bacteroidota;Bacteroidia;Bacteroidales;Marinifilaceae;Marinifilum	1	PUL	single susCD	6	4	0	0	0	0	0	0	0	1	1	0	0	0	1	0	HLCBNNCD_01978;HLCBNNCD_01979;HLCBNNCD_01980;HLCBNNCD_01981;HLCBNNCD_01982;HLCBNNCD_01983	GH3;GH3;GH30_1;SusD-like_3|SusD_RagB;TIGR04056;GH94
1640:PUL:PUL9	DG	Bacteria;Bacteroidota;Bacteroidia;Bacteroidales;Marinifilaceae;Marinifilum	1	PUL	hybrid susCD	6	1	0	0	0	0	0	0	0	2	2	0	0	2	0	0	HLCBNNCD_01995;HLCBNNCD_01996;HLCBNNCD_01997;HLCBNNCD_01998;HLCBNNCD_01999;HLCBNNCD_02000	TIGR04056;SusD-like_3|SusD_RagB;TIGR04056;SusD-like_3|SusD_RagB;GH88
1640:PUL_like:PUL1	DG	Bacteria;Bacteroidota;Bacteroidia;Bacteroidales;Marinifilaceae;Marinifilum	1	PUL_like	N/A	4	0	0	0	0	1	0	0	0	0	0	2	0	0	0	0	HLCBNNCD_02110;HLCBNNCD_02111;HLCBNNCD_02112;HLCBNNCD_02113	GT51;TIGR01785;TIGR01785
1640:susCD pair:PUL1	DG	Bacteria;Bacteroidota;Bacteroidia;Bacteroidales;Marinifilaceae;Marinifilum	1	susCD pair	N/A	2	0	0	0	0	0	0	0	0	1	1	0	0	0	1	0	HLCBNNCD_00025;HLCBNNCD_00026	SusD-like_3|SusD_RagB;TIGR04056
1640:susCD pair:PUL2	DG	Bacteria;Bacteroidota;Bacteroidia;Bacteroidales;Marinifilaceae;Marinifilum	1	susCD pair	N/A	6	0	0	0	0	0	0	0	0	2	2	1	0	2	0	0	HLCBNNCD_00115;HLCBNNCD_00116;HLCBNNCD_00117;HLCBNNCD_00118;HLCBNNCD_00119;HLCBNNCD_00120	TIGR01786;SusD-like_2;TIGR04056;SusD-like_3|SusD_RagB;TIGR04056
1640:susCD pair:PUL3	DG	Bacteria;Bacteroidota;Bacteroidia;Bacteroidales;Marinifilaceae;Marinifilum	1	susCD pair	N/A	2	0	0	0	0	0	0	0	0	1	1	0	0	0	1	0	HLCBNNCD_00188;HLCBNNCD_00189	SusD-like;TIGR04056
1640:susCD pair:PUL4	DG	Bacteria;Bacteroidota;Bacteroidia;Bacteroidales;Marinifilaceae;Marinifilum	1	susCD pair	N/A	2	0	0	0	0	0	0	0	0	1	1	0	0	0	1	0	HLCBNNCD_00202;HLCBNNCD_00203	TIGR04056;SusD-like_3|SusD_RagB
1640:susCD pair:PUL5	DG	Bacteria;Bacteroidota;Bacteroidia;Bacteroidales;Marinifilaceae;Marinifilum	1	susCD pair	N/A	2	0	0	0	0	0	0	0	0	1	1	0	0	0	1	0	HLCBNNCD_00526;HLCBNNCD_00527	SusD-like_3|SusD_RagB;TIGR04056
1640:susCD pair:PUL6	DG	Bacteria;Bacteroidota;Bacteroidia;Bacteroidales;Marinifilaceae;Marinifilum	1	susCD pair	N/A	2	0	0	0	0	0	0	0	0	1	1	0	0	0	1	0	HLCBNNCD_01143;HLCBNNCD_01144	SusD-like_3|SusD_RagB;TIGR04056
1640:susCD pair:PUL7	DG	Bacteria;Bacteroidota;Bacteroidia;Bacteroidales;Marinifilaceae;Marinifilum	1	susCD pair	N/A	5	0	0	0	0	0	0	0	0	2	2	0	0	2	0	0	HLCBNNCD_01889;HLCBNNCD_01890;HLCBNNCD_01891;HLCBNNCD_01892;HLCBNNCD_01893	TIGR04056;SusD-like_3|SusD_RagB;TIGR04056;SusD-like_3|SusD_RagB
1640:susCD pair:PUL8	DG	Bacteria;Bacteroidota;Bacteroidia;Bacteroidales;Marinifilaceae;Marinifilum	1	susCD pair	N/A	2	0	0	0	0	0	0	0	0	1	1	0	0	0	1	0	HLCBNNCD_02369;HLCBNNCD_02370	SusD-like_3|SusD_RagB;TIGR04056
1640:susCD pair:PUL9	DG	Bacteria;Bacteroidota;Bacteroidia;Bacteroidales;Marinifilaceae;Marinifilum	1	susCD pair	N/A	2	0	0	0	0	0	0	0	0	1	1	0	0	0	1	0	HLCBNNCD_03206;HLCBNNCD_03207	TIGR04056;SusD-like_2
165:CGCs:PUL1	DG	Bacteria;Bacteroidota;Bacteroidia;Bacteroidales;Marinilabiliaceae;Carboxylicivirga	1	CGC	N/A	19	5	0	2	6	0	0	0	6	0	0	0	0	0	0	0	INONNBJA_00333;INONNBJA_00334;INONNBJA_00335;INONNBJA_00336;INONNBJA_00337;INONNBJA_00338;INONNBJA_00339;INONNBJA_00340;INONNBJA_00341;INONNBJA_00342;INONNBJA_00343;INONNBJA_00344;INONNBJA_00345;INONNBJA_00346;INONNBJA_00347;INONNBJA_00348;INONNBJA_00349;INONNBJA_00350;INONNBJA_00351	Sulfatase;Sulfatase;CBM61;Sulfatase;CE1;CBM4|Sulfatase;CE2;GH10;GH10;Sulfatase;GH29;GH29;GH95;Sulfatase;Sulfatase;CE6;CE2;CE6;CE4|CE2
165:CGCs:PUL10	DG	Bacteria;Bacteroidota;Bacteroidia;Bacteroidales;Marinilabiliaceae;Carboxylicivirga	1	CGC	N/A	3	0	0	0	0	3	0	0	0	0	0	0	0	0	0	0	INONNBJA_03888;INONNBJA_03889;INONNBJA_03890	GT2;GT4;GT4
165:CGCs:PUL2	DG	Bacteria;Bacteroidota;Bacteroidia;Bacteroidales;Marinilabiliaceae;Carboxylicivirga	1	CGC	N/A	10	1	2	3	0	0	0	0	2	0	0	0	0	0	0	0	INONNBJA_00465;INONNBJA_00466;INONNBJA_00467;INONNBJA_00468;INONNBJA_00469;INONNBJA_00470;INONNBJA_00471;INONNBJA_00472;INONNBJA_00473;INONNBJA_00474	CBM9;Sulfatase;GH88;PL29;PL8_2;Sulfatase;CBM66;CBM66
165:CGCs:PUL3	DG	Bacteria;Bacteroidota;Bacteroidia;Bacteroidales;Marinilabiliaceae;Carboxylicivirga	1	CGC	N/A	7	2	0	0	1	0	0	1	3	0	0	0	0	0	0	0	INONNBJA_01279;INONNBJA_01280;INONNBJA_01281;INONNBJA_01282;INONNBJA_01283;INONNBJA_01284;INONNBJA_01285	CBM32|GH16_3;Sulfatase;CE17;GH2;Sulfatase;GH2;Sulfatase
165:CGCs:PUL4	DG	Bacteria;Bacteroidota;Bacteroidia;Bacteroidales;Marinilabiliaceae;Carboxylicivirga	1	CGC	N/A	4	3	0	0	0	0	0	0	0	0	0	0	0	0	0	0	INONNBJA_01999;INONNBJA_02000;INONNBJA_02001;INONNBJA_02002	GH115;GH97;GH78
165:CGCs:PUL5	DG	Bacteria;Bacteroidota;Bacteroidia;Bacteroidales;Marinilabiliaceae;Carboxylicivirga	1	CGC	N/A	3	0	0	0	0	3	0	0	0	0	0	0	0	0	0	0	INONNBJA_02463;INONNBJA_02464;INONNBJA_02465	GT2;GT4;GT4
165:CGCs:PUL6	DG	Bacteria;Bacteroidota;Bacteroidia;Bacteroidales;Marinilabiliaceae;Carboxylicivirga	1	CGC	N/A	7	0	5	1	0	0	0	0	1	0	0	0	0	0	0	0	INONNBJA_02593;INONNBJA_02594;INONNBJA_02595;INONNBJA_02596;INONNBJA_02597;INONNBJA_02598;INONNBJA_02599	PL8_2;PL8_2;CBM66;Sulfatase;PL8_2;PL8_3;PL8_2
165:CGCs:PUL7	DG	Bacteria;Bacteroidota;Bacteroidia;Bacteroidales;Marinilabiliaceae;Carboxylicivirga	1	CGC	N/A	4	0	0	0	0	3	0	0	0	0	0	0	0	0	0	0	INONNBJA_02712;INONNBJA_02713;INONNBJA_02714;INONNBJA_02715	GT2;GT2;GT90
165:CGCs:PUL8	DG	Bacteria;Bacteroidota;Bacteroidia;Bacteroidales;Marinilabiliaceae;Carboxylicivirga	1	CGC	N/A	6	2	0	0	1	0	0	1	2	0	0	0	0	0	0	0	INONNBJA_02941;INONNBJA_02942;INONNBJA_02943;INONNBJA_02944;INONNBJA_02945;INONNBJA_02946	GH5_25;Sulfatase;CBM32|GH29;CE6;GH9;Sulfatase
165:CGCs:PUL9	DG	Bacteria;Bacteroidota;Bacteroidia;Bacteroidales;Marinilabiliaceae;Carboxylicivirga	1	CGC	N/A	6	3	0	0	0	2	0	1	0	0	0	0	0	0	0	0	INONNBJA_03869;INONNBJA_03870;INONNBJA_03871;INONNBJA_03872;INONNBJA_03873;INONNBJA_03874	GH133;GT4;GH57;GT3|GT35;CBM48|GH13_8;GH13_38
165:PUL:PUL1	DG	Bacteria;Bacteroidota;Bacteroidia;Bacteroidales;Marinilabiliaceae;Carboxylicivirga	1	PUL	single susCD	7	4	0	0	0	0	0	0	0	1	1	0	0	0	1	0	INONNBJA_00162;INONNBJA_00163;INONNBJA_00164;INONNBJA_00165;INONNBJA_00166;INONNBJA_00167;INONNBJA_00168	GH3;TIGR04056;SusD-like_3|SusD_RagB;GH144;GH144;GH43_28
165:PUL:PUL10	DG	Bacteria;Bacteroidota;Bacteroidia;Bacteroidales;Marinilabiliaceae;Carboxylicivirga	1	PUL	single susCD	4	1	0	0	0	0	0	0	0	1	1	0	0	0	1	0	INONNBJA_01805;INONNBJA_01806;INONNBJA_01807;INONNBJA_01808	TIGR04056;SusD-like_3|SusD_RagB;GH97
165:PUL:PUL11	DG	Bacteria;Bacteroidota;Bacteroidia;Bacteroidales;Marinilabiliaceae;Carboxylicivirga	1	PUL	single susCD	13	2	0	0	2	0	0	1	2	1	1	0	0	0	1	0	INONNBJA_02032;INONNBJA_02033;INONNBJA_02034;INONNBJA_02035;INONNBJA_02036;INONNBJA_02037;INONNBJA_02038;INONNBJA_02039;INONNBJA_02040;INONNBJA_02041;INONNBJA_02042;INONNBJA_02043;INONNBJA_02044	CE12;Sulfatase;CE6;GH49|CBM4;TIGR04056;SusD-like_3|SusD_RagB;GH31;Sulfatase;GH29
165:PUL:PUL12	DG	Bacteria;Bacteroidota;Bacteroidia;Bacteroidales;Marinilabiliaceae;Carboxylicivirga	1	PUL	single susCD	3	1	0	0	0	0	0	0	0	1	1	0	0	0	1	0	INONNBJA_02371;INONNBJA_02372;INONNBJA_02373	TIGR04056;SusD-like_3|SusD_RagB;GH3
165:PUL:PUL13	DG	Bacteria;Bacteroidota;Bacteroidia;Bacteroidales;Marinilabiliaceae;Carboxylicivirga	1	PUL	single susCD	10	2	2	0	0	0	0	0	3	1	1	0	0	0	1	0	INONNBJA_02602;INONNBJA_02603;INONNBJA_02604;INONNBJA_02605;INONNBJA_02606;INONNBJA_02607;INONNBJA_02608;INONNBJA_02609;INONNBJA_02610;INONNBJA_02611	Sulfatase;Sulfatase;GH88;PL12_2;GH88;PL15;TIGR04056;SusD-like_3|SusD_RagB;Sulfatase
165:PUL:PUL14	DG	Bacteria;Bacteroidota;Bacteroidia;Bacteroidales;Marinilabiliaceae;Carboxylicivirga	1	PUL	single susCD	6	2	0	0	0	0	0	1	0	1	1	0	0	0	1	0	INONNBJA_02970;INONNBJA_02971;INONNBJA_02972;INONNBJA_02973;INONNBJA_02974;INONNBJA_02975	CBM57|GH2;GH136;GH3;SusD-like_3|SusD_RagB;TIGR04056
165:PUL:PUL15	DG	Bacteria;Bacteroidota;Bacteroidia;Bacteroidales;Marinilabiliaceae;Carboxylicivirga	1	PUL	single susCD	4	0	0	0	0	0	0	1	0	1	1	0	0	0	1	0	INONNBJA_03066;INONNBJA_03067;INONNBJA_03068;INONNBJA_03069	CBM48|GH13;SusD-like_3|SusD_RagB;TIGR04056
165:PUL:PUL16	DG	Bacteria;Bacteroidota;Bacteroidia;Bacteroidales;Marinilabiliaceae;Carboxylicivirga	1	PUL	single susCD	9	1	0	2	0	0	0	2	0	1	1	0	0	0	1	0	INONNBJA_03402;INONNBJA_03403;INONNBJA_03404;INONNBJA_03405;INONNBJA_03406;INONNBJA_03407;INONNBJA_03408;INONNBJA_03409;INONNBJA_03410	TIGR04056;SusD-like_3|SusD_RagB;CBM44;CBM44;CBM6|GH5_46;GH3;CBM32|GH3
165:PUL:PUL17	DG	Bacteria;Bacteroidota;Bacteroidia;Bacteroidales;Marinilabiliaceae;Carboxylicivirga	1	PUL	tandem repeat susCD	9	0	0	1	0	0	0	0	2	2	2	0	2	0	0	0	INONNBJA_03936;INONNBJA_03937;INONNBJA_03938;INONNBJA_03939;INONNBJA_03940;INONNBJA_03941;INONNBJA_03942;INONNBJA_03943;INONNBJA_03944	TIGR04056;SusD-like_3|SusD_RagB;TIGR04056;SusD-like_3|SusD_RagB;CBM32;Sulfatase;Sulfatase
165:PUL:PUL2	DG	Bacteria;Bacteroidota;Bacteroidia;Bacteroidales;Marinilabiliaceae;Carboxylicivirga	1	PUL	single susCD	19	4	0	1	1	0	0	2	7	1	1	0	0	0	1	0	INONNBJA_00354;INONNBJA_00355;INONNBJA_00356;INONNBJA_00357;INONNBJA_00358;INONNBJA_00359;INONNBJA_00360;INONNBJA_00361;INONNBJA_00362;INONNBJA_00363;INONNBJA_00364;INONNBJA_00365;INONNBJA_00366;INONNBJA_00367;INONNBJA_00368;INONNBJA_00369;INONNBJA_00370;INONNBJA_00371;INONNBJA_00372	CBM4|CE3;Sulfatase;TIGR04056;SusD-like_3|SusD_RagB;GH3;GH9;Sulfatase;Sulfatase;CBM4|Sulfatase;Sulfatase;Sulfatase;Sulfatase;GH9|CBM13;CE4;GH3;Sulfatase;GH5_4
165:PUL:PUL3	DG	Bacteria;Bacteroidota;Bacteroidia;Bacteroidales;Marinilabiliaceae;Carboxylicivirga	1	PUL	single susCD	5	0	1	0	0	0	0	0	1	1	1	0	0	0	1	0	INONNBJA_00477;INONNBJA_00478;INONNBJA_00479;INONNBJA_00480;INONNBJA_00481	TIGR04056;SusD-like_3|SusD_RagB;PL8_2;Sulfatase
165:PUL:PUL4	DG	Bacteria;Bacteroidota;Bacteroidia;Bacteroidales;Marinilabiliaceae;Carboxylicivirga	1	PUL	single susCD	4	1	0	0	0	0	0	0	1	1	1	0	0	0	1	0	INONNBJA_00524;INONNBJA_00525;INONNBJA_00526;INONNBJA_00527	TIGR04056;SusD-like_3|SusD_RagB;Sulfatase;GH109
165:PUL:PUL5	DG	Bacteria;Bacteroidota;Bacteroidia;Bacteroidales;Marinilabiliaceae;Carboxylicivirga	1	PUL	single susCD	3	0	0	0	0	0	0	1	0	1	1	0	0	0	1	0	INONNBJA_00784;INONNBJA_00785;INONNBJA_00786	CBM44|GH74|GH74|GH74;SusD-like_3|SusD_RagB;TIGR04056
165:PUL:PUL6	DG	Bacteria;Bacteroidota;Bacteroidia;Bacteroidales;Marinilabiliaceae;Carboxylicivirga	1	PUL	single susCD	3	1	0	0	0	0	0	0	0	1	1	0	0	0	1	0	INONNBJA_00941;INONNBJA_00942;INONNBJA_00943	TIGR04056;SusD-like_3|SusD_RagB;GH5_4
165:PUL:PUL7	DG	Bacteria;Bacteroidota;Bacteroidia;Bacteroidales;Marinilabiliaceae;Carboxylicivirga	1	PUL	tandem repeat susCD	10	2	0	3	0	0	0	0	1	2	2	0	2	0	0	0	INONNBJA_01258;INONNBJA_01259;INONNBJA_01260;INONNBJA_01261;INONNBJA_01262;INONNBJA_01263;INONNBJA_01264;INONNBJA_01265;INONNBJA_01266;INONNBJA_01267	TIGR04056;SusD-like_3|SusD_RagB;TIGR04056;SusD-like_3|SusD_RagB;CBM61|CBM61;GH30_4;GH30_4;Sulfatase;CBM32;CBM22
165:PUL:PUL8	DG	Bacteria;Bacteroidota;Bacteroidia;Bacteroidales;Marinilabiliaceae;Carboxylicivirga	1	PUL	single susCD	11	6	0	0	0	0	0	1	0	1	1	0	0	0	1	0	INONNBJA_01399;INONNBJA_01400;INONNBJA_01401;INONNBJA_01402;INONNBJA_01403;INONNBJA_01404;INONNBJA_01405;INONNBJA_01406;INONNBJA_01407;INONNBJA_01408;INONNBJA_01409	GH109;GH109;GH3;GH3;GH16_3;GH16_3;CBM6|GH5_46;SusD-like_3|SusD_RagB;TIGR04056
165:PUL:PUL9	DG	Bacteria;Bacteroidota;Bacteroidia;Bacteroidales;Marinilabiliaceae;Carboxylicivirga	1	PUL	single susCD	9	4	0	0	0	0	0	2	0	1	1	0	0	0	1	0	INONNBJA_01761;INONNBJA_01762;INONNBJA_01763;INONNBJA_01764;INONNBJA_01765;INONNBJA_01766;INONNBJA_01767;INONNBJA_01768;INONNBJA_01769	TIGR04056;SusD-like_3|SusD_RagB;GH110;CBM32|GH35;GH20;GH95;GH109;CBM32|GH2
165:PUL_like:PUL1	DG	Bacteria;Bacteroidota;Bacteroidia;Bacteroidales;Marinilabiliaceae;Carboxylicivirga	1	PUL_like	N/A	5	1	0	1	0	0	0	0	0	0	0	1	0	0	0	0	INONNBJA_00709;INONNBJA_00710;INONNBJA_00711;INONNBJA_00712;INONNBJA_00713	TIGR01782;CBM35;GH97
165:susCD pair:PUL1	DG	Bacteria;Bacteroidota;Bacteroidia;Bacteroidales;Marinilabiliaceae;Carboxylicivirga	1	susCD pair	N/A	2	0	0	0	0	0	0	0	0	1	1	0	0	0	1	0	INONNBJA_00246;INONNBJA_00247	TIGR04056;SusD-like_3|SusD_RagB
165:susCD pair:PUL10	DG	Bacteria;Bacteroidota;Bacteroidia;Bacteroidales;Marinilabiliaceae;Carboxylicivirga	1	susCD pair	N/A	2	0	0	0	0	0	0	0	0	1	1	0	0	0	1	0	INONNBJA_01472;INONNBJA_01473	TIGR04056;SusD-like_3|SusD_RagB
165:susCD pair:PUL11	DG	Bacteria;Bacteroidota;Bacteroidia;Bacteroidales;Marinilabiliaceae;Carboxylicivirga	1	susCD pair	N/A	2	0	0	0	0	0	0	0	0	1	1	0	0	0	1	0	INONNBJA_01483;INONNBJA_01484	TIGR04056;SusD-like_3|SusD_RagB
165:susCD pair:PUL12	DG	Bacteria;Bacteroidota;Bacteroidia;Bacteroidales;Marinilabiliaceae;Carboxylicivirga	1	susCD pair	N/A	2	0	0	0	0	0	0	0	0	1	1	0	0	0	1	0	INONNBJA_01494;INONNBJA_01495	TIGR04056;SusD-like_3|SusD_RagB
165:susCD pair:PUL13	DG	Bacteria;Bacteroidota;Bacteroidia;Bacteroidales;Marinilabiliaceae;Carboxylicivirga	1	susCD pair	N/A	2	0	0	0	0	0	0	0	0	1	1	0	0	0	1	0	INONNBJA_01501;INONNBJA_01502	TIGR04056;SusD-like_3|SusD_RagB
165:susCD pair:PUL14	DG	Bacteria;Bacteroidota;Bacteroidia;Bacteroidales;Marinilabiliaceae;Carboxylicivirga	1	susCD pair	N/A	4	0	0	0	0	0	0	0	0	2	2	0	2	0	0	0	INONNBJA_01627;INONNBJA_01628;INONNBJA_01629;INONNBJA_01630	SusD-like_3|SusD_RagB;TIGR04056;SusD-like_2;TIGR04056
165:susCD pair:PUL15	DG	Bacteria;Bacteroidota;Bacteroidia;Bacteroidales;Marinilabiliaceae;Carboxylicivirga	1	susCD pair	N/A	2	0	0	0	0	0	0	0	0	1	1	0	0	0	1	0	INONNBJA_01660;INONNBJA_01661	SusD-like_2;TIGR04056
165:susCD pair:PUL16	DG	Bacteria;Bacteroidota;Bacteroidia;Bacteroidales;Marinilabiliaceae;Carboxylicivirga	1	susCD pair	N/A	2	0	0	0	0	0	0	0	0	1	1	0	0	0	1	0	INONNBJA_01834;INONNBJA_01835	SusD-like_3|SusD_RagB;TIGR04056
165:susCD pair:PUL17	DG	Bacteria;Bacteroidota;Bacteroidia;Bacteroidales;Marinilabiliaceae;Carboxylicivirga	1	susCD pair	N/A	2	0	0	0	0	0	0	0	0	1	1	0	0	0	1	0	INONNBJA_02376;INONNBJA_02377	TIGR04056;SusD-like_3|SusD_RagB
165:susCD pair:PUL18	DG	Bacteria;Bacteroidota;Bacteroidia;Bacteroidales;Marinilabiliaceae;Carboxylicivirga	1	susCD pair	N/A	2	0	0	0	0	0	0	0	0	1	1	0	0	0	1	0	INONNBJA_02406;INONNBJA_02407	TIGR04056;SusD-like_3|SusD_RagB
165:susCD pair:PUL19	DG	Bacteria;Bacteroidota;Bacteroidia;Bacteroidales;Marinilabiliaceae;Carboxylicivirga	1	susCD pair	N/A	2	0	0	0	0	0	0	0	0	1	1	0	0	0	1	0	INONNBJA_02617;INONNBJA_02618	SusD-like_3|SusD_RagB;TIGR04056
165:susCD pair:PUL2	DG	Bacteria;Bacteroidota;Bacteroidia;Bacteroidales;Marinilabiliaceae;Carboxylicivirga	1	susCD pair	N/A	2	0	0	0	0	0	0	0	0	1	1	0	0	0	1	0	INONNBJA_00326;INONNBJA_00327	TIGR04056;SusD-like_3|SusD_RagB
165:susCD pair:PUL20	DG	Bacteria;Bacteroidota;Bacteroidia;Bacteroidales;Marinilabiliaceae;Carboxylicivirga	1	susCD pair	N/A	2	0	0	0	0	0	0	0	0	1	1	0	0	0	1	0	INONNBJA_02627;INONNBJA_02628	TIGR04056;SusD-like_3|SusD_RagB
165:susCD pair:PUL21	DG	Bacteria;Bacteroidota;Bacteroidia;Bacteroidales;Marinilabiliaceae;Carboxylicivirga	1	susCD pair	N/A	2	0	0	0	0	0	0	0	0	1	1	0	0	0	1	0	INONNBJA_03914;INONNBJA_03915	TIGR04056;SusD-like_3|SusD_RagB
165:susCD pair:PUL3	DG	Bacteria;Bacteroidota;Bacteroidia;Bacteroidales;Marinilabiliaceae;Carboxylicivirga	1	susCD pair	N/A	2	0	0	0	0	0	0	0	0	1	1	0	0	0	1	0	INONNBJA_00380;INONNBJA_00381	TIGR04056;SusD-like_3|SusD_RagB
165:susCD pair:PUL4	DG	Bacteria;Bacteroidota;Bacteroidia;Bacteroidales;Marinilabiliaceae;Carboxylicivirga	1	susCD pair	N/A	2	0	0	0	0	0	0	0	0	1	1	0	0	0	1	0	INONNBJA_00420;INONNBJA_00421	SusD-like_3|SusD_RagB;TIGR04056
165:susCD pair:PUL5	DG	Bacteria;Bacteroidota;Bacteroidia;Bacteroidales;Marinilabiliaceae;Carboxylicivirga	1	susCD pair	N/A	2	0	0	0	0	0	0	0	0	1	1	0	0	0	1	0	INONNBJA_00829;INONNBJA_00830	SusD-like_2;TIGR04056
165:susCD pair:PUL6	DG	Bacteria;Bacteroidota;Bacteroidia;Bacteroidales;Marinilabiliaceae;Carboxylicivirga	1	susCD pair	N/A	4	0	0	0	0	0	0	0	1	1	1	0	0	0	1	0	INONNBJA_01197;INONNBJA_01198;INONNBJA_01199;INONNBJA_01200	Sulfatase;TIGR04056;SusD-like_3|SusD_RagB
165:susCD pair:PUL7	DG	Bacteria;Bacteroidota;Bacteroidia;Bacteroidales;Marinilabiliaceae;Carboxylicivirga	1	susCD pair	N/A	6	0	0	0	0	0	0	0	0	3	3	0	3	0	0	0	INONNBJA_01309;INONNBJA_01310;INONNBJA_01311;INONNBJA_01312;INONNBJA_01313;INONNBJA_01314	TIGR04056;SusD-like_3|SusD_RagB;TIGR04056;SusD-like_3|SusD_RagB;TIGR04056;SusD-like_3|SusD_RagB
165:susCD pair:PUL8	DG	Bacteria;Bacteroidota;Bacteroidia;Bacteroidales;Marinilabiliaceae;Carboxylicivirga	1	susCD pair	N/A	2	0	0	0	0	0	0	0	0	1	1	0	0	0	1	0	INONNBJA_01373;INONNBJA_01374	SusD-like_3|SusD_RagB;TIGR04056
165:susCD pair:PUL9	DG	Bacteria;Bacteroidota;Bacteroidia;Bacteroidales;Marinilabiliaceae;Carboxylicivirga	1	susCD pair	N/A	2	0	0	0	0	0	0	0	0	1	1	0	0	0	1	0	INONNBJA_01392;INONNBJA_01393	SusD-like_3|SusD_RagB;TIGR04056
17:CGCs:PUL1	DG	Bacteria;Bacteroidota;Bacteroidia;Flavobacteriales;Flavobacteriaceae;Aquimarina	1	CGC	N/A	3	0	0	3	0	0	0	0	0	0	0	0	0	0	0	0	FCJPLDKM_00718;FCJPLDKM_00719;FCJPLDKM_00720	CBM21;CBM21;CBM21
17:CGCs:PUL10	DG	Bacteria;Bacteroidota;Bacteroidia;Flavobacteriales;Flavobacteriaceae;Aquimarina	1	CGC	N/A	5	0	0	0	0	4	0	0	0	0	0	0	0	0	0	0	FCJPLDKM_04020;FCJPLDKM_04021;FCJPLDKM_04022;FCJPLDKM_04023;FCJPLDKM_04024	GT9;GT2;GT2;GT4
17:CGCs:PUL11	DG	Bacteria;Bacteroidota;Bacteroidia;Flavobacteriales;Flavobacteriaceae;Aquimarina	1	CGC	N/A	4	2	0	0	0	0	0	1	0	0	0	0	0	0	0	0	FCJPLDKM_04273;FCJPLDKM_04274;FCJPLDKM_04275;FCJPLDKM_04276	GH13_3;CBM48|GH13_9;GH31
17:CGCs:PUL2	DG	Bacteria;Bacteroidota;Bacteroidia;Flavobacteriales;Flavobacteriaceae;Aquimarina	1	CGC	N/A	3	0	2	0	0	0	0	1	0	0	0	0	0	0	0	0	FCJPLDKM_01239;FCJPLDKM_01240;FCJPLDKM_01241	CBM6|GH5_2|PL31;PL14_3;PL14_3
17:CGCs:PUL3	DG	Bacteria;Bacteroidota;Bacteroidia;Flavobacteriales;Flavobacteriaceae;Aquimarina	1	CGC	N/A	6	0	0	0	1	3	0	0	0	0	0	0	0	0	0	0	FCJPLDKM_01636;FCJPLDKM_01637;FCJPLDKM_01638;FCJPLDKM_01639;FCJPLDKM_01640;FCJPLDKM_01641	CE12;GT4;GT4;GT2
17:CGCs:PUL4	DG	Bacteria;Bacteroidota;Bacteroidia;Flavobacteriales;Flavobacteriaceae;Aquimarina	1	CGC	N/A	3	3	0	0	0	0	0	0	0	0	0	0	0	0	0	0	FCJPLDKM_01837;FCJPLDKM_01838;FCJPLDKM_01839	GH13;GH13_20;GH65
17:CGCs:PUL5	DG	Bacteria;Bacteroidota;Bacteroidia;Flavobacteriales;Flavobacteriaceae;Aquimarina	1	CGC	N/A	3	0	0	2	0	0	0	1	0	0	0	0	0	0	0	0	FCJPLDKM_02288;FCJPLDKM_02289;FCJPLDKM_02290	CBM6;CBM13;CBM13|GH16_11|GH16_16
17:CGCs:PUL6	DG	Bacteria;Bacteroidota;Bacteroidia;Flavobacteriales;Flavobacteriaceae;Aquimarina	1	CGC	N/A	4	1	0	1	0	1	0	1	0	0	0	0	0	0	0	0	FCJPLDKM_02335;FCJPLDKM_02336;FCJPLDKM_02337;FCJPLDKM_02338	CBM26|GH13_6;CBM9;GH15;GT20
17:CGCs:PUL7	DG	Bacteria;Bacteroidota;Bacteroidia;Flavobacteriales;Flavobacteriaceae;Aquimarina	1	CGC	N/A	4	0	0	0	0	0	0	4	0	0	0	0	0	0	0	0	FCJPLDKM_02351;FCJPLDKM_02352;FCJPLDKM_02353;FCJPLDKM_02354	CBM6|GH16_3;CBM5|CBM73|GH18;CBM6|CBM73|GH19;CBM5|CBM73|GH18
17:CGCs:PUL8	DG	Bacteria;Bacteroidota;Bacteroidia;Flavobacteriales;Flavobacteriaceae;Aquimarina	1	CGC	N/A	5	4	0	0	0	0	0	0	0	0	0	0	0	0	0	0	FCJPLDKM_02818;FCJPLDKM_02819;FCJPLDKM_02820;FCJPLDKM_02821;FCJPLDKM_02822	GH158;GH109;GH43_11;GH26
17:CGCs:PUL9	DG	Bacteria;Bacteroidota;Bacteroidia;Flavobacteriales;Flavobacteriaceae;Aquimarina	1	CGC	N/A	9	6	0	1	0	0	0	0	0	0	0	0	0	0	0	0	FCJPLDKM_02833;FCJPLDKM_02834;FCJPLDKM_02835;FCJPLDKM_02836;FCJPLDKM_02837;FCJPLDKM_02838;FCJPLDKM_02839;FCJPLDKM_02840;FCJPLDKM_02841	GH2;GH16_3;CBM44;GH149;GH17;GH30_1;GH17
17:PUL:PUL1	DG	Bacteria;Bacteroidota;Bacteroidia;Flavobacteriales;Flavobacteriaceae;Aquimarina	1	PUL	single susCD	3	0	0	0	0	0	0	1	0	1	1	0	0	0	1	0	FCJPLDKM_00403;FCJPLDKM_00404;FCJPLDKM_00405	TIGR04056;SusD-like_3|SusD_RagB;CBM67|GH78
17:PUL:PUL2	DG	Bacteria;Bacteroidota;Bacteroidia;Flavobacteriales;Flavobacteriaceae;Aquimarina	1	PUL	single susCD	9	0	3	1	0	0	0	1	0	1	1	0	0	0	1	0	FCJPLDKM_01769;FCJPLDKM_01770;FCJPLDKM_01771;FCJPLDKM_01772;FCJPLDKM_01773;FCJPLDKM_01774;FCJPLDKM_01775;FCJPLDKM_01776;FCJPLDKM_01777	CBM32|PL7_3;PL6_1;PL17_2;TIGR04056;SusD-like_3|SusD_RagB;CBM44;PL7
17:PUL:PUL3	DG	Bacteria;Bacteroidota;Bacteroidia;Flavobacteriales;Flavobacteriaceae;Aquimarina	1	PUL	single susCD	4	1	0	0	0	0	0	0	0	1	1	0	0	0	1	0	FCJPLDKM_01843;FCJPLDKM_01844;FCJPLDKM_01845;FCJPLDKM_01846	TIGR04056;SusD-like_3|SusD_RagB;GH13_7
17:PUL:PUL4	DG	Bacteria;Bacteroidota;Bacteroidia;Flavobacteriales;Flavobacteriaceae;Aquimarina	1	PUL	single susCD	3	1	0	0	0	0	0	0	0	1	1	0	0	0	1	0	FCJPLDKM_02213;FCJPLDKM_02214;FCJPLDKM_02215	SusD_RagB;TIGR04056;GH13_31
17:PUL:PUL5	DG	Bacteria;Bacteroidota;Bacteroidia;Flavobacteriales;Flavobacteriaceae;Aquimarina	1	PUL	single susCD	5	1	0	1	1	0	0	0	0	1	1	0	0	0	1	0	FCJPLDKM_02358;FCJPLDKM_02359;FCJPLDKM_02360;FCJPLDKM_02361;FCJPLDKM_02362	GH20;CE14;CBM5;SusD-like_2;TIGR04056
17:PUL:PUL6	DG	Bacteria;Bacteroidota;Bacteroidia;Flavobacteriales;Flavobacteriaceae;Aquimarina	1	PUL	single susCD	4	1	0	0	0	0	0	0	0	1	1	0	0	0	1	0	FCJPLDKM_02809;FCJPLDKM_02810;FCJPLDKM_02811;FCJPLDKM_02812	TIGR04056;SusD-like_3|SusD_RagB;GH16_3
17:PUL:PUL7	DG	Bacteria;Bacteroidota;Bacteroidia;Flavobacteriales;Flavobacteriaceae;Aquimarina	1	PUL	single susCD	5	2	0	0	0	0	0	1	0	1	1	0	0	0	1	0	FCJPLDKM_03515;FCJPLDKM_03516;FCJPLDKM_03517;FCJPLDKM_03518;FCJPLDKM_03519	CBM13|GH43_26;GH5_13;GH43_26;SusD-like_3|SusD_RagB;TIGR04056
17:susCD pair:PUL1	DG	Bacteria;Bacteroidota;Bacteroidia;Flavobacteriales;Flavobacteriaceae;Aquimarina	1	susCD pair	N/A	2	0	0	0	0	0	0	0	0	1	1	0	0	0	1	0	FCJPLDKM_00641;FCJPLDKM_00642	TIGR04056;SusD_RagB
17:susCD pair:PUL2	DG	Bacteria;Bacteroidota;Bacteroidia;Flavobacteriales;Flavobacteriaceae;Aquimarina	1	susCD pair	N/A	2	0	0	0	0	0	0	0	0	1	1	0	0	0	1	0	FCJPLDKM_01429;FCJPLDKM_01430	TIGR04056;SusD-like_3|SusD_RagB
17:susCD pair:PUL3	DG	Bacteria;Bacteroidota;Bacteroidia;Flavobacteriales;Flavobacteriaceae;Aquimarina	1	susCD pair	N/A	2	0	0	0	0	0	0	0	0	1	1	0	0	0	1	0	FCJPLDKM_02177;FCJPLDKM_02178	TIGR04056;SusD-like_3|SusD_RagB
17:susCD pair:PUL4	DG	Bacteria;Bacteroidota;Bacteroidia;Flavobacteriales;Flavobacteriaceae;Aquimarina	1	susCD pair	N/A	5	0	0	0	0	0	0	0	0	2	2	0	0	2	0	0	FCJPLDKM_02710;FCJPLDKM_02711;FCJPLDKM_02712;FCJPLDKM_02713;FCJPLDKM_02714	SusD-like_2;TIGR04056;SusD-like|SusD-like_2;TIGR04056
17:susCD pair:PUL5	DG	Bacteria;Bacteroidota;Bacteroidia;Flavobacteriales;Flavobacteriaceae;Aquimarina	1	susCD pair	N/A	2	0	0	0	0	0	0	0	0	1	1	0	0	0	1	0	FCJPLDKM_04005;FCJPLDKM_04006	SusD-like_2;TIGR04056
176-3Z:CGCs:PUL1	DG	Bacteria;Proteobacteria;Alphaproteobacteria;Kordiimonadales;Kordiimonadaceae;Kordiimonas	1	CGC	N/A	5	1	1	0	0	2	0	0	0	0	0	0	0	0	0	0	DCHLLHEO_00997;DCHLLHEO_00998;DCHLLHEO_00999;DCHLLHEO_01000;DCHLLHEO_01001	GH109;PL12;GT4;GT19
176-3Z:CGCs:PUL2	DG	Bacteria;Proteobacteria;Alphaproteobacteria;Kordiimonadales;Kordiimonadaceae;Kordiimonas	1	CGC	N/A	4	0	0	0	0	3	0	0	0	0	0	0	0	0	0	0	DCHLLHEO_02656;DCHLLHEO_02657;DCHLLHEO_02658;DCHLLHEO_02659	GT2;GT2|GT4;GT2
176-3Z:PUL_like:PUL1	DG	Bacteria;Proteobacteria;Alphaproteobacteria;Kordiimonadales;Kordiimonadaceae;Kordiimonas	1	PUL_like	N/A	4	0	1	0	0	0	0	0	0	0	0	2	0	0	0	0	DCHLLHEO_02485;DCHLLHEO_02486;DCHLLHEO_02487;DCHLLHEO_02488	PL22;TIGR02803;TIGR02796
176-3Z:PUL_like:PUL2	DG	Bacteria;Proteobacteria;Alphaproteobacteria;Kordiimonadales;Kordiimonadaceae;Kordiimonas	1	PUL_like	N/A	5	0	2	0	0	1	0	0	0	0	0	1	0	0	0	0	DCHLLHEO_02948;DCHLLHEO_02949;DCHLLHEO_02950;DCHLLHEO_02951;DCHLLHEO_02952	GT2;TIGR01782;PL6_1;PL17_2
176-3Z:PUL_like:PUL3	DG	Bacteria;Proteobacteria;Alphaproteobacteria;Kordiimonadales;Kordiimonadaceae;Kordiimonas	1	PUL_like	N/A	5	3	0	0	0	0	0	0	0	0	0	1	0	0	0	0	DCHLLHEO_03127;DCHLLHEO_03128;DCHLLHEO_03129;DCHLLHEO_03130;DCHLLHEO_03131	GH74|GH74|GH74;GH74|GH74|GH74;GH74|GH74|GH74|GH74|GH74;TIGR01785
182:CGCs:PUL1	DG	Bacteria;Proteobacteria;Alphaproteobacteria;Rhodobacterales;Rhodobacteraceae;Roseovarius	1	CGC	N/A	3	0	0	0	0	1	2	0	0	0	0	0	0	0	0	0	HHAOMJPC_00860;HHAOMJPC_00861;HHAOMJPC_00862	AA7;AA3_2;GT26
182:CGCs:PUL2	DG	Bacteria;Proteobacteria;Alphaproteobacteria;Rhodobacterales;Rhodobacteraceae;Roseovarius	1	CGC	N/A	5	0	0	0	0	4	0	0	0	0	0	0	0	0	0	0	HHAOMJPC_01222;HHAOMJPC_01223;HHAOMJPC_01224;HHAOMJPC_01225;HHAOMJPC_01226	GT14;GT2;GT2;GT2_Glycos_transf_2
182:CGCs:PUL3	DG	Bacteria;Proteobacteria;Alphaproteobacteria;Rhodobacterales;Rhodobacteraceae;Roseovarius	1	CGC	N/A	7	0	0	0	1	4	0	0	0	0	0	0	0	0	0	0	HHAOMJPC_03187;HHAOMJPC_03188;HHAOMJPC_03189;HHAOMJPC_03190;HHAOMJPC_03191;HHAOMJPC_03192;HHAOMJPC_03193	GT2;CE14;GT4;GT2;GT2
182:PUL_like:PUL1	DG	Bacteria;Proteobacteria;Alphaproteobacteria;Rhodobacterales;Rhodobacteraceae;Roseovarius	1	PUL_like	N/A	4	0	1	0	0	0	0	0	0	0	0	2	0	0	0	0	HHAOMJPC_03038;HHAOMJPC_03039;HHAOMJPC_03040;HHAOMJPC_03041	PL22|PL22;TIGR02803;TIGR02796
187-3Z:CGCs:PUL1	DG	Bacteria;Bacteroidota;Bacteroidia;Flavobacteriales;Flavobacteriaceae;Aquimarina	1	CGC	N/A	4	0	0	0	0	3	0	0	0	0	0	0	0	0	0	0	OCKBCMOO_00326;OCKBCMOO_00327;OCKBCMOO_00328;OCKBCMOO_00329	GT2;GT87;GT2
187-3Z:CGCs:PUL2	DG	Bacteria;Bacteroidota;Bacteroidia;Flavobacteriales;Flavobacteriaceae;Aquimarina	1	CGC	N/A	4	0	0	0	0	3	0	0	0	0	0	0	0	0	0	0	OCKBCMOO_00564;OCKBCMOO_00565;OCKBCMOO_00566;OCKBCMOO_00567	GT4;GT4;GT2
187-3Z:CGCs:PUL3	DG	Bacteria;Bacteroidota;Bacteroidia;Flavobacteriales;Flavobacteriaceae;Aquimarina	1	CGC	N/A	3	0	0	0	0	0	0	3	0	0	0	0	0	0	0	0	OCKBCMOO_01701;OCKBCMOO_01702;OCKBCMOO_01703	CBM5|AA10;CBM5|GH18;CBM5|GH19
187-3Z:CGCs:PUL4	DG	Bacteria;Bacteroidota;Bacteroidia;Flavobacteriales;Flavobacteriaceae;Aquimarina	1	CGC	N/A	11	0	0	0	1	8	0	0	0	0	0	0	0	0	0	0	OCKBCMOO_01726;OCKBCMOO_01727;OCKBCMOO_01728;OCKBCMOO_01729;OCKBCMOO_01730;OCKBCMOO_01731;OCKBCMOO_01732;OCKBCMOO_01733;OCKBCMOO_01734;OCKBCMOO_01735;OCKBCMOO_01736	GT9;GT2;GT2;GT2;GT2;CE4;GT2;GT2;GT2
187-3Z:CGCs:PUL5	DG	Bacteria;Bacteroidota;Bacteroidia;Flavobacteriales;Flavobacteriaceae;Aquimarina	1	CGC	N/A	5	1	0	0	0	2	0	0	1	0	0	0	0	0	0	0	OCKBCMOO_02570;OCKBCMOO_02571;OCKBCMOO_02572;OCKBCMOO_02573;OCKBCMOO_02574	GH36;Sulfatase;GT2;GT2
187-3Z:CGCs:PUL6	DG	Bacteria;Bacteroidota;Bacteroidia;Flavobacteriales;Flavobacteriaceae;Aquimarina	1	CGC	N/A	4	0	0	0	1	2	0	0	0	0	0	0	0	0	0	0	OCKBCMOO_02933;OCKBCMOO_02934;OCKBCMOO_02935;OCKBCMOO_02936	GT4;GT28;CE4
187-3Z:PUL:PUL1	DG	Bacteria;Bacteroidota;Bacteroidia;Flavobacteriales;Flavobacteriaceae;Aquimarina	1	PUL	single susCD	3	0	0	1	0	0	0	0	0	1	1	0	0	0	1	0	OCKBCMOO_01711;OCKBCMOO_01712;OCKBCMOO_01713	CBM44;SusD-like_3|SusD_RagB;TIGR04056
187-3Z:PUL:PUL2	DG	Bacteria;Bacteroidota;Bacteroidia;Flavobacteriales;Flavobacteriaceae;Aquimarina	1	PUL	single susCD	4	1	0	0	0	0	0	0	0	1	1	0	0	0	1	0	OCKBCMOO_02415;OCKBCMOO_02416;OCKBCMOO_02417;OCKBCMOO_02418	TIGR04056;SusD-like_3|SusD_RagB;GH89
187-3Z:PUL:PUL3	DG	Bacteria;Bacteroidota;Bacteroidia;Flavobacteriales;Flavobacteriaceae;Aquimarina	1	PUL	single susCD	7	2	0	1	1	0	0	0	0	1	1	0	0	0	1	0	OCKBCMOO_04880;OCKBCMOO_04881;OCKBCMOO_04882;OCKBCMOO_04883;OCKBCMOO_04884;OCKBCMOO_04885;OCKBCMOO_04886	TIGR04056;SusD-like;CE14;GH20;CBM5;GH18
187-3Z:PUL_like:PUL1	DG	Bacteria;Bacteroidota;Bacteroidia;Flavobacteriales;Flavobacteriaceae;Aquimarina	1	PUL_like	N/A	4	0	0	1	0	0	0	2	0	0	0	1	0	0	0	0	OCKBCMOO_01695;OCKBCMOO_01696;OCKBCMOO_01697;OCKBCMOO_01698	TIGR01352;CBM5;CBM5|CBM73|GH18;CBM5|CBM73|GH18
187-3Z:PUL_like:PUL2	DG	Bacteria;Bacteroidota;Bacteroidia;Flavobacteriales;Flavobacteriaceae;Aquimarina	1	incomplete PUL	N/A	3	0	0	0	2	0	0	0	0	1	0	0	0	0	0	0	OCKBCMOO_02091;OCKBCMOO_02092;OCKBCMOO_02093	CE6;CE16;TIGR04056
187-3Z:susCD pair:PUL1	DG	Bacteria;Bacteroidota;Bacteroidia;Flavobacteriales;Flavobacteriaceae;Aquimarina	1	susCD pair	N/A	2	0	0	0	0	0	0	0	0	1	1	0	0	0	1	0	OCKBCMOO_01576;OCKBCMOO_01577	TIGR04056;SusD-like_3|SusD_RagB
187-3Z:susCD pair:PUL2	DG	Bacteria;Bacteroidota;Bacteroidia;Flavobacteriales;Flavobacteriaceae;Aquimarina	1	susCD pair	N/A	2	0	0	0	0	0	0	0	0	1	1	0	0	0	1	0	OCKBCMOO_01706;OCKBCMOO_01707	SusD-like_3|SusD_RagB;TIGR04056
187-3Z:susCD pair:PUL3	DG	Bacteria;Bacteroidota;Bacteroidia;Flavobacteriales;Flavobacteriaceae;Aquimarina	1	susCD pair	N/A	2	0	0	0	0	0	0	0	0	1	1	0	0	0	1	0	OCKBCMOO_03473;OCKBCMOO_03474	SusD-like_3|SusD_RagB;TIGR04056
187-3Z:susCD pair:PUL4	DG	Bacteria;Bacteroidota;Bacteroidia;Flavobacteriales;Flavobacteriaceae;Aquimarina	1	susCD pair	N/A	2	0	0	0	0	0	0	0	0	1	1	0	0	0	1	0	OCKBCMOO_03587;OCKBCMOO_03588	TIGR04056;SusD-like_2
187-3Z:susCD pair:PUL5	DG	Bacteria;Bacteroidota;Bacteroidia;Flavobacteriales;Flavobacteriaceae;Aquimarina	1	susCD pair	N/A	2	0	0	0	0	0	0	0	0	1	1	0	0	0	1	0	OCKBCMOO_03983;OCKBCMOO_03984	TIGR04056;SusD-like|SusD-like_2
189-3Z:CGCs:PUL1	DG	Bacteria;Proteobacteria;Alphaproteobacteria;Kordiimonadales;Kordiimonadaceae;Kordiimonas	1	CGC	N/A	5	0	0	0	0	4	0	0	0	0	0	0	0	0	0	0	JNHDLHCD_00888;JNHDLHCD_00889;JNHDLHCD_00890;JNHDLHCD_00891;JNHDLHCD_00892	GT4;GT2;GT2;GT26
189-3Z:CGCs:PUL2	DG	Bacteria;Proteobacteria;Alphaproteobacteria;Kordiimonadales;Kordiimonadaceae;Kordiimonas	1	CGC	N/A	4	0	0	0	0	3	0	0	0	0	0	0	0	0	0	0	JNHDLHCD_02256;JNHDLHCD_02257;JNHDLHCD_02258;JNHDLHCD_02259	GT2;GT2|GT4;GT2
189-3Z:PUL_like:PUL1	DG	Bacteria;Proteobacteria;Alphaproteobacteria;Kordiimonadales;Kordiimonadaceae;Kordiimonas	1	PUL_like	N/A	10	0	0	0	0	0	0	1	0	0	0	7	0	0	0	0	JNHDLHCD_02623;JNHDLHCD_02624;JNHDLHCD_02625;JNHDLHCD_02626;JNHDLHCD_02627;JNHDLHCD_02628;JNHDLHCD_02629;JNHDLHCD_02630;JNHDLHCD_02631;JNHDLHCD_02632	TIGR02796;TIGR02796;TIGR02804;TIGR02803;TIGR01352;TIGR01352;TIGR02803;CBM44|PL6_1
190:CGCs:PUL1	DG	Bacteria;Proteobacteria;Alphaproteobacteria;Rhizobiales;Stappiaceae;Labrenzia	1	CGC	N/A	4	0	0	0	1	2	0	0	0	0	0	0	0	0	0	0	PKAELFPP_00825;PKAELFPP_00826;PKAELFPP_00827;PKAELFPP_00828	CE4;GT4;GT2
190:CGCs:PUL2	DG	Bacteria;Proteobacteria;Alphaproteobacteria;Rhizobiales;Stappiaceae;Labrenzia	1	CGC	N/A	4	0	0	0	0	4	0	0	0	0	0	0	0	0	0	0	PKAELFPP_00974;PKAELFPP_00975;PKAELFPP_00976;PKAELFPP_00977	GT1;GT4;GT4;GT28
190:CGCs:PUL3	DG	Bacteria;Proteobacteria;Alphaproteobacteria;Rhizobiales;Stappiaceae;Labrenzia	1	CGC	N/A	5	1	1	0	0	1	0	0	0	0	0	0	0	0	0	0	PKAELFPP_01408;PKAELFPP_01409;PKAELFPP_01410;PKAELFPP_01411;PKAELFPP_01412	GT2;GH16;PL6_1
190:CGCs:PUL4	DG	Bacteria;Proteobacteria;Alphaproteobacteria;Rhizobiales;Stappiaceae;Labrenzia	1	CGC	N/A	6	1	0	0	0	2	0	2	0	0	0	0	0	0	0	0	PKAELFPP_01430;PKAELFPP_01431;PKAELFPP_01432;PKAELFPP_01433;PKAELFPP_01434;PKAELFPP_01435	GT35;CBM48|GH13_9;GT5;CBM48|GH13_11;GH77
190:CGCs:PUL5	DG	Bacteria;Proteobacteria;Alphaproteobacteria;Rhizobiales;Stappiaceae;Labrenzia	1	CGC	N/A	5	0	0	0	1	2	0	0	0	0	0	0	0	0	0	0	PKAELFPP_03928;PKAELFPP_03929;PKAELFPP_03930;PKAELFPP_03931;PKAELFPP_03932	CE1;GT83;GT2
190:CGCs:PUL6	DG	Bacteria;Proteobacteria;Alphaproteobacteria;Rhizobiales;Stappiaceae;Labrenzia	1	CGC	N/A	3	0	0	0	0	3	0	0	0	0	0	0	0	0	0	0	PKAELFPP_05531;PKAELFPP_05532;PKAELFPP_05533	GT2;GT4;GT4
190:PUL_like:PUL1	DG	Bacteria;Proteobacteria;Alphaproteobacteria;Rhizobiales;Stappiaceae;Labrenzia	1	PUL_like	N/A	4	0	1	0	0	0	0	0	0	0	0	3	0	0	0	0	PKAELFPP_05363;PKAELFPP_05364;PKAELFPP_05365;PKAELFPP_05366	TIGR02796;TIGR02803;TIGR01352;PL22
193-G:CGCs:PUL1	DG	Bacteria;Proteobacteria;Alphaproteobacteria;Rhodobacterales;Rhodobacteraceae;Tateyamaria	1	CGC	N/A	3	0	0	0	0	3	0	0	0	0	0	0	0	0	0	0	FCKPLGHB_00098;FCKPLGHB_00099;FCKPLGHB_00100	GT4;GT2;GT14
193-G:CGCs:PUL2	DG	Bacteria;Proteobacteria;Alphaproteobacteria;Rhodobacterales;Rhodobacteraceae;Tateyamaria	1	CGC	N/A	5	0	0	0	0	3	0	0	0	0	0	0	0	0	0	0	FCKPLGHB_01116;FCKPLGHB_01117;FCKPLGHB_01118;FCKPLGHB_01119;FCKPLGHB_01120	GT2;GT2;GT2
193-G:CGCs:PUL3	DG	Bacteria;Proteobacteria;Alphaproteobacteria;Rhodobacterales;Rhodobacteraceae;Tateyamaria	1	CGC	N/A	5	1	0	0	0	1	0	2	0	0	0	0	0	0	0	0	FCKPLGHB_01633;FCKPLGHB_01634;FCKPLGHB_01635;FCKPLGHB_01636;FCKPLGHB_01637	CBM48|GH13_11;GT5;CBM48|GH13_9;GH13_23
193-G:CGCs:PUL4	DG	Bacteria;Proteobacteria;Alphaproteobacteria;Rhodobacterales;Rhodobacteraceae;Tateyamaria	1	CGC	N/A	4	3	0	0	0	0	0	0	0	0	0	0	0	0	0	0	FCKPLGHB_02242;FCKPLGHB_02243;FCKPLGHB_02244;FCKPLGHB_02245	GH43_11;GH109;GH2
193-G:PUL_like:PUL1	DG	Bacteria;Proteobacteria;Alphaproteobacteria;Rhodobacterales;Rhodobacteraceae;Tateyamaria	1	PUL_like	N/A	4	0	1	0	0	0	0	0	0	0	0	2	0	0	0	0	FCKPLGHB_01951;FCKPLGHB_01952;FCKPLGHB_01953;FCKPLGHB_01954	TIGR02796;TIGR02803;PL22|PL22
193-G:PUL_like:PUL2	DG	Bacteria;Proteobacteria;Alphaproteobacteria;Rhodobacterales;Rhodobacteraceae;Tateyamaria	1	PUL_like	N/A	5	0	0	0	0	4	0	0	0	0	0	1	0	0	0	0	FCKPLGHB_02560;FCKPLGHB_02561;FCKPLGHB_02562;FCKPLGHB_02563;FCKPLGHB_02564	GT1;TIGR01352;GT4;GT4;GT1
194-3Z:CGCs:PUL1	DG	Bacteria;Proteobacteria;Alphaproteobacteria;Rhodobacterales;Rhodobacteraceae;Paracoccus	1	CGC	N/A	7	2	0	0	0	4	0	0	0	0	0	0	0	0	0	0	JAKPLBJE_01052;JAKPLBJE_01053;JAKPLBJE_01054;JAKPLBJE_01055;JAKPLBJE_01056;JAKPLBJE_01057;JAKPLBJE_01058	GH39;GH39;GT4;GT2;GT2;GT2
194-3Z:CGCs:PUL2	DG	Bacteria;Proteobacteria;Alphaproteobacteria;Rhodobacterales;Rhodobacteraceae;Paracoccus	1	CGC	N/A	5	0	0	0	0	3	0	0	0	0	0	0	0	0	0	0	JAKPLBJE_01466;JAKPLBJE_01467;JAKPLBJE_01468;JAKPLBJE_01469;JAKPLBJE_01470	GT32;GT2;GT2
194-3Z:CGCs:PUL3	DG	Bacteria;Proteobacteria;Alphaproteobacteria;Rhodobacterales;Rhodobacteraceae;Paracoccus	1	CGC	N/A	3	0	0	0	0	3	0	0	0	0	0	0	0	0	0	0	JAKPLBJE_01608;JAKPLBJE_01609;JAKPLBJE_01610	GT14;GT2;GT4
194-3Z:CGCs:PUL4	DG	Bacteria;Proteobacteria;Alphaproteobacteria;Rhodobacterales;Rhodobacteraceae;Paracoccus	1	CGC	N/A	5	0	0	0	0	3	0	0	0	0	0	0	0	0	0	0	JAKPLBJE_03648;JAKPLBJE_03649;JAKPLBJE_03650;JAKPLBJE_03651;JAKPLBJE_03652	GT4;GT4;GT4
194-3Z:PUL_like:PUL1	DG	Bacteria;Proteobacteria;Alphaproteobacteria;Rhodobacterales;Rhodobacteraceae;Paracoccus	1	PUL_like	N/A	5	0	0	0	0	1	0	0	0	0	0	3	0	0	0	0	JAKPLBJE_02227;JAKPLBJE_02228;JAKPLBJE_02229;JAKPLBJE_02230;JAKPLBJE_02231	TIGR01352;TIGR02803;TIGR02797;GT2
194-3Z:PUL_like:PUL2	DG	Bacteria;Proteobacteria;Alphaproteobacteria;Rhodobacterales;Rhodobacteraceae;Paracoccus	1	PUL_like	N/A	7	1	0	0	0	2	0	2	0	0	0	1	0	0	0	0	JAKPLBJE_03106;JAKPLBJE_03107;JAKPLBJE_03108;JAKPLBJE_03109;JAKPLBJE_03110;JAKPLBJE_03111;JAKPLBJE_03112	CBM48|GH13_11;GT5;CBM48|GH13_9;GT35;GH13_23;TIGR01785
195:CGCs:PUL1	DG	Bacteria;Firmicutes;Bacilli;Bacillales;Bacillaceae;Bacillus	1	CGC	N/A	7	0	0	0	0	5	0	0	0	0	0	0	0	0	0	0	APCDMFJO_01348;APCDMFJO_01349;APCDMFJO_01350;APCDMFJO_01351;APCDMFJO_01352;APCDMFJO_01353;APCDMFJO_01354	GT2;GT2;GT4;GT2;GT4
195:CGCs:PUL2	DG	Bacteria;Firmicutes;Bacilli;Bacillales;Bacillaceae;Bacillus	1	CGC	N/A	5	1	0	0	0	2	0	0	0	0	0	0	0	0	0	0	APCDMFJO_01485;APCDMFJO_01486;APCDMFJO_01487;APCDMFJO_01488;APCDMFJO_01489	GT2;GT26;GH73
199-3Z:CGCs:PUL1	DG	Bacteria;Proteobacteria;Alphaproteobacteria;Kordiimonadales;Kordiimonadaceae;Kordiimonas	1	CGC	N/A	5	0	0	0	0	3	0	0	0	0	0	0	0	0	0	0	NOOOPBPE_01003;NOOOPBPE_01004;NOOOPBPE_01005;NOOOPBPE_01006;NOOOPBPE_01007	GT11;GT10;GT4
199-3Z:CGCs:PUL2	DG	Bacteria;Proteobacteria;Alphaproteobacteria;Kordiimonadales;Kordiimonadaceae;Kordiimonas	1	CGC	N/A	5	0	0	0	0	4	0	0	0	0	0	0	0	0	0	0	NOOOPBPE_01572;NOOOPBPE_01573;NOOOPBPE_01574;NOOOPBPE_01575;NOOOPBPE_01576	GT2;GT28;GT4;GT2
199-3Z:CGCs:PUL3	DG	Bacteria;Proteobacteria;Alphaproteobacteria;Kordiimonadales;Kordiimonadaceae;Kordiimonas	1	CGC	N/A	4	0	0	0	0	3	0	0	0	0	0	0	0	0	0	0	NOOOPBPE_02774;NOOOPBPE_02775;NOOOPBPE_02776;NOOOPBPE_02777	GT2;GT2|GT4;GT2
199-3Z:CGCs:PUL4	DG	Bacteria;Proteobacteria;Alphaproteobacteria;Kordiimonadales;Kordiimonadaceae;Kordiimonas	1	CGC	N/A	3	3	0	0	0	0	0	0	0	0	0	0	0	0	0	0	NOOOPBPE_03122;NOOOPBPE_03123;NOOOPBPE_03124	GH74|GH74|GH74;GH74|GH74|GH74;GH74|GH74|GH74
199-3Z:PUL_like:PUL1	DG	Bacteria;Proteobacteria;Alphaproteobacteria;Kordiimonadales;Kordiimonadaceae;Kordiimonas	1	PUL_like	N/A	4	0	1	0	0	0	0	0	0	0	0	2	0	0	0	0	NOOOPBPE_02576;NOOOPBPE_02577;NOOOPBPE_02578;NOOOPBPE_02579	PL22;TIGR02803;TIGR02796
200-G:CGCs:PUL1	DG	Bacteria;Proteobacteria;Alphaproteobacteria;Rhodobacterales;Rhodobacteraceae;Sulfitobacter	1	CGC	N/A	3	0	0	0	0	3	0	0	0	0	0	0	0	0	0	0	LIKACKDO_00387;LIKACKDO_00388;LIKACKDO_00389	GT4;GT2;GT14
200-G:CGCs:PUL2	DG	Bacteria;Proteobacteria;Alphaproteobacteria;Rhodobacterales;Rhodobacteraceae;Sulfitobacter	1	CGC	N/A	3	0	0	0	0	3	0	0	0	0	0	0	0	0	0	0	LIKACKDO_01287;LIKACKDO_01288;LIKACKDO_01289	GT4;GT94;GT4
200-G:PUL_like:PUL1	DG	Bacteria;Proteobacteria;Alphaproteobacteria;Rhodobacterales;Rhodobacteraceae;Sulfitobacter	1	PUL_like	N/A	4	0	1	0	0	0	0	0	0	0	0	2	0	0	0	0	LIKACKDO_02887;LIKACKDO_02888;LIKACKDO_02889;LIKACKDO_02890	PL22;TIGR02803;TIGR02796
20:CGCs:PUL1	DG	Bacteria;Proteobacteria;Alphaproteobacteria;Rhodobacterales;Rhodobacteraceae;Epibacterium	1	CGC	N/A	5	0	0	0	0	4	0	0	0	0	0	0	0	0	0	0	NAHDFMDM_00749;NAHDFMDM_00750;NAHDFMDM_00751;NAHDFMDM_00752;NAHDFMDM_00753	GT1;GT4;GT4;GT1
20:CGCs:PUL2	DG	Bacteria;Proteobacteria;Alphaproteobacteria;Rhodobacterales;Rhodobacteraceae;Epibacterium	1	CGC	N/A	4	0	0	0	0	3	0	0	0	0	0	0	0	0	0	0	NAHDFMDM_01766;NAHDFMDM_01767;NAHDFMDM_01768;NAHDFMDM_01769	GT2;GT2;GT2
20:CGCs:PUL3	DG	Bacteria;Proteobacteria;Alphaproteobacteria;Rhodobacterales;Rhodobacteraceae;Epibacterium	1	CGC	N/A	3	0	0	0	0	3	0	0	0	0	0	0	0	0	0	0	NAHDFMDM_02063;NAHDFMDM_02064;NAHDFMDM_02065	GT2;GT2;GT14
20:CGCs:PUL4	DG	Bacteria;Proteobacteria;Alphaproteobacteria;Rhodobacterales;Rhodobacteraceae;Epibacterium	1	CGC	N/A	4	0	0	0	0	3	0	0	0	0	0	0	0	0	0	0	NAHDFMDM_02374;NAHDFMDM_02375;NAHDFMDM_02376;NAHDFMDM_02377	GT2;GT2;GT2
20:CGCs:PUL5	DG	Bacteria;Proteobacteria;Alphaproteobacteria;Rhodobacterales;Rhodobacteraceae;Epibacterium	1	CGC	N/A	3	0	1	0	0	2	0	0	0	0	0	0	0	0	0	0	NAHDFMDM_02406;NAHDFMDM_02407;NAHDFMDM_02408	GT4;GT4;PL9_4
20:CGCs:PUL6	DG	Bacteria;Proteobacteria;Alphaproteobacteria;Rhodobacterales;Rhodobacteraceae;Epibacterium	1	CGC	N/A	6	1	0	0	0	1	0	2	0	0	0	0	0	0	0	0	NAHDFMDM_03305;NAHDFMDM_03306;NAHDFMDM_03307;NAHDFMDM_03308;NAHDFMDM_03309;NAHDFMDM_03310	CBM48|GH13_11;GT5;CBM48|GH13_9;GH13_23
203:CGCs:PUL1	DG	Bacteria;Proteobacteria;Alphaproteobacteria;Rhodobacterales;Rhodobacteraceae;Tateyamaria	1	CGC	N/A	5	0	0	0	0	3	0	0	0	0	0	0	0	0	0	0	LDFPMCHE_00160;LDFPMCHE_00161;LDFPMCHE_00162;LDFPMCHE_00163;LDFPMCHE_00164	GT2;GT2;GT2
203:CGCs:PUL2	DG	Bacteria;Proteobacteria;Alphaproteobacteria;Rhodobacterales;Rhodobacteraceae;Tateyamaria	1	CGC	N/A	3	0	0	0	0	3	0	0	0	0	0	0	0	0	0	0	LDFPMCHE_01050;LDFPMCHE_01051;LDFPMCHE_01052	GT4;GT2;GT14
203:CGCs:PUL3	DG	Bacteria;Proteobacteria;Alphaproteobacteria;Rhodobacterales;Rhodobacteraceae;Tateyamaria	1	CGC	N/A	8	0	1	0	1	4	0	0	0	0	0	0	0	0	0	0	LDFPMCHE_01213;LDFPMCHE_01214;LDFPMCHE_01215;LDFPMCHE_01216;LDFPMCHE_01217;LDFPMCHE_01218;LDFPMCHE_01219;LDFPMCHE_01220	GT2;GT4;GT4;PL1_2;GT4;CE4
203:CGCs:PUL4	DG	Bacteria;Proteobacteria;Alphaproteobacteria;Rhodobacterales;Rhodobacteraceae;Tateyamaria	1	CGC	N/A	5	0	0	0	0	4	0	0	0	0	0	0	0	0	0	0	LDFPMCHE_02179;LDFPMCHE_02180;LDFPMCHE_02181;LDFPMCHE_02182;LDFPMCHE_02183	GT1;GT4;GT4;GT1
203:CGCs:PUL5	DG	Bacteria;Proteobacteria;Alphaproteobacteria;Rhodobacterales;Rhodobacteraceae;Tateyamaria	1	CGC	N/A	4	2	0	0	1	0	0	0	0	0	0	0	0	0	0	0	LDFPMCHE_02984;LDFPMCHE_02985;LDFPMCHE_02986;LDFPMCHE_02987	CE3;GH109;GH109
203:CGCs:PUL6	DG	Bacteria;Proteobacteria;Alphaproteobacteria;Rhodobacterales;Rhodobacteraceae;Tateyamaria	1	CGC	N/A	8	2	0	0	0	2	0	2	0	0	0	0	0	0	0	0	LDFPMCHE_03693;LDFPMCHE_03694;LDFPMCHE_03695;LDFPMCHE_03696;LDFPMCHE_03697;LDFPMCHE_03698;LDFPMCHE_03699;LDFPMCHE_03700	GH13_23;GT35;GH13_4;CBM48|GH13_11;GT5;CBM48|GH13_9
203:PUL_like:PUL1	DG	Bacteria;Proteobacteria;Alphaproteobacteria;Rhodobacterales;Rhodobacteraceae;Tateyamaria	1	PUL_like	N/A	6	1	1	0	0	0	0	0	0	0	0	2	0	0	0	0	LDFPMCHE_02000;LDFPMCHE_02001;LDFPMCHE_02002;LDFPMCHE_02003;LDFPMCHE_02004;LDFPMCHE_02005	PL22|PL22;TIGR02803;TIGR02796;GH103
204:CGCs:PUL1	DG	Bacteria;Proteobacteria;Alphaproteobacteria;Rhodobacterales;Rhodobacteraceae;Roseobacter	1	CGC	N/A	3	0	0	0	0	3	0	0	0	0	0	0	0	0	0	0	NPIPKCEH_00252;NPIPKCEH_00253;NPIPKCEH_00254	GT14;GT2;GT2
204:CGCs:PUL2	DG	Bacteria;Proteobacteria;Alphaproteobacteria;Rhodobacterales;Rhodobacteraceae;Roseobacter	1	CGC	N/A	4	0	0	0	0	2	1	0	0	0	0	0	0	0	0	0	NPIPKCEH_01154;NPIPKCEH_01155;NPIPKCEH_01156;NPIPKCEH_01157	AA3;GT4;GT30
204:CGCs:PUL3	DG	Bacteria;Proteobacteria;Alphaproteobacteria;Rhodobacterales;Rhodobacteraceae;Roseobacter	1	CGC	N/A	5	0	0	0	0	4	0	0	0	0	0	0	0	0	0	0	NPIPKCEH_02121;NPIPKCEH_02122;NPIPKCEH_02123;NPIPKCEH_02124;NPIPKCEH_02125	GT1;GT4;GT4;GT1
204:CGCs:PUL4	DG	Bacteria;Proteobacteria;Alphaproteobacteria;Rhodobacterales;Rhodobacteraceae;Roseobacter	1	CGC	N/A	6	1	0	0	0	2	0	2	0	0	0	0	0	0	0	0	NPIPKCEH_02835;NPIPKCEH_02836;NPIPKCEH_02837;NPIPKCEH_02838;NPIPKCEH_02839;NPIPKCEH_02840	GH77;CBM48|GH13_11;GT5;CBM48|GH13_9;GT35
204:PUL_like:PUL1	DG	Bacteria;Proteobacteria;Alphaproteobacteria;Rhodobacterales;Rhodobacteraceae;Roseobacter	1	PUL_like	N/A	4	0	1	0	0	0	0	0	0	0	0	3	0	0	0	0	NPIPKCEH_00890;NPIPKCEH_00891;NPIPKCEH_00892;NPIPKCEH_00893	TIGR02796;TIGR02803;TIGR01352;PL22
207:CGCs:PUL1	DG	Bacteria;Proteobacteria;Gammaproteobacteria;Cellvibrionales;Cellvibrionaceae	1	CGC	N/A	3	0	0	0	0	3	0	0	0	0	0	0	0	0	0	0	IOAJHDCL_00107;IOAJHDCL_00108;IOAJHDCL_00109	GT4;GT4;GT4
207:CGCs:PUL2	DG	Bacteria;Proteobacteria;Gammaproteobacteria;Cellvibrionales;Cellvibrionaceae	1	CGC	N/A	4	0	0	0	0	3	0	0	0	0	0	0	0	0	0	0	IOAJHDCL_01835;IOAJHDCL_01836;IOAJHDCL_01837;IOAJHDCL_01838	GT4;GT2;GT9
207:PUL_like:PUL1	DG	Bacteria;Proteobacteria;Gammaproteobacteria;Cellvibrionales;Cellvibrionaceae	1	PUL_like	N/A	4	0	1	0	0	0	0	0	0	0	0	3	0	0	0	0	IOAJHDCL_03073;IOAJHDCL_03074;IOAJHDCL_03075;IOAJHDCL_03076	TIGR02796;TIGR02803;TIGR01352;PL22
208:CGCs:PUL1	DG	Bacteria;Proteobacteria;Gammaproteobacteria;Cellvibrionales;Cellvibrionaceae;Pseudoteredinibacter	1	CGC	N/A	4	0	0	0	0	3	0	0	1	0	0	0	0	0	0	0	NIDNPGOL_01240;NIDNPGOL_01241;NIDNPGOL_01242;NIDNPGOL_01243	GT2;GT2;GT2;Sulfatase
208:CGCs:PUL2	DG	Bacteria;Proteobacteria;Gammaproteobacteria;Cellvibrionales;Cellvibrionaceae;Pseudoteredinibacter	1	CGC	N/A	6	0	0	0	1	3	0	0	0	0	0	0	0	0	0	0	NIDNPGOL_02212;NIDNPGOL_02213;NIDNPGOL_02214;NIDNPGOL_02215;NIDNPGOL_02216;NIDNPGOL_02217	CE3;GT4;GT4;GT9
208:PUL_like:PUL1	DG	Bacteria;Proteobacteria;Gammaproteobacteria;Cellvibrionales;Cellvibrionaceae;Pseudoteredinibacter	1	PUL_like	N/A	4	0	0	0	0	0	1	0	0	0	0	2	0	0	0	0	NIDNPGOL_02015;NIDNPGOL_02016;NIDNPGOL_02017;NIDNPGOL_02018	AA6;TIGR02796;TIGR02803
2-10-3Z:CGCs:PUL1	DG	Bacteria;Firmicutes;Bacilli;Bacillales;Planococcaceae;Planococcus	1	CGC	N/A	3	3	0	0	0	0	0	0	0	0	0	0	0	0	0	0	GGAGLMMB_02354;GGAGLMMB_02355;GGAGLMMB_02356	GH36;GH35;GH42
2-1000:CGCs:PUL1	DG	Bacteria;Actinobacteriota;Actinobacteria;Micrococcales;Microbacteriaceae;Microbacterium	1	CGC	N/A	3	1	0	0	0	0	0	2	0	0	0	0	0	0	0	0	EIJDMDEI_00207;EIJDMDEI_00208;EIJDMDEI_00209	CBM48|GH13_11;GH13_3;CBM48|GH13_9
2-1000:CGCs:PUL2	DG	Bacteria;Actinobacteriota;Actinobacteria;Micrococcales;Microbacteriaceae;Microbacterium	1	CGC	N/A	4	1	0	0	1	0	1	0	0	0	0	0	0	0	0	0	EIJDMDEI_00717;EIJDMDEI_00718;EIJDMDEI_00719;EIJDMDEI_00720	GH20;CE9;AA4
2-1000:CGCs:PUL3	DG	Bacteria;Actinobacteriota;Actinobacteria;Micrococcales;Microbacteriaceae;Microbacterium	1	CGC	N/A	5	0	0	0	1	3	0	0	0	0	0	0	0	0	0	0	EIJDMDEI_00799;EIJDMDEI_00800;EIJDMDEI_00801;EIJDMDEI_00802;EIJDMDEI_00803	GT4;GT4;GT2;CE4
2-1000:CGCs:PUL4	DG	Bacteria;Actinobacteriota;Actinobacteria;Micrococcales;Microbacteriaceae;Microbacterium	1	CGC	N/A	3	1	0	0	0	1	1	0	0	0	0	0	0	0	0	0	EIJDMDEI_01898;EIJDMDEI_01899;EIJDMDEI_01900	GH36;AA7;GT4
2-1000:CGCs:PUL5	DG	Bacteria;Actinobacteriota;Actinobacteria;Micrococcales;Microbacteriaceae;Microbacterium	1	CGC	N/A	3	0	0	0	0	3	0	0	0	0	0	0	0	0	0	0	EIJDMDEI_02774;EIJDMDEI_02775;EIJDMDEI_02776	GT70;GT4;GT4
2-1001:CGCs:PUL1	DG	Bacteria;Proteobacteria;Alphaproteobacteria;Rhodobacterales;Rhodobacteraceae;Defluviimonas	1	CGC	N/A	3	0	0	0	0	3	0	0	0	0	0	0	0	0	0	0	CCHLFKKF_00670;CCHLFKKF_00671;CCHLFKKF_00672	GT14;GT2;GT2
2-1001:CGCs:PUL2	DG	Bacteria;Proteobacteria;Alphaproteobacteria;Rhodobacterales;Rhodobacteraceae;Defluviimonas	1	CGC	N/A	3	1	0	0	0	2	0	0	0	0	0	0	0	0	0	0	CCHLFKKF_02833;CCHLFKKF_02834;CCHLFKKF_02835	GT2;GT2;GH16_21
2-1005:CGCs:PUL1	DG	Bacteria;Proteobacteria;Alphaproteobacteria;Rhodobacterales;Rhodobacteraceae;Phaeobacter	1	CGC	N/A	5	0	0	0	0	4	0	0	0	0	0	0	0	0	0	0	GHGOEFLH_01890;GHGOEFLH_01891;GHGOEFLH_01892;GHGOEFLH_01893;GHGOEFLH_01894	GT1;GT4;GT4;GT1
2-1005:CGCs:PUL2	DG	Bacteria;Proteobacteria;Alphaproteobacteria;Rhodobacterales;Rhodobacteraceae;Phaeobacter	1	CGC	N/A	3	0	0	0	0	3	0	0	0	0	0	0	0	0	0	0	GHGOEFLH_01994;GHGOEFLH_01995;GHGOEFLH_01996	GT26;GT2;GT2
2-1005:CGCs:PUL3	DG	Bacteria;Proteobacteria;Alphaproteobacteria;Rhodobacterales;Rhodobacteraceae;Phaeobacter	1	CGC	N/A	4	1	0	0	0	2	0	0	0	0	0	0	0	0	0	0	GHGOEFLH_02917;GHGOEFLH_02918;GHGOEFLH_02919;GHGOEFLH_02920	GT2;GT2;GH16_21
2-1005:PUL_like:PUL1	DG	Bacteria;Proteobacteria;Alphaproteobacteria;Rhodobacterales;Rhodobacteraceae;Phaeobacter	1	PUL_like	N/A	4	0	1	0	0	0	0	0	0	0	0	2	0	0	0	0	GHGOEFLH_02046;GHGOEFLH_02047;GHGOEFLH_02048;GHGOEFLH_02049	TIGR02796;TIGR02803;PL22|PL22
2-1005-n2:CGCs:PUL1	DG	Bacteria;Proteobacteria;Gammaproteobacteria;Oceanospirillales;Marinomonadaceae;Marinomonas	1	CGC	N/A	4	0	0	0	0	3	0	0	0	0	0	0	0	0	0	0	IGGMJKEJ_01537;IGGMJKEJ_01538;IGGMJKEJ_01539;IGGMJKEJ_01540	GT2;GT2;GT4
2-1005-n2:CGCs:PUL2	DG	Bacteria;Proteobacteria;Gammaproteobacteria;Oceanospirillales;Marinomonadaceae;Marinomonas	1	CGC	N/A	4	0	0	0	0	4	0	0	0	0	0	0	0	0	0	0	IGGMJKEJ_01995;IGGMJKEJ_01996;IGGMJKEJ_01997;IGGMJKEJ_01998	GT90;GT2;GT2;GT9
2-1005-n2:CGCs:PUL3	DG	Bacteria;Proteobacteria;Gammaproteobacteria;Oceanospirillales;Marinomonadaceae;Marinomonas	1	CGC	N/A	3	1	0	0	0	0	0	2	0	0	0	0	0	0	0	0	IGGMJKEJ_02397;IGGMJKEJ_02398;IGGMJKEJ_02399	GH15;CBM48|GH13_9;CBM48|GH13_11
2-1005-n2:PUL_like:PUL1	DG	Bacteria;Proteobacteria;Gammaproteobacteria;Oceanospirillales;Marinomonadaceae;Marinomonas	1	PUL_like	N/A	4	0	1	0	0	0	0	0	0	0	0	3	0	0	0	0	IGGMJKEJ_00945;IGGMJKEJ_00946;IGGMJKEJ_00947;IGGMJKEJ_00948	PL22;TIGR01352;TIGR02803;TIGR02796
2-1007:CGCs:PUL1	DG	Bacteria;Bacteroidota;Bacteroidia;Flavobacteriales;Flavobacteriaceae;Maribacter	1	CGC	N/A	6	2	0	0	1	1	0	0	0	0	0	0	0	0	0	0	MMHLKCON_01206;MMHLKCON_01207;MMHLKCON_01208;MMHLKCON_01209;MMHLKCON_01210;MMHLKCON_01211	GH114;GT4;GH166;CE4
2-1007:CGCs:PUL2	DG	Bacteria;Bacteroidota;Bacteroidia;Flavobacteriales;Flavobacteriaceae;Maribacter	1	CGC	N/A	7	4	1	0	0	0	0	1	0	0	0	0	0	0	0	0	MMHLKCON_02048;MMHLKCON_02049;MMHLKCON_02050;MMHLKCON_02051;MMHLKCON_02052;MMHLKCON_02053;MMHLKCON_02054	GH109;PL38;GH105;GH3;CBM67|GH78;GH106
2-1007:CGCs:PUL3	DG	Bacteria;Bacteroidota;Bacteroidia;Flavobacteriales;Flavobacteriaceae;Maribacter	1	CGC	N/A	11	4	3	1	0	0	0	0	3	0	0	0	0	0	0	0	MMHLKCON_02057;MMHLKCON_02058;MMHLKCON_02059;MMHLKCON_02060;MMHLKCON_02061;MMHLKCON_02062;MMHLKCON_02063;MMHLKCON_02064;MMHLKCON_02065;MMHLKCON_02066;MMHLKCON_02067	PL28;Sulfatase;GH106;Sulfatase;GH106;GH78;PL37;CBM66;GH109;Sulfatase;PL40
2-1007:CGCs:PUL4	DG	Bacteria;Bacteroidota;Bacteroidia;Flavobacteriales;Flavobacteriaceae;Maribacter	1	CGC	N/A	5	1	0	0	0	4	0	0	0	0	0	0	0	0	0	0	MMHLKCON_02365;MMHLKCON_02366;MMHLKCON_02367;MMHLKCON_02368;MMHLKCON_02369	GT25|GT13;GT4;GT4;GT26;GH109
2-1007:CGCs:PUL5	DG	Bacteria;Bacteroidota;Bacteroidia;Flavobacteriales;Flavobacteriaceae;Maribacter	1	CGC	N/A	3	0	0	0	1	2	0	0	0	0	0	0	0	0	0	0	MMHLKCON_02841;MMHLKCON_02842;MMHLKCON_02843	CE4;GT4;GT4
2-1007:PUL:PUL1	DG	Bacteria;Bacteroidota;Bacteroidia;Flavobacteriales;Flavobacteriaceae;Maribacter	1	PUL	single susCD	4	1	0	0	0	0	0	0	0	1	1	0	0	0	1	0	MMHLKCON_01384;MMHLKCON_01385;MMHLKCON_01386;MMHLKCON_01387	TIGR04056;SusD-like_3|SusD_RagB;GH5_4
2-1007:PUL:PUL2	DG	Bacteria;Bacteroidota;Bacteroidia;Flavobacteriales;Flavobacteriaceae;Maribacter	1	PUL	single susCD	6	3	0	0	0	0	0	0	0	1	1	0	0	0	1	0	MMHLKCON_01413;MMHLKCON_01414;MMHLKCON_01415;MMHLKCON_01416;MMHLKCON_01417;MMHLKCON_01418	TIGR04056;SusD-like_3|SusD_RagB;GH28;GH92;GH115
2-1007:PUL:PUL3	DG	Bacteria;Bacteroidota;Bacteroidia;Flavobacteriales;Flavobacteriaceae;Maribacter	1	PUL	single susCD	9	4	0	1	0	0	0	0	0	1	1	0	0	0	1	0	MMHLKCON_01434;MMHLKCON_01435;MMHLKCON_01436;MMHLKCON_01437;MMHLKCON_01438;MMHLKCON_01439;MMHLKCON_01440;MMHLKCON_01441;MMHLKCON_01442	GH26;GH130;GH76;TIGR04056;SusD-like_3|SusD_RagB;CBM8|CBM8;GH26
2-1007:PUL:PUL4	DG	Bacteria;Bacteroidota;Bacteroidia;Flavobacteriales;Flavobacteriaceae;Maribacter	1	PUL	single susCD	5	2	0	1	0	0	0	0	0	1	1	0	0	0	1	0	MMHLKCON_01454;MMHLKCON_01455;MMHLKCON_01456;MMHLKCON_01457;MMHLKCON_01458	SusD-like_2;TIGR04056;GH92;CBM9;GH130
2-1007:PUL:PUL5	DG	Bacteria;Bacteroidota;Bacteroidia;Flavobacteriales;Flavobacteriaceae;Maribacter	1	PUL	single susCD	8	2	0	0	1	0	0	0	3	1	1	0	0	0	1	0	MMHLKCON_02070;MMHLKCON_02071;MMHLKCON_02072;MMHLKCON_02073;MMHLKCON_02074;MMHLKCON_02075;MMHLKCON_02076;MMHLKCON_02077	GH78|Sulfatase;CE6;Sulfatase;GH5;SusD-like_3|SusD_RagB;TIGR04056;Sulfatase;Sulfatase
2-1007:PUL:PUL6	DG	Bacteria;Bacteroidota;Bacteroidia;Flavobacteriales;Flavobacteriaceae;Maribacter	1	PUL	single susCD	5	3	0	0	0	0	0	0	0	1	1	0	0	0	1	0	MMHLKCON_02575;MMHLKCON_02576;MMHLKCON_02577;MMHLKCON_02578;MMHLKCON_02579	GH2;TIGR04056;SusD-like_3|SusD_RagB;GH53;GH136
2-1007:PUL_like:PUL1	DG	Bacteria;Bacteroidota;Bacteroidia;Flavobacteriales;Flavobacteriaceae;Maribacter	1	incomplete PUL	N/A	4	2	1	0	0	0	0	0	0	0	1	0	0	0	0	0	MMHLKCON_02033;MMHLKCON_02034;MMHLKCON_02035;MMHLKCON_02036	SusD_RagB;GH88;GH2;PL38
2-1007:susCD pair:PUL1	DG	Bacteria;Bacteroidota;Bacteroidia;Flavobacteriales;Flavobacteriaceae;Maribacter	1	susCD pair	N/A	2	0	0	0	0	0	0	0	0	1	1	0	0	0	1	0	MMHLKCON_01021;MMHLKCON_01022	SusD-like_2;TIGR04056
2-1007:susCD pair:PUL2	DG	Bacteria;Bacteroidota;Bacteroidia;Flavobacteriales;Flavobacteriaceae;Maribacter	1	susCD pair	N/A	4	0	0	0	0	0	0	0	1	1	1	0	0	0	1	0	MMHLKCON_01560;MMHLKCON_01561;MMHLKCON_01562;MMHLKCON_01563	Sulfatase;SusD-like_3|SusD_RagB;TIGR04056
2-1007:susCD pair:PUL3	DG	Bacteria;Bacteroidota;Bacteroidia;Flavobacteriales;Flavobacteriaceae;Maribacter	1	susCD pair	N/A	2	0	0	0	0	0	0	0	0	1	1	0	0	0	1	0	MMHLKCON_01591;MMHLKCON_01592	TIGR04056;SusD-like_3|SusD_RagB
2-1007:susCD pair:PUL4	DG	Bacteria;Bacteroidota;Bacteroidia;Flavobacteriales;Flavobacteriaceae;Maribacter	1	susCD pair	N/A	2	0	0	0	0	0	0	0	0	1	1	0	0	0	1	0	MMHLKCON_02277;MMHLKCON_02278	SusD-like_2;TIGR04056
2-1007:susCD pair:PUL5	DG	Bacteria;Bacteroidota;Bacteroidia;Flavobacteriales;Flavobacteriaceae;Maribacter	1	susCD pair	N/A	2	0	0	0	0	0	0	0	0	1	1	0	0	0	1	0	MMHLKCON_02695;MMHLKCON_02696	SusD-like_2;TIGR04056
2-1007:susCD pair:PUL6	DG	Bacteria;Bacteroidota;Bacteroidia;Flavobacteriales;Flavobacteriaceae;Maribacter	1	susCD pair	N/A	2	0	0	0	0	0	0	0	0	1	1	0	0	0	1	0	MMHLKCON_02874;MMHLKCON_02875	TIGR04056;SusD-like_3|SusD_RagB
2-1007:susCD pair:PUL7	DG	Bacteria;Bacteroidota;Bacteroidia;Flavobacteriales;Flavobacteriaceae;Maribacter	1	susCD pair	N/A	2	0	0	0	0	0	0	0	0	1	1	0	0	0	1	0	MMHLKCON_03359;MMHLKCON_03360	SusD-like_3|SusD_RagB;TIGR04056
2-1022:CGCs:PUL1	DG	Bacteria;Proteobacteria;Alphaproteobacteria;Rhodobacterales;Rhodobacteraceae;Yoonia-Loktanella	1	CGC	N/A	4	0	0	0	0	4	0	0	0	0	0	0	0	0	0	0	AELFOHBE_01616;AELFOHBE_01617;AELFOHBE_01618;AELFOHBE_01619	GT2_Glycos_transf_2;GT2;GT2;GT14
2-1022:CGCs:PUL2	DG	Bacteria;Proteobacteria;Alphaproteobacteria;Rhodobacterales;Rhodobacteraceae;Yoonia-Loktanella	1	CGC	N/A	4	0	0	0	0	3	0	0	0	0	0	0	0	0	0	0	AELFOHBE_03066;AELFOHBE_03067;AELFOHBE_03068;AELFOHBE_03069	GT4;GT2;GT2
2-1022:PUL_like:PUL1	DG	Bacteria;Proteobacteria;Alphaproteobacteria;Rhodobacterales;Rhodobacteraceae;Yoonia-Loktanella	1	PUL_like	N/A	4	0	1	0	0	0	0	0	0	0	0	2	0	0	0	0	AELFOHBE_00291;AELFOHBE_00292;AELFOHBE_00293;AELFOHBE_00294	PL22;TIGR02803;TIGR02796
2-1026-3Z:CGCs:PUL1	DG	Bacteria;Bacteroidota;Bacteroidia;Flavobacteriales;Flavobacteriaceae;Algibacter	1	CGC	N/A	4	1	0	0	0	1	0	1	0	0	0	0	0	0	0	0	NMPDCAGO_00318;NMPDCAGO_00319;NMPDCAGO_00320;NMPDCAGO_00321	GT5;CBM48|GH13_9;GH31
2-1026-3Z:CGCs:PUL2	DG	Bacteria;Bacteroidota;Bacteroidia;Flavobacteriales;Flavobacteriaceae;Algibacter	1	CGC	N/A	16	8	2	2	0	0	0	3	0	0	0	0	0	0	0	0	NMPDCAGO_00832;NMPDCAGO_00833;NMPDCAGO_00834;NMPDCAGO_00835;NMPDCAGO_00836;NMPDCAGO_00837;NMPDCAGO_00838;NMPDCAGO_00839;NMPDCAGO_00840;NMPDCAGO_00841;NMPDCAGO_00842;NMPDCAGO_00843;NMPDCAGO_00844;NMPDCAGO_00845;NMPDCAGO_00846;NMPDCAGO_00847	CBM6;GH106;GH106;GH106;GH106;GH78;GH106;CBM67|GH78;CBM44;CBM67|GH78;GH59;CBM67|GH78;PL37;PL28;GH106
2-1026-3Z:CGCs:PUL3	DG	Bacteria;Bacteroidota;Bacteroidia;Flavobacteriales;Flavobacteriaceae;Algibacter	1	CGC	N/A	3	3	0	0	0	0	0	0	0	0	0	0	0	0	0	0	NMPDCAGO_00853;NMPDCAGO_00854;NMPDCAGO_00855	GH105;GH3;GH43_29
2-1026-3Z:CGCs:PUL4	DG	Bacteria;Bacteroidota;Bacteroidia;Flavobacteriales;Flavobacteriaceae;Algibacter	1	CGC	N/A	5	4	0	0	0	0	0	0	0	0	0	0	0	0	0	0	NMPDCAGO_01572;NMPDCAGO_01573;NMPDCAGO_01574;NMPDCAGO_01575;NMPDCAGO_01576	GH92;GH92;GH38;GH38
2-1026-3Z:CGCs:PUL5	DG	Bacteria;Bacteroidota;Bacteroidia;Flavobacteriales;Flavobacteriaceae;Algibacter	1	CGC	N/A	7	3	0	1	1	0	0	0	0	0	0	0	0	0	0	0	NMPDCAGO_01593;NMPDCAGO_01594;NMPDCAGO_01595;NMPDCAGO_01596;NMPDCAGO_01597;NMPDCAGO_01598;NMPDCAGO_01599	GH92;CBM9;GH130;GH92;CE14
2-1026-3Z:CGCs:PUL6	DG	Bacteria;Bacteroidota;Bacteroidia;Flavobacteriales;Flavobacteriaceae;Algibacter	1	CGC	N/A	4	0	0	0	0	3	0	0	0	0	0	0	0	0	0	0	NMPDCAGO_02284;NMPDCAGO_02285;NMPDCAGO_02286;NMPDCAGO_02287	GT4;GT4;GT4
2-1026-3Z:CGCs:PUL7	DG	Bacteria;Bacteroidota;Bacteroidia;Flavobacteriales;Flavobacteriaceae;Algibacter	1	CGC	N/A	8	0	0	0	0	6	0	0	0	0	0	0	0	0	0	0	NMPDCAGO_02767;NMPDCAGO_02768;NMPDCAGO_02769;NMPDCAGO_02770;NMPDCAGO_02771;NMPDCAGO_02772;NMPDCAGO_02773;NMPDCAGO_02774	GT56;GT2;GT2;GT2;GT4;GT2
2-1026-3Z:CGCs:PUL8	DG	Bacteria;Bacteroidota;Bacteroidia;Flavobacteriales;Flavobacteriaceae;Algibacter	1	CGC	N/A	9	0	0	0	0	7	0	0	0	0	0	0	0	0	0	0	NMPDCAGO_02782;NMPDCAGO_02783;NMPDCAGO_02784;NMPDCAGO_02785;NMPDCAGO_02786;NMPDCAGO_02787;NMPDCAGO_02788;NMPDCAGO_02789;NMPDCAGO_02790	GT4;GT2;GT2;GT2;GT4;GT4;GT4
2-1026-3Z:CGCs:PUL9	DG	Bacteria;Bacteroidota;Bacteroidia;Flavobacteriales;Flavobacteriaceae;Algibacter	1	CGC	N/A	4	1	1	0	1	0	0	0	0	0	0	0	0	0	0	0	NMPDCAGO_02825;NMPDCAGO_02826;NMPDCAGO_02827;NMPDCAGO_02828	GH109;CE14;PL28
2-1026-3Z:PUL:PUL1	DG	Bacteria;Bacteroidota;Bacteroidia;Flavobacteriales;Flavobacteriaceae;Algibacter	1	PUL	single susCD	35	13	5	1	0	0	0	2	10	1	1	0	0	0	1	0	NMPDCAGO_00770;NMPDCAGO_00771;NMPDCAGO_00772;NMPDCAGO_00773;NMPDCAGO_00774;NMPDCAGO_00775;NMPDCAGO_00776;NMPDCAGO_00777;NMPDCAGO_00778;NMPDCAGO_00779;NMPDCAGO_00780;NMPDCAGO_00781;NMPDCAGO_00782;NMPDCAGO_00783;NMPDCAGO_00784;NMPDCAGO_00785;NMPDCAGO_00786;NMPDCAGO_00787;NMPDCAGO_00788;NMPDCAGO_00789;NMPDCAGO_00790;NMPDCAGO_00791;NMPDCAGO_00792;NMPDCAGO_00793;NMPDCAGO_00794;NMPDCAGO_00795;NMPDCAGO_…	PL40;Sulfatase;Sulfatase;Sulfatase;GH39;Sulfatase;Sulfatase;PL25;GH2;GH106;GH106;PL8_3;CBM35|GH2;Sulfatase;Sulfatase;Sulfatase;GH43_2;GH78;GH78;PL24;PL24;CBM66;Sulfatase;GH2;GH3;GH5;SusD-like_3|SusD_RagB;TIGR04056;GH39;Sulfatase;GH43_10;CBM67|GH78;GH51
2-1026-3Z:PUL:PUL2	DG	Bacteria;Bacteroidota;Bacteroidia;Flavobacteriales;Flavobacteriaceae;Algibacter	1	PUL	tandem repeat susCD	11	3	1	1	1	0	0	0	0	2	2	0	2	0	0	0	NMPDCAGO_00858;NMPDCAGO_00859;NMPDCAGO_00860;NMPDCAGO_00861;NMPDCAGO_00862;NMPDCAGO_00863;NMPDCAGO_00864;NMPDCAGO_00865;NMPDCAGO_00866;NMPDCAGO_00867;NMPDCAGO_00868	PL24;GH78|Sulfatase;CE6;GH109;GH109;CBM66;SusD-like_3|SusD_RagB;TIGR04056;SusD-like_3|SusD_RagB;TIGR04056
2-1026-3Z:PUL:PUL3	DG	Bacteria;Bacteroidota;Bacteroidia;Flavobacteriales;Flavobacteriaceae;Algibacter	1	PUL	single susCD	4	2	0	0	0	0	0	0	0	1	1	0	0	0	1	0	NMPDCAGO_00882;NMPDCAGO_00883;NMPDCAGO_00884;NMPDCAGO_00885	GH2;GH88;SusD-like_3|SusD_RagB;TIGR04056
2-1026-3Z:PUL:PUL4	DG	Bacteria;Bacteroidota;Bacteroidia;Flavobacteriales;Flavobacteriaceae;Algibacter	1	PUL	single susCD	18	8	0	0	1	0	0	0	3	1	1	0	0	0	1	0	NMPDCAGO_01165;NMPDCAGO_01166;NMPDCAGO_01167;NMPDCAGO_01168;NMPDCAGO_01169;NMPDCAGO_01170;NMPDCAGO_01171;NMPDCAGO_01172;NMPDCAGO_01173;NMPDCAGO_01174;NMPDCAGO_01175;NMPDCAGO_01176;NMPDCAGO_01177;NMPDCAGO_01178;NMPDCAGO_01179;NMPDCAGO_01180;NMPDCAGO_01181;NMPDCAGO_01182	TIGR04056;SusD-like_3|SusD_RagB;GH30_4;GH51;GH30_4;Sulfatase;CE12|CE17;GH2;Sulfatase;GH2;GH16;GH2;Sulfatase;GH74|GH74|GH74
2-1026-3Z:PUL:PUL5	DG	Bacteria;Bacteroidota;Bacteroidia;Flavobacteriales;Flavobacteriaceae;Algibacter	1	PUL	single susCD	8	5	0	0	0	0	0	0	0	1	1	0	0	0	1	0	NMPDCAGO_01560;NMPDCAGO_01561;NMPDCAGO_01562;NMPDCAGO_01563;NMPDCAGO_01564;NMPDCAGO_01565;NMPDCAGO_01566;NMPDCAGO_01567	GH115;GH125;GH92;GH28;GH92;SusD-like_3|SusD_RagB;TIGR04056
2-1026-3Z:PUL:PUL6	DG	Bacteria;Bacteroidota;Bacteroidia;Flavobacteriales;Flavobacteriaceae;Algibacter	1	PUL	single susCD	7	2	0	1	0	0	0	0	0	1	1	0	0	0	1	0	NMPDCAGO_01581;NMPDCAGO_01582;NMPDCAGO_01583;NMPDCAGO_01584;NMPDCAGO_01585;NMPDCAGO_01586;NMPDCAGO_01587	SusD-like_2;TIGR04056;GH92;GH92;CBM32
2-1026-3Z:PUL:PUL7	DG	Bacteria;Bacteroidota;Bacteroidia;Flavobacteriales;Flavobacteriaceae;Algibacter	1	PUL	single susCD	6	3	0	1	0	0	0	0	0	1	1	0	0	0	1	0	NMPDCAGO_01791;NMPDCAGO_01792;NMPDCAGO_01793;NMPDCAGO_01794;NMPDCAGO_01795;NMPDCAGO_01796	GH3;TIGR04056;SusD-like_3|SusD_RagB;CBM11;GH10;GH3
2-1026-3Z:susCD pair:PUL1	DG	Bacteria;Bacteroidota;Bacteroidia;Flavobacteriales;Flavobacteriaceae;Algibacter	1	susCD pair	N/A	2	0	0	0	0	0	0	0	0	1	1	0	0	0	1	0	NMPDCAGO_02110;NMPDCAGO_02111	TIGR04056;SusD-like_2
2-1038:CGCs:PUL1	DG	Bacteria;Proteobacteria;Gammaproteobacteria;Oceanospirillales;Saccharospirillaceae	1	CGC	N/A	4	0	0	0	0	3	0	0	0	0	0	0	0	0	0	0	OPLFHNLN_01557;OPLFHNLN_01558;OPLFHNLN_01559;OPLFHNLN_01560	GT4;GT2;GT4
2-1038:PUL_like:PUL1	DG	Bacteria;Proteobacteria;Gammaproteobacteria;Oceanospirillales;Saccharospirillaceae	1	PUL_like	N/A	4	0	1	0	0	0	0	0	0	0	0	3	0	0	0	0	OPLFHNLN_03220;OPLFHNLN_03221;OPLFHNLN_03222;OPLFHNLN_03223	PL22;TIGR01352;TIGR02803;TIGR02796
2-1038:PUL_like:PUL2	DG	Bacteria;Proteobacteria;Gammaproteobacteria;Oceanospirillales;Saccharospirillaceae	1	PUL_like	N/A	5	1	0	0	0	0	0	0	0	0	0	3	0	0	0	0	OPLFHNLN_04010;OPLFHNLN_04011;OPLFHNLN_04012;OPLFHNLN_04013;OPLFHNLN_04014	GH23;TIGR01352;TIGR02803;TIGR02797
2-1044:CGCs:PUL1	DG	Bacteria;Proteobacteria;Alphaproteobacteria;Rhodobacterales;Rhodobacteraceae;Defluviimonas	1	CGC	N/A	3	0	0	0	0	3	0	0	0	0	0	0	0	0	0	0	KMHNLGFH_00669;KMHNLGFH_00670;KMHNLGFH_00671	GT14;GT2;GT2
2-1044:CGCs:PUL2	DG	Bacteria;Proteobacteria;Alphaproteobacteria;Rhodobacterales;Rhodobacteraceae;Defluviimonas	1	CGC	N/A	3	1	0	0	0	2	0	0	0	0	0	0	0	0	0	0	KMHNLGFH_02762;KMHNLGFH_02763;KMHNLGFH_02764	GH16_21;GT2;GT2
2-1049:CGCs:PUL1	DG	Bacteria;Proteobacteria;Alphaproteobacteria;Rhodobacterales;Rhodobacteraceae;Litoreibacter	1	CGC	N/A	4	0	0	0	1	2	0	0	0	0	0	0	0	0	0	0	DMGBEAFI_00899;DMGBEAFI_00900;DMGBEAFI_00901;DMGBEAFI_00902	GT4;CE14;GT4
2-1049:CGCs:PUL2	DG	Bacteria;Proteobacteria;Alphaproteobacteria;Rhodobacterales;Rhodobacteraceae;Litoreibacter	1	CGC	N/A	3	0	0	0	0	3	0	0	0	0	0	0	0	0	0	0	DMGBEAFI_00932;DMGBEAFI_00933;DMGBEAFI_00934	GT14;GT2;GT4
2-1049:CGCs:PUL3	DG	Bacteria;Proteobacteria;Alphaproteobacteria;Rhodobacterales;Rhodobacteraceae;Litoreibacter	1	CGC	N/A	4	0	0	0	0	4	0	0	0	0	0	0	0	0	0	0	DMGBEAFI_01873;DMGBEAFI_01874;DMGBEAFI_01875;DMGBEAFI_01876	GT2;GT2;GT32;GT2
2-1049:CGCs:PUL4	DG	Bacteria;Proteobacteria;Alphaproteobacteria;Rhodobacterales;Rhodobacteraceae;Litoreibacter	1	CGC	N/A	6	1	0	0	0	4	0	0	0	0	0	0	0	0	0	0	DMGBEAFI_02183;DMGBEAFI_02184;DMGBEAFI_02185;DMGBEAFI_02186;DMGBEAFI_02187;DMGBEAFI_02188	GT2;GT94;GT2;GH109;GT2
2-1049:CGCs:PUL5	DG	Bacteria;Proteobacteria;Alphaproteobacteria;Rhodobacterales;Rhodobacteraceae;Litoreibacter	1	CGC	N/A	3	3	0	0	0	0	0	0	0	0	0	0	0	0	0	0	DMGBEAFI_02869;DMGBEAFI_02870;DMGBEAFI_02871	GH109;GH109;GH109
2-1049:PUL_like:PUL1	DG	Bacteria;Proteobacteria;Alphaproteobacteria;Rhodobacterales;Rhodobacteraceae;Litoreibacter	1	PUL_like	N/A	4	0	1	0	0	0	0	0	0	0	0	2	0	0	0	0	DMGBEAFI_00346;DMGBEAFI_00347;DMGBEAFI_00348;DMGBEAFI_00349	TIGR02796;TIGR02803;PL22|PL22
2-1072:CGCs:PUL1	DG	Bacteria;Proteobacteria;Alphaproteobacteria;Rhodobacterales;Rhodobacteraceae;Yoonia-Loktanella	1	CGC	N/A	6	0	0	0	0	2	0	2	0	0	0	0	0	0	0	0	AFIIMGDI_00001;AFIIMGDI_00002;AFIIMGDI_00003;AFIIMGDI_00004;AFIIMGDI_00005;AFIIMGDI_00006	CBM48|GH13_9;GT5;CBM48|GH13_11;GT35
2-1072:CGCs:PUL2	DG	Bacteria;Proteobacteria;Alphaproteobacteria;Rhodobacterales;Rhodobacteraceae;Yoonia-Loktanella	1	CGC	N/A	4	0	0	0	0	3	0	0	0	0	0	0	0	0	0	0	AFIIMGDI_01827;AFIIMGDI_01828;AFIIMGDI_01829;AFIIMGDI_01830	GT2;GT2;GT4
2-1072:CGCs:PUL3	DG	Bacteria;Proteobacteria;Alphaproteobacteria;Rhodobacterales;Rhodobacteraceae;Yoonia-Loktanella	1	CGC	N/A	3	0	0	0	0	3	0	0	0	0	0	0	0	0	0	0	AFIIMGDI_03248;AFIIMGDI_03249;AFIIMGDI_03250	GT14;GT2;GT2
2-1072:CGCs:PUL4	DG	Bacteria;Proteobacteria;Alphaproteobacteria;Rhodobacterales;Rhodobacteraceae;Yoonia-Loktanella	1	CGC	N/A	8	0	0	0	0	6	0	0	0	0	0	0	0	0	0	0	AFIIMGDI_04053;AFIIMGDI_04054;AFIIMGDI_04055;AFIIMGDI_04056;AFIIMGDI_04057;AFIIMGDI_04058;AFIIMGDI_04059;AFIIMGDI_04060	GT2;GT26;GT4;GT4;GT2;GT89
2-1072:PUL_like:PUL1	DG	Bacteria;Proteobacteria;Alphaproteobacteria;Rhodobacterales;Rhodobacteraceae;Yoonia-Loktanella	1	PUL_like	N/A	4	0	1	0	0	0	0	0	0	0	0	2	0	0	0	0	AFIIMGDI_01789;AFIIMGDI_01790;AFIIMGDI_01791;AFIIMGDI_01792	PL22;TIGR02803;TIGR02796
2-1073:CGCs:PUL1	DG	Bacteria;Proteobacteria;Alphaproteobacteria;Rhodobacterales;Rhodobacteraceae;Tateyamaria	1	CGC	N/A	3	0	0	0	0	3	0	0	0	0	0	0	0	0	0	0	CPHBODHA_00710;CPHBODHA_00711;CPHBODHA_00712	GT4;GT2;GT2
2-1073:CGCs:PUL2	DG	Bacteria;Proteobacteria;Alphaproteobacteria;Rhodobacterales;Rhodobacteraceae;Tateyamaria	1	CGC	N/A	6	0	0	0	0	2	0	2	0	0	0	0	0	0	0	0	CPHBODHA_01279;CPHBODHA_01280;CPHBODHA_01281;CPHBODHA_01282;CPHBODHA_01283;CPHBODHA_01284	GT35;CBM48|GH13_11;GT5;CBM48|GH13_9
2-1073:CGCs:PUL3	DG	Bacteria;Proteobacteria;Alphaproteobacteria;Rhodobacterales;Rhodobacteraceae;Tateyamaria	1	CGC	N/A	4	0	0	0	0	3	0	0	0	0	0	0	0	0	0	0	CPHBODHA_02343;CPHBODHA_02344;CPHBODHA_02345;CPHBODHA_02346	GT4;GT2;GT2
2-1073:CGCs:PUL4	DG	Bacteria;Proteobacteria;Alphaproteobacteria;Rhodobacterales;Rhodobacteraceae;Tateyamaria	1	CGC	N/A	4	0	0	0	0	4	0	0	0	0	0	0	0	0	0	0	CPHBODHA_03312;CPHBODHA_03313;CPHBODHA_03314;CPHBODHA_03315	GT14;GT2;GT2;GT2_Glycos_transf_2
2-1073:CGCs:PUL5	DG	Bacteria;Proteobacteria;Alphaproteobacteria;Rhodobacterales;Rhodobacteraceae;Tateyamaria	1	CGC	N/A	4	0	0	0	0	3	0	0	0	0	0	0	0	0	0	0	CPHBODHA_03478;CPHBODHA_03479;CPHBODHA_03480;CPHBODHA_03481	GT2;GT2;GT32
2-1073:CGCs:PUL6	DG	Bacteria;Proteobacteria;Alphaproteobacteria;Rhodobacterales;Rhodobacteraceae;Tateyamaria	1	CGC	N/A	7	0	0	0	0	5	0	0	0	0	0	0	0	0	0	0	CPHBODHA_04516;CPHBODHA_04517;CPHBODHA_04518;CPHBODHA_04519;CPHBODHA_04520;CPHBODHA_04521;CPHBODHA_04522	GT2;GT26;GT4;GT4;GT2
2-1073:PUL_like:PUL1	DG	Bacteria;Proteobacteria;Alphaproteobacteria;Rhodobacterales;Rhodobacteraceae;Tateyamaria	1	PUL_like	N/A	4	0	1	0	0	0	0	0	0	0	0	2	0	0	0	0	CPHBODHA_03159;CPHBODHA_03160;CPHBODHA_03161;CPHBODHA_03162	TIGR02796;TIGR02803;PL22
2-1108:CGCs:PUL1	DG	Bacteria;Proteobacteria;Gammaproteobacteria;Alteromonadales;Shewanellaceae;Shewanella	1	CGC	N/A	7	1	0	0	0	2	1	2	0	0	0	0	0	0	0	0	NKBDGCDD_00003;NKBDGCDD_00004;NKBDGCDD_00005;NKBDGCDD_00006;NKBDGCDD_00007;NKBDGCDD_00008;NKBDGCDD_00009	AA1;GH77;CBM48|GH13_9;CBM48|GH13_11;GT35;GT5
2-1108:CGCs:PUL2	DG	Bacteria;Proteobacteria;Gammaproteobacteria;Alteromonadales;Shewanellaceae;Shewanella	1	CGC	N/A	4	0	0	0	1	2	0	0	0	0	0	0	0	0	0	0	NKBDGCDD_01050;NKBDGCDD_01051;NKBDGCDD_01052;NKBDGCDD_01053	GT83;CE4;GT2
2-1108:CGCs:PUL3	DG	Bacteria;Proteobacteria;Gammaproteobacteria;Alteromonadales;Shewanellaceae;Shewanella	1	CGC	N/A	6	0	2	0	0	3	0	0	0	0	0	0	0	0	0	0	NKBDGCDD_03506;NKBDGCDD_03507;NKBDGCDD_03508;NKBDGCDD_03509;NKBDGCDD_03510;NKBDGCDD_03511	GT4;PL12;GT4;PL12;GT4
2-1108:CGCs:PUL4	DG	Bacteria;Proteobacteria;Gammaproteobacteria;Alteromonadales;Shewanellaceae;Shewanella	1	CGC	N/A	5	0	0	0	0	3	0	0	0	0	0	0	0	0	0	0	NKBDGCDD_03809;NKBDGCDD_03810;NKBDGCDD_03811;NKBDGCDD_03812;NKBDGCDD_03813	GT9;GT4;GT4
2-1108:PUL_like:PUL1	DG	Bacteria;Proteobacteria;Gammaproteobacteria;Alteromonadales;Shewanellaceae;Shewanella	1	PUL_like	N/A	4	0	1	0	0	0	0	0	0	0	0	2	0	0	0	0	NKBDGCDD_02031;NKBDGCDD_02032;NKBDGCDD_02033;NKBDGCDD_02034	PL22;TIGR02803;TIGR02796
2-1115:CGCs:PUL1	DG	Bacteria;Bacteroidota;Bacteroidia;Flavobacteriales;Flavobacteriaceae;Psychroserpens	1	CGC	N/A	7	0	0	0	0	5	0	0	1	0	0	0	0	0	0	0	EDPEGCJG_00073;EDPEGCJG_00074;EDPEGCJG_00075;EDPEGCJG_00076;EDPEGCJG_00077;EDPEGCJG_00078;EDPEGCJG_00079	GT2;GT2;GT2;GT9;GT2;Sulfatase
2-1115:CGCs:PUL10	DG	Bacteria;Bacteroidota;Bacteroidia;Flavobacteriales;Flavobacteriaceae;Psychroserpens	1	CGC	N/A	4	0	3	0	0	1	0	0	0	0	0	0	0	0	0	0	EDPEGCJG_03799;EDPEGCJG_03800;EDPEGCJG_03801;EDPEGCJG_03802	GT5;PL7;PL6_1;PL7_5
2-1115:CGCs:PUL2	DG	Bacteria;Bacteroidota;Bacteroidia;Flavobacteriales;Flavobacteriaceae;Psychroserpens	1	CGC	N/A	11	0	1	0	0	6	0	0	0	0	0	0	0	0	0	0	EDPEGCJG_00384;EDPEGCJG_00385;EDPEGCJG_00386;EDPEGCJG_00387;EDPEGCJG_00388;EDPEGCJG_00389;EDPEGCJG_00390;EDPEGCJG_00391;EDPEGCJG_00392;EDPEGCJG_00393;EDPEGCJG_00394	GT4;GT4;GT4;GT4;GT2;GT2;PL1_2
2-1115:CGCs:PUL3	DG	Bacteria;Bacteroidota;Bacteroidia;Flavobacteriales;Flavobacteriaceae;Psychroserpens	1	CGC	N/A	8	0	0	0	1	5	0	0	0	0	0	0	0	0	0	0	EDPEGCJG_00845;EDPEGCJG_00846;EDPEGCJG_00847;EDPEGCJG_00848;EDPEGCJG_00849;EDPEGCJG_00850;EDPEGCJG_00851;EDPEGCJG_00852	GT2;GT2;GT4;CE4;GT4;GT4
2-1115:CGCs:PUL4	DG	Bacteria;Bacteroidota;Bacteroidia;Flavobacteriales;Flavobacteriaceae;Psychroserpens	1	CGC	N/A	6	6	0	0	0	0	0	0	0	0	0	0	0	0	0	0	EDPEGCJG_01027;EDPEGCJG_01028;EDPEGCJG_01029;EDPEGCJG_01030;EDPEGCJG_01031;EDPEGCJG_01032	GH97;GH13_19;GH13_38;GH31;GH13;GH65
2-1115:CGCs:PUL5	DG	Bacteria;Bacteroidota;Bacteroidia;Flavobacteriales;Flavobacteriaceae;Psychroserpens	1	CGC	N/A	4	0	0	1	2	0	0	0	0	0	0	0	0	0	0	0	EDPEGCJG_01234;EDPEGCJG_01235;EDPEGCJG_01236;EDPEGCJG_01237	CBM40;CE1;CE1
2-1115:CGCs:PUL6	DG	Bacteria;Bacteroidota;Bacteroidia;Flavobacteriales;Flavobacteriaceae;Psychroserpens	1	CGC	N/A	4	2	0	0	0	0	0	1	0	0	0	0	0	0	0	0	EDPEGCJG_01854;EDPEGCJG_01855;EDPEGCJG_01856;EDPEGCJG_01857	GH13_3;CBM48|GH13_9;GH31
2-1115:CGCs:PUL7	DG	Bacteria;Bacteroidota;Bacteroidia;Flavobacteriales;Flavobacteriaceae;Psychroserpens	1	CGC	N/A	15	0	0	0	0	10	0	0	0	0	0	0	0	0	0	0	EDPEGCJG_02161;EDPEGCJG_02162;EDPEGCJG_02163;EDPEGCJG_02164;EDPEGCJG_02165;EDPEGCJG_02166;EDPEGCJG_02167;EDPEGCJG_02168;EDPEGCJG_02169;EDPEGCJG_02170;EDPEGCJG_02171;EDPEGCJG_02172;EDPEGCJG_02173;EDPEGCJG_02174;EDPEGCJG_02175	GT4;GT4;GT4;GT2;GT4;GT4;GT2;GT2;GT2;GT2
2-1115:CGCs:PUL8	DG	Bacteria;Bacteroidota;Bacteroidia;Flavobacteriales;Flavobacteriaceae;Psychroserpens	1	CGC	N/A	4	0	0	0	0	3	0	0	0	0	0	0	0	0	0	0	EDPEGCJG_02182;EDPEGCJG_02183;EDPEGCJG_02184;EDPEGCJG_02185	GT4;GT2;GT2
2-1115:CGCs:PUL9	DG	Bacteria;Bacteroidota;Bacteroidia;Flavobacteriales;Flavobacteriaceae;Psychroserpens	1	CGC	N/A	5	0	0	0	0	4	0	0	0	0	0	0	0	0	0	0	EDPEGCJG_03170;EDPEGCJG_03171;EDPEGCJG_03172;EDPEGCJG_03173;EDPEGCJG_03174	GT4;GT4;GT2;GT2
2-1115:PUL:PUL1	DG	Bacteria;Bacteroidota;Bacteroidia;Flavobacteriales;Flavobacteriaceae;Psychroserpens	1	PUL	single susCD	10	6	0	0	0	0	0	0	0	1	1	0	0	0	1	0	EDPEGCJG_01728;EDPEGCJG_01729;EDPEGCJG_01730;EDPEGCJG_01731;EDPEGCJG_01732;EDPEGCJG_01733;EDPEGCJG_01734;EDPEGCJG_01735;EDPEGCJG_01736;EDPEGCJG_01737	TIGR04056;SusD-like_3|SusD_RagB;GH16_3;GH149;GH17;GH158;GH30_1;GH17
2-1115:PUL:PUL2	DG	Bacteria;Bacteroidota;Bacteroidia;Flavobacteriales;Flavobacteriaceae;Psychroserpens	1	PUL	single susCD	5	0	0	3	0	0	0	0	0	1	1	0	0	0	1	0	EDPEGCJG_02832;EDPEGCJG_02833;EDPEGCJG_02834;EDPEGCJG_02835;EDPEGCJG_02836	TIGR04056;SusD-like_3|SusD_RagB;CBM44;CBM44;CBM54
2-1115:PUL:PUL3	DG	Bacteria;Bacteroidota;Bacteroidia;Flavobacteriales;Flavobacteriaceae;Psychroserpens	1	PUL	single susCD	6	0	2	0	0	0	0	0	0	1	1	0	0	0	1	0	EDPEGCJG_03805;EDPEGCJG_03806;EDPEGCJG_03807;EDPEGCJG_03808;EDPEGCJG_03809;EDPEGCJG_03810	PL7_5;PL17_2;TIGR04056;SusD-like_3|SusD_RagB
2-1115:susCD pair:PUL1	DG	Bacteria;Bacteroidota;Bacteroidia;Flavobacteriales;Flavobacteriaceae;Psychroserpens	1	susCD pair	N/A	2	0	0	0	0	0	0	0	0	1	1	0	0	0	1	0	EDPEGCJG_00967;EDPEGCJG_00968	TIGR04056;SusD-like_2
2-1115:susCD pair:PUL2	DG	Bacteria;Bacteroidota;Bacteroidia;Flavobacteriales;Flavobacteriaceae;Psychroserpens	1	susCD pair	N/A	2	0	0	0	0	0	0	0	0	1	1	0	0	0	1	0	EDPEGCJG_01036;EDPEGCJG_01037	TIGR04056;SusD-like_3|SusD_RagB
2-1115:susCD pair:PUL3	DG	Bacteria;Bacteroidota;Bacteroidia;Flavobacteriales;Flavobacteriaceae;Psychroserpens	1	susCD pair	N/A	2	0	0	0	0	0	0	0	0	1	1	0	0	0	1	0	EDPEGCJG_02977;EDPEGCJG_02978	TIGR04056;SusD-like_3|SusD_RagB
2-1115:susCD pair:PUL4	DG	Bacteria;Bacteroidota;Bacteroidia;Flavobacteriales;Flavobacteriaceae;Psychroserpens	1	susCD pair	N/A	2	0	0	0	0	0	0	0	0	1	1	0	0	0	1	0	EDPEGCJG_03563;EDPEGCJG_03564	TIGR04056;SusD-like_2
2-1120-3Z:CGCs:PUL1	DG	Bacteria;Firmicutes;Bacilli;Staphylococcales;Staphylococcaceae;Salinicoccus	1	CGC	N/A	3	0	0	0	0	3	0	0	0	0	0	0	0	0	0	0	LONFPHIO_01146;LONFPHIO_01147;LONFPHIO_01148	GT4;GT4;GT2
2-1120-3Z:CGCs:PUL2	DG	Bacteria;Firmicutes;Bacilli;Staphylococcales;Staphylococcaceae;Salinicoccus	1	CGC	N/A	3	0	0	0	0	3	0	0	0	0	0	0	0	0	0	0	LONFPHIO_01187;LONFPHIO_01188;LONFPHIO_01189	GT4;GT4;GT4
2-1120_2:CGCs:PUL1	DG	Bacteria;Actinobacteriota;Actinobacteria;Micrococcales;Microbacteriaceae;Microbacterium	1	CGC	N/A	3	1	0	0	0	0	0	2	0	0	0	0	0	0	0	0	OGNIAODH_01380;OGNIAODH_01381;OGNIAODH_01382	CBM48|GH13_9;GH13_3;CBM48|GH13_11
2-114-G:CGCs:PUL1	DG	Bacteria;Proteobacteria;Alphaproteobacteria;Rhodobacterales;Rhodobacteraceae;Yoonia-Loktanella	1	CGC	N/A	8	0	0	1	0	2	0	2	0	0	0	0	0	0	0	0	OGDIOPAD_00656;OGDIOPAD_00657;OGDIOPAD_00658;OGDIOPAD_00659;OGDIOPAD_00660;OGDIOPAD_00661;OGDIOPAD_00662;OGDIOPAD_00663	GT35;CBM48|GH13_11;GT5;CBM48|GH13_9;CBM40
2-114-G:CGCs:PUL2	DG	Bacteria;Proteobacteria;Alphaproteobacteria;Rhodobacterales;Rhodobacteraceae;Yoonia-Loktanella	1	CGC	N/A	4	0	0	0	0	3	0	0	0	0	0	0	0	0	0	0	OGDIOPAD_02199;OGDIOPAD_02200;OGDIOPAD_02201;OGDIOPAD_02202	GT4;GT2;GT2
2-114-G:CGCs:PUL3	DG	Bacteria;Proteobacteria;Alphaproteobacteria;Rhodobacterales;Rhodobacteraceae;Yoonia-Loktanella	1	CGC	N/A	3	0	0	0	0	3	0	0	0	0	0	0	0	0	0	0	OGDIOPAD_03861;OGDIOPAD_03862;OGDIOPAD_03863	GT2;GT2;GT14
2-114-G:CGCs:PUL4	DG	Bacteria;Proteobacteria;Alphaproteobacteria;Rhodobacterales;Rhodobacteraceae;Yoonia-Loktanella	1	CGC	N/A	8	0	0	0	0	6	0	0	0	0	0	0	0	0	0	0	OGDIOPAD_04257;OGDIOPAD_04258;OGDIOPAD_04259;OGDIOPAD_04260;OGDIOPAD_04261;OGDIOPAD_04262;OGDIOPAD_04263;OGDIOPAD_04264	GT89;GT2;GT4;GT4;GT26;GT2
2-114-G:PUL_like:PUL1	DG	Bacteria;Proteobacteria;Alphaproteobacteria;Rhodobacterales;Rhodobacteraceae;Yoonia-Loktanella	1	PUL_like	N/A	4	0	1	0	0	0	0	0	0	0	0	3	0	0	0	0	OGDIOPAD_02237;OGDIOPAD_02238;OGDIOPAD_02239;OGDIOPAD_02240	TIGR02796;TIGR02803;TIGR01352;PL22
2-1145-J:CGCs:PUL1	DG	Bacteria;Proteobacteria;Alphaproteobacteria;Rhodobacterales;Rhodobacteraceae;Jannaschia	1	CGC	N/A	5	0	0	0	0	4	0	0	0	0	0	0	0	0	0	0	DBKONCOK_00085;DBKONCOK_00086;DBKONCOK_00087;DBKONCOK_00088;DBKONCOK_00089	GT4;GT25;GT4;GT25
2-1145-J:CGCs:PUL2	DG	Bacteria;Proteobacteria;Alphaproteobacteria;Rhodobacterales;Rhodobacteraceae;Jannaschia	1	CGC	N/A	5	0	0	0	0	4	0	0	0	0	0	0	0	0	0	0	DBKONCOK_02742;DBKONCOK_02743;DBKONCOK_02744;DBKONCOK_02745;DBKONCOK_02746	GT2;GT4;GT2;GT14
2-1157:CGCs:PUL1	DG	Bacteria;Bacteroidota;Bacteroidia;Flavobacteriales;Flavobacteriaceae;Maribacter	1	CGC	N/A	7	5	1	0	0	0	0	0	0	0	0	0	0	0	0	0	DNDAENIE_00099;DNDAENIE_00100;DNDAENIE_00101;DNDAENIE_00102;DNDAENIE_00103;DNDAENIE_00104;DNDAENIE_00105	GH109;PL38;GH105;GH3;GH78;GH106
2-1157:CGCs:PUL2	DG	Bacteria;Bacteroidota;Bacteroidia;Flavobacteriales;Flavobacteriaceae;Maribacter	1	CGC	N/A	11	5	2	1	0	0	0	0	3	0	0	0	0	0	0	0	DNDAENIE_00108;DNDAENIE_00109;DNDAENIE_00110;DNDAENIE_00111;DNDAENIE_00112;DNDAENIE_00113;DNDAENIE_00114;DNDAENIE_00115;DNDAENIE_00116;DNDAENIE_00117;DNDAENIE_00118	Sulfatase;GH106;Sulfatase;GH106;GH78;GH78;PL37;CBM66;GH109;Sulfatase;PL40
2-1157:CGCs:PUL3	DG	Bacteria;Bacteroidota;Bacteroidia;Flavobacteriales;Flavobacteriaceae;Maribacter	1	CGC	N/A	6	0	0	0	0	5	0	0	0	0	0	0	0	0	0	0	DNDAENIE_00389;DNDAENIE_00390;DNDAENIE_00391;DNDAENIE_00392;DNDAENIE_00393;DNDAENIE_00394	GT2;GT4;GT4;GT4;GT26
2-1157:CGCs:PUL4	DG	Bacteria;Bacteroidota;Bacteroidia;Flavobacteriales;Flavobacteriaceae;Maribacter	1	CGC	N/A	3	0	0	0	0	3	0	0	0	0	0	0	0	0	0	0	DNDAENIE_00580;DNDAENIE_00581;DNDAENIE_00582	GT2;GT2;GT2
2-1157:CGCs:PUL5	DG	Bacteria;Bacteroidota;Bacteroidia;Flavobacteriales;Flavobacteriaceae;Maribacter	1	CGC	N/A	3	0	0	3	0	0	0	0	0	0	0	0	0	0	0	0	DNDAENIE_00635;DNDAENIE_00636;DNDAENIE_00637	CBM9;CBM9;CBM9
2-1157:PUL:PUL1	DG	Bacteria;Bacteroidota;Bacteroidia;Flavobacteriales;Flavobacteriaceae;Maribacter	1	PUL	single susCD	5	2	1	0	0	0	0	0	0	1	1	0	0	0	1	0	DNDAENIE_00083;DNDAENIE_00084;DNDAENIE_00085;DNDAENIE_00086;DNDAENIE_00087	TIGR04056;SusD-like_3|SusD_RagB;GH88;GH2;PL38
2-1157:PUL:PUL2	DG	Bacteria;Bacteroidota;Bacteroidia;Flavobacteriales;Flavobacteriaceae;Maribacter	1	PUL	single susCD	8	2	0	0	1	0	0	0	3	1	1	0	0	0	1	0	DNDAENIE_00121;DNDAENIE_00122;DNDAENIE_00123;DNDAENIE_00124;DNDAENIE_00125;DNDAENIE_00126;DNDAENIE_00127;DNDAENIE_00128	GH78|Sulfatase;CE6;Sulfatase;GH5;SusD-like_3|SusD_RagB;TIGR04056;Sulfatase;Sulfatase
2-1157:PUL:PUL3	DG	Bacteria;Bacteroidota;Bacteroidia;Flavobacteriales;Flavobacteriaceae;Maribacter	1	PUL	single susCD	5	2	0	1	0	0	0	0	0	1	1	0	0	0	1	0	DNDAENIE_01246;DNDAENIE_01247;DNDAENIE_01248;DNDAENIE_01249;DNDAENIE_01250	GH130;CBM9;GH92;TIGR04056;SusD-like_2
2-1157:PUL:PUL4	DG	Bacteria;Bacteroidota;Bacteroidia;Flavobacteriales;Flavobacteriaceae;Maribacter	1	PUL	single susCD	4	1	0	0	0	0	0	0	0	1	1	0	0	0	1	0	DNDAENIE_01266;DNDAENIE_01267;DNDAENIE_01268;DNDAENIE_01269	GH5_4;SusD-like_3|SusD_RagB;TIGR04056
2-1157:susCD pair:PUL1	DG	Bacteria;Bacteroidota;Bacteroidia;Flavobacteriales;Flavobacteriaceae;Maribacter	1	susCD pair	N/A	4	0	0	0	0	0	0	0	1	1	1	0	0	0	1	0	DNDAENIE_00059;DNDAENIE_00060;DNDAENIE_00061;DNDAENIE_00062	Sulfatase;SusD-like_3|SusD_RagB;TIGR04056
2-1157:susCD pair:PUL2	DG	Bacteria;Bacteroidota;Bacteroidia;Flavobacteriales;Flavobacteriaceae;Maribacter	1	susCD pair	N/A	2	0	0	0	0	0	0	0	0	1	1	0	0	0	1	0	DNDAENIE_00305;DNDAENIE_00306	SusD-like_2;TIGR04056
2-1157:susCD pair:PUL3	DG	Bacteria;Bacteroidota;Bacteroidia;Flavobacteriales;Flavobacteriaceae;Maribacter	1	susCD pair	N/A	2	0	0	0	0	0	0	0	0	1	1	0	0	0	1	0	DNDAENIE_00494;DNDAENIE_00495	SusD-like_2;TIGR04056
2-1157:susCD pair:PUL4	DG	Bacteria;Bacteroidota;Bacteroidia;Flavobacteriales;Flavobacteriaceae;Maribacter	1	susCD pair	N/A	2	0	0	0	0	0	0	0	0	1	1	0	0	0	1	0	DNDAENIE_01606;DNDAENIE_01607	TIGR04056;SusD-like_2
2-1157:susCD pair:PUL5	DG	Bacteria;Bacteroidota;Bacteroidia;Flavobacteriales;Flavobacteriaceae;Maribacter	1	susCD pair	N/A	2	0	0	0	0	0	0	0	0	1	1	0	0	0	1	0	DNDAENIE_02392;DNDAENIE_02393	TIGR04056;SusD-like_3|SusD_RagB
2-1157:susCD pair:PUL6	DG	Bacteria;Bacteroidota;Bacteroidia;Flavobacteriales;Flavobacteriaceae;Maribacter	1	susCD pair	N/A	2	0	0	0	0	0	0	0	0	1	1	0	0	0	1	0	DNDAENIE_02559;DNDAENIE_02560	TIGR04056;SusD-like_3|SusD_RagB
2-1157:susCD pair:PUL7	DG	Bacteria;Bacteroidota;Bacteroidia;Flavobacteriales;Flavobacteriaceae;Maribacter	1	susCD pair	N/A	2	0	0	0	0	0	0	0	0	1	1	0	0	0	1	0	DNDAENIE_02869;DNDAENIE_02870	SusD-like_3|SusD_RagB;TIGR04056
2-1157:susCD pair:PUL8	DG	Bacteria;Bacteroidota;Bacteroidia;Flavobacteriales;Flavobacteriaceae;Maribacter	1	susCD pair	N/A	2	0	0	0	0	0	0	0	0	1	1	0	0	0	1	0	DNDAENIE_03260;DNDAENIE_03261	TIGR04056;SusD-like_3|SusD_RagB
2-1163:CGCs:PUL1	DG	Bacteria;Bacteroidota;Bacteroidia;Flavobacteriales;Flavobacteriaceae;Algibacter	1	CGC	N/A	4	0	0	0	0	4	0	0	0	0	0	0	0	0	0	0	PPLDOLCC_00355;PPLDOLCC_00356;PPLDOLCC_00357;PPLDOLCC_00358	GT4;GT4;GT2;GT4
2-1163:CGCs:PUL2	DG	Bacteria;Bacteroidota;Bacteroidia;Flavobacteriales;Flavobacteriaceae;Algibacter	1	CGC	N/A	3	0	0	0	0	3	0	0	0	0	0	0	0	0	0	0	PPLDOLCC_00362;PPLDOLCC_00363;PPLDOLCC_00364	GT4;GT4;GT4
2-1163:CGCs:PUL3	DG	Bacteria;Bacteroidota;Bacteroidia;Flavobacteriales;Flavobacteriaceae;Algibacter	1	CGC	N/A	12	0	0	0	0	10	0	0	0	0	0	0	0	0	0	0	PPLDOLCC_00373;PPLDOLCC_00374;PPLDOLCC_00375;PPLDOLCC_00376;PPLDOLCC_00377;PPLDOLCC_00378;PPLDOLCC_00379;PPLDOLCC_00380;PPLDOLCC_00381;PPLDOLCC_00382;PPLDOLCC_00383;PPLDOLCC_00384	GT2;GT2;GT2;GT10;GT2;GT2;GT2;GT8;GT2;GT2
2-1163:CGCs:PUL4	DG	Bacteria;Bacteroidota;Bacteroidia;Flavobacteriales;Flavobacteriaceae;Algibacter	1	CGC	N/A	6	3	0	0	0	0	0	0	1	0	0	0	0	0	0	0	PPLDOLCC_00442;PPLDOLCC_00443;PPLDOLCC_00444;PPLDOLCC_00445;PPLDOLCC_00446;PPLDOLCC_00447	GH26;GH130;GH5_7;Sulfatase
2-1163:CGCs:PUL5	DG	Bacteria;Bacteroidota;Bacteroidia;Flavobacteriales;Flavobacteriaceae;Algibacter	1	CGC	N/A	8	6	0	0	0	0	0	0	0	0	0	0	0	0	0	0	PPLDOLCC_00641;PPLDOLCC_00642;PPLDOLCC_00643;PPLDOLCC_00644;PPLDOLCC_00645;PPLDOLCC_00646;PPLDOLCC_00647;PPLDOLCC_00648	GH30_1;GH17;GH17;GH149;GH16_3;GH2
2-1163:CGCs:PUL6	DG	Bacteria;Bacteroidota;Bacteroidia;Flavobacteriales;Flavobacteriaceae;Algibacter	1	CGC	N/A	5	2	0	0	0	1	0	1	0	0	0	0	0	0	0	0	PPLDOLCC_00673;PPLDOLCC_00674;PPLDOLCC_00675;PPLDOLCC_00676;PPLDOLCC_00677	GH31;CBM48|GH13_9;GH13_3;GT5
2-1163:CGCs:PUL7	DG	Bacteria;Bacteroidota;Bacteroidia;Flavobacteriales;Flavobacteriaceae;Algibacter	1	CGC	N/A	7	4	0	0	0	0	0	0	3	0	0	0	0	0	0	0	PPLDOLCC_02395;PPLDOLCC_02396;PPLDOLCC_02397;PPLDOLCC_02398;PPLDOLCC_02399;PPLDOLCC_02400;PPLDOLCC_02401	GH27;Sulfatase;GH27;GH27;GH27;Sulfatase;Sulfatase
2-1163:CGCs:PUL8	DG	Bacteria;Bacteroidota;Bacteroidia;Flavobacteriales;Flavobacteriaceae;Algibacter	1	CGC	N/A	4	0	0	0	0	3	0	0	0	0	0	0	0	0	0	0	PPLDOLCC_02631;PPLDOLCC_02632;PPLDOLCC_02633;PPLDOLCC_02634	GT2;GT2;GT2
2-1163:PUL:PUL1	DG	Bacteria;Bacteroidota;Bacteroidia;Flavobacteriales;Flavobacteriaceae;Algibacter	1	PUL	single susCD	7	2	0	1	0	0	0	0	0	1	1	0	0	0	1	0	PPLDOLCC_00432;PPLDOLCC_00433;PPLDOLCC_00434;PPLDOLCC_00435;PPLDOLCC_00436;PPLDOLCC_00437;PPLDOLCC_00438	GH26;CBM8|CBM8;SusD-like_3|SusD_RagB;TIGR04056;GH109
2-1163:PUL:PUL10	DG	Bacteria;Bacteroidota;Bacteroidia;Flavobacteriales;Flavobacteriaceae;Algibacter	1	PUL	single susCD	5	2	0	0	0	0	0	0	0	1	1	0	0	0	1	0	PPLDOLCC_02531;PPLDOLCC_02532;PPLDOLCC_02533;PPLDOLCC_02534;PPLDOLCC_02535	TIGR04056;SusD-like_3|SusD_RagB;GH26;GH2
2-1163:PUL:PUL2	DG	Bacteria;Bacteroidota;Bacteroidia;Flavobacteriales;Flavobacteriaceae;Algibacter	1	PUL	single susCD	10	0	5	1	0	0	0	0	0	1	1	0	0	0	1	0	PPLDOLCC_01299;PPLDOLCC_01300;PPLDOLCC_01301;PPLDOLCC_01302;PPLDOLCC_01303;PPLDOLCC_01304;PPLDOLCC_01305;PPLDOLCC_01306;PPLDOLCC_01307;PPLDOLCC_01308	PL6_1;PL7_5;PL17_2;TIGR04056;SusD-like_3|SusD_RagB;CBM44;PL7;PL7
2-1163:PUL:PUL3	DG	Bacteria;Bacteroidota;Bacteroidia;Flavobacteriales;Flavobacteriaceae;Algibacter	1	PUL	single susCD	17	6	0	0	0	0	0	0	6	1	1	0	0	0	1	0	PPLDOLCC_01944;PPLDOLCC_01945;PPLDOLCC_01946;PPLDOLCC_01947;PPLDOLCC_01948;PPLDOLCC_01949;PPLDOLCC_01950;PPLDOLCC_01951;PPLDOLCC_01952;PPLDOLCC_01953;PPLDOLCC_01954;PPLDOLCC_01955;PPLDOLCC_01956;PPLDOLCC_01957;PPLDOLCC_01958;PPLDOLCC_01959;PPLDOLCC_01960	GH76;GH3;GH5_41;Sulfatase;GH43;Sulfatase;Sulfatase;GH5_13;Sulfatase;Sulfatase;Sulfatase;GH39;TIGR04056;SusD-like_3|SusD_RagB
2-1163:PUL:PUL4	DG	Bacteria;Bacteroidota;Bacteroidia;Flavobacteriales;Flavobacteriaceae;Algibacter	1	PUL	hybrid susCD	7	1	0	0	0	0	0	0	0	2	2	0	0	2	0	0	PPLDOLCC_01967;PPLDOLCC_01968;PPLDOLCC_01969;PPLDOLCC_01970;PPLDOLCC_01971;PPLDOLCC_01972;PPLDOLCC_01973	TIGR04056;SusD-like_3|SusD_RagB;SusD-like_3|SusD_RagB;TIGR04056;GH5_13
2-1163:PUL:PUL5	DG	Bacteria;Bacteroidota;Bacteroidia;Flavobacteriales;Flavobacteriaceae;Algibacter	1	PUL	single susCD	7	4	0	0	0	0	0	0	0	1	1	0	0	0	1	0	PPLDOLCC_01998;PPLDOLCC_01999;PPLDOLCC_02000;PPLDOLCC_02001;PPLDOLCC_02002;PPLDOLCC_02003;PPLDOLCC_02004	TIGR04056;SusD-like_3|SusD_RagB;GH92;GH28;GH92;GH115
2-1163:PUL:PUL6	DG	Bacteria;Bacteroidota;Bacteroidia;Flavobacteriales;Flavobacteriaceae;Algibacter	1	PUL	single susCD	4	0	0	1	0	0	0	0	0	1	1	0	0	0	1	0	PPLDOLCC_02010;PPLDOLCC_02011;PPLDOLCC_02012;PPLDOLCC_02013	CBM66;TIGR04056;SusD-like_3|SusD_RagB
2-1163:PUL:PUL7	DG	Bacteria;Bacteroidota;Bacteroidia;Flavobacteriales;Flavobacteriaceae;Algibacter	1	PUL	single susCD	6	2	0	0	0	0	0	0	1	1	1	0	0	0	1	0	PPLDOLCC_02372;PPLDOLCC_02373;PPLDOLCC_02374;PPLDOLCC_02375;PPLDOLCC_02376;PPLDOLCC_02377	TIGR04056;SusD-like_3|SusD_RagB;GH5_13;Sulfatase;GH31
2-1163:PUL:PUL8	DG	Bacteria;Bacteroidota;Bacteroidia;Flavobacteriales;Flavobacteriaceae;Algibacter	1	PUL	single susCD	20	5	0	2	0	0	0	1	6	1	1	1	0	0	1	0	PPLDOLCC_02421;PPLDOLCC_02422;PPLDOLCC_02423;PPLDOLCC_02424;PPLDOLCC_02425;PPLDOLCC_02426;PPLDOLCC_02427;PPLDOLCC_02428;PPLDOLCC_02429;PPLDOLCC_02430;PPLDOLCC_02431;PPLDOLCC_02432;PPLDOLCC_02433;PPLDOLCC_02434;PPLDOLCC_02435;PPLDOLCC_02436;PPLDOLCC_02437;PPLDOLCC_02438;PPLDOLCC_02439;PPLDOLCC_02440	CBM32;TIGR04056;SusD-like_3|SusD_RagB;Sulfatase;Sulfatase;GH30;CBM32|GH30|CBM32;GH16_3;GH2;GH43_24;Sulfatase;GH2;CBM4;TIGR04057;Sulfatase;Sulfatase;Sulfatase
2-1163:PUL:PUL9	DG	Bacteria;Bacteroidota;Bacteroidia;Flavobacteriales;Flavobacteriaceae;Algibacter	1	PUL	single susCD	5	0	0	2	0	0	0	0	0	1	1	0	0	0	1	0	PPLDOLCC_02446;PPLDOLCC_02447;PPLDOLCC_02448;PPLDOLCC_02449;PPLDOLCC_02450	CBM32|CBM32|CBM32;CBM32;TIGR04056;SusD-like_3|SusD_RagB
2-1163:susCD pair:PUL1	DG	Bacteria;Bacteroidota;Bacteroidia;Flavobacteriales;Flavobacteriaceae;Algibacter	1	susCD pair	N/A	2	0	0	0	0	0	0	0	0	1	1	0	0	0	1	0	PPLDOLCC_00651;PPLDOLCC_00652	SusD-like_3|SusD_RagB;TIGR04056
2-1163:susCD pair:PUL2	DG	Bacteria;Bacteroidota;Bacteroidia;Flavobacteriales;Flavobacteriaceae;Algibacter	1	susCD pair	N/A	2	0	0	0	0	0	0	0	0	1	1	0	0	0	1	0	PPLDOLCC_00906;PPLDOLCC_00907	SusD-like_2;TIGR04056
2-1163:susCD pair:PUL3	DG	Bacteria;Bacteroidota;Bacteroidia;Flavobacteriales;Flavobacteriaceae;Algibacter	1	susCD pair	N/A	2	0	0	0	0	0	0	0	0	1	1	0	0	0	1	0	PPLDOLCC_02407;PPLDOLCC_02408	TIGR04056;SusD-like_3|SusD_RagB
2-1163:susCD pair:PUL4	DG	Bacteria;Bacteroidota;Bacteroidia;Flavobacteriales;Flavobacteriaceae;Algibacter	1	susCD pair	N/A	2	0	0	0	0	0	0	0	0	1	1	0	0	0	1	0	PPLDOLCC_02649;PPLDOLCC_02650	SusD-like_2;TIGR04056
2-1196:CGCs:PUL1	DG	Bacteria;Proteobacteria;Alphaproteobacteria;Rhodobacterales;Rhodobacteraceae;Tateyamaria	1	CGC	N/A	5	0	0	0	0	4	0	0	0	0	0	0	0	0	0	0	MHCEMPEC_00423;MHCEMPEC_00424;MHCEMPEC_00425;MHCEMPEC_00426;MHCEMPEC_00427	GT1;GT4;GT4;GT1
2-1196:CGCs:PUL2	DG	Bacteria;Proteobacteria;Alphaproteobacteria;Rhodobacterales;Rhodobacteraceae;Tateyamaria	1	CGC	N/A	5	1	0	0	0	1	0	2	0	0	0	0	0	0	0	0	MHCEMPEC_00561;MHCEMPEC_00562;MHCEMPEC_00563;MHCEMPEC_00564;MHCEMPEC_00565	CBM48|GH13_11;GT5;CBM48|GH13_9;GH13_23
2-1196:CGCs:PUL3	DG	Bacteria;Proteobacteria;Alphaproteobacteria;Rhodobacterales;Rhodobacteraceae;Tateyamaria	1	CGC	N/A	5	0	0	0	0	3	0	0	0	0	0	0	0	0	0	0	MHCEMPEC_01466;MHCEMPEC_01467;MHCEMPEC_01468;MHCEMPEC_01469;MHCEMPEC_01470	GT2;GT2;GT2
2-1196:CGCs:PUL4	DG	Bacteria;Proteobacteria;Alphaproteobacteria;Rhodobacterales;Rhodobacteraceae;Tateyamaria	1	CGC	N/A	3	0	0	0	0	3	0	0	0	0	0	0	0	0	0	0	MHCEMPEC_02366;MHCEMPEC_02367;MHCEMPEC_02368	GT14;GT2;GT4
2-1196:CGCs:PUL5	DG	Bacteria;Proteobacteria;Alphaproteobacteria;Rhodobacterales;Rhodobacteraceae;Tateyamaria	1	CGC	N/A	4	3	0	0	0	0	0	0	0	0	0	0	0	0	0	0	MHCEMPEC_02601;MHCEMPEC_02602;MHCEMPEC_02603;MHCEMPEC_02604	GH43_11;GH109;GH2
2-1196:PUL_like:PUL1	DG	Bacteria;Proteobacteria;Alphaproteobacteria;Rhodobacterales;Rhodobacteraceae;Tateyamaria	1	PUL_like	N/A	4	0	1	0	0	0	0	0	0	0	0	2	0	0	0	0	MHCEMPEC_01001;MHCEMPEC_01002;MHCEMPEC_01003;MHCEMPEC_01004	TIGR02796;TIGR02803;PL22|PL22
2-1207-2-J:CGCs:PUL1	DG	Bacteria;Firmicutes;Bacilli;Bacillales;Bacillaceae;Halobacillus	1	CGC	N/A	3	0	0	0	0	2	0	1	0	0	0	0	0	0	0	0	LPHIDBJC_01965;LPHIDBJC_01966;LPHIDBJC_01967	CBM34|GH13_39;GT35;GT5
2-1207-2-J:CGCs:PUL2	DG	Bacteria;Firmicutes;Bacilli;Bacillales;Bacillaceae;Halobacillus	1	CGC	N/A	4	3	0	0	0	0	0	0	0	0	0	0	0	0	0	0	LPHIDBJC_02776;LPHIDBJC_02777;LPHIDBJC_02778;LPHIDBJC_02779	GH13_18;GH65;GH109
2-1233-G:CGCs:PUL1	DG	Bacteria;Proteobacteria;Alphaproteobacteria;Caulobacterales;Hyphomonadaceae;Litorimonas	1	CGC	N/A	4	1	0	0	0	2	0	0	0	0	0	0	0	0	0	0	PNEGMCFE_00104;PNEGMCFE_00105;PNEGMCFE_00106;PNEGMCFE_00107	GT2;GH5_42;GT4
2-1233-G:CGCs:PUL2	DG	Bacteria;Proteobacteria;Alphaproteobacteria;Caulobacterales;Hyphomonadaceae;Litorimonas	1	CGC	N/A	4	0	0	0	0	0	4	0	0	0	0	0	0	0	0	0	PNEGMCFE_00755;PNEGMCFE_00756;PNEGMCFE_00757;PNEGMCFE_00758	AA3;AA3;AA3;AA3
2-1233-G:CGCs:PUL3	DG	Bacteria;Proteobacteria;Alphaproteobacteria;Caulobacterales;Hyphomonadaceae;Litorimonas	1	CGC	N/A	3	2	0	0	1	0	0	0	0	0	0	0	0	0	0	0	PNEGMCFE_01631;PNEGMCFE_01632;PNEGMCFE_01633	GH13;CE1;GH97
2-1233-G:CGCs:PUL4	DG	Bacteria;Proteobacteria;Alphaproteobacteria;Caulobacterales;Hyphomonadaceae;Litorimonas	1	CGC	N/A	3	0	0	0	1	2	0	0	0	0	0	0	0	0	0	0	PNEGMCFE_02093;PNEGMCFE_02094;PNEGMCFE_02095	GT2;CE4;GT2
2-1233-G:CGCs:PUL5	DG	Bacteria;Proteobacteria;Alphaproteobacteria;Caulobacterales;Hyphomonadaceae;Litorimonas	1	CGC	N/A	3	0	0	0	0	3	0	0	0	0	0	0	0	0	0	0	PNEGMCFE_02370;PNEGMCFE_02371;PNEGMCFE_02372	GT2;GT83;GT27
2-1233-G:CGCs:PUL6	DG	Bacteria;Proteobacteria;Alphaproteobacteria;Caulobacterales;Hyphomonadaceae;Litorimonas	1	CGC	N/A	5	0	0	0	0	2	0	2	0	0	0	0	0	0	0	0	PNEGMCFE_02471;PNEGMCFE_02472;PNEGMCFE_02473;PNEGMCFE_02474;PNEGMCFE_02475	CBM48|GH13_11|GH77;GT5;GT35;CBM48|GH13_9
2-1233-G:PUL_like:PUL1	DG	Bacteria;Proteobacteria;Alphaproteobacteria;Caulobacterales;Hyphomonadaceae;Litorimonas	1	PUL_like	N/A	3	2	0	0	0	0	0	0	0	0	0	1	0	0	0	0	PNEGMCFE_01636;PNEGMCFE_01637;PNEGMCFE_01638	TIGR01782;GH13_13;GH13_23
2-1233-G:PUL_like:PUL2	DG	Bacteria;Proteobacteria;Alphaproteobacteria;Caulobacterales;Hyphomonadaceae;Litorimonas	1	PUL_like	N/A	4	0	1	0	0	0	0	0	0	0	0	2	0	0	0	0	PNEGMCFE_02040;PNEGMCFE_02041;PNEGMCFE_02042;PNEGMCFE_02043	PL22|PL22;TIGR02803;TIGR02796
2-1233-G:PUL_like:PUL3	DG	Bacteria;Proteobacteria;Alphaproteobacteria;Caulobacterales;Hyphomonadaceae;Litorimonas	1	PUL_like	N/A	4	0	0	1	1	0	0	0	0	0	0	1	0	0	0	0	PNEGMCFE_02117;PNEGMCFE_02118;PNEGMCFE_02119;PNEGMCFE_02120	TIGR01786;CBM50;CE7
2-1233-G:PUL_like:PUL4	DG	Bacteria;Proteobacteria;Alphaproteobacteria;Caulobacterales;Hyphomonadaceae;Litorimonas	1	PUL_like	N/A	4	0	2	0	0	0	0	0	0	0	0	1	0	0	0	0	PNEGMCFE_02495;PNEGMCFE_02496;PNEGMCFE_02497;PNEGMCFE_02498	PL17|PL17_2;PL6_1;TIGR01782
2-1252:CGCs:PUL1	DG	Bacteria;Bacteroidota;Bacteroidia;Flavobacteriales;Flavobacteriaceae;Algibacter	1	CGC	N/A	15	5	4	0	0	0	0	1	5	0	0	0	0	0	0	0	JBDJCPLE_00091;JBDJCPLE_00092;JBDJCPLE_00093;JBDJCPLE_00094;JBDJCPLE_00095;JBDJCPLE_00096;JBDJCPLE_00097;JBDJCPLE_00098;JBDJCPLE_00099;JBDJCPLE_00100;JBDJCPLE_00101;JBDJCPLE_00102;JBDJCPLE_00103;JBDJCPLE_00104;JBDJCPLE_00105	PL40;Sulfatase;Sulfatase;Sulfatase;GH39;Sulfatase;Sulfatase;PL25;PL40;GH2;GH106;GH106;PL30|PL8_3;CBM35|GH2;GH39
2-1252:CGCs:PUL10	DG	Bacteria;Bacteroidota;Bacteroidia;Flavobacteriales;Flavobacteriaceae;Algibacter	1	CGC	N/A	3	0	0	0	0	3	0	0	0	0	0	0	0	0	0	0	JBDJCPLE_02737;JBDJCPLE_02738;JBDJCPLE_02739	GT4;GT2;GT2
2-1252:CGCs:PUL11	DG	Bacteria;Bacteroidota;Bacteroidia;Flavobacteriales;Flavobacteriaceae;Algibacter	1	CGC	N/A	5	0	1	0	0	2	0	0	0	0	0	0	0	0	0	0	JBDJCPLE_02744;JBDJCPLE_02745;JBDJCPLE_02746;JBDJCPLE_02747;JBDJCPLE_02748	PL1_2;GT2;GT2
2-1252:CGCs:PUL12	DG	Bacteria;Bacteroidota;Bacteroidia;Flavobacteriales;Flavobacteriaceae;Algibacter	1	CGC	N/A	4	0	0	0	0	3	0	0	1	0	0	0	0	0	0	0	JBDJCPLE_02982;JBDJCPLE_02983;JBDJCPLE_02984;JBDJCPLE_02985	Sulfatase;GT4;GT2;GT2
2-1252:CGCs:PUL2	DG	Bacteria;Bacteroidota;Bacteroidia;Flavobacteriales;Flavobacteriaceae;Algibacter	1	CGC	N/A	8	3	1	0	0	0	0	0	4	0	0	0	0	0	0	0	JBDJCPLE_00108;JBDJCPLE_00109;JBDJCPLE_00110;JBDJCPLE_00111;JBDJCPLE_00112;JBDJCPLE_00113;JBDJCPLE_00114;JBDJCPLE_00115	Sulfatase;Sulfatase;Sulfatase;Sulfatase;GH43_2;GH78;GH78;PL24
2-1252:CGCs:PUL3	DG	Bacteria;Bacteroidota;Bacteroidia;Flavobacteriales;Flavobacteriaceae;Algibacter	1	CGC	N/A	26	9	3	2	1	0	0	4	3	0	0	0	0	0	0	0	JBDJCPLE_00155;JBDJCPLE_00156;JBDJCPLE_00157;JBDJCPLE_00158;JBDJCPLE_00159;JBDJCPLE_00160;JBDJCPLE_00161;JBDJCPLE_00162;JBDJCPLE_00163;JBDJCPLE_00164;JBDJCPLE_00165;JBDJCPLE_00166;JBDJCPLE_00167;JBDJCPLE_00168;JBDJCPLE_00169;JBDJCPLE_00170;JBDJCPLE_00171;JBDJCPLE_00172;JBDJCPLE_00173;JBDJCPLE_00174;JBDJCPLE_00175;JBDJCPLE_00176;JBDJCPLE_00177;JBDJCPLE_00178;JBDJCPLE_00179;JBDJCPLE_00180	CBM67;Sulfatase;GH106;CE17;GH78;GH106;Sulfatase;GH78;CBM67|GH78;CBM67|GH78;CBM66;GH109;PL37;PL28;PL24|CBM13|CBM35;PL24;GH106;CBM57|GH2;Sulfatase;GH105;GH3;GH43_29
2-1252:CGCs:PUL4	DG	Bacteria;Bacteroidota;Bacteroidia;Flavobacteriales;Flavobacteriaceae;Algibacter	1	CGC	N/A	3	1	1	0	1	0	0	0	0	0	0	0	0	0	0	0	JBDJCPLE_00190;JBDJCPLE_00191;JBDJCPLE_00192	PL24;GH78|Sulfatase;CE6
2-1252:CGCs:PUL5	DG	Bacteria;Bacteroidota;Bacteroidia;Flavobacteriales;Flavobacteriaceae;Algibacter	1	CGC	N/A	3	3	0	0	0	0	0	0	0	0	0	0	0	0	0	0	JBDJCPLE_00449;JBDJCPLE_00450;JBDJCPLE_00451	GH3;GH3;GH10
2-1252:CGCs:PUL6	DG	Bacteria;Bacteroidota;Bacteroidia;Flavobacteriales;Flavobacteriaceae;Algibacter	1	CGC	N/A	5	2	0	0	0	1	0	1	0	0	0	0	0	0	0	0	JBDJCPLE_00941;JBDJCPLE_00942;JBDJCPLE_00943;JBDJCPLE_00944;JBDJCPLE_00945	GH31;CBM48|GH13_9;GH13_3;GT5
2-1252:CGCs:PUL7	DG	Bacteria;Bacteroidota;Bacteroidia;Flavobacteriales;Flavobacteriaceae;Algibacter	1	CGC	N/A	16	0	0	0	0	12	0	0	0	0	0	0	0	0	0	0	JBDJCPLE_01953;JBDJCPLE_01954;JBDJCPLE_01955;JBDJCPLE_01956;JBDJCPLE_01957;JBDJCPLE_01958;JBDJCPLE_01959;JBDJCPLE_01960;JBDJCPLE_01961;JBDJCPLE_01962;JBDJCPLE_01963;JBDJCPLE_01964;JBDJCPLE_01965;JBDJCPLE_01966;JBDJCPLE_01967;JBDJCPLE_01968	GT4;GT2;GT2;GT13;GT2;GT2;GT2;GT2;GT2;GT7;GT4;GT23
2-1252:CGCs:PUL8	DG	Bacteria;Bacteroidota;Bacteroidia;Flavobacteriales;Flavobacteriaceae;Algibacter	1	CGC	N/A	8	0	0	0	0	6	0	0	0	0	0	0	0	0	0	0	JBDJCPLE_01974;JBDJCPLE_01975;JBDJCPLE_01976;JBDJCPLE_01977;JBDJCPLE_01978;JBDJCPLE_01979;JBDJCPLE_01980;JBDJCPLE_01981	GT4;GT2;GT2;GT4;GT4;GT4
2-1252:CGCs:PUL9	DG	Bacteria;Bacteroidota;Bacteroidia;Flavobacteriales;Flavobacteriaceae;Algibacter	1	CGC	N/A	4	0	0	0	0	3	0	0	0	0	0	0	0	0	0	0	JBDJCPLE_02731;JBDJCPLE_02732;JBDJCPLE_02733;JBDJCPLE_02734	GT4;GT4;GT4
2-1252:PUL:PUL1	DG	Bacteria;Bacteroidota;Bacteroidia;Flavobacteriales;Flavobacteriaceae;Algibacter	1	PUL	single susCD	14	6	1	3	0	0	0	0	1	1	1	0	0	0	1	0	JBDJCPLE_00118;JBDJCPLE_00119;JBDJCPLE_00120;JBDJCPLE_00121;JBDJCPLE_00122;JBDJCPLE_00123;JBDJCPLE_00124;JBDJCPLE_00125;JBDJCPLE_00126;JBDJCPLE_00127;JBDJCPLE_00128;JBDJCPLE_00129;JBDJCPLE_00130;JBDJCPLE_00131	GH3;GH5;SusD-like_3|SusD_RagB;TIGR04056;CBM6;CBM6;GH2;CBM66;Sulfatase;GH43_10;GH78;GH106;PL28
2-1252:PUL:PUL2	DG	Bacteria;Bacteroidota;Bacteroidia;Flavobacteriales;Flavobacteriaceae;Algibacter	1	PUL	single susCD	5	2	0	0	0	0	0	0	0	1	1	0	0	0	1	0	JBDJCPLE_00183;JBDJCPLE_00184;JBDJCPLE_00185;JBDJCPLE_00186;JBDJCPLE_00187	TIGR04056;SusD-like_3|SusD_RagB;GH30_3;GH30_1
2-1252:PUL:PUL3	DG	Bacteria;Bacteroidota;Bacteroidia;Flavobacteriales;Flavobacteriaceae;Algibacter	1	PUL	hybrid susCD	6	2	0	0	0	0	0	0	0	2	2	0	0	2	0	0	JBDJCPLE_00195;JBDJCPLE_00196;JBDJCPLE_00197;JBDJCPLE_00198;JBDJCPLE_00199;JBDJCPLE_00200	SusD-like_3|SusD_RagB;TIGR04056;GH2;GH88;SusD-like_3|SusD_RagB;TIGR04056
2-1252:PUL:PUL4	DG	Bacteria;Bacteroidota;Bacteroidia;Flavobacteriales;Flavobacteriaceae;Algibacter	1	PUL	single susCD	4	2	0	0	0	0	0	0	0	1	1	0	0	0	1	0	JBDJCPLE_00454;JBDJCPLE_00455;JBDJCPLE_00456;JBDJCPLE_00457	SusD-like_3|SusD_RagB;TIGR04056;GH16_3;GH3
2-1252:PUL:PUL5	DG	Bacteria;Bacteroidota;Bacteroidia;Flavobacteriales;Flavobacteriaceae;Algibacter	1	PUL	single susCD	10	6	0	0	0	0	0	0	0	1	1	0	0	0	1	0	JBDJCPLE_00903;JBDJCPLE_00904;JBDJCPLE_00905;JBDJCPLE_00906;JBDJCPLE_00907;JBDJCPLE_00908;JBDJCPLE_00909;JBDJCPLE_00910;JBDJCPLE_00911;JBDJCPLE_00912	GH30_1;GH17;GH17;GH149;GH16_3;GH2;SusD-like_3|SusD_RagB;TIGR04056
2-1252:PUL:PUL6	DG	Bacteria;Bacteroidota;Bacteroidia;Flavobacteriales;Flavobacteriaceae;Algibacter	1	PUL	single susCD	8	5	0	0	0	0	0	0	0	1	1	0	0	0	1	0	JBDJCPLE_01916;JBDJCPLE_01917;JBDJCPLE_01918;JBDJCPLE_01919;JBDJCPLE_01920;JBDJCPLE_01921;JBDJCPLE_01922;JBDJCPLE_01923	GH115;GH125;GH92;GH28;GH92;SusD-like_3|SusD_RagB;TIGR04056
2-1252:PUL:PUL7	DG	Bacteria;Bacteroidota;Bacteroidia;Flavobacteriales;Flavobacteriaceae;Algibacter	1	PUL	single susCD	4	0	0	2	0	0	0	0	0	1	1	0	0	0	1	0	JBDJCPLE_02174;JBDJCPLE_02175;JBDJCPLE_02176;JBDJCPLE_02177	TIGR04056;SusD-like_3|SusD_RagB;CBM44;CBM44
2-1252:PUL:PUL8	DG	Bacteria;Bacteroidota;Bacteroidia;Flavobacteriales;Flavobacteriaceae;Algibacter	1	PUL	single susCD	11	0	4	2	0	0	0	1	0	1	1	0	0	0	1	0	JBDJCPLE_03145;JBDJCPLE_03146;JBDJCPLE_03147;JBDJCPLE_03148;JBDJCPLE_03149;JBDJCPLE_03150;JBDJCPLE_03151;JBDJCPLE_03152;JBDJCPLE_03153;JBDJCPLE_03154;JBDJCPLE_03155	PL7;CBM44|CBM44;CBM44;SusD-like_3|SusD_RagB;TIGR04056;PL17_2;CBM32|PL6;PL7_5;PL6_1
2-1252:susCD pair:PUL1	DG	Bacteria;Bacteroidota;Bacteroidia;Flavobacteriales;Flavobacteriaceae;Algibacter	1	susCD pair	N/A	2	0	0	0	0	0	0	0	0	1	1	0	0	0	1	0	JBDJCPLE_00326;JBDJCPLE_00327	TIGR04056;SusD-like_2
2-1252:susCD pair:PUL2	DG	Bacteria;Bacteroidota;Bacteroidia;Flavobacteriales;Flavobacteriaceae;Algibacter	1	susCD pair	N/A	2	0	0	0	0	0	0	0	0	1	1	0	0	0	1	0	JBDJCPLE_01313;JBDJCPLE_01314	SusD-like_3;TIGR04056
2-1258-J:CGCs:PUL1	DG	Bacteria;Proteobacteria;Alphaproteobacteria;Rhodobacterales;Rhodobacteraceae;Tateyamaria	1	CGC	N/A	5	0	0	0	0	3	0	0	0	0	0	0	0	0	0	0	LILPKIDC_00838;LILPKIDC_00839;LILPKIDC_00840;LILPKIDC_00841;LILPKIDC_00842	GT2;GT2;GT2
2-1258-J:CGCs:PUL2	DG	Bacteria;Proteobacteria;Alphaproteobacteria;Rhodobacterales;Rhodobacteraceae;Tateyamaria	1	CGC	N/A	5	0	0	0	0	4	0	0	0	0	0	0	0	0	0	0	LILPKIDC_01794;LILPKIDC_01795;LILPKIDC_01796;LILPKIDC_01797;LILPKIDC_01798	GT1;GT4;GT4;GT1
2-1258-J:CGCs:PUL3	DG	Bacteria;Proteobacteria;Alphaproteobacteria;Rhodobacterales;Rhodobacteraceae;Tateyamaria	1	CGC	N/A	5	1	0	0	0	1	0	2	0	0	0	0	0	0	0	0	LILPKIDC_01952;LILPKIDC_01953;LILPKIDC_01954;LILPKIDC_01955;LILPKIDC_01956	CBM48|GH13_11;GT5;CBM48|GH13_9;GH13_23
2-1258-J:CGCs:PUL4	DG	Bacteria;Proteobacteria;Alphaproteobacteria;Rhodobacterales;Rhodobacteraceae;Tateyamaria	1	CGC	N/A	3	0	0	0	0	3	0	0	0	0	0	0	0	0	0	0	LILPKIDC_02392;LILPKIDC_02393;LILPKIDC_02394	GT14;GT2;GT2
2-1258-J:PUL_like:PUL1	DG	Bacteria;Proteobacteria;Alphaproteobacteria;Rhodobacterales;Rhodobacteraceae;Tateyamaria	1	PUL_like	N/A	4	0	1	0	0	0	0	0	0	0	0	3	0	0	0	0	LILPKIDC_01241;LILPKIDC_01242;LILPKIDC_01243;LILPKIDC_01244	PL22|PL22;TIGR01352;TIGR02803;TIGR02796
2-1260:CGCs:PUL1	DG	Bacteria;Proteobacteria;Alphaproteobacteria;Rhodobacterales;Rhodobacteraceae;Tateyamaria	1	CGC	N/A	6	0	0	0	1	4	0	0	0	0	0	0	0	0	0	0	ILNMEOLD_00033;ILNMEOLD_00034;ILNMEOLD_00035;ILNMEOLD_00036;ILNMEOLD_00037;ILNMEOLD_00038	CE4;GT1;GT4;GT4;GT1
2-1260:CGCs:PUL2	DG	Bacteria;Proteobacteria;Alphaproteobacteria;Rhodobacterales;Rhodobacteraceae;Tateyamaria	1	CGC	N/A	6	0	0	0	0	5	0	0	0	0	0	0	0	0	0	0	ILNMEOLD_00451;ILNMEOLD_00452;ILNMEOLD_00453;ILNMEOLD_00454;ILNMEOLD_00455;ILNMEOLD_00456	GT14;GT2;GT4;GT2_Glycos_transf_2;GT2
2-1260:CGCs:PUL3	DG	Bacteria;Proteobacteria;Alphaproteobacteria;Rhodobacterales;Rhodobacteraceae;Tateyamaria	1	CGC	N/A	5	0	0	0	0	3	0	0	0	0	0	0	0	0	0	0	ILNMEOLD_02647;ILNMEOLD_02648;ILNMEOLD_02649;ILNMEOLD_02650;ILNMEOLD_02651	GT2;GT2;GT2
2-1260:CGCs:PUL4	DG	Bacteria;Proteobacteria;Alphaproteobacteria;Rhodobacterales;Rhodobacteraceae;Tateyamaria	1	CGC	N/A	6	1	0	0	0	2	0	2	0	0	0	0	0	0	0	0	ILNMEOLD_03993;ILNMEOLD_03994;ILNMEOLD_03995;ILNMEOLD_03996;ILNMEOLD_03997;ILNMEOLD_03998	GH77;CBM48|GH13_11;GT5;CBM48|GH13_9;GT35
2-1260:PUL_like:PUL1	DG	Bacteria;Proteobacteria;Alphaproteobacteria;Rhodobacterales;Rhodobacteraceae;Tateyamaria	1	PUL_like	N/A	4	0	1	0	0	0	0	0	0	0	0	2	0	0	0	0	ILNMEOLD_02009;ILNMEOLD_02010;ILNMEOLD_02011;ILNMEOLD_02012	TIGR02796;TIGR02803;PL22|PL22
2-1273:CGCs:PUL1	DG	Bacteria;Proteobacteria;Gammaproteobacteria;Arenicellales;Arenicellaceae;Arenicella	1	CGC	N/A	4	0	0	0	2	0	0	1	0	0	0	0	0	0	0	0	PFAJIFCO_00029;PFAJIFCO_00030;PFAJIFCO_00031;PFAJIFCO_00032	CE1;CE1;CBM48|GH13_13
2-1273:CGCs:PUL2	DG	Bacteria;Proteobacteria;Gammaproteobacteria;Arenicellales;Arenicellaceae;Arenicella	1	CGC	N/A	4	0	0	0	0	4	0	0	0	0	0	0	0	0	0	0	PFAJIFCO_00396;PFAJIFCO_00397;PFAJIFCO_00398;PFAJIFCO_00399	GT2;GT2;GT2;GT2
2-1273:CGCs:PUL3	DG	Bacteria;Proteobacteria;Gammaproteobacteria;Arenicellales;Arenicellaceae;Arenicella	1	CGC	N/A	5	1	0	0	0	2	0	0	0	0	0	0	0	0	0	0	PFAJIFCO_00494;PFAJIFCO_00495;PFAJIFCO_00496;PFAJIFCO_00497;PFAJIFCO_00498	GT2;GT2;GH74|GH74
2-1273:CGCs:PUL4	DG	Bacteria;Proteobacteria;Gammaproteobacteria;Arenicellales;Arenicellaceae;Arenicella	1	CGC	N/A	6	0	0	0	0	4	0	0	0	0	0	0	0	0	0	0	PFAJIFCO_01900;PFAJIFCO_01901;PFAJIFCO_01902;PFAJIFCO_01903;PFAJIFCO_01904;PFAJIFCO_01905	GT2;GT2;GT7;GT4
2-1273:CGCs:PUL5	DG	Bacteria;Proteobacteria;Gammaproteobacteria;Arenicellales;Arenicellaceae;Arenicella	1	CGC	N/A	5	2	0	1	0	0	0	0	0	0	0	0	0	0	0	0	PFAJIFCO_02130;PFAJIFCO_02131;PFAJIFCO_02132;PFAJIFCO_02133;PFAJIFCO_02134	GH3;GH94;CBM9
2-1273:CGCs:PUL6	DG	Bacteria;Proteobacteria;Gammaproteobacteria;Arenicellales;Arenicellaceae;Arenicella	1	CGC	N/A	3	0	0	0	0	3	0	0	0	0	0	0	0	0	0	0	PFAJIFCO_02779;PFAJIFCO_02780;PFAJIFCO_02781	GT4;GT9;GT9
2-1273:PUL_like:PUL1	DG	Bacteria;Proteobacteria;Gammaproteobacteria;Arenicellales;Arenicellaceae;Arenicella	1	PUL_like	N/A	4	0	2	0	0	0	0	0	0	0	0	1	0	0	0	0	PFAJIFCO_00742;PFAJIFCO_00743;PFAJIFCO_00744;PFAJIFCO_00745	TIGR01782;PL6_1;PL17_2
2-1273:PUL_like:PUL2	DG	Bacteria;Proteobacteria;Gammaproteobacteria;Arenicellales;Arenicellaceae;Arenicella	1	PUL_like	N/A	4	2	0	0	0	0	0	0	0	0	0	1	0	0	0	0	PFAJIFCO_01601;PFAJIFCO_01602;PFAJIFCO_01603;PFAJIFCO_01604	GH13_23;GH13;TIGR01782
2-1273_2:CGCs:PUL1	DG	Bacteria;Proteobacteria;Alphaproteobacteria;Rhodobacterales;Rhodobacteraceae;Defluviimonas	1	CGC	N/A	3	0	0	0	0	3	0	0	0	0	0	0	0	0	0	0	HKLCPNCC_01319;HKLCPNCC_01320;HKLCPNCC_01321	GT14;GT2;GT2
2-1273_2:CGCs:PUL2	DG	Bacteria;Proteobacteria;Alphaproteobacteria;Rhodobacterales;Rhodobacteraceae;Defluviimonas	1	CGC	N/A	3	1	0	0	0	2	0	0	0	0	0	0	0	0	0	0	HKLCPNCC_03062;HKLCPNCC_03063;HKLCPNCC_03064	GT2;GT2;GH16_21
2-1281:CGCs:PUL1	DG	Bacteria;Proteobacteria;Alphaproteobacteria;Rhodobacterales;Rhodobacteraceae;Jannaschia	1	CGC	N/A	7	1	0	0	0	2	0	2	0	0	0	0	0	0	0	0	DBDFLODM_01542;DBDFLODM_01543;DBDFLODM_01544;DBDFLODM_01545;DBDFLODM_01546;DBDFLODM_01547;DBDFLODM_01548	GH13_23;GT35;CBM48|GH13_11;GT5;CBM48|GH13_9
2-1281:CGCs:PUL2	DG	Bacteria;Proteobacteria;Alphaproteobacteria;Rhodobacterales;Rhodobacteraceae;Jannaschia	1	CGC	N/A	5	1	0	0	1	0	1	0	0	0	0	0	0	0	0	0	DBDFLODM_02534;DBDFLODM_02535;DBDFLODM_02536;DBDFLODM_02537;DBDFLODM_02538	AA4;CE9;GH109
2-1281:CGCs:PUL3	DG	Bacteria;Proteobacteria;Alphaproteobacteria;Rhodobacterales;Rhodobacteraceae;Jannaschia	1	CGC	N/A	5	0	0	0	0	4	0	0	0	0	0	0	0	0	0	0	DBDFLODM_03478;DBDFLODM_03479;DBDFLODM_03480;DBDFLODM_03481;DBDFLODM_03482	GT2;GT4;GT2;GT14
2-1281:CGCs:PUL4	DG	Bacteria;Proteobacteria;Alphaproteobacteria;Rhodobacterales;Rhodobacteraceae;Jannaschia	1	CGC	N/A	7	1	0	0	0	4	0	0	0	0	0	0	0	0	0	0	DBDFLODM_03848;DBDFLODM_03849;DBDFLODM_03850;DBDFLODM_03851;DBDFLODM_03852;DBDFLODM_03853;DBDFLODM_03854	GT2;GT4;GT2;GH16_21;GT2
2-1281:CGCs:PUL5	DG	Bacteria;Proteobacteria;Alphaproteobacteria;Rhodobacterales;Rhodobacteraceae;Jannaschia	1	CGC	N/A	5	0	0	0	0	4	0	0	0	0	0	0	0	0	0	0	DBDFLODM_04034;DBDFLODM_04035;DBDFLODM_04036;DBDFLODM_04037;DBDFLODM_04038	GT4;GT25;GT4;GT25
2-1285:CGCs:PUL1	DG	Bacteria;Proteobacteria;Gammaproteobacteria;Alteromonadales;Pseudoalteromonadaceae;Pseudoalteromonas	1	CGC	N/A	7	1	0	1	0	2	0	2	0	0	0	0	0	0	0	0	MBNDBNIN_00523;MBNDBNIN_00524;MBNDBNIN_00525;MBNDBNIN_00526;MBNDBNIN_00527;MBNDBNIN_00528;MBNDBNIN_00529	CBM48;GH77;CBM48|GH13_9;CBM48|GH13_11;GT35;GT5
2-1285:CGCs:PUL2	DG	Bacteria;Proteobacteria;Gammaproteobacteria;Alteromonadales;Pseudoalteromonadaceae;Pseudoalteromonas	1	CGC	N/A	3	0	0	0	0	3	0	0	0	0	0	0	0	0	0	0	MBNDBNIN_01437;MBNDBNIN_01438;MBNDBNIN_01439	GT2;GT4;GT4
2-1285:PUL_like:PUL1	DG	Bacteria;Proteobacteria;Gammaproteobacteria;Alteromonadales;Pseudoalteromonadaceae;Pseudoalteromonas	1	PUL_like	N/A	3	1	0	0	0	1	0	0	0	0	0	1	0	0	0	0	MBNDBNIN_00458;MBNDBNIN_00459;MBNDBNIN_00460	GT81;GH13_18;TIGR01779|TIGR01786
2-1285:PUL_like:PUL2	DG	Bacteria;Proteobacteria;Gammaproteobacteria;Alteromonadales;Pseudoalteromonadaceae;Pseudoalteromonas	1	PUL_like	N/A	8	4	0	0	1	0	0	0	0	0	0	1	0	0	0	0	MBNDBNIN_00777;MBNDBNIN_00778;MBNDBNIN_00779;MBNDBNIN_00780;MBNDBNIN_00781;MBNDBNIN_00782;MBNDBNIN_00783;MBNDBNIN_00784	GH13_23;TIGR01782;GH13_36;GH13_38;GH15;CE1
2-1285:PUL_like:PUL3	DG	Bacteria;Proteobacteria;Gammaproteobacteria;Alteromonadales;Pseudoalteromonadaceae;Pseudoalteromonas	1	PUL_like	N/A	4	2	0	0	0	0	0	0	0	0	0	1	0	0	0	0	MBNDBNIN_00883;MBNDBNIN_00884;MBNDBNIN_00885;MBNDBNIN_00886	TIGR01782;GH16;GH117
2-1285:PUL_like:PUL4	DG	Bacteria;Proteobacteria;Gammaproteobacteria;Alteromonadales;Pseudoalteromonadaceae;Pseudoalteromonas	1	PUL_like	N/A	4	1	0	0	1	0	0	0	0	0	0	1	0	0	0	0	MBNDBNIN_01105;MBNDBNIN_01106;MBNDBNIN_01107;MBNDBNIN_01108	TIGR01782;GH16_3;CE1
2-1285:PUL_like:PUL5	DG	Bacteria;Proteobacteria;Gammaproteobacteria;Alteromonadales;Pseudoalteromonadaceae;Pseudoalteromonas	1	PUL_like	N/A	5	1	0	0	1	0	0	0	0	0	0	1	0	0	0	0	MBNDBNIN_02069;MBNDBNIN_02070;MBNDBNIN_02071;MBNDBNIN_02072;MBNDBNIN_02073	TIGR01779|TIGR01786;CE7;GH73
2-1285:PUL_like:PUL6	DG	Bacteria;Proteobacteria;Gammaproteobacteria;Alteromonadales;Pseudoalteromonadaceae;Pseudoalteromonas	1	PUL_like	N/A	3	0	1	0	0	0	0	0	0	0	0	2	0	0	0	0	MBNDBNIN_03481;MBNDBNIN_03482;MBNDBNIN_03483	PL6_3;TIGR01782;TIGR01782
2-1285:PUL_like:PUL7	DG	Bacteria;Proteobacteria;Gammaproteobacteria;Alteromonadales;Pseudoalteromonadaceae;Pseudoalteromonas	1	PUL_like	N/A	4	0	1	0	0	0	0	0	0	0	0	2	0	0	0	0	MBNDBNIN_03525;MBNDBNIN_03526;MBNDBNIN_03527;MBNDBNIN_03528	PL22;TIGR02803;TIGR02796
2-1290:CGCs:PUL1	DG	Bacteria;Proteobacteria;Alphaproteobacteria;Rhodobacterales;Rhodobacteraceae;Jannaschia	1	CGC	N/A	3	0	0	0	0	3	0	0	0	0	0	0	0	0	0	0	DGBMJIDN_00048;DGBMJIDN_00049;DGBMJIDN_00050	GT11;GT4;GT25
2-1290:CGCs:PUL2	DG	Bacteria;Proteobacteria;Alphaproteobacteria;Rhodobacterales;Rhodobacteraceae;Jannaschia	1	CGC	N/A	4	0	0	1	0	1	1	0	0	0	0	0	0	0	0	0	DGBMJIDN_00489;DGBMJIDN_00490;DGBMJIDN_00491;DGBMJIDN_00492	GT20;AA7;CBM50
2-1290:CGCs:PUL3	DG	Bacteria;Proteobacteria;Alphaproteobacteria;Rhodobacterales;Rhodobacteraceae;Jannaschia	1	CGC	N/A	6	0	0	0	0	4	0	0	0	0	0	0	0	0	0	0	DGBMJIDN_02449;DGBMJIDN_02450;DGBMJIDN_02451;DGBMJIDN_02452;DGBMJIDN_02453;DGBMJIDN_02454	GT2;GT2;GT2;GT4
2-1290:CGCs:PUL4	DG	Bacteria;Proteobacteria;Alphaproteobacteria;Rhodobacterales;Rhodobacteraceae;Jannaschia	1	CGC	N/A	4	0	0	0	0	4	0	0	0	0	0	0	0	0	0	0	DGBMJIDN_02477;DGBMJIDN_02478;DGBMJIDN_02479;DGBMJIDN_02480	GT4;GT28;GT2;GT4
2-1290:CGCs:PUL5	DG	Bacteria;Proteobacteria;Alphaproteobacteria;Rhodobacterales;Rhodobacteraceae;Jannaschia	1	CGC	N/A	3	0	0	0	0	3	0	0	0	0	0	0	0	0	0	0	DGBMJIDN_03295;DGBMJIDN_03296;DGBMJIDN_03297	GT14;GT2;GT2
2-1290:PUL_like:PUL1	DG	Bacteria;Proteobacteria;Alphaproteobacteria;Rhodobacterales;Rhodobacteraceae;Jannaschia	1	PUL_like	N/A	4	0	1	0	0	0	0	0	0	0	0	2	0	0	0	0	DGBMJIDN_00576;DGBMJIDN_00577;DGBMJIDN_00578;DGBMJIDN_00579	PL22|PL22;TIGR02803;TIGR02796
213:CGCs:PUL1	DG	Bacteria;Proteobacteria;Alphaproteobacteria;Rhodobacterales;Rhodobacteraceae;Tateyamaria	1	CGC	N/A	5	0	0	0	0	4	0	0	0	0	0	0	0	0	0	0	BODGIGOC_00568;BODGIGOC_00569;BODGIGOC_00570;BODGIGOC_00571;BODGIGOC_00572	GT1;GT4;GT4;GT1
213:CGCs:PUL2	DG	Bacteria;Proteobacteria;Alphaproteobacteria;Rhodobacterales;Rhodobacteraceae;Tateyamaria	1	CGC	N/A	5	0	0	0	0	4	0	0	0	0	0	0	0	0	0	0	BODGIGOC_01131;BODGIGOC_01132;BODGIGOC_01133;BODGIGOC_01134;BODGIGOC_01135	GT2;GT2;GT2;GT14
213:CGCs:PUL3	DG	Bacteria;Proteobacteria;Alphaproteobacteria;Rhodobacterales;Rhodobacteraceae;Tateyamaria	1	CGC	N/A	5	1	0	0	0	1	0	2	0	0	0	0	0	0	0	0	BODGIGOC_01532;BODGIGOC_01533;BODGIGOC_01534;BODGIGOC_01535;BODGIGOC_01536	GH13_23;CBM48|GH13_9;GT5;CBM48|GH13_11
213:CGCs:PUL4	DG	Bacteria;Proteobacteria;Alphaproteobacteria;Rhodobacterales;Rhodobacteraceae;Tateyamaria	1	CGC	N/A	5	0	0	0	0	4	0	0	0	0	0	0	0	0	0	0	BODGIGOC_01775;BODGIGOC_01776;BODGIGOC_01777;BODGIGOC_01778;BODGIGOC_01779	GT4;GT26;GT2;GT4
213:CGCs:PUL5	DG	Bacteria;Proteobacteria;Alphaproteobacteria;Rhodobacterales;Rhodobacteraceae;Tateyamaria	1	CGC	N/A	5	0	0	0	0	3	0	0	0	0	0	0	0	0	0	0	BODGIGOC_02543;BODGIGOC_02544;BODGIGOC_02545;BODGIGOC_02546;BODGIGOC_02547	GT2;GT2;GT2
213:CGCs:PUL6	DG	Bacteria;Proteobacteria;Alphaproteobacteria;Rhodobacterales;Rhodobacteraceae;Tateyamaria	1	CGC	N/A	6	0	0	0	0	4	0	0	0	0	0	0	0	0	0	0	BODGIGOC_04501;BODGIGOC_04502;BODGIGOC_04503;BODGIGOC_04504;BODGIGOC_04505;BODGIGOC_04506	GT2;GT2;GT2;GT2
213:PUL_like:PUL1	DG	Bacteria;Proteobacteria;Alphaproteobacteria;Rhodobacterales;Rhodobacteraceae;Tateyamaria	1	PUL_like	N/A	7	1	1	0	1	0	0	0	0	0	0	3	0	0	0	0	BODGIGOC_03061;BODGIGOC_03062;BODGIGOC_03063;BODGIGOC_03064;BODGIGOC_03065;BODGIGOC_03066;BODGIGOC_03067	PL22;TIGR01352;TIGR02803;TIGR02796;CE1;GH103
2-133:CGCs:PUL1	DG	Bacteria;Bacteroidota;Bacteroidia;Flavobacteriales;Flavobacteriaceae;Psychroserpens	1	CGC	N/A	7	6	0	0	1	0	0	0	0	0	0	0	0	0	0	0	GEPOONEE_00370;GEPOONEE_00371;GEPOONEE_00372;GEPOONEE_00373;GEPOONEE_00374;GEPOONEE_00375;GEPOONEE_00376	GH65;GH13;CE1;GH31;GH13_38;GH13_19;GH97
2-133:CGCs:PUL10	DG	Bacteria;Bacteroidota;Bacteroidia;Flavobacteriales;Flavobacteriaceae;Psychroserpens	1	CGC	N/A	5	0	0	0	0	4	0	0	0	0	0	0	0	0	0	0	GEPOONEE_03701;GEPOONEE_03702;GEPOONEE_03703;GEPOONEE_03704;GEPOONEE_03705	GT4;GT4;GT2;GT2
2-133:CGCs:PUL2	DG	Bacteria;Bacteroidota;Bacteroidia;Flavobacteriales;Flavobacteriaceae;Psychroserpens	1	CGC	N/A	6	1	0	0	0	3	0	0	0	0	0	0	0	0	0	0	GEPOONEE_00594;GEPOONEE_00595;GEPOONEE_00596;GEPOONEE_00597;GEPOONEE_00598;GEPOONEE_00599	GT4;GT4;GH109;GT26
2-133:CGCs:PUL3	DG	Bacteria;Bacteroidota;Bacteroidia;Flavobacteriales;Flavobacteriaceae;Psychroserpens	1	CGC	N/A	6	0	0	0	0	5	0	0	0	0	0	0	0	0	0	0	GEPOONEE_00878;GEPOONEE_00879;GEPOONEE_00880;GEPOONEE_00881;GEPOONEE_00882;GEPOONEE_00883	GT4;GT2;GT4;GT2;GT2
2-133:CGCs:PUL4	DG	Bacteria;Bacteroidota;Bacteroidia;Flavobacteriales;Flavobacteriaceae;Psychroserpens	1	CGC	N/A	5	0	0	0	0	3	0	0	0	0	0	0	0	0	0	0	GEPOONEE_00890;GEPOONEE_00891;GEPOONEE_00892;GEPOONEE_00893;GEPOONEE_00894	GT4;GT4;GT4
2-133:CGCs:PUL5	DG	Bacteria;Bacteroidota;Bacteroidia;Flavobacteriales;Flavobacteriaceae;Psychroserpens	1	CGC	N/A	3	0	0	0	0	3	0	0	0	0	0	0	0	0	0	0	GEPOONEE_00897;GEPOONEE_00898;GEPOONEE_00899	GT2;GT4;GT4
2-133:CGCs:PUL6	DG	Bacteria;Bacteroidota;Bacteroidia;Flavobacteriales;Flavobacteriaceae;Psychroserpens	1	CGC	N/A	6	0	0	0	0	5	0	0	0	0	0	0	0	0	0	0	GEPOONEE_01282;GEPOONEE_01283;GEPOONEE_01284;GEPOONEE_01285;GEPOONEE_01286;GEPOONEE_01287	GT27;GT4;GT2;GT2;GT9
2-133:CGCs:PUL7	DG	Bacteria;Bacteroidota;Bacteroidia;Flavobacteriales;Flavobacteriaceae;Psychroserpens	1	CGC	N/A	5	0	0	0	0	4	0	0	0	0	0	0	0	0	0	0	GEPOONEE_02079;GEPOONEE_02080;GEPOONEE_02081;GEPOONEE_02082;GEPOONEE_02083	GT4;GT4;GT4;GT4
2-133:CGCs:PUL8	DG	Bacteria;Bacteroidota;Bacteroidia;Flavobacteriales;Flavobacteriaceae;Psychroserpens	1	CGC	N/A	9	6	0	1	0	0	0	0	0	0	0	0	0	0	0	0	GEPOONEE_02464;GEPOONEE_02465;GEPOONEE_02466;GEPOONEE_02467;GEPOONEE_02468;GEPOONEE_02469;GEPOONEE_02470;GEPOONEE_02471;GEPOONEE_02472	GH2;GH16_3;CBM44;GH149;GH17;GH30_1;GH17
2-133:CGCs:PUL9	DG	Bacteria;Bacteroidota;Bacteroidia;Flavobacteriales;Flavobacteriaceae;Psychroserpens	1	CGC	N/A	4	2	0	0	0	0	0	1	0	0	0	0	0	0	0	0	GEPOONEE_02552;GEPOONEE_02553;GEPOONEE_02554;GEPOONEE_02555	GH13_3;CBM48|GH13_9;GH31
2-133:PUL:PUL1	DG	Bacteria;Bacteroidota;Bacteroidia;Flavobacteriales;Flavobacteriaceae;Psychroserpens	1	PUL	single susCD	4	1	0	0	0	0	0	0	0	1	1	0	0	0	1	0	GEPOONEE_00363;GEPOONEE_00364;GEPOONEE_00365;GEPOONEE_00366	GH13;SusD_RagB;TIGR04056
2-133:PUL:PUL2	DG	Bacteria;Bacteroidota;Bacteroidia;Flavobacteriales;Flavobacteriaceae;Psychroserpens	1	PUL	single susCD	7	0	3	1	0	0	0	0	0	1	1	0	0	0	1	0	GEPOONEE_01333;GEPOONEE_01334;GEPOONEE_01335;GEPOONEE_01336;GEPOONEE_01337;GEPOONEE_01338;GEPOONEE_01339	PL7;CBM16;SusD-like_3|SusD_RagB;TIGR04056;PL7_5;PL7
2-133:susCD pair:PUL1	DG	Bacteria;Bacteroidota;Bacteroidia;Flavobacteriales;Flavobacteriaceae;Psychroserpens	1	susCD pair	N/A	2	0	0	0	0	0	0	0	0	1	1	0	0	0	1	0	GEPOONEE_00659;GEPOONEE_00660	TIGR04056;SusD-like_3|SusD_RagB
2-133:susCD pair:PUL2	DG	Bacteria;Bacteroidota;Bacteroidia;Flavobacteriales;Flavobacteriaceae;Psychroserpens	1	susCD pair	N/A	2	0	0	0	0	0	0	0	0	1	1	0	0	0	1	0	GEPOONEE_01820;GEPOONEE_01821	TIGR04056;SusD-like_3|SusD_RagB
2-133:susCD pair:PUL3	DG	Bacteria;Bacteroidota;Bacteroidia;Flavobacteriales;Flavobacteriaceae;Psychroserpens	1	susCD pair	N/A	2	0	0	0	0	0	0	0	0	1	1	0	0	0	1	0	GEPOONEE_02432;GEPOONEE_02433	TIGR04056;SusD-like_3|SusD_RagB
2-133:susCD pair:PUL4	DG	Bacteria;Bacteroidota;Bacteroidia;Flavobacteriales;Flavobacteriaceae;Psychroserpens	1	susCD pair	N/A	2	0	0	0	0	0	0	0	0	1	1	0	0	0	1	0	GEPOONEE_02707;GEPOONEE_02708	TIGR04056;SusD-like_2
2-133:susCD pair:PUL5	DG	Bacteria;Bacteroidota;Bacteroidia;Flavobacteriales;Flavobacteriaceae;Psychroserpens	1	susCD pair	N/A	2	0	0	0	0	0	0	0	0	1	1	0	0	0	1	0	GEPOONEE_03725;GEPOONEE_03726	TIGR04056;SusD-like_3|SusD_RagB
2-134:CGCs:PUL1	DG	Bacteria;Proteobacteria;Alphaproteobacteria;Rhodobacterales;Rhodobacteraceae;Tateyamaria	1	CGC	N/A	5	0	0	0	0	3	0	0	0	0	0	0	0	0	0	0	IEMELPCA_00436;IEMELPCA_00437;IEMELPCA_00438;IEMELPCA_00439;IEMELPCA_00440	GT2;GT2;GT2
2-134:CGCs:PUL2	DG	Bacteria;Proteobacteria;Alphaproteobacteria;Rhodobacterales;Rhodobacteraceae;Tateyamaria	1	CGC	N/A	3	0	0	0	0	3	0	0	0	0	0	0	0	0	0	0	IEMELPCA_01571;IEMELPCA_01572;IEMELPCA_01573	GT2;GT2;GT14
2-134:CGCs:PUL3	DG	Bacteria;Proteobacteria;Alphaproteobacteria;Rhodobacterales;Rhodobacteraceae;Tateyamaria	1	CGC	N/A	5	0	0	0	0	4	0	0	0	0	0	0	0	0	0	0	IEMELPCA_02235;IEMELPCA_02236;IEMELPCA_02237;IEMELPCA_02238;IEMELPCA_02239	GT1;GT4;GT4;GT1
2-134:CGCs:PUL4	DG	Bacteria;Proteobacteria;Alphaproteobacteria;Rhodobacterales;Rhodobacteraceae;Tateyamaria	1	CGC	N/A	5	1	0	0	0	1	0	2	0	0	0	0	0	0	0	0	IEMELPCA_02386;IEMELPCA_02387;IEMELPCA_02388;IEMELPCA_02389;IEMELPCA_02390	CBM48|GH13_11;GT5;CBM48|GH13_9;GH13_23
2-134:CGCs:PUL5	DG	Bacteria;Proteobacteria;Alphaproteobacteria;Rhodobacterales;Rhodobacteraceae;Tateyamaria	1	CGC	N/A	6	0	0	0	0	4	0	0	0	0	0	0	0	0	0	0	IEMELPCA_02606;IEMELPCA_02607;IEMELPCA_02608;IEMELPCA_02609;IEMELPCA_02610;IEMELPCA_02611	GT2;GT2;GT2;GT4
2-134:CGCs:PUL6	DG	Bacteria;Proteobacteria;Alphaproteobacteria;Rhodobacterales;Rhodobacteraceae;Tateyamaria	1	CGC	N/A	3	0	0	0	0	3	0	0	0	0	0	0	0	0	0	0	IEMELPCA_03659;IEMELPCA_03660;IEMELPCA_03661	GT1;GT4;GT4
2-134:PUL_like:PUL1	DG	Bacteria;Proteobacteria;Alphaproteobacteria;Rhodobacterales;Rhodobacteraceae;Tateyamaria	1	PUL_like	N/A	4	0	1	0	0	0	0	0	0	0	0	3	0	0	0	0	IEMELPCA_02626;IEMELPCA_02627;IEMELPCA_02628;IEMELPCA_02629	TIGR02796;TIGR02803;TIGR01352;PL22
2-135:CGCs:PUL1	DG	Bacteria;Proteobacteria;Alphaproteobacteria;Rhodobacterales;Rhodobacteraceae;Tateyamaria	1	CGC	N/A	5	0	0	0	0	3	0	0	0	0	0	0	0	0	0	0	EEOHMJPB_00982;EEOHMJPB_00983;EEOHMJPB_00984;EEOHMJPB_00985;EEOHMJPB_00986	GT2;GT2;GT2
2-135:CGCs:PUL2	DG	Bacteria;Proteobacteria;Alphaproteobacteria;Rhodobacterales;Rhodobacteraceae;Tateyamaria	1	CGC	N/A	3	0	0	0	0	3	0	0	0	0	0	0	0	0	0	0	EEOHMJPB_01590;EEOHMJPB_01591;EEOHMJPB_01592	GT2;GT2;GT14
2-135:CGCs:PUL3	DG	Bacteria;Proteobacteria;Alphaproteobacteria;Rhodobacterales;Rhodobacteraceae;Tateyamaria	1	CGC	N/A	3	0	0	0	0	3	0	0	0	0	0	0	0	0	0	0	EEOHMJPB_02251;EEOHMJPB_02252;EEOHMJPB_02253	GT1;GT4;GT4
2-135:CGCs:PUL4	DG	Bacteria;Proteobacteria;Alphaproteobacteria;Rhodobacterales;Rhodobacteraceae;Tateyamaria	1	CGC	N/A	5	0	0	0	0	4	0	0	0	0	0	0	0	0	0	0	EEOHMJPB_03234;EEOHMJPB_03235;EEOHMJPB_03236;EEOHMJPB_03237;EEOHMJPB_03238	GT1;GT4;GT4;GT1
2-135:CGCs:PUL5	DG	Bacteria;Proteobacteria;Alphaproteobacteria;Rhodobacterales;Rhodobacteraceae;Tateyamaria	1	CGC	N/A	5	1	0	0	0	1	0	2	0	0	0	0	0	0	0	0	EEOHMJPB_03383;EEOHMJPB_03384;EEOHMJPB_03385;EEOHMJPB_03386;EEOHMJPB_03387	CBM48|GH13_11;GT5;CBM48|GH13_9;GH13_23
2-135:CGCs:PUL6	DG	Bacteria;Proteobacteria;Alphaproteobacteria;Rhodobacterales;Rhodobacteraceae;Tateyamaria	1	CGC	N/A	6	0	0	0	0	4	0	0	0	0	0	0	0	0	0	0	EEOHMJPB_04171;EEOHMJPB_04172;EEOHMJPB_04173;EEOHMJPB_04174;EEOHMJPB_04175;EEOHMJPB_04176	GT4;GT2;GT2;GT2
2-135:PUL_like:PUL1	DG	Bacteria;Proteobacteria;Alphaproteobacteria;Rhodobacterales;Rhodobacteraceae;Tateyamaria	1	PUL_like	N/A	4	0	1	0	0	0	0	0	0	0	0	3	0	0	0	0	EEOHMJPB_02912;EEOHMJPB_02913;EEOHMJPB_02914;EEOHMJPB_02915	PL22|PL22;TIGR01352;TIGR02803;TIGR02796
2-136:CGCs:PUL1	DG	Bacteria;Proteobacteria;Gammaproteobacteria;Pseudomonadales;Moraxellaceae;Psychrobacter	1	CGC	N/A	8	0	0	0	1	5	0	0	0	0	0	0	0	0	0	0	DOIDMHMB_00520;DOIDMHMB_00521;DOIDMHMB_00522;DOIDMHMB_00523;DOIDMHMB_00524;DOIDMHMB_00525;DOIDMHMB_00526;DOIDMHMB_00527	GT52;CE4;GT4;GT4;GT4;GT4
2-136:CGCs:PUL2	DG	Bacteria;Proteobacteria;Gammaproteobacteria;Pseudomonadales;Moraxellaceae;Psychrobacter	1	CGC	N/A	5	1	0	0	0	4	0	0	0	0	0	0	0	0	0	0	DOIDMHMB_00556;DOIDMHMB_00557;DOIDMHMB_00558;DOIDMHMB_00559;DOIDMHMB_00560	GH103;GT2;GT28;GT4;GT2
2-136:CGCs:PUL3	DG	Bacteria;Proteobacteria;Gammaproteobacteria;Pseudomonadales;Moraxellaceae;Psychrobacter	1	CGC	N/A	5	0	0	0	1	2	0	0	0	0	0	0	0	0	0	0	DOIDMHMB_01363;DOIDMHMB_01364;DOIDMHMB_01365;DOIDMHMB_01366;DOIDMHMB_01367	GT20;CE14;GT2
2-14:CGCs:PUL1	DG	Bacteria;Bacteroidota;Bacteroidia;Flavobacteriales;Flavobacteriaceae;Flagellimonas	1	CGC	N/A	3	0	2	1	0	0	0	0	0	0	0	0	0	0	0	0	FDGPJGGN_00120;FDGPJGGN_00121;FDGPJGGN_00122	PL22;CBM9;PL22_1
2-14:CGCs:PUL10	DG	Bacteria;Bacteroidota;Bacteroidia;Flavobacteriales;Flavobacteriaceae;Flagellimonas	1	CGC	N/A	5	0	0	0	0	4	0	0	0	0	0	0	0	0	0	0	FDGPJGGN_02840;FDGPJGGN_02841;FDGPJGGN_02842;FDGPJGGN_02843;FDGPJGGN_02844	GT2;GT4;GT4;GT2
2-14:CGCs:PUL2	DG	Bacteria;Bacteroidota;Bacteroidia;Flavobacteriales;Flavobacteriaceae;Flagellimonas	1	CGC	N/A	3	2	0	1	0	0	0	0	0	0	0	0	0	0	0	0	FDGPJGGN_00136;FDGPJGGN_00137;FDGPJGGN_00138	CBM66;GH109;GH109
2-14:CGCs:PUL3	DG	Bacteria;Bacteroidota;Bacteroidia;Flavobacteriales;Flavobacteriaceae;Flagellimonas	1	CGC	N/A	5	0	0	3	0	0	0	0	0	0	0	0	0	0	0	0	FDGPJGGN_00197;FDGPJGGN_00198;FDGPJGGN_00199;FDGPJGGN_00200;FDGPJGGN_00201	CBM47;CBM22;CBM44
2-14:CGCs:PUL4	DG	Bacteria;Bacteroidota;Bacteroidia;Flavobacteriales;Flavobacteriaceae;Flagellimonas	1	CGC	N/A	5	2	0	0	1	0	0	0	0	0	0	0	0	0	0	0	FDGPJGGN_00981;FDGPJGGN_00982;FDGPJGGN_00983;FDGPJGGN_00984;FDGPJGGN_00985	GH3;CE1;GH23
2-14:CGCs:PUL5	DG	Bacteria;Bacteroidota;Bacteroidia;Flavobacteriales;Flavobacteriaceae;Flagellimonas	1	CGC	N/A	8	5	0	1	0	0	0	0	0	0	0	0	0	0	0	0	FDGPJGGN_01079;FDGPJGGN_01080;FDGPJGGN_01081;FDGPJGGN_01082;FDGPJGGN_01083;FDGPJGGN_01084;FDGPJGGN_01085;FDGPJGGN_01086	GH30_1;GH17;GH149;CBM44;GH16_3;GH2
2-14:CGCs:PUL6	DG	Bacteria;Bacteroidota;Bacteroidia;Flavobacteriales;Flavobacteriaceae;Flagellimonas	1	CGC	N/A	3	0	0	0	0	3	0	0	0	0	0	0	0	0	0	0	FDGPJGGN_01152;FDGPJGGN_01153;FDGPJGGN_01154	GT2;GT2;GT64
2-14:CGCs:PUL7	DG	Bacteria;Bacteroidota;Bacteroidia;Flavobacteriales;Flavobacteriaceae;Flagellimonas	1	CGC	N/A	4	0	1	1	0	1	0	0	0	0	0	0	0	0	0	0	FDGPJGGN_02010;FDGPJGGN_02011;FDGPJGGN_02012;FDGPJGGN_02013	PL12_3;GT4;CBM40
2-14:CGCs:PUL8	DG	Bacteria;Bacteroidota;Bacteroidia;Flavobacteriales;Flavobacteriaceae;Flagellimonas	1	CGC	N/A	3	3	0	0	0	0	0	0	0	0	0	0	0	0	0	0	FDGPJGGN_02530;FDGPJGGN_02531;FDGPJGGN_02532	GH29;GH163;GH18
2-14:CGCs:PUL9	DG	Bacteria;Bacteroidota;Bacteroidia;Flavobacteriales;Flavobacteriaceae;Flagellimonas	1	CGC	N/A	5	2	0	0	0	0	0	1	2	0	0	0	0	0	0	0	FDGPJGGN_02798;FDGPJGGN_02799;FDGPJGGN_02800;FDGPJGGN_02801;FDGPJGGN_02802	GH95;GH29;Sulfatase;Sulfatase;CBM32|GH29
2-14:PUL:PUL1	DG	Bacteria;Bacteroidota;Bacteroidia;Flavobacteriales;Flavobacteriaceae;Flagellimonas	1	PUL	single susCD	7	0	3	1	0	0	0	0	0	1	1	0	0	0	1	0	FDGPJGGN_00214;FDGPJGGN_00215;FDGPJGGN_00216;FDGPJGGN_00217;FDGPJGGN_00218;FDGPJGGN_00219;FDGPJGGN_00220	PL7_5;TIGR04056;SusD-like_3|SusD_RagB;CBM16;PL7;PL7
2-14:PUL:PUL2	DG	Bacteria;Bacteroidota;Bacteroidia;Flavobacteriales;Flavobacteriaceae;Flagellimonas	1	PUL	single susCD	11	5	0	1	0	0	0	0	0	1	1	0	0	0	1	0	FDGPJGGN_00806;FDGPJGGN_00807;FDGPJGGN_00808;FDGPJGGN_00809;FDGPJGGN_00810;FDGPJGGN_00811;FDGPJGGN_00812;FDGPJGGN_00813;FDGPJGGN_00814;FDGPJGGN_00815;FDGPJGGN_00816	GH5_26;GH26;GH5_2;CBM8;SusD-like_3|SusD_RagB;TIGR04056;GH26;GH130
2-14:PUL:PUL3	DG	Bacteria;Bacteroidota;Bacteroidia;Flavobacteriales;Flavobacteriaceae;Flagellimonas	1	PUL	single susCD	9	5	0	1	0	0	0	0	0	1	1	0	0	0	1	0	FDGPJGGN_01600;FDGPJGGN_01601;FDGPJGGN_01602;FDGPJGGN_01603;FDGPJGGN_01604;FDGPJGGN_01605;FDGPJGGN_01606;FDGPJGGN_01607;FDGPJGGN_01608	GH92;GH130;CBM9;GH92;GH92;GH92;TIGR04056;SusD-like_2
2-14:PUL:PUL4	DG	Bacteria;Bacteroidota;Bacteroidia;Flavobacteriales;Flavobacteriaceae;Flagellimonas	1	PUL	single susCD	5	2	0	0	0	0	0	0	0	1	1	0	0	0	1	0	FDGPJGGN_01633;FDGPJGGN_01634;FDGPJGGN_01635;FDGPJGGN_01636;FDGPJGGN_01637	GH13_38;GH65;TIGR04056;SusD-like_3|SusD_RagB
2-14:PUL:PUL5	DG	Bacteria;Bacteroidota;Bacteroidia;Flavobacteriales;Flavobacteriaceae;Flagellimonas	1	PUL	single susCD	7	3	0	1	0	0	0	0	1	1	1	0	0	0	1	0	FDGPJGGN_02557;FDGPJGGN_02558;FDGPJGGN_02559;FDGPJGGN_02560;FDGPJGGN_02561;FDGPJGGN_02562;FDGPJGGN_02563	Sulfatase;GH3;GH144;GH144;CBM40;SusD-like_3|SusD_RagB;TIGR04056
2-14:PUL_like:PUL1	DG	Bacteria;Bacteroidota;Bacteroidia;Flavobacteriales;Flavobacteriaceae;Flagellimonas	1	PUL_like	N/A	4	1	0	0	2	0	0	0	0	0	0	1	0	0	0	0	FDGPJGGN_03024;FDGPJGGN_03025;FDGPJGGN_03026;FDGPJGGN_03027	CE1;GH5_4;CE1;TIGR01352
2-14:susCD pair:PUL1	DG	Bacteria;Bacteroidota;Bacteroidia;Flavobacteriales;Flavobacteriaceae;Flagellimonas	1	susCD pair	N/A	2	0	0	0	0	0	0	0	0	1	1	0	0	0	1	0	FDGPJGGN_00230;FDGPJGGN_00231	TIGR04056;SusD-like|SusD-like_2
2-14:susCD pair:PUL2	DG	Bacteria;Bacteroidota;Bacteroidia;Flavobacteriales;Flavobacteriaceae;Flagellimonas	1	susCD pair	N/A	2	0	0	0	0	0	0	0	0	1	1	0	0	0	1	0	FDGPJGGN_00321;FDGPJGGN_00322	TIGR04056;SusD-like_2
2-14:susCD pair:PUL3	DG	Bacteria;Bacteroidota;Bacteroidia;Flavobacteriales;Flavobacteriaceae;Flagellimonas	1	susCD pair	N/A	2	0	0	0	0	0	0	0	0	1	1	0	0	0	1	0	FDGPJGGN_00608;FDGPJGGN_00609	SusD-like_2;TIGR04056
2-14:susCD pair:PUL4	DG	Bacteria;Bacteroidota;Bacteroidia;Flavobacteriales;Flavobacteriaceae;Flagellimonas	1	susCD pair	N/A	2	0	0	0	0	0	0	0	0	1	1	0	0	0	1	0	FDGPJGGN_01299;FDGPJGGN_01300	SusD-like_3|SusD_RagB;TIGR04056
2-14:susCD pair:PUL5	DG	Bacteria;Bacteroidota;Bacteroidia;Flavobacteriales;Flavobacteriaceae;Flagellimonas	1	susCD pair	N/A	2	0	0	0	0	0	0	0	0	1	1	0	0	0	1	0	FDGPJGGN_01515;FDGPJGGN_01516	TIGR04056;SusD-like_2
2-14:susCD pair:PUL6	DG	Bacteria;Bacteroidota;Bacteroidia;Flavobacteriales;Flavobacteriaceae;Flagellimonas	1	susCD pair	N/A	2	0	0	0	0	0	0	0	0	1	1	0	0	0	1	0	FDGPJGGN_01571;FDGPJGGN_01572	TIGR04056;SusD-like_3|SusD_RagB
2-14:susCD pair:PUL7	DG	Bacteria;Bacteroidota;Bacteroidia;Flavobacteriales;Flavobacteriaceae;Flagellimonas	1	susCD pair	N/A	2	0	0	0	0	0	0	0	0	1	1	0	0	0	1	0	FDGPJGGN_01579;FDGPJGGN_01580	SusD-like_2;TIGR04056
2-14:susCD pair:PUL8	DG	Bacteria;Bacteroidota;Bacteroidia;Flavobacteriales;Flavobacteriaceae;Flagellimonas	1	susCD pair	N/A	2	0	0	0	0	0	0	0	0	1	1	0	0	0	1	0	FDGPJGGN_02125;FDGPJGGN_02126	SusD-like|SusD-like_2;TIGR04056
2-14:susCD pair:PUL9	DG	Bacteria;Bacteroidota;Bacteroidia;Flavobacteriales;Flavobacteriaceae;Flagellimonas	1	susCD pair	N/A	2	0	0	0	0	0	0	0	0	1	1	0	0	0	1	0	FDGPJGGN_03110;FDGPJGGN_03111	SusD-like|SusD-like_2;TIGR04056
2-1438:CGCs:PUL1	DG	Bacteria;Bacteroidota;Bacteroidia;Bacteroidales;Marinifilaceae;Marinifilum	1	CGC	N/A	3	2	0	0	0	1	0	0	0	0	0	0	0	0	0	0	HCCDBGDE_00399;HCCDBGDE_00400;HCCDBGDE_00401	GH130;GT4;GH130
2-1438:CGCs:PUL2	DG	Bacteria;Bacteroidota;Bacteroidia;Bacteroidales;Marinifilaceae;Marinifilum	1	CGC	N/A	4	2	0	0	0	1	0	0	0	0	0	0	0	0	0	0	HCCDBGDE_00916;HCCDBGDE_00917;HCCDBGDE_00918;HCCDBGDE_00919	GT20;GH15;GH74|GH74
2-1438:CGCs:PUL3	DG	Bacteria;Bacteroidota;Bacteroidia;Bacteroidales;Marinifilaceae;Marinifilum	1	CGC	N/A	4	0	0	0	0	4	0	0	0	0	0	0	0	0	0	0	HCCDBGDE_01313;HCCDBGDE_01314;HCCDBGDE_01315;HCCDBGDE_01316	GT2;GT2;GT4;GT70
2-1438:CGCs:PUL4	DG	Bacteria;Bacteroidota;Bacteroidia;Bacteroidales;Marinifilaceae;Marinifilum	1	CGC	N/A	4	3	0	0	0	0	0	0	0	0	0	0	0	0	0	0	HCCDBGDE_02188;HCCDBGDE_02189;HCCDBGDE_02190;HCCDBGDE_02191	GH92;GH78;GH92
2-1438:CGCs:PUL5	DG	Bacteria;Bacteroidota;Bacteroidia;Bacteroidales;Marinifilaceae;Marinifilum	1	CGC	N/A	4	0	0	0	0	3	0	0	0	0	0	0	0	0	0	0	HCCDBGDE_02346;HCCDBGDE_02347;HCCDBGDE_02348;HCCDBGDE_02349	GT2;GT2;GT111
2-1438:CGCs:PUL6	DG	Bacteria;Bacteroidota;Bacteroidia;Bacteroidales;Marinifilaceae;Marinifilum	1	CGC	N/A	3	1	0	1	1	0	0	0	0	0	0	0	0	0	0	0	HCCDBGDE_02587;HCCDBGDE_02588;HCCDBGDE_02589	GH13;CE1;CBM9
2-1438:CGCs:PUL7	DG	Bacteria;Bacteroidota;Bacteroidia;Bacteroidales;Marinifilaceae;Marinifilum	1	CGC	N/A	5	5	0	0	0	0	0	0	0	0	0	0	0	0	0	0	HCCDBGDE_02593;HCCDBGDE_02594;HCCDBGDE_02595;HCCDBGDE_02596;HCCDBGDE_02597	GH13;GH13_19;GH31;GH13_20;GH65
2-1438:CGCs:PUL8	DG	Bacteria;Bacteroidota;Bacteroidia;Bacteroidales;Marinifilaceae;Marinifilum	1	CGC	N/A	13	1	5	2	0	0	0	0	4	0	0	0	0	0	0	0	HCCDBGDE_02875;HCCDBGDE_02876;HCCDBGDE_02877;HCCDBGDE_02878;HCCDBGDE_02879;HCCDBGDE_02880;HCCDBGDE_02881;HCCDBGDE_02882;HCCDBGDE_02883;HCCDBGDE_02884;HCCDBGDE_02885;HCCDBGDE_02886;HCCDBGDE_02887	Sulfatase;PL8_2;GH88;PL8_3;CBM66;PL6;PL39;PL8_2;Sulfatase;Sulfatase;Sulfatase;CBM9
2-1438:PUL:PUL1	DG	Bacteria;Bacteroidota;Bacteroidia;Bacteroidales;Marinifilaceae;Marinifilum	1	PUL	single susCD	13	8	0	0	0	0	0	0	0	1	1	0	0	0	1	0	HCCDBGDE_00002;HCCDBGDE_00003;HCCDBGDE_00004;HCCDBGDE_00005;HCCDBGDE_00006;HCCDBGDE_00007;HCCDBGDE_00008;HCCDBGDE_00009;HCCDBGDE_00010;HCCDBGDE_00011;HCCDBGDE_00012;HCCDBGDE_00013;HCCDBGDE_00014	TIGR04056;SusD-like_2;GH92;GH92;GH20;GH125;GH65;GH97;GH92;GH130
2-1438:PUL:PUL10	DG	Bacteria;Bacteroidota;Bacteroidia;Bacteroidales;Marinifilaceae;Marinifilum	1	PUL	single susCD	5	3	0	0	0	0	0	0	0	1	1	0	0	0	1	0	HCCDBGDE_03858;HCCDBGDE_03859;HCCDBGDE_03860;HCCDBGDE_03861;HCCDBGDE_03862	GH3;GH30_1;SusD-like_3|SusD_RagB;TIGR04056;GH94
2-1438:PUL:PUL11	DG	Bacteria;Bacteroidota;Bacteroidia;Bacteroidales;Marinifilaceae;Marinifilum	1	PUL	single susCD	13	5	0	0	0	0	0	0	5	1	1	0	0	0	1	0	HCCDBGDE_04015;HCCDBGDE_04016;HCCDBGDE_04017;HCCDBGDE_04018;HCCDBGDE_04019;HCCDBGDE_04020;HCCDBGDE_04021;HCCDBGDE_04022;HCCDBGDE_04023;HCCDBGDE_04024;HCCDBGDE_04025;HCCDBGDE_04026;HCCDBGDE_04027	Sulfatase;Sulfatase;Sulfatase;GH2;GH16_3|Sulfatase;GH136;Sulfatase;GH43_24;GH128;SusD-like_3|SusD_RagB;TIGR04056;Sulfatase
2-1438:PUL:PUL2	DG	Bacteria;Bacteroidota;Bacteroidia;Bacteroidales;Marinifilaceae;Marinifilum	1	PUL	single susCD	4	1	0	1	0	0	0	0	0	1	1	0	0	0	1	0	HCCDBGDE_00305;HCCDBGDE_00306;HCCDBGDE_00307;HCCDBGDE_00308	TIGR04056;SusD-like_3|SusD_RagB;CBM32;GH97
2-1438:PUL:PUL3	DG	Bacteria;Bacteroidota;Bacteroidia;Bacteroidales;Marinifilaceae;Marinifilum	1	PUL	single susCD	13	8	0	0	0	0	0	0	0	1	1	0	0	0	1	0	HCCDBGDE_00850;HCCDBGDE_00851;HCCDBGDE_00852;HCCDBGDE_00853;HCCDBGDE_00854;HCCDBGDE_00855;HCCDBGDE_00856;HCCDBGDE_00857;HCCDBGDE_00858;HCCDBGDE_00859;HCCDBGDE_00860;HCCDBGDE_00861;HCCDBGDE_00862	TIGR04056;SusD-like_3|SusD_RagB;GH16_3;GH16_3;GH149;GH17;GH17;GH17;GH30_1;GH158
2-1438:PUL:PUL4	DG	Bacteria;Bacteroidota;Bacteroidia;Bacteroidales;Marinifilaceae;Marinifilum	1	PUL	single susCD	7	3	0	2	0	0	0	0	0	1	1	0	0	0	1	0	HCCDBGDE_00870;HCCDBGDE_00871;HCCDBGDE_00872;HCCDBGDE_00873;HCCDBGDE_00874;HCCDBGDE_00875;HCCDBGDE_00876	TIGR04056;SusD-like_3|SusD_RagB;GH92;GH92;CBM32;CBM32;GH92
2-1438:PUL:PUL5	DG	Bacteria;Bacteroidota;Bacteroidia;Bacteroidales;Marinifilaceae;Marinifilum	1	PUL	single susCD	5	0	0	2	0	0	0	0	0	1	1	0	0	0	1	0	HCCDBGDE_02601;HCCDBGDE_02602;HCCDBGDE_02603;HCCDBGDE_02604;HCCDBGDE_02605	TIGR04056;SusD-like_3|SusD_RagB;CBM20;CBM48
2-1438:PUL:PUL6	DG	Bacteria;Bacteroidota;Bacteroidia;Bacteroidales;Marinifilaceae;Marinifilum	1	PUL	single susCD	6	3	0	0	0	0	0	0	0	1	1	0	0	0	1	0	HCCDBGDE_02625;HCCDBGDE_02626;HCCDBGDE_02627;HCCDBGDE_02628;HCCDBGDE_02629;HCCDBGDE_02630	TIGR04056;SusD-like_3|SusD_RagB;GH144;GH3;GH97
2-1438:PUL:PUL7	DG	Bacteria;Bacteroidota;Bacteroidia;Bacteroidales;Marinifilaceae;Marinifilum	1	PUL	single susCD	8	2	0	3	0	0	0	0	0	1	1	0	0	0	1	0	HCCDBGDE_02837;HCCDBGDE_02838;HCCDBGDE_02839;HCCDBGDE_02840;HCCDBGDE_02841;HCCDBGDE_02842;HCCDBGDE_02843;HCCDBGDE_02844	CBM32;TIGR04056;SusD-like_3|SusD_RagB;CBM32;CBM32;GH109;GH2
2-1438:PUL:PUL8	DG	Bacteria;Bacteroidota;Bacteroidia;Bacteroidales;Marinifilaceae;Marinifilum	1	PUL	single susCD	5	1	0	0	0	0	0	0	0	1	1	1	0	0	1	0	HCCDBGDE_02868;HCCDBGDE_02869;HCCDBGDE_02870;HCCDBGDE_02871;HCCDBGDE_02872	TIGR04056;SusD-like_3|SusD_RagB;GH88;TIGR01786
2-1438:PUL:PUL9	DG	Bacteria;Bacteroidota;Bacteroidia;Bacteroidales;Marinifilaceae;Marinifilum	1	PUL	single susCD	25	8	0	0	1	0	0	0	11	1	1	0	0	0	1	0	HCCDBGDE_03631;HCCDBGDE_03632;HCCDBGDE_03633;HCCDBGDE_03634;HCCDBGDE_03635;HCCDBGDE_03636;HCCDBGDE_03637;HCCDBGDE_03638;HCCDBGDE_03639;HCCDBGDE_03640;HCCDBGDE_03641;HCCDBGDE_03642;HCCDBGDE_03643;HCCDBGDE_03644;HCCDBGDE_03645;HCCDBGDE_03646;HCCDBGDE_03647;HCCDBGDE_03648;HCCDBGDE_03649;HCCDBGDE_03650;HCCDBGDE_03651;HCCDBGDE_03652;HCCDBGDE_03653;HCCDBGDE_03654;HCCDBGDE_03655	GH5_25;Sulfatase;GH5_2;GH94;CE4;GH94;Sulfatase;Sulfatase;GH29;Sulfatase;GH5_25;GH9;Sulfatase;Sulfatase;Sulfatase;Sulfatase;Sulfatase;Sulfatase;Sulfatase;SusD-like_3|SusD_RagB;TIGR04056;GH3
2-1438:susCD pair:PUL1	DG	Bacteria;Bacteroidota;Bacteroidia;Bacteroidales;Marinifilaceae;Marinifilum	1	susCD pair	N/A	2	0	0	0	0	0	0	0	0	1	1	0	0	0	1	0	HCCDBGDE_00268;HCCDBGDE_00269	TIGR04056;SusD-like_3
2-1438:susCD pair:PUL10	DG	Bacteria;Bacteroidota;Bacteroidia;Bacteroidales;Marinifilaceae;Marinifilum	1	susCD pair	N/A	2	0	0	0	0	0	0	0	0	1	1	0	0	0	1	0	HCCDBGDE_01413;HCCDBGDE_01414	SusD-like_3|SusD_RagB;TIGR04056
2-1438:susCD pair:PUL11	DG	Bacteria;Bacteroidota;Bacteroidia;Bacteroidales;Marinifilaceae;Marinifilum	1	susCD pair	N/A	2	0	0	0	0	0	0	0	0	1	1	0	0	0	1	0	HCCDBGDE_01624;HCCDBGDE_01625	SusD-like_3;TIGR04056
2-1438:susCD pair:PUL12	DG	Bacteria;Bacteroidota;Bacteroidia;Bacteroidales;Marinifilaceae;Marinifilum	1	susCD pair	N/A	2	0	0	0	0	0	0	0	0	1	1	0	0	0	1	0	HCCDBGDE_02315;HCCDBGDE_02316	SusD-like_3|SusD_RagB;TIGR04056
2-1438:susCD pair:PUL13	DG	Bacteria;Bacteroidota;Bacteroidia;Bacteroidales;Marinifilaceae;Marinifilum	1	susCD pair	N/A	2	0	0	0	0	0	0	0	0	1	1	0	0	0	1	0	HCCDBGDE_02331;HCCDBGDE_02332	SusD-like_3|SusD_RagB;TIGR04056
2-1438:susCD pair:PUL14	DG	Bacteria;Bacteroidota;Bacteroidia;Bacteroidales;Marinifilaceae;Marinifilum	1	susCD pair	N/A	2	0	0	0	0	0	0	0	0	1	1	0	0	0	1	0	HCCDBGDE_02337;HCCDBGDE_02338	SusD-like_3;TIGR04056
2-1438:susCD pair:PUL15	DG	Bacteria;Bacteroidota;Bacteroidia;Bacteroidales;Marinifilaceae;Marinifilum	1	susCD pair	N/A	2	0	0	0	0	0	0	0	0	1	1	0	0	0	1	0	HCCDBGDE_02354;HCCDBGDE_02355	SusD-like_3|SusD_RagB;TIGR04056
2-1438:susCD pair:PUL16	DG	Bacteria;Bacteroidota;Bacteroidia;Bacteroidales;Marinifilaceae;Marinifilum	1	susCD pair	N/A	2	0	0	0	0	0	0	0	0	1	1	0	0	0	1	0	HCCDBGDE_02864;HCCDBGDE_02865	TIGR04056;SusD-like_3|SusD_RagB
2-1438:susCD pair:PUL17	DG	Bacteria;Bacteroidota;Bacteroidia;Bacteroidales;Marinifilaceae;Marinifilum	1	susCD pair	N/A	2	0	0	0	0	0	0	0	0	1	1	0	0	0	1	0	HCCDBGDE_02910;HCCDBGDE_02911	SusD-like_3|SusD_RagB;TIGR04056
2-1438:susCD pair:PUL2	DG	Bacteria;Bacteroidota;Bacteroidia;Bacteroidales;Marinifilaceae;Marinifilum	1	susCD pair	N/A	3	0	0	0	0	0	0	0	0	1	1	0	0	0	0	1	HCCDBGDE_00469;HCCDBGDE_00470;HCCDBGDE_00471	SusD-like_3|SusD_RagB;TIGR04056
2-1438:susCD pair:PUL3	DG	Bacteria;Bacteroidota;Bacteroidia;Bacteroidales;Marinifilaceae;Marinifilum	1	susCD pair	N/A	2	0	0	0	0	0	0	0	0	1	1	0	0	0	1	0	HCCDBGDE_00831;HCCDBGDE_00832	SusD-like_3|SusD_RagB;TIGR04056
2-1438:susCD pair:PUL4	DG	Bacteria;Bacteroidota;Bacteroidia;Bacteroidales;Marinifilaceae;Marinifilum	1	susCD pair	N/A	5	0	0	0	0	0	0	0	0	2	2	0	0	2	0	0	HCCDBGDE_00932;HCCDBGDE_00933;HCCDBGDE_00934;HCCDBGDE_00935;HCCDBGDE_00936	TIGR04056;SusD-like_3|SusD_RagB;TIGR04056;SusD-like_2
2-1438:susCD pair:PUL5	DG	Bacteria;Bacteroidota;Bacteroidia;Bacteroidales;Marinifilaceae;Marinifilum	1	susCD pair	N/A	4	0	0	0	0	0	0	0	0	2	2	0	2	0	0	0	HCCDBGDE_01029;HCCDBGDE_01030;HCCDBGDE_01031;HCCDBGDE_01032	SusD-like_3|SusD_RagB;TIGR04056;SusD-like_3|SusD_RagB;TIGR04056
2-1438:susCD pair:PUL6	DG	Bacteria;Bacteroidota;Bacteroidia;Bacteroidales;Marinifilaceae;Marinifilum	1	susCD pair	N/A	2	0	0	0	0	0	0	0	0	1	1	0	0	0	1	0	HCCDBGDE_01190;HCCDBGDE_01191	TIGR04056;SusD-like_3
2-1438:susCD pair:PUL7	DG	Bacteria;Bacteroidota;Bacteroidia;Bacteroidales;Marinifilaceae;Marinifilum	1	susCD pair	N/A	2	0	0	0	0	0	0	0	0	1	1	0	0	0	1	0	HCCDBGDE_01197;HCCDBGDE_01198	TIGR04056;SusD-like_3|SusD_RagB
2-1438:susCD pair:PUL8	DG	Bacteria;Bacteroidota;Bacteroidia;Bacteroidales;Marinifilaceae;Marinifilum	1	susCD pair	N/A	2	0	0	0	0	0	0	0	0	1	1	0	0	0	1	0	HCCDBGDE_01204;HCCDBGDE_01205	TIGR04056;SusD-like_3|SusD_RagB
2-1438:susCD pair:PUL9	DG	Bacteria;Bacteroidota;Bacteroidia;Bacteroidales;Marinifilaceae;Marinifilum	1	susCD pair	N/A	2	0	0	0	0	0	0	0	0	1	1	0	0	0	1	0	HCCDBGDE_01219;HCCDBGDE_01220	TIGR04056;SusD-like_3|SusD_RagB
2-156:CGCs:PUL1	DG	Bacteria;Bacteroidota;Bacteroidia;Flavobacteriales;Flavobacteriaceae;Aquimarina	1	CGC	N/A	3	0	0	3	0	0	0	0	0	0	0	0	0	0	0	0	MNHPAJHO_00119;MNHPAJHO_00120;MNHPAJHO_00121	CBM21;CBM21;CBM21
2-156:CGCs:PUL10	DG	Bacteria;Bacteroidota;Bacteroidia;Flavobacteriales;Flavobacteriaceae;Aquimarina	1	CGC	N/A	6	0	0	0	1	0	0	4	0	0	0	0	0	0	0	0	MNHPAJHO_02036;MNHPAJHO_02037;MNHPAJHO_02038;MNHPAJHO_02039;MNHPAJHO_02040;MNHPAJHO_02041	CBM5|CBM73|GH18;CBM6|CBM73|GH19;CBM5|CBM73|GH18;CBM6|GH16_3;CE1
2-156:CGCs:PUL11	DG	Bacteria;Bacteroidota;Bacteroidia;Flavobacteriales;Flavobacteriaceae;Aquimarina	1	CGC	N/A	4	1	0	1	0	1	0	1	0	0	0	0	0	0	0	0	MNHPAJHO_02059;MNHPAJHO_02060;MNHPAJHO_02061;MNHPAJHO_02062	GT20;GH15;CBM9;CBM26|GH13_6
2-156:CGCs:PUL12	DG	Bacteria;Bacteroidota;Bacteroidia;Flavobacteriales;Flavobacteriaceae;Aquimarina	1	CGC	N/A	5	0	0	0	0	3	0	0	0	0	0	0	0	0	0	0	MNHPAJHO_02427;MNHPAJHO_02428;MNHPAJHO_02429;MNHPAJHO_02430;MNHPAJHO_02431	GT4;GT57;GT2
2-156:CGCs:PUL13	DG	Bacteria;Bacteroidota;Bacteroidia;Flavobacteriales;Flavobacteriaceae;Aquimarina	1	CGC	N/A	6	0	0	0	0	5	0	0	0	0	0	0	0	0	0	0	MNHPAJHO_02507;MNHPAJHO_02508;MNHPAJHO_02509;MNHPAJHO_02510;MNHPAJHO_02511;MNHPAJHO_02512	GT9;GT2;GT2;GT4;GT4
2-156:CGCs:PUL14	DG	Bacteria;Bacteroidota;Bacteroidia;Flavobacteriales;Flavobacteriaceae;Aquimarina	1	CGC	N/A	10	6	0	1	0	1	0	0	0	0	0	0	0	0	0	0	MNHPAJHO_02837;MNHPAJHO_02838;MNHPAJHO_02839;MNHPAJHO_02840;MNHPAJHO_02841;MNHPAJHO_02842;MNHPAJHO_02843;MNHPAJHO_02844;MNHPAJHO_02845;MNHPAJHO_02846	GH2;GH16_3;CBM44|CBM22;GH149;GH17;GH30_1;GH17;GT2
2-156:CGCs:PUL15	DG	Bacteria;Bacteroidota;Bacteroidia;Flavobacteriales;Flavobacteriaceae;Aquimarina	1	CGC	N/A	5	1	0	2	0	0	0	2	0	0	0	0	0	0	0	0	MNHPAJHO_03115;MNHPAJHO_03116;MNHPAJHO_03117;MNHPAJHO_03118;MNHPAJHO_03119	CBM6;GH5_1;CBM3|GH48|GH9;CBM13;CBM13|GH16_11
2-156:CGCs:PUL2	DG	Bacteria;Bacteroidota;Bacteroidia;Flavobacteriales;Flavobacteriaceae;Aquimarina	1	CGC	N/A	4	2	0	0	0	0	0	1	0	0	0	0	0	0	0	0	MNHPAJHO_00583;MNHPAJHO_00584;MNHPAJHO_00585;MNHPAJHO_00586	GH31;CBM48|GH13_9;GH13_3
2-156:CGCs:PUL3	DG	Bacteria;Bacteroidota;Bacteroidia;Flavobacteriales;Flavobacteriaceae;Aquimarina	1	CGC	N/A	4	1	0	0	2	0	0	0	0	0	0	0	0	0	0	0	MNHPAJHO_00783;MNHPAJHO_00784;MNHPAJHO_00785;MNHPAJHO_00786	GH13_14;CE3;CE3
2-156:CGCs:PUL4	DG	Bacteria;Bacteroidota;Bacteroidia;Flavobacteriales;Flavobacteriaceae;Aquimarina	1	CGC	N/A	3	0	0	0	0	3	0	0	0	0	0	0	0	0	0	0	MNHPAJHO_00828;MNHPAJHO_00829;MNHPAJHO_00830	GT4;GT2;GT4
2-156:CGCs:PUL5	DG	Bacteria;Bacteroidota;Bacteroidia;Flavobacteriales;Flavobacteriaceae;Aquimarina	1	CGC	N/A	4	0	0	0	0	3	0	0	0	0	0	0	0	0	0	0	MNHPAJHO_01091;MNHPAJHO_01092;MNHPAJHO_01093;MNHPAJHO_01094	GT2;GT2;GT2
2-156:CGCs:PUL6	DG	Bacteria;Bacteroidota;Bacteroidia;Flavobacteriales;Flavobacteriaceae;Aquimarina	1	CGC	N/A	3	3	0	0	0	0	0	0	0	0	0	0	0	0	0	0	MNHPAJHO_01183;MNHPAJHO_01184;MNHPAJHO_01185	GH65;GH13;GH13
2-156:CGCs:PUL7	DG	Bacteria;Bacteroidota;Bacteroidia;Flavobacteriales;Flavobacteriaceae;Aquimarina	1	CGC	N/A	7	4	0	2	0	0	0	0	0	0	0	0	0	0	0	0	MNHPAJHO_01325;MNHPAJHO_01326;MNHPAJHO_01327;MNHPAJHO_01328;MNHPAJHO_01329;MNHPAJHO_01330;MNHPAJHO_01331	GH92;CBM32;GH130;CBM9;GH13_3;GH92
2-156:CGCs:PUL8	DG	Bacteria;Bacteroidota;Bacteroidia;Flavobacteriales;Flavobacteriaceae;Aquimarina	1	CGC	N/A	5	4	0	0	0	0	0	0	0	0	0	0	0	0	0	0	MNHPAJHO_01824;MNHPAJHO_01825;MNHPAJHO_01826;MNHPAJHO_01827;MNHPAJHO_01828	GH158;GH109;GH43_11;GH26
2-156:CGCs:PUL9	DG	Bacteria;Bacteroidota;Bacteroidia;Flavobacteriales;Flavobacteriaceae;Aquimarina	1	CGC	N/A	3	0	0	0	0	0	0	3	0	0	0	0	0	0	0	0	MNHPAJHO_01853;MNHPAJHO_01854;MNHPAJHO_01855	CBM6|GH64;CBM6|GH16_3;CBM6|GH5_2
2-156:PUL:PUL1	DG	Bacteria;Bacteroidota;Bacteroidia;Flavobacteriales;Flavobacteriaceae;Aquimarina	1	PUL	single susCD	4	1	0	0	0	0	0	0	0	1	1	0	0	0	1	0	MNHPAJHO_01176;MNHPAJHO_01177;MNHPAJHO_01178;MNHPAJHO_01179	GH13_7;SusD_RagB;TIGR04056
2-156:PUL:PUL2	DG	Bacteria;Bacteroidota;Bacteroidia;Flavobacteriales;Flavobacteriaceae;Aquimarina	1	PUL	single susCD	11	0	5	1	0	0	0	1	0	1	1	0	0	0	1	0	MNHPAJHO_01246;MNHPAJHO_01247;MNHPAJHO_01248;MNHPAJHO_01249;MNHPAJHO_01250;MNHPAJHO_01251;MNHPAJHO_01252;MNHPAJHO_01253;MNHPAJHO_01254;MNHPAJHO_01255;MNHPAJHO_01256	PL7;PL7;CBM44;SusD-like_3|SusD_RagB;TIGR04056;PL17_2;PL6_1;CBM32|PL7_3;PL7
2-156:PUL:PUL3	DG	Bacteria;Bacteroidota;Bacteroidia;Flavobacteriales;Flavobacteriaceae;Aquimarina	1	PUL	single susCD	4	2	0	0	0	0	0	0	0	1	1	0	0	0	1	0	MNHPAJHO_01334;MNHPAJHO_01335;MNHPAJHO_01336;MNHPAJHO_01337	GH92;GH92;TIGR04056;SusD-like_2
2-156:PUL:PUL4	DG	Bacteria;Bacteroidota;Bacteroidia;Flavobacteriales;Flavobacteriaceae;Aquimarina	1	PUL	single susCD	4	1	0	0	0	0	0	0	0	1	1	0	0	0	1	0	MNHPAJHO_01815;MNHPAJHO_01816;MNHPAJHO_01817;MNHPAJHO_01818	TIGR04056;SusD-like_3|SusD_RagB;GH16_3
2-156:PUL:PUL5	DG	Bacteria;Bacteroidota;Bacteroidia;Flavobacteriales;Flavobacteriaceae;Aquimarina	1	PUL	single susCD	10	2	0	0	0	0	1	1	0	1	1	0	0	0	1	0	MNHPAJHO_01839;MNHPAJHO_01840;MNHPAJHO_01841;MNHPAJHO_01842;MNHPAJHO_01843;MNHPAJHO_01844;MNHPAJHO_01845;MNHPAJHO_01846;MNHPAJHO_01847;MNHPAJHO_01848	AA3;SusD-like_3|SusD_RagB;TIGR04056;GH130;GH26;CBM13|GH5_10
2-156:PUL:PUL6	DG	Bacteria;Bacteroidota;Bacteroidia;Flavobacteriales;Flavobacteriaceae;Aquimarina	1	PUL	single susCD	6	2	0	0	0	0	0	1	0	1	1	0	0	0	1	0	MNHPAJHO_01858;MNHPAJHO_01859;MNHPAJHO_01860;MNHPAJHO_01861;MNHPAJHO_01862;MNHPAJHO_01863	TIGR04056;SusD-like_3|SusD_RagB;GH16_3;GH3;CBM6|GH81
2-156:PUL:PUL7	DG	Bacteria;Bacteroidota;Bacteroidia;Flavobacteriales;Flavobacteriaceae;Aquimarina	1	PUL	single susCD	6	1	0	1	1	0	0	0	0	1	1	0	0	0	1	0	MNHPAJHO_02028;MNHPAJHO_02029;MNHPAJHO_02030;MNHPAJHO_02031;MNHPAJHO_02032;MNHPAJHO_02033	TIGR04056;SusD-like;CBM5;CE14;GH20
2-156:PUL:PUL8	DG	Bacteria;Bacteroidota;Bacteroidia;Flavobacteriales;Flavobacteriaceae;Aquimarina	1	PUL	single susCD	3	1	0	0	0	0	0	0	0	1	1	0	0	0	1	0	MNHPAJHO_02745;MNHPAJHO_02746;MNHPAJHO_02747	GH13_31;TIGR04056;SusD-like_3|SusD_RagB
2-156:susCD pair:PUL1	DG	Bacteria;Bacteroidota;Bacteroidia;Flavobacteriales;Flavobacteriaceae;Aquimarina	1	susCD pair	N/A	2	0	0	0	0	0	0	0	0	1	1	0	0	0	1	0	MNHPAJHO_00176;MNHPAJHO_00177	SusD-like_3|SusD_RagB;TIGR04056
2-156:susCD pair:PUL2	DG	Bacteria;Bacteroidota;Bacteroidia;Flavobacteriales;Flavobacteriaceae;Aquimarina	1	susCD pair	N/A	2	0	0	0	0	0	0	0	0	1	1	0	0	0	1	0	MNHPAJHO_00623;MNHPAJHO_00624	SusD-like_3|SusD_RagB;TIGR04056
2-156:susCD pair:PUL3	DG	Bacteria;Bacteroidota;Bacteroidia;Flavobacteriales;Flavobacteriaceae;Aquimarina	1	susCD pair	N/A	2	0	0	0	0	0	0	0	0	1	1	0	0	0	1	0	MNHPAJHO_01723;MNHPAJHO_01724	SusD-like_2;TIGR04056
2-156:susCD pair:PUL4	DG	Bacteria;Bacteroidota;Bacteroidia;Flavobacteriales;Flavobacteriaceae;Aquimarina	1	susCD pair	N/A	2	0	0	0	0	0	0	0	0	1	1	0	0	0	1	0	MNHPAJHO_01728;MNHPAJHO_01729	SusD-like|SusD-like_2;TIGR04056
2-156:susCD pair:PUL5	DG	Bacteria;Bacteroidota;Bacteroidia;Flavobacteriales;Flavobacteriaceae;Aquimarina	1	susCD pair	N/A	2	0	0	0	0	0	0	0	0	1	1	0	0	0	1	0	MNHPAJHO_02054;MNHPAJHO_02055	SusD-like_3;TIGR04056
2-156:susCD pair:PUL6	DG	Bacteria;Bacteroidota;Bacteroidia;Flavobacteriales;Flavobacteriaceae;Aquimarina	1	susCD pair	N/A	2	0	0	0	0	0	0	0	0	1	1	0	0	0	1	0	MNHPAJHO_02782;MNHPAJHO_02783	SusD-like_3|SusD_RagB;TIGR04056
2-156:susCD pair:PUL7	DG	Bacteria;Bacteroidota;Bacteroidia;Flavobacteriales;Flavobacteriaceae;Aquimarina	1	susCD pair	N/A	5	0	0	0	0	0	0	0	2	1	1	0	0	0	1	0	MNHPAJHO_04341;MNHPAJHO_04342;MNHPAJHO_04343;MNHPAJHO_04344;MNHPAJHO_04345	Sulfatase;TIGR04056;SusD-like_3|SusD_RagB;Sulfatase
2-165:CGCs:PUL1	DG	Bacteria;Firmicutes;Bacilli;Bacillales;Planococcaceae;Planococcus	1	CGC	N/A	7	0	0	0	0	5	0	0	0	0	0	0	0	0	0	0	BIENINBH_00774;BIENINBH_00775;BIENINBH_00776;BIENINBH_00777;BIENINBH_00778;BIENINBH_00779;BIENINBH_00780	GT2;GT2;GT2;GT32;GT2
2-165:CGCs:PUL2	DG	Bacteria;Firmicutes;Bacilli;Bacillales;Planococcaceae;Planococcus	1	CGC	N/A	3	0	0	0	0	3	0	0	0	0	0	0	0	0	0	0	BIENINBH_00811;BIENINBH_00812;BIENINBH_00813	GT2;GT2;GT4
2-166:CGCs:PUL1	DG	Bacteria;Bacteroidota;Bacteroidia;Flavobacteriales;Flavobacteriaceae;Aquimarina	1	CGC	N/A	4	0	0	0	0	3	0	0	0	0	0	0	0	0	0	0	IDJJKBDH_00209;IDJJKBDH_00210;IDJJKBDH_00211;IDJJKBDH_00212	GT2;GT4;GT4
2-166:CGCs:PUL10	DG	Bacteria;Bacteroidota;Bacteroidia;Flavobacteriales;Flavobacteriaceae;Aquimarina	1	CGC	N/A	6	3	0	2	0	0	0	0	0	0	0	0	0	0	0	0	IDJJKBDH_03128;IDJJKBDH_03129;IDJJKBDH_03130;IDJJKBDH_03131;IDJJKBDH_03132;IDJJKBDH_03133	CBM6;CBM13;GH16_17;GH82;GH16_17
2-166:CGCs:PUL11	DG	Bacteria;Bacteroidota;Bacteroidia;Flavobacteriales;Flavobacteriaceae;Aquimarina	1	CGC	N/A	6	3	1	0	0	0	0	0	0	0	0	0	0	0	0	0	IDJJKBDH_03511;IDJJKBDH_03512;IDJJKBDH_03513;IDJJKBDH_03514;IDJJKBDH_03515;IDJJKBDH_03516	GH2;GH36;GH25;PL22
2-166:CGCs:PUL12	DG	Bacteria;Bacteroidota;Bacteroidia;Flavobacteriales;Flavobacteriaceae;Aquimarina	1	CGC	N/A	3	2	0	0	0	1	0	0	0	0	0	0	0	0	0	0	IDJJKBDH_03798;IDJJKBDH_03799;IDJJKBDH_03800	GH37;GT20;GH15
2-166:CGCs:PUL13	DG	Bacteria;Bacteroidota;Bacteroidia;Flavobacteriales;Flavobacteriaceae;Aquimarina	1	CGC	N/A	3	3	0	0	0	0	0	0	0	0	0	0	0	0	0	0	IDJJKBDH_04823;IDJJKBDH_04824;IDJJKBDH_04825	GH13;GH13;GH65
2-166:CGCs:PUL14	DG	Bacteria;Bacteroidota;Bacteroidia;Flavobacteriales;Flavobacteriaceae;Aquimarina	1	CGC	N/A	3	0	0	0	3	0	0	0	0	0	0	0	0	0	0	0	IDJJKBDH_05435;IDJJKBDH_05436;IDJJKBDH_05437	CE1;CE1;CE1
2-166:CGCs:PUL2	DG	Bacteria;Bacteroidota;Bacteroidia;Flavobacteriales;Flavobacteriaceae;Aquimarina	1	CGC	N/A	3	0	0	3	0	0	0	0	0	0	0	0	0	0	0	0	IDJJKBDH_00291;IDJJKBDH_00292;IDJJKBDH_00293	CBM56;CBM6;CBM13
2-166:CGCs:PUL3	DG	Bacteria;Bacteroidota;Bacteroidia;Flavobacteriales;Flavobacteriaceae;Aquimarina	1	CGC	N/A	5	1	0	0	0	1	0	1	0	0	0	0	0	0	0	0	IDJJKBDH_00702;IDJJKBDH_00703;IDJJKBDH_00704;IDJJKBDH_00705;IDJJKBDH_00706	GH31;CBM48|GH13_9;GT5
2-166:CGCs:PUL4	DG	Bacteria;Bacteroidota;Bacteroidia;Flavobacteriales;Flavobacteriaceae;Aquimarina	1	CGC	N/A	6	0	0	0	0	0	0	6	0	0	0	0	0	0	0	0	IDJJKBDH_01184;IDJJKBDH_01185;IDJJKBDH_01186;IDJJKBDH_01187;IDJJKBDH_01188;IDJJKBDH_01189	CBM5|CBM73|GH18;CBM6|CBM73|GH5_2;CBM73|GH19;CBM5|CBM73|GH18;CBM6|GH16_3;CBM6|GH64
2-166:CGCs:PUL5	DG	Bacteria;Bacteroidota;Bacteroidia;Flavobacteriales;Flavobacteriaceae;Aquimarina	1	CGC	N/A	5	1	1	0	0	2	0	0	0	0	0	0	0	0	0	0	IDJJKBDH_01901;IDJJKBDH_01902;IDJJKBDH_01903;IDJJKBDH_01904;IDJJKBDH_01905	GT4;PL12;GH109;GT4
2-166:CGCs:PUL6	DG	Bacteria;Bacteroidota;Bacteroidia;Flavobacteriales;Flavobacteriaceae;Aquimarina	1	CGC	N/A	5	3	0	0	0	0	0	0	0	0	0	0	0	0	0	0	IDJJKBDH_02630;IDJJKBDH_02631;IDJJKBDH_02632;IDJJKBDH_02633;IDJJKBDH_02634	GH43_1;GH10;GH109
2-166:CGCs:PUL7	DG	Bacteria;Bacteroidota;Bacteroidia;Flavobacteriales;Flavobacteriaceae;Aquimarina	1	CGC	N/A	12	6	0	0	1	0	0	2	3	0	0	0	0	0	0	0	IDJJKBDH_03046;IDJJKBDH_03047;IDJJKBDH_03048;IDJJKBDH_03049;IDJJKBDH_03050;IDJJKBDH_03051;IDJJKBDH_03052;IDJJKBDH_03053;IDJJKBDH_03054;IDJJKBDH_03055;IDJJKBDH_03056;IDJJKBDH_03057	CE2;GH2;GH16_14;Sulfatase;GH2;Sulfatase;GH28;GH28;Sulfatase;CBM6|GH43_2;CBM6|GH16;GH3
2-166:CGCs:PUL8	DG	Bacteria;Bacteroidota;Bacteroidia;Flavobacteriales;Flavobacteriaceae;Aquimarina	1	CGC	N/A	4	1	0	0	2	0	0	0	1	0	0	0	0	0	0	0	IDJJKBDH_03071;IDJJKBDH_03072;IDJJKBDH_03073;IDJJKBDH_03074	GH2;Sulfatase;CE12;CE1
2-166:CGCs:PUL9	DG	Bacteria;Bacteroidota;Bacteroidia;Flavobacteriales;Flavobacteriaceae;Aquimarina	1	CGC	N/A	7	3	0	2	0	0	0	0	0	0	0	0	0	0	0	0	IDJJKBDH_03078;IDJJKBDH_03079;IDJJKBDH_03080;IDJJKBDH_03081;IDJJKBDH_03082;IDJJKBDH_03083;IDJJKBDH_03084	GH92;CBM32;GH130;CBM9;GH92
2-166:PUL:PUL1	DG	Bacteria;Bacteroidota;Bacteroidia;Flavobacteriales;Flavobacteriaceae;Aquimarina	1	PUL	single susCD	6	1	0	0	1	0	0	1	0	1	1	0	0	0	1	0	IDJJKBDH_01174;IDJJKBDH_01175;IDJJKBDH_01176;IDJJKBDH_01177;IDJJKBDH_01178;IDJJKBDH_01179	CBM5|GH18;GH20;CE14;SusD-like;TIGR04056
2-166:PUL:PUL10	DG	Bacteria;Bacteroidota;Bacteroidia;Flavobacteriales;Flavobacteriaceae;Aquimarina	1	PUL	single susCD	4	1	0	0	0	0	0	0	0	1	1	0	0	0	1	0	IDJJKBDH_03158;IDJJKBDH_03159;IDJJKBDH_03160;IDJJKBDH_03161	GH16_13;TIGR04056;SusD-like_3|SusD_RagB
2-166:PUL:PUL11	DG	Bacteria;Bacteroidota;Bacteroidia;Flavobacteriales;Flavobacteriaceae;Aquimarina	1	PUL	single susCD	9	1	2	0	0	0	0	1	2	1	1	0	0	0	1	0	IDJJKBDH_03201;IDJJKBDH_03202;IDJJKBDH_03203;IDJJKBDH_03204;IDJJKBDH_03205;IDJJKBDH_03206;IDJJKBDH_03207;IDJJKBDH_03208;IDJJKBDH_03209	TIGR04056;SusD-like_3|SusD_RagB;GH88;PL29;Sulfatase;Sulfatase;CBM32|GH43_28;PL8_2
2-166:PUL:PUL12	DG	Bacteria;Bacteroidota;Bacteroidia;Flavobacteriales;Flavobacteriaceae;Aquimarina	1	PUL	single susCD	10	0	4	1	0	0	0	1	0	1	1	0	0	0	1	0	IDJJKBDH_03901;IDJJKBDH_03902;IDJJKBDH_03903;IDJJKBDH_03904;IDJJKBDH_03905;IDJJKBDH_03906;IDJJKBDH_03907;IDJJKBDH_03908;IDJJKBDH_03909;IDJJKBDH_03910	PL7;PL7;CBM44;SusD-like_3|SusD_RagB;TIGR04056;PL17_2;PL6_1;CBM32|PL7_3
2-166:PUL:PUL13	DG	Bacteria;Bacteroidota;Bacteroidia;Flavobacteriales;Flavobacteriaceae;Aquimarina	1	PUL	single susCD	3	1	0	0	0	0	0	0	0	1	1	0	0	0	1	0	IDJJKBDH_04405;IDJJKBDH_04406;IDJJKBDH_04407	SusD_RagB;TIGR04056;GH13_31
2-166:PUL:PUL14	DG	Bacteria;Bacteroidota;Bacteroidia;Flavobacteriales;Flavobacteriaceae;Aquimarina	1	PUL	single susCD	7	3	0	0	0	0	0	1	0	1	1	0	0	0	1	0	IDJJKBDH_04636;IDJJKBDH_04637;IDJJKBDH_04638;IDJJKBDH_04639;IDJJKBDH_04640;IDJJKBDH_04641;IDJJKBDH_04642	TIGR04056;SusD-like_3|SusD_RagB;GH16_3;GH3;GH16_3;CBM6|GH16_3
2-166:PUL:PUL15	DG	Bacteria;Bacteroidota;Bacteroidia;Flavobacteriales;Flavobacteriaceae;Aquimarina	1	PUL	single susCD	4	1	0	0	0	0	0	0	0	1	1	0	0	0	1	0	IDJJKBDH_04829;IDJJKBDH_04830;IDJJKBDH_04831;IDJJKBDH_04832	TIGR04056;SusD_RagB;GH13_7
2-166:PUL:PUL2	DG	Bacteria;Bacteroidota;Bacteroidia;Flavobacteriales;Flavobacteriaceae;Aquimarina	1	PUL	single susCD	3	0	1	0	0	0	0	0	0	1	1	0	0	0	1	0	IDJJKBDH_01239;IDJJKBDH_01240;IDJJKBDH_01241	TIGR04056;SusD-like_2;PL7
2-166:PUL:PUL3	DG	Bacteria;Bacteroidota;Bacteroidia;Flavobacteriales;Flavobacteriaceae;Aquimarina	1	PUL	single susCD	6	3	0	0	0	0	0	0	0	1	1	0	0	0	1	0	IDJJKBDH_02452;IDJJKBDH_02453;IDJJKBDH_02454;IDJJKBDH_02455;IDJJKBDH_02456;IDJJKBDH_02457	GH5;GH130;GH5;SusD-like_3|SusD_RagB;TIGR04056
2-166:PUL:PUL4	DG	Bacteria;Bacteroidota;Bacteroidia;Flavobacteriales;Flavobacteriaceae;Aquimarina	1	PUL	single susCD	6	3	0	1	0	0	0	0	0	1	1	0	0	0	1	0	IDJJKBDH_02534;IDJJKBDH_02535;IDJJKBDH_02536;IDJJKBDH_02537;IDJJKBDH_02538;IDJJKBDH_02539	GH16_16;TIGR04056;SusD-like_3|SusD_RagB;CBM22;GH86;GH16_16
2-166:PUL:PUL5	DG	Bacteria;Bacteroidota;Bacteroidia;Flavobacteriales;Flavobacteriaceae;Aquimarina	1	PUL	single susCD	9	4	0	1	0	0	0	1	0	1	1	0	0	0	1	0	IDJJKBDH_02599;IDJJKBDH_02600;IDJJKBDH_02601;IDJJKBDH_02602;IDJJKBDH_02603;IDJJKBDH_02604;IDJJKBDH_02605;IDJJKBDH_02606;IDJJKBDH_02607	GH3;TIGR04056;SusD-like_3|SusD_RagB;CBM4;GH10;GH10;GH43_12;CBM36|CBM6|GH8
2-166:PUL:PUL6	DG	Bacteria;Bacteroidota;Bacteroidia;Flavobacteriales;Flavobacteriaceae;Aquimarina	1	PUL	single susCD	6	2	0	0	1	0	0	0	1	1	1	0	0	0	1	0	IDJJKBDH_02991;IDJJKBDH_02992;IDJJKBDH_02993;IDJJKBDH_02994;IDJJKBDH_02995;IDJJKBDH_02996	Sulfatase;GH3;CE1;GH144;SusD-like_3|SusD_RagB;TIGR04056
2-166:PUL:PUL7	DG	Bacteria;Bacteroidota;Bacteroidia;Flavobacteriales;Flavobacteriaceae;Aquimarina	1	PUL	single susCD	6	2	0	0	0	0	0	1	1	1	1	0	0	0	1	0	IDJJKBDH_03060;IDJJKBDH_03061;IDJJKBDH_03062;IDJJKBDH_03063;IDJJKBDH_03064;IDJJKBDH_03065	SusD-like_3|SusD_RagB;TIGR04056;CBM6|GH43_2;Sulfatase;GH2;GH97
2-166:PUL:PUL8	DG	Bacteria;Bacteroidota;Bacteroidia;Flavobacteriales;Flavobacteriaceae;Aquimarina	1	PUL	single susCD	5	2	0	1	0	0	0	0	0	1	1	0	0	0	1	0	IDJJKBDH_03090;IDJJKBDH_03091;IDJJKBDH_03092;IDJJKBDH_03093;IDJJKBDH_03094	CBM32;GH92;GH92;TIGR04056;SusD-like_2
2-166:PUL:PUL9	DG	Bacteria;Bacteroidota;Bacteroidia;Flavobacteriales;Flavobacteriaceae;Aquimarina	1	PUL	single susCD	6	1	0	1	0	0	0	0	1	1	1	0	0	0	1	0	IDJJKBDH_03147;IDJJKBDH_03148;IDJJKBDH_03149;IDJJKBDH_03150;IDJJKBDH_03151;IDJJKBDH_03152	TIGR04056;SusD-like_3|SusD_RagB;CBM6;Sulfatase;GH167
2-166:PUL_like:PUL1	DG	Bacteria;Bacteroidota;Bacteroidia;Flavobacteriales;Flavobacteriaceae;Aquimarina	1	incomplete PUL	N/A	9	1	0	2	0	0	0	4	0	1	0	0	0	0	0	0	IDJJKBDH_02264;IDJJKBDH_02265;IDJJKBDH_02266;IDJJKBDH_02267;IDJJKBDH_02268;IDJJKBDH_02269;IDJJKBDH_02270;IDJJKBDH_02271;IDJJKBDH_02272	TIGR04056;CBM6;CBM6|GH5_55;CBM3|GH5_7;CBM3;GH5_1;CBM3|GH48|GH9;CBM3|GH9
2-166:susCD pair:PUL1	DG	Bacteria;Bacteroidota;Bacteroidia;Flavobacteriales;Flavobacteriaceae;Aquimarina	1	susCD pair	N/A	2	0	0	0	0	0	0	0	0	1	1	0	0	0	1	0	IDJJKBDH_00354;IDJJKBDH_00355	SusD-like_3|SusD_RagB;TIGR04056
2-166:susCD pair:PUL2	DG	Bacteria;Bacteroidota;Bacteroidia;Flavobacteriales;Flavobacteriaceae;Aquimarina	1	susCD pair	N/A	2	0	0	0	0	0	0	0	0	1	1	0	0	0	1	0	IDJJKBDH_00443;IDJJKBDH_00444	TIGR04056;SusD-like_2
2-166:susCD pair:PUL3	DG	Bacteria;Bacteroidota;Bacteroidia;Flavobacteriales;Flavobacteriaceae;Aquimarina	1	susCD pair	N/A	2	0	0	0	0	0	0	0	0	1	1	0	0	0	1	0	IDJJKBDH_01040;IDJJKBDH_01041	SusD-like_3|SusD_RagB;TIGR04056
2-166:susCD pair:PUL4	DG	Bacteria;Bacteroidota;Bacteroidia;Flavobacteriales;Flavobacteriaceae;Aquimarina	1	susCD pair	N/A	2	0	0	0	0	0	0	0	0	1	1	0	0	0	1	0	IDJJKBDH_02253;IDJJKBDH_02254	TIGR04056;SusD-like_3|SusD_RagB
2-166:susCD pair:PUL5	DG	Bacteria;Bacteroidota;Bacteroidia;Flavobacteriales;Flavobacteriaceae;Aquimarina	1	susCD pair	N/A	2	0	0	0	0	0	0	0	0	1	1	0	0	0	1	0	IDJJKBDH_02363;IDJJKBDH_02364	TIGR04056;SusD-like_2
2-166:susCD pair:PUL6	DG	Bacteria;Bacteroidota;Bacteroidia;Flavobacteriales;Flavobacteriaceae;Aquimarina	1	susCD pair	N/A	2	0	0	0	0	0	0	0	0	1	1	0	0	0	1	0	IDJJKBDH_02907;IDJJKBDH_02908	SusD-like_3|SusD_RagB;TIGR04056
2-166:susCD pair:PUL7	DG	Bacteria;Bacteroidota;Bacteroidia;Flavobacteriales;Flavobacteriaceae;Aquimarina	1	susCD pair	N/A	2	0	0	0	0	0	0	0	0	1	1	0	0	0	1	0	IDJJKBDH_02953;IDJJKBDH_02954	TIGR04056;SusD-like_3|SusD_RagB
2-166:susCD pair:PUL8	DG	Bacteria;Bacteroidota;Bacteroidia;Flavobacteriales;Flavobacteriaceae;Aquimarina	1	susCD pair	N/A	2	0	0	0	0	0	0	0	0	1	1	0	0	0	1	0	IDJJKBDH_04529;IDJJKBDH_04530	SusD-like_2;TIGR04056
2-166:susCD pair:PUL9	DG	Bacteria;Bacteroidota;Bacteroidia;Flavobacteriales;Flavobacteriaceae;Aquimarina	1	susCD pair	N/A	5	0	0	0	0	0	0	0	0	2	2	0	0	2	0	0	IDJJKBDH_05206;IDJJKBDH_05207;IDJJKBDH_05208;IDJJKBDH_05209;IDJJKBDH_05210	TIGR04056;SusD-like_2;TIGR04056;SusD-like_2
2-167:PUL_like:PUL1	DG	Bacteria;Proteobacteria;Alphaproteobacteria;Sphingomonadales;Sphingomonadaceae;Sphingorhabdus	1	PUL_like	N/A	4	0	1	0	0	0	0	0	0	0	0	2	0	0	0	0	GBEDEGAC_00751;GBEDEGAC_00752;GBEDEGAC_00753;GBEDEGAC_00754	PL22;TIGR02803;TIGR02796
2-167:PUL_like:PUL2	DG	Bacteria;Proteobacteria;Alphaproteobacteria;Sphingomonadales;Sphingomonadaceae;Sphingorhabdus	1	PUL_like	N/A	5	0	2	0	0	0	0	0	0	0	0	2	0	0	0	0	GBEDEGAC_03207;GBEDEGAC_03208;GBEDEGAC_03209;GBEDEGAC_03210;GBEDEGAC_03211	PL17|PL17_2;PL6_1;TIGR01782;TIGR01782
2-1748-Z:CGCs:PUL1	DG	Bacteria;Bacteroidota;Bacteroidia;Flavobacteriales;Flavobacteriaceae;Polaribacter	1	CGC	N/A	16	3	4	0	0	0	0	2	5	0	0	0	0	0	0	0	HKKHCMHE_00028;HKKHCMHE_00029;HKKHCMHE_00030;HKKHCMHE_00031;HKKHCMHE_00032;HKKHCMHE_00033;HKKHCMHE_00034;HKKHCMHE_00035;HKKHCMHE_00036;HKKHCMHE_00037;HKKHCMHE_00038;HKKHCMHE_00039;HKKHCMHE_00040;HKKHCMHE_00041;HKKHCMHE_00042;HKKHCMHE_00043	PL40;Sulfatase;Sulfatase;Sulfatase;CBM6|GH43_29;Sulfatase;GH2;Sulfatase;PL40;PL25;GH106;GH106;PL38;CBM35|GH2
2-1748-Z:CGCs:PUL10	DG	Bacteria;Bacteroidota;Bacteroidia;Flavobacteriales;Flavobacteriaceae;Polaribacter	1	CGC	N/A	4	4	0	0	0	0	0	0	0	0	0	0	0	0	0	0	HKKHCMHE_02295;HKKHCMHE_02296;HKKHCMHE_02297;HKKHCMHE_02298	GH105;GH3;GH43_29;GH2
2-1748-Z:CGCs:PUL11	DG	Bacteria;Bacteroidota;Bacteroidia;Flavobacteriales;Flavobacteriaceae;Polaribacter	1	CGC	N/A	5	2	0	0	0	1	0	1	0	0	0	0	0	0	0	0	HKKHCMHE_02318;HKKHCMHE_02319;HKKHCMHE_02320;HKKHCMHE_02321;HKKHCMHE_02322	GT5;GH13_3;CBM48|GH13_9;GH31
2-1748-Z:CGCs:PUL2	DG	Bacteria;Bacteroidota;Bacteroidia;Flavobacteriales;Flavobacteriaceae;Polaribacter	1	CGC	N/A	5	3	0	0	0	0	0	0	2	0	0	0	0	0	0	0	HKKHCMHE_00046;HKKHCMHE_00047;HKKHCMHE_00048;HKKHCMHE_00049;HKKHCMHE_00050	Sulfatase;Sulfatase;GH43_2;GH78;GH78
2-1748-Z:CGCs:PUL3	DG	Bacteria;Bacteroidota;Bacteroidia;Flavobacteriales;Flavobacteriaceae;Polaribacter	1	CGC	N/A	4	1	1	0	0	0	0	1	0	0	0	0	0	0	0	0	HKKHCMHE_00053;HKKHCMHE_00054;HKKHCMHE_00055;HKKHCMHE_00056	PL24;CBM57|GH2;GH5
2-1748-Z:CGCs:PUL4	DG	Bacteria;Bacteroidota;Bacteroidia;Flavobacteriales;Flavobacteriaceae;Polaribacter	1	CGC	N/A	5	0	0	0	0	3	0	0	0	0	0	0	0	0	0	0	HKKHCMHE_00119;HKKHCMHE_00120;HKKHCMHE_00121;HKKHCMHE_00122;HKKHCMHE_00123	GT27;GT4;GT4
2-1748-Z:CGCs:PUL5	DG	Bacteria;Bacteroidota;Bacteroidia;Flavobacteriales;Flavobacteriaceae;Polaribacter	1	CGC	N/A	7	1	0	1	0	0	0	1	2	0	0	0	0	0	0	0	HKKHCMHE_00801;HKKHCMHE_00802;HKKHCMHE_00803;HKKHCMHE_00804;HKKHCMHE_00805;HKKHCMHE_00806;HKKHCMHE_00807	Sulfatase;CBM66;Sulfatase;CBM67|GH78;GH106
2-1748-Z:CGCs:PUL6	DG	Bacteria;Bacteroidota;Bacteroidia;Flavobacteriales;Flavobacteriaceae;Polaribacter	1	CGC	N/A	25	5	4	1	1	0	0	6	4	0	0	0	0	0	0	0	HKKHCMHE_00817;HKKHCMHE_00818;HKKHCMHE_00819;HKKHCMHE_00820;HKKHCMHE_00821;HKKHCMHE_00822;HKKHCMHE_00823;HKKHCMHE_00824;HKKHCMHE_00825;HKKHCMHE_00826;HKKHCMHE_00827;HKKHCMHE_00828;HKKHCMHE_00829;HKKHCMHE_00830;HKKHCMHE_00831;HKKHCMHE_00832;HKKHCMHE_00833;HKKHCMHE_00834;HKKHCMHE_00835;HKKHCMHE_00836;HKKHCMHE_00837;HKKHCMHE_00838;HKKHCMHE_00839;HKKHCMHE_00840;HKKHCMHE_00841	CBM67;Sulfatase;GH106;Sulfatase;CE17;CBM67|GH78;Sulfatase;GH78;GH106;GH78;CBM67|GH78;CBM67|GH78;CBM67|GH78;CBM67|GH78;PL37;Sulfatase;PL24|CBM13|CBM35;PL28;GH106;PL40;PL24
2-1748-Z:CGCs:PUL7	DG	Bacteria;Bacteroidota;Bacteroidia;Flavobacteriales;Flavobacteriaceae;Polaribacter	1	CGC	N/A	4	0	0	0	0	3	0	0	1	0	0	0	0	0	0	0	HKKHCMHE_01259;HKKHCMHE_01260;HKKHCMHE_01261;HKKHCMHE_01262	GT2;GT25;GT11;Sulfatase
2-1748-Z:CGCs:PUL8	DG	Bacteria;Bacteroidota;Bacteroidia;Flavobacteriales;Flavobacteriaceae;Polaribacter	1	CGC	N/A	8	6	0	0	0	0	0	0	0	0	0	0	0	0	0	0	HKKHCMHE_01926;HKKHCMHE_01927;HKKHCMHE_01928;HKKHCMHE_01929;HKKHCMHE_01930;HKKHCMHE_01931;HKKHCMHE_01932;HKKHCMHE_01933	GH17;GH30_1;GH17;GH149;GH16_3;GH158|GH53
2-1748-Z:CGCs:PUL9	DG	Bacteria;Bacteroidota;Bacteroidia;Flavobacteriales;Flavobacteriaceae;Polaribacter	1	CGC	N/A	8	7	0	0	1	0	0	0	0	0	0	0	0	0	0	0	HKKHCMHE_01940;HKKHCMHE_01941;HKKHCMHE_01942;HKKHCMHE_01943;HKKHCMHE_01944;HKKHCMHE_01945;HKKHCMHE_01946;HKKHCMHE_01947	GH97;GH13_19;GH13;GH13_38;GH31;CE1;GH13;GH65
2-1748-Z:PUL:PUL1	DG	Bacteria;Bacteroidota;Bacteroidia;Flavobacteriales;Flavobacteriaceae;Polaribacter	1	PUL	single susCD	5	2	0	0	0	0	0	0	0	1	1	0	0	0	1	0	HKKHCMHE_01605;HKKHCMHE_01606;HKKHCMHE_01607;HKKHCMHE_01608;HKKHCMHE_01609	GH32;TIGR04056;SusD-like_3|SusD_RagB;GH32
2-1748-Z:PUL:PUL2	DG	Bacteria;Bacteroidota;Bacteroidia;Flavobacteriales;Flavobacteriaceae;Polaribacter	1	PUL	tandem repeat susCD	11	3	1	1	1	0	0	0	0	2	2	0	2	0	0	0	HKKHCMHE_02302;HKKHCMHE_02303;HKKHCMHE_02304;HKKHCMHE_02305;HKKHCMHE_02306;HKKHCMHE_02307;HKKHCMHE_02308;HKKHCMHE_02309;HKKHCMHE_02310;HKKHCMHE_02311;HKKHCMHE_02312	PL24;GH78|Sulfatase;CE6;GH109;GH109;CBM66;SusD-like_3|SusD_RagB;TIGR04056;SusD-like_3|SusD_RagB;TIGR04056
2-1748-Z:PUL_like:PUL1	DG	Bacteria;Bacteroidota;Bacteroidia;Flavobacteriales;Flavobacteriaceae;Polaribacter	1	PUL_like	N/A	19	6	0	0	1	0	0	0	10	0	0	1	0	0	0	0	HKKHCMHE_00189;HKKHCMHE_00190;HKKHCMHE_00191;HKKHCMHE_00192;HKKHCMHE_00193;HKKHCMHE_00194;HKKHCMHE_00195;HKKHCMHE_00196;HKKHCMHE_00197;HKKHCMHE_00198;HKKHCMHE_00199;HKKHCMHE_00200;HKKHCMHE_00201;HKKHCMHE_00202;HKKHCMHE_00203;HKKHCMHE_00204;HKKHCMHE_00205;HKKHCMHE_00206;HKKHCMHE_00207	Sulfatase;Sulfatase;Sulfatase;GH168;GH29;TIGR01782;GH29;GH168;Sulfatase;Sulfatase;Sulfatase;GH29;Sulfatase;Sulfatase;CE1;Sulfatase;GH95;Sulfatase
2-1748-Z:susCD pair:PUL1	DG	Bacteria;Bacteroidota;Bacteroidia;Flavobacteriales;Flavobacteriaceae;Polaribacter	1	susCD pair	N/A	2	0	0	0	0	0	0	0	0	1	1	0	0	0	1	0	HKKHCMHE_00060;HKKHCMHE_00061	SusD-like_3|SusD_RagB;TIGR04056
2-1748-Z:susCD pair:PUL2	DG	Bacteria;Bacteroidota;Bacteroidia;Flavobacteriales;Flavobacteriaceae;Polaribacter	1	susCD pair	N/A	2	0	0	0	0	0	0	0	0	1	1	0	0	0	1	0	HKKHCMHE_01063;HKKHCMHE_01064	TIGR04056;SusD-like_3|SusD_RagB
2-1748-Z:susCD pair:PUL3	DG	Bacteria;Bacteroidota;Bacteroidia;Flavobacteriales;Flavobacteriaceae;Polaribacter	1	susCD pair	N/A	2	0	0	0	0	0	0	0	0	1	1	0	0	0	1	0	HKKHCMHE_01936;HKKHCMHE_01937	SusD-like_3|SusD_RagB;TIGR04056
2-1748-Z:susCD pair:PUL4	DG	Bacteria;Bacteroidota;Bacteroidia;Flavobacteriales;Flavobacteriaceae;Polaribacter	1	susCD pair	N/A	2	0	0	0	0	0	0	0	0	1	1	0	0	0	1	0	HKKHCMHE_01951;HKKHCMHE_01952	TIGR04056;SusD-like_3|SusD_RagB
2-1772-Z:CGCs:PUL1	DG	Bacteria;Proteobacteria;Alphaproteobacteria;Rhodobacterales;Rhodobacteraceae;Aestuariibius	1	CGC	N/A	3	2	0	0	0	0	1	0	0	0	0	0	0	0	0	0	LCCEPODM_00538;LCCEPODM_00539;LCCEPODM_00540	GH23;GH23;AA3
2-1772-Z:CGCs:PUL2	DG	Bacteria;Proteobacteria;Alphaproteobacteria;Rhodobacterales;Rhodobacteraceae;Aestuariibius	1	CGC	N/A	3	0	0	0	0	3	0	0	0	0	0	0	0	0	0	0	LCCEPODM_00665;LCCEPODM_00666;LCCEPODM_00667	GT14;GT2;GT4
2-1772-Z:CGCs:PUL3	DG	Bacteria;Proteobacteria;Alphaproteobacteria;Rhodobacterales;Rhodobacteraceae;Aestuariibius	1	CGC	N/A	9	1	0	0	0	4	1	0	0	0	0	0	0	0	0	0	LCCEPODM_00745;LCCEPODM_00746;LCCEPODM_00747;LCCEPODM_00748;LCCEPODM_00749;LCCEPODM_00750;LCCEPODM_00751;LCCEPODM_00752;LCCEPODM_00753	GT83;AA3;GT4;GH109;GT2;GT2
2-1772-Z:CGCs:PUL4	DG	Bacteria;Proteobacteria;Alphaproteobacteria;Rhodobacterales;Rhodobacteraceae;Aestuariibius	1	CGC	N/A	3	1	0	0	0	2	0	0	0	0	0	0	0	0	0	0	LCCEPODM_00756;LCCEPODM_00757;LCCEPODM_00758	GT2;GT2;GH109
2-1772-Z:CGCs:PUL5	DG	Bacteria;Proteobacteria;Alphaproteobacteria;Rhodobacterales;Rhodobacteraceae;Aestuariibius	1	CGC	N/A	3	0	0	0	0	3	0	0	0	0	0	0	0	0	0	0	LCCEPODM_00954;LCCEPODM_00955;LCCEPODM_00956	GT1;GT4;GT4
2-1772-Z:CGCs:PUL6	DG	Bacteria;Proteobacteria;Alphaproteobacteria;Rhodobacterales;Rhodobacteraceae;Aestuariibius	1	CGC	N/A	5	0	0	0	0	2	0	2	0	0	0	0	0	0	0	0	LCCEPODM_01968;LCCEPODM_01969;LCCEPODM_01970;LCCEPODM_01971;LCCEPODM_01972	CBM48|GH13_11;GT5;CBM48|GH13_9;GT35
2-1772-Z:PUL_like:PUL1	DG	Bacteria;Proteobacteria;Alphaproteobacteria;Rhodobacterales;Rhodobacteraceae;Aestuariibius	1	PUL_like	N/A	4	0	1	0	0	0	0	0	0	0	0	3	0	0	0	0	LCCEPODM_01696;LCCEPODM_01697;LCCEPODM_01698;LCCEPODM_01699	PL22;TIGR01352;TIGR02803;TIGR02796
2-1774-Z:CGCs:PUL1	DG	Bacteria;Bacteroidota;Bacteroidia;Flavobacteriales;Flavobacteriaceae;Seonamhaeicola	1	CGC	N/A	32	11	1	0	2	0	0	0	16	0	0	0	0	0	0	0	OIFBJPNK_00206;OIFBJPNK_00207;OIFBJPNK_00208;OIFBJPNK_00209;OIFBJPNK_00210;OIFBJPNK_00211;OIFBJPNK_00212;OIFBJPNK_00213;OIFBJPNK_00214;OIFBJPNK_00215;OIFBJPNK_00216;OIFBJPNK_00217;OIFBJPNK_00218;OIFBJPNK_00219;OIFBJPNK_00220;OIFBJPNK_00221;OIFBJPNK_00222;OIFBJPNK_00223;OIFBJPNK_00224;OIFBJPNK_00225;OIFBJPNK_00226;OIFBJPNK_00227;OIFBJPNK_00228;OIFBJPNK_00229;OIFBJPNK_00230;OIFBJPNK_00231;OIFBJPNK_…	Sulfatase;GH43_29;GH117;GH74|GH74|GH74|GH74|GH74;Sulfatase;Sulfatase;GH138;Sulfatase;Sulfatase;GH37;Sulfatase;Sulfatase;GH29;Sulfatase;Sulfatase;PL27;Sulfatase;CE1;Sulfatase;Sulfatase;Sulfatase;CE17;GH16_12;GH117;GH43;Sulfatase;Sulfatase;GH29;GH29;Sulfatase
2-1774-Z:CGCs:PUL10	DG	Bacteria;Bacteroidota;Bacteroidia;Flavobacteriales;Flavobacteriaceae;Seonamhaeicola	1	CGC	N/A	3	2	0	1	0	0	0	0	0	0	0	0	0	0	0	0	OIFBJPNK_01531;OIFBJPNK_01532;OIFBJPNK_01533	CBM66;GH109;GH109
2-1774-Z:CGCs:PUL11	DG	Bacteria;Bacteroidota;Bacteroidia;Flavobacteriales;Flavobacteriaceae;Seonamhaeicola	1	CGC	N/A	35	13	4	1	4	0	0	0	8	0	0	0	0	0	0	0	OIFBJPNK_01593;OIFBJPNK_01594;OIFBJPNK_01595;OIFBJPNK_01596;OIFBJPNK_01597;OIFBJPNK_01598;OIFBJPNK_01599;OIFBJPNK_01600;OIFBJPNK_01601;OIFBJPNK_01602;OIFBJPNK_01603;OIFBJPNK_01604;OIFBJPNK_01605;OIFBJPNK_01606;OIFBJPNK_01607;OIFBJPNK_01608;OIFBJPNK_01609;OIFBJPNK_01610;OIFBJPNK_01611;OIFBJPNK_01612;OIFBJPNK_01613;OIFBJPNK_01614;OIFBJPNK_01615;OIFBJPNK_01616;OIFBJPNK_01617;OIFBJPNK_01618;OIFBJPNK_…	GH29;GH117;CE1;Sulfatase;GH97;Sulfatase;PL40;CE1;GH141;GH29;CE3;PL33_2;GH116;Sulfatase;Sulfatase;GH92;Sulfatase;GH95;Sulfatase;PL40;CE1;GH28;GH97;Sulfatase;PL17;Sulfatase;GH30_2;GH39;CBM66;GH3
2-1774-Z:CGCs:PUL12	DG	Bacteria;Bacteroidota;Bacteroidia;Flavobacteriales;Flavobacteriaceae;Seonamhaeicola	1	CGC	N/A	6	2	1	0	0	0	0	1	1	0	0	0	0	0	0	0	OIFBJPNK_01682;OIFBJPNK_01683;OIFBJPNK_01684;OIFBJPNK_01685;OIFBJPNK_01686;OIFBJPNK_01687	PL24;GH78;GH78;Sulfatase;CBM35|GH2
2-1774-Z:CGCs:PUL13	DG	Bacteria;Bacteroidota;Bacteroidia;Flavobacteriales;Flavobacteriaceae;Seonamhaeicola	1	CGC	N/A	10	3	1	0	0	0	0	0	5	0	0	0	0	0	0	0	OIFBJPNK_01690;OIFBJPNK_01691;OIFBJPNK_01692;OIFBJPNK_01693;OIFBJPNK_01694;OIFBJPNK_01695;OIFBJPNK_01696;OIFBJPNK_01697;OIFBJPNK_01698;OIFBJPNK_01699	GH59;GH2;Sulfatase;PL37;Sulfatase;GH39;Sulfatase;Sulfatase;Sulfatase
2-1774-Z:CGCs:PUL14	DG	Bacteria;Bacteroidota;Bacteroidia;Flavobacteriales;Flavobacteriaceae;Seonamhaeicola	1	CGC	N/A	20	5	0	0	2	0	0	1	9	0	0	0	0	0	0	0	OIFBJPNK_01712;OIFBJPNK_01713;OIFBJPNK_01714;OIFBJPNK_01715;OIFBJPNK_01716;OIFBJPNK_01717;OIFBJPNK_01718;OIFBJPNK_01719;OIFBJPNK_01720;OIFBJPNK_01721;OIFBJPNK_01722;OIFBJPNK_01723;OIFBJPNK_01724;OIFBJPNK_01725;OIFBJPNK_01726;OIFBJPNK_01727;OIFBJPNK_01728;OIFBJPNK_01729;OIFBJPNK_01730;OIFBJPNK_01731	GH2;CBM67|GH78;Sulfatase;GH150;GH27;Sulfatase;GH110;CE6;Sulfatase;Sulfatase;Sulfatase;Sulfatase;Sulfatase;Sulfatase;Sulfatase;CE6|CE1;GH150
2-1774-Z:CGCs:PUL15	DG	Bacteria;Bacteroidota;Bacteroidia;Flavobacteriales;Flavobacteriaceae;Seonamhaeicola	1	CGC	N/A	11	7	0	0	0	0	0	0	3	0	0	0	0	0	0	0	OIFBJPNK_01758;OIFBJPNK_01759;OIFBJPNK_01760;OIFBJPNK_01761;OIFBJPNK_01762;OIFBJPNK_01763;OIFBJPNK_01764;OIFBJPNK_01765;OIFBJPNK_01766;OIFBJPNK_01767;OIFBJPNK_01768	GH29;GH29;Sulfatase;GH2;GH16_11;GH117;Sulfatase;Sulfatase;GH117;GH43_12
2-1774-Z:CGCs:PUL16	DG	Bacteria;Bacteroidota;Bacteroidia;Flavobacteriales;Flavobacteriaceae;Seonamhaeicola	1	CGC	N/A	3	0	0	0	0	3	0	0	0	0	0	0	0	0	0	0	OIFBJPNK_01876;OIFBJPNK_01877;OIFBJPNK_01878	GT2;GT4;GT4
2-1774-Z:CGCs:PUL17	DG	Bacteria;Bacteroidota;Bacteroidia;Flavobacteriales;Flavobacteriaceae;Seonamhaeicola	1	CGC	N/A	7	3	0	0	0	0	0	1	3	0	0	0	0	0	0	0	OIFBJPNK_01910;OIFBJPNK_01911;OIFBJPNK_01912;OIFBJPNK_01913;OIFBJPNK_01914;OIFBJPNK_01915;OIFBJPNK_01916	GH16_14;GH105;Sulfatase;GH3;Sulfatase;CBM6|GH43_2;Sulfatase
2-1774-Z:CGCs:PUL18	DG	Bacteria;Bacteroidota;Bacteroidia;Flavobacteriales;Flavobacteriaceae;Seonamhaeicola	1	CGC	N/A	11	5	0	0	0	0	0	0	4	0	0	0	0	0	0	0	OIFBJPNK_02041;OIFBJPNK_02042;OIFBJPNK_02043;OIFBJPNK_02044;OIFBJPNK_02045;OIFBJPNK_02046;OIFBJPNK_02047;OIFBJPNK_02048;OIFBJPNK_02049;OIFBJPNK_02050;OIFBJPNK_02051	Sulfatase;GH127;GH127;GH2;Sulfatase;GH167;Sulfatase;GH127;Sulfatase
2-1774-Z:CGCs:PUL19	DG	Bacteria;Bacteroidota;Bacteroidia;Flavobacteriales;Flavobacteriaceae;Seonamhaeicola	1	CGC	N/A	6	0	0	0	0	5	0	0	0	0	0	0	0	0	0	0	OIFBJPNK_02237;OIFBJPNK_02238;OIFBJPNK_02239;OIFBJPNK_02240;OIFBJPNK_02241;OIFBJPNK_02242	GT2;GT4;GT4;GT2;GT2
2-1774-Z:CGCs:PUL2	DG	Bacteria;Bacteroidota;Bacteroidia;Flavobacteriales;Flavobacteriaceae;Seonamhaeicola	1	CGC	N/A	7	2	1	0	1	0	0	0	1	0	0	0	0	0	0	0	OIFBJPNK_00244;OIFBJPNK_00245;OIFBJPNK_00246;OIFBJPNK_00247;OIFBJPNK_00248;OIFBJPNK_00249;OIFBJPNK_00250	GH141;Sulfatase;PL29;GH88;CE1
2-1774-Z:CGCs:PUL20	DG	Bacteria;Bacteroidota;Bacteroidia;Flavobacteriales;Flavobacteriaceae;Seonamhaeicola	1	CGC	N/A	6	2	0	1	0	0	0	0	2	0	0	0	0	0	0	0	OIFBJPNK_02313;OIFBJPNK_02314;OIFBJPNK_02315;OIFBJPNK_02316;OIFBJPNK_02317;OIFBJPNK_02318	GH167;Sulfatase;Sulfatase;GH3;CBM44|CBM44
2-1774-Z:CGCs:PUL21	DG	Bacteria;Bacteroidota;Bacteroidia;Flavobacteriales;Flavobacteriaceae;Seonamhaeicola	1	CGC	N/A	4	2	0	0	0	1	0	0	0	0	0	0	0	0	0	0	OIFBJPNK_02550;OIFBJPNK_02551;OIFBJPNK_02552;OIFBJPNK_02553	GH138;GT4;GH3
2-1774-Z:CGCs:PUL22	DG	Bacteria;Bacteroidota;Bacteroidia;Flavobacteriales;Flavobacteriaceae;Seonamhaeicola	1	CGC	N/A	4	4	0	0	0	0	0	0	0	0	0	0	0	0	0	0	OIFBJPNK_03157;OIFBJPNK_03158;OIFBJPNK_03159;OIFBJPNK_03160	GH65;GH31;GH13_38;GH13_19
2-1774-Z:CGCs:PUL23	DG	Bacteria;Bacteroidota;Bacteroidia;Flavobacteriales;Flavobacteriaceae;Seonamhaeicola	1	CGC	N/A	11	6	0	0	0	0	0	0	2	0	0	0	0	0	0	0	OIFBJPNK_03451;OIFBJPNK_03452;OIFBJPNK_03453;OIFBJPNK_03454;OIFBJPNK_03455;OIFBJPNK_03456;OIFBJPNK_03457;OIFBJPNK_03458;OIFBJPNK_03459;OIFBJPNK_03460;OIFBJPNK_03461	Sulfatase;GH2;GH138;GH138;GH141;GH140;Sulfatase;GH159
2-1774-Z:CGCs:PUL24	DG	Bacteria;Bacteroidota;Bacteroidia;Flavobacteriales;Flavobacteriaceae;Seonamhaeicola	1	CGC	N/A	9	6	0	0	0	0	0	0	1	0	0	0	0	0	0	0	OIFBJPNK_03510;OIFBJPNK_03511;OIFBJPNK_03512;OIFBJPNK_03513;OIFBJPNK_03514;OIFBJPNK_03515;OIFBJPNK_03516;OIFBJPNK_03517;OIFBJPNK_03518	GH29;GH30_2;GH2;Sulfatase;GH117;GH2;GH2
2-1774-Z:CGCs:PUL25	DG	Bacteria;Bacteroidota;Bacteroidia;Flavobacteriales;Flavobacteriaceae;Seonamhaeicola	1	CGC	N/A	13	8	0	1	1	0	0	1	2	0	0	0	0	0	0	0	OIFBJPNK_03521;OIFBJPNK_03522;OIFBJPNK_03523;OIFBJPNK_03524;OIFBJPNK_03525;OIFBJPNK_03526;OIFBJPNK_03527;OIFBJPNK_03528;OIFBJPNK_03529;OIFBJPNK_03530;OIFBJPNK_03531;OIFBJPNK_03532;OIFBJPNK_03533	GH28;Sulfatase;Sulfatase;CE4;GH117;GH117;GH117;GH16_3|CBM32|GH16_14;GH2;GH117;GH2;GH117;CBM4
2-1774-Z:CGCs:PUL3	DG	Bacteria;Bacteroidota;Bacteroidia;Flavobacteriales;Flavobacteriaceae;Seonamhaeicola	1	CGC	N/A	6	0	0	0	0	4	0	0	0	0	0	0	0	0	0	0	OIFBJPNK_00265;OIFBJPNK_00266;OIFBJPNK_00267;OIFBJPNK_00268;OIFBJPNK_00269;OIFBJPNK_00270	GT30;GT2;GT2;GT92
2-1774-Z:CGCs:PUL4	DG	Bacteria;Bacteroidota;Bacteroidia;Flavobacteriales;Flavobacteriaceae;Seonamhaeicola	1	CGC	N/A	4	4	0	0	0	0	0	0	0	0	0	0	0	0	0	0	OIFBJPNK_00494;OIFBJPNK_00495;OIFBJPNK_00496;OIFBJPNK_00497	GH109;GH138;GH16_26;GH2
2-1774-Z:CGCs:PUL5	DG	Bacteria;Bacteroidota;Bacteroidia;Flavobacteriales;Flavobacteriaceae;Seonamhaeicola	1	CGC	N/A	8	0	0	0	0	8	0	0	0	0	0	0	0	0	0	0	OIFBJPNK_00731;OIFBJPNK_00732;OIFBJPNK_00733;OIFBJPNK_00734;OIFBJPNK_00735;OIFBJPNK_00736;OIFBJPNK_00737;OIFBJPNK_00738	GT4;GT2;GT4;GT8;GT2;GT2;GT2;GT10
2-1774-Z:CGCs:PUL6	DG	Bacteria;Bacteroidota;Bacteroidia;Flavobacteriales;Flavobacteriaceae;Seonamhaeicola	1	CGC	N/A	4	0	0	0	0	3	0	0	0	0	0	0	0	0	0	0	OIFBJPNK_00741;OIFBJPNK_00742;OIFBJPNK_00743;OIFBJPNK_00744	GT2;GT2;GT2
2-1774-Z:CGCs:PUL7	DG	Bacteria;Bacteroidota;Bacteroidia;Flavobacteriales;Flavobacteriaceae;Seonamhaeicola	1	CGC	N/A	9	0	0	0	0	7	0	0	0	0	0	0	0	0	0	0	OIFBJPNK_00755;OIFBJPNK_00756;OIFBJPNK_00757;OIFBJPNK_00758;OIFBJPNK_00759;OIFBJPNK_00760;OIFBJPNK_00761;OIFBJPNK_00762;OIFBJPNK_00763	GT2;GT4;GT4;GT4;GT2;GT4;GT4
2-1774-Z:CGCs:PUL8	DG	Bacteria;Bacteroidota;Bacteroidia;Flavobacteriales;Flavobacteriaceae;Seonamhaeicola	1	CGC	N/A	7	7	0	0	0	0	0	0	0	0	0	0	0	0	0	0	OIFBJPNK_01051;OIFBJPNK_01052;OIFBJPNK_01053;OIFBJPNK_01054;OIFBJPNK_01055;OIFBJPNK_01056;OIFBJPNK_01057	GH16_3;GH149;GH17;GH158;GH30_1;GH17;GH17
2-1774-Z:CGCs:PUL9	DG	Bacteria;Bacteroidota;Bacteroidia;Flavobacteriales;Flavobacteriaceae;Seonamhaeicola	1	CGC	N/A	6	2	0	0	0	1	0	1	0	0	0	0	0	0	0	0	OIFBJPNK_01326;OIFBJPNK_01327;OIFBJPNK_01328;OIFBJPNK_01329;OIFBJPNK_01330;OIFBJPNK_01331	GH31;CBM48|GH13_9;GH13_3;GT5
2-1774-Z:PUL:PUL1	DG	Bacteria;Bacteroidota;Bacteroidia;Flavobacteriales;Flavobacteriaceae;Seonamhaeicola	1	PUL	single susCD	9	4	0	0	0	0	0	0	0	1	1	0	0	0	1	0	OIFBJPNK_00188;OIFBJPNK_00189;OIFBJPNK_00190;OIFBJPNK_00191;OIFBJPNK_00192;OIFBJPNK_00193;OIFBJPNK_00194;OIFBJPNK_00195;OIFBJPNK_00196	GH117;GH16_15;GH117;GH2;SusD-like_3|SusD_RagB;TIGR04056
2-1774-Z:PUL:PUL10	DG	Bacteria;Bacteroidota;Bacteroidia;Flavobacteriales;Flavobacteriaceae;Seonamhaeicola	1	PUL	single susCD	5	1	0	0	1	0	0	0	0	1	1	0	0	0	1	0	OIFBJPNK_03207;OIFBJPNK_03208;OIFBJPNK_03209;OIFBJPNK_03210;OIFBJPNK_03211	TIGR04056;SusD-like;CE14;GH20
2-1774-Z:PUL:PUL11	DG	Bacteria;Bacteroidota;Bacteroidia;Flavobacteriales;Flavobacteriaceae;Seonamhaeicola	1	PUL	single susCD	5	1	0	0	0	0	0	0	1	1	1	0	0	0	1	0	OIFBJPNK_03502;OIFBJPNK_03503;OIFBJPNK_03504;OIFBJPNK_03505;OIFBJPNK_03506	TIGR04056;SusD-like_3|SusD_RagB;Sulfatase;GH16_11
2-1774-Z:PUL:PUL12	DG	Bacteria;Bacteroidota;Bacteroidia;Flavobacteriales;Flavobacteriaceae;Seonamhaeicola	1	PUL	hybrid susCD	15	4	0	1	0	0	0	0	3	2	2	0	0	2	0	0	OIFBJPNK_03536;OIFBJPNK_03537;OIFBJPNK_03538;OIFBJPNK_03539;OIFBJPNK_03540;OIFBJPNK_03541;OIFBJPNK_03542;OIFBJPNK_03543;OIFBJPNK_03544;OIFBJPNK_03545;OIFBJPNK_03546;OIFBJPNK_03547;OIFBJPNK_03548;OIFBJPNK_03549;OIFBJPNK_03550	SusD-like_3|SusD_RagB;TIGR04056;GH2;Sulfatase;GH29;CBM22;GH150;Sulfatase;Sulfatase;SusD-like_3|SusD_RagB;TIGR04056;GH29
2-1774-Z:PUL:PUL2	DG	Bacteria;Bacteroidota;Bacteroidia;Flavobacteriales;Flavobacteriaceae;Seonamhaeicola	1	PUL	hybrid susCD	15	0	4	2	0	0	0	1	0	2	2	0	0	2	0	0	OIFBJPNK_00454;OIFBJPNK_00455;OIFBJPNK_00456;OIFBJPNK_00457;OIFBJPNK_00458;OIFBJPNK_00459;OIFBJPNK_00460;OIFBJPNK_00461;OIFBJPNK_00462;OIFBJPNK_00463;OIFBJPNK_00464;OIFBJPNK_00465;OIFBJPNK_00466;OIFBJPNK_00467;OIFBJPNK_00468	PL7_5;CBM32|PL6;PL6_1;PL17_2;TIGR04056;SusD-like_3|SusD_RagB;TIGR04056;SusD-like_3|SusD_RagB;CBM44;CBM44;PL7
2-1774-Z:PUL:PUL3	DG	Bacteria;Bacteroidota;Bacteroidia;Flavobacteriales;Flavobacteriaceae;Seonamhaeicola	1	PUL	single susCD	4	1	0	0	0	0	0	0	0	1	1	0	0	0	1	0	OIFBJPNK_00507;OIFBJPNK_00508;OIFBJPNK_00509;OIFBJPNK_00510	GH117;TIGR04056;SusD-like_3|SusD_RagB
2-1774-Z:PUL:PUL4	DG	Bacteria;Bacteroidota;Bacteroidia;Flavobacteriales;Flavobacteriaceae;Seonamhaeicola	1	PUL	tandem repeat susCD	8	0	0	0	0	2	0	0	0	2	2	0	2	0	0	0	OIFBJPNK_01232;OIFBJPNK_01233;OIFBJPNK_01234;OIFBJPNK_01235;OIFBJPNK_01236;OIFBJPNK_01237;OIFBJPNK_01238;OIFBJPNK_01239	TIGR04056;SusD-like_3|SusD_RagB;TIGR04056;SusD-like_3|SusD_RagB;GT51;GT9
2-1774-Z:PUL:PUL5	DG	Bacteria;Bacteroidota;Bacteroidia;Flavobacteriales;Flavobacteriaceae;Seonamhaeicola	1	PUL	single susCD	4	1	0	0	1	0	0	0	0	1	1	0	0	0	1	0	OIFBJPNK_01587;OIFBJPNK_01588;OIFBJPNK_01589;OIFBJPNK_01590	SusD-like_3|SusD_RagB;TIGR04056;GH88;CE12
2-1774-Z:PUL:PUL6	DG	Bacteria;Bacteroidota;Bacteroidia;Flavobacteriales;Flavobacteriaceae;Seonamhaeicola	1	PUL	tandem repeat and hybrid susCD	39	17	4	0	0	0	0	1	3	3	3	0	2	2	0	0	OIFBJPNK_01641;OIFBJPNK_01642;OIFBJPNK_01643;OIFBJPNK_01644;OIFBJPNK_01645;OIFBJPNK_01646;OIFBJPNK_01647;OIFBJPNK_01648;OIFBJPNK_01649;OIFBJPNK_01650;OIFBJPNK_01651;OIFBJPNK_01652;OIFBJPNK_01653;OIFBJPNK_01654;OIFBJPNK_01655;OIFBJPNK_01656;OIFBJPNK_01657;OIFBJPNK_01658;OIFBJPNK_01659;OIFBJPNK_01660;OIFBJPNK_01661;OIFBJPNK_01662;OIFBJPNK_01663;OIFBJPNK_01664;OIFBJPNK_01665;OIFBJPNK_01666;OIFBJPNK_…	TIGR04056;SusD-like_3|SusD_RagB;TIGR04056;SusD-like_3|SusD_RagB;GH78|Sulfatase;PL24;GH109;GH43_29;GH3;GH105;Sulfatase;PL28;GH106;PL28;PL37;GH78;GH106;GH106;GH106;GH106;Sulfatase;CBM67|GH78;GH145;GH43_10;Sulfatase;GH39;GH2;TIGR04056;SusD-like_3|SusD_RagB;GH5;GH3
2-1774-Z:PUL:PUL7	DG	Bacteria;Bacteroidota;Bacteroidia;Flavobacteriales;Flavobacteriaceae;Seonamhaeicola	1	PUL	single susCD	15	3	0	0	1	0	0	0	7	1	1	0	0	0	1	0	OIFBJPNK_01735;OIFBJPNK_01736;OIFBJPNK_01737;OIFBJPNK_01738;OIFBJPNK_01739;OIFBJPNK_01740;OIFBJPNK_01741;OIFBJPNK_01742;OIFBJPNK_01743;OIFBJPNK_01744;OIFBJPNK_01745;OIFBJPNK_01746;OIFBJPNK_01747;OIFBJPNK_01748;OIFBJPNK_01749	Sulfatase;Sulfatase;CE12;Sulfatase;GH82;Sulfatase;Sulfatase;Sulfatase;GH2;GH110;TIGR04056;SusD-like_3|SusD_RagB;Sulfatase
2-1774-Z:PUL:PUL8	DG	Bacteria;Bacteroidota;Bacteroidia;Flavobacteriales;Flavobacteriaceae;Seonamhaeicola	1	PUL	single susCD	7	3	0	1	0	0	0	0	0	1	1	0	0	0	1	0	OIFBJPNK_02151;OIFBJPNK_02152;OIFBJPNK_02153;OIFBJPNK_02154;OIFBJPNK_02155;OIFBJPNK_02156;OIFBJPNK_02157	GH74;TIGR04056;SusD-like_3|SusD_RagB;CBM4;GH30_3;GH30_1
2-1774-Z:PUL:PUL9	DG	Bacteria;Bacteroidota;Bacteroidia;Flavobacteriales;Flavobacteriaceae;Seonamhaeicola	1	PUL	single susCD	13	2	0	1	1	0	0	0	6	1	1	0	0	0	1	0	OIFBJPNK_03070;OIFBJPNK_03071;OIFBJPNK_03072;OIFBJPNK_03073;OIFBJPNK_03074;OIFBJPNK_03075;OIFBJPNK_03076;OIFBJPNK_03077;OIFBJPNK_03078;OIFBJPNK_03079;OIFBJPNK_03080;OIFBJPNK_03081;OIFBJPNK_03082	CBM47;Sulfatase;Sulfatase;CE1;Sulfatase;GH10;Sulfatase;Sulfatase;Sulfatase;GH3;SusD-like_3|SusD_RagB;TIGR04056
2-1774-Z:PUL_like:PUL1	DG	Bacteria;Bacteroidota;Bacteroidia;Flavobacteriales;Flavobacteriaceae;Seonamhaeicola	1	PUL_like	N/A	5	2	0	0	0	0	0	0	0	0	0	1	0	0	0	0	OIFBJPNK_00335;OIFBJPNK_00336;OIFBJPNK_00337;OIFBJPNK_00338;OIFBJPNK_00339	TIGR01783;GH109;GH109
2-1774-Z:susCD pair:PUL1	DG	Bacteria;Bacteroidota;Bacteroidia;Flavobacteriales;Flavobacteriaceae;Seonamhaeicola	1	susCD pair	N/A	2	0	0	0	0	0	0	0	0	1	1	0	0	0	1	0	OIFBJPNK_00305;OIFBJPNK_00306	SusD-like_3|SusD_RagB;TIGR04056
2-1774-Z:susCD pair:PUL2	DG	Bacteria;Bacteroidota;Bacteroidia;Flavobacteriales;Flavobacteriaceae;Seonamhaeicola	1	susCD pair	N/A	4	0	0	0	0	0	0	0	1	1	1	0	0	0	1	0	OIFBJPNK_00501;OIFBJPNK_00502;OIFBJPNK_00503;OIFBJPNK_00504	Sulfatase;TIGR04056;SusD-like_3|SusD_RagB
2-1774-Z:susCD pair:PUL3	DG	Bacteria;Bacteroidota;Bacteroidia;Flavobacteriales;Flavobacteriaceae;Seonamhaeicola	1	susCD pair	N/A	2	0	0	0	0	0	0	0	0	1	1	0	0	0	1	0	OIFBJPNK_00660;OIFBJPNK_00661	SusD-like_3|SusD_RagB;TIGR04056
2-1774-Z:susCD pair:PUL4	DG	Bacteria;Bacteroidota;Bacteroidia;Flavobacteriales;Flavobacteriaceae;Seonamhaeicola	1	susCD pair	N/A	2	0	0	0	0	0	0	0	0	1	1	0	0	0	1	0	OIFBJPNK_01047;OIFBJPNK_01048	TIGR04056;SusD-like_3|SusD_RagB
2-1774-Z:susCD pair:PUL5	DG	Bacteria;Bacteroidota;Bacteroidia;Flavobacteriales;Flavobacteriaceae;Seonamhaeicola	1	susCD pair	N/A	4	0	0	0	0	0	0	0	0	2	2	0	2	0	0	0	OIFBJPNK_01103;OIFBJPNK_01104;OIFBJPNK_01105;OIFBJPNK_01106	SusD-like_3|SusD_RagB;TIGR04056;SusD-like_3|SusD_RagB;TIGR04056
2-1774-Z:susCD pair:PUL6	DG	Bacteria;Bacteroidota;Bacteroidia;Flavobacteriales;Flavobacteriaceae;Seonamhaeicola	1	susCD pair	N/A	3	0	0	0	0	0	0	0	1	1	1	0	0	0	1	0	OIFBJPNK_02027;OIFBJPNK_02028;OIFBJPNK_02029	SusD-like_3|SusD_RagB;TIGR04056;Sulfatase
2-1774-Z:susCD pair:PUL7	DG	Bacteria;Bacteroidota;Bacteroidia;Flavobacteriales;Flavobacteriaceae;Seonamhaeicola	1	susCD pair	N/A	2	0	0	0	0	0	0	0	0	1	1	0	0	0	1	0	OIFBJPNK_02329;OIFBJPNK_02330	TIGR04056;SusD-like_3
2-1774-Z:susCD pair:PUL8	DG	Bacteria;Bacteroidota;Bacteroidia;Flavobacteriales;Flavobacteriaceae;Seonamhaeicola	1	susCD pair	N/A	2	0	0	0	0	0	0	0	0	1	1	0	0	0	1	0	OIFBJPNK_03152;OIFBJPNK_03153	SusD-like_3;TIGR04056
2-1774-Z:susCD pair:PUL9	DG	Bacteria;Bacteroidota;Bacteroidia;Flavobacteriales;Flavobacteriaceae;Seonamhaeicola	1	susCD pair	N/A	2	0	0	0	0	0	0	0	0	1	1	0	0	0	1	0	OIFBJPNK_03473;OIFBJPNK_03474	SusD-like_3|SusD_RagB;TIGR04056
2-1786:CGCs:PUL1	DG	Bacteria;Proteobacteria;Alphaproteobacteria;Rhodobacterales;Rhodobacteraceae;Lentibacter	1	CGC	N/A	3	0	0	0	0	3	0	0	0	0	0	0	0	0	0	0	GCICKCML_01668;GCICKCML_01669;GCICKCML_01670	GT30;GT2;GT99
2-1786:CGCs:PUL2	DG	Bacteria;Proteobacteria;Alphaproteobacteria;Rhodobacterales;Rhodobacteraceae;Lentibacter	1	CGC	N/A	8	2	0	0	0	3	1	0	0	0	0	0	0	0	0	0	GCICKCML_01823;GCICKCML_01824;GCICKCML_01825;GCICKCML_01826;GCICKCML_01827;GCICKCML_01828;GCICKCML_01829;GCICKCML_01830	AA3;GT26;GH109;GT4;GT2;GH109
2-1786:CGCs:PUL3	DG	Bacteria;Proteobacteria;Alphaproteobacteria;Rhodobacterales;Rhodobacteraceae;Lentibacter	1	CGC	N/A	5	0	0	0	0	3	0	0	0	0	0	0	0	0	0	0	GCICKCML_02465;GCICKCML_02466;GCICKCML_02467;GCICKCML_02468;GCICKCML_02469	GT2;GT2;GT2
2-1786:CGCs:PUL4	DG	Bacteria;Proteobacteria;Alphaproteobacteria;Rhodobacterales;Rhodobacteraceae;Lentibacter	1	CGC	N/A	4	0	0	0	0	3	0	0	0	0	0	0	0	0	0	0	GCICKCML_02646;GCICKCML_02647;GCICKCML_02648;GCICKCML_02649	GT107;GT102;GT2_Glycos_transf_2
2-1786:CGCs:PUL5	DG	Bacteria;Proteobacteria;Alphaproteobacteria;Rhodobacterales;Rhodobacteraceae;Lentibacter	1	CGC	N/A	3	0	0	0	0	3	0	0	0	0	0	0	0	0	0	0	GCICKCML_02657;GCICKCML_02658;GCICKCML_02659	GT14;GT2;GT4
2-1786:CGCs:PUL6	DG	Bacteria;Proteobacteria;Alphaproteobacteria;Rhodobacterales;Rhodobacteraceae;Lentibacter	1	CGC	N/A	5	0	0	0	0	4	0	0	0	0	0	0	0	0	0	0	GCICKCML_03092;GCICKCML_03093;GCICKCML_03094;GCICKCML_03095;GCICKCML_03096	GT26;GT4;GT4;GT4
2-1786:PUL_like:PUL1	DG	Bacteria;Proteobacteria;Alphaproteobacteria;Rhodobacterales;Rhodobacteraceae;Lentibacter	1	PUL_like	N/A	4	0	1	0	0	0	0	0	0	0	0	2	0	0	0	0	GCICKCML_02162;GCICKCML_02163;GCICKCML_02164;GCICKCML_02165	PL22|PL22;TIGR02803;TIGR02796
2-1786-n2:CGCs:PUL1	DG	Bacteria;Bacteroidota;Bacteroidia;Flavobacteriales;Flavobacteriaceae;Eudoraea	1	CGC	N/A	3	3	0	0	0	0	0	0	0	0	0	0	0	0	0	0	JELCEBFA_00198;JELCEBFA_00199;JELCEBFA_00200	GH13_38;GH13;GH65
2-1786-n2:CGCs:PUL10	DG	Bacteria;Bacteroidota;Bacteroidia;Flavobacteriales;Flavobacteriaceae;Eudoraea	1	CGC	N/A	3	2	0	0	1	0	0	0	0	0	0	0	0	0	0	0	JELCEBFA_02638;JELCEBFA_02639;JELCEBFA_02640	CE1;GH3;GH51
2-1786-n2:CGCs:PUL11	DG	Bacteria;Bacteroidota;Bacteroidia;Flavobacteriales;Flavobacteriaceae;Eudoraea	1	CGC	N/A	3	3	0	0	0	0	0	0	0	0	0	0	0	0	0	0	JELCEBFA_02643;JELCEBFA_02644;JELCEBFA_02645	GH51;GH43_1;GH67
2-1786-n2:CGCs:PUL12	DG	Bacteria;Bacteroidota;Bacteroidia;Flavobacteriales;Flavobacteriaceae;Eudoraea	1	CGC	N/A	8	4	0	0	1	0	0	0	2	0	0	0	0	0	0	0	JELCEBFA_03203;JELCEBFA_03204;JELCEBFA_03205;JELCEBFA_03206;JELCEBFA_03207;JELCEBFA_03208;JELCEBFA_03209;JELCEBFA_03210	GH109;CE1;GH26;GH76;GH130;Sulfatase;Sulfatase
2-1786-n2:CGCs:PUL2	DG	Bacteria;Bacteroidota;Bacteroidia;Flavobacteriales;Flavobacteriaceae;Eudoraea	1	CGC	N/A	4	0	0	0	0	3	0	0	0	0	0	0	0	0	0	0	JELCEBFA_00780;JELCEBFA_00781;JELCEBFA_00782;JELCEBFA_00783	GT4;GT4;GT2
2-1786-n2:CGCs:PUL3	DG	Bacteria;Bacteroidota;Bacteroidia;Flavobacteriales;Flavobacteriaceae;Eudoraea	1	CGC	N/A	4	3	0	0	0	0	0	0	0	0	0	0	0	0	0	0	JELCEBFA_00884;JELCEBFA_00885;JELCEBFA_00886;JELCEBFA_00887	GH30_3;GH74|GH74|GH74;GH74|GH74|GH74
2-1786-n2:CGCs:PUL4	DG	Bacteria;Bacteroidota;Bacteroidia;Flavobacteriales;Flavobacteriaceae;Eudoraea	1	CGC	N/A	4	2	0	0	0	0	1	0	0	0	0	0	0	0	0	0	JELCEBFA_00915;JELCEBFA_00916;JELCEBFA_00917;JELCEBFA_00918	GH109;GH2;AA3
2-1786-n2:CGCs:PUL5	DG	Bacteria;Bacteroidota;Bacteroidia;Flavobacteriales;Flavobacteriaceae;Eudoraea	1	CGC	N/A	4	1	0	0	0	2	0	0	0	0	0	0	0	0	0	0	JELCEBFA_01171;JELCEBFA_01172;JELCEBFA_01173;JELCEBFA_01174	GT94;GT4;GH5
2-1786-n2:CGCs:PUL6	DG	Bacteria;Bacteroidota;Bacteroidia;Flavobacteriales;Flavobacteriaceae;Eudoraea	1	CGC	N/A	3	0	0	0	0	3	0	0	0	0	0	0	0	0	0	0	JELCEBFA_01375;JELCEBFA_01376;JELCEBFA_01377	GT2;GT2|GT9;GT2
2-1786-n2:CGCs:PUL7	DG	Bacteria;Bacteroidota;Bacteroidia;Flavobacteriales;Flavobacteriaceae;Eudoraea	1	CGC	N/A	5	1	0	2	1	0	0	0	0	0	0	0	0	0	0	0	JELCEBFA_01382;JELCEBFA_01383;JELCEBFA_01384;JELCEBFA_01385;JELCEBFA_01386	GH20;CE3;CBM9;CBM66
2-1786-n2:CGCs:PUL8	DG	Bacteria;Bacteroidota;Bacteroidia;Flavobacteriales;Flavobacteriaceae;Eudoraea	1	CGC	N/A	4	2	0	0	0	0	0	1	0	0	0	0	0	0	0	0	JELCEBFA_02368;JELCEBFA_02369;JELCEBFA_02370;JELCEBFA_02371	GH31;CBM48|GH13_9;GH13_3
2-1786-n2:CGCs:PUL9	DG	Bacteria;Bacteroidota;Bacteroidia;Flavobacteriales;Flavobacteriaceae;Eudoraea	1	CGC	N/A	3	2	0	1	0	0	0	0	0	0	0	0	0	0	0	0	JELCEBFA_02563;JELCEBFA_02564;JELCEBFA_02565	CBM66;GH109;GH109
2-1786-n2:PUL:PUL1	DG	Bacteria;Bacteroidota;Bacteroidia;Flavobacteriales;Flavobacteriaceae;Eudoraea	1	PUL	single susCD	12	6	0	0	0	0	0	0	0	1	1	0	0	0	1	0	JELCEBFA_01249;JELCEBFA_01250;JELCEBFA_01251;JELCEBFA_01252;JELCEBFA_01253;JELCEBFA_01254;JELCEBFA_01255;JELCEBFA_01256;JELCEBFA_01257;JELCEBFA_01258;JELCEBFA_01259;JELCEBFA_01260	TIGR04056;SusD-like_3|SusD_RagB;GH16_3;GH30_1;GH158;GH149;GH23;GH94
2-1786-n2:PUL:PUL2	DG	Bacteria;Bacteroidota;Bacteroidia;Flavobacteriales;Flavobacteriaceae;Eudoraea	1	PUL	single susCD	8	2	0	0	1	0	0	0	1	1	1	0	0	0	1	0	JELCEBFA_03216;JELCEBFA_03217;JELCEBFA_03218;JELCEBFA_03219;JELCEBFA_03220;JELCEBFA_03221;JELCEBFA_03222;JELCEBFA_03223	GH130;TIGR04056;SusD-like_3|SusD_RagB;Sulfatase;GH9;CE1
2-1786-n2:susCD pair:PUL1	DG	Bacteria;Bacteroidota;Bacteroidia;Flavobacteriales;Flavobacteriaceae;Eudoraea	1	susCD pair	N/A	2	0	0	0	0	0	0	0	0	1	1	0	0	0	1	0	JELCEBFA_00005;JELCEBFA_00006	SusD-like_2;TIGR04056
2-1786-n2:susCD pair:PUL2	DG	Bacteria;Bacteroidota;Bacteroidia;Flavobacteriales;Flavobacteriaceae;Eudoraea	1	susCD pair	N/A	2	0	0	0	0	0	0	0	0	1	1	0	0	0	1	0	JELCEBFA_00043;JELCEBFA_00044	TIGR04056;SusD-like_3|SusD_RagB
2-1786-n2:susCD pair:PUL3	DG	Bacteria;Bacteroidota;Bacteroidia;Flavobacteriales;Flavobacteriaceae;Eudoraea	1	susCD pair	N/A	2	0	0	0	0	0	0	0	0	1	1	0	0	0	1	0	JELCEBFA_00203;JELCEBFA_00204	TIGR04056;SusD-like_3|SusD_RagB
2-1786-n2:susCD pair:PUL4	DG	Bacteria;Bacteroidota;Bacteroidia;Flavobacteriales;Flavobacteriaceae;Eudoraea	1	susCD pair	N/A	2	0	0	0	0	0	0	0	0	1	1	0	0	0	1	0	JELCEBFA_01077;JELCEBFA_01078	SusD-like|SusD-like_2;TIGR04056
2-181:CGCs:PUL1	DG	Bacteria;Bacteroidota;Bacteroidia;Flavobacteriales;Flavobacteriaceae;Zobellia	1	CGC	N/A	4	0	0	0	0	3	0	0	0	0	0	0	0	0	0	0	KGGBMPNB_00063;KGGBMPNB_00064;KGGBMPNB_00065;KGGBMPNB_00066	GT2_Glycos_transf_2;GT2;GT4
2-181:CGCs:PUL10	DG	Bacteria;Bacteroidota;Bacteroidia;Flavobacteriales;Flavobacteriaceae;Zobellia	1	CGC	N/A	3	0	3	0	0	0	0	0	0	0	0	0	0	0	0	0	KGGBMPNB_03778;KGGBMPNB_03779;KGGBMPNB_03780	PL7_5;PL7_5;PL6_1
2-181:CGCs:PUL2	DG	Bacteria;Bacteroidota;Bacteroidia;Flavobacteriales;Flavobacteriaceae;Zobellia	1	CGC	N/A	3	0	0	0	0	2	0	1	0	0	0	0	0	0	0	0	KGGBMPNB_00169;KGGBMPNB_00170;KGGBMPNB_00171	CBM67|GH78;GT2;GT2
2-181:CGCs:PUL3	DG	Bacteria;Bacteroidota;Bacteroidia;Flavobacteriales;Flavobacteriaceae;Zobellia	1	CGC	N/A	6	2	0	1	0	0	1	0	0	0	0	0	0	0	0	0	KGGBMPNB_00835;KGGBMPNB_00836;KGGBMPNB_00837;KGGBMPNB_00838;KGGBMPNB_00839;KGGBMPNB_00840	GH109;GH2;AA3;CBM66
2-181:CGCs:PUL4	DG	Bacteria;Bacteroidota;Bacteroidia;Flavobacteriales;Flavobacteriaceae;Zobellia	1	CGC	N/A	3	3	0	0	0	0	0	0	0	0	0	0	0	0	0	0	KGGBMPNB_00894;KGGBMPNB_00895;KGGBMPNB_00896	GH16_15;GH117;GH117
2-181:CGCs:PUL5	DG	Bacteria;Bacteroidota;Bacteroidia;Flavobacteriales;Flavobacteriaceae;Zobellia	1	CGC	N/A	10	0	2	0	1	5	0	1	0	0	0	0	0	0	0	0	KGGBMPNB_00906;KGGBMPNB_00907;KGGBMPNB_00908;KGGBMPNB_00909;KGGBMPNB_00910;KGGBMPNB_00911;KGGBMPNB_00912;KGGBMPNB_00913;KGGBMPNB_00914;KGGBMPNB_00915	GT4;GT4;GT4;PL20;PL20;CBM44|CBM44|CBM44|PL20|CBM44|CBM44|CBM44;GT4;GT2;CE4
2-181:CGCs:PUL6	DG	Bacteria;Bacteroidota;Bacteroidia;Flavobacteriales;Flavobacteriaceae;Zobellia	1	CGC	N/A	4	1	1	0	0	1	0	0	0	0	0	0	0	0	0	0	KGGBMPNB_01920;KGGBMPNB_01921;KGGBMPNB_01922;KGGBMPNB_01923	PL1_2;GH28;GT4
2-181:CGCs:PUL7	DG	Bacteria;Bacteroidota;Bacteroidia;Flavobacteriales;Flavobacteriaceae;Zobellia	1	CGC	N/A	6	0	0	0	0	4	0	0	0	0	0	0	0	0	0	0	KGGBMPNB_01926;KGGBMPNB_01927;KGGBMPNB_01928;KGGBMPNB_01929;KGGBMPNB_01930;KGGBMPNB_01931	GT4;GT4;GT4;GT2
2-181:CGCs:PUL8	DG	Bacteria;Bacteroidota;Bacteroidia;Flavobacteriales;Flavobacteriaceae;Zobellia	1	CGC	N/A	4	1	0	0	1	0	1	0	0	0	0	0	0	0	0	0	KGGBMPNB_02749;KGGBMPNB_02750;KGGBMPNB_02751;KGGBMPNB_02752	AA3;CE6;GH109
2-181:CGCs:PUL9	DG	Bacteria;Bacteroidota;Bacteroidia;Flavobacteriales;Flavobacteriaceae;Zobellia	1	CGC	N/A	9	5	0	0	0	0	0	0	3	0	0	0	0	0	0	0	KGGBMPNB_03749;KGGBMPNB_03750;KGGBMPNB_03751;KGGBMPNB_03752;KGGBMPNB_03753;KGGBMPNB_03754;KGGBMPNB_03755;KGGBMPNB_03756;KGGBMPNB_03757	Sulfatase;Sulfatase;GH127;GH127;GH127;GH127;Sulfatase;GH129
2-181:PUL:PUL1	DG	Bacteria;Bacteroidota;Bacteroidia;Flavobacteriales;Flavobacteriaceae;Zobellia	1	PUL	single susCD	4	1	0	0	0	0	0	0	0	1	1	0	0	0	1	0	KGGBMPNB_00005;KGGBMPNB_00006;KGGBMPNB_00007;KGGBMPNB_00008	TIGR04056;SusD-like_3|SusD_RagB;GH16_3
2-181:PUL:PUL10	DG	Bacteria;Bacteroidota;Bacteroidia;Flavobacteriales;Flavobacteriaceae;Zobellia	1	PUL	single susCD	5	1	0	1	0	0	0	0	0	1	1	0	0	0	1	0	KGGBMPNB_02147;KGGBMPNB_02148;KGGBMPNB_02149;KGGBMPNB_02150;KGGBMPNB_02151	GH109;CBM66;SusD-like_3|SusD_RagB;TIGR04056
2-181:PUL:PUL11	DG	Bacteria;Bacteroidota;Bacteroidia;Flavobacteriales;Flavobacteriaceae;Zobellia	1	PUL	single susCD	14	3	2	2	1	0	0	0	3	1	1	0	0	0	1	0	KGGBMPNB_02196;KGGBMPNB_02197;KGGBMPNB_02198;KGGBMPNB_02199;KGGBMPNB_02200;KGGBMPNB_02201;KGGBMPNB_02202;KGGBMPNB_02203;KGGBMPNB_02204;KGGBMPNB_02205;KGGBMPNB_02206;KGGBMPNB_02207;KGGBMPNB_02208;KGGBMPNB_02209	CBM66;Sulfatase;PL12|PL40;GH29;PL40;Sulfatase;GH97;Sulfatase;CE1;GH88;TIGR04056;SusD-like_3|SusD_RagB;CBM66
2-181:PUL:PUL12	DG	Bacteria;Bacteroidota;Bacteroidia;Flavobacteriales;Flavobacteriaceae;Zobellia	1	PUL	single susCD	4	2	0	0	0	0	0	0	0	1	1	0	0	0	1	0	KGGBMPNB_02287;KGGBMPNB_02288;KGGBMPNB_02289;KGGBMPNB_02290	GH92;GH115;SusD-like_3|SusD_RagB;TIGR04056
2-181:PUL:PUL13	DG	Bacteria;Bacteroidota;Bacteroidia;Flavobacteriales;Flavobacteriaceae;Zobellia	1	PUL	single susCD	5	2	0	0	0	0	0	0	0	1	1	0	0	0	1	0	KGGBMPNB_02319;KGGBMPNB_02320;KGGBMPNB_02321;KGGBMPNB_02322;KGGBMPNB_02323	SusD-like_3|SusD_RagB;TIGR04056;GH117;GH2
2-181:PUL:PUL14	DG	Bacteria;Bacteroidota;Bacteroidia;Flavobacteriales;Flavobacteriaceae;Zobellia	1	PUL	single susCD	8	3	0	0	0	0	0	0	0	1	1	0	0	0	1	0	KGGBMPNB_02629;KGGBMPNB_02630;KGGBMPNB_02631;KGGBMPNB_02632;KGGBMPNB_02633;KGGBMPNB_02634;KGGBMPNB_02635;KGGBMPNB_02636	GH109;TIGR04056;SusD-like_3|SusD_RagB;GH43_1;GH10
2-181:PUL:PUL15	DG	Bacteria;Bacteroidota;Bacteroidia;Flavobacteriales;Flavobacteriaceae;Zobellia	1	PUL	tandem repeat susCD	7	1	0	1	0	0	0	0	0	2	2	0	2	0	0	0	KGGBMPNB_02714;KGGBMPNB_02715;KGGBMPNB_02716;KGGBMPNB_02717;KGGBMPNB_02718;KGGBMPNB_02719;KGGBMPNB_02720	GH5_4;CBM4;SusD-like_3|SusD_RagB;TIGR04056;SusD-like_3|SusD_RagB;TIGR04056
2-181:PUL:PUL16	DG	Bacteria;Bacteroidota;Bacteroidia;Flavobacteriales;Flavobacteriaceae;Zobellia	1	PUL	tandem repeat susCD	14	2	1	0	0	0	1	0	4	2	2	0	2	0	0	0	KGGBMPNB_02769;KGGBMPNB_02770;KGGBMPNB_02771;KGGBMPNB_02772;KGGBMPNB_02773;KGGBMPNB_02774;KGGBMPNB_02775;KGGBMPNB_02776;KGGBMPNB_02777;KGGBMPNB_02778;KGGBMPNB_02779;KGGBMPNB_02780;KGGBMPNB_02781;KGGBMPNB_02782	TIGR04056;SusD-like_3|SusD_RagB;TIGR04056;SusD-like_3|SusD_RagB;Sulfatase;GH5;GH78;AA3;Sulfatase;Sulfatase;Sulfatase;PL40
2-181:PUL:PUL17	DG	Bacteria;Bacteroidota;Bacteroidia;Flavobacteriales;Flavobacteriaceae;Zobellia	1	PUL	single susCD	4	1	0	0	0	0	0	0	0	1	1	0	0	0	1	0	KGGBMPNB_03108;KGGBMPNB_03109;KGGBMPNB_03110;KGGBMPNB_03111	SusD-like_3|SusD_RagB;TIGR04056;GH5_38
2-181:PUL:PUL18	DG	Bacteria;Bacteroidota;Bacteroidia;Flavobacteriales;Flavobacteriaceae;Zobellia	1	PUL	single susCD	3	0	0	0	1	0	0	0	0	1	1	0	0	0	1	0	KGGBMPNB_03330;KGGBMPNB_03331;KGGBMPNB_03332	SusD-like_3|SusD_RagB;TIGR04056;CE12
2-181:PUL:PUL19	DG	Bacteria;Bacteroidota;Bacteroidia;Flavobacteriales;Flavobacteriaceae;Zobellia	1	PUL	single susCD	4	1	0	0	0	0	0	0	0	1	1	0	0	0	1	0	KGGBMPNB_03723;KGGBMPNB_03724;KGGBMPNB_03725;KGGBMPNB_03726	TIGR04056;SusD-like_3|SusD_RagB;GH109
2-181:PUL:PUL2	DG	Bacteria;Bacteroidota;Bacteroidia;Flavobacteriales;Flavobacteriaceae;Zobellia	1	PUL	single susCD	4	0	0	0	1	0	0	0	0	1	1	0	0	0	1	0	KGGBMPNB_00312;KGGBMPNB_00313;KGGBMPNB_00314;KGGBMPNB_00315	TIGR04056;SusD-like_3|SusD_RagB;CE1
2-181:PUL:PUL20	DG	Bacteria;Bacteroidota;Bacteroidia;Flavobacteriales;Flavobacteriaceae;Zobellia	1	PUL	hybrid susCD	13	3	1	1	0	0	0	0	2	2	2	0	0	2	0	0	KGGBMPNB_03921;KGGBMPNB_03922;KGGBMPNB_03923;KGGBMPNB_03924;KGGBMPNB_03925;KGGBMPNB_03926;KGGBMPNB_03927;KGGBMPNB_03928;KGGBMPNB_03929;KGGBMPNB_03930;KGGBMPNB_03931;KGGBMPNB_03932;KGGBMPNB_03933	TIGR04056;SusD-like_3|SusD_RagB;Sulfatase;GH105;PL37;Sulfatase;GH109;GH78|Sulfatase;CBM66;SusD-like_3|SusD_RagB;TIGR04056
2-181:PUL:PUL3	DG	Bacteria;Bacteroidota;Bacteroidia;Flavobacteriales;Flavobacteriaceae;Zobellia	1	PUL	single susCD	17	3	0	0	1	0	0	0	8	1	1	0	0	0	1	0	KGGBMPNB_01158;KGGBMPNB_01159;KGGBMPNB_01160;KGGBMPNB_01161;KGGBMPNB_01162;KGGBMPNB_01163;KGGBMPNB_01164;KGGBMPNB_01165;KGGBMPNB_01166;KGGBMPNB_01167;KGGBMPNB_01168;KGGBMPNB_01169;KGGBMPNB_01170;KGGBMPNB_01171;KGGBMPNB_01172;KGGBMPNB_01173;KGGBMPNB_01174	GH2;Sulfatase;Sulfatase;Sulfatase;Sulfatase;Sulfatase;Sulfatase;GH110;GH110;Sulfatase;SusD-like_3|SusD_RagB;TIGR04056;Sulfatase;CE1
2-181:PUL:PUL4	DG	Bacteria;Bacteroidota;Bacteroidia;Flavobacteriales;Flavobacteriaceae;Zobellia	1	PUL	single susCD	7	0	0	0	1	0	0	0	3	1	1	0	0	0	1	0	KGGBMPNB_01183;KGGBMPNB_01184;KGGBMPNB_01185;KGGBMPNB_01186;KGGBMPNB_01187;KGGBMPNB_01188;KGGBMPNB_01189	CE3;Sulfatase;Sulfatase;Sulfatase;SusD-like_3|SusD_RagB;TIGR04056
2-181:PUL:PUL5	DG	Bacteria;Bacteroidota;Bacteroidia;Flavobacteriales;Flavobacteriaceae;Zobellia	1	PUL	single susCD	4	0	1	0	0	0	0	0	0	1	1	0	0	0	1	0	KGGBMPNB_01535;KGGBMPNB_01536;KGGBMPNB_01537;KGGBMPNB_01538	SusD-like_3|SusD_RagB;TIGR04056;PL17_2
2-181:PUL:PUL6	DG	Bacteria;Bacteroidota;Bacteroidia;Flavobacteriales;Flavobacteriaceae;Zobellia	1	PUL	single susCD	7	3	0	1	0	0	0	0	1	1	1	0	0	0	1	0	KGGBMPNB_01872;KGGBMPNB_01873;KGGBMPNB_01874;KGGBMPNB_01875;KGGBMPNB_01876;KGGBMPNB_01877;KGGBMPNB_01878	Sulfatase;GH3;GH144;GH144;CBM40;SusD-like_3|SusD_RagB;TIGR04056
2-181:PUL:PUL7	DG	Bacteria;Bacteroidota;Bacteroidia;Flavobacteriales;Flavobacteriaceae;Zobellia	1	PUL	single susCD	21	12	0	0	0	0	0	1	4	1	1	0	0	0	1	0	KGGBMPNB_02066;KGGBMPNB_02067;KGGBMPNB_02068;KGGBMPNB_02069;KGGBMPNB_02070;KGGBMPNB_02071;KGGBMPNB_02072;KGGBMPNB_02073;KGGBMPNB_02074;KGGBMPNB_02075;KGGBMPNB_02076;KGGBMPNB_02077;KGGBMPNB_02078;KGGBMPNB_02079;KGGBMPNB_02080;KGGBMPNB_02081;KGGBMPNB_02082;KGGBMPNB_02083;KGGBMPNB_02084;KGGBMPNB_02085;KGGBMPNB_02086	SusD-like_3|SusD_RagB;TIGR04056;Sulfatase;GH29;GH2;GH28;GH28;Sulfatase;Sulfatase;GH16_12;GH74|GH74|GH74|GH74;GH117;GH43;GH74|GH74|GH74|GH74|GH74|GH74;GH29;GH117;Sulfatase;CBM32|GH29;GH2
2-181:PUL:PUL8	DG	Bacteria;Bacteroidota;Bacteroidia;Flavobacteriales;Flavobacteriaceae;Zobellia	1	PUL	single susCD	14	6	0	1	1	0	0	0	3	1	1	0	0	0	1	0	KGGBMPNB_02091;KGGBMPNB_02092;KGGBMPNB_02093;KGGBMPNB_02094;KGGBMPNB_02095;KGGBMPNB_02096;KGGBMPNB_02097;KGGBMPNB_02098;KGGBMPNB_02099;KGGBMPNB_02100;KGGBMPNB_02101;KGGBMPNB_02102;KGGBMPNB_02103;KGGBMPNB_02104	TIGR04056;SusD-like_3|SusD_RagB;CBM4;CE1;GH97;GH2;Sulfatase;GH2;GH117;GH117;Sulfatase;Sulfatase;GH140
2-181:PUL:PUL9	DG	Bacteria;Bacteroidota;Bacteroidia;Flavobacteriales;Flavobacteriaceae;Zobellia	1	PUL	single susCD	5	2	0	1	0	0	0	0	0	1	1	0	0	0	1	0	KGGBMPNB_02130;KGGBMPNB_02131;KGGBMPNB_02132;KGGBMPNB_02133;KGGBMPNB_02134	GH16_16;CBM22;SusD-like_3|SusD_RagB;TIGR04056;GH29
2-181:susCD pair:PUL1	DG	Bacteria;Bacteroidota;Bacteroidia;Flavobacteriales;Flavobacteriaceae;Zobellia	1	susCD pair	N/A	2	0	0	0	0	0	0	0	0	1	1	0	0	0	1	0	KGGBMPNB_00202;KGGBMPNB_00203	TIGR04056;SusD-like_3|SusD_RagB
2-181:susCD pair:PUL10	DG	Bacteria;Bacteroidota;Bacteroidia;Flavobacteriales;Flavobacteriaceae;Zobellia	1	susCD pair	N/A	2	0	0	0	0	0	0	0	0	1	1	0	0	0	1	0	KGGBMPNB_00956;KGGBMPNB_00957	TIGR04056;SusD-like_3|SusD_RagB
2-181:susCD pair:PUL11	DG	Bacteria;Bacteroidota;Bacteroidia;Flavobacteriales;Flavobacteriaceae;Zobellia	1	susCD pair	N/A	5	0	0	0	0	0	0	0	0	2	2	0	0	2	0	0	KGGBMPNB_01421;KGGBMPNB_01422;KGGBMPNB_01423;KGGBMPNB_01424;KGGBMPNB_01425	SusD-like_2;TIGR04056;SusD-like_2;TIGR04056
2-181:susCD pair:PUL12	DG	Bacteria;Bacteroidota;Bacteroidia;Flavobacteriales;Flavobacteriaceae;Zobellia	1	susCD pair	N/A	4	0	0	0	0	0	0	0	1	1	1	0	0	0	1	0	KGGBMPNB_01754;KGGBMPNB_01755;KGGBMPNB_01756;KGGBMPNB_01757	Sulfatase;SusD-like_3|SusD_RagB;TIGR04056
2-181:susCD pair:PUL13	DG	Bacteria;Bacteroidota;Bacteroidia;Flavobacteriales;Flavobacteriaceae;Zobellia	1	susCD pair	N/A	2	0	0	0	0	0	0	0	0	1	1	0	0	0	1	0	KGGBMPNB_01769;KGGBMPNB_01770	TIGR04056;SusD-like
2-181:susCD pair:PUL14	DG	Bacteria;Bacteroidota;Bacteroidia;Flavobacteriales;Flavobacteriaceae;Zobellia	1	susCD pair	N/A	2	0	0	0	0	0	0	0	0	1	1	0	0	0	1	0	KGGBMPNB_01798;KGGBMPNB_01799	TIGR04056;SusD-like_3|SusD_RagB
2-181:susCD pair:PUL15	DG	Bacteria;Bacteroidota;Bacteroidia;Flavobacteriales;Flavobacteriaceae;Zobellia	1	susCD pair	N/A	2	0	0	0	0	0	0	0	0	1	1	0	0	0	1	0	KGGBMPNB_01864;KGGBMPNB_01865	TIGR04056;SusD-like_3|SusD_RagB
2-181:susCD pair:PUL16	DG	Bacteria;Bacteroidota;Bacteroidia;Flavobacteriales;Flavobacteriaceae;Zobellia	1	susCD pair	N/A	2	0	0	0	0	0	0	0	0	1	1	0	0	0	1	0	KGGBMPNB_01961;KGGBMPNB_01962	TIGR04056;SusD-like_3|SusD_RagB
2-181:susCD pair:PUL17	DG	Bacteria;Bacteroidota;Bacteroidia;Flavobacteriales;Flavobacteriaceae;Zobellia	1	susCD pair	N/A	8	0	0	0	0	0	0	0	4	2	2	0	0	2	0	0	KGGBMPNB_02119;KGGBMPNB_02120;KGGBMPNB_02121;KGGBMPNB_02122;KGGBMPNB_02123;KGGBMPNB_02124;KGGBMPNB_02125;KGGBMPNB_02126	TIGR04056;SusD-like_3|SusD_RagB;Sulfatase;Sulfatase;SusD-like_3|SusD_RagB;TIGR04056;Sulfatase;Sulfatase
2-181:susCD pair:PUL18	DG	Bacteria;Bacteroidota;Bacteroidia;Flavobacteriales;Flavobacteriaceae;Zobellia	1	susCD pair	N/A	2	0	0	0	0	0	0	0	0	1	1	0	0	0	1	0	KGGBMPNB_02362;KGGBMPNB_02363	SusD-like_3|SusD_RagB;TIGR04056
2-181:susCD pair:PUL19	DG	Bacteria;Bacteroidota;Bacteroidia;Flavobacteriales;Flavobacteriaceae;Zobellia	1	susCD pair	N/A	2	0	0	0	0	0	0	0	0	1	1	0	0	0	1	0	KGGBMPNB_02372;KGGBMPNB_02373	SusD-like_2;TIGR04056
2-181:susCD pair:PUL2	DG	Bacteria;Bacteroidota;Bacteroidia;Flavobacteriales;Flavobacteriaceae;Zobellia	1	susCD pair	N/A	2	0	0	0	0	0	0	0	0	1	1	0	0	0	1	0	KGGBMPNB_00219;KGGBMPNB_00220	TIGR04056;SusD-like_3|SusD_RagB
2-181:susCD pair:PUL20	DG	Bacteria;Bacteroidota;Bacteroidia;Flavobacteriales;Flavobacteriaceae;Zobellia	1	susCD pair	N/A	2	0	0	0	0	0	0	0	0	1	1	0	0	0	1	0	KGGBMPNB_03516;KGGBMPNB_03517	SusD-like_3|SusD_RagB;TIGR04056
2-181:susCD pair:PUL3	DG	Bacteria;Bacteroidota;Bacteroidia;Flavobacteriales;Flavobacteriaceae;Zobellia	1	susCD pair	N/A	2	0	0	0	0	0	0	0	0	1	1	0	0	0	1	0	KGGBMPNB_00425;KGGBMPNB_00426	TIGR04056;SusD-like_3|SusD_RagB
2-181:susCD pair:PUL4	DG	Bacteria;Bacteroidota;Bacteroidia;Flavobacteriales;Flavobacteriaceae;Zobellia	1	susCD pair	N/A	3	0	0	0	0	0	0	0	1	1	1	0	0	0	1	0	KGGBMPNB_00489;KGGBMPNB_00490;KGGBMPNB_00491	TIGR04056;SusD-like_2;Sulfatase
2-181:susCD pair:PUL5	DG	Bacteria;Bacteroidota;Bacteroidia;Flavobacteriales;Flavobacteriaceae;Zobellia	1	susCD pair	N/A	2	0	0	0	0	0	0	0	0	1	1	0	0	0	1	0	KGGBMPNB_00569;KGGBMPNB_00570	TIGR04056;SusD-like_3|SusD_RagB
2-181:susCD pair:PUL6	DG	Bacteria;Bacteroidota;Bacteroidia;Flavobacteriales;Flavobacteriaceae;Zobellia	1	susCD pair	N/A	2	0	0	0	0	0	0	0	0	1	1	0	0	0	1	0	KGGBMPNB_00694;KGGBMPNB_00695	TIGR04056;SusD-like_2
2-181:susCD pair:PUL7	DG	Bacteria;Bacteroidota;Bacteroidia;Flavobacteriales;Flavobacteriaceae;Zobellia	1	susCD pair	N/A	2	0	0	0	0	0	0	0	0	1	1	0	0	0	1	0	KGGBMPNB_00863;KGGBMPNB_00864	TIGR04056;SusD-like_3
2-181:susCD pair:PUL8	DG	Bacteria;Bacteroidota;Bacteroidia;Flavobacteriales;Flavobacteriaceae;Zobellia	1	susCD pair	N/A	4	0	0	0	0	0	0	0	0	1	1	1	0	0	1	0	KGGBMPNB_00875;KGGBMPNB_00876;KGGBMPNB_00877;KGGBMPNB_00878	SusD-like_3|SusD_RagB;TIGR04056;TIGR01779
2-181:susCD pair:PUL9	DG	Bacteria;Bacteroidota;Bacteroidia;Flavobacteriales;Flavobacteriaceae;Zobellia	1	susCD pair	N/A	2	0	0	0	0	0	0	0	0	1	1	0	0	0	1	0	KGGBMPNB_00899;KGGBMPNB_00900	SusD-like_3|SusD_RagB;TIGR04056
2-1813-Z:CGCs:PUL1	DG	Bacteria;Bacteroidota;Bacteroidia;Flavobacteriales;Flavobacteriaceae;Cellulophaga	1	CGC	N/A	7	0	0	0	0	5	0	0	0	0	0	0	0	0	0	0	MAOICMIN_01225;MAOICMIN_01226;MAOICMIN_01227;MAOICMIN_01228;MAOICMIN_01229;MAOICMIN_01230;MAOICMIN_01231	GT101;GT2;GT4;GT4;GT2
2-1813-Z:susCD pair:PUL1	DG	Bacteria;Bacteroidota;Bacteroidia;Flavobacteriales;Flavobacteriaceae;Cellulophaga	1	susCD pair	N/A	3	0	0	0	0	0	0	0	1	1	1	0	0	0	1	0	MAOICMIN_00391;MAOICMIN_00392;MAOICMIN_00393	Sulfatase;SusD_RagB;TIGR04056
2-1813-Z:susCD pair:PUL2	DG	Bacteria;Bacteroidota;Bacteroidia;Flavobacteriales;Flavobacteriaceae;Cellulophaga	1	susCD pair	N/A	2	0	0	0	0	0	0	0	0	1	1	0	0	0	1	0	MAOICMIN_00515;MAOICMIN_00516	SusD-like_3;TIGR04056
2-1813-Z:susCD pair:PUL3	DG	Bacteria;Bacteroidota;Bacteroidia;Flavobacteriales;Flavobacteriaceae;Cellulophaga	1	susCD pair	N/A	4	0	0	0	0	0	0	0	1	1	1	0	0	0	1	0	MAOICMIN_00648;MAOICMIN_00649;MAOICMIN_00650;MAOICMIN_00651	Sulfatase;SusD-like_2;TIGR04056
2-1813-Z:susCD pair:PUL4	DG	Bacteria;Bacteroidota;Bacteroidia;Flavobacteriales;Flavobacteriaceae;Cellulophaga	1	susCD pair	N/A	2	0	0	0	0	0	0	0	0	1	1	0	0	0	1	0	MAOICMIN_01153;MAOICMIN_01154	SusD-like_2;TIGR04056
2-1813-Z:susCD pair:PUL5	DG	Bacteria;Bacteroidota;Bacteroidia;Flavobacteriales;Flavobacteriaceae;Cellulophaga	1	susCD pair	N/A	3	0	0	0	0	0	0	0	1	1	1	0	0	0	1	0	MAOICMIN_01910;MAOICMIN_01911;MAOICMIN_01912	Sulfatase;SusD-like_2;TIGR04056
2-1813-Z:susCD pair:PUL6	DG	Bacteria;Bacteroidota;Bacteroidia;Flavobacteriales;Flavobacteriaceae;Cellulophaga	1	susCD pair	N/A	2	0	0	0	0	0	0	0	0	1	1	0	0	0	1	0	MAOICMIN_02756;MAOICMIN_02757	TIGR04056;SusD-like_3|SusD_RagB
2-182-G:CGCs:PUL1	DG	Bacteria;Bacteroidota;Bacteroidia;Flavobacteriales;Flavobacteriaceae;Flagellimonas	1	CGC	N/A	7	5	0	1	0	0	0	0	0	0	0	0	0	0	0	0	HLKCKAHC_00237;HLKCKAHC_00238;HLKCKAHC_00239;HLKCKAHC_00240;HLKCKAHC_00241;HLKCKAHC_00242;HLKCKAHC_00243	GH30_1;GH17;GH3;CBM44;GH16_3;GH2
2-182-G:CGCs:PUL10	DG	Bacteria;Bacteroidota;Bacteroidia;Flavobacteriales;Flavobacteriaceae;Flagellimonas	1	CGC	N/A	3	0	0	0	1	2	0	0	0	0	0	0	0	0	0	0	HLKCKAHC_02713;HLKCKAHC_02714;HLKCKAHC_02715	GT2;GT2;CE1
2-182-G:CGCs:PUL2	DG	Bacteria;Bacteroidota;Bacteroidia;Flavobacteriales;Flavobacteriaceae;Flagellimonas	1	CGC	N/A	3	0	0	0	0	3	0	0	0	0	0	0	0	0	0	0	HLKCKAHC_00384;HLKCKAHC_00385;HLKCKAHC_00386	GT64;GT2;GT2
2-182-G:CGCs:PUL3	DG	Bacteria;Bacteroidota;Bacteroidia;Flavobacteriales;Flavobacteriaceae;Flagellimonas	1	CGC	N/A	3	2	0	0	1	0	0	0	0	0	0	0	0	0	0	0	HLKCKAHC_00391;HLKCKAHC_00392;HLKCKAHC_00393	GH20;CE3;GH3
2-182-G:CGCs:PUL4	DG	Bacteria;Bacteroidota;Bacteroidia;Flavobacteriales;Flavobacteriaceae;Flagellimonas	1	CGC	N/A	3	2	0	1	0	0	0	0	0	0	0	0	0	0	0	0	HLKCKAHC_00933;HLKCKAHC_00934;HLKCKAHC_00935	GH109;GH109;CBM66
2-182-G:CGCs:PUL5	DG	Bacteria;Bacteroidota;Bacteroidia;Flavobacteriales;Flavobacteriaceae;Flagellimonas	1	CGC	N/A	4	0	0	0	0	3	0	0	0	0	0	0	0	0	0	0	HLKCKAHC_01344;HLKCKAHC_01345;HLKCKAHC_01346;HLKCKAHC_01347	GT4;GT4;GT4
2-182-G:CGCs:PUL6	DG	Bacteria;Bacteroidota;Bacteroidia;Flavobacteriales;Flavobacteriaceae;Flagellimonas	1	CGC	N/A	4	2	0	0	0	0	0	1	0	0	0	0	0	0	0	0	HLKCKAHC_01529;HLKCKAHC_01530;HLKCKAHC_01531;HLKCKAHC_01532	GH31;CBM48|GH13_9;GH13_3
2-182-G:CGCs:PUL7	DG	Bacteria;Bacteroidota;Bacteroidia;Flavobacteriales;Flavobacteriaceae;Flagellimonas	1	CGC	N/A	5	1	1	0	0	1	0	0	0	0	0	0	0	0	0	0	HLKCKAHC_01757;HLKCKAHC_01758;HLKCKAHC_01759;HLKCKAHC_01760;HLKCKAHC_01761	GH109;PL12_3;GT4
2-182-G:CGCs:PUL8	DG	Bacteria;Bacteroidota;Bacteroidia;Flavobacteriales;Flavobacteriaceae;Flagellimonas	1	CGC	N/A	5	0	0	0	0	4	0	0	0	0	0	0	0	0	0	0	HLKCKAHC_02219;HLKCKAHC_02220;HLKCKAHC_02221;HLKCKAHC_02222;HLKCKAHC_02223	GT2;GT4;GT4;GT2
2-182-G:CGCs:PUL9	DG	Bacteria;Bacteroidota;Bacteroidia;Flavobacteriales;Flavobacteriaceae;Flagellimonas	1	CGC	N/A	3	3	0	0	0	0	0	0	0	0	0	0	0	0	0	0	HLKCKAHC_02657;HLKCKAHC_02658;HLKCKAHC_02659	GH18;GH163;GH29
2-182-G:PUL:PUL1	DG	Bacteria;Bacteroidota;Bacteroidia;Flavobacteriales;Flavobacteriaceae;Flagellimonas	1	PUL	single susCD	4	0	0	0	1	0	0	0	0	1	1	0	0	0	1	0	HLKCKAHC_00493;HLKCKAHC_00494;HLKCKAHC_00495;HLKCKAHC_00496	SusD-like_3|SusD_RagB;TIGR04056;CE14
2-182-G:PUL:PUL2	DG	Bacteria;Bacteroidota;Bacteroidia;Flavobacteriales;Flavobacteriaceae;Flagellimonas	1	PUL	single susCD	7	0	3	1	0	0	0	0	0	1	1	0	0	0	1	0	HLKCKAHC_00505;HLKCKAHC_00506;HLKCKAHC_00507;HLKCKAHC_00508;HLKCKAHC_00509;HLKCKAHC_00510;HLKCKAHC_00511	PL7_5;TIGR04056;SusD-like_3|SusD_RagB;CBM16;PL7;PL7
2-182-G:PUL:PUL3	DG	Bacteria;Bacteroidota;Bacteroidia;Flavobacteriales;Flavobacteriaceae;Flagellimonas	1	PUL	single susCD	3	0	0	0	1	0	0	0	0	1	1	0	0	0	1	0	HLKCKAHC_01407;HLKCKAHC_01408;HLKCKAHC_01409	CE14;SusD-like_3|SusD_RagB;TIGR04056
2-182-G:PUL:PUL4	DG	Bacteria;Bacteroidota;Bacteroidia;Flavobacteriales;Flavobacteriaceae;Flagellimonas	1	PUL	single susCD	11	5	0	1	0	0	0	0	0	1	1	0	0	0	1	0	HLKCKAHC_02025;HLKCKAHC_02026;HLKCKAHC_02027;HLKCKAHC_02028;HLKCKAHC_02029;HLKCKAHC_02030;HLKCKAHC_02031;HLKCKAHC_02032;HLKCKAHC_02033;HLKCKAHC_02034;HLKCKAHC_02035	GH130;GH26;TIGR04056;SusD-like_3|SusD_RagB;CBM8;GH5_2;GH26;GH5_26
2-182-G:PUL:PUL5	DG	Bacteria;Bacteroidota;Bacteroidia;Flavobacteriales;Flavobacteriaceae;Flagellimonas	1	PUL	single susCD	9	5	0	1	0	0	0	0	0	1	1	0	0	0	1	0	HLKCKAHC_02147;HLKCKAHC_02148;HLKCKAHC_02149;HLKCKAHC_02150;HLKCKAHC_02151;HLKCKAHC_02152;HLKCKAHC_02153;HLKCKAHC_02154;HLKCKAHC_02155	SusD-like_2;TIGR04056;GH92;GH92;GH92;CBM9;GH130;GH92
2-182-G:PUL:PUL6	DG	Bacteria;Bacteroidota;Bacteroidia;Flavobacteriales;Flavobacteriaceae;Flagellimonas	1	PUL	single susCD	8	3	0	0	0	0	0	1	1	1	1	0	0	0	1	0	HLKCKAHC_02306;HLKCKAHC_02307;HLKCKAHC_02308;HLKCKAHC_02309;HLKCKAHC_02310;HLKCKAHC_02311;HLKCKAHC_02312;HLKCKAHC_02313	Sulfatase;GH3;CBM32|GH43_28;GH144;GH144;SusD-like_3|SusD_RagB;TIGR04056
2-182-G:PUL:PUL7	DG	Bacteria;Bacteroidota;Bacteroidia;Flavobacteriales;Flavobacteriaceae;Flagellimonas	1	PUL	single susCD	5	2	0	0	0	0	0	0	0	1	1	0	0	0	1	0	HLKCKAHC_02755;HLKCKAHC_02756;HLKCKAHC_02757;HLKCKAHC_02758;HLKCKAHC_02759	GH13_38;GH65;TIGR04056;SusD-like_3|SusD_RagB
2-182-G:susCD pair:PUL1	DG	Bacteria;Bacteroidota;Bacteroidia;Flavobacteriales;Flavobacteriaceae;Flagellimonas	1	susCD pair	N/A	2	0	0	0	0	0	0	0	0	1	1	0	0	0	1	0	HLKCKAHC_00018;HLKCKAHC_00019	TIGR04056;SusD-like_2
2-182-G:susCD pair:PUL2	DG	Bacteria;Bacteroidota;Bacteroidia;Flavobacteriales;Flavobacteriaceae;Flagellimonas	1	susCD pair	N/A	2	0	0	0	0	0	0	0	0	1	1	0	0	0	1	0	HLKCKAHC_00026;HLKCKAHC_00027	SusD-like_3|SusD_RagB;TIGR04056
2-182-G:susCD pair:PUL3	DG	Bacteria;Bacteroidota;Bacteroidia;Flavobacteriales;Flavobacteriaceae;Flagellimonas	1	susCD pair	N/A	2	0	0	0	0	0	0	0	0	1	1	0	0	0	1	0	HLKCKAHC_00082;HLKCKAHC_00083	SusD-like|SusD-like_2;TIGR04056
2-182-G:susCD pair:PUL4	DG	Bacteria;Bacteroidota;Bacteroidia;Flavobacteriales;Flavobacteriaceae;Flagellimonas	1	susCD pair	N/A	2	0	0	0	0	0	0	0	0	1	1	0	0	0	1	0	HLKCKAHC_00252;HLKCKAHC_00253	TIGR04056;SusD-like_3|SusD_RagB
2-182-G:susCD pair:PUL5	DG	Bacteria;Bacteroidota;Bacteroidia;Flavobacteriales;Flavobacteriaceae;Flagellimonas	1	susCD pair	N/A	2	0	0	0	0	0	0	0	0	1	1	0	0	0	1	0	HLKCKAHC_01454;HLKCKAHC_01455	SusD-like_2;TIGR04056
2-182-G:susCD pair:PUL6	DG	Bacteria;Bacteroidota;Bacteroidia;Flavobacteriales;Flavobacteriaceae;Flagellimonas	1	susCD pair	N/A	2	0	0	0	0	0	0	0	0	1	1	0	0	0	1	0	HLKCKAHC_02271;HLKCKAHC_02272	SusD-like_3|SusD_RagB;TIGR04056
2-182-G:susCD pair:PUL7	DG	Bacteria;Bacteroidota;Bacteroidia;Flavobacteriales;Flavobacteriaceae;Flagellimonas	1	susCD pair	N/A	2	0	0	0	0	0	0	0	0	1	1	0	0	0	1	0	HLKCKAHC_02548;HLKCKAHC_02549	SusD-like_2;TIGR04056
2-182-G:susCD pair:PUL8	DG	Bacteria;Bacteroidota;Bacteroidia;Flavobacteriales;Flavobacteriaceae;Flagellimonas	1	susCD pair	N/A	2	0	0	0	0	0	0	0	0	1	1	0	0	0	1	0	HLKCKAHC_03387;HLKCKAHC_03388	TIGR04056;SusD-like_2
2-1847:CGCs:PUL1	DG	Bacteria;Bacteroidota;Bacteroidia;Flavobacteriales;Flavobacteriaceae;Olleya	1	CGC	N/A	5	5	0	0	0	0	0	0	0	0	0	0	0	0	0	0	ILDNELED_00802;ILDNELED_00803;ILDNELED_00804;ILDNELED_00805;ILDNELED_00806	GH65;GH13;GH31;GH13_19;GH13
2-1847:CGCs:PUL2	DG	Bacteria;Bacteroidota;Bacteroidia;Flavobacteriales;Flavobacteriaceae;Olleya	1	CGC	N/A	4	1	0	0	0	1	0	1	0	0	0	0	0	0	0	0	ILDNELED_00933;ILDNELED_00934;ILDNELED_00935;ILDNELED_00936	GT5;CBM48|GH13_9;GH31
2-1847:CGCs:PUL3	DG	Bacteria;Bacteroidota;Bacteroidia;Flavobacteriales;Flavobacteriaceae;Olleya	1	CGC	N/A	9	0	0	0	0	7	0	0	0	0	0	0	0	0	0	0	ILDNELED_02158;ILDNELED_02159;ILDNELED_02160;ILDNELED_02161;ILDNELED_02162;ILDNELED_02163;ILDNELED_02164;ILDNELED_02165;ILDNELED_02166	GT4;GT4;GT4;GT2;GT2;GT4;GT4
2-1847:CGCs:PUL4	DG	Bacteria;Bacteroidota;Bacteroidia;Flavobacteriales;Flavobacteriaceae;Olleya	1	CGC	N/A	6	0	0	0	0	5	0	0	0	0	0	0	0	0	0	0	ILDNELED_02176;ILDNELED_02177;ILDNELED_02178;ILDNELED_02179;ILDNELED_02180;ILDNELED_02181	GT2;GT2;GT4;GT2;GT32
2-1847:CGCs:PUL5	DG	Bacteria;Bacteroidota;Bacteroidia;Flavobacteriales;Flavobacteriaceae;Olleya	1	CGC	N/A	4	0	0	0	0	3	0	0	0	0	0	0	0	0	0	0	ILDNELED_02362;ILDNELED_02363;ILDNELED_02364;ILDNELED_02365	GT2;GT2;GT4
2-1847:CGCs:PUL6	DG	Bacteria;Bacteroidota;Bacteroidia;Flavobacteriales;Flavobacteriaceae;Olleya	1	CGC	N/A	3	0	0	0	0	3	0	0	0	0	0	0	0	0	0	0	ILDNELED_02519;ILDNELED_02520;ILDNELED_02521	GT2;GT2;GT2
2-1847:CGCs:PUL7	DG	Bacteria;Bacteroidota;Bacteroidia;Flavobacteriales;Flavobacteriaceae;Olleya	1	CGC	N/A	3	0	3	0	0	0	0	0	0	0	0	0	0	0	0	0	ILDNELED_02769;ILDNELED_02770;ILDNELED_02771	PL7_5;PL6_1;PL7
2-1847:CGCs:PUL8	DG	Bacteria;Bacteroidota;Bacteroidia;Flavobacteriales;Flavobacteriaceae;Olleya	1	CGC	N/A	7	0	0	0	0	4	0	0	0	0	0	0	0	0	0	0	ILDNELED_02912;ILDNELED_02913;ILDNELED_02914;ILDNELED_02915;ILDNELED_02916;ILDNELED_02917;ILDNELED_02918	GT9;GT2;GT2;GT2
2-1847:PUL:PUL1	DG	Bacteria;Bacteroidota;Bacteroidia;Flavobacteriales;Flavobacteriaceae;Olleya	1	PUL	single susCD	4	1	0	0	0	0	0	0	0	1	1	0	0	0	1	0	ILDNELED_00795;ILDNELED_00796;ILDNELED_00797;ILDNELED_00798	GH13_10;SusD-like_3|SusD_RagB;TIGR04056
2-1847:PUL:PUL2	DG	Bacteria;Bacteroidota;Bacteroidia;Flavobacteriales;Flavobacteriaceae;Olleya	1	PUL	tandem repeat susCD	5	0	0	1	0	0	0	0	0	2	2	0	2	0	0	0	ILDNELED_02331;ILDNELED_02332;ILDNELED_02333;ILDNELED_02334;ILDNELED_02335	CBM80;TIGR04056;SusD-like_2;TIGR04056;SusD-like_3|SusD_RagB
2-1847:PUL:PUL3	DG	Bacteria;Bacteroidota;Bacteroidia;Flavobacteriales;Flavobacteriaceae;Olleya	1	PUL	single susCD	6	0	2	1	0	0	0	0	0	1	1	0	0	0	1	0	ILDNELED_02761;ILDNELED_02762;ILDNELED_02763;ILDNELED_02764;ILDNELED_02765;ILDNELED_02766	PL7;CBM16;SusD-like_3|SusD_RagB;TIGR04056;PL17_2
2-1847:PUL:PUL4	DG	Bacteria;Bacteroidota;Bacteroidia;Flavobacteriales;Flavobacteriaceae;Olleya	1	PUL	single susCD	6	3	0	0	0	0	0	0	0	1	1	0	0	0	1	0	ILDNELED_02991;ILDNELED_02992;ILDNELED_02993;ILDNELED_02994;ILDNELED_02995;ILDNELED_02996	TIGR04056;SusD-like_3|SusD_RagB;GH16_3;GH3;GH16_3
2-1847:susCD pair:PUL1	DG	Bacteria;Bacteroidota;Bacteroidia;Flavobacteriales;Flavobacteriaceae;Olleya	1	susCD pair	N/A	2	0	0	0	0	0	0	0	0	1	1	0	0	0	1	0	ILDNELED_00155;ILDNELED_00156	SusD-like_2;TIGR04056
2-185:CGCs:PUL1	DG	Bacteria;Proteobacteria;Gammaproteobacteria;Alteromonadales;Alteromonadaceae;Paraglaciecola	1	CGC	N/A	3	0	0	0	0	3	0	0	0	0	0	0	0	0	0	0	EBIONJKC_00543;EBIONJKC_00544;EBIONJKC_00545	GT4;GT2;GT4
2-185:CGCs:PUL2	DG	Bacteria;Proteobacteria;Gammaproteobacteria;Alteromonadales;Alteromonadaceae;Paraglaciecola	1	CGC	N/A	4	0	1	0	0	2	0	0	0	0	0	0	0	0	0	0	EBIONJKC_00550;EBIONJKC_00551;EBIONJKC_00552;EBIONJKC_00553	GT4;GT4;PL9_2|PL6_1
2-185:CGCs:PUL3	DG	Bacteria;Proteobacteria;Gammaproteobacteria;Alteromonadales;Alteromonadaceae;Paraglaciecola	1	CGC	N/A	4	0	0	0	0	3	0	0	0	0	0	0	0	0	0	0	EBIONJKC_00694;EBIONJKC_00695;EBIONJKC_00696;EBIONJKC_00697	GT26;GT4;GT4
2-185:CGCs:PUL4	DG	Bacteria;Proteobacteria;Gammaproteobacteria;Alteromonadales;Alteromonadaceae;Paraglaciecola	1	CGC	N/A	5	2	0	0	0	0	0	2	0	0	0	0	0	0	0	0	EBIONJKC_00916;EBIONJKC_00917;EBIONJKC_00918;EBIONJKC_00919;EBIONJKC_00920	CBM67|GH78;GH78;GH106;CBM50|GH23
2-185:CGCs:PUL5	DG	Bacteria;Proteobacteria;Gammaproteobacteria;Alteromonadales;Alteromonadaceae;Paraglaciecola	1	CGC	N/A	3	1	0	0	0	0	0	2	0	0	0	0	0	0	0	0	EBIONJKC_01512;EBIONJKC_01513;EBIONJKC_01514	CBM48|GH13_11;CBM48|GH13_9;GH77
2-185:CGCs:PUL6	DG	Bacteria;Proteobacteria;Gammaproteobacteria;Alteromonadales;Alteromonadaceae;Paraglaciecola	1	CGC	N/A	3	1	1	0	0	0	0	1	0	0	0	0	0	0	0	0	EBIONJKC_01547;EBIONJKC_01548;EBIONJKC_01549	GH106;CBM67|GH78;PL25
2-185:CGCs:PUL7	DG	Bacteria;Proteobacteria;Gammaproteobacteria;Alteromonadales;Alteromonadaceae;Paraglaciecola	1	CGC	N/A	10	4	1	0	0	0	1	1	1	0	0	0	0	0	0	0	EBIONJKC_01832;EBIONJKC_01833;EBIONJKC_01834;EBIONJKC_01835;EBIONJKC_01836;EBIONJKC_01837;EBIONJKC_01838;EBIONJKC_01839;EBIONJKC_01840;EBIONJKC_01841	GH39;GH78;GH105;GH105;AA3;Sulfatase;CBM67|GH78;PL12|PL39
2-185:CGCs:PUL8	DG	Bacteria;Proteobacteria;Gammaproteobacteria;Alteromonadales;Alteromonadaceae;Paraglaciecola	1	CGC	N/A	4	0	0	0	0	3	0	0	0	0	0	0	0	0	0	0	EBIONJKC_03296;EBIONJKC_03297;EBIONJKC_03298;EBIONJKC_03299	GT4;GT4;GT4
2-185:PUL_like:PUL1	DG	Bacteria;Proteobacteria;Gammaproteobacteria;Alteromonadales;Alteromonadaceae;Paraglaciecola	1	PUL_like	N/A	4	0	1	0	0	0	0	0	0	0	0	2	0	0	0	0	EBIONJKC_00497;EBIONJKC_00498;EBIONJKC_00499;EBIONJKC_00500	PL22;TIGR02803;TIGR02796
2-185:PUL_like:PUL2	DG	Bacteria;Proteobacteria;Gammaproteobacteria;Alteromonadales;Alteromonadaceae;Paraglaciecola	1	PUL_like	N/A	4	2	0	0	0	0	0	0	0	0	0	2	0	0	0	0	EBIONJKC_01844;EBIONJKC_01845;EBIONJKC_01846;EBIONJKC_01847	GH105;TIGR01782;TIGR01782;GH145
2-185:PUL_like:PUL3	DG	Bacteria;Proteobacteria;Gammaproteobacteria;Alteromonadales;Alteromonadaceae;Paraglaciecola	1	PUL_like	N/A	4	0	0	0	0	0	0	1	0	0	0	2	0	0	0	0	EBIONJKC_01962;EBIONJKC_01963;EBIONJKC_01964;EBIONJKC_01965	CBM41|CBM48|GH13_13;TIGR01782;TIGR01782
2-1852:CGCs:PUL1	DG	Bacteria;Bacteroidota;Bacteroidia;Flavobacteriales;Flavobacteriaceae;Maribacter	1	CGC	N/A	4	2	0	0	0	0	1	0	0	0	0	0	0	0	0	0	ICMPDFKL_00310;ICMPDFKL_00311;ICMPDFKL_00312;ICMPDFKL_00313	GH65;GH13_38;AA3
2-1852:CGCs:PUL2	DG	Bacteria;Bacteroidota;Bacteroidia;Flavobacteriales;Flavobacteriaceae;Maribacter	1	CGC	N/A	4	1	0	1	1	0	0	0	0	0	0	0	0	0	0	0	ICMPDFKL_00466;ICMPDFKL_00467;ICMPDFKL_00468;ICMPDFKL_00469	CBM9;CE3;GH109
2-1852:CGCs:PUL3	DG	Bacteria;Bacteroidota;Bacteroidia;Flavobacteriales;Flavobacteriaceae;Maribacter	1	CGC	N/A	5	1	0	0	0	0	2	0	0	0	0	0	0	0	0	0	ICMPDFKL_00555;ICMPDFKL_00556;ICMPDFKL_00557;ICMPDFKL_00558;ICMPDFKL_00559	AA3;GH109;AA3
2-1852:CGCs:PUL4	DG	Bacteria;Bacteroidota;Bacteroidia;Flavobacteriales;Flavobacteriaceae;Maribacter	1	CGC	N/A	6	0	1	0	0	3	0	1	0	0	0	0	0	0	0	0	ICMPDFKL_01149;ICMPDFKL_01150;ICMPDFKL_01151;ICMPDFKL_01152;ICMPDFKL_01153;ICMPDFKL_01154	GT4;GT4;GT13;CBM44|CBM44|CBM44|PL9|CBM44;PL9
2-1852:CGCs:PUL5	DG	Bacteria;Bacteroidota;Bacteroidia;Flavobacteriales;Flavobacteriaceae;Maribacter	1	CGC	N/A	5	3	0	0	1	0	0	0	0	0	0	0	0	0	0	0	ICMPDFKL_01876;ICMPDFKL_01877;ICMPDFKL_01878;ICMPDFKL_01879;ICMPDFKL_01880	CE3;GH20;GH95;GH109
2-1852:CGCs:PUL6	DG	Bacteria;Bacteroidota;Bacteroidia;Flavobacteriales;Flavobacteriaceae;Maribacter	1	CGC	N/A	3	0	0	0	0	3	0	0	0	0	0	0	0	0	0	0	ICMPDFKL_01886;ICMPDFKL_01887;ICMPDFKL_01888	GT2;GT2;GT2
2-1852:CGCs:PUL7	DG	Bacteria;Bacteroidota;Bacteroidia;Flavobacteriales;Flavobacteriaceae;Maribacter	1	CGC	N/A	4	1	0	0	0	2	0	0	0	0	0	0	0	0	0	0	ICMPDFKL_02264;ICMPDFKL_02265;ICMPDFKL_02266;ICMPDFKL_02267	GT13;GT26;GH109
2-1852:PUL:PUL1	DG	Bacteria;Bacteroidota;Bacteroidia;Flavobacteriales;Flavobacteriaceae;Maribacter	1	PUL	single susCD	3	0	0	1	0	0	0	0	0	1	1	0	0	0	1	0	ICMPDFKL_00504;ICMPDFKL_00505;ICMPDFKL_00506	TIGR04056;SusD-like_2;CBM9
2-1852:PUL:PUL2	DG	Bacteria;Bacteroidota;Bacteroidia;Flavobacteriales;Flavobacteriaceae;Maribacter	1	PUL	single susCD	3	1	0	0	0	0	0	0	0	1	1	0	0	0	1	0	ICMPDFKL_01501;ICMPDFKL_01502;ICMPDFKL_01503	SusD-like_3|SusD_RagB;TIGR04056;GH13_20
2-1852:PUL:PUL3	DG	Bacteria;Bacteroidota;Bacteroidia;Flavobacteriales;Flavobacteriaceae;Maribacter	1	PUL	single susCD	3	1	0	0	0	0	0	0	0	1	1	0	0	0	1	0	ICMPDFKL_01659;ICMPDFKL_01660;ICMPDFKL_01661	GH2;TIGR04056;SusD-like_3|SusD_RagB
2-1852:PUL:PUL4	DG	Bacteria;Bacteroidota;Bacteroidia;Flavobacteriales;Flavobacteriaceae;Maribacter	1	PUL	single susCD	6	1	0	0	0	0	0	1	0	1	1	0	0	0	1	0	ICMPDFKL_02048;ICMPDFKL_02049;ICMPDFKL_02050;ICMPDFKL_02051;ICMPDFKL_02052;ICMPDFKL_02053	CBM32|GH29;TIGR04056;SusD-like_3|SusD_RagB;GH16_3
2-1852:PUL:PUL5	DG	Bacteria;Bacteroidota;Bacteroidia;Flavobacteriales;Flavobacteriaceae;Maribacter	1	PUL	single susCD	5	2	0	0	0	0	0	0	0	1	1	0	0	0	1	0	ICMPDFKL_02540;ICMPDFKL_02541;ICMPDFKL_02542;ICMPDFKL_02543;ICMPDFKL_02544	GH38;GH38;SusD-like_3|SusD_RagB;TIGR04056
2-1852:susCD pair:PUL1	DG	Bacteria;Bacteroidota;Bacteroidia;Flavobacteriales;Flavobacteriaceae;Maribacter	1	susCD pair	N/A	2	0	0	0	0	0	0	0	0	1	1	0	0	0	1	0	ICMPDFKL_00305;ICMPDFKL_00306	SusD-like_3|SusD_RagB;TIGR04056
2-1852:susCD pair:PUL2	DG	Bacteria;Bacteroidota;Bacteroidia;Flavobacteriales;Flavobacteriaceae;Maribacter	1	susCD pair	N/A	2	0	0	0	0	0	0	0	0	1	1	0	0	0	1	0	ICMPDFKL_00510;ICMPDFKL_00511	TIGR04056;SusD-like_2
2-1852:susCD pair:PUL3	DG	Bacteria;Bacteroidota;Bacteroidia;Flavobacteriales;Flavobacteriaceae;Maribacter	1	susCD pair	N/A	2	0	0	0	0	0	0	0	0	1	1	0	0	0	1	0	ICMPDFKL_00671;ICMPDFKL_00672	SusD-like|SusD-like_2;TIGR04056
2-1852:susCD pair:PUL4	DG	Bacteria;Bacteroidota;Bacteroidia;Flavobacteriales;Flavobacteriaceae;Maribacter	1	susCD pair	N/A	2	0	0	0	0	0	0	0	0	1	1	0	0	0	1	0	ICMPDFKL_01610;ICMPDFKL_01611	SusD-like_2;TIGR04056
2-1852:susCD pair:PUL5	DG	Bacteria;Bacteroidota;Bacteroidia;Flavobacteriales;Flavobacteriaceae;Maribacter	1	susCD pair	N/A	2	0	0	0	0	0	0	0	0	1	1	0	0	0	1	0	ICMPDFKL_01728;ICMPDFKL_01729	TIGR04056;SusD-like
2-1852:susCD pair:PUL6	DG	Bacteria;Bacteroidota;Bacteroidia;Flavobacteriales;Flavobacteriaceae;Maribacter	1	susCD pair	N/A	2	0	0	0	0	0	0	0	0	1	1	0	0	0	1	0	ICMPDFKL_02512;ICMPDFKL_02513	TIGR04056;SusD-like_3|SusD_RagB
2-1852:susCD pair:PUL7	DG	Bacteria;Bacteroidota;Bacteroidia;Flavobacteriales;Flavobacteriaceae;Maribacter	1	susCD pair	N/A	2	0	0	0	0	0	0	0	0	1	1	0	0	0	1	0	ICMPDFKL_02675;ICMPDFKL_02676	TIGR04056;SusD-like_2
2-1852:susCD pair:PUL8	DG	Bacteria;Bacteroidota;Bacteroidia;Flavobacteriales;Flavobacteriaceae;Maribacter	1	susCD pair	N/A	4	0	0	0	0	0	0	0	0	1	1	1	0	0	1	0	ICMPDFKL_02796;ICMPDFKL_02797;ICMPDFKL_02798;ICMPDFKL_02799	TIGR02803;TIGR04056;SusD-like_3|SusD_RagB
2-187:CGCs:PUL1	DG	Bacteria;Bacteroidota;Bacteroidia;Flavobacteriales;Flavobacteriaceae;Pseudotenacibaculum	1	CGC	N/A	7	5	0	1	0	0	0	0	0	0	0	0	0	0	0	0	LLNDDIHD_00231;LLNDDIHD_00232;LLNDDIHD_00233;LLNDDIHD_00234;LLNDDIHD_00235;LLNDDIHD_00236;LLNDDIHD_00237	GH30_1;GH17;GH3;CBM4;GH16_3;GH2
2-187:CGCs:PUL2	DG	Bacteria;Bacteroidota;Bacteroidia;Flavobacteriales;Flavobacteriaceae;Pseudotenacibaculum	1	CGC	N/A	3	0	0	0	0	3	0	0	0	0	0	0	0	0	0	0	LLNDDIHD_00370;LLNDDIHD_00371;LLNDDIHD_00372	GT64;GT2;GT2
2-187:CGCs:PUL3	DG	Bacteria;Bacteroidota;Bacteroidia;Flavobacteriales;Flavobacteriaceae;Pseudotenacibaculum	1	CGC	N/A	3	2	0	0	1	0	0	0	0	0	0	0	0	0	0	0	LLNDDIHD_00380;LLNDDIHD_00381;LLNDDIHD_00382	GH20;CE3;GH3
2-187:CGCs:PUL4	DG	Bacteria;Bacteroidota;Bacteroidia;Flavobacteriales;Flavobacteriaceae;Pseudotenacibaculum	1	CGC	N/A	3	2	0	1	0	0	0	0	0	0	0	0	0	0	0	0	LLNDDIHD_01217;LLNDDIHD_01218;LLNDDIHD_01219	CBM66;GH109;GH109
2-187:CGCs:PUL5	DG	Bacteria;Bacteroidota;Bacteroidia;Flavobacteriales;Flavobacteriaceae;Pseudotenacibaculum	1	CGC	N/A	4	2	0	0	0	0	0	1	0	0	0	0	0	0	0	0	LLNDDIHD_01612;LLNDDIHD_01613;LLNDDIHD_01614;LLNDDIHD_01615	GH31;CBM48|GH13_9;GH13_3
2-187:CGCs:PUL6	DG	Bacteria;Bacteroidota;Bacteroidia;Flavobacteriales;Flavobacteriaceae;Pseudotenacibaculum	1	CGC	N/A	3	0	0	0	1	2	0	0	0	0	0	0	0	0	0	0	LLNDDIHD_02569;LLNDDIHD_02570;LLNDDIHD_02571	CE1;GT2;GT2
2-187:CGCs:PUL7	DG	Bacteria;Bacteroidota;Bacteroidia;Flavobacteriales;Flavobacteriaceae;Pseudotenacibaculum	1	CGC	N/A	3	3	0	0	0	0	0	0	0	0	0	0	0	0	0	0	LLNDDIHD_02622;LLNDDIHD_02623;LLNDDIHD_02624	GH29;GH163;GH18
2-187:CGCs:PUL8	DG	Bacteria;Bacteroidota;Bacteroidia;Flavobacteriales;Flavobacteriaceae;Pseudotenacibaculum	1	CGC	N/A	5	0	0	0	0	4	0	0	0	0	0	0	0	0	0	0	LLNDDIHD_03130;LLNDDIHD_03131;LLNDDIHD_03132;LLNDDIHD_03133;LLNDDIHD_03134	GT2;GT4;GT4;GT2
2-187:PUL:PUL1	DG	Bacteria;Bacteroidota;Bacteroidia;Flavobacteriales;Flavobacteriaceae;Pseudotenacibaculum	1	PUL	single susCD	4	0	0	0	1	0	0	0	0	1	1	0	0	0	1	0	LLNDDIHD_00478;LLNDDIHD_00479;LLNDDIHD_00480;LLNDDIHD_00481	SusD-like_3|SusD_RagB;TIGR04056;CE14
2-187:PUL:PUL2	DG	Bacteria;Bacteroidota;Bacteroidia;Flavobacteriales;Flavobacteriaceae;Pseudotenacibaculum	1	PUL	single susCD	7	0	3	1	0	0	0	0	0	1	1	0	0	0	1	0	LLNDDIHD_00498;LLNDDIHD_00499;LLNDDIHD_00500;LLNDDIHD_00501;LLNDDIHD_00502;LLNDDIHD_00503;LLNDDIHD_00504	PL7_5;TIGR04056;SusD-like_3|SusD_RagB;CBM44|CBM44|CBM44;PL7;PL7
2-187:PUL:PUL3	DG	Bacteria;Bacteroidota;Bacteroidia;Flavobacteriales;Flavobacteriaceae;Pseudotenacibaculum	1	PUL	single susCD	4	0	0	0	1	0	0	0	0	1	1	0	0	0	1	0	LLNDDIHD_01337;LLNDDIHD_01338;LLNDDIHD_01339;LLNDDIHD_01340	CE1;SusD-like_3|SusD_RagB;TIGR04056
2-187:PUL:PUL4	DG	Bacteria;Bacteroidota;Bacteroidia;Flavobacteriales;Flavobacteriaceae;Pseudotenacibaculum	1	PUL	single susCD	3	0	0	0	1	0	0	0	0	1	1	0	0	0	1	0	LLNDDIHD_01455;LLNDDIHD_01456;LLNDDIHD_01457	CE14;SusD-like_3|SusD_RagB;TIGR04056
2-187:PUL:PUL5	DG	Bacteria;Bacteroidota;Bacteroidia;Flavobacteriales;Flavobacteriaceae;Pseudotenacibaculum	1	PUL	single susCD	11	5	0	1	0	0	0	0	0	1	1	0	0	0	1	0	LLNDDIHD_01801;LLNDDIHD_01802;LLNDDIHD_01803;LLNDDIHD_01804;LLNDDIHD_01805;LLNDDIHD_01806;LLNDDIHD_01807;LLNDDIHD_01808;LLNDDIHD_01809;LLNDDIHD_01810;LLNDDIHD_01811	GH5_26;GH26;GH5_2;CBM8;SusD-like_3|SusD_RagB;TIGR04056;GH26;GH130
2-187:PUL:PUL6	DG	Bacteria;Bacteroidota;Bacteroidia;Flavobacteriales;Flavobacteriaceae;Pseudotenacibaculum	1	PUL	single susCD	5	2	0	0	0	0	0	0	0	1	1	0	0	0	1	0	LLNDDIHD_02522;LLNDDIHD_02523;LLNDDIHD_02524;LLNDDIHD_02525;LLNDDIHD_02526	SusD-like_3|SusD_RagB;TIGR04056;GH65;GH13_38
2-187:PUL:PUL7	DG	Bacteria;Bacteroidota;Bacteroidia;Flavobacteriales;Flavobacteriaceae;Pseudotenacibaculum	1	PUL	single susCD	8	3	0	1	0	0	0	1	1	1	1	0	0	0	1	0	LLNDDIHD_03028;LLNDDIHD_03029;LLNDDIHD_03030;LLNDDIHD_03031;LLNDDIHD_03032;LLNDDIHD_03033;LLNDDIHD_03034;LLNDDIHD_03035	TIGR04056;SusD-like_3|SusD_RagB;CBM40;GH144;GH144;CBM32|GH43_28;GH3;Sulfatase
2-187:PUL:PUL8	DG	Bacteria;Bacteroidota;Bacteroidia;Flavobacteriales;Flavobacteriaceae;Pseudotenacibaculum	1	PUL	single susCD	7	1	0	2	0	0	0	0	2	1	1	0	0	0	1	0	LLNDDIHD_03047;LLNDDIHD_03048;LLNDDIHD_03049;LLNDDIHD_03050;LLNDDIHD_03051;LLNDDIHD_03052;LLNDDIHD_03053	GH109;TIGR04056;SusD-like_3|SusD_RagB;CBM40;Sulfatase;CBM32;Sulfatase
2-187:PUL:PUL9	DG	Bacteria;Bacteroidota;Bacteroidia;Flavobacteriales;Flavobacteriaceae;Pseudotenacibaculum	1	PUL	single susCD	9	5	0	1	0	0	0	0	0	1	1	0	0	0	1	0	LLNDDIHD_03198;LLNDDIHD_03199;LLNDDIHD_03200;LLNDDIHD_03201;LLNDDIHD_03202;LLNDDIHD_03203;LLNDDIHD_03204;LLNDDIHD_03205;LLNDDIHD_03206	GH92;GH130;CBM9;GH92;GH92;GH92;TIGR04056;SusD-like_2
2-187:susCD pair:PUL1	DG	Bacteria;Bacteroidota;Bacteroidia;Flavobacteriales;Flavobacteriaceae;Pseudotenacibaculum	1	susCD pair	N/A	2	0	0	0	0	0	0	0	0	1	1	0	0	0	1	0	LLNDDIHD_00012;LLNDDIHD_00013	TIGR04056;SusD-like_2
2-187:susCD pair:PUL2	DG	Bacteria;Bacteroidota;Bacteroidia;Flavobacteriales;Flavobacteriaceae;Pseudotenacibaculum	1	susCD pair	N/A	2	0	0	0	0	0	0	0	0	1	1	0	0	0	1	0	LLNDDIHD_00020;LLNDDIHD_00021	SusD-like_3|SusD_RagB;TIGR04056
2-187:susCD pair:PUL3	DG	Bacteria;Bacteroidota;Bacteroidia;Flavobacteriales;Flavobacteriaceae;Pseudotenacibaculum	1	susCD pair	N/A	2	0	0	0	0	0	0	0	0	1	1	0	0	0	1	0	LLNDDIHD_00078;LLNDDIHD_00079	SusD-like|SusD-like_2;TIGR04056
2-187:susCD pair:PUL4	DG	Bacteria;Bacteroidota;Bacteroidia;Flavobacteriales;Flavobacteriaceae;Pseudotenacibaculum	1	susCD pair	N/A	2	0	0	0	0	0	0	0	0	1	1	0	0	0	1	0	LLNDDIHD_00246;LLNDDIHD_00247	TIGR04056;SusD-like_3|SusD_RagB
2-187:susCD pair:PUL5	DG	Bacteria;Bacteroidota;Bacteroidia;Flavobacteriales;Flavobacteriaceae;Pseudotenacibaculum	1	susCD pair	N/A	2	0	0	0	0	0	0	0	0	1	1	0	0	0	1	0	LLNDDIHD_01194;LLNDDIHD_01195	SusD-like_3|SusD_RagB;TIGR04056
2-187:susCD pair:PUL6	DG	Bacteria;Bacteroidota;Bacteroidia;Flavobacteriales;Flavobacteriaceae;Pseudotenacibaculum	1	susCD pair	N/A	2	0	0	0	0	0	0	0	0	1	1	0	0	0	1	0	LLNDDIHD_01512;LLNDDIHD_01513	SusD-like_2;TIGR04056
2-187:susCD pair:PUL7	DG	Bacteria;Bacteroidota;Bacteroidia;Flavobacteriales;Flavobacteriaceae;Pseudotenacibaculum	1	susCD pair	N/A	2	0	0	0	0	0	0	0	0	1	1	0	0	0	1	0	LLNDDIHD_03078;LLNDDIHD_03079	TIGR04056;SusD-like_3|SusD_RagB
2-187:susCD pair:PUL8	DG	Bacteria;Bacteroidota;Bacteroidia;Flavobacteriales;Flavobacteriaceae;Pseudotenacibaculum	1	susCD pair	N/A	2	0	0	0	0	0	0	0	0	1	1	0	0	0	1	0	LLNDDIHD_03440;LLNDDIHD_03441	SusD-like_2;TIGR04056
219_1:CGCs:PUL1	DG	Bacteria;Proteobacteria;Alphaproteobacteria;Sphingomonadales;Sphingomonadaceae;Erythrobacter	1	CGC	N/A	5	0	0	0	0	4	0	0	0	0	0	0	0	0	0	0	IGHDLJBI_01491;IGHDLJBI_01492;IGHDLJBI_01493;IGHDLJBI_01494;IGHDLJBI_01495	GT4;GT2;GT2;GT26
219_1:CGCs:PUL2	DG	Bacteria;Proteobacteria;Alphaproteobacteria;Sphingomonadales;Sphingomonadaceae;Erythrobacter	1	CGC	N/A	7	0	0	0	0	4	0	1	0	0	0	0	0	0	0	0	IGHDLJBI_02411;IGHDLJBI_02412;IGHDLJBI_02413;IGHDLJBI_02414;IGHDLJBI_02415;IGHDLJBI_02416;IGHDLJBI_02417	GT17;GT26;GT2;CE4|GT2;GT2
219_1:PUL_like:PUL1	DG	Bacteria;Proteobacteria;Alphaproteobacteria;Sphingomonadales;Sphingomonadaceae;Erythrobacter	1	PUL_like	N/A	4	0	2	0	0	0	0	0	0	0	0	1	0	0	0	0	IGHDLJBI_00129;IGHDLJBI_00130;IGHDLJBI_00131;IGHDLJBI_00132	PL17|PL17_2;PL6_1;TIGR01782
219_1:PUL_like:PUL2	DG	Bacteria;Proteobacteria;Alphaproteobacteria;Sphingomonadales;Sphingomonadaceae;Erythrobacter	1	PUL_like	N/A	4	0	1	0	0	0	0	0	0	0	0	2	0	0	0	0	IGHDLJBI_02015;IGHDLJBI_02016;IGHDLJBI_02017;IGHDLJBI_02018	TIGR02796;TIGR02803;PL22
219_1:PUL_like:PUL3	DG	Bacteria;Proteobacteria;Alphaproteobacteria;Sphingomonadales;Sphingomonadaceae;Erythrobacter	1	PUL_like	N/A	6	3	0	0	1	0	0	0	0	0	0	1	0	0	0	0	IGHDLJBI_02307;IGHDLJBI_02308;IGHDLJBI_02309;IGHDLJBI_02310;IGHDLJBI_02311;IGHDLJBI_02312	TIGR01782;GH13_13;GH13_23;GH97;CE1
219_2:CGCs:PUL1	DG	Bacteria;Bacteroidota;Bacteroidia;Flavobacteriales;Flavobacteriaceae	1	CGC	N/A	4	1	0	2	0	0	0	0	0	0	0	0	0	0	0	0	ODCOCMEI_00315;ODCOCMEI_00316;ODCOCMEI_00317;ODCOCMEI_00318	GH109;CBM66;CBM9
219_2:CGCs:PUL2	DG	Bacteria;Bacteroidota;Bacteroidia;Flavobacteriales;Flavobacteriaceae	1	CGC	N/A	3	0	0	0	0	3	0	0	0	0	0	0	0	0	0	0	ODCOCMEI_00984;ODCOCMEI_00985;ODCOCMEI_00986	GT2_Glycos_transf_2;GT2;GT2
219_2:CGCs:PUL3	DG	Bacteria;Bacteroidota;Bacteroidia;Flavobacteriales;Flavobacteriaceae	1	CGC	N/A	3	1	1	0	1	0	0	0	0	0	0	0	0	0	0	0	ODCOCMEI_00991;ODCOCMEI_00992;ODCOCMEI_00993	PL22;GH20;CE3
219_2:CGCs:PUL4	DG	Bacteria;Bacteroidota;Bacteroidia;Flavobacteriales;Flavobacteriaceae	1	CGC	N/A	3	2	0	1	0	0	0	0	0	0	0	0	0	0	0	0	ODCOCMEI_01002;ODCOCMEI_01003;ODCOCMEI_01004	CBM66;GH109;GH109
219_2:CGCs:PUL5	DG	Bacteria;Bacteroidota;Bacteroidia;Flavobacteriales;Flavobacteriaceae	1	CGC	N/A	4	3	0	0	0	0	0	0	0	0	0	0	0	0	0	0	ODCOCMEI_01489;ODCOCMEI_01490;ODCOCMEI_01491;ODCOCMEI_01492	GH43_11;GH26;GH109
219_2:CGCs:PUL6	DG	Bacteria;Bacteroidota;Bacteroidia;Flavobacteriales;Flavobacteriaceae	1	CGC	N/A	4	0	0	0	0	3	0	0	0	0	0	0	0	0	0	0	ODCOCMEI_02720;ODCOCMEI_02721;ODCOCMEI_02722;ODCOCMEI_02723	GT4;GT2;GT4
219_2:CGCs:PUL7	DG	Bacteria;Bacteroidota;Bacteroidia;Flavobacteriales;Flavobacteriaceae	1	CGC	N/A	4	2	0	1	0	0	0	0	0	0	0	0	0	0	0	0	ODCOCMEI_03394;ODCOCMEI_03395;ODCOCMEI_03396;ODCOCMEI_03397	GH2;GH16_3;CBM4
219_2:CGCs:PUL8	DG	Bacteria;Bacteroidota;Bacteroidia;Flavobacteriales;Flavobacteriaceae	1	CGC	N/A	6	5	0	0	0	0	0	0	0	0	0	0	0	0	0	0	ODCOCMEI_03400;ODCOCMEI_03401;ODCOCMEI_03402;ODCOCMEI_03403;ODCOCMEI_03404;ODCOCMEI_03405	GH149;GH3;GH17;GH30_1;GH17
219_2:CGCs:PUL9	DG	Bacteria;Bacteroidota;Bacteroidia;Flavobacteriales;Flavobacteriaceae	1	CGC	N/A	4	2	0	0	0	0	0	1	0	0	0	0	0	0	0	0	ODCOCMEI_03606;ODCOCMEI_03607;ODCOCMEI_03608;ODCOCMEI_03609	GH31;CBM48|GH13_9;GH13_3
219_2:PUL:PUL1	DG	Bacteria;Bacteroidota;Bacteroidia;Flavobacteriales;Flavobacteriaceae	1	PUL	single susCD	3	1	0	0	0	0	0	0	0	1	1	0	0	0	1	0	ODCOCMEI_01199;ODCOCMEI_01200;ODCOCMEI_01201	TIGR04056;SusD-like_3|SusD_RagB;GH36
219_2:PUL:PUL2	DG	Bacteria;Bacteroidota;Bacteroidia;Flavobacteriales;Flavobacteriaceae	1	PUL	single susCD	4	1	0	0	0	0	0	0	0	1	1	0	0	0	1	0	ODCOCMEI_01481;ODCOCMEI_01482;ODCOCMEI_01483;ODCOCMEI_01484	TIGR04056;SusD-like_3|SusD_RagB;GH16_3
219_2:PUL:PUL3	DG	Bacteria;Bacteroidota;Bacteroidia;Flavobacteriales;Flavobacteriaceae	1	PUL	single susCD	11	3	0	0	1	0	1	0	0	1	1	0	0	0	1	0	ODCOCMEI_03227;ODCOCMEI_03228;ODCOCMEI_03229;ODCOCMEI_03230;ODCOCMEI_03231;ODCOCMEI_03232;ODCOCMEI_03233;ODCOCMEI_03234;ODCOCMEI_03235;ODCOCMEI_03236;ODCOCMEI_03237	CE1;GH9;GH26;SusD-like_3|SusD_RagB;TIGR04056;AA3;GH1
219_2:PUL:PUL4	DG	Bacteria;Bacteroidota;Bacteroidia;Flavobacteriales;Flavobacteriaceae	1	PUL	single susCD	3	0	0	0	1	0	0	0	0	1	1	0	0	0	1	0	ODCOCMEI_03378;ODCOCMEI_03379;ODCOCMEI_03380	CE14;SusD-like_3|SusD_RagB;TIGR04056
219_2:PUL:PUL5	DG	Bacteria;Bacteroidota;Bacteroidia;Flavobacteriales;Flavobacteriaceae	1	PUL	single susCD	4	2	0	0	0	0	0	0	0	1	1	0	0	0	1	0	ODCOCMEI_03501;ODCOCMEI_03502;ODCOCMEI_03503;ODCOCMEI_03504	TIGR04056;SusD-like_3|SusD_RagB;GH144;GH3
219_2:PUL:PUL6	DG	Bacteria;Bacteroidota;Bacteroidia;Flavobacteriales;Flavobacteriaceae	1	PUL	single susCD	6	2	0	1	0	0	0	0	0	1	1	0	0	0	1	0	ODCOCMEI_03554;ODCOCMEI_03555;ODCOCMEI_03556;ODCOCMEI_03557;ODCOCMEI_03558;ODCOCMEI_03559	TIGR04056;SusD-like_3|SusD_RagB;GH13_7;CBM20;GH13
219_2:susCD pair:PUL1	DG	Bacteria;Bacteroidota;Bacteroidia;Flavobacteriales;Flavobacteriaceae	1	susCD pair	N/A	2	0	0	0	0	0	0	0	0	1	1	0	0	0	1	0	ODCOCMEI_00031;ODCOCMEI_00032	SusD-like_3|SusD_RagB;TIGR04056
219_2:susCD pair:PUL2	DG	Bacteria;Bacteroidota;Bacteroidia;Flavobacteriales;Flavobacteriaceae	1	susCD pair	N/A	2	0	0	0	0	0	0	0	0	1	1	0	0	0	1	0	ODCOCMEI_00871;ODCOCMEI_00872	TIGR04056;SusD-like_3|SusD_RagB
219_2:susCD pair:PUL3	DG	Bacteria;Bacteroidota;Bacteroidia;Flavobacteriales;Flavobacteriaceae	1	susCD pair	N/A	2	0	0	0	0	0	0	0	0	1	1	0	0	0	1	0	ODCOCMEI_01730;ODCOCMEI_01731	SusD-like_3|SusD_RagB;TIGR04056
219_2:susCD pair:PUL4	DG	Bacteria;Bacteroidota;Bacteroidia;Flavobacteriales;Flavobacteriaceae	1	susCD pair	N/A	2	0	0	0	0	0	0	0	0	1	1	0	0	0	1	0	ODCOCMEI_01957;ODCOCMEI_01958	TIGR04056;SusD-like_3|SusD_RagB
219_2:susCD pair:PUL5	DG	Bacteria;Bacteroidota;Bacteroidia;Flavobacteriales;Flavobacteriaceae	1	susCD pair	N/A	2	0	0	0	0	0	0	0	0	1	1	0	0	0	1	0	ODCOCMEI_02447;ODCOCMEI_02448	SusD_RagB;TIGR04056
219_2:susCD pair:PUL6	DG	Bacteria;Bacteroidota;Bacteroidia;Flavobacteriales;Flavobacteriaceae	1	susCD pair	N/A	2	0	0	0	0	0	0	0	0	1	1	0	0	0	1	0	ODCOCMEI_02939;ODCOCMEI_02940	TIGR04056;SusD-like_2
219_2:susCD pair:PUL7	DG	Bacteria;Bacteroidota;Bacteroidia;Flavobacteriales;Flavobacteriaceae	1	susCD pair	N/A	2	0	0	0	0	0	0	0	0	1	1	0	0	0	1	0	ODCOCMEI_03431;ODCOCMEI_03432	SusD-like_3|SusD_RagB;TIGR04056
219_2:susCD pair:PUL8	DG	Bacteria;Bacteroidota;Bacteroidia;Flavobacteriales;Flavobacteriaceae	1	susCD pair	N/A	2	0	0	0	0	0	0	0	0	1	1	0	0	0	1	0	ODCOCMEI_04150;ODCOCMEI_04151	SusD-like_3|SusD_RagB;TIGR04056
219_2:susCD pair:PUL9	DG	Bacteria;Bacteroidota;Bacteroidia;Flavobacteriales;Flavobacteriaceae	1	susCD pair	N/A	2	0	0	0	0	0	0	0	0	1	1	0	0	0	1	0	ODCOCMEI_04155;ODCOCMEI_04156	SusD-like_3|SusD_RagB;TIGR04056
2-192_1:CGCs:PUL1	DG	Bacteria;Proteobacteria;Alphaproteobacteria;Rhodobacterales;Rhodobacteraceae;Tateyamaria	1	CGC	N/A	3	0	0	0	0	3	0	0	0	0	0	0	0	0	0	0	KMDDEMJD_01001;KMDDEMJD_01002;KMDDEMJD_01003	GT4;GT2;GT14
2-192_1:CGCs:PUL2	DG	Bacteria;Proteobacteria;Alphaproteobacteria;Rhodobacterales;Rhodobacteraceae;Tateyamaria	1	CGC	N/A	4	3	0	0	0	0	0	0	0	0	0	0	0	0	0	0	KMDDEMJD_02391;KMDDEMJD_02392;KMDDEMJD_02393;KMDDEMJD_02394	GH43_11;GH109;GH2
2-192_1:CGCs:PUL3	DG	Bacteria;Proteobacteria;Alphaproteobacteria;Rhodobacterales;Rhodobacteraceae;Tateyamaria	1	CGC	N/A	5	1	0	0	0	1	0	2	0	0	0	0	0	0	0	0	KMDDEMJD_02721;KMDDEMJD_02722;KMDDEMJD_02723;KMDDEMJD_02724;KMDDEMJD_02725	GH13_23;CBM48|GH13_9;GT5;CBM48|GH13_11
2-192_1:CGCs:PUL4	DG	Bacteria;Proteobacteria;Alphaproteobacteria;Rhodobacterales;Rhodobacteraceae;Tateyamaria	1	CGC	N/A	5	0	0	0	0	3	0	0	0	0	0	0	0	0	0	0	KMDDEMJD_03601;KMDDEMJD_03602;KMDDEMJD_03603;KMDDEMJD_03604;KMDDEMJD_03605	GT2;GT2;GT2
2-192_1:PUL_like:PUL1	DG	Bacteria;Proteobacteria;Alphaproteobacteria;Rhodobacterales;Rhodobacteraceae;Tateyamaria	1	PUL_like	N/A	4	0	0	0	0	3	0	0	0	0	0	1	0	0	0	0	KMDDEMJD_00668;KMDDEMJD_00669;KMDDEMJD_00670;KMDDEMJD_00671	GT4;GT4;TIGR01352;GT1
2-192_1:PUL_like:PUL2	DG	Bacteria;Proteobacteria;Alphaproteobacteria;Rhodobacterales;Rhodobacteraceae;Tateyamaria	1	PUL_like	N/A	4	0	1	0	0	0	0	0	0	0	0	2	0	0	0	0	KMDDEMJD_03321;KMDDEMJD_03322;KMDDEMJD_03323;KMDDEMJD_03324	PL22|PL22;TIGR02803;TIGR02796
2-192_2:CGCs:PUL1	DG	Bacteria;Proteobacteria;Alphaproteobacteria;Rhodobacterales;Rhodobacteraceae;Paracoccus	1	CGC	N/A	7	2	0	0	0	4	0	0	0	0	0	0	0	0	0	0	PIGMGFDD_00216;PIGMGFDD_00217;PIGMGFDD_00218;PIGMGFDD_00219;PIGMGFDD_00220;PIGMGFDD_00221;PIGMGFDD_00222	GT2;GT2;GT2;GT4;GH39;GH39
2-192_2:CGCs:PUL2	DG	Bacteria;Proteobacteria;Alphaproteobacteria;Rhodobacterales;Rhodobacteraceae;Paracoccus	1	CGC	N/A	3	0	0	0	0	3	0	0	0	0	0	0	0	0	0	0	PIGMGFDD_01023;PIGMGFDD_01024;PIGMGFDD_01025	GT14;GT2;GT4
2-192_2:CGCs:PUL3	DG	Bacteria;Proteobacteria;Alphaproteobacteria;Rhodobacterales;Rhodobacteraceae;Paracoccus	1	CGC	N/A	5	0	0	0	0	3	0	0	0	0	0	0	0	0	0	0	PIGMGFDD_02650;PIGMGFDD_02651;PIGMGFDD_02652;PIGMGFDD_02653;PIGMGFDD_02654	GT32;GT2;GT2
2-192_2:PUL_like:PUL1	DG	Bacteria;Proteobacteria;Alphaproteobacteria;Rhodobacterales;Rhodobacteraceae;Paracoccus	1	PUL_like	N/A	5	0	0	0	0	1	0	0	0	0	0	3	0	0	0	0	PIGMGFDD_02772;PIGMGFDD_02773;PIGMGFDD_02774;PIGMGFDD_02775;PIGMGFDD_02776	TIGR01352;TIGR02803;TIGR02797;GT2
[truncated: 49,804 more rows]
