# Supplementary material for: Epiphytic common core bacteria in the microbiomes of co-located green (Ulva), brown (Saccharina) and red (Grateloupia, Gelidium) macroalgae
Source: Microbiome. 2023 Jun 1;11:126. doi: 10.1186/s40168-023-01559-1 (PMC10233909; doi:10.1186/s40168-023-01559-1)
Supplement: Supplementary file 4 — Additional file 3: Description of supplementary tables. Table S1. Data associated with the 16S rRNA gene amplicon-based community profiling for all six sample sources analyzed in this study. Sequencing, assembly and binning statistics of the 23 metagenome datasets used in this study. These data include the time, season, geographical location, sample, environmental metadata for each sample and library information related to the amplicon sequencing. Furthermore included are summary analyses of the average relative abundances grouped by season and sample type at the genus and family levels, as well as statistical analyses of the proportions of core and dominant taxa in each sample. In addition, this file contains diversity indices, average relative abundances of domain, phylum, family, genus, OTU and ASV levels. Table S2. Data associated with the 16S rRNA gene-based community analyses of cultured bacterial strains, including information on sampling time, season, geographical location, source, culture conditions, 16S rRNA sequence information, new species attributes and taxonomic status information. Included are also summary analyses about average relative abundances at phylum, family, genus and OTU levels, as well as core taxa analyses results at the family and genus levels (matched to the 16S amplicon data). In addition, the file contains EZcloud and SILVA 138 sequence alignment results. Table S3. Summary data on the 1,619 MAGs and 965 draft genomes, including completeness, contamination, contig number, tRNA number, quality classification, size (Mbp), N50 value, species cluster ID in dRep, and the annotation results from GTDB SR202, EZcloud and SILVA 138 ordered according to their positions on the phylogenetic tree in Fig. 4. Table S4. Summary information about the four categories of PULs / PUL-like loci used in this study that were found with sliding window lengths from 1 and 10. The information includes: taxonomic affiliation, length (number of genes), number and ty [file 40168_2023_1559_MOESM3_ESM.zip › Supplementary Table 5.xlsx]

## Sheet: Legend
	Table	Description
	Sheet1	Predicted for Four type PULs and every PUL detail informtion (Fig. S18)
	Sheet2	PUL number summary between difference samples
	Sheet3	Phylogenetic tree of SusC protein and every PUL information (Fig. S14 )
	Sheet4	Phylogenetic tree of SusD protein and every PUL information

## Sheet: Sheet1
Genome ID	Genome type	PUL-source	Taxon	Sample source	PUL_sub_ID	PUL-type	Classic_PUL-type	All_cluster_group ID (100% similarity)	PUL_cluster_group ID (100% similarity)	Gene number	GH	PL	CBM	CE	GT	AA	Other_CAZymes	Sum_each_PUL_(GT,GH,PL,CBM,CE)	Sulfatase	SusC	TonB	SusD	Tandem repeat susC/D	Hybrid susC/D	Single susC/D	Non-continuous susC/D	PUL_gene_ID	PUL_gene_function	PUL_pattern	CAZyme diversity	Perfect_ID	Perfect_substrate	Perfect_substrate_degradation_biosynthesis	Substrate_exo	Substrate_endo	Closed_1_CAZymes	Closed_1_distance	Closed_2_CAZymes	Closed_2_distance	Closed_3_CAZymes	Closed_3_distance	Closed_4_CAZymes	Closed_4_distance	Closed_5_CAZymes	Closed_5_distance	Closed_6_CAZymes	Closed_6_distance	Closed_7_CAZymes	Closed_7_distance
1001-G.fasta	DG	This study	Bacteria;Proteobacteria;Alphaproteobacteria;Rhodobacterales;Rhodobacteraceae;Defluviimonas	Ulva sp. (L)	1001; PUL_CAZyme_rich__PUL1	PUL_like	#N/A	11285	#N/A	9	1	0	0	0	0	0	0	1	0	0	2	0	0	0	0	0	BFILGDLK_00235;BFILGDLK_00236;BFILGDLK_00237;BFILGDLK_00238;BFILGDLK_00239;BFILGDLK_00240;BFILGDLK_00241;BFILGDLK_00242;BFILGDLK_00243;BFILGDLK_00244;BFILGDLK_00245;BFILGDLK_00246;BFILGDLK_00247;BFILGDLK_00248;BFILGDLK_00249;BFILGDLK_00250;BFILGDLK_00251;BFILGDLK_00252;BFILGDLK_00253	(Trifunctional nucleotide phosphoesterase protein YfkN);(sn-glycerol-3-phosphate import ATP-binding protein UgpC);(Diacetylchitobiose uptake system permease protein DasC);(Melibiose/raffinose/stachyose import permease protein MelD);(Cyclodextrin-binding protein);(hypothetical protein) GH31;(Dihydroanticapsin 7-dehydrogenase);(hypothetical protein);(Catabolite control protein A);(hypothetical prot…	GH31;TIGR02796;TIGR02803	1	PUL0291	lactose	degradation	glucosyltransferase; mannosidase; starch synthase; galactosidase; alpha-xylose; alpha-glucan synthase; alpha-glucosidase	alpha-glucan; starch; dextran	sub_1:GH31	sub_1:6
1001-G.fasta	DG	This study	Bacteria;Proteobacteria;Alphaproteobacteria;Rhodobacterales;Rhodobacteraceae;Defluviimonas	Ulva sp. (L)	1001; PUL_CAZyme_rich__PUL2	PUL_like	#N/A	11286	#N/A	6	0	1	0	0	0	0	0	1	0	0	2	0	0	0	0	0	BFILGDLK_01264;BFILGDLK_01265;BFILGDLK_01266;BFILGDLK_01267;BFILGDLK_01268;BFILGDLK_01269;BFILGDLK_01270;BFILGDLK_01271;BFILGDLK_01272;BFILGDLK_01273;BFILGDLK_01274;BFILGDLK_01275;BFILGDLK_01276;BFILGDLK_01277;BFILGDLK_01278;BFILGDLK_01279	(hypothetical protein);(ATP-dependent zinc metalloprotease FtsH);(tRNA(Ile)-lysidine synthase);(Cell division coordinator CpoB);(Peptidoglycan-associated lipoprotein);(Tol-Pal system protein TolB) PL22|PL22;(hypothetical protein);(hypothetical protein);(hypothetical protein);(Tol-Pal system protein TolR) TIGR02803;(Tol-Pal system protein TolQ) TIGR02796;(Acyl-CoA thioesterase YbgC);(hypothetical …	PL22|PL22;TIGR02803;TIGR02796	1	#N/A	#N/A	#N/A	oligogalacturonide; oligogalacturonate		sub_1:PL22|PL22	sub_1:3
1001-G.fasta	DG	This study	Bacteria;Proteobacteria;Alphaproteobacteria;Rhodobacterales;Rhodobacteraceae;Defluviimonas	Ulva sp. (L)	1001; PUL_CAZyme_rich__PUL3	PUL_like	#N/A	11287	#N/A	20	1	0	1	0	0	0	0	2	0	0	3	0	0	0	0	0	BFILGDLK_02074;BFILGDLK_02075;BFILGDLK_02076;BFILGDLK_02077;BFILGDLK_02078;BFILGDLK_02079;BFILGDLK_02080;BFILGDLK_02081;BFILGDLK_02082;BFILGDLK_02083;BFILGDLK_02084;BFILGDLK_02085;BFILGDLK_02086;BFILGDLK_02087;BFILGDLK_02088;BFILGDLK_02089;BFILGDLK_02090;BFILGDLK_02091;BFILGDLK_02092;BFILGDLK_02093;BFILGDLK_02094;BFILGDLK_02095;BFILGDLK_02096;BFILGDLK_02097;BFILGDLK_02098;BFILGDLK_02099;BFILGDLK_…	(Molybdopterin molybdenumtransferase);(Hemin import ATP-binding protein HmuV);(Hemin transport system permease protein HmuU);(Hemin-binding periplasmic protein HmuT);(Hemin transport protein HemS);(TonB-dependent heme receptor A) TIGR01785;(hypothetical protein);(Tol-Pal system protein TolQ) TIGR02796;(hypothetical protein);(hypothetical protein);(hypothetical protein) TIGR01352;(LexA repressor);…	TIGR01785;TIGR02796;TIGR01352;GH3;CBM50	2	#N/A	#N/A	#N/A	N-acetylglucosamine	chitosan; xylan; N-glycan; xyloglucan; glucan; cellodextrin; peptidoglycan; cellulose; xylose; beta-glucan; chitin	sub_1:GH3,sub_2:GH3,sub_3:GH3	sub_1:10,sub_2:8,sub_3:5	sub_1:CBM50,sub_2:CBM50,sub_3:CBM50	sub_1:18,sub_2:16,sub_3:13
1001-G.fasta	DG	This study	Bacteria;Proteobacteria;Alphaproteobacteria;Rhodobacterales;Rhodobacteraceae;Defluviimonas	Ulva sp. (L)	1001; PUL_CAZyme_rich__PUL4	PUL_like	#N/A	11288	#N/A	8	0	0	0	1	1	0	0	2	0	0	4	0	0	0	0	0	BFILGDLK_03522;BFILGDLK_03523;BFILGDLK_03524;BFILGDLK_03525;BFILGDLK_03526;BFILGDLK_03527;BFILGDLK_03528;BFILGDLK_03529;BFILGDLK_03530;BFILGDLK_03531;BFILGDLK_03532;BFILGDLK_03533;BFILGDLK_03534;BFILGDLK_03535;BFILGDLK_03536;BFILGDLK_03537;BFILGDLK_03538;BFILGDLK_03539	(hypothetical protein);(Aspartate racemase);(UDP-4-amino-4-deoxy-L-arabinose--oxoglutarate aminotransferase);(L-cysteate sulfo-lyase);(HTH-type transcriptional regulator YjiE);(hypothetical protein) TIGR01352;(hypothetical protein) TIGR02804;(hypothetical protein) TIGR02803;(Tol-Pal system protein TolQ) TIGR02796;(Vitamin B12-binding protein);(Glutathione synthetase);(Monoterpene epsilon-lactone …	TIGR01352;TIGR02804;TIGR02803;TIGR02796;CE1;GT51	2	#N/A	#N/A	#N/A	peptidoglycan synthase	acetylxylan; peptidoglycan	sub_1:CE1	sub_1:2	sub_1:GT51	sub_1:3
1001-G.fasta	DG	This study	Bacteria;Proteobacteria;Alphaproteobacteria;Rhodobacterales;Rhodobacteraceae;Defluviimonas	Ulva sp. (L)	1001; CAZyme_rich__PUL1	CAZyme gene clusters (CGCs)	#N/A	2554	#N/A	11	0	0	0	1	1	1	0	3	0	0	0	0	0	0	0	0	BFILGDLK_00139;BFILGDLK_00140;BFILGDLK_00141;BFILGDLK_00142;BFILGDLK_00143;BFILGDLK_00144;BFILGDLK_00145;BFILGDLK_00146;BFILGDLK_00147;BFILGDLK_00148;BFILGDLK_00149;BFILGDLK_00150;BFILGDLK_00151;BFILGDLK_00152;BFILGDLK_00153;BFILGDLK_00154;BFILGDLK_00155;BFILGDLK_00156;BFILGDLK_00157;BFILGDLK_00158;BFILGDLK_00159	(Acetolactate synthase);(Acetyl-CoA:oxalate CoA-transferase);(hypothetical protein);(hypothetical protein);(Glucans biosynthesis protein G);(Glucans biosynthesis glucosyltransferase H) GT2;(hypothetical protein) CE1;(hypothetical protein);(Phenylalanine--tRNA ligase alpha subunit);(hypothetical protein);(hypothetical protein);(hypothetical protein);(Phenylalanine--tRNA ligase beta subunit);(hypot…	GT2;CE1;AA3_2	3	#N/A	#N/A	#N/A	rhamnose; chitin synthase; 6-N-acetylglucosamine synthase; glucose; ceramide; alcohol; actinamine; N-acetylglucosaminyltransferase; UDP-glucuronic acid; poly-beta-1; mannan synthase; beta-mannan synthase; mannosyltransferase; cellulose synthase; glucomannan synthase	alginate; LPS; teichoic acid; acetylxylan; chondroitin; N-glycan; glucomannan; galactan
1001-G.fasta	DG	This study	Bacteria;Proteobacteria;Alphaproteobacteria;Rhodobacterales;Rhodobacteraceae;Defluviimonas	Ulva sp. (L)	1001; CAZyme_rich__PUL2	CAZyme gene clusters (CGCs)	#N/A	2329	#N/A	3	0	0	0	0	3	0	0	3	0	0	0	0	0	0	0	0	BFILGDLK_00665;BFILGDLK_00666;BFILGDLK_00667;BFILGDLK_00668;BFILGDLK_00669;BFILGDLK_00670;BFILGDLK_00671;BFILGDLK_00672;BFILGDLK_00673;BFILGDLK_00674;BFILGDLK_00675;BFILGDLK_00676;BFILGDLK_00677	(Lipopolysaccharide export system protein LptA);(Lipopolysaccharide export system ATP-binding protein LptB);(Ribosome hibernation promotion factor);(Nitrogen regulatory protein);(hypothetical protein);(hypothetical protein) GT14;(hypothetical protein) GT2;(hypothetical protein) GT2;(UTP--glucose-1-phosphate uridylyltransferase);(8-amino-3,8-dideoxy-manno-octulosonate cytidylyltransferase);(3'(2')…	GT14;GT2;GT2	2	#N/A	#N/A	#N/A	N-acetylglucosaminyltransferase	arabinogalactan; alginate; LPS; teichoic acid; chondroitin; N-glycan; xylose; glucomannan; galactan
1001-G.fasta	DG	This study	Bacteria;Proteobacteria;Alphaproteobacteria;Rhodobacterales;Rhodobacteraceae;Defluviimonas	Ulva sp. (L)	1001; CAZyme_rich__PUL3	CAZyme gene clusters (CGCs)	#N/A	2555	#N/A	18	3	0	0	1	0	0	0	4	0	0	0	0	0	0	0	0	BFILGDLK_02315;BFILGDLK_02316;BFILGDLK_02317;BFILGDLK_02318;BFILGDLK_02319;BFILGDLK_02320;BFILGDLK_02321;BFILGDLK_02322;BFILGDLK_02323;BFILGDLK_02324;BFILGDLK_02325;BFILGDLK_02326;BFILGDLK_02327;BFILGDLK_02328;BFILGDLK_02329;BFILGDLK_02330;BFILGDLK_02331;BFILGDLK_02332;BFILGDLK_02333;BFILGDLK_02334;BFILGDLK_02335;BFILGDLK_02336;BFILGDLK_02337;BFILGDLK_02338;BFILGDLK_02339;BFILGDLK_02340;BFILGDLK_…	(hypothetical protein);(HTH-type transcriptional repressor PurR);(hypothetical protein);(hypothetical protein);(hypothetical protein);(Inositol 2-dehydrogenase/D-chiro-inositol 3-dehydrogenase) GH109;(Inosose dehydratase);(D-apiose dehydrogenase) GH109;(3D-(3,5/4)-trihydroxycyclohexane-1,2-dione hydrolase);(5-dehydro-2-deoxygluconokinase);(5-deoxy-glucuronate isomerase);(Fructose-bisphosphate ald…	GH109;GH109;GH109;CE1	2	#N/A	#N/A	#N/A	alpha-N-acetylgalactosamine; beta-N-acetylglucosamine	acetylxylan
1001-G.fasta	DG	This study	Bacteria;Proteobacteria;Alphaproteobacteria;Rhodobacterales;Rhodobacteraceae;Defluviimonas	Ulva sp. (L)	1001; CAZyme_rich__PUL4	CAZyme gene clusters (CGCs)	#N/A	2556	#N/A	7	1	0	0	0	4	0	0	5	0	0	0	0	0	0	0	0	BFILGDLK_02823;BFILGDLK_02824;BFILGDLK_02825;BFILGDLK_02826;BFILGDLK_02827;BFILGDLK_02828;BFILGDLK_02829;BFILGDLK_02830;BFILGDLK_02831;BFILGDLK_02832;BFILGDLK_02833;BFILGDLK_02834;BFILGDLK_02835;BFILGDLK_02836;BFILGDLK_02837;BFILGDLK_02838;BFILGDLK_02839	(hypothetical protein);(ECF RNA polymerase sigma factor EcfG);(hypothetical protein);(UTP--glucose-1-phosphate uridylyltransferase);(hypothetical protein);(hypothetical protein) GT2;(hypothetical protein) GT2;(hypothetical protein);(hypothetical protein);(hypothetical protein) GT2;(hypothetical protein) GT2;(Endo-1,3-1,4-beta-glycanase ExoK) GH16_21;(hypothetical protein);(hypothetical protein);(…	GT2;GT2;GT2;GT2;GH16_21	2	#N/A	#N/A	#N/A	rhamnose; chitin synthase; 6-N-acetylglucosamine synthase; ceramide; actinamine; N-acetylglucosaminyltransferase; UDP-glucuronic acid; poly-beta-1; mannan synthase; beta-mannan synthase; mannosyltransferase; cellulose synthase; glucomannan synthase; rhamnosyltransferase; arabinoglucan synthase	beta-glucan; alginate; LPS; teichoic acid; chondroitin; N-glycan; lichenin; glucomannan; galactan
1001-G.fasta	DG	This study	Bacteria;Proteobacteria;Alphaproteobacteria;Rhodobacterales;Rhodobacteraceae;Defluviimonas	Ulva sp. (L)	1001; CAZyme_rich__PUL5	CAZyme gene clusters (CGCs)	#N/A	2557	#N/A	10	0	0	0	2	1	0	0	3	0	0	0	0	0	0	0	0	BFILGDLK_02850;BFILGDLK_02851;BFILGDLK_02852;BFILGDLK_02853;BFILGDLK_02854;BFILGDLK_02855;BFILGDLK_02856;BFILGDLK_02857;BFILGDLK_02858;BFILGDLK_02859;BFILGDLK_02860;BFILGDLK_02861;BFILGDLK_02862;BFILGDLK_02863;BFILGDLK_02864;BFILGDLK_02865;BFILGDLK_02866;BFILGDLK_02867;BFILGDLK_02868;BFILGDLK_02869	(hypothetical protein);(hypothetical protein);(putative sugar transferase EpsL);(dTDP-4-dehydrorhamnose 3,5-epimerase);(dTDP-glucose 4,6-dehydratase 2);(hypothetical protein) GT32;(dTDP-4-dehydrorhamnose reductase);(Glucose-1-phosphate thymidylyltransferase 1);(hypothetical protein) CE1;(L-lactate transporter);(Delta(1)-pyrroline-2-carboxylate reductase);(hypothetical protein);(Riboflavin transpo…	GT32;CE1;CE1	2	#N/A	#N/A	#N/A	N-acetylglucosaminyltransferase; glucosyltransferase; mannose; mannosyltransferase	acetylxylan
1001-G.fasta	DG	This study	Bacteria;Proteobacteria;Alphaproteobacteria;Rhodobacterales;Rhodobacteraceae;Defluviimonas	Ulva sp. (L)	1001; CAZyme_rich__PUL6	CAZyme gene clusters (CGCs)	#N/A	2558	#N/A	20	2	0	0	0	3	0	0	5	0	0	0	0	0	0	0	0	BFILGDLK_04280;BFILGDLK_04281;BFILGDLK_04282;BFILGDLK_04283;BFILGDLK_04284;BFILGDLK_04285;BFILGDLK_04286;BFILGDLK_04287;BFILGDLK_04288;BFILGDLK_04289;BFILGDLK_04290;BFILGDLK_04291;BFILGDLK_04292;BFILGDLK_04293;BFILGDLK_04294;BFILGDLK_04295;BFILGDLK_04296;BFILGDLK_04297;BFILGDLK_04298;BFILGDLK_04299;BFILGDLK_04300;BFILGDLK_04301;BFILGDLK_04302;BFILGDLK_04303;BFILGDLK_04304;BFILGDLK_04305;BFILGDLK_…	(hypothetical protein);(hypothetical protein);(N,N'-diacetyllegionaminic acid synthase);(hypothetical protein) GT25;(hypothetical protein);(hypothetical protein);(UDP-N-acetylglucosamine 2-epimerase);(hypothetical protein);(3-deoxy-D-manno-octulosonic acid transferase) GT30;(3-deoxy-D-manno-octulosonic acid transferase) GT30;(sn-glycerol-3-phosphate import ATP-binding protein UgpC);(Transcription…	GT25;GT30;GT30;GH4;GH42	4	#N/A	#N/A	#N/A	galactosidase	LPS; galactan
1010.fasta	DG	This study	Bacteria;Proteobacteria;Alphaproteobacteria;Sphingomonadales;Sphingomonadaceae;Erythrobacter	Ulva sp. (L)	1010; PUL_CAZyme_rich__PUL1	PUL_like	#N/A	11289	#N/A	9	4	0	0	0	0	0	0	4	0	0	1	0	0	0	0	0	GOPMCCIL_00001;GOPMCCIL_00002;GOPMCCIL_00003;GOPMCCIL_00004;GOPMCCIL_00005;GOPMCCIL_00006;GOPMCCIL_00007;GOPMCCIL_00008;GOPMCCIL_00009;GOPMCCIL_00010;GOPMCCIL_00011;GOPMCCIL_00012;GOPMCCIL_00013;GOPMCCIL_00014;GOPMCCIL_00015;GOPMCCIL_00016	(Flavin-dependent tryptophan halogenase RebH);(hypothetical protein);(Vitamin B12 transporter BtuB) TIGR01782;(Flavin-dependent tryptophan halogenase RebH);(HTH-type transcriptional repressor CytR);(Oligo-1,6-glucosidase) GH13_23;(Alpha-amylase) GH13;(hypothetical protein);(Alpha-1,4-glucan:maltose-1-phosphate maltosyltransferase) GH13;(hypothetical protein);(Glucan 1,4-alpha-glucosidase SusB) GH…	TIGR01782;GH13_23;GH13;GH13;GH97	3	#N/A	#N/A	#N/A	alpha-glucosidase	starch; trehalose	sub_1:GH13_23	sub_1:2	sub_1:GH13	sub_1:3	sub_1:GH13	sub_1:5	sub_1:GH97	sub_1:7
1010.fasta	DG	This study	Bacteria;Proteobacteria;Alphaproteobacteria;Sphingomonadales;Sphingomonadaceae;Erythrobacter	Ulva sp. (L)	1010; PUL_CAZyme_rich__PUL2	PUL_like	#N/A	11290	#N/A	37	2	0	0	1	0	1	0	4	1	0	3	0	0	0	0	0	GOPMCCIL_00024;GOPMCCIL_00025;GOPMCCIL_00026;GOPMCCIL_00027;GOPMCCIL_00028;GOPMCCIL_00029;GOPMCCIL_00030;GOPMCCIL_00031;GOPMCCIL_00032;GOPMCCIL_00033;GOPMCCIL_00034;GOPMCCIL_00035;GOPMCCIL_00036;GOPMCCIL_00037;GOPMCCIL_00038;GOPMCCIL_00039;GOPMCCIL_00040;GOPMCCIL_00041;GOPMCCIL_00042;GOPMCCIL_00043;GOPMCCIL_00044;GOPMCCIL_00045;GOPMCCIL_00046;GOPMCCIL_00047;GOPMCCIL_00048;GOPMCCIL_00049;GOPMCCIL_…	(hypothetical protein);(hypothetical protein);(Propane 2-monooxygenase, reductase component);(hypothetical protein);(hypothetical protein);(Vitamin B12 transporter BtuB) TIGR01786;(hypothetical protein) Sulfatase;(hypothetical protein);(hypothetical protein);(hypothetical protein);(hypothetical protein);(hypothetical protein);(hypothetical protein);(hypothetical protein);(hypothetical protein);(h…	TIGR01786;Sulfatase;CE1;TIGR01786;GH3;GH16_3;AA3;TIGR01783	4	#N/A	#N/A	#N/A	cellobiose; N-acetylhexosaminidase; alpha-arabinofuranose; beta-glucan; beta-glucosidase; ginsenoside; galactosidase; alpha-arabinosidase; glucuronidase; beta-xylose; N-acetylglucosamine	beta-glucan	sub_1:CE1,sub_2:GH3,sub_3:AA3	sub_1:11,sub_2:2,sub_3:3	sub_1:GH3,sub_2:GH16_3,sub_3:GH16_3	sub_1:21,sub_2:3,sub_3:12	sub_1:GH16_3,sub_2:CE1,sub_3:GH3	sub_1:22,sub_2:6,sub_3:13	sub_1:AA3,sub_2:AA3,sub_3:CE1	sub_1:31,sub_2:12,sub_3:23
1010.fasta	DG	This study	Bacteria;Proteobacteria;Alphaproteobacteria;Sphingomonadales;Sphingomonadaceae;Erythrobacter	Ulva sp. (L)	1010; PUL_CAZyme_rich__PUL3	PUL_like	#N/A	11291	#N/A	7	2	0	0	0	0	0	0	2	0	0	1	0	0	0	0	0	GOPMCCIL_01655;GOPMCCIL_01656;GOPMCCIL_01657;GOPMCCIL_01658;GOPMCCIL_01659;GOPMCCIL_01660;GOPMCCIL_01661;GOPMCCIL_01662;GOPMCCIL_01663;GOPMCCIL_01664;GOPMCCIL_01665;GOPMCCIL_01666;GOPMCCIL_01667;GOPMCCIL_01668;GOPMCCIL_01669;GOPMCCIL_01670;GOPMCCIL_01671	(hypothetical protein);(DNA primase TraC);(Nucleoid occlusion protein);(hypothetical protein);(hypothetical protein);(Membrane-bound lytic murein transglycosylase F) GH23;(Prophage integrase IntS);(tRNA-Leu(cag));(putative symporter YidK);(Vitamin B12 transporter BtuB) TIGR01782;(HTH-type transcriptional activator Btr);(Alpha-galactosidase) GH36;(Galactose-1-phosphate uridylyltransferase);(Galact…	GH23;TIGR01782;GH36	2	#N/A	#N/A	#N/A	sucrose; raffinose synthase; galactosidase; stachyose synthase	peptidoglycan; galactomannan; chitin	sub_1:GH36	sub_1:1	sub_1:GH23	sub_1:3
1010.fasta	DG	This study	Bacteria;Proteobacteria;Alphaproteobacteria;Sphingomonadales;Sphingomonadaceae;Erythrobacter	Ulva sp. (L)	1010; PUL_CAZyme_rich__PUL4	PUL_like	#N/A	11292	#N/A	9	0	0	0	1	0	0	0	1	0	0	2	0	0	0	0	0	GOPMCCIL_01754;GOPMCCIL_01755;GOPMCCIL_01756;GOPMCCIL_01757;GOPMCCIL_01758;GOPMCCIL_01759;GOPMCCIL_01760;GOPMCCIL_01761;GOPMCCIL_01762;GOPMCCIL_01763;GOPMCCIL_01764;GOPMCCIL_01765;GOPMCCIL_01766;GOPMCCIL_01767;GOPMCCIL_01768;GOPMCCIL_01769;GOPMCCIL_01770;GOPMCCIL_01771;GOPMCCIL_01772	(hypothetical protein);(Multidrug resistance operon repressor);(Crotonyl-CoA hydratase);(hypothetical protein);(hypothetical protein);(hypothetical protein) TIGR01352;(putative oxidoreductase);(3-ketoacyl-CoA thiolase);(hypothetical protein);(Beta-barrel assembly-enhancing protease);(hypothetical protein);(Vitamin B12 transporter BtuB) TIGR01786;(hypothetical protein);(hypothetical protein) CE7;(…	TIGR01352;TIGR01786;CE7	1	#N/A	#N/A	#N/A	xylooligosaccharide	acetylxylan	sub_1:CE7,sub_2:CE7	sub_1:7,sub_2:1
1010.fasta	DG	This study	Bacteria;Proteobacteria;Alphaproteobacteria;Sphingomonadales;Sphingomonadaceae;Erythrobacter	Ulva sp. (L)	1010; PUL_CAZyme_rich__PUL5	PUL_like	#N/A	11293	#N/A	8	0	1	0	0	0	1	0	2	0	0	2	0	0	0	0	0	GOPMCCIL_01874;GOPMCCIL_01875;GOPMCCIL_01876;GOPMCCIL_01877;GOPMCCIL_01878;GOPMCCIL_01879;GOPMCCIL_01880;GOPMCCIL_01881;GOPMCCIL_01882;GOPMCCIL_01883;GOPMCCIL_01884;GOPMCCIL_01885;GOPMCCIL_01886;GOPMCCIL_01887;GOPMCCIL_01888;GOPMCCIL_01889;GOPMCCIL_01890;GOPMCCIL_01891	(Sodium-dependent dicarboxylate transporter SdcS);(hypothetical protein);(L-methionine gamma-lyase);(putative oxidoreductase);(hypothetical protein);(hypothetical protein) AA6;(Chaperone protein DnaJ);(hypothetical protein);(Peptidoglycan-associated lipoprotein);(Tol-Pal system protein TolB) PL22|PL22;(hypothetical protein);(Biopolymer transport protein ExbD) TIGR02803;(Biopolymer transport prote…	AA6;PL22|PL22;TIGR02803;TIGR02796	2	#N/A	#N/A	#N/A	oligogalacturonide; oligogalacturonate		sub_1:PL22|PL22	sub_1:1	sub_1:AA6	sub_1:5
1010.fasta	DG	This study	Bacteria;Proteobacteria;Alphaproteobacteria;Sphingomonadales;Sphingomonadaceae;Erythrobacter	Ulva sp. (L)	1010; PUL_CAZyme_rich__PUL6	PUL_like	#N/A	11294	#N/A	5	0	2	0	0	0	0	0	2	0	0	2	0	0	0	0	0	GOPMCCIL_02015;GOPMCCIL_02016;GOPMCCIL_02017;GOPMCCIL_02018;GOPMCCIL_02019;GOPMCCIL_02020;GOPMCCIL_02021;GOPMCCIL_02022;GOPMCCIL_02023;GOPMCCIL_02024;GOPMCCIL_02025;GOPMCCIL_02026;GOPMCCIL_02027;GOPMCCIL_02028;GOPMCCIL_02029	(5-dehydro-2-deoxygluconokinase);(2-dehydro-3-deoxy-phosphogluconate aldolase);(putative oxidoreductase YgfF);(Hexuronate transporter);(hypothetical protein);(Exo-oligoalginate lyase) PL17|PL17_2;(hypothetical protein) PL6_1;(Putative L-lactate dehydrogenase operon regulatory protein);(hypothetical protein) TIGR01782;(Vitamin B12 transporter BtuB) TIGR01782;(Putative 3-oxopropanoate dehydrogenase…	PL17|PL17_2;PL6_1;TIGR01782;TIGR01782	3	#N/A	#N/A	#N/A	alginate	alginate	sub_1:PL6_1	sub_1:1	sub_1:PL17|PL17_2	sub_1:2
1010.fasta	DG	This study	Bacteria;Proteobacteria;Alphaproteobacteria;Sphingomonadales;Sphingomonadaceae;Erythrobacter	Ulva sp. (L)	1010; PUL_CAZyme_rich__PUL7	PUL_like	#N/A	11295	#N/A	18	0	0	0	1	0	0	0	1	0	0	2	0	0	0	0	0	GOPMCCIL_03050;GOPMCCIL_03051;GOPMCCIL_03052;GOPMCCIL_03053;GOPMCCIL_03054;GOPMCCIL_03055;GOPMCCIL_03056;GOPMCCIL_03057;GOPMCCIL_03058;GOPMCCIL_03059;GOPMCCIL_03060;GOPMCCIL_03061;GOPMCCIL_03062;GOPMCCIL_03063;GOPMCCIL_03064;GOPMCCIL_03065;GOPMCCIL_03066;GOPMCCIL_03067;GOPMCCIL_03068;GOPMCCIL_03069;GOPMCCIL_03070;GOPMCCIL_03071;GOPMCCIL_03072;GOPMCCIL_03073;GOPMCCIL_03074;GOPMCCIL_03075;GOPMCCIL_…	(hypothetical protein);(Phenylacetate-coenzyme A ligase);(Glutamyl-tRNA(Gln) amidotransferase subunit A);(hypothetical protein);(Sorbitol dehydrogenase);(hypothetical protein) CE4;(Short-chain-enoyl-CoA hydratase);(hypothetical protein);(hypothetical protein);(hypothetical protein);(hypothetical protein);(hypothetical protein);(hypothetical protein);(hypothetical protein);(hypothetical protein);(…	CE4;TIGR01783;TIGR01783	1	PUL0428	exopolysaccharide	biosynthesis	chitooligosaccharide; N-acetylglucosamine	xylan; LPS; acetylxylan; peptidoglycan; chitin	sub_1:CE4,sub_2:CE4	sub_1:9,sub_2:16
1010.fasta	DG	This study	Bacteria;Proteobacteria;Alphaproteobacteria;Sphingomonadales;Sphingomonadaceae;Erythrobacter	Ulva sp. (L)	1010; PUL_CAZyme_rich__PUL8	PUL_like	#N/A	11296	#N/A	20	1	0	0	0	0	0	0	1	0	0	3	0	0	0	0	0	GOPMCCIL_03135;GOPMCCIL_03136;GOPMCCIL_03137;GOPMCCIL_03138;GOPMCCIL_03139;GOPMCCIL_03140;GOPMCCIL_03141;GOPMCCIL_03142;GOPMCCIL_03143;GOPMCCIL_03144;GOPMCCIL_03145;GOPMCCIL_03146;GOPMCCIL_03147;GOPMCCIL_03148;GOPMCCIL_03149;GOPMCCIL_03150;GOPMCCIL_03151;GOPMCCIL_03152;GOPMCCIL_03153;GOPMCCIL_03154;GOPMCCIL_03155;GOPMCCIL_03156;GOPMCCIL_03157;GOPMCCIL_03158;GOPMCCIL_03159;GOPMCCIL_03160;GOPMCCIL_…	(50S ribosomal protein L11);(50S ribosomal protein L1);(hypothetical protein);(Putative competence-damage inducible protein);(FAD-containing monooxygenase EthA);(Vitamin B12 transporter BtuB) TIGR01783;(Vitamin B12 transporter BtuB);(Caffeyl-CoA reductase-Etf complex subunit CarC);(Enoyl-CoA-hydratase);(Putative acyltransferase);(hypothetical protein);(hypothetical protein);(Metallothiol transfer…	TIGR01783;TIGR01786;TIGR01783;GH68	1	#N/A	#N/A	#N/A	sucrose; levansucrose	fructan	sub_1:GH68,sub_2:GH68,sub_3:GH68	sub_1:18,sub_2:8,sub_3:0
1010.fasta	DG	This study	Bacteria;Proteobacteria;Alphaproteobacteria;Sphingomonadales;Sphingomonadaceae;Erythrobacter	Ulva sp. (L)	1010; CAZyme_rich__PUL1	CAZyme gene clusters (CGCs)	#N/A	2559	#N/A	11	0	0	0	1	2	0	0	3	0	0	0	0	0	0	0	0	GOPMCCIL_00449;GOPMCCIL_00450;GOPMCCIL_00451;GOPMCCIL_00452;GOPMCCIL_00453;GOPMCCIL_00454;GOPMCCIL_00455;GOPMCCIL_00456;GOPMCCIL_00457;GOPMCCIL_00458;GOPMCCIL_00459;GOPMCCIL_00460;GOPMCCIL_00461;GOPMCCIL_00462;GOPMCCIL_00463;GOPMCCIL_00464;GOPMCCIL_00465;GOPMCCIL_00466;GOPMCCIL_00467;GOPMCCIL_00468;GOPMCCIL_00469	(hypothetical protein);(Tryptophan-rich protein TspO);(Ubiquinone biosynthesis accessory factor UbiK);(DNA repair protein RecO);(3-isopropylmalate dehydrogenase);(Undecaprenyl-phosphate 4-deoxy-4-formamido-L-arabinose transferase) GT2;(putative dolichyl-phosphate-mannose--protein mannosyltransferase) GT39;(hypothetical protein);(hypothetical protein);(O-succinylhomoserine sulfhydrylase);(hypothet…	GT2;GT39;CE1	3	#N/A	#N/A	#N/A	mannosyltransferase; mannose	alginate; LPS; teichoic acid; acetylxylan; chondroitin; N-glycan; glucomannan; galactan
1010.fasta	DG	This study	Bacteria;Proteobacteria;Alphaproteobacteria;Sphingomonadales;Sphingomonadaceae;Erythrobacter	Ulva sp. (L)	1010; CAZyme_rich__PUL2	CAZyme gene clusters (CGCs)	#N/A	2560	#N/A	10	2	0	0	0	1	0	0	3	0	0	0	0	0	0	0	0	GOPMCCIL_02052;GOPMCCIL_02053;GOPMCCIL_02054;GOPMCCIL_02055;GOPMCCIL_02056;GOPMCCIL_02057;GOPMCCIL_02058;GOPMCCIL_02059;GOPMCCIL_02060;GOPMCCIL_02061;GOPMCCIL_02062;GOPMCCIL_02063;GOPMCCIL_02064;GOPMCCIL_02065;GOPMCCIL_02066;GOPMCCIL_02067;GOPMCCIL_02068;GOPMCCIL_02069;GOPMCCIL_02070;GOPMCCIL_02071	(Methionine synthase);(hypothetical protein);(Methionine synthase);(5,10-methylenetetrahydrofolate reductase);(2-methoxy-6-polyprenyl-1,4-benzoquinol methylase, mitochondrial);(Beta-galactosidase) GH42;(scyllo-inositol 2-dehydrogenase (NAD(+))) GH109;(Aldo/keto reductase);(hypothetical protein);(putative symporter YidK);(hypothetical protein);(hypothetical protein);(hypothetical protein);(hypothe…	GH42;GH109;GT2	3	#N/A	#N/A	#N/A	rhamnose; chitin synthase; 6-N-acetylglucosamine synthase; ceramide; galactosidase; actinamine; N-acetylglucosaminyltransferase; UDP-glucuronic acid; alpha-N-acetylgalactosamine; poly-beta-1; mannan synthase; beta-mannan synthase; mannosyltransferase; cellulose synthase; glucomannan synthase	galactan
1010.fasta	DG	This study	Bacteria;Proteobacteria;Alphaproteobacteria;Sphingomonadales;Sphingomonadaceae;Erythrobacter	Ulva sp. (L)	1010; CAZyme_rich__PUL3	CAZyme gene clusters (CGCs)	#N/A	2561	#N/A	12	0	0	0	1	3	0	0	4	0	0	0	0	0	0	0	0	GOPMCCIL_02208;GOPMCCIL_02209;GOPMCCIL_02210;GOPMCCIL_02211;GOPMCCIL_02212;GOPMCCIL_02213;GOPMCCIL_02214;GOPMCCIL_02215;GOPMCCIL_02216;GOPMCCIL_02217;GOPMCCIL_02218;GOPMCCIL_02219;GOPMCCIL_02220;GOPMCCIL_02221;GOPMCCIL_02222;GOPMCCIL_02223;GOPMCCIL_02224;GOPMCCIL_02225;GOPMCCIL_02226;GOPMCCIL_02227;GOPMCCIL_02228;GOPMCCIL_02229	(hypothetical protein);(hypothetical protein);(hypothetical protein);(Mesaconyl-CoA hydratase);(Acetyl-CoA:oxalate CoA-transferase);(N-acetylglucosaminyldiphosphoundecaprenol N-acetyl-beta-D-mannosaminyltransferase) GT26;(UDP-N-acetyl-D-mannosamine dehydrogenase);(UDP-N-acetylglucosamine 2-epimerase);(hypothetical protein);(hypothetical protein);(hypothetical protein);(D-inositol-3-phosphate glyc…	GT26;GT4;CE4;GT2	4	#N/A	#N/A	#N/A	rhamnose; N-acetylglucosaminyltransferase; mannosyltransferase; rhamnosyltransferase; mannose; glucosyltransferase; chitooligosaccharide	LPS
1010.fasta	DG	This study	Bacteria;Proteobacteria;Alphaproteobacteria;Sphingomonadales;Sphingomonadaceae;Erythrobacter	Ulva sp. (L)	1010; CAZyme_rich__PUL4	CAZyme gene clusters (CGCs)	#N/A	2562	#N/A	7	1	0	0	0	5	0	0	6	0	0	0	0	0	0	0	0	GOPMCCIL_02498;GOPMCCIL_02499;GOPMCCIL_02500;GOPMCCIL_02501;GOPMCCIL_02502;GOPMCCIL_02503;GOPMCCIL_02504;GOPMCCIL_02505;GOPMCCIL_02506;GOPMCCIL_02507;GOPMCCIL_02508;GOPMCCIL_02509;GOPMCCIL_02510;GOPMCCIL_02511;GOPMCCIL_02512;GOPMCCIL_02513;GOPMCCIL_02514	(hypothetical protein);(hypothetical protein);(hypothetical protein);(GDP-L-fucose synthase);(GDP-mannose 4,6-dehydratase);(PGL/p-HBAD biosynthesis glycosyltransferase) GT2;(hypothetical protein) GH56;(hypothetical protein) GT4;(hypothetical protein) GT4;(hypothetical protein);(hypothetical protein) GT4;(D-inositol-3-phosphate glycosyltransferase) GT4;(hypothetical protein);(hypothetical protein)…	GT2;GH56;GT4;GT4;GT4;GT4	3	#N/A	#N/A	#N/A	rhamnose; N-acetylglucosaminyltransferase; mannosyltransferase; rhamnosyltransferase; mannose; glucosyltransferase	LPS; teichoic acid; chondroitin
1010.fasta	DG	This study	Bacteria;Proteobacteria;Alphaproteobacteria;Sphingomonadales;Sphingomonadaceae;Erythrobacter	Ulva sp. (L)	1010; CAZyme_rich__PUL5	CAZyme gene clusters (CGCs)	#N/A	2563	#N/A	14	0	1	1	1	0	0	0	3	0	0	0	0	0	0	0	0	GOPMCCIL_02648;GOPMCCIL_02649;GOPMCCIL_02650;GOPMCCIL_02651;GOPMCCIL_02652;GOPMCCIL_02653;GOPMCCIL_02654;GOPMCCIL_02655;GOPMCCIL_02656;GOPMCCIL_02657;GOPMCCIL_02658;GOPMCCIL_02659;GOPMCCIL_02660;GOPMCCIL_02661;GOPMCCIL_02662;GOPMCCIL_02663;GOPMCCIL_02664;GOPMCCIL_02665;GOPMCCIL_02666;GOPMCCIL_02667;GOPMCCIL_02668;GOPMCCIL_02669;GOPMCCIL_02670;GOPMCCIL_02671	(hypothetical protein);(hypothetical protein);(Phosphate regulon transcriptional regulatory protein PhoB);(hypothetical protein);(Adaptive-response sensory-kinase SasA);(hypothetical protein) CBM50;(N-acetylcysteine deacetylase);(hypothetical protein);(hypothetical protein);(hypothetical protein);(Ribulose-phosphate 3-epimerase);(hypothetical protein) PL12_3;(Bifunctional purine biosynthesis prot…	CBM50;PL12_3;CE1	3	#N/A	#N/A	#N/A	lectin; N-acetylglucosamine	peptidoglycan; acetylxylan; chitin
1013.fasta	DG	This study	Bacteria;Proteobacteria;Gammaproteobacteria;Alteromonadales;Alteromonadaceae	Ulva sp. (L)	1013; PUL_CAZyme_rich__PUL1	PUL_like	#N/A	11297	#N/A	6	2	0	0	0	0	0	0	2	0	0	1	0	0	0	0	0	HPMAICNC_00096;HPMAICNC_00097;HPMAICNC_00098;HPMAICNC_00099;HPMAICNC_00100;HPMAICNC_00101;HPMAICNC_00102;HPMAICNC_00103;HPMAICNC_00104;HPMAICNC_00105;HPMAICNC_00106;HPMAICNC_00107;HPMAICNC_00108;HPMAICNC_00109;HPMAICNC_00110;HPMAICNC_00111	(Peptide methionine sulfoxide reductase MsrA);(hypothetical protein);(Flavin-dependent tryptophan halogenase RebH);(Flavin-dependent tryptophan halogenase RebH);(hypothetical protein);(hypothetical protein) TIGR01782;(Beta-glucosidase B) GH1;(hypothetical protein);(HTH-type transcriptional regulator GalR);(Disulfide-bond oxidoreductase YfcG);(hypothetical protein) GH16_13;(Toluene efflux pump mem…	TIGR01782;GH1;GH16_13	2	#N/A	#N/A	#N/A	beta-glycosidase; cellobiose; glucosyltransferase; beta-glucan; furostanol; beta-glucosidase; flavonol; ginsenoside; beta-galactosidase; galactosidase; glandular; beta-fucose; mannose; zeatin	xylose; carrageenan; beta-glucan; cellodextrin	sub_1:GH1	sub_1:0	sub_1:GH16_13	sub_1:4
1013.fasta	DG	This study	Bacteria;Proteobacteria;Gammaproteobacteria;Alteromonadales;Alteromonadaceae	Ulva sp. (L)	1013; PUL_CAZyme_rich__PUL10	PUL_like	#N/A	11286	#N/A	4	0	1	0	0	0	0	0	1	0	0	2	0	0	0	0	0	HPMAICNC_00990;HPMAICNC_00991;HPMAICNC_00992;HPMAICNC_00993;HPMAICNC_00994;HPMAICNC_00995;HPMAICNC_00996;HPMAICNC_00997;HPMAICNC_00998;HPMAICNC_00999;HPMAICNC_01000;HPMAICNC_01001;HPMAICNC_01002;HPMAICNC_01003	(Riboflavin transporter RibZ);(tRNA-Lys(ttt));(tRNA-Lys(ttt));(Cell division coordinator CpoB);(Peptidoglycan-associated lipoprotein);(Tol-Pal system protein TolB) PL22;(hypothetical protein);(Tol-Pal system protein TolR) TIGR02803;(Tol-Pal system protein TolQ) TIGR02796;(Acyl-CoA thioesterase YbgC);(Holliday junction ATP-dependent DNA helicase RuvB);(Holliday junction ATP-dependent DNA helicase …	PL22;TIGR02803;TIGR02796	1	#N/A	#N/A	#N/A	oligogalacturonide; oligogalacturonate		sub_1:PL22	sub_1:1
1013.fasta	DG	This study	Bacteria;Proteobacteria;Gammaproteobacteria;Alteromonadales;Alteromonadaceae	Ulva sp. (L)	1013; PUL_CAZyme_rich__PUL11	PUL_like	#N/A	11298	#N/A	19	2	2	0	0	0	0	0	4	0	0	1	0	0	0	0	0	HPMAICNC_01735;HPMAICNC_01736;HPMAICNC_01737;HPMAICNC_01738;HPMAICNC_01739;HPMAICNC_01740;HPMAICNC_01741;HPMAICNC_01742;HPMAICNC_01743;HPMAICNC_01744;HPMAICNC_01745;HPMAICNC_01746;HPMAICNC_01747;HPMAICNC_01748;HPMAICNC_01749;HPMAICNC_01750;HPMAICNC_01751;HPMAICNC_01752;HPMAICNC_01753;HPMAICNC_01754;HPMAICNC_01755;HPMAICNC_01756;HPMAICNC_01757;HPMAICNC_01758;HPMAICNC_01759;HPMAICNC_01760;HPMAICNC_…	(Tuberculostearic acid methyltransferase UfaA1);(hypothetical protein);(hypothetical protein);(hypothetical protein);(Motility protein B);(Chemotaxis protein PomA) TIGR02796;(Exodeoxyribonuclease 7 small subunit);(Farnesyl diphosphate synthase);(1-deoxy-D-xylulose-5-phosphate synthase);(Glucose--fructose oxidoreductase) GH109;(Inosose dehydratase);(Phosphatidylglycerophosphatase A);(Thiamine-mono…	TIGR02796;GH109;PL25;PL25;GH109	2	#N/A	#N/A	#N/A	alpha-N-acetylgalactosamine; beta-N-acetylglucosamine	ulvan	sub_1:GH109	sub_1:3	sub_1:PL25	sub_1:14	sub_1:PL25	sub_1:15	sub_1:GH109	sub_1:17
1013.fasta	DG	This study	Bacteria;Proteobacteria;Gammaproteobacteria;Alteromonadales;Alteromonadaceae	Ulva sp. (L)	1013; PUL_CAZyme_rich__PUL12	PUL_like	#N/A	11299	#N/A	10	2	0	0	0	0	0	0	2	1	0	2	0	0	0	0	0	HPMAICNC_01773;HPMAICNC_01774;HPMAICNC_01775;HPMAICNC_01776;HPMAICNC_01777;HPMAICNC_01778;HPMAICNC_01779;HPMAICNC_01780;HPMAICNC_01781;HPMAICNC_01782;HPMAICNC_01783;HPMAICNC_01784;HPMAICNC_01785;HPMAICNC_01786;HPMAICNC_01787;HPMAICNC_01788;HPMAICNC_01789;HPMAICNC_01790;HPMAICNC_01791;HPMAICNC_01792	(hypothetical protein);(putative protein YiaX1);(Transcriptional regulator KdgR);(L-fucose-proton symporter);(hypothetical protein);(hypothetical protein) GH117;(Vitamin B12 transporter BtuB) TIGR01779;(hypothetical protein) GH29;(Altronate oxidoreductase);(Sodium/glucose cotransporter);(hypothetical protein);(hypothetical protein);(hypothetical protein) TIGR01782;(Flavin-dependent tryptophan hal…	GH117;TIGR01779;GH29;TIGR01782;Sulfatase	2	#N/A	#N/A	#N/A	beta-D-galactofuranosides; alpha-arabinofuranose; alpha-fucose; galactose; galactosidase	N-glycan; agar; fucose	sub_1:GH117;GH29,sub_2:GH29	sub_1:0,sub_2:4	sub_2:GH117	sub_2:6
1013.fasta	DG	This study	Bacteria;Proteobacteria;Gammaproteobacteria;Alteromonadales;Alteromonadaceae	Ulva sp. (L)	1013; PUL_CAZyme_rich__PUL13	PUL_like	#N/A	11300	#N/A	18	1	0	1	1	0	0	0	3	1	0	1	0	0	0	0	0	HPMAICNC_02014;HPMAICNC_02015;HPMAICNC_02016;HPMAICNC_02017;HPMAICNC_02018;HPMAICNC_02019;HPMAICNC_02020;HPMAICNC_02021;HPMAICNC_02022;HPMAICNC_02023;HPMAICNC_02024;HPMAICNC_02025;HPMAICNC_02026;HPMAICNC_02027;HPMAICNC_02028;HPMAICNC_02029;HPMAICNC_02030;HPMAICNC_02031;HPMAICNC_02032;HPMAICNC_02033;HPMAICNC_02034;HPMAICNC_02035;HPMAICNC_02036;HPMAICNC_02037;HPMAICNC_02038;HPMAICNC_02039;HPMAICNC_…	(Ditrans,polycis-undecaprenyl-diphosphate synthase ((2E,6E)-farnesyl-diphosphate specific));(Ribosome-recycling factor);(Uridylate kinase);(Elongation factor Ts);(30S ribosomal protein S2);(hypothetical protein) GH24;(Cryptochrome-like protein cry2);(Vitamin B12 transporter BtuB) TIGR01783;(hypothetical protein);(putative oxidoreductase CzcO);(hypothetical protein);(hypothetical protein);(hypothe…	GH24;TIGR01783;CBM32;Sulfatase;CE1	3	#N/A	#N/A	#N/A	lactose ; polygalacturonic acid; hyaluronate; galactose; sialidase ; N-acetylglucosamine	chitosan; alginate; glucan; acetylxylan; peptidoglycan	sub_1:GH24	sub_1:1	sub_1:CBM32	sub_1:4	sub_1:CE1	sub_1:14
1013.fasta	DG	This study	Bacteria;Proteobacteria;Gammaproteobacteria;Alteromonadales;Alteromonadaceae	Ulva sp. (L)	1013; PUL_CAZyme_rich__PUL14	PUL_like	#N/A	11301	#N/A	11	0	0	1	0	0	1	0	2	0	0	1	0	0	0	0	0	HPMAICNC_02047;HPMAICNC_02048;HPMAICNC_02049;HPMAICNC_02050;HPMAICNC_02051;HPMAICNC_02052;HPMAICNC_02053;HPMAICNC_02054;HPMAICNC_02055;HPMAICNC_02056;HPMAICNC_02057;HPMAICNC_02058;HPMAICNC_02059;HPMAICNC_02060;HPMAICNC_02061;HPMAICNC_02062;HPMAICNC_02063;HPMAICNC_02064;HPMAICNC_02065;HPMAICNC_02066;HPMAICNC_02067	(hypothetical protein);(3-phenylpropionate-dihydrodiol/cinnamic acid-dihydrodiol dehydrogenase);(Small-conductance mechanosensitive channel);(hypothetical protein);(hypothetical protein);(hypothetical protein) CBM32;(hypothetical protein);(hypothetical protein);(hypothetical protein);(hypothetical protein);(Vitamin B12 transporter BtuB) TIGR01783;(hypothetical protein);(hypothetical protein);(hyp…	CBM32;TIGR01783;AA2|AA2	2	#N/A	#N/A	#N/A	lactose ; polygalacturonic acid; hyaluronate; galactose; sialidase ; N-acetylglucosamine	glucan; chitosan; lignin; alginate	sub_1:CBM32;AA2|AA2	sub_1:4
1013.fasta	DG	This study	Bacteria;Proteobacteria;Gammaproteobacteria;Alteromonadales;Alteromonadaceae	Ulva sp. (L)	1013; PUL_CAZyme_rich__PUL15	PUL_like	#N/A	11302	#N/A	34	4	0	0	1	0	0	0	5	0	0	4	0	0	0	0	0	HPMAICNC_02457;HPMAICNC_02458;HPMAICNC_02459;HPMAICNC_02460;HPMAICNC_02461;HPMAICNC_02462;HPMAICNC_02463;HPMAICNC_02464;HPMAICNC_02465;HPMAICNC_02466;HPMAICNC_02467;HPMAICNC_02468;HPMAICNC_02469;HPMAICNC_02470;HPMAICNC_02471;HPMAICNC_02472;HPMAICNC_02473;HPMAICNC_02474;HPMAICNC_02475;HPMAICNC_02476;HPMAICNC_02477;HPMAICNC_02478;HPMAICNC_02479;HPMAICNC_02480;HPMAICNC_02481;HPMAICNC_02482;HPMAICNC_…	(hypothetical protein);(hypothetical protein);(Glutamate--cysteine ligase);(hypothetical protein);(Inner membrane protein YqjF);(hypothetical protein) GH16_3;(hypothetical protein) TIGR01782;(Flavin-dependent tryptophan halogenase RebH);(hypothetical protein);(hypothetical protein);(Transcriptional regulatory protein BtsR);(hypothetical protein);(hypothetical protein);(hypothetical protein) GH149…	GH16_3;TIGR01782;GH149;GH3;GH3;CE1;TIGR01783;TIGR01783;TIGR01783	4	#N/A	#N/A	#N/A	cellobiose; N-acetylhexosaminidase; alpha-arabinofuranose; beta-glucan; beta-glucosidase; ginsenoside; galactosidase; alpha-arabinosidase; glucuronidase; beta-xylose; N-acetylglucosamine	beta-glucan	sub_1:GH16_3,sub_2:CE1,sub_3:CE1,sub_4:CE1	sub_1:0,sub_2:5,sub_3:9,sub_4:14	sub_1:GH149,sub_2:GH3,sub_3:GH3,sub_4:GH3	sub_1:6,sub_2:13,sub_3:17,sub_4:22	sub_1:GH3,sub_2:GH3,sub_3:GH3,sub_4:GH3	sub_1:7,sub_2:14,sub_3:18,sub_4:23	sub_1:GH3,sub_2:GH149,sub_3:GH149,sub_4:GH149	sub_1:8,sub_2:15,sub_3:19,sub_4:24	sub_1:CE1,sub_2:GH16_3,sub_3:GH16_3,sub_4:GH16_3	sub_1:16,sub_2:23,sub_3:27,sub_4:32
1013.fasta	DG	This study	Bacteria;Proteobacteria;Gammaproteobacteria;Alteromonadales;Alteromonadaceae	Ulva sp. (L)	1013; PUL_CAZyme_rich__PUL16	PUL_like	#N/A	11303	#N/A	15	2	0	0	1	0	0	1	4	0	0	3	0	0	0	0	0	HPMAICNC_02555;HPMAICNC_02556;HPMAICNC_02557;HPMAICNC_02558;HPMAICNC_02559;HPMAICNC_02560;HPMAICNC_02561;HPMAICNC_02562;HPMAICNC_02563;HPMAICNC_02564;HPMAICNC_02565;HPMAICNC_02566;HPMAICNC_02567;HPMAICNC_02568;HPMAICNC_02569;HPMAICNC_02570;HPMAICNC_02571;HPMAICNC_02572;HPMAICNC_02573;HPMAICNC_02574;HPMAICNC_02575;HPMAICNC_02576;HPMAICNC_02577;HPMAICNC_02578;HPMAICNC_02579	(putative protease SohB);(putative oxidoreductase YciK);(Glutamine--tRNA ligase);(HTH-type transcriptional repressor CytR);(hypothetical protein);(1,4-alpha-glucan branching enzyme GlgB) GH13;(Vitamin B12 transporter BtuB) TIGR01782;(Flavin-dependent tryptophan halogenase PrnA);(hypothetical protein);(hypothetical protein);(Decarbamoylnovobiocin carbamoyltransferase);(hypothetical protein);(hypot…	GH13;TIGR01782;CBM41|CBM48|GH13_13;TIGR01782;CE1;GH13_38;TIGR01782	6	#N/A	#N/A	#N/A	glycogen synthase; maltooligosyltrehalose; starch synthase; alpha-glucan synthase; alpha-glucosidase	starch; pullulan	sub_1:GH13,sub_2:CBM41|CBM48|GH13_13;CE1,sub_3:GH13_38	sub_1:0,sub_2:0,sub_3:2	sub_1:CBM41|CBM48|GH13_13,sub_2:GH13_38,sub_3:CE1	sub_1:6,sub_2:1,sub_3:3	sub_1:CE1,sub_2:GH13,sub_3:CBM41|CBM48|GH13_13	sub_1:8,sub_2:8,sub_3:5	sub_1:GH13_38,sub_3:GH13	sub_1:9,sub_3:13
1013.fasta	DG	This study	Bacteria;Proteobacteria;Gammaproteobacteria;Alteromonadales;Alteromonadaceae	Ulva sp. (L)	1013; PUL_CAZyme_rich__PUL17	PUL_like	#N/A	11304	#N/A	23	1	1	0	1	0	0	0	3	2	0	1	0	0	0	0	0	HPMAICNC_02718;HPMAICNC_02719;HPMAICNC_02720;HPMAICNC_02721;HPMAICNC_02722;HPMAICNC_02723;HPMAICNC_02724;HPMAICNC_02725;HPMAICNC_02726;HPMAICNC_02727;HPMAICNC_02728;HPMAICNC_02729;HPMAICNC_02730;HPMAICNC_02731;HPMAICNC_02732;HPMAICNC_02733;HPMAICNC_02734;HPMAICNC_02735;HPMAICNC_02736;HPMAICNC_02737;HPMAICNC_02738;HPMAICNC_02739;HPMAICNC_02740;HPMAICNC_02741;HPMAICNC_02742;HPMAICNC_02743;HPMAICNC_…	(Elongation factor P);(L-lysine 2,3-aminomutase);(hypothetical protein);(hypothetical protein);(hypothetical protein);(hypothetical protein) CE6;(HTH-type transcriptional repressor GlaR);(hypothetical protein) TIGR01782;(DNA topoisomerase 4 subunit B);(hypothetical protein);(hypothetical protein);(hypothetical protein);(hypothetical protein);(Ulvan Lyase-PL25) PL25;(hypothetical protein);(hypothe…	CE6;TIGR01782;PL25;Sulfatase;GH50;Sulfatase	3	#N/A	#N/A	#N/A	alpha-arabinofuranose	acetylxylan; agar; ulvan	sub_1:CE6	sub_1:1	sub_1:PL25	sub_1:5	sub_1:GH50	sub_1:17
1013.fasta	DG	This study	Bacteria;Proteobacteria;Gammaproteobacteria;Alteromonadales;Alteromonadaceae	Ulva sp. (L)	1013; PUL_CAZyme_rich__PUL18	PUL_like	#N/A	11305	#N/A	20	1	0	1	0	0	0	0	2	0	0	1	0	0	0	0	0	HPMAICNC_02874;HPMAICNC_02875;HPMAICNC_02876;HPMAICNC_02877;HPMAICNC_02878;HPMAICNC_02879;HPMAICNC_02880;HPMAICNC_02881;HPMAICNC_02882;HPMAICNC_02883;HPMAICNC_02884;HPMAICNC_02885;HPMAICNC_02886;HPMAICNC_02887;HPMAICNC_02888;HPMAICNC_02889;HPMAICNC_02890;HPMAICNC_02891;HPMAICNC_02892;HPMAICNC_02893;HPMAICNC_02894;HPMAICNC_02895;HPMAICNC_02896;HPMAICNC_02897;HPMAICNC_02898;HPMAICNC_02899;HPMAICNC_…	(Lysine 6-dehydrogenase);(L-prolyl-[peptidyl-carrier protein] dehydrogenase);(hypothetical protein);(hypothetical protein);(Serine/threonine-protein kinase PknD);(hypothetical protein) CBM11;(hypothetical protein);(hypothetical protein);(hypothetical protein);(hypothetical protein);(hypothetical protein);(hypothetical protein);(hypothetical protein);(hypothetical protein);(Endoglucanase Z) GH5_2;…	CBM11;GH5_2;TIGR01785	2	#N/A	#N/A	#N/A	cellobiose; carboxymethylcellulose	beta-glucan	sub_1:GH5_2	sub_1:9	sub_1:CBM11	sub_1:18
1013.fasta	DG	This study	Bacteria;Proteobacteria;Gammaproteobacteria;Alteromonadales;Alteromonadaceae	Ulva sp. (L)	1013; PUL_CAZyme_rich__PUL19	PUL_like	#N/A	11306	#N/A	28	7	2	2	0	0	1	1	13	6	0	1	0	0	0	0	0	HPMAICNC_03032;HPMAICNC_03033;HPMAICNC_03034;HPMAICNC_03035;HPMAICNC_03036;HPMAICNC_03037;HPMAICNC_03038;HPMAICNC_03039;HPMAICNC_03040;HPMAICNC_03041;HPMAICNC_03042;HPMAICNC_03043;HPMAICNC_03044;HPMAICNC_03045;HPMAICNC_03046;HPMAICNC_03047;HPMAICNC_03048;HPMAICNC_03049;HPMAICNC_03050;HPMAICNC_03051;HPMAICNC_03052;HPMAICNC_03053;HPMAICNC_03054;HPMAICNC_03055;HPMAICNC_03056;HPMAICNC_03057;HPMAICNC_…	(Thermoresistant gluconokinase);(C4-dicarboxylate TRAP transporter large permease protein DctM);(2,3-diketo-L-gulonate TRAP transporter small permease protein YiaM);(Solute-binding protein);(Inner membrane protein YgjV);(hypothetical protein) GH88;(hypothetical protein) GH145;(Sulfatase) Sulfatase;(Unsaturated 3S-rhamnoglycuronyl hydrolase) GH105;(hypothetical protein);(L-rhamnose mutarotase);(hy…	GH88;GH145;Sulfatase;GH105;GH105;CBM35;Sulfatase;AA3;GH78;PL24;Sulfatase;TIGR01782;CBM67|GH78;GH109;CBM66;Sulfatase;Sulfatase;GH105;PL25;Sulfatase	11	#N/A	#N/A	#N/A	rhamnogalacturonan; alpha-L-rhamnose	ulvan	sub_1:CBM67|GH78	sub_1:1	sub_1:PL24	sub_1:2	sub_1:GH78	sub_1:3	sub_1:AA3;GH109	sub_1:4	sub_1:CBM66	sub_1:5	sub_1:CBM35	sub_1:7	sub_1:GH105;GH105	sub_1:8
1013.fasta	DG	This study	Bacteria;Proteobacteria;Gammaproteobacteria;Alteromonadales;Alteromonadaceae	Ulva sp. (L)	1013; PUL_CAZyme_rich__PUL2	PUL_like	#N/A	11307	#N/A	28	3	0	0	1	0	0	1	5	1	0	3	0	0	0	0	0	HPMAICNC_00126;HPMAICNC_00127;HPMAICNC_00128;HPMAICNC_00129;HPMAICNC_00130;HPMAICNC_00131;HPMAICNC_00132;HPMAICNC_00133;HPMAICNC_00134;HPMAICNC_00135;HPMAICNC_00136;HPMAICNC_00137;HPMAICNC_00138;HPMAICNC_00139;HPMAICNC_00140;HPMAICNC_00141;HPMAICNC_00142;HPMAICNC_00143;HPMAICNC_00144;HPMAICNC_00145;HPMAICNC_00146;HPMAICNC_00147;HPMAICNC_00148;HPMAICNC_00149;HPMAICNC_00150;HPMAICNC_00151;HPMAICNC_…	(2-dehydro-3,6-dideoxy-6-sulfogluconate aldolase);(hypothetical protein);(Cation/acetate symporter ActP);(hypothetical protein);(hypothetical protein);(hypothetical protein) CE1;(hypothetical protein);(hypothetical protein);(hypothetical protein);(hypothetical protein);(hypothetical protein);(hypothetical protein);(NADH pyrophosphatase);(Phosphomannomutase/phosphoglucomutase);(hypothetical protei…	CE1;Sulfatase;GH130;GH5_41;CBM35|CBM59|GH26;TIGR01782;TIGR01782;GH86;TIGR01783	7	#N/A	#N/A	#N/A	glucosyltransferase; rhamnogalacturonan; glucosidase; cycloisomaltooligosaccharide ; beta-mannose; beta-mannan; mannooligosaccharide; N-acetylglucosamine	beta-mannan	sub_1:CBM35|CBM59|GH26,sub_2:CBM35|CBM59|GH26,sub_3:GH86	sub_1:0,sub_2:2,sub_3:2	sub_1:GH5_41,sub_2:GH86,sub_3:CBM35|CBM59|GH26	sub_1:2,sub_2:3,sub_3:9	sub_1:GH130,sub_2:GH5_41,sub_3:GH5_41	sub_1:4,sub_2:4,sub_3:11	sub_1:GH86,sub_2:GH130,sub_3:GH130	sub_1:5,sub_2:6,sub_3:13	sub_1:CE1,sub_2:CE1,sub_3:CE1	sub_1:17,sub_2:19,sub_3:26
1013.fasta	DG	This study	Bacteria;Proteobacteria;Gammaproteobacteria;Alteromonadales;Alteromonadaceae	Ulva sp. (L)	1013; PUL_CAZyme_rich__PUL20	PUL_like	#N/A	11308	#N/A	24	2	0	0	0	0	0	0	2	3	0	2	0	0	0	0	0	HPMAICNC_03180;HPMAICNC_03181;HPMAICNC_03182;HPMAICNC_03183;HPMAICNC_03184;HPMAICNC_03185;HPMAICNC_03186;HPMAICNC_03187;HPMAICNC_03188;HPMAICNC_03189;HPMAICNC_03190;HPMAICNC_03191;HPMAICNC_03192;HPMAICNC_03193;HPMAICNC_03194;HPMAICNC_03195;HPMAICNC_03196;HPMAICNC_03197;HPMAICNC_03198;HPMAICNC_03199;HPMAICNC_03200;HPMAICNC_03201;HPMAICNC_03202;HPMAICNC_03203;HPMAICNC_03204;HPMAICNC_03205;HPMAICNC_…	(hypothetical protein);(hypothetical protein);(hypothetical protein);(hypothetical protein);(Phage shock protein A);(Arylsulfatase) Sulfatase;(hypothetical protein);(hypothetical protein);(tRNA-dihydrouridine(20/20a) synthase);(hypothetical protein);(hypothetical protein);(hypothetical protein);(hypothetical protein);(hypothetical protein);(hypothetical protein);(Vitamin B12 transporter BtuB) TIG…	Sulfatase;TIGR01783;Sulfatase;GH2;TIGR01782;Sulfatase;GH16_3|Sulfatase	2	#N/A	#N/A	#N/A	lactose; beta-D-galactofuranosides; beta-glucosaminidegalactosidase; alpha-arabinofuranose; beta-glucosidase; N-acetylglucosamine; glucuronidase; beta-xylose; mannose	mannosylglycoprotein ; beta-mannan; laminarin; O-glycan; N-glycan; lichenin; beta-glucan	sub_1:GH2,sub_2:GH2	sub_1:7,sub_2:0	sub_1:GH16_3|Sulfatase,sub_2:GH16_3|Sulfatase	sub_1:12,sub_2:3
1013.fasta	DG	This study	Bacteria;Proteobacteria;Gammaproteobacteria;Alteromonadales;Alteromonadaceae	Ulva sp. (L)	1013; PUL_CAZyme_rich__PUL21	PUL_like	#N/A	11309	#N/A	16	1	0	0	1	0	0	0	2	1	0	1	0	0	0	0	0	HPMAICNC_03216;HPMAICNC_03217;HPMAICNC_03218;HPMAICNC_03219;HPMAICNC_03220;HPMAICNC_03221;HPMAICNC_03222;HPMAICNC_03223;HPMAICNC_03224;HPMAICNC_03225;HPMAICNC_03226;HPMAICNC_03227;HPMAICNC_03228;HPMAICNC_03229;HPMAICNC_03230;HPMAICNC_03231;HPMAICNC_03232;HPMAICNC_03233;HPMAICNC_03234;HPMAICNC_03235;HPMAICNC_03236;HPMAICNC_03237;HPMAICNC_03238;HPMAICNC_03239;HPMAICNC_03240;HPMAICNC_03241	(hypothetical protein);(hypothetical protein);(hypothetical protein);(hypothetical protein);(hypothetical protein);(Beta-galactosidase) GH2;(Flavodoxin 2);(hypothetical protein);(Tol-Pal system protein TolR) TIGR02803;(hypothetical protein);(HTH-type transcriptional regulator CdhR);(hypothetical protein);(tRNA1(Val) (adenine(37)-N6)-methyltransferase);(Dipeptidyl aminopeptidase 4) CE1;(hypothetic…	GH2;TIGR02803;CE1;Sulfatase	2	#N/A	#N/A	#N/A	lactose; beta-D-galactofuranosides; beta-glucosaminidegalactosidase; alpha-arabinofuranose; beta-glucosidase; N-acetylglucosamine; glucuronidase; beta-xylose; mannose	N-glycan; acetylxylan; mannosylglycoprotein ; beta-mannan	sub_1:GH2	sub_1:2	sub_1:CE1	sub_1:4
1013.fasta	DG	This study	Bacteria;Proteobacteria;Gammaproteobacteria;Alteromonadales;Alteromonadaceae	Ulva sp. (L)	1013; PUL_CAZyme_rich__PUL22	PUL_like	#N/A	11310	#N/A	23	1	0	1	1	0	0	0	3	0	0	4	0	0	0	0	0	HPMAICNC_03246;HPMAICNC_03247;HPMAICNC_03248;HPMAICNC_03249;HPMAICNC_03250;HPMAICNC_03251;HPMAICNC_03252;HPMAICNC_03253;HPMAICNC_03254;HPMAICNC_03255;HPMAICNC_03256;HPMAICNC_03257;HPMAICNC_03258;HPMAICNC_03259;HPMAICNC_03260;HPMAICNC_03261;HPMAICNC_03262;HPMAICNC_03263;HPMAICNC_03264;HPMAICNC_03265;HPMAICNC_03266;HPMAICNC_03267;HPMAICNC_03268;HPMAICNC_03269;HPMAICNC_03270;HPMAICNC_03271;HPMAICNC_…	(Type III pantothenate kinase);(Bifunctional ligase/repressor BirA);(UDP-N-acetylenolpyruvoylglucosamine reductase);(Dipeptidyl aminopeptidase BI);(hypothetical protein);(hypothetical protein) TIGR01352;(Tol-Pal system protein TolR) TIGR02804;(hypothetical protein) TIGR02796;(Tol-Pal system protein TolQ) TIGR02796;(hypothetical protein);(putative transcriptional regulatory protein YeeN);(Cell div…	TIGR01352;TIGR02804;TIGR02796;TIGR02796;CE1;GH78;CBM32	3	#N/A	#N/A	#N/A	rhamnogalacturonan; lactose ; polygalacturonic acid; hyaluronate; galactose; alpha-L-rhamnose; sialidase ; N-acetylglucosamine	glucan; acetylxylan; chitosan; alginate	sub_1:CE1	sub_1:6	sub_1:GH78	sub_1:7	sub_1:CBM32	sub_1:18
1013.fasta	DG	This study	Bacteria;Proteobacteria;Gammaproteobacteria;Alteromonadales;Alteromonadaceae	Ulva sp. (L)	1013; PUL_CAZyme_rich__PUL23	PUL_like	#N/A	11311	#N/A	54	8	0	1	1	0	0	1	11	6	0	2	0	0	0	0	0	HPMAICNC_03496;HPMAICNC_03497;HPMAICNC_03498;HPMAICNC_03499;HPMAICNC_03500;HPMAICNC_03501;HPMAICNC_03502;HPMAICNC_03503;HPMAICNC_03504;HPMAICNC_03505;HPMAICNC_03506;HPMAICNC_03507;HPMAICNC_03508;HPMAICNC_03509;HPMAICNC_03510;HPMAICNC_03511;HPMAICNC_03512;HPMAICNC_03513;HPMAICNC_03514;HPMAICNC_03515;HPMAICNC_03516;HPMAICNC_03517;HPMAICNC_03518;HPMAICNC_03519;HPMAICNC_03520;HPMAICNC_03521;HPMAICNC_…	(hypothetical protein);(Flavin-dependent tryptophan halogenase RebH);(hypothetical protein);(hypothetical protein);(hypothetical protein) TIGR01782;(Gluconolactonase);(KHG/KDPG aldolase);(hypothetical protein);(hypothetical protein) GH117;(2-dehydro-3-deoxygluconokinase);(Galactose-proton symporter);(hypothetical protein);(hypothetical protein);(3,6-anhydro-alpha-L-galactose dehydrogenase);(2-deh…	TIGR01782;GH117;Sulfatase;Sulfatase;GH127;GH16_17;GH167;CBM22;TIGR01782;Sulfatase;GH50;GH140;CE3;Sulfatase;Sulfatase;Sulfatase;CBM16|GH16_12;GH29;GH2	12	#N/A	#N/A	#N/A	alpha-arabinofuranose	beta-mannan; carrageenan; agar; N-glycan	sub_1:GH117,sub_2:CBM22	sub_1:3,sub_2:0	sub_1:GH127,sub_2:GH167	sub_1:23,sub_2:2	sub_1:GH16_17,sub_2:GH16_17	sub_1:24,sub_2:5	sub_1:GH167,sub_2:GH127	sub_1:27,sub_2:6	sub_1:CBM22,sub_2:GH50	sub_1:29,sub_2:10	sub_1:GH50,sub_2:GH140	sub_1:41,sub_2:13	sub_1:GH140,sub_2:CE3	sub_1:44,sub_2:14
1013.fasta	DG	This study	Bacteria;Proteobacteria;Gammaproteobacteria;Alteromonadales;Alteromonadaceae	Ulva sp. (L)	1013; PUL_CAZyme_rich__PUL24	PUL_like	#N/A	11312	#N/A	11	1	0	0	0	0	1	0	2	0	0	1	0	0	0	0	0	HPMAICNC_03665;HPMAICNC_03666;HPMAICNC_03667;HPMAICNC_03668;HPMAICNC_03669;HPMAICNC_03670;HPMAICNC_03671;HPMAICNC_03672;HPMAICNC_03673;HPMAICNC_03674;HPMAICNC_03675;HPMAICNC_03676;HPMAICNC_03677;HPMAICNC_03678;HPMAICNC_03679;HPMAICNC_03680;HPMAICNC_03681;HPMAICNC_03682;HPMAICNC_03683;HPMAICNC_03684;HPMAICNC_03685	(putative 3-phenylpropionic acid transporter);(Chorismate synthase);(50S ribosomal protein L3 glutamine methyltransferase);(Endonuclease MutS2);(GDP-mannose 6-dehydrogenase);(Colicin I receptor) TIGR01779;(hypothetical protein) GH23;(Glutamate--cysteine ligase);(hypothetical protein);(hypothetical protein);(putative RNA pseudouridine synthase);(hypothetical protein);(2-dehydropantoate 2-reductase…	TIGR01779;GH23;AA6	2	#N/A	#N/A	#N/A		peptidoglycan; chitin	sub_1:GH23	sub_1:0	sub_1:AA6	sub_1:9
1013.fasta	DG	This study	Bacteria;Proteobacteria;Gammaproteobacteria;Alteromonadales;Alteromonadaceae	Ulva sp. (L)	1013; PUL_CAZyme_rich__PUL25	PUL_like	#N/A	11313	#N/A	22	0	0	0	1	0	1	0	2	0	0	2	0	0	0	0	0	HPMAICNC_03689;HPMAICNC_03690;HPMAICNC_03691;HPMAICNC_03692;HPMAICNC_03693;HPMAICNC_03694;HPMAICNC_03695;HPMAICNC_03696;HPMAICNC_03697;HPMAICNC_03698;HPMAICNC_03699;HPMAICNC_03700;HPMAICNC_03701;HPMAICNC_03702;HPMAICNC_03703;HPMAICNC_03704;HPMAICNC_03705;HPMAICNC_03706;HPMAICNC_03707;HPMAICNC_03708;HPMAICNC_03709;HPMAICNC_03710;HPMAICNC_03711;HPMAICNC_03712;HPMAICNC_03713;HPMAICNC_03714;HPMAICNC_…	(Vitamin B12 transporter BtuB) TIGR01779|TIGR01786;(Beta-barrel assembly-enhancing protease);(Flavin-dependent tryptophan halogenase RebH);(hypothetical protein);(hypothetical protein);(Crotonyl-CoA hydratase);(hypothetical protein);(hypothetical protein);(2-succinyl-6-hydroxy-2,4-cyclohexadiene-1-carboxylate synthase);(Vitamin B12 transporter BtuB) TIGR01779|TIGR01783;(hypothetical protein);(hyp…	TIGR01779|TIGR01786;TIGR01779|TIGR01783;CE1;AA4	2	#N/A	#N/A	#N/A	glucosyltransferase	acetylxylan	sub_1:CE1,sub_2:CE1	sub_1:16,sub_2:7	sub_1:AA4,sub_2:AA4	sub_1:20,sub_2:11
1013.fasta	DG	This study	Bacteria;Proteobacteria;Gammaproteobacteria;Alteromonadales;Alteromonadaceae	Ulva sp. (L)	1013; PUL_CAZyme_rich__PUL26	PUL_like	#N/A	11295	#N/A	20	0	0	0	2	0	0	0	2	0	0	1	0	0	0	0	0	HPMAICNC_03977;HPMAICNC_03978;HPMAICNC_03979;HPMAICNC_03980;HPMAICNC_03981;HPMAICNC_03982;HPMAICNC_03983;HPMAICNC_03984;HPMAICNC_03985;HPMAICNC_03986;HPMAICNC_03987;HPMAICNC_03988;HPMAICNC_03989;HPMAICNC_03990;HPMAICNC_03991;HPMAICNC_03992;HPMAICNC_03993;HPMAICNC_03994;HPMAICNC_03995;HPMAICNC_03996;HPMAICNC_03997;HPMAICNC_03998;HPMAICNC_03999;HPMAICNC_04000;HPMAICNC_04001;HPMAICNC_04002	(hypothetical protein);(hypothetical protein) CE4;(Maleamate amidohydrolase);(hypothetical protein);(2-methoxy-6-polyprenyl-1,4-benzoquinol methylase, mitochondrial);(hypothetical protein);(hypothetical protein);(Transcriptional regulatory protein BtsR);(hypothetical protein);(hypothetical protein);(Vitamin B12 transporter BtuB) TIGR01783;(hypothetical protein);(hypothetical protein);(hypothetica…	CE4;TIGR01783;CE4	1	PUL0428	exopolysaccharide	biosynthesis	chitooligosaccharide; N-acetylglucosamine	xylan; LPS; acetylxylan; peptidoglycan; chitin	sub_1:CE4	sub_1:8	sub_1:CE4	sub_1:9
1013.fasta	DG	This study	Bacteria;Proteobacteria;Gammaproteobacteria;Alteromonadales;Alteromonadaceae	Ulva sp. (L)	1013; PUL_CAZyme_rich__PUL3	PUL_like	#N/A	11314	#N/A	10	1	0	1	0	0	0	0	2	0	0	1	0	0	0	0	0	HPMAICNC_00229;HPMAICNC_00230;HPMAICNC_00231;HPMAICNC_00232;HPMAICNC_00233;HPMAICNC_00234;HPMAICNC_00235;HPMAICNC_00236;HPMAICNC_00237;HPMAICNC_00238;HPMAICNC_00239;HPMAICNC_00240;HPMAICNC_00241;HPMAICNC_00242;HPMAICNC_00243;HPMAICNC_00244;HPMAICNC_00245;HPMAICNC_00246;HPMAICNC_00247;HPMAICNC_00248	(hypothetical protein);(hypothetical protein);(hypothetical protein);(hypothetical protein);(hypothetical protein);(hypothetical protein) CBM40|CBM40|CBM40;(hypothetical protein);(hypothetical protein);(hypothetical protein);(hypothetical protein);(Aldo/keto reductase);(Mannosyl-D-glycerate transport/metabolism system repressor MngR);(hypothetical protein) GH31;(putative symporter YidK);(Vitamin …	CBM40|CBM40|CBM40;GH31;TIGR01783	2	#N/A	#N/A	#N/A	glucosyltransferase; mannosidase; starch synthase; galactosidase; alpha-xylose; alpha-glucan synthase; alpha-glucosidase; glycoside	alpha-glucan; starch; dextran	sub_1:GH31	sub_1:1	sub_1:CBM40|CBM40|CBM40	sub_1:8
1013.fasta	DG	This study	Bacteria;Proteobacteria;Gammaproteobacteria;Alteromonadales;Alteromonadaceae	Ulva sp. (L)	1013; PUL_CAZyme_rich__PUL4	PUL_like	#N/A	11315	#N/A	29	1	1	1	1	0	0	0	4	0	0	2	0	0	0	0	0	HPMAICNC_00316;HPMAICNC_00317;HPMAICNC_00318;HPMAICNC_00319;HPMAICNC_00320;HPMAICNC_00321;HPMAICNC_00322;HPMAICNC_00323;HPMAICNC_00324;HPMAICNC_00325;HPMAICNC_00326;HPMAICNC_00327;HPMAICNC_00328;HPMAICNC_00329;HPMAICNC_00330;HPMAICNC_00331;HPMAICNC_00332;HPMAICNC_00333;HPMAICNC_00334;HPMAICNC_00335;HPMAICNC_00336;HPMAICNC_00337;HPMAICNC_00338;HPMAICNC_00339;HPMAICNC_00340;HPMAICNC_00341;HPMAICNC_…	(hypothetical protein);(Zinc uptake regulation protein);(NADH pyrophosphatase);(hypothetical protein);(Uroporphyrinogen decarboxylase);(Tol-Pal system protein TolB) PL22;(Epoxyqueuosine reductase);(Bifunctional NAD(P)H-hydrate repair enzyme Nnr);(tRNA threonylcarbamoyladenosine biosynthesis protein TsaE);(N-acetylmuramoyl-L-alanine amidase AmiB) CBM50;(DNA mismatch repair protein MutL);(tRNA dime…	PL22;CBM50;TIGR01782;GH20;CE9;TIGR01783	4	#N/A	#N/A	#N/A	N-acetylglucosamine	peptidoglycan; chitin	sub_1:GH20,sub_2:CE9	sub_1:3,sub_2:7	sub_1:CE9,sub_2:GH20	sub_1:6,sub_2:10	sub_1:CBM50,sub_2:CBM50	sub_1:8,sub_2:23	sub_1:PL22,sub_2:PL22	sub_1:12,sub_2:27
1013.fasta	DG	This study	Bacteria;Proteobacteria;Gammaproteobacteria;Alteromonadales;Alteromonadaceae	Ulva sp. (L)	1013; PUL_CAZyme_rich__PUL5	PUL_like	#N/A	11316	#N/A	52	1	4	0	2	0	1	2	10	2	0	3	0	0	0	0	0	HPMAICNC_00394;HPMAICNC_00395;HPMAICNC_00396;HPMAICNC_00397;HPMAICNC_00398;HPMAICNC_00399;HPMAICNC_00400;HPMAICNC_00401;HPMAICNC_00402;HPMAICNC_00403;HPMAICNC_00404;HPMAICNC_00405;HPMAICNC_00406;HPMAICNC_00407;HPMAICNC_00408;HPMAICNC_00409;HPMAICNC_00410;HPMAICNC_00411;HPMAICNC_00412;HPMAICNC_00413;HPMAICNC_00414;HPMAICNC_00415;HPMAICNC_00416;HPMAICNC_00417;HPMAICNC_00418;HPMAICNC_00419;HPMAICNC_…	(hypothetical protein);(hypothetical protein);(hypothetical protein);(Zinc-binding GTPase YeiR);(hypothetical protein);(putative TonB-dependent receptor) TIGR01785;(hypothetical protein);(Signal transduction histidine-protein kinase BaeS);(Transcriptional regulatory protein BaeR);(hypothetical protein);(hypothetical protein);(HTH-type transcriptional regulator LutR);(hypothetical protein) TIGR017…	TIGR01785;TIGR01782;CBM32|PL7_5;TIGR01782;PL6_3;PL7_5;PL17_2;PL6_1;CBM85|GH10;GH43_11;AA3;Sulfatase;Sulfatase;CE1;CE1	10	#N/A	#N/A	#N/A	alginate	alginate	sub_1:CBM32|PL7_5,sub_2:CBM32|PL7_5,sub_3:CBM32|PL7_5;PL6_3	sub_1:7,sub_2:0,sub_3:0	sub_1:PL6_3,sub_2:PL6_3,sub_3:PL7_5	sub_1:9,sub_2:2,sub_3:1	sub_1:PL7_5,sub_2:PL7_5,sub_3:PL17_2	sub_1:10,sub_2:3,sub_3:6	sub_1:PL17_2,sub_2:PL17_2,sub_3:PL6_1	sub_1:15,sub_2:8,sub_3:7	sub_1:PL6_1,sub_2:PL6_1,sub_3:CBM85|GH10	sub_1:16,sub_2:9,sub_3:16	sub_1:CBM85|GH10,sub_2:CBM85|GH10,sub_3:GH43_11	sub_1:25,sub_2:18,sub_3:21	sub_1:GH43_11,sub_2:GH43_11,sub_3:AA3	sub_1:30,sub_2:23,sub_3:23
1013.fasta	DG	This study	Bacteria;Proteobacteria;Gammaproteobacteria;Alteromonadales;Alteromonadaceae	Ulva sp. (L)	1013; PUL_CAZyme_rich__PUL6	PUL_like	#N/A	11317	#N/A	16	1	0	0	0	0	0	0	1	0	0	2	0	0	0	0	0	HPMAICNC_00494;HPMAICNC_00495;HPMAICNC_00496;HPMAICNC_00497;HPMAICNC_00498;HPMAICNC_00499;HPMAICNC_00500;HPMAICNC_00501;HPMAICNC_00502;HPMAICNC_00503;HPMAICNC_00504;HPMAICNC_00505;HPMAICNC_00506;HPMAICNC_00507;HPMAICNC_00508;HPMAICNC_00509;HPMAICNC_00510;HPMAICNC_00511;HPMAICNC_00512;HPMAICNC_00513;HPMAICNC_00514;HPMAICNC_00515;HPMAICNC_00516;HPMAICNC_00517;HPMAICNC_00518;HPMAICNC_00519	(Inosine-5'-monophosphate dehydrogenase);(3'-5' exonuclease DinG);(hypothetical protein);(hypothetical protein);(hypothetical protein);(hypothetical protein) GH167;(hypothetical protein);(hypothetical protein);(Validamycin A dioxygenase);(Putative nucleoside permease NupX);(Uridine kinase);(hypothetical protein) TIGR01786;(hypothetical protein);(Arginine repressor);(Malate dehydrogenase);(Phospho…	GH167;TIGR01786;TIGR01779	1	#N/A	#N/A	#N/A		carrageenan	sub_1:GH167,sub_2:GH167	sub_1:5,sub_2:14
1013.fasta	DG	This study	Bacteria;Proteobacteria;Gammaproteobacteria;Alteromonadales;Alteromonadaceae	Ulva sp. (L)	1013; PUL_CAZyme_rich__PUL7	PUL_like	#N/A	11318	#N/A	45	1	1	1	2	1	0	0	6	1	0	2	0	0	0	0	0	HPMAICNC_00533;HPMAICNC_00534;HPMAICNC_00535;HPMAICNC_00536;HPMAICNC_00537;HPMAICNC_00538;HPMAICNC_00539;HPMAICNC_00540;HPMAICNC_00541;HPMAICNC_00542;HPMAICNC_00543;HPMAICNC_00544;HPMAICNC_00545;HPMAICNC_00546;HPMAICNC_00547;HPMAICNC_00548;HPMAICNC_00549;HPMAICNC_00550;HPMAICNC_00551;HPMAICNC_00552;HPMAICNC_00553;HPMAICNC_00554;HPMAICNC_00555;HPMAICNC_00556;HPMAICNC_00557;HPMAICNC_00558;HPMAICNC_…	(hypothetical protein);(hypothetical protein);(hypothetical protein);(hypothetical protein);(hypothetical protein);(hypothetical protein) CE1;(RNA polymerase sigma factor RpoD);(DNA primase);(putative protein YqeY) CBM78;(30S ribosomal protein S21);(tRNA N6-adenosine threonylcarbamoyltransferase);(putative glycerol-3-phosphate acyltransferase);(Dihydroneopterin aldolase);(hypothetical protein);(U…	CE1;CBM78;GT51;CE1;TIGR01782;PL14_3;Sulfatase;GH167;TIGR01352	5	#N/A	#N/A	#N/A	peptidoglycan synthase	alginate; carrageenan; xyloglucan; acetylxylan; peptidoglycan; beta-glucan	sub_1:PL14_3,sub_2:GH167	sub_1:2,sub_2:6	sub_1:CE1,sub_2:PL14_3	sub_1:6,sub_2:16	sub_1:GT51,sub_2:CE1	sub_1:9,sub_2:26	sub_1:GH167,sub_2:GT51	sub_1:12,sub_2:29	sub_1:CBM78,sub_2:CBM78	sub_1:20,sub_2:40	sub_1:CE1,sub_2:CE1	sub_1:23,sub_2:43
1013.fasta	DG	This study	Bacteria;Proteobacteria;Gammaproteobacteria;Alteromonadales;Alteromonadaceae	Ulva sp. (L)	1013; PUL_CAZyme_rich__PUL8	PUL_like	#N/A	11319	#N/A	9	1	0	0	0	0	0	0	1	0	0	4	0	0	0	0	0	HPMAICNC_00593;HPMAICNC_00594;HPMAICNC_00595;HPMAICNC_00596;HPMAICNC_00597;HPMAICNC_00598;HPMAICNC_00599;HPMAICNC_00600;HPMAICNC_00601;HPMAICNC_00602;HPMAICNC_00603;HPMAICNC_00604;HPMAICNC_00605;HPMAICNC_00606;HPMAICNC_00607;HPMAICNC_00608;HPMAICNC_00609;HPMAICNC_00610;HPMAICNC_00611	(hypothetical protein);(hypothetical protein);(Cell division coordinator CpoB);(hypothetical protein);(hypothetical protein);(Tol-Pal system protein TolQ) TIGR02796;(hypothetical protein) TIGR02804;(hypothetical protein) TIGR02803;(hypothetical protein) TIGR01352;(hypothetical protein);(hypothetical protein);(hypothetical protein);(hypothetical protein);(hypothetical protein) GH50;(hypothetical p…	TIGR02796;TIGR02804;TIGR02803;TIGR01352;GH50	1	#N/A	#N/A	#N/A		agar	sub_1:GH50	sub_1:4
1013.fasta	DG	This study	Bacteria;Proteobacteria;Gammaproteobacteria;Alteromonadales;Alteromonadaceae	Ulva sp. (L)	1013; PUL_CAZyme_rich__PUL9	PUL_like	#N/A	11320	#N/A	12	3	1	0	0	0	0	0	4	0	0	2	0	0	0	0	0	HPMAICNC_00800;HPMAICNC_00801;HPMAICNC_00802;HPMAICNC_00803;HPMAICNC_00804;HPMAICNC_00805;HPMAICNC_00806;HPMAICNC_00807;HPMAICNC_00808;HPMAICNC_00809;HPMAICNC_00810;HPMAICNC_00811;HPMAICNC_00812;HPMAICNC_00813;HPMAICNC_00814;HPMAICNC_00815;HPMAICNC_00816;HPMAICNC_00817;HPMAICNC_00818;HPMAICNC_00819;HPMAICNC_00820;HPMAICNC_00821	(hypothetical protein);(hypothetical protein);(Histidinol-phosphate aminotransferase);(Glutathione-regulated potassium-efflux system protein KefC);(Fructokinase);(Amylosucrase) GH13_4;(Oligo-1,6-glucosidase) GH13_31;(HTH-type transcriptional regulator IpsA);(hypothetical protein) TIGR01782;(Flavin-dependent tryptophan halogenase RebH);(Flavin-dependent tryptophan halogenase RebH);(Oligo-1,6-gluco…	GH13_4;GH13_31;TIGR01782;GH13_31;PL24;TIGR01782	3	#N/A	#N/A	#N/A	sucrose	starch	sub_1:GH13_31,sub_2:PL24	sub_1:1,sub_2:0	sub_1:GH13_4;GH13_31,sub_2:GH13_31	sub_1:2,sub_2:4	sub_1:PL24,sub_2:GH13_31	sub_1:6,sub_2:9	sub_2:GH13_4	sub_2:10
1013.fasta	DG	This study	Bacteria;Proteobacteria;Gammaproteobacteria;Alteromonadales;Alteromonadaceae	Ulva sp. (L)	1013; CAZyme_rich__PUL1	CAZyme gene clusters (CGCs)	#N/A	2564	#N/A	5	0	0	0	0	4	0	0	4	0	0	0	0	0	0	0	0	HPMAICNC_00019;HPMAICNC_00020;HPMAICNC_00021;HPMAICNC_00022;HPMAICNC_00023;HPMAICNC_00024;HPMAICNC_00025;HPMAICNC_00026;HPMAICNC_00027;HPMAICNC_00028;HPMAICNC_00029;HPMAICNC_00030;HPMAICNC_00031;HPMAICNC_00032;HPMAICNC_00033	(hypothetical protein);(Formamidopyrimidine-DNA glycosylase);(Phosphopantetheine adenylyltransferase);(hypothetical protein);(hypothetical protein);(hypothetical protein) GT2;(hypothetical protein) GT2;(3-deoxy-D-manno-octulosonic acid kinase);(Lipopolysaccharide core heptosyltransferase RfaQ) GT9;(3-deoxy-D-manno-octulosonic acid transferase) GT30;(hypothetical protein);(hypothetical protein);(h…	GT2;GT2;GT9;GT30	3	#N/A	#N/A	#N/A	rhamnose; chitin synthase; 6-N-acetylglucosamine synthase; ceramide; actinamine; N-acetylglucosaminyltransferase; UDP-glucuronic acid; poly-beta-1; mannan synthase; beta-mannan synthase; mannosyltransferase; cellulose synthase; glucomannan synthase; rhamnosyltransferase; arabinoglucan synthase	LPS
1013.fasta	DG	This study	Bacteria;Proteobacteria;Gammaproteobacteria;Alteromonadales;Alteromonadaceae	Ulva sp. (L)	1013; CAZyme_rich__PUL10	CAZyme gene clusters (CGCs)	#N/A	2565	#N/A	3	1	0	0	0	0	0	2	3	0	0	0	0	0	0	0	0	HPMAICNC_01985;HPMAICNC_01986;HPMAICNC_01987;HPMAICNC_01988;HPMAICNC_01989;HPMAICNC_01990;HPMAICNC_01991;HPMAICNC_01992;HPMAICNC_01993;HPMAICNC_01994;HPMAICNC_01995;HPMAICNC_01996	(hypothetical protein);(hypothetical protein);(hypothetical protein);(Glyceraldehyde-3-phosphate dehydrogenase-like protein);(Peptide methionine sulfoxide reductase MsrB);(Glycogen operon protein GlgX ) CBM48|GH13_11;(1,4-alpha-glucan branching enzyme GlgB) CBM48|GH13_9;(4-alpha-glucanotransferase) GH77;(Glyceraldehyde-3-phosphate dehydrogenase A);(Putative glucose-6-phosphate 1-epimerase);(hypot…	CBM48|GH13_11;CBM48|GH13_9;GH77	4	#N/A	#N/A	#N/A	glycogen synthase	starch; alpha-glucan
1013.fasta	DG	This study	Bacteria;Proteobacteria;Gammaproteobacteria;Alteromonadales;Alteromonadaceae	Ulva sp. (L)	1013; CAZyme_rich__PUL11	CAZyme gene clusters (CGCs)	#N/A	2566	#N/A	13	0	1	0	2	0	0	0	3	0	0	0	0	0	0	0	0	HPMAICNC_02070;HPMAICNC_02071;HPMAICNC_02072;HPMAICNC_02073;HPMAICNC_02074;HPMAICNC_02075;HPMAICNC_02076;HPMAICNC_02077;HPMAICNC_02078;HPMAICNC_02079;HPMAICNC_02080;HPMAICNC_02081;HPMAICNC_02082;HPMAICNC_02083;HPMAICNC_02084;HPMAICNC_02085;HPMAICNC_02086;HPMAICNC_02087;HPMAICNC_02088;HPMAICNC_02089;HPMAICNC_02090;HPMAICNC_02091;HPMAICNC_02092	(hypothetical protein);(hypothetical protein);(Antitoxin HigA-2);(hypothetical protein);(hypothetical protein);(hypothetical protein) CE6;(hypothetical protein);(hypothetical protein);(hypothetical protein);(hypothetical protein) PL3_1;(hypothetical protein);(Glycine dehydrogenase (decarboxylating));(Glycine cleavage system H protein);(Aminomethyltransferase);(hypothetical protein);(HTH-type tran…	CE6;PL3_1;CE1	3	#N/A	#N/A	#N/A	alpha-arabinofuranose	acetylxylan
1013.fasta	DG	This study	Bacteria;Proteobacteria;Gammaproteobacteria;Alteromonadales;Alteromonadaceae	Ulva sp. (L)	1013; CAZyme_rich__PUL12	CAZyme gene clusters (CGCs)	#N/A	2567	#N/A	9	0	0	2	1	0	0	0	3	0	0	0	0	0	0	0	0	HPMAICNC_02205;HPMAICNC_02206;HPMAICNC_02207;HPMAICNC_02208;HPMAICNC_02209;HPMAICNC_02210;HPMAICNC_02211;HPMAICNC_02212;HPMAICNC_02213;HPMAICNC_02214;HPMAICNC_02215;HPMAICNC_02216;HPMAICNC_02217;HPMAICNC_02218;HPMAICNC_02219;HPMAICNC_02220;HPMAICNC_02221;HPMAICNC_02222;HPMAICNC_02223	(putative formate transporter 1);(Serine/threonine-protein kinase PknD);(Cyanate hydratase);(hypothetical protein);(hypothetical protein);(hypothetical protein) CBM2;(hypothetical protein) CBM2;(hypothetical protein);(hypothetical protein);(hypothetical protein);(Transcriptional regulatory protein BaeR);(Adaptive-response sensory-kinase SasA);(Elongation factor Tu);(hypothetical protein) CE1;(Tol…	CBM2;CBM2;CE1	2	#N/A	#N/A	#N/A		xylan; acetylxylan; cellulose; beta-glucan; chitin
1013.fasta	DG	This study	Bacteria;Proteobacteria;Gammaproteobacteria;Alteromonadales;Alteromonadaceae	Ulva sp. (L)	1013; CAZyme_rich__PUL13	CAZyme gene clusters (CGCs)	#N/A	2568	#N/A	21	0	0	0	1	1	1	0	3	0	0	0	0	0	0	0	0	HPMAICNC_02297;HPMAICNC_02298;HPMAICNC_02299;HPMAICNC_02300;HPMAICNC_02301;HPMAICNC_02302;HPMAICNC_02303;HPMAICNC_02304;HPMAICNC_02305;HPMAICNC_02306;HPMAICNC_02307;HPMAICNC_02308;HPMAICNC_02309;HPMAICNC_02310;HPMAICNC_02311;HPMAICNC_02312;HPMAICNC_02313;HPMAICNC_02314;HPMAICNC_02315;HPMAICNC_02316;HPMAICNC_02317;HPMAICNC_02318;HPMAICNC_02319;HPMAICNC_02320;HPMAICNC_02321;HPMAICNC_02322;HPMAICNC_…	(Arginine N-succinyltransferase);(N-succinylglutamate 5-semialdehyde dehydrogenase);(hypothetical protein);(ATP-dependent RNA helicase DbpA);(DNA topoisomerase 4 subunit A);(hypothetical protein) AA12;(Sensor histidine kinase RcsC);(hypothetical protein);(Ribonuclease Z);(hypothetical protein);(Aspartate carbamoyltransferase);(Glutamate-1-semialdehyde 2,1-aminomutase);(hypothetical protein);(Dye-…	AA12;GT2;CE1	3	#N/A	#N/A	#N/A	rhamnose; chitin synthase; 6-N-acetylglucosamine synthase; ceramide; actinamine; N-acetylglucosaminyltransferase; UDP-glucuronic acid; poly-beta-1; mannan synthase; beta-mannan synthase; mannosyltransferase; cellulose synthase; glucomannan synthase; rhamnosyltransferase; arabinoglucan synthase	alginate; LPS; teichoic acid; acetylxylan; chondroitin; N-glycan; glucomannan; galactan
1013.fasta	DG	This study	Bacteria;Proteobacteria;Gammaproteobacteria;Alteromonadales;Alteromonadaceae	Ulva sp. (L)	1013; CAZyme_rich__PUL14	CAZyme gene clusters (CGCs)	#N/A	2569	#N/A	12	0	1	0	0	6	0	0	7	0	0	0	0	0	0	0	0	HPMAICNC_03086;HPMAICNC_03087;HPMAICNC_03088;HPMAICNC_03089;HPMAICNC_03090;HPMAICNC_03091;HPMAICNC_03092;HPMAICNC_03093;HPMAICNC_03094;HPMAICNC_03095;HPMAICNC_03096;HPMAICNC_03097;HPMAICNC_03098;HPMAICNC_03099;HPMAICNC_03100;HPMAICNC_03101;HPMAICNC_03102;HPMAICNC_03103;HPMAICNC_03104;HPMAICNC_03105;HPMAICNC_03106;HPMAICNC_03107	(hypothetical protein);(hypothetical protein);(hypothetical protein);(hypothetical protein);(hypothetical protein);(GDP-mannose:glycolipid 4-beta-D-mannosyltransferase) GT94;(hypothetical protein) GT2;(hypothetical protein);(hypothetical protein) GT2;(Peptidoglycan O-acetyltransferase);(hypothetical protein);(D-inositol-3-phosphate glycosyltransferase) GT4;(UDP-N-acetylglucosamine--peptide N-acet…	GT94;GT2;GT2;GT4;GT4;GT28;PL31	5	#N/A	#N/A	#N/A	N-acetylglucosaminyltransferase; glucosyltransferase	alginate; teichoic acid; LPS
1013.fasta	DG	This study	Bacteria;Proteobacteria;Gammaproteobacteria;Alteromonadales;Alteromonadaceae	Ulva sp. (L)	1013; CAZyme_rich__PUL2	CAZyme gene clusters (CGCs)	#N/A	2570	#N/A	15	3	0	0	1	0	0	0	4	5	0	0	0	0	0	0	0	HPMAICNC_00043;HPMAICNC_00044;HPMAICNC_00045;HPMAICNC_00046;HPMAICNC_00047;HPMAICNC_00048;HPMAICNC_00049;HPMAICNC_00050;HPMAICNC_00051;HPMAICNC_00052;HPMAICNC_00053;HPMAICNC_00054;HPMAICNC_00055;HPMAICNC_00056;HPMAICNC_00057;HPMAICNC_00058;HPMAICNC_00059;HPMAICNC_00060;HPMAICNC_00061;HPMAICNC_00062;HPMAICNC_00063;HPMAICNC_00064;HPMAICNC_00065;HPMAICNC_00066;HPMAICNC_00067	(hypothetical protein);(Protease HtpX);(hypothetical protein);(hypothetical protein);(L-glyceraldehyde 3-phosphate reductase);(Acetyl esterase) Sulfatase;(hypothetical protein);(hypothetical protein);(hypothetical protein);(hypothetical protein);(Alpha-galactosidase A) GH27;(Aldose 1-epimerase);(N-acetylgalactosamine-6-O-sulfatase) Sulfatase;(Non-reducing end beta-L-arabinofuranosidase) GH127;(hy…	Sulfatase;GH27;Sulfatase;GH127;Sulfatase;Sulfatase;GH110;Sulfatase;CE3|CE6	5	#N/A	#N/A	#N/A	galactosidase	acetylxylan
1013.fasta	DG	This study	Bacteria;Proteobacteria;Gammaproteobacteria;Alteromonadales;Alteromonadaceae	Ulva sp. (L)	1013; CAZyme_rich__PUL3	CAZyme gene clusters (CGCs)	#N/A	2571	#N/A	9	1	2	0	0	0	0	0	3	0	0	0	0	0	0	0	0	HPMAICNC_00374;HPMAICNC_00375;HPMAICNC_00376;HPMAICNC_00377;HPMAICNC_00378;HPMAICNC_00379;HPMAICNC_00380;HPMAICNC_00381;HPMAICNC_00382;HPMAICNC_00383;HPMAICNC_00384;HPMAICNC_00385;HPMAICNC_00386;HPMAICNC_00387;HPMAICNC_00388;HPMAICNC_00389;HPMAICNC_00390;HPMAICNC_00391;HPMAICNC_00392	(hypothetical protein);(hypothetical protein);(Homoserine/homoserine lactone efflux protein);(hypothetical protein);(NADH dehydrogenase);(hypothetical protein) GH13_1;(Oxidoreductase YdhF);(hypothetical protein);(Cytochrome bd-II ubiquinol oxidase subunit 2);(Cytochrome bd-II ubiquinol oxidase subunit 1);(hypothetical protein);(Endo-acting ulvan lyase) PL40;(Phosphoglycolate phosphatase);(Ulvan l…	GH13_1;PL40;PL24	3	#N/A	#N/A	#N/A	alpha-L-rhamnose	ulvan
1013.fasta	DG	This study	Bacteria;Proteobacteria;Gammaproteobacteria;Alteromonadales;Alteromonadaceae	Ulva sp. (L)	1013; CAZyme_rich__PUL4	CAZyme gene clusters (CGCs)	#N/A	2572	#N/A	5	2	1	0	0	0	0	1	4	1	0	0	0	0	0	0	0	HPMAICNC_00856;HPMAICNC_00857;HPMAICNC_00858;HPMAICNC_00859;HPMAICNC_00860;HPMAICNC_00861;HPMAICNC_00862;HPMAICNC_00863;HPMAICNC_00864;HPMAICNC_00865;HPMAICNC_00866;HPMAICNC_00867;HPMAICNC_00868;HPMAICNC_00869;HPMAICNC_00870	(hypothetical protein);(hypothetical protein);(hypothetical protein);(Sensor histidine kinase RcsC);(Acyl-homoserine lactone acylase PvdQ);(hypothetical protein) PL14;(hypothetical protein) GH39;(Ulvan-active sulfatase) Sulfatase;(Alpha-L-rhamnosidase) CBM67|GH78;(hypothetical protein) GH74|GH74|GH74|GH74|GH74;(hypothetical protein);(hypothetical protein);(hypothetical protein);(Small ribosomal s…	PL14;GH39;Sulfatase;CBM67|GH78;GH74|GH74|GH74|GH74|GH74	5	#N/A	#N/A	#N/A	alpha-L-rhamnose	glucan; xylan; xyloglucan; alginate
1013.fasta	DG	This study	Bacteria;Proteobacteria;Gammaproteobacteria;Alteromonadales;Alteromonadaceae	Ulva sp. (L)	1013; CAZyme_rich__PUL5	CAZyme gene clusters (CGCs)	#N/A	2573	#N/A	12	1	0	0	0	3	0	0	4	0	0	0	0	0	0	0	0	HPMAICNC_01078;HPMAICNC_01079;HPMAICNC_01080;HPMAICNC_01081;HPMAICNC_01082;HPMAICNC_01083;HPMAICNC_01084;HPMAICNC_01085;HPMAICNC_01086;HPMAICNC_01087;HPMAICNC_01088;HPMAICNC_01089;HPMAICNC_01090;HPMAICNC_01091;HPMAICNC_01092;HPMAICNC_01093;HPMAICNC_01094;HPMAICNC_01095;HPMAICNC_01096;HPMAICNC_01097;HPMAICNC_01098;HPMAICNC_01099	(DNA-binding transcriptional regulator NtrC);(hypothetical protein);(Flagellin);(hypothetical protein);(hypothetical protein);(TDP-N-acetylfucosamine:lipid II N-acetylfucosaminyltransferase) GT56;(putative protein);(hypothetical protein);(hypothetical protein);(hypothetical protein);(UDP-3-O-(3-hydroxymyristoyl)glucosamine N-acyltransferase);(putative protein) GH159;(dTDP-4-amino-4,6-dideoxygalac…	GT56;GH159;GT4;GT4	3	#N/A	#N/A	#N/A	2-deoxystreptamine; rhamnose; trehalose synthase ; phosphatidylinositol; beta-D-galactofuranosides; maltose; sucrose synthase; glycogen synthase; rhamnosyltransferase; mannosyltransferase; sialyltransferase; alpha-trehalose synthase; L-malate; glucosyltransferase; N-acetylglucosaminyltransferase	xylose; LPS; trehalose; teichoic acid
1013.fasta	DG	This study	Bacteria;Proteobacteria;Gammaproteobacteria;Alteromonadales;Alteromonadaceae	Ulva sp. (L)	1013; CAZyme_rich__PUL6	CAZyme gene clusters (CGCs)	#N/A	2574	#N/A	33	0	3	0	3	8	0	0	14	1	0	0	0	0	0	0	0	HPMAICNC_01203;HPMAICNC_01204;HPMAICNC_01205;HPMAICNC_01206;HPMAICNC_01207;HPMAICNC_01208;HPMAICNC_01209;HPMAICNC_01210;HPMAICNC_01211;HPMAICNC_01212;HPMAICNC_01213;HPMAICNC_01214;HPMAICNC_01215;HPMAICNC_01216;HPMAICNC_01217;HPMAICNC_01218;HPMAICNC_01219;HPMAICNC_01220;HPMAICNC_01221;HPMAICNC_01222;HPMAICNC_01223;HPMAICNC_01224;HPMAICNC_01225;HPMAICNC_01226;HPMAICNC_01227;HPMAICNC_01228;HPMAICNC_…	(hypothetical protein);(hypothetical protein);(hypothetical protein);(hypothetical protein);(S-(hydroxymethyl)glutathione dehydrogenase);(S-formylglutathione hydrolase FrmB) CE1;(hypothetical protein) PL6;(hypothetical protein);(hypothetical protein);(hypothetical protein);(hypothetical protein) Sulfatase;(Diacylglycerol kinase);(hypothetical protein);(hypothetical protein) PL14;(hypothetical pro…	CE1;PL6;Sulfatase;PL14;CE4;GT30;GT4;GT4;PL12;GT2;GT4;GT4;GT4;GT4;CE4	8	#N/A	#N/A	#N/A	rhamnose; N-acetylglucosaminyltransferase; mannosyltransferase; rhamnosyltransferase; mannose; glucosyltransferase; chitooligosaccharide	alginate; LPS
1013.fasta	DG	This study	Bacteria;Proteobacteria;Gammaproteobacteria;Alteromonadales;Alteromonadaceae	Ulva sp. (L)	1013; CAZyme_rich__PUL7	CAZyme gene clusters (CGCs)	#N/A	2575	#N/A	15	3	0	1	1	0	0	0	5	0	0	0	0	0	0	0	0	HPMAICNC_01252;HPMAICNC_01253;HPMAICNC_01254;HPMAICNC_01255;HPMAICNC_01256;HPMAICNC_01257;HPMAICNC_01258;HPMAICNC_01259;HPMAICNC_01260;HPMAICNC_01261;HPMAICNC_01262;HPMAICNC_01263;HPMAICNC_01264;HPMAICNC_01265;HPMAICNC_01266;HPMAICNC_01267;HPMAICNC_01268;HPMAICNC_01269;HPMAICNC_01270;HPMAICNC_01271;HPMAICNC_01272;HPMAICNC_01273;HPMAICNC_01274;HPMAICNC_01275;HPMAICNC_01276	(hypothetical protein);(2-hydroxy-3-oxopropionate reductase);(hypothetical protein);(hypothetical protein);(HTH-type transcriptional activator RhaS);(hypothetical protein) GH109;(Inosose dehydratase);(hypothetical protein);(hypothetical protein) GH15;(4,4'-diaponeurosporen-aldehyde dehydrogenase);(hypothetical protein) GH17;(hypothetical protein);(hypothetical protein);(hypothetical protein);(hyp…	GH109;GH15;GH17;CE1;CBM61	5	#N/A	#N/A	#N/A	glucosyltransferase; beta-N-acetylglucosamine; maltose; alpha-N-acetylgalactosamine; beta-glucosidase; cycloisomaltooligosaccharide	laminarin; dextran; acetylxylan; starch; lichenin; beta-glucan; galactan; trehalose
1013.fasta	DG	This study	Bacteria;Proteobacteria;Gammaproteobacteria;Alteromonadales;Alteromonadaceae	Ulva sp. (L)	1013; CAZyme_rich__PUL8	CAZyme gene clusters (CGCs)	#N/A	2576	#N/A	9	3	0	0	0	0	0	0	3	1	0	0	0	0	0	0	0	HPMAICNC_01515;HPMAICNC_01516;HPMAICNC_01517;HPMAICNC_01518;HPMAICNC_01519;HPMAICNC_01520;HPMAICNC_01521;HPMAICNC_01522;HPMAICNC_01523;HPMAICNC_01524;HPMAICNC_01525;HPMAICNC_01526;HPMAICNC_01527;HPMAICNC_01528;HPMAICNC_01529;HPMAICNC_01530	(hypothetical protein);(hypothetical protein);(hypothetical protein) GH116;(hypothetical protein);(hypothetical protein) GH167;(Altronate dehydratase);(D-threo-aldose 1-dehydrogenase);(hypothetical protein);(L-galactonate-5-dehydrogenase);(N-acetylglucosamine-6-O-sulfatase) Sulfatase;(hypothetical protein) GH17;(hypothetical protein);(hypothetical protein);(hypothetical protein);(hypothetical pro…	GH116;GH167;Sulfatase;GH17	3	#N/A	#N/A	#N/A	beta-glucosidase	laminarin; carrageenan; beta-glucan; lichenin
1013.fasta	DG	This study	Bacteria;Proteobacteria;Gammaproteobacteria;Alteromonadales;Alteromonadaceae	Ulva sp. (L)	1013; CAZyme_rich__PUL9	CAZyme gene clusters (CGCs)	#N/A	2577	#N/A	9	1	1	0	0	3	0	0	5	0	0	0	0	0	0	0	0	HPMAICNC_01649;HPMAICNC_01650;HPMAICNC_01651;HPMAICNC_01652;HPMAICNC_01653;HPMAICNC_01654;HPMAICNC_01655;HPMAICNC_01656;HPMAICNC_01657;HPMAICNC_01658;HPMAICNC_01659;HPMAICNC_01660;HPMAICNC_01661;HPMAICNC_01662;HPMAICNC_01663;HPMAICNC_01664;HPMAICNC_01665;HPMAICNC_01666;HPMAICNC_01667	(UTP--glucose-1-phosphate uridylyltransferase);(UDP-glucose 6-dehydrogenase);(UDP-N-acetyl-alpha-D-glucosamine C6 dehydratase);(putative sugar transferase EpsL);(N-acetyl-alpha-D-glucosaminyl-diphospho-ditrans,octacis-undecaprenol 4-epimerase);(hypothetical protein) GT4;(hypothetical protein) PL12_3;(Inositol 2-dehydrogenase/D-chiro-inositol 3-dehydrogenase) GH109;(UDP-N-acetylglucosamine--peptid…	GT4;PL12_3;GH109;GT4;GT2	4	#N/A	#N/A	#N/A	rhamnose; N-acetylglucosaminyltransferase; mannosyltransferase; rhamnosyltransferase; mannose; glucosyltransferase	LPS; teichoic acid
102.fasta	DG	This study	Bacteria;Proteobacteria;Gammaproteobacteria;Cellvibrionales;Cellvibrionaceae	Gelidium sp. (H)	102; PUL_CAZyme_rich__PUL1	PUL_like	#N/A	11321	#N/A	17	0	0	0	0	0	1	1	2	0	0	1	0	0	0	0	0	BHMMEDLA_00520;BHMMEDLA_00521;BHMMEDLA_00522;BHMMEDLA_00523;BHMMEDLA_00524;BHMMEDLA_00525;BHMMEDLA_00526;BHMMEDLA_00527;BHMMEDLA_00528;BHMMEDLA_00529;BHMMEDLA_00530;BHMMEDLA_00531;BHMMEDLA_00532;BHMMEDLA_00533;BHMMEDLA_00534;BHMMEDLA_00535;BHMMEDLA_00536;BHMMEDLA_00537;BHMMEDLA_00538;BHMMEDLA_00539;BHMMEDLA_00540;BHMMEDLA_00541;BHMMEDLA_00542;BHMMEDLA_00543;BHMMEDLA_00544;BHMMEDLA_00545;BHMMEDLA_…	(hypothetical protein);(hypothetical protein);(hypothetical protein);(ComE operon protein 3);(Hydroxyacylglutathione hydrolase);(hypothetical protein) CBM50|GH23;(Ribonuclease Z);(Aromatic O-demethylase, reductase subunit);(hypothetical protein);(Chemotaxis protein CheW);(hypothetical protein);(Sporulation initiation inhibitor protein Soj);(Peptidoglycan-associated lipoprotein);(Chemotaxis protei…	CBM50|GH23;TIGR02796;AA6	3	#N/A	#N/A	#N/A	lectin; N-acetylglucosamine	peptidoglycan; chitin	sub_1:CBM50|GH23;AA6	sub_1:7
102.fasta	DG	This study	Bacteria;Proteobacteria;Gammaproteobacteria;Cellvibrionales;Cellvibrionaceae	Gelidium sp. (H)	102; PUL_CAZyme_rich__PUL2	PUL_like	#N/A	11322	#N/A	18	1	0	0	0	1	0	0	2	0	0	1	0	0	0	0	0	BHMMEDLA_02150;BHMMEDLA_02151;BHMMEDLA_02152;BHMMEDLA_02153;BHMMEDLA_02154;BHMMEDLA_02155;BHMMEDLA_02156;BHMMEDLA_02157;BHMMEDLA_02158;BHMMEDLA_02159;BHMMEDLA_02160;BHMMEDLA_02161;BHMMEDLA_02162;BHMMEDLA_02163;BHMMEDLA_02164;BHMMEDLA_02165;BHMMEDLA_02166;BHMMEDLA_02167;BHMMEDLA_02168;BHMMEDLA_02169;BHMMEDLA_02170;BHMMEDLA_02171;BHMMEDLA_02172;BHMMEDLA_02173;BHMMEDLA_02174;BHMMEDLA_02175;BHMMEDLA_…	(hypothetical protein);(Pyrophosphate--fructose 6-phosphate 1-phosphotransferase);(UDP-N-acetylmuramate--L-alanyl-gamma-D-glutamyl-meso-2,6-diaminoheptandioate ligase);(Flavin prenyltransferase UbiX);(hypothetical protein);(Biosynthetic peptidoglycan transglycosylase) GT51;(Virulence sensor histidine kinase PhoQ);(Transcriptional regulatory protein PhoP);(hypothetical protein);(hypothetical prote…	GT51;TIGR01785;GH103	2	#N/A	#N/A	#N/A	peptidoglycan synthase	peptidoglycan	sub_1:GH103	sub_1:7	sub_1:GT51	sub_1:8
102.fasta	DG	This study	Bacteria;Proteobacteria;Gammaproteobacteria;Cellvibrionales;Cellvibrionaceae	Gelidium sp. (H)	102; PUL_CAZyme_rich__PUL3	PUL_like	#N/A	11323	#N/A	4	0	1	0	0	0	0	0	1	0	0	3	0	0	0	0	0	BHMMEDLA_03065;BHMMEDLA_03066;BHMMEDLA_03067;BHMMEDLA_03068;BHMMEDLA_03069;BHMMEDLA_03070;BHMMEDLA_03071;BHMMEDLA_03072;BHMMEDLA_03073;BHMMEDLA_03074;BHMMEDLA_03075;BHMMEDLA_03076;BHMMEDLA_03077;BHMMEDLA_03078	(Crossover junction endodeoxyribonuclease RuvC);(Holliday junction ATP-dependent DNA helicase RuvA);(Holliday junction ATP-dependent DNA helicase RuvB);(Acyl-CoA thioesterase YbgC);(hypothetical protein);(Tol-Pal system protein TolQ) TIGR02796;(Biopolymer transport protein ExbD) TIGR02803;(hypothetical protein) TIGR01352;(Tol-Pal system protein TolB) PL22;(Peptidoglycan-associated lipoprotein);(C…	TIGR02796;TIGR02803;TIGR01352;PL22	1	#N/A	#N/A	#N/A	oligogalacturonide; oligogalacturonate		sub_1:PL22	sub_1:0
102.fasta	DG	This study	Bacteria;Proteobacteria;Gammaproteobacteria;Cellvibrionales;Cellvibrionaceae	Gelidium sp. (H)	102; CAZyme_rich__PUL1	CAZyme gene clusters (CGCs)	#N/A	2578	#N/A	3	0	0	0	0	3	0	0	3	0	0	0	0	0	0	0	0	BHMMEDLA_00101;BHMMEDLA_00102;BHMMEDLA_00103;BHMMEDLA_00104;BHMMEDLA_00105;BHMMEDLA_00106;BHMMEDLA_00107;BHMMEDLA_00108;BHMMEDLA_00109;BHMMEDLA_00110;BHMMEDLA_00111;BHMMEDLA_00112;BHMMEDLA_00113	(hypothetical protein);(hypothetical protein);(dTDP-4-oxo-6-deoxy-D-allose reductase);(hypothetical protein);(Asparagine synthetase [glutamine-hydrolyzing] 1);(hypothetical protein) GT4;(hypothetical protein) GT4;(hypothetical protein) GT4;(putative sugar transferase EpsL);(Putative acetyltransferase EpsM);(UDP-4-amino-4-deoxy-L-arabinose--oxoglutarate aminotransferase);(UDP-N-acetyl-alpha-D-gluc…	GT4;GT4;GT4	1	PUL0489;PUL0247;PUL0494;PUL0453;PUL0130;PUL0090	capsule polysaccharide;capsule polysaccharide;capsule polysaccharide;O-antigen;O-antigen;O-antigen	biosynthesis;degradation;biosynthesis;biosynthesis;biosynthesis;biosynthesis	2-deoxystreptamine; rhamnose; trehalose synthase ; phosphatidylinositol; sucrose synthase; maltose; mannosyltransferase; glycogen synthase; rhamnosyltransferase; glucosyltransferase; sialyltransferase; alpha-trehalose synthase; L-malate; N-acetylglucosaminyltransferase; sucrose	xylose; LPS; trehalose; teichoic acid
102.fasta	DG	This study	Bacteria;Proteobacteria;Gammaproteobacteria;Cellvibrionales;Cellvibrionaceae	Gelidium sp. (H)	102; CAZyme_rich__PUL2	CAZyme gene clusters (CGCs)	#N/A	2579	#N/A	15	0	0	1	1	0	2	0	4	0	0	0	0	0	0	0	0	BHMMEDLA_01672;BHMMEDLA_01673;BHMMEDLA_01674;BHMMEDLA_01675;BHMMEDLA_01676;BHMMEDLA_01677;BHMMEDLA_01678;BHMMEDLA_01679;BHMMEDLA_01680;BHMMEDLA_01681;BHMMEDLA_01682;BHMMEDLA_01683;BHMMEDLA_01684;BHMMEDLA_01685;BHMMEDLA_01686;BHMMEDLA_01687;BHMMEDLA_01688;BHMMEDLA_01689;BHMMEDLA_01690;BHMMEDLA_01691;BHMMEDLA_01692;BHMMEDLA_01693;BHMMEDLA_01694;BHMMEDLA_01695;BHMMEDLA_01696	(hypothetical protein);(hypothetical protein);(hypothetical protein);(Transcriptional regulatory protein CreB);(Sensor protein CreC);(hypothetical protein) CBM32;(hypothetical protein) AA12;(Transcriptional regulatory protein CreB);(Sensor protein CreC);(Inner membrane protein CreD);(hypothetical protein);(hypothetical protein);(hypothetical protein);(hypothetical protein);(hypothetical protein);…	CBM32;AA12;CE1;AA6	4	#N/A	#N/A	#N/A	lactose ; polygalacturonic acid; hyaluronate; galactose; sialidase ; N-acetylglucosamine	glucan; acetylxylan; chitosan; alginate
102.fasta	DG	This study	Bacteria;Proteobacteria;Gammaproteobacteria;Cellvibrionales;Cellvibrionaceae	Gelidium sp. (H)	102; CAZyme_rich__PUL3	CAZyme gene clusters (CGCs)	#N/A	2580	#N/A	19	0	0	0	0	6	0	0	6	0	0	0	0	0	0	0	0	BHMMEDLA_02918;BHMMEDLA_02919;BHMMEDLA_02920;BHMMEDLA_02921;BHMMEDLA_02922;BHMMEDLA_02923;BHMMEDLA_02924;BHMMEDLA_02925;BHMMEDLA_02926;BHMMEDLA_02927;BHMMEDLA_02928;BHMMEDLA_02929;BHMMEDLA_02930;BHMMEDLA_02931;BHMMEDLA_02932;BHMMEDLA_02933;BHMMEDLA_02934;BHMMEDLA_02935;BHMMEDLA_02936;BHMMEDLA_02937;BHMMEDLA_02938;BHMMEDLA_02939;BHMMEDLA_02940;BHMMEDLA_02941;BHMMEDLA_02942;BHMMEDLA_02943;BHMMEDLA_…	(hypothetical protein);(Dihydroxy-acid dehydratase);(hypothetical protein);(hypothetical protein);(Amino-acid acetyltransferase);(D-inositol-3-phosphate glycosyltransferase) GT4;(hypothetical protein);(Acetylornithine deacetylase);(hypothetical protein);(Bifunctional glutamine synthetase adenylyltransferase/adenylyl-removing enzyme);(Branched-chain-amino-acid aminotransferase);(Phosphoheptose iso…	GT4;GT9;GT9;GT2;GT4;GT30	4	#N/A	#N/A	#N/A	rhamnose; N-acetylglucosaminyltransferase; mannosyltransferase; rhamnosyltransferase; mannose; glucosyltransferase	LPS
1028.fasta	DG	This study	Bacteria;Proteobacteria;Gammaproteobacteria;Alteromonadales;Shewanellaceae;Ferrimonas	Ulva sp. (L)	1028; PUL_CAZyme_rich__PUL1	PUL_like	#N/A	11324	#N/A	28	1	0	0	0	1	0	0	2	0	0	2	0	0	0	0	0	HIKEHIMD_00347;HIKEHIMD_00348;HIKEHIMD_00349;HIKEHIMD_00350;HIKEHIMD_00351;HIKEHIMD_00352;HIKEHIMD_00353;HIKEHIMD_00354;HIKEHIMD_00355;HIKEHIMD_00356;HIKEHIMD_00357;HIKEHIMD_00358;HIKEHIMD_00359;HIKEHIMD_00360;HIKEHIMD_00361;HIKEHIMD_00362;HIKEHIMD_00363;HIKEHIMD_00364;HIKEHIMD_00365;HIKEHIMD_00366;HIKEHIMD_00367;HIKEHIMD_00368;HIKEHIMD_00369;HIKEHIMD_00370;HIKEHIMD_00371;HIKEHIMD_00372;HIKEHIMD_…	(Uracil permease);(Uracil phosphoribosyltransferase);(Phosphoribosylformylglycinamidine cyclo-ligase);(Phosphoribosylglycinamide formyltransferase);(Elongation factor G 1);(Penicillin-binding protein 1C) GT51;(Nitroreductase NfnB);(Peptidase T);(Xylulose-5-phosphate phosphoketolase);(hypothetical protein);(hypothetical protein);(Ribonucleotide monophosphatase NagD);(hypothetical protein);(hypothe…	GT51;GH13_20;TIGR01779|TIGR01785;TIGR01352	2	#N/A	#N/A	#N/A	maltose; cyclodextrin; peptidoglycan synthase	starch; pullulan; peptidoglycan	sub_1:GH13_20,sub_2:GH13_20	sub_1:5,sub_2:15	sub_1:GT51,sub_2:GT51	sub_1:16,sub_2:26
1028.fasta	DG	This study	Bacteria;Proteobacteria;Gammaproteobacteria;Alteromonadales;Shewanellaceae;Ferrimonas	Ulva sp. (L)	1028; PUL_CAZyme_rich__PUL2	PUL_like	#N/A	11325	#N/A	14	6	0	0	0	0	0	0	6	0	0	1	0	0	0	0	0	HIKEHIMD_01606;HIKEHIMD_01607;HIKEHIMD_01608;HIKEHIMD_01609;HIKEHIMD_01610;HIKEHIMD_01611;HIKEHIMD_01612;HIKEHIMD_01613;HIKEHIMD_01614;HIKEHIMD_01615;HIKEHIMD_01616;HIKEHIMD_01617;HIKEHIMD_01618;HIKEHIMD_01619;HIKEHIMD_01620;HIKEHIMD_01621;HIKEHIMD_01622;HIKEHIMD_01623;HIKEHIMD_01624;HIKEHIMD_01625;HIKEHIMD_01626;HIKEHIMD_01627;HIKEHIMD_01628;HIKEHIMD_01629	(hypothetical protein);(Tyrosine-protein kinase wzc);(hypothetical protein);(hypothetical protein);(UDP-glucose 4-epimerase);(Oligo-1,6-glucosidase 1) GH13_23;(hypothetical protein) TIGR01782;(Flavin-dependent tryptophan halogenase PrnA);(Glycogen debranching enzyme) GH13_2;(Alpha-1,4-glucan:maltose-1-phosphate maltosyltransferase) GH13_38;(Oligosaccharide 4-alpha-D-glucosyltransferase) GH31;(hyp…	GH13_23;TIGR01782;GH13_2;GH13_38;GH31;GH13_2;GH109	5	#N/A	#N/A	#N/A	alpha-glucosidase	starch	sub_1:GH13_23	sub_1:0	sub_1:GH13_2	sub_1:1	sub_1:GH13_38	sub_1:2	sub_1:GH31	sub_1:3	sub_1:GH13_2	sub_1:6	sub_1:GH109	sub_1:11
1028.fasta	DG	This study	Bacteria;Proteobacteria;Gammaproteobacteria;Alteromonadales;Shewanellaceae;Ferrimonas	Ulva sp. (L)	1028; PUL_CAZyme_rich__PUL3	PUL_like	#N/A	11286	#N/A	4	0	1	0	0	0	0	0	1	0	0	2	0	0	0	0	0	HIKEHIMD_03428;HIKEHIMD_03429;HIKEHIMD_03430;HIKEHIMD_03431;HIKEHIMD_03432;HIKEHIMD_03433;HIKEHIMD_03434;HIKEHIMD_03435;HIKEHIMD_03436;HIKEHIMD_03437;HIKEHIMD_03438;HIKEHIMD_03439;HIKEHIMD_03440	(Response regulator MprA);(hypothetical protein);(hypothetical protein);(Prolyl endopeptidase);(Acyl-CoA thioester hydrolase YbgC);(Tol-Pal system protein TolQ) TIGR02796;(Tol-Pal system protein TolR) TIGR02803;(hypothetical protein);(Tol-Pal system protein TolB) PL22;(Peptidoglycan-associated lipoprotein);(Cell division coordinator CpoB);(tRNA-Lys(ttt));(tRNA-Lys(ttt))	TIGR02796;TIGR02803;PL22	1	#N/A	#N/A	#N/A	oligogalacturonide; oligogalacturonate		sub_1:PL22	sub_1:1
1028.fasta	DG	This study	Bacteria;Proteobacteria;Gammaproteobacteria;Alteromonadales;Shewanellaceae;Ferrimonas	Ulva sp. (L)	1028; CAZyme_rich__PUL1	CAZyme gene clusters (CGCs)	#N/A	2581	#N/A	17	2	0	0	0	2	0	0	4	0	0	0	0	0	0	0	0	HIKEHIMD_00624;HIKEHIMD_00625;HIKEHIMD_00626;HIKEHIMD_00627;HIKEHIMD_00628;HIKEHIMD_00629;HIKEHIMD_00630;HIKEHIMD_00631;HIKEHIMD_00632;HIKEHIMD_00633;HIKEHIMD_00634;HIKEHIMD_00635;HIKEHIMD_00636;HIKEHIMD_00637;HIKEHIMD_00638;HIKEHIMD_00639;HIKEHIMD_00640;HIKEHIMD_00641;HIKEHIMD_00642;HIKEHIMD_00643;HIKEHIMD_00644;HIKEHIMD_00645;HIKEHIMD_00646;HIKEHIMD_00647;HIKEHIMD_00648;HIKEHIMD_00649;HIKEHIMD_…	(Phosphogluconate dehydratase);(6-phosphogluconolactonase);(Glucose-6-phosphate 1-dehydrogenase);(HTH-type transcriptional regulator HexR);(Pyruvate kinase II);(hypothetical protein) GT2;(hypothetical protein);(hypothetical protein);(Regulator of RpoS);(Putative anti-sigma factor antagonist);(UTP--glucose-1-phosphate uridylyltransferase);(Serine-protein kinase RsbW);(Cellulose synthase 1) GT2;(hy…	GT2;GT2;GH9;GH2	3	#N/A	#N/A	#N/A	beta-glucosidase; mannose	beta-mannan; N-glycan
1028.fasta	DG	This study	Bacteria;Proteobacteria;Gammaproteobacteria;Alteromonadales;Shewanellaceae;Ferrimonas	Ulva sp. (L)	1028; CAZyme_rich__PUL2	CAZyme gene clusters (CGCs)	#N/A	2582	#N/A	12	0	0	0	0	3	0	0	3	0	0	0	0	0	0	0	0	HIKEHIMD_00714;HIKEHIMD_00715;HIKEHIMD_00716;HIKEHIMD_00717;HIKEHIMD_00718;HIKEHIMD_00719;HIKEHIMD_00720;HIKEHIMD_00721;HIKEHIMD_00722;HIKEHIMD_00723;HIKEHIMD_00724;HIKEHIMD_00725;HIKEHIMD_00726;HIKEHIMD_00727;HIKEHIMD_00728;HIKEHIMD_00729;HIKEHIMD_00730;HIKEHIMD_00731;HIKEHIMD_00732	(IS3 family transposase ISVch4);(Serine acetyltransferase);(GalNAc-alpha-(1->4)-GalNAc-alpha-(1->3)-diNAcBac-PP-undecaprenol alpha-1,4-N-acetyl-D-galactosaminyltransferase) GT4;(hypothetical protein);(hypothetical protein);(hypothetical protein) GT4;(hypothetical protein);(hypothetical protein);(dTDP-4-amino-4,6-dideoxygalactose transaminase);(Bifunctional polymyxin resistance protein ArnA);(Gluc…	GT4;GT4;GT19	2	#N/A	#N/A	#N/A	lipopolysaccharide synthase; 2-deoxystreptamine; rhamnose; trehalose synthase ; phosphatidylinositol; sucrose synthase; maltose; mannosyltransferase; glycogen synthase; rhamnosyltransferase; glucosyltransferase; sialyltransferase; alpha-trehalose synthase; L-malate; N-acetylglucosaminyltransferase	xylose; LPS; trehalose; teichoic acid
1028.fasta	DG	This study	Bacteria;Proteobacteria;Gammaproteobacteria;Alteromonadales;Shewanellaceae;Ferrimonas	Ulva sp. (L)	1028; CAZyme_rich__PUL3	CAZyme gene clusters (CGCs)	#N/A	2583	#N/A	10	0	0	0	0	4	0	0	4	0	0	0	0	0	0	0	0	HIKEHIMD_00943;HIKEHIMD_00944;HIKEHIMD_00945;HIKEHIMD_00946;HIKEHIMD_00947;HIKEHIMD_00948;HIKEHIMD_00949;HIKEHIMD_00950;HIKEHIMD_00951;HIKEHIMD_00952;HIKEHIMD_00953;HIKEHIMD_00954;HIKEHIMD_00955;HIKEHIMD_00956;HIKEHIMD_00957;HIKEHIMD_00958;HIKEHIMD_00959;HIKEHIMD_00960;HIKEHIMD_00961;HIKEHIMD_00962	(Thiosulfate sulfurtransferase GlpE);(L-threonine 3-dehydrogenase);(2-amino-3-ketobutyrate coenzyme A ligase);(hypothetical protein);(UDP-N-acetylglucosamine 4-epimerase);(3-deoxy-D-manno-octulosonic acid transferase) GT30;(3-deoxy-D-manno-octulosonic acid kinase);(Lipopolysaccharide core heptosyltransferase RfaQ) GT9;(hypothetical protein);(Phosphoheptose isomerase);(hypothetical protein);(N-ace…	GT30;GT9;GT4;GT28	4	#N/A	#N/A	#N/A	glucosyltransferase; N-acetylglucosaminyltransferase	LPS
1028.fasta	DG	This study	Bacteria;Proteobacteria;Gammaproteobacteria;Alteromonadales;Shewanellaceae;Ferrimonas	Ulva sp. (L)	1028; CAZyme_rich__PUL4	CAZyme gene clusters (CGCs)	#N/A	2584	#N/A	16	0	0	0	0	6	0	0	6	0	0	0	0	0	0	0	0	HIKEHIMD_01544;HIKEHIMD_01545;HIKEHIMD_01546;HIKEHIMD_01547;HIKEHIMD_01548;HIKEHIMD_01549;HIKEHIMD_01550;HIKEHIMD_01551;HIKEHIMD_01552;HIKEHIMD_01553;HIKEHIMD_01554;HIKEHIMD_01555;HIKEHIMD_01556;HIKEHIMD_01557;HIKEHIMD_01558;HIKEHIMD_01559;HIKEHIMD_01560;HIKEHIMD_01561;HIKEHIMD_01562;HIKEHIMD_01563;HIKEHIMD_01564;HIKEHIMD_01565;HIKEHIMD_01566;HIKEHIMD_01567;HIKEHIMD_01568;HIKEHIMD_01569	(hypothetical protein);(RNA pyrophosphohydrolase);(hypothetical protein);(Putative gluconeogenesis factor);(Phosphorelay protein LuxU);(D-inositol-3-phosphate glycosyltransferase) GT4;(Regulatory protein LuxO);(hypothetical protein);(hypothetical protein);(Peptidoglycan-associated lipoprotein);(hypothetical protein);(hypothetical protein) GT2;(D-inositol-3-phosphate glycosyltransferase) GT4;(hypo…	GT4;GT2;GT4;GT70;GT4;GT2	3	#N/A	#N/A	#N/A	rhamnose; N-acetylglucosaminyltransferase; mannosyltransferase; rhamnosyltransferase; mannose; glucosyltransferase	LPS; teichoic acid
1028.fasta	DG	This study	Bacteria;Proteobacteria;Gammaproteobacteria;Alteromonadales;Shewanellaceae;Ferrimonas	Ulva sp. (L)	1028; CAZyme_rich__PUL5	CAZyme gene clusters (CGCs)	#N/A	2585	#N/A	9	1	0	1	0	2	0	2	6	0	0	0	0	0	0	0	0	HIKEHIMD_02398;HIKEHIMD_02399;HIKEHIMD_02400;HIKEHIMD_02401;HIKEHIMD_02402;HIKEHIMD_02403;HIKEHIMD_02404;HIKEHIMD_02405;HIKEHIMD_02406;HIKEHIMD_02407;HIKEHIMD_02408;HIKEHIMD_02409;HIKEHIMD_02410;HIKEHIMD_02411;HIKEHIMD_02412;HIKEHIMD_02413;HIKEHIMD_02414;HIKEHIMD_02415;HIKEHIMD_02416	(hypothetical protein);(PTS system glucose-specific EIIA component);(Phosphoenolpyruvate-protein phosphotransferase);(Phosphocarrier protein HPr);(Cysteine synthase A);(hypothetical protein) GH77;(1,4-alpha-glucan branching enzyme GlgB) CBM48|GH13_9;(Glycogen operon protein GlgX ) CBM48|GH13_11;(Maltodextrin phosphorylase) GT35;(Glucose-1-phosphate adenylyltransferase);(Glycogen synthase) GT5;(hy…	GH77;CBM48|GH13_9;CBM48|GH13_11;GT35;GT5;CBM9	7	#N/A	#N/A	#N/A	glycogen synthase	starch
1028.fasta	DG	This study	Bacteria;Proteobacteria;Gammaproteobacteria;Alteromonadales;Shewanellaceae;Ferrimonas	Ulva sp. (L)	1028; CAZyme_rich__PUL6	CAZyme gene clusters (CGCs)	#N/A	2463	#N/A	3	0	0	0	0	3	0	0	3	0	0	0	0	0	0	0	0	HIKEHIMD_03277;HIKEHIMD_03278;HIKEHIMD_03279;HIKEHIMD_03280;HIKEHIMD_03281;HIKEHIMD_03282;HIKEHIMD_03283;HIKEHIMD_03284;HIKEHIMD_03285;HIKEHIMD_03286	(hypothetical protein);(Phosphomannomutase/phosphoglucomutase);(Mannose-1-phosphate guanylyltransferase 1);(hypothetical protein);(hypothetical protein);(hypothetical protein) GT2;(N-acetylglucosaminyldiphosphoundecaprenol N-acetyl-beta-D-mannosaminyltransferase) GT26|GT4;(D-inositol-3-phosphate glycosyltransferase) GT4;(hypothetical protein);(hypothetical protein)	GT2;GT26|GT4;GT4	3	PUL0510	capsule polysaccharide	biosynthesis	rhamnose; N-acetylglucosaminyltransferase; mannosyltransferase; rhamnosyltransferase; mannose; glucosyltransferase	LPS; teichoic acid
1030.fasta	DG	This study	Bacteria;Proteobacteria;Alphaproteobacteria;Rhodobacterales;Rhodobacteraceae;Roseobacter	Ulva sp. (L)	1030; PUL_CAZyme_rich__PUL1	PUL_like	#N/A	11323	#N/A	4	0	1	0	0	0	0	0	1	0	0	3	0	0	0	0	0	PKPNBNBB_03551;PKPNBNBB_03552;PKPNBNBB_03553;PKPNBNBB_03554;PKPNBNBB_03555;PKPNBNBB_03556;PKPNBNBB_03557;PKPNBNBB_03558;PKPNBNBB_03559;PKPNBNBB_03560;PKPNBNBB_03561;PKPNBNBB_03562;PKPNBNBB_03563;PKPNBNBB_03564	(Holliday junction ATP-dependent DNA helicase RuvA);(Holliday junction ATP-dependent DNA helicase RuvB);(hypothetical protein);(hypothetical protein);(Acyl-CoA thioester hydrolase YbgC);(Tol-Pal system protein TolQ) TIGR02796;(Tol-Pal system protein TolR) TIGR02803;(hypothetical protein) TIGR01352;(Tol-Pal system protein TolB) PL22;(Peptidoglycan-associated lipoprotein);(Cell division coordinator…	TIGR02796;TIGR02803;TIGR01352;PL22	1	#N/A	#N/A	#N/A	oligogalacturonide; oligogalacturonate		sub_1:PL22	sub_1:0
1030.fasta	DG	This study	Bacteria;Proteobacteria;Alphaproteobacteria;Rhodobacterales;Rhodobacteraceae;Roseobacter	Ulva sp. (L)	1030; CAZyme_rich__PUL1	CAZyme gene clusters (CGCs)	#N/A	2586	#N/A	4	0	0	0	0	2	1	0	3	0	0	0	0	0	0	0	0	PKPNBNBB_00249;PKPNBNBB_00250;PKPNBNBB_00251;PKPNBNBB_00252;PKPNBNBB_00253;PKPNBNBB_00254;PKPNBNBB_00255;PKPNBNBB_00256;PKPNBNBB_00257;PKPNBNBB_00258;PKPNBNBB_00259;PKPNBNBB_00260;PKPNBNBB_00261;PKPNBNBB_00262	(Oligopeptide transport system permease protein OppC);(Glutathione transport system permease protein GsiC);(Oligopeptide-binding protein AppA);(Glutathione import ATP-binding protein GsiA);(Acetylornithine deacetylase);(4-methylaminobutanoate oxidase (formaldehyde-forming)) AA3;(Hippurate hydrolase);(D-inositol-3-phosphate glycosyltransferase) GT4;(3-deoxy-D-manno-octulosonic acid transferase) GT…	AA3;GT4;GT30	3	#N/A	#N/A	#N/A	2-deoxystreptamine; rhamnose; trehalose synthase ; phosphatidylinositol; sucrose synthase; maltose; mannosyltransferase; glycogen synthase; rhamnosyltransferase; glucosyltransferase; sialyltransferase; alpha-trehalose synthase; L-malate; N-acetylglucosaminyltransferase; sucrose	xylose; LPS; trehalose; teichoic acid
1030.fasta	DG	This study	Bacteria;Proteobacteria;Alphaproteobacteria;Rhodobacterales;Rhodobacteraceae;Roseobacter	Ulva sp. (L)	1030; CAZyme_rich__PUL10	CAZyme gene clusters (CGCs)	#N/A	2325	#N/A	22	0	0	1	0	7	0	0	8	0	0	0	0	0	0	0	0	PKPNBNBB_04522;PKPNBNBB_04523;PKPNBNBB_04524;PKPNBNBB_04525;PKPNBNBB_04526;PKPNBNBB_04527;PKPNBNBB_04528;PKPNBNBB_04529;PKPNBNBB_04530;PKPNBNBB_04531;PKPNBNBB_04532;PKPNBNBB_04533;PKPNBNBB_04534;PKPNBNBB_04535;PKPNBNBB_04536;PKPNBNBB_04537;PKPNBNBB_04538;PKPNBNBB_04539;PKPNBNBB_04540;PKPNBNBB_04541;PKPNBNBB_04542;PKPNBNBB_04543;PKPNBNBB_04544;PKPNBNBB_04545;PKPNBNBB_04546;PKPNBNBB_04547;PKPNBNBB_…	(hypothetical protein);(hypothetical protein);(hypothetical protein);(hypothetical protein);(hypothetical protein);(D-inositol-3-phosphate glycosyltransferase) GT4;(hypothetical protein) GT2;(N-acetylglucosaminyl-diphospho-decaprenol L-rhamnosyltransferase) GT2;(hypothetical protein);(hypothetical protein) GT2_Glyco_tranf_2_5;(Ubiquinone biosynthesis O-methyltransferase, mitochondrial);(Protein g…	GT4;GT2;GT2;GT2_Glyco_tranf_2_5;GT2_Glyco_tranf_2_4;GT4;GT2_Glycos_transf_2|GT2_Glyco_tranf_2_4;CBM35	6	#N/A	#N/A	#N/A	glucosyltransferase	LPS; teichoic acid; galactan
1030.fasta	DG	This study	Bacteria;Proteobacteria;Alphaproteobacteria;Rhodobacterales;Rhodobacteraceae;Roseobacter	Ulva sp. (L)	1030; CAZyme_rich__PUL11	CAZyme gene clusters (CGCs)	#N/A	2587	#N/A	10	0	0	0	1	2	0	0	3	0	0	0	0	0	0	0	0	PKPNBNBB_04585;PKPNBNBB_04586;PKPNBNBB_04587;PKPNBNBB_04588;PKPNBNBB_04589;PKPNBNBB_04590;PKPNBNBB_04591;PKPNBNBB_04592;PKPNBNBB_04593;PKPNBNBB_04594;PKPNBNBB_04595;PKPNBNBB_04596;PKPNBNBB_04597;PKPNBNBB_04598;PKPNBNBB_04599;PKPNBNBB_04600;PKPNBNBB_04601;PKPNBNBB_04602;PKPNBNBB_04603;PKPNBNBB_04604	(hypothetical protein);(hypothetical protein);(hypothetical protein);(hypothetical protein);(hypothetical protein);(hypothetical protein) GT2;(UDP-glucose 4-epimerase);(hypothetical protein);(hypothetical protein);(Nucleoid occlusion protein);(hypothetical protein) GT4;(hypothetical protein);(hypothetical protein);(hypothetical protein);(hypothetical protein) CE6;(hypothetical protein);(hypotheti…	GT2;GT4;CE6	3	#N/A	#N/A	#N/A	rhamnose; N-acetylglucosaminyltransferase; mannosyltransferase; rhamnosyltransferase; mannose; glucosyltransferase	LPS; teichoic acid
1030.fasta	DG	This study	Bacteria;Proteobacteria;Alphaproteobacteria;Rhodobacterales;Rhodobacteraceae;Roseobacter	Ulva sp. (L)	1030; CAZyme_rich__PUL2	CAZyme gene clusters (CGCs)	#N/A	2588	#N/A	14	1	0	0	2	0	0	0	3	0	0	0	0	0	0	0	0	PKPNBNBB_00394;PKPNBNBB_00395;PKPNBNBB_00396;PKPNBNBB_00397;PKPNBNBB_00398;PKPNBNBB_00399;PKPNBNBB_00400;PKPNBNBB_00401;PKPNBNBB_00402;PKPNBNBB_00403;PKPNBNBB_00404;PKPNBNBB_00405;PKPNBNBB_00406;PKPNBNBB_00407;PKPNBNBB_00408;PKPNBNBB_00409;PKPNBNBB_00410;PKPNBNBB_00411;PKPNBNBB_00412;PKPNBNBB_00413;PKPNBNBB_00414;PKPNBNBB_00415;PKPNBNBB_00416;PKPNBNBB_00417	(Trans-aconitate 2-methyltransferase);(hypothetical protein);(Riboflavin transporter RfnT);(Precorrin-6A reductase);(hypothetical protein);(hypothetical protein) CE1;(hypothetical protein);(hypothetical protein);(hypothetical protein) CE1;(hypothetical protein);(hypothetical protein);(Exodeoxyribonuclease III);(hypothetical protein);(hypothetical protein);(Iron-sulfur cluster insertion protein Er…	CE1;CE1;GH3	2	#N/A	#N/A	#N/A	cellobiose; N-acetylhexosaminidase; alpha-arabinofuranose; beta-glucan; beta-glucosidase; ginsenoside; galactosidase; alpha-arabinosidase; glucuronidase; beta-xylose; N-acetylglucosamine	chitosan; xylan; N-glycan; xyloglucan; glucan; acetylxylan; cellodextrin; cellulose; xylose; beta-glucan
1030.fasta	DG	This study	Bacteria;Proteobacteria;Alphaproteobacteria;Rhodobacterales;Rhodobacteraceae;Roseobacter	Ulva sp. (L)	1030; CAZyme_rich__PUL3	CAZyme gene clusters (CGCs)	#N/A	2589	#N/A	5	0	0	0	0	4	0	0	4	0	0	0	0	0	0	0	0	PKPNBNBB_00804;PKPNBNBB_00805;PKPNBNBB_00806;PKPNBNBB_00807;PKPNBNBB_00808;PKPNBNBB_00809;PKPNBNBB_00810;PKPNBNBB_00811;PKPNBNBB_00812;PKPNBNBB_00813;PKPNBNBB_00814;PKPNBNBB_00815;PKPNBNBB_00816;PKPNBNBB_00817;PKPNBNBB_00818	(hypothetical protein);(hypothetical protein);(hypothetical protein);(hypothetical protein);(hypothetical protein);(hypothetical protein) GT1;(D-inositol-3-phosphate glycosyltransferase) GT4;(D-inositol-3-phosphate glycosyltransferase) GT4;(2,3-bisphosphoglycerate-dependent phosphoglycerate mutase);(UDP-N-acetylglucosamine--N-acetylmuramyl-(pentapeptide) pyrophosphoryl-undecaprenol N-acetylglucos…	GT1;GT4;GT4;GT1	2	#N/A	#N/A	#N/A	rhamnose; N-acetylglucosaminyltransferase; rhamnosyltransferase; glucosyltransferase	gellan; LPS; teichoic acid; xylose; trehalose
1030.fasta	DG	This study	Bacteria;Proteobacteria;Alphaproteobacteria;Rhodobacterales;Rhodobacteraceae;Roseobacter	Ulva sp. (L)	1030; CAZyme_rich__PUL4	CAZyme gene clusters (CGCs)	#N/A	2590	#N/A	6	1	0	0	0	2	0	2	5	0	0	0	0	0	0	0	0	PKPNBNBB_01298;PKPNBNBB_01299;PKPNBNBB_01300;PKPNBNBB_01301;PKPNBNBB_01302;PKPNBNBB_01303;PKPNBNBB_01304;PKPNBNBB_01305;PKPNBNBB_01306;PKPNBNBB_01307;PKPNBNBB_01308;PKPNBNBB_01309;PKPNBNBB_01310;PKPNBNBB_01311;PKPNBNBB_01312;PKPNBNBB_01313	(Pantothenate kinase);(Glyceraldehyde-3-phosphate dehydrogenase 1);(Phosphogluconate dehydratase);(KHG/KDPG aldolase);(Fructokinase);(Maltodextrin phosphorylase) GT35;(1,4-alpha-glucan branching enzyme GlgB) CBM48|GH13_9;(Glucose-1-phosphate adenylyltransferase);(Glycogen synthase 1) GT5;(Glycogen operon protein GlgX ) CBM48|GH13_11;(4-alpha-glucanotransferase) GH77;(Phosphoglucomutase);(Phthalat…	GT35;CBM48|GH13_9;GT5;CBM48|GH13_11;GH77	6	#N/A	#N/A	#N/A	glycogen synthase	starch
1030.fasta	DG	This study	Bacteria;Proteobacteria;Alphaproteobacteria;Rhodobacterales;Rhodobacteraceae;Roseobacter	Ulva sp. (L)	1030; CAZyme_rich__PUL5	CAZyme gene clusters (CGCs)	#N/A	2591	#N/A	30	4	0	0	0	2	0	0	6	0	0	0	0	0	0	0	0	PKPNBNBB_01541;PKPNBNBB_01542;PKPNBNBB_01543;PKPNBNBB_01544;PKPNBNBB_01545;PKPNBNBB_01546;PKPNBNBB_01547;PKPNBNBB_01548;PKPNBNBB_01549;PKPNBNBB_01550;PKPNBNBB_01551;PKPNBNBB_01552;PKPNBNBB_01553;PKPNBNBB_01554;PKPNBNBB_01555;PKPNBNBB_01556;PKPNBNBB_01557;PKPNBNBB_01558;PKPNBNBB_01559;PKPNBNBB_01560;PKPNBNBB_01561;PKPNBNBB_01562;PKPNBNBB_01563;PKPNBNBB_01564;PKPNBNBB_01565;PKPNBNBB_01566;PKPNBNBB_…	(hypothetical protein);(Isoquinoline 1-oxidoreductase subunit beta);(Acyl-CoA dehydrogenase);(Protein-glutamate methylesterase/protein-glutamine glutaminase 2);(Chemoreceptor glutamine deamidase CheD);(hypothetical protein) GT32;(hypothetical protein);(hypothetical protein);(hypothetical protein) GH43;(tRNA-Thr(tgt));(hypothetical protein);(Inositol 2-dehydrogenase/D-chiro-inositol 3-dehydrogenas…	GT32;GH43;GH109;GH1;GH13_23;GT20	6	#N/A	#N/A	#N/A	mannose; glucosyltransferase	trehalose
1030.fasta	DG	This study	Bacteria;Proteobacteria;Alphaproteobacteria;Rhodobacterales;Rhodobacteraceae;Roseobacter	Ulva sp. (L)	1030; CAZyme_rich__PUL6	CAZyme gene clusters (CGCs)	#N/A	2329	#N/A	3	0	0	0	0	3	0	0	3	0	0	0	0	0	0	0	0	PKPNBNBB_01810;PKPNBNBB_01811;PKPNBNBB_01812;PKPNBNBB_01813;PKPNBNBB_01814;PKPNBNBB_01815;PKPNBNBB_01816;PKPNBNBB_01817;PKPNBNBB_01818;PKPNBNBB_01819;PKPNBNBB_01820;PKPNBNBB_01821;PKPNBNBB_01822	(hypothetical protein);(Lipopolysaccharide export system protein LptA);(Lipopolysaccharide export system ATP-binding protein LptB);(Ribosome hibernation promotion factor);(Nitrogen regulatory protein);(hypothetical protein) GT14;(hypothetical protein) GT2;(hypothetical protein) GT2;(UTP--glucose-1-phosphate uridylyltransferase);(8-amino-3,8-dideoxy-manno-octulosonate cytidylyltransferase);(3'(2')…	GT14;GT2;GT2	2	#N/A	#N/A	#N/A	N-acetylglucosaminyltransferase	arabinogalactan; alginate; LPS; teichoic acid; chondroitin; N-glycan; xylose; glucomannan; galactan
1030.fasta	DG	This study	Bacteria;Proteobacteria;Alphaproteobacteria;Rhodobacterales;Rhodobacteraceae;Roseobacter	Ulva sp. (L)	1030; CAZyme_rich__PUL7	CAZyme gene clusters (CGCs)	#N/A	2592	#N/A	27	3	1	0	1	0	0	0	5	0	0	0	0	0	0	0	0	PKPNBNBB_02032;PKPNBNBB_02033;PKPNBNBB_02034;PKPNBNBB_02035;PKPNBNBB_02036;PKPNBNBB_02037;PKPNBNBB_02038;PKPNBNBB_02039;PKPNBNBB_02040;PKPNBNBB_02041;PKPNBNBB_02042;PKPNBNBB_02043;PKPNBNBB_02044;PKPNBNBB_02045;PKPNBNBB_02046;PKPNBNBB_02047;PKPNBNBB_02048;PKPNBNBB_02049;PKPNBNBB_02050;PKPNBNBB_02051;PKPNBNBB_02052;PKPNBNBB_02053;PKPNBNBB_02054;PKPNBNBB_02055;PKPNBNBB_02056;PKPNBNBB_02057;PKPNBNBB_…	(Ribosome-binding factor A);(4-hydroxy-tetrahydrodipicolinate reductase);(hypothetical protein);(hypothetical protein);(Ribosomal RNA small subunit methyltransferase B);(FtsZ-localized protein C) PL12;(Bifunctional purine biosynthesis protein PurH);(Lipoprotein signal peptidase);(hypothetical protein);(putative zinc protease);(putative zinc protease);(NAD/NADP-dependent betaine aldehyde dehydroge…	PL12;CE4;GH109;GH109;GH109	3	#N/A	#N/A	#N/A	alpha-N-acetylgalactosamine; chitooligosaccharide; beta-N-acetylglucosamine; N-acetylglucosamine	xylan; LPS; acetylxylan; peptidoglycan; chitin
1030.fasta	DG	This study	Bacteria;Proteobacteria;Alphaproteobacteria;Rhodobacterales;Rhodobacteraceae;Roseobacter	Ulva sp. (L)	1030; CAZyme_rich__PUL8	CAZyme gene clusters (CGCs)	#N/A	2593	#N/A	21	0	0	0	3	0	0	0	3	0	0	0	0	0	0	0	0	PKPNBNBB_02336;PKPNBNBB_02337;PKPNBNBB_02338;PKPNBNBB_02339;PKPNBNBB_02340;PKPNBNBB_02341;PKPNBNBB_02342;PKPNBNBB_02343;PKPNBNBB_02344;PKPNBNBB_02345;PKPNBNBB_02346;PKPNBNBB_02347;PKPNBNBB_02348;PKPNBNBB_02349;PKPNBNBB_02350;PKPNBNBB_02351;PKPNBNBB_02352;PKPNBNBB_02353;PKPNBNBB_02354;PKPNBNBB_02355;PKPNBNBB_02356;PKPNBNBB_02357;PKPNBNBB_02358;PKPNBNBB_02359;PKPNBNBB_02360;PKPNBNBB_02361;PKPNBNBB_…	(hypothetical protein);(Formylaminopyrimidine-binding protein);(Riboflavin transport system permease protein RibX);(hypothetical protein);(Vitamin B12 import ATP-binding protein BtuD);(D-hydantoinase/dihydropyrimidinase) CE9;(hypothetical protein);(N-carbamoyl-L-amino-acid hydrolase);(HTH-type transcriptional regulator RutR);(hypothetical protein);(NAD-dependent dihydropyrimidine dehydrogenase su…	CE9;CE3;CE1	3	#N/A	#N/A	#N/A	N-acetylglucosamine	acetylxylan
1030.fasta	DG	This study	Bacteria;Proteobacteria;Alphaproteobacteria;Rhodobacterales;Rhodobacteraceae;Roseobacter	Ulva sp. (L)	1030; CAZyme_rich__PUL9	CAZyme gene clusters (CGCs)	#N/A	2594	#N/A	10	3	0	0	0	0	1	0	4	0	0	0	0	0	0	0	0	PKPNBNBB_04456;PKPNBNBB_04457;PKPNBNBB_04458;PKPNBNBB_04459;PKPNBNBB_04460;PKPNBNBB_04461;PKPNBNBB_04462;PKPNBNBB_04463;PKPNBNBB_04464;PKPNBNBB_04465;PKPNBNBB_04466;PKPNBNBB_04467;PKPNBNBB_04468;PKPNBNBB_04469;PKPNBNBB_04470;PKPNBNBB_04471;PKPNBNBB_04472;PKPNBNBB_04473;PKPNBNBB_04474;PKPNBNBB_04475	(Solute-binding protein);(Glucose 1-dehydrogenase 2);(HTH-type transcriptional repressor RspR);(L-threonate dehydrogenase);(hypothetical protein);(Catalase-peroxidase) AA2|AA2;(Hydrogen peroxide-inducible genes activator);(Inositol 2-dehydrogenase) GH109;(Fructose-bisphosphate aldolase);(5-deoxy-glucuronate isomerase);(5-dehydro-2-deoxygluconokinase);(3D-(3,5/4)-trihydroxycyclohexane-1,2-dione hy…	AA2|AA2;GH109;GH109;GH109	2	#N/A	#N/A	#N/A	alpha-N-acetylgalactosamine; beta-N-acetylglucosamine	lignin
1030-1-G.fasta	DG	This study	Bacteria;Bacteroidota;Bacteroidia;Flavobacteriales;Flavobacteriaceae;Aquimarina	Ulva sp. (L)	1030-1; PUL__PUL2	PUL	hybrid susC/D	80	81	24	5	0	0	0	0	0	1	6	2	2	0	2	0	2	0	0	MBNMPPNJ_01307;MBNMPPNJ_01308;MBNMPPNJ_01309;MBNMPPNJ_01310;MBNMPPNJ_01311;MBNMPPNJ_01312;MBNMPPNJ_01313;MBNMPPNJ_01314;MBNMPPNJ_01315;MBNMPPNJ_01316;MBNMPPNJ_01317;MBNMPPNJ_01318;MBNMPPNJ_01319;MBNMPPNJ_01320;MBNMPPNJ_01321;MBNMPPNJ_01322;MBNMPPNJ_01323;MBNMPPNJ_01324;MBNMPPNJ_01325;MBNMPPNJ_01326;MBNMPPNJ_01327;MBNMPPNJ_01328;MBNMPPNJ_01329;MBNMPPNJ_01330;MBNMPPNJ_01331;MBNMPPNJ_01332;MBNMPPNJ_…	(hypothetical protein);(hypothetical protein);(hypothetical protein);(hypothetical protein);(Formylglycine-generating enzyme);(Beta-galactosidase) GH2;(Galactokinase);(Galactose-1-phosphate uridylyltransferase);(hypothetical protein);((S)-mandelate dehydrogenase);(Rhamnulokinase);(hypothetical protein);(3-phenylpropionate-dihydrodiol/cinnamic acid-dihydrodiol dehydrogenase);(hypothetical protein)…	GH2;GH30;TIGR04056;SusD-like_3|SusD_RagB;Sulfatase;TIGR04056;SusD-like_3|SusD_RagB;GH2;CBM67|GH78;GH43_24;Sulfatase;GH16_3	6	#N/A	#N/A	#N/A	alpha-L-rhamnose	mannosylglycoprotein ; beta-mannan; arabinogalactan; laminarin; O-glycan; N-glycan; lichenin; beta-glucan	sub_1:GH30,sub_2:GH2	sub_1:2,sub_2:0	sub_1:GH2,sub_2:CBM67|GH78	sub_1:3,sub_2:1	sub_1:CBM67|GH78,sub_2:GH43_24	sub_1:4,sub_2:4
1030-1-G.fasta	DG	This study	Bacteria;Bacteroidota;Bacteroidia;Flavobacteriales;Flavobacteriaceae;Aquimarina	Ulva sp. (L)	1030-1; PUL__PUL1	PUL	single susC/D	461	459	7	3	0	0	0	0	0	0	3	0	1	0	1	0	0	1	0	MBNMPPNJ_00460;MBNMPPNJ_00461;MBNMPPNJ_00462;MBNMPPNJ_00463;MBNMPPNJ_00464;MBNMPPNJ_00465;MBNMPPNJ_00466;MBNMPPNJ_00467;MBNMPPNJ_00468;MBNMPPNJ_00469;MBNMPPNJ_00470;MBNMPPNJ_00471;MBNMPPNJ_00472;MBNMPPNJ_00473;MBNMPPNJ_00474;MBNMPPNJ_00475;MBNMPPNJ_00476	(Purine nucleoside phosphorylase 1);(hypothetical protein);(Thiosulfate sulfurtransferase GlpE);(GTP 3',8-cyclase);(hypothetical protein);(Beta-xylosidase) GH3;(HTH-type transcriptional regulator DegA);(Kojibiose phosphorylase) GH65;(Catabolite control protein A);(Oligo-1,6-glucosidase) GH13_31;(TonB-dependent receptor SusC) TIGR04056;(Starch-binding protein SusD) SusD_RagB;(hypothetical protein)…	GH3;GH65;GH13_31;TIGR04056;SusD_RagB	3	#N/A	#N/A	#N/A	alpha-glucosidase; glucosyltransferase	chitosan; xylan; N-glycan; dextran; xyloglucan; glucan; starch; cellodextrin; alpha-glucan; cellulose; xylose; beta-glucan; trehalose	sub_1:GH13_31	sub_1:0	sub_1:GH65	sub_1:2	sub_1:GH3	sub_1:4
1030-1-G.fasta	DG	This study	Bacteria;Bacteroidota;Bacteroidia;Flavobacteriales;Flavobacteriaceae;Aquimarina	Ulva sp. (L)	1030-1; PUL__PUL3_sub1	PUL	single susC/D	81	82	34	9	0	1	3	0	0	1	14	1	1	0	1	0	0	1	0	MBNMPPNJ_02510;MBNMPPNJ_02511;MBNMPPNJ_02512;MBNMPPNJ_02513;MBNMPPNJ_02514;MBNMPPNJ_02515;MBNMPPNJ_02516;MBNMPPNJ_02517;MBNMPPNJ_02518;MBNMPPNJ_02519;MBNMPPNJ_02520;MBNMPPNJ_02521;MBNMPPNJ_02522;MBNMPPNJ_02523;MBNMPPNJ_02524;MBNMPPNJ_02525;MBNMPPNJ_02526;MBNMPPNJ_02527;MBNMPPNJ_02528;MBNMPPNJ_02529;MBNMPPNJ_02530;MBNMPPNJ_02531;MBNMPPNJ_02532;MBNMPPNJ_02533;MBNMPPNJ_02534;MBNMPPNJ_02535;MBNMPPNJ_…	(hypothetical protein);(2-dehydro-3-deoxy-D-gluconate 5-dehydrogenase);(4-deoxy-L-threo-5-hexosulose-uronate ketol-isomerase);(Mannonate dehydratase);(hypothetical protein);(Unsaturated glucuronyl hydrolase) GH88;(L-fucose-proton symporter);(Ribokinase);(hypothetical protein);(hypothetical protein) GH151;(hypothetical protein);(4-O-beta-D-mannosyl-D-glucose phosphorylase) GH130;(hypothetical prot…	GH88;GH151;GH130;GH141;CBM60;PL9_2|CBM4|CBM9|CBM35|CBM9|CBM4;GH3;GH2;SusD-like_3|SusD_RagB;TIGR04056;Sulfatase;CE6;CE3;GH3;GH140;GH9;CE3	15	#N/A	#N/A	#N/A	alpha-arabinofuranose; beta-glucosidase; N-acetylglucosamine; cellobiose	xylan; beta-mannan; N-glycan; chitosan; beta-glucan; cellulose; acetylxylan; glucan; laminarin; xyloglucan	sub_1:GH2	sub_1:0	sub_1:GH3	sub_1:1	sub_1:PL9_2|CBM4|CBM9|CBM35|CBM9|CBM4;CE6	sub_1:2
1030-1-G.fasta	DG	This study	Bacteria;Bacteroidota;Bacteroidia;Flavobacteriales;Flavobacteriaceae;Aquimarina	Ulva sp. (L)	1030-1; PUL__PUL3_sub2	PUL	single susC/D	82	83	11	3	0	1	0	0	0	1	5	1	1	0	1	0	0	1	0	MBNMPPNJ_02552;MBNMPPNJ_02553;MBNMPPNJ_02554;MBNMPPNJ_02555;MBNMPPNJ_02556;MBNMPPNJ_02557;MBNMPPNJ_02558;MBNMPPNJ_02559;MBNMPPNJ_02560;MBNMPPNJ_02561;MBNMPPNJ_02562;MBNMPPNJ_02563;MBNMPPNJ_02564;MBNMPPNJ_02565;MBNMPPNJ_02566;MBNMPPNJ_02567;MBNMPPNJ_02568;MBNMPPNJ_02569;MBNMPPNJ_02570;MBNMPPNJ_02571	(hypothetical protein);(hypothetical protein);(hypothetical protein);(hypothetical protein);(hypothetical protein) SusD-like_3|SusD_RagB;(TonB-dependent receptor P3) TIGR04056;(4-O-beta-D-mannosyl-D-glucose phosphorylase) GH130;(HTH-type transcriptional activator RhaS);(hypothetical protein) Sulfatase;(L-proline trans-4-hydroxylase);(hypothetical protein) CBM60|GH5_2;(hypothetical protein);(Endo-…	SusD-like_3|SusD_RagB;TIGR04056;GH130;Sulfatase;CBM60|GH5_2;CBM9;GH5;GH1	6	#N/A	#N/A	#N/A	cellobiose	beta-glucan; cellulose; glucan; xylan	sub_1:GH130	sub_1:0	sub_1:CBM60|GH5_2	sub_1:4	sub_1:CBM9	sub_1:6
1030-1-G.fasta	DG	This study	Bacteria;Bacteroidota;Bacteroidia;Flavobacteriales;Flavobacteriaceae;Aquimarina	Ulva sp. (L)	1030-1; PUL__PUL4	PUL	single susC/D	83	84	22	2	0	0	1	0	0	0	3	0	1	1	1	0	0	1	0	MBNMPPNJ_02897;MBNMPPNJ_02898;MBNMPPNJ_02899;MBNMPPNJ_02900;MBNMPPNJ_02901;MBNMPPNJ_02902;MBNMPPNJ_02903;MBNMPPNJ_02904;MBNMPPNJ_02905;MBNMPPNJ_02906;MBNMPPNJ_02907;MBNMPPNJ_02908;MBNMPPNJ_02909;MBNMPPNJ_02910;MBNMPPNJ_02911;MBNMPPNJ_02912;MBNMPPNJ_02913;MBNMPPNJ_02914;MBNMPPNJ_02915;MBNMPPNJ_02916;MBNMPPNJ_02917;MBNMPPNJ_02918;MBNMPPNJ_02919;MBNMPPNJ_02920;MBNMPPNJ_02921;MBNMPPNJ_02922;MBNMPPNJ_…	(Fused isobutyryl-CoA mutase);(hypothetical protein);(Uridine kinase);(Anhydro-N-acetylmuramic acid kinase);(Ubiquinone biosynthesis O-methyltransferase, mitochondrial);(Beta-hexosaminidase) GH3;(Anhydromuropeptide permease);(hypothetical protein);(hypothetical protein);(hypothetical protein) SusD-like_3|SusD_RagB;(TonB-dependent receptor P26) TIGR04056;(Glucosamine-6-phosphate deaminase) CE14;(G…	GH3;SusD-like_3|SusD_RagB;TIGR04056;CE14;TIGR01783;GH74|GH74|GH74|GH74	3	#N/A	#N/A	#N/A	cellobiose; N-acetylhexosaminidase; alpha-arabinofuranose; beta-glucan; beta-glucosidase; ginsenoside; galactosidase; alpha-arabinosidase; chitobiose; glucuronidase; beta-xylose; N-acetylglucosamine	xyloglucan; glucan	sub_1:CE14	sub_1:0	sub_1:GH3	sub_1:3	sub_1:GH74|GH74|GH74|GH74	sub_1:15
1030-1-G.fasta	DG	This study	Bacteria;Bacteroidota;Bacteroidia;Flavobacteriales;Flavobacteriaceae;Aquimarina	Ulva sp. (L)	1030-1; PUL__PUL5	PUL	single susC/D	400	399	10	4	0	0	0	0	0	0	4	0	1	0	1	0	0	1	0	MBNMPPNJ_03026;MBNMPPNJ_03027;MBNMPPNJ_03028;MBNMPPNJ_03029;MBNMPPNJ_03030;MBNMPPNJ_03031;MBNMPPNJ_03032;MBNMPPNJ_03033;MBNMPPNJ_03034;MBNMPPNJ_03035;MBNMPPNJ_03036;MBNMPPNJ_03037;MBNMPPNJ_03038;MBNMPPNJ_03039;MBNMPPNJ_03040	(Alpha-amylase) GH13_7;(hypothetical protein);(Starch-binding protein SusD) SusD_RagB;(TonB-dependent receptor SusC) TIGR04056;(HTH-type transcriptional regulator DegA);(hypothetical protein);(Beta-phosphoglucomutase);(Maltose phosphorylase) GH65;(hypothetical protein) GH13;(Alpha-1,4-glucan:maltose-1-phosphate maltosyltransferase) GH13;(ATP-dependent 6-phosphofructokinase 1);(Glyceraldehyde-3-ph…	GH13_7;SusD_RagB;TIGR04056;GH65;GH13;GH13	3	#N/A	#N/A	#N/A	glucosyltransferase; rhamnose; maltose; alpha-glucosidase; alpha-trehalose	alpha-glucan; trehalose; starch	sub_1:GH13_7	sub_1:1	sub_1:GH65	sub_1:3	sub_1:GH13	sub_1:4
1030-1-G.fasta	DG	This study	Bacteria;Bacteroidota;Bacteroidia;Flavobacteriales;Flavobacteriaceae;Aquimarina	Ulva sp. (L)	1030-1; PUL__PUL6	PUL	single susC/D	1976	1884	13	1	0	1	1	0	0	3	6	0	1	0	1	0	0	1	0	MBNMPPNJ_03456;MBNMPPNJ_03457;MBNMPPNJ_03458;MBNMPPNJ_03459;MBNMPPNJ_03460;MBNMPPNJ_03461;MBNMPPNJ_03462;MBNMPPNJ_03463;MBNMPPNJ_03464;MBNMPPNJ_03465;MBNMPPNJ_03466;MBNMPPNJ_03467;MBNMPPNJ_03468;MBNMPPNJ_03469;MBNMPPNJ_03470;MBNMPPNJ_03471;MBNMPPNJ_03472;MBNMPPNJ_03473;MBNMPPNJ_03474;MBNMPPNJ_03475;MBNMPPNJ_03476;MBNMPPNJ_03477;MBNMPPNJ_03478	(hypothetical protein);(hypothetical protein);(Transcriptional regulatory protein YpdB);(hypothetical protein);(hypothetical protein);(TonB-dependent receptor P3) TIGR04056;(hypothetical protein) SusD-like;(hypothetical protein) CBM5;(hypothetical protein);(Glucosamine-6-phosphate deaminase) CE14;(hypothetical protein) GH20;(Transcriptional regulatory protein YpdB);(hypothetical protein);(Sensor …	TIGR04056;SusD-like;CBM5;CE14;GH20;CBM5|CBM73|GH18;CBM6|CBM73|GH19;CBM5|CBM73|GH18	7	#N/A	#N/A	#N/A	N-acetylhexosaminidase; hexosaminidase; glucosidase; mannosyl-glycoprotein; chitobiose; lectin; N-acetylglucosamine	chitin; peptidoglycan; beta-glucan; xylan	sub_1:CBM5	sub_1:0	sub_1:CE14	sub_1:2	sub_1:GH20	sub_1:3
1030-1-G.fasta	DG	This study	Bacteria;Bacteroidota;Bacteroidia;Flavobacteriales;Flavobacteriaceae;Aquimarina	Ulva sp. (L)	1030-1; PUL_CAZyme_rich__PUL1	PUL_like	#N/A	11326	#N/A	12	1	0	0	1	2	0	0	4	0	0	1	0	0	0	0	0	MBNMPPNJ_00210;MBNMPPNJ_00211;MBNMPPNJ_00212;MBNMPPNJ_00213;MBNMPPNJ_00214;MBNMPPNJ_00215;MBNMPPNJ_00216;MBNMPPNJ_00217;MBNMPPNJ_00218;MBNMPPNJ_00219;MBNMPPNJ_00220;MBNMPPNJ_00221;MBNMPPNJ_00222;MBNMPPNJ_00223;MBNMPPNJ_00224;MBNMPPNJ_00225;MBNMPPNJ_00226;MBNMPPNJ_00227;MBNMPPNJ_00228;MBNMPPNJ_00229;MBNMPPNJ_00230;MBNMPPNJ_00231	(Amidophosphoribosyltransferase);(Superoxide dismutase [Mn]);(RecBCD enzyme subunit RecB);(Peptidoglycan-associated lipoprotein);(hypothetical protein);(hypothetical protein) CE7;(hypothetical protein);(Vitamin B12 transporter BtuB) TIGR01785;(hypothetical protein);(hypothetical protein);(hypothetical protein);(Mannose-6-phosphate isomerase ManA);(Undecaprenyl-phosphate 4-deoxy-4-formamido-L-arab…	CE7;TIGR01785;GT2;GH5_42;GT4	4	#N/A	#N/A	#N/A	rhamnose; N-acetylglucosaminyltransferase; mannosyltransferase; rhamnosyltransferase; mannose; glucosyltransferase	LPS; teichoic acid	sub_1:CE7	sub_1:1	sub_1:GT2	sub_1:4	sub_1:GH5_42	sub_1:7	sub_1:GT4	sub_1:8
1030-1-G.fasta	DG	This study	Bacteria;Bacteroidota;Bacteroidia;Flavobacteriales;Flavobacteriaceae;Aquimarina	Ulva sp. (L)	1030-1; PUL_CAZyme_rich__PUL2	PUL_like	#N/A	11327	#N/A	15	0	0	0	2	1	0	0	3	0	0	2	0	0	0	0	0	MBNMPPNJ_00315;MBNMPPNJ_00316;MBNMPPNJ_00317;MBNMPPNJ_00318;MBNMPPNJ_00319;MBNMPPNJ_00320;MBNMPPNJ_00321;MBNMPPNJ_00322;MBNMPPNJ_00323;MBNMPPNJ_00324;MBNMPPNJ_00325;MBNMPPNJ_00326;MBNMPPNJ_00327;MBNMPPNJ_00328;MBNMPPNJ_00329;MBNMPPNJ_00330;MBNMPPNJ_00331;MBNMPPNJ_00332;MBNMPPNJ_00333;MBNMPPNJ_00334;MBNMPPNJ_00335;MBNMPPNJ_00336;MBNMPPNJ_00337;MBNMPPNJ_00338;MBNMPPNJ_00339	(hypothetical protein);(Glycine--tRNA ligase);(hypothetical protein);(hypothetical protein);(Exodeoxyribonuclease);(Peptidoglycan-associated lipoprotein) TIGR02797;(hypothetical protein);(hypothetical protein);(Protein tas);(DNA repair protein RadA);(hypothetical protein) CE1;(hypothetical protein);(Aspartate 1-decarboxylase);(Pantothenate synthetase);(Glycogen synthase) GT5;(hypothetical protein…	TIGR02797;CE1;GT5;TIGR01785;CE3	3	#N/A	#N/A	#N/A	glycogen synthase; alpha-glucan synthase; starch synthase	acetylxylan	sub_1:CE1,sub_2:CE3	sub_1:4,sub_2:1	sub_1:GT5,sub_2:GT5	sub_1:8,sub_2:2	sub_1:CE3,sub_2:CE1	sub_1:13,sub_2:6
1030-1-G.fasta	DG	This study	Bacteria;Bacteroidota;Bacteroidia;Flavobacteriales;Flavobacteriaceae;Aquimarina	Ulva sp. (L)	1030-1; PUL_CAZyme_rich__PUL3	PUL_like	#N/A	11328	#N/A	16	0	0	1	0	1	0	0	2	0	0	1	0	0	0	0	0	MBNMPPNJ_00839;MBNMPPNJ_00840;MBNMPPNJ_00841;MBNMPPNJ_00842;MBNMPPNJ_00843;MBNMPPNJ_00844;MBNMPPNJ_00845;MBNMPPNJ_00846;MBNMPPNJ_00847;MBNMPPNJ_00848;MBNMPPNJ_00849;MBNMPPNJ_00850;MBNMPPNJ_00851;MBNMPPNJ_00852;MBNMPPNJ_00853;MBNMPPNJ_00854;MBNMPPNJ_00855;MBNMPPNJ_00856;MBNMPPNJ_00857;MBNMPPNJ_00858;MBNMPPNJ_00859;MBNMPPNJ_00860;MBNMPPNJ_00861;MBNMPPNJ_00862;MBNMPPNJ_00863;MBNMPPNJ_00864	(hypothetical protein);(hypothetical protein);(hypothetical protein);(Deoxyadenosine/deoxycytidine kinase);(hypothetical protein);(3-deoxy-D-manno-octulosonic acid transferase) GT30;(UDP-2-acetamido-2-deoxy-3-oxo-D-glucuronate aminotransferase);(putative protein);(hypothetical protein);(GDP-mannose pyrophosphatase NudK);(hypothetical protein);(hypothetical protein);(Malonyl CoA-acyl carrier prote…	GT30;CBM20;TIGR01352	2	#N/A	#N/A	#N/A	cyclodextrin	beta-cyclodextrin glucan; starch; cyclodextrin glucan; alpha-cyclodextrin glucan	sub_1:CBM20	sub_1:3	sub_1:GT30	sub_1:14
1030-1-G.fasta	DG	This study	Bacteria;Bacteroidota;Bacteroidia;Flavobacteriales;Flavobacteriaceae;Aquimarina	Ulva sp. (L)	1030-1; PUL_CAZyme_rich__PUL4	PUL_like	#N/A	11329	#N/A	9	1	0	0	0	0	0	0	1	0	0	2	0	0	0	0	0	MBNMPPNJ_00932;MBNMPPNJ_00933;MBNMPPNJ_00934;MBNMPPNJ_00935;MBNMPPNJ_00936;MBNMPPNJ_00937;MBNMPPNJ_00938;MBNMPPNJ_00939;MBNMPPNJ_00940;MBNMPPNJ_00941;MBNMPPNJ_00942;MBNMPPNJ_00943;MBNMPPNJ_00944;MBNMPPNJ_00945;MBNMPPNJ_00946;MBNMPPNJ_00947;MBNMPPNJ_00948;MBNMPPNJ_00949;MBNMPPNJ_00950	(hypothetical protein);(hypothetical protein);(hypothetical protein);(Cytochrome c oxidase subunit 3);(Protoheme IX farnesyltransferase 1);(hypothetical protein) TIGR01352;(hypothetical protein) TIGR01352;(hypothetical protein);(Glycine cleavage system H protein);(hypothetical protein);(Holliday junction ATP-dependent DNA helicase RuvA);(hypothetical protein);(NADP-dependent malic enzyme);(Peripl…	TIGR01352;TIGR01352;GH37	1	#N/A	#N/A	#N/A		trehalose	sub_1:GH37	sub_1:6
1030-1-G.fasta	DG	This study	Bacteria;Bacteroidota;Bacteroidia;Flavobacteriales;Flavobacteriaceae;Aquimarina	Ulva sp. (L)	1030-1; PUL_CAZyme_rich__PUL5	PUL_like	#N/A	11330	#N/A	25	3	0	0	0	1	0	0	4	0	0	3	0	0	0	0	0	MBNMPPNJ_01913;MBNMPPNJ_01914;MBNMPPNJ_01915;MBNMPPNJ_01916;MBNMPPNJ_01917;MBNMPPNJ_01918;MBNMPPNJ_01919;MBNMPPNJ_01920;MBNMPPNJ_01921;MBNMPPNJ_01922;MBNMPPNJ_01923;MBNMPPNJ_01924;MBNMPPNJ_01925;MBNMPPNJ_01926;MBNMPPNJ_01927;MBNMPPNJ_01928;MBNMPPNJ_01929;MBNMPPNJ_01930;MBNMPPNJ_01931;MBNMPPNJ_01932;MBNMPPNJ_01933;MBNMPPNJ_01934;MBNMPPNJ_01935;MBNMPPNJ_01936;MBNMPPNJ_01937;MBNMPPNJ_01938;MBNMPPNJ_…	(KHG/KDPG aldolase);(2-dehydro-3-deoxygluconokinase);(Altronate dehydratase);(putative oxidoreductase UxuB);(Mannonate dehydratase);(Putative beta-glucuronidase) GH2;(L-rhamnonate dehydratase);(hypothetical protein) GH28;(hypothetical protein);(hypothetical protein) GH28;(hypothetical protein);(hypothetical protein) TIGR01782;(HTH-type transcriptional regulator DegA);(Uronate isomerase);(Altronat…	GH2;GH28;GH28;TIGR01782;GT28;TIGR01782;TIGR01782	3	#N/A	#N/A	#N/A	mannose; glucosyltransferase; lactose; beta-D-galactofuranosides; beta-glucosaminidegalactosidase; alpha-arabinofuranose; polygalacturonase; beta-glucosidase; N-acetylglucosaminyltransferase; glucuronidase; beta-xylose; N-acetylglucosamine	mannosylglycoprotein ; beta-mannan; pectin; N-glycan; xylogalacturonan; homogalacturonan	sub_1:GH28,sub_2:GT28,sub_3:GT28	sub_1:1,sub_2:4,sub_3:6	sub_1:GH28,sub_2:GH28,sub_3:GH28	sub_1:3,sub_2:17,sub_3:19	sub_1:GH2,sub_2:GH28,sub_3:GH28	sub_1:5,sub_2:19,sub_3:21	sub_1:GT28,sub_2:GH2,sub_3:GH2	sub_1:10,sub_2:21,sub_3:23
1030-1-G.fasta	DG	This study	Bacteria;Bacteroidota;Bacteroidia;Flavobacteriales;Flavobacteriaceae;Aquimarina	Ulva sp. (L)	1030-1; PUL_CAZyme_rich__PUL6	PUL_like	#N/A	11331	#N/A	9	1	0	0	0	0	1	0	2	0	0	1	0	0	0	0	0	MBNMPPNJ_03126;MBNMPPNJ_03127;MBNMPPNJ_03128;MBNMPPNJ_03129;MBNMPPNJ_03130;MBNMPPNJ_03131;MBNMPPNJ_03132;MBNMPPNJ_03133;MBNMPPNJ_03134;MBNMPPNJ_03135;MBNMPPNJ_03136;MBNMPPNJ_03137;MBNMPPNJ_03138;MBNMPPNJ_03139;MBNMPPNJ_03140;MBNMPPNJ_03141;MBNMPPNJ_03142;MBNMPPNJ_03143;MBNMPPNJ_03144	(hypothetical protein);(hypothetical protein);(hypothetical protein);(hypothetical protein);(hypothetical protein);(Vitamin B12 transporter BtuB) TIGR01779|TIGR01786;(hypothetical protein);(hypothetical protein);(Inosose dehydratase);(hypothetical protein) GH109;(Putative nucleoside transporter YegT);(hypothetical protein);(hypothetical protein);(2-methyl-1,2-propanediol dehydrogenase) AA3;(hypot…	TIGR01779|TIGR01786;GH109;AA3	2	#N/A	#N/A	#N/A	alpha-N-acetylgalactosamine; beta-N-acetylglucosamine		sub_1:GH109	sub_1:3	sub_1:AA3	sub_1:7
1030-1-G.fasta	DG	This study	Bacteria;Bacteroidota;Bacteroidia;Flavobacteriales;Flavobacteriaceae;Aquimarina	Ulva sp. (L)	1030-1; PUL_CAZyme_rich__PUL7	PUL_like	#N/A	11332	#N/A	13	0	0	0	1	0	0	0	1	0	0	2	0	0	0	0	0	MBNMPPNJ_04140;MBNMPPNJ_04141;MBNMPPNJ_04142;MBNMPPNJ_04143;MBNMPPNJ_04144;MBNMPPNJ_04145;MBNMPPNJ_04146;MBNMPPNJ_04147;MBNMPPNJ_04148;MBNMPPNJ_04149;MBNMPPNJ_04150;MBNMPPNJ_04151;MBNMPPNJ_04152;MBNMPPNJ_04153;MBNMPPNJ_04154;MBNMPPNJ_04155;MBNMPPNJ_04156;MBNMPPNJ_04157	(hypothetical protein) CE1;(hypothetical protein);(hypothetical protein);(hypothetical protein);(hypothetical protein);(hypothetical protein);(hypothetical protein);(Tyrosine recombinase XerC);(tRNA-Val(tac));(Folylpolyglutamate synthase);(hypothetical protein);(hypothetical protein) TIGR02803;(Tol-Pal system protein TolQ) TIGR02796;(Na(+)/H(+) antiporter NhaB);(NAD-specific glutamate dehydrogena…	CE1;TIGR02803;TIGR02796	1	PUL0418	plant polysaccharide	degradation		acetylxylan	sub_1:CE1	sub_1:10
1030-1-G.fasta	DG	This study	Bacteria;Bacteroidota;Bacteroidia;Flavobacteriales;Flavobacteriaceae;Aquimarina	Ulva sp. (L)	1030-1; CAZyme_rich__PUL1	CAZyme gene clusters (CGCs)	#N/A	2595	#N/A	8	1	0	0	0	2	0	0	3	0	0	0	0	0	0	0	0	MBNMPPNJ_00425;MBNMPPNJ_00426;MBNMPPNJ_00427;MBNMPPNJ_00428;MBNMPPNJ_00429;MBNMPPNJ_00430;MBNMPPNJ_00431;MBNMPPNJ_00432;MBNMPPNJ_00433;MBNMPPNJ_00434;MBNMPPNJ_00435;MBNMPPNJ_00436;MBNMPPNJ_00437;MBNMPPNJ_00438;MBNMPPNJ_00439;MBNMPPNJ_00440;MBNMPPNJ_00441;MBNMPPNJ_00442	(hypothetical protein);(hypothetical protein);(Aliphatic nitrilase);(Ribosomal large subunit pseudouridine synthase B);(hypothetical protein);(hypothetical protein) GT2;(putative glycosyltransferase) GT2;(hypothetical protein);(hypothetical protein);(Nitric oxide reductase FlRd-NAD(+) reductase);(hypothetical protein);(hypothetical protein);(hypothetical protein) GH113;(Outer membrane protein ass…	GT2;GT2;GH113	2	#N/A	#N/A	#N/A	rhamnose; chitin synthase; 6-N-acetylglucosamine synthase; ceramide; actinamine; N-acetylglucosaminyltransferase; UDP-glucuronic acid; poly-beta-1; mannan synthase; beta-mannan synthase; mannosyltransferase; cellulose synthase; glucomannan synthase; rhamnosyltransferase; arabinoglucan synthase	beta-mannan; alginate; LPS; teichoic acid; chondroitin; N-glycan; glucomannan; galactan
1030-1-G.fasta	DG	This study	Bacteria;Bacteroidota;Bacteroidia;Flavobacteriales;Flavobacteriaceae;Aquimarina	Ulva sp. (L)	1030-1; CAZyme_rich__PUL2	CAZyme gene clusters (CGCs)	#N/A	2322	#N/A	9	0	0	0	0	5	0	0	5	0	0	0	0	0	0	0	0	MBNMPPNJ_01094;MBNMPPNJ_01095;MBNMPPNJ_01096;MBNMPPNJ_01097;MBNMPPNJ_01098;MBNMPPNJ_01099;MBNMPPNJ_01100;MBNMPPNJ_01101;MBNMPPNJ_01102;MBNMPPNJ_01103;MBNMPPNJ_01104;MBNMPPNJ_01105;MBNMPPNJ_01106;MBNMPPNJ_01107;MBNMPPNJ_01108;MBNMPPNJ_01109;MBNMPPNJ_01110;MBNMPPNJ_01111;MBNMPPNJ_01112	(hypothetical protein);(Tyrocidine synthase 3);(hypothetical protein);(Undecaprenyl phosphate N,N'-diacetylbacillosamine 1-phosphate transferase);(hypothetical protein);(N,N'-diacetylbacillosaminyl-diphospho-undecaprenol alpha-1,3-N-acetylgalactosaminyltransferase) GT4;(hypothetical protein);(hypothetical protein);(Putative glycosyltransferase EpsF) GT4;(hypothetical protein) GT2;(hypothetical pr…	GT4;GT4;GT2;GT4;GT4	2	PUL0060;PUL0511;PUL0074;PUL0075;PUL0257;PUL0280;PUL0516;PUL0505;PUL0281;PUL0314;PUL0286;PUL0452;PUL0389;PUL0429	capsule polysaccharide;capsule polysaccharide;capsule polysaccharide;capsule polysaccharide;capsule polysaccharide;capsule polysaccharide;capsule polysaccharide;capsule polysaccharide;exopolysaccharide,lipopolysaccharide,capsule polysaccharide;laminarin,alginate;O-antigen;O-antigen;O-antigen;O-antigen,unknown polysaccharide	biosynthesis;biosynthesis;biosynthesis;biosynthesis;degradation;biosynthesis;biosynthesis;biosynthesis;biosynthesis;degradation;biosynthesis;biosynthesis;biosynthesis;biosynthesis	rhamnose; N-acetylglucosaminyltransferase; mannosyltransferase; rhamnosyltransferase; mannose; glucosyltransferase	LPS; teichoic acid
1030-1-G.fasta	DG	This study	Bacteria;Bacteroidota;Bacteroidia;Flavobacteriales;Flavobacteriaceae;Aquimarina	Ulva sp. (L)	1030-1; CAZyme_rich__PUL3	CAZyme gene clusters (CGCs)	#N/A	2596	#N/A	10	2	0	0	1	1	0	1	5	0	0	0	0	0	0	0	0	MBNMPPNJ_01630;MBNMPPNJ_01631;MBNMPPNJ_01632;MBNMPPNJ_01633;MBNMPPNJ_01634;MBNMPPNJ_01635;MBNMPPNJ_01636;MBNMPPNJ_01637;MBNMPPNJ_01638;MBNMPPNJ_01639;MBNMPPNJ_01640;MBNMPPNJ_01641;MBNMPPNJ_01642;MBNMPPNJ_01643;MBNMPPNJ_01644;MBNMPPNJ_01645;MBNMPPNJ_01646;MBNMPPNJ_01647;MBNMPPNJ_01648;MBNMPPNJ_01649	(hypothetical protein);(hypothetical protein);(hypothetical protein);(hypothetical protein);(hypothetical protein);(Glycogen synthase) GT5;(Glucose-1-phosphate adenylyltransferase);(Alpha-1,4-glucan:maltose-1-phosphate maltosyltransferase 1) GH13_3;(Maltokinase);(1,4-alpha-glucan branching enzyme GlgB) CBM48|GH13_9;(hypothetical protein) GH31;(hypothetical protein);(hypothetical protein);(hypothe…	GT5;GH13_3;CBM48|GH13_9;GH31;CE3	6	#N/A	#N/A	#N/A	starch synthase; alpha-glucan synthase	starch; alpha-glucan
1030-1-G.fasta	DG	This study	Bacteria;Bacteroidota;Bacteroidia;Flavobacteriales;Flavobacteriaceae;Aquimarina	Ulva sp. (L)	1030-1; CAZyme_rich__PUL4	CAZyme gene clusters (CGCs)	#N/A	2597	#N/A	17	2	0	0	0	1	0	0	3	0	0	0	0	0	0	0	0	MBNMPPNJ_02621;MBNMPPNJ_02622;MBNMPPNJ_02623;MBNMPPNJ_02624;MBNMPPNJ_02625;MBNMPPNJ_02626;MBNMPPNJ_02627;MBNMPPNJ_02628;MBNMPPNJ_02629;MBNMPPNJ_02630;MBNMPPNJ_02631;MBNMPPNJ_02632;MBNMPPNJ_02633;MBNMPPNJ_02634;MBNMPPNJ_02635;MBNMPPNJ_02636;MBNMPPNJ_02637;MBNMPPNJ_02638;MBNMPPNJ_02639;MBNMPPNJ_02640;MBNMPPNJ_02641;MBNMPPNJ_02642;MBNMPPNJ_02643;MBNMPPNJ_02644;MBNMPPNJ_02645;MBNMPPNJ_02646;MBNMPPNJ_…	(hypothetical protein);(Carbamoyl-phosphate synthase large chain);(hypothetical protein);(hypothetical protein);(hypothetical protein);(Membrane-bound lytic murein transglycosylase D) GH23;(hypothetical protein);(hypothetical protein);(Threonylcarbamoyladenosine tRNA methylthiotransferase MtaB);(Heme-binding protein A);(hypothetical protein);(50S ribosomal protein L31 type B);(hypothetical protei…	GH23;GT2;GH33	3	#N/A	#N/A	#N/A	rhamnose; chitin synthase; 6-N-acetylglucosamine synthase; ceramide; actinamine; glycoside; N-acetylglucosaminyltransferase; UDP-glucuronic acid; poly-beta-1; alpha-L-rhamnose; mannan synthase; beta-mannan synthase; mannosyltransferase; cellulose synthase; glucomannan synthase	chitin; alginate; LPS; teichoic acid; chondroitin; peptidoglycan; lipopolysaccharide; N-glycan; glucomannan; galactan
1030-1-G.fasta	DG	This study	Bacteria;Bacteroidota;Bacteroidia;Flavobacteriales;Flavobacteriaceae;Aquimarina	Ulva sp. (L)	1030-1; CAZyme_rich__PUL5	CAZyme gene clusters (CGCs)	#N/A	2598	#N/A	6	1	0	0	2	0	0	0	3	0	0	0	0	0	0	0	0	MBNMPPNJ_03402;MBNMPPNJ_03403;MBNMPPNJ_03404;MBNMPPNJ_03405;MBNMPPNJ_03406;MBNMPPNJ_03407;MBNMPPNJ_03408;MBNMPPNJ_03409;MBNMPPNJ_03410;MBNMPPNJ_03411;MBNMPPNJ_03412;MBNMPPNJ_03413;MBNMPPNJ_03414;MBNMPPNJ_03415;MBNMPPNJ_03416;MBNMPPNJ_03417	(Peroxiredoxin Bcp);(hypothetical protein);(hypothetical protein);(Ribonuclease BN);(hypothetical protein);(Oligosaccharide 4-alpha-D-glucosyltransferase) GH31;(Ferri-bacillibactin esterase BesA) CE1;(hypothetical protein);(hypothetical protein);(hypothetical protein);(Carboxylesterase 2) CE1;(hypothetical protein);(hypothetical protein);(hypothetical protein);(hypothetical protein);(hypothetical…	GH31;CE1;CE1	2	#N/A	#N/A	#N/A	glucosyltransferase; mannosidase; starch synthase; galactosidase; alpha-xylose; alpha-glucan synthase; alpha-glucosidase	acetylxylan; alpha-glucan; starch; dextran
1030-1-G.fasta	DG	This study	Bacteria;Bacteroidota;Bacteroidia;Flavobacteriales;Flavobacteriaceae;Aquimarina	Ulva sp. (L)	1030-1; CAZyme_rich__PUL6	CAZyme gene clusters (CGCs)	#N/A	2599	#N/A	4	1	0	1	0	1	0	1	4	0	0	0	0	0	0	0	0	MBNMPPNJ_03513;MBNMPPNJ_03514;MBNMPPNJ_03515;MBNMPPNJ_03516;MBNMPPNJ_03517;MBNMPPNJ_03518;MBNMPPNJ_03519;MBNMPPNJ_03520;MBNMPPNJ_03521	(hypothetical protein);(hypothetical protein);(Adenine deaminase);(hypothetical protein);(hypothetical protein);(hypothetical protein) GT20;(Trehalase) GH15;(hypothetical protein) CBM9;(hypothetical protein) CBM26|GH13_6	GT20;GH15;CBM9;CBM26|GH13_6	5	#N/A	#N/A	#N/A	trehalose synthase ; maltose; trehalose synthase; cycloisomaltooligosaccharide ; alpha-trehalose synthase	starch
1030-1-G.fasta	DG	This study	Bacteria;Bacteroidota;Bacteroidia;Flavobacteriales;Flavobacteriaceae;Aquimarina	Ulva sp. (L)	1030-1; CAZyme_rich__PUL7	CAZyme gene clusters (CGCs)	#N/A	2393	#N/A	5	0	0	0	0	4	0	0	4	0	0	0	0	0	0	0	0	MBNMPPNJ_03839;MBNMPPNJ_03840;MBNMPPNJ_03841;MBNMPPNJ_03842;MBNMPPNJ_03843;MBNMPPNJ_03844;MBNMPPNJ_03845;MBNMPPNJ_03846;MBNMPPNJ_03847;MBNMPPNJ_03848;MBNMPPNJ_03849;MBNMPPNJ_03850;MBNMPPNJ_03851;MBNMPPNJ_03852;MBNMPPNJ_03853	(hypothetical protein);(hypothetical protein);(Heme A synthase);(CCA-adding enzyme);(Threonylcarbamoyl-AMP synthase);(D-inositol-3-phosphate glycosyltransferase) GT4;(hypothetical protein);(hypothetical protein) GT4;(hypothetical protein) GT2;(hypothetical protein) GT9;(2,3,4,5-tetrahydropyridine-2,6-dicarboxylate N-succinyltransferase);(Putative pre-16S rRNA nuclease);(Peptide deformylase);(hypo…	GT4;GT4;GT2;GT9	3	#N/A	#N/A	#N/A	rhamnose; N-acetylglucosaminyltransferase; mannosyltransferase; rhamnosyltransferase; mannose; glucosyltransferase	LPS
1030-1-G.fasta	DG	This study	Bacteria;Bacteroidota;Bacteroidia;Flavobacteriales;Flavobacteriaceae;Aquimarina	Ulva sp. (L)	1030-1; PUL_Putative__PUL1	susCD pair	#N/A	6	#N/A	2	0	0	0	0	0	0	0	0	0	1	0	1	0	0	1	0	MBNMPPNJ_01237;MBNMPPNJ_01238;MBNMPPNJ_01239;MBNMPPNJ_01240;MBNMPPNJ_01241;MBNMPPNJ_01242;MBNMPPNJ_01243;MBNMPPNJ_01244	(hypothetical protein);(hypothetical protein) SusD-like|SusD-like_2;(TonB-dependent receptor P26) TIGR04056;(30S ribosomal protein S12);(30S ribosomal protein S7);(Elongation factor G);(30S ribosomal protein S10);(50S ribosomal protein L3)	SusD-like|SusD-like_2;TIGR04056	0	#N/A	#N/A	#N/A	0
1030-1-G.fasta	DG	This study	Bacteria;Bacteroidota;Bacteroidia;Flavobacteriales;Flavobacteriaceae;Aquimarina	Ulva sp. (L)	1030-1; PUL_Putative__PUL2	susCD pair	#N/A	6	#N/A	2	0	0	0	0	0	0	0	0	0	1	0	1	0	0	1	0	MBNMPPNJ_01523;MBNMPPNJ_01524;MBNMPPNJ_01525;MBNMPPNJ_01526;MBNMPPNJ_01527;MBNMPPNJ_01528;MBNMPPNJ_01529;MBNMPPNJ_01530;MBNMPPNJ_01531;MBNMPPNJ_01532;MBNMPPNJ_01533;MBNMPPNJ_01534	(hypothetical protein);(Aminomethyltransferase);(hypothetical protein);(ECF RNA polymerase sigma factor SigW);(hypothetical protein);(TonB-dependent receptor P3) TIGR04056;(SusD-like protein P2) SusD-like_3|SusD_RagB;(hypothetical protein);(hypothetical protein);(ADP-ribose pyrophosphatase);(hypothetical protein);(hypothetical protein)	TIGR04056;SusD-like_3|SusD_RagB	0	#N/A	#N/A	#N/A	0
1030-1-G.fasta	DG	This study	Bacteria;Bacteroidota;Bacteroidia;Flavobacteriales;Flavobacteriaceae;Aquimarina	Ulva sp. (L)	1030-1; PUL_Putative__PUL3	susCD pair	#N/A	6	#N/A	2	0	0	0	0	0	0	0	0	0	1	0	1	0	0	1	0	MBNMPPNJ_03708;MBNMPPNJ_03709;MBNMPPNJ_03710;MBNMPPNJ_03711;MBNMPPNJ_03712;MBNMPPNJ_03713;MBNMPPNJ_03714;MBNMPPNJ_03715	(hypothetical protein);(TonB-dependent receptor P3) TIGR04056;(hypothetical protein) SusD-like_2;(Putative TrmH family tRNA/rRNA methyltransferase);(hypothetical protein);(Replication-associated recombination protein A);(hypothetical protein);(Pyrimidine 5'-nucleotidase YjjG)	TIGR04056;SusD-like_2	0	#N/A	#N/A	#N/A	0
1036.fasta	DG	This study	Bacteria;Proteobacteria;Gammaproteobacteria;Alteromonadales;Alteromonadaceae;Agaribacter	Ulva sp. (L)	1036; PUL_CAZyme_rich__PUL1	PUL_like	#N/A	11333	#N/A	25	3	0	0	0	0	0	1	4	0	0	4	0	0	0	0	0	PFAHIOEI_00259;PFAHIOEI_00260;PFAHIOEI_00261;PFAHIOEI_00262;PFAHIOEI_00263;PFAHIOEI_00264;PFAHIOEI_00265;PFAHIOEI_00266;PFAHIOEI_00267;PFAHIOEI_00268;PFAHIOEI_00269;PFAHIOEI_00270;PFAHIOEI_00271;PFAHIOEI_00272;PFAHIOEI_00273;PFAHIOEI_00274;PFAHIOEI_00275;PFAHIOEI_00276;PFAHIOEI_00277;PFAHIOEI_00278;PFAHIOEI_00279;PFAHIOEI_00280;PFAHIOEI_00281;PFAHIOEI_00282;PFAHIOEI_00283;PFAHIOEI_00284;PFAHIOEI_…	(hypothetical protein);(hypothetical protein);(hypothetical protein);(Flavin-dependent tryptophan halogenase RebH);(hypothetical protein);(hypothetical protein) TIGR01782;(hypothetical protein);(Cyclomaltodextrin glucanotransferase) GH13;(hypothetical protein);(hypothetical protein);(HTH-type transcriptional regulator HdfR);(D-alanine--D-alanine ligase);(hypothetical protein);(hypothetical protei…	TIGR01782;GH13;TIGR01783;TIGR01779|TIGR01786;GH31;GH13_38;CBM41|CBM48|GH13_13;TIGR01782	6	#N/A	#N/A	#N/A	starch synthase; alpha-glucan synthase; alpha-glucosidase	starch	sub_1:GH13,sub_2:GH31,sub_3:CBM41|CBM48|GH13_13	sub_1:1,sub_2:7,sub_3:0	sub_1:GH31,sub_2:GH13_38,sub_3:GH13_38	sub_1:20,sub_2:8,sub_3:1	sub_1:GH13_38,sub_2:GH13;CBM41|CBM48|GH13_13,sub_3:GH31	sub_1:21,sub_2:9,sub_3:2	sub_1:CBM41|CBM48|GH13_13,sub_3:GH13	sub_1:22,sub_3:21
1036.fasta	DG	This study	Bacteria;Proteobacteria;Gammaproteobacteria;Alteromonadales;Alteromonadaceae;Agaribacter	Ulva sp. (L)	1036; PUL_CAZyme_rich__PUL10	PUL_like	#N/A	11334	#N/A	17	0	0	0	0	1	1	0	2	0	0	1	0	0	0	0	0	PFAHIOEI_02164;PFAHIOEI_02165;PFAHIOEI_02166;PFAHIOEI_02167;PFAHIOEI_02168;PFAHIOEI_02169;PFAHIOEI_02170;PFAHIOEI_02171;PFAHIOEI_02172;PFAHIOEI_02173;PFAHIOEI_02174;PFAHIOEI_02175;PFAHIOEI_02176;PFAHIOEI_02177;PFAHIOEI_02178;PFAHIOEI_02179;PFAHIOEI_02180;PFAHIOEI_02181;PFAHIOEI_02182;PFAHIOEI_02183;PFAHIOEI_02184;PFAHIOEI_02185;PFAHIOEI_02186;PFAHIOEI_02187;PFAHIOEI_02188;PFAHIOEI_02189;PFAHIOEI_…	(hypothetical protein);(hypothetical protein);(hypothetical protein);(transfer-messenger RNA, SsrA);(hypothetical protein);(Vitamin B12 transporter BtuB) TIGR01778;(SsrA-binding protein);(Persistence and stress-resistance toxin PasT);(hypothetical protein);(Phosphoenolpyruvate synthase regulatory protein);(Phosphoenolpyruvate synthase);(hypothetical protein);(putative protein) AA7;(Glycine cleava…	TIGR01778;AA7;GT35	2	#N/A	#N/A	#N/A	cellooligosaccharides; xylooligosaccharide; chitooligosaccharide	maltodextrin; starch; alpha-glucan; glycogen	sub_1:AA7	sub_1:6	sub_1:GT35	sub_1:15
1036.fasta	DG	This study	Bacteria;Proteobacteria;Gammaproteobacteria;Alteromonadales;Alteromonadaceae;Agaribacter	Ulva sp. (L)	1036; PUL_CAZyme_rich__PUL11	PUL_like	#N/A	11335	#N/A	27	3	0	0	1	0	1	0	5	0	0	3	0	0	0	0	0	PFAHIOEI_02500;PFAHIOEI_02501;PFAHIOEI_02502;PFAHIOEI_02503;PFAHIOEI_02504;PFAHIOEI_02505;PFAHIOEI_02506;PFAHIOEI_02507;PFAHIOEI_02508;PFAHIOEI_02509;PFAHIOEI_02510;PFAHIOEI_02511;PFAHIOEI_02512;PFAHIOEI_02513;PFAHIOEI_02514;PFAHIOEI_02515;PFAHIOEI_02516;PFAHIOEI_02517;PFAHIOEI_02518;PFAHIOEI_02519;PFAHIOEI_02520;PFAHIOEI_02521;PFAHIOEI_02522;PFAHIOEI_02523;PFAHIOEI_02524;PFAHIOEI_02525;PFAHIOEI_…	(hypothetical protein);(hypothetical protein);(hypothetical protein);(hypothetical protein);(Sodium-dependent dicarboxylate transporter SdcS);(Vitamin B12 transporter BtuB) TIGR01785;(hypothetical protein);(hypothetical protein);(Nucleoside triphosphate pyrophosphohydrolase);(Putative 2-hydroxyacid dehydrogenase);(hypothetical protein);(hypothetical protein) GH9;(hypothetical protein);(Endo-1,4-b…	TIGR01785;GH9;GH10;GH8;CE1;TIGR01785;TIGR01779;AA3	5	#N/A	#N/A	#N/A	carboxymethylcellulose	beta-glucan	sub_1:GH9,sub_2:CE1,sub_3:CE1	sub_1:5,sub_2:1,sub_3:4	sub_1:GH10,sub_2:GH8,sub_3:GH8	sub_1:7,sub_2:2,sub_3:5	sub_1:GH8,sub_2:GH10,sub_3:GH10	sub_1:8,sub_2:3,sub_3:6	sub_1:CE1,sub_2:GH9,sub_3:GH9	sub_1:9,sub_2:5,sub_3:8	sub_1:AA3,sub_2:AA3,sub_3:AA3	sub_1:25,sub_2:13,sub_3:10
1036.fasta	DG	This study	Bacteria;Proteobacteria;Gammaproteobacteria;Alteromonadales;Alteromonadaceae;Agaribacter	Ulva sp. (L)	1036; PUL_CAZyme_rich__PUL12	PUL_like	#N/A	11336	#N/A	19	4	0	0	0	0	0	0	4	0	0	1	0	0	0	0	0	PFAHIOEI_02562;PFAHIOEI_02563;PFAHIOEI_02564;PFAHIOEI_02565;PFAHIOEI_02566;PFAHIOEI_02567;PFAHIOEI_02568;PFAHIOEI_02569;PFAHIOEI_02570;PFAHIOEI_02571;PFAHIOEI_02572;PFAHIOEI_02573;PFAHIOEI_02574;PFAHIOEI_02575;PFAHIOEI_02576;PFAHIOEI_02577;PFAHIOEI_02578;PFAHIOEI_02579;PFAHIOEI_02580;PFAHIOEI_02581;PFAHIOEI_02582;PFAHIOEI_02583;PFAHIOEI_02584;PFAHIOEI_02585;PFAHIOEI_02586;PFAHIOEI_02587;PFAHIOEI_…	(hypothetical protein);(Toxin ParE1);(hypothetical protein);(hypothetical protein);(hypothetical protein);(hypothetical protein) GH13;(Oxidoreductase YdhF);(Beta-hexosaminidase A) GH3;(hypothetical protein);(Outer membrane lipoprotein Blc);(hypothetical protein);(hypothetical protein);(hypothetical protein);(Dihydroorotase);(ATP-dependent RNA helicase DbpA);(Xylosidase/arabinosidase) GH43_2;(hypo…	GH13;GH3;GH43_2;TIGR02804;GH24	4	#N/A	#N/A	#N/A	alpha-arabinofuranose	chitosan; xylan; N-glycan; xyloglucan; glucan; starch; pullulan; alpha-glucan; peptidoglycan; cellodextrin; cellulose; xylose; beta-glucan; trehalose	sub_1:GH24	sub_1:1	sub_1:GH43_2	sub_1:5	sub_1:GH3	sub_1:13	sub_1:GH13	sub_1:15
1036.fasta	DG	This study	Bacteria;Proteobacteria;Gammaproteobacteria;Alteromonadales;Alteromonadaceae;Agaribacter	Ulva sp. (L)	1036; PUL_CAZyme_rich__PUL13	PUL_like	#N/A	11337	#N/A	9	4	0	0	0	0	0	0	4	0	0	2	0	0	0	0	0	PFAHIOEI_02623;PFAHIOEI_02624;PFAHIOEI_02625;PFAHIOEI_02626;PFAHIOEI_02627;PFAHIOEI_02628;PFAHIOEI_02629;PFAHIOEI_02630;PFAHIOEI_02631;PFAHIOEI_02632;PFAHIOEI_02633;PFAHIOEI_02634;PFAHIOEI_02635;PFAHIOEI_02636;PFAHIOEI_02637;PFAHIOEI_02638;PFAHIOEI_02639;PFAHIOEI_02640;PFAHIOEI_02641	(hypothetical protein);(hypothetical protein);(hypothetical protein);(hypothetical protein);(hypothetical protein);(hypothetical protein) TIGR01785;(HTH-type transcriptional regulator XynR);(hypothetical protein) GH95;(hypothetical protein) TIGR01782;(Flavin-dependent tryptophan halogenase RebH);(Flavin-dependent tryptophan halogenase RebH);(Alpha-xylosidase BoGH31A) GH31;(Beta-hexosaminidase) GH…	TIGR01785;GH95;TIGR01782;GH31;GH3;GH5_4	4	#N/A	#N/A	#N/A	galactosidase	beta-glucan; xylan; xyloglucan	sub_1:GH95,sub_2:GH95	sub_1:1,sub_2:0	sub_1:GH31,sub_2:GH31	sub_1:5,sub_2:2	sub_1:GH3,sub_2:GH3	sub_1:6,sub_2:3	sub_1:GH5_4,sub_2:GH5_4	sub_1:7,sub_2:4
1036.fasta	DG	This study	Bacteria;Proteobacteria;Gammaproteobacteria;Alteromonadales;Alteromonadaceae;Agaribacter	Ulva sp. (L)	1036; PUL_CAZyme_rich__PUL14	PUL_like	#N/A	11338	#N/A	16	5	0	0	1	0	0	0	6	0	0	1	0	0	0	0	0	PFAHIOEI_03072;PFAHIOEI_03073;PFAHIOEI_03074;PFAHIOEI_03075;PFAHIOEI_03076;PFAHIOEI_03077;PFAHIOEI_03078;PFAHIOEI_03079;PFAHIOEI_03080;PFAHIOEI_03081;PFAHIOEI_03082;PFAHIOEI_03083;PFAHIOEI_03084;PFAHIOEI_03085;PFAHIOEI_03086;PFAHIOEI_03087;PFAHIOEI_03088;PFAHIOEI_03089;PFAHIOEI_03090;PFAHIOEI_03091;PFAHIOEI_03092;PFAHIOEI_03093;PFAHIOEI_03094;PFAHIOEI_03095;PFAHIOEI_03096;PFAHIOEI_03097	(Stringent starvation protein B);(Stringent starvation protein A);(Ammonia monooxygenase gamma subunit);(Cytochrome b/c1);(Ubiquinol-cytochrome c reductase iron-sulfur subunit);(Extracellular xylan exo-alpha-(1->2)-glucuronosidase) GH67;(D-galactonate dehydratase family member RspA);(hypothetical protein);(Flavin-dependent tryptophan halogenase RebH);(hypothetical protein);(Flavin-dependent trypt…	GH67;TIGR01782;GH115;GH9;GH43_1;CE6;GH10	6	#N/A	#N/A	#N/A	alpha-arabinofuranose	xylan	sub_1:GH115	sub_1:0	sub_1:GH9	sub_1:1	sub_1:GH43_1	sub_1:3	sub_1:CE6	sub_1:4	sub_1:GH67	sub_1:5	sub_1:GH10	sub_1:8
1036.fasta	DG	This study	Bacteria;Proteobacteria;Gammaproteobacteria;Alteromonadales;Alteromonadaceae;Agaribacter	Ulva sp. (L)	1036; PUL_CAZyme_rich__PUL15	PUL_like	#N/A	11339	#N/A	11	1	0	0	3	0	0	0	4	0	0	1	0	0	0	0	0	PFAHIOEI_03166;PFAHIOEI_03167;PFAHIOEI_03168;PFAHIOEI_03169;PFAHIOEI_03170;PFAHIOEI_03171;PFAHIOEI_03172;PFAHIOEI_03173;PFAHIOEI_03174;PFAHIOEI_03175;PFAHIOEI_03176;PFAHIOEI_03177;PFAHIOEI_03178;PFAHIOEI_03179;PFAHIOEI_03180;PFAHIOEI_03181;PFAHIOEI_03182;PFAHIOEI_03183;PFAHIOEI_03184;PFAHIOEI_03185;PFAHIOEI_03186	(Nitrate import ATP-binding protein NrtD);(Riboflavin transport system permease protein RibX);(Validamycin A dioxygenase);(hypothetical protein);(Regulator of ribonuclease activity A);(Vitamin B12 transporter BtuB) TIGR01783;(Cys-tRNA(Pro)/Cys-tRNA(Cys) deacylase YbaK);(8-oxoguanine deaminase);(Xanthine permease XanP);(Putative cytokinin riboside 5'-monophosphate phosphoribohydrolase);(hypothetic…	TIGR01783;CE8;CE8;CE12;GH20	3	#N/A	#N/A	#N/A	hexosaminidase; rhamnogalacturonan; N-acetylhexosaminidase; N-acetylglucosamine	pectin	sub_1:CE8	sub_1:5	sub_1:CE8	sub_1:6	sub_1:CE12	sub_1:7	sub_1:GH20	sub_1:9
1036.fasta	DG	This study	Bacteria;Proteobacteria;Gammaproteobacteria;Alteromonadales;Alteromonadaceae;Agaribacter	Ulva sp. (L)	1036; PUL_CAZyme_rich__PUL16	PUL_like	#N/A	11286	#N/A	4	0	1	0	0	0	0	0	1	0	0	2	0	0	0	0	0	PFAHIOEI_03192;PFAHIOEI_03193;PFAHIOEI_03194;PFAHIOEI_03195;PFAHIOEI_03196;PFAHIOEI_03197;PFAHIOEI_03198;PFAHIOEI_03199;PFAHIOEI_03200;PFAHIOEI_03201;PFAHIOEI_03202;PFAHIOEI_03203;PFAHIOEI_03204	(tRNA-Lys(ttt));(tRNA-Lys(ttt));(Cell division coordinator CpoB);(Peptidoglycan-associated lipoprotein);(Tol-Pal system protein TolB) PL22;(hypothetical protein);(Tol-Pal system protein TolR) TIGR02803;(Tol-Pal system protein TolQ) TIGR02796;(Acyl-CoA thioester hydrolase YbgC);(Holliday junction ATP-dependent DNA helicase RuvB);(Holliday junction ATP-dependent DNA helicase RuvA);(Crossover juncti…	PL22;TIGR02803;TIGR02796	1	#N/A	#N/A	#N/A	oligogalacturonide; oligogalacturonate		sub_1:PL22	sub_1:1
1036.fasta	DG	This study	Bacteria;Proteobacteria;Gammaproteobacteria;Alteromonadales;Alteromonadaceae;Agaribacter	Ulva sp. (L)	1036; PUL_CAZyme_rich__PUL2	PUL_like	#N/A	11340	#N/A	10	1	0	0	2	0	0	0	3	0	0	1	0	0	0	0	0	PFAHIOEI_00374;PFAHIOEI_00375;PFAHIOEI_00376;PFAHIOEI_00377;PFAHIOEI_00378;PFAHIOEI_00379;PFAHIOEI_00380;PFAHIOEI_00381;PFAHIOEI_00382;PFAHIOEI_00383;PFAHIOEI_00384;PFAHIOEI_00385;PFAHIOEI_00386;PFAHIOEI_00387;PFAHIOEI_00388;PFAHIOEI_00389;PFAHIOEI_00390;PFAHIOEI_00391;PFAHIOEI_00392;PFAHIOEI_00393	(Chaperone protein DnaK);(Protein GrpE);(Sensor histidine kinase RcsC);(hypothetical protein);(Transcriptional regulatory protein DegU);(Pesticin receptor) TIGR01783;(hypothetical protein);(Homoserine O-acetyltransferase) CE1;(hypothetical protein) CE1;(D-beta-hydroxybutyrate dehydrogenase);(NAD kinase);(DNA repair protein RecN);(Outer membrane protein assembly factor BamE);(AI-2 transport protei…	TIGR01783;CE1;CE1;GH2	2	#N/A	#N/A	#N/A	lactose; beta-D-galactofuranosides; beta-glucosaminidegalactosidase; alpha-arabinofuranose; beta-glucosidase; N-acetylglucosamine; glucuronidase; beta-xylose; mannose	N-glycan; acetylxylan; mannosylglycoprotein ; beta-mannan	sub_1:CE1	sub_1:1	sub_1:CE1	sub_1:2	sub_1:GH2	sub_1:8
1036.fasta	DG	This study	Bacteria;Proteobacteria;Gammaproteobacteria;Alteromonadales;Alteromonadaceae;Agaribacter	Ulva sp. (L)	1036; PUL_CAZyme_rich__PUL3	PUL_like	#N/A	11341	#N/A	8	1	0	0	0	1	0	0	2	0	0	2	0	0	0	0	0	PFAHIOEI_00580;PFAHIOEI_00581;PFAHIOEI_00582;PFAHIOEI_00583;PFAHIOEI_00584;PFAHIOEI_00585;PFAHIOEI_00586;PFAHIOEI_00587;PFAHIOEI_00588;PFAHIOEI_00589;PFAHIOEI_00590;PFAHIOEI_00591;PFAHIOEI_00592;PFAHIOEI_00593;PFAHIOEI_00594;PFAHIOEI_00595;PFAHIOEI_00596;PFAHIOEI_00597	(Molybdopterin molybdenumtransferase);(Vitamin B12 import ATP-binding protein BtuD);(Sulfate transport system permease protein CysT);(hypothetical protein);(hypothetical protein);(putative TonB-dependent receptor) TIGR01785;(hypothetical protein);(hypothetical protein) GH154;(hypothetical protein);(Glucans biosynthesis protein G);(Glucans biosynthesis glucosyltransferase H) GT2;(hypothetical prot…	TIGR01785;GH154;GT2;TIGR01785	2	#N/A	#N/A	#N/A	rhamnose; chitin synthase; 6-N-acetylglucosamine synthase; ceramide; actinamine; N-acetylglucosaminyltransferase; UDP-glucuronic acid; poly-beta-1; mannan synthase; beta-mannan synthase; mannosyltransferase; cellulose synthase; glucomannan synthase; rhamnosyltransferase; arabinoglucan synthase	arabinogalactan; alginate; LPS; teichoic acid; chondroitin; N-glycan; glucomannan; galactan	sub_1:GH154,sub_2:GT2	sub_1:1,sub_2:1	sub_1:GT2,sub_2:GH154	sub_1:4,sub_2:4
1036.fasta	DG	This study	Bacteria;Proteobacteria;Gammaproteobacteria;Alteromonadales;Alteromonadaceae;Agaribacter	Ulva sp. (L)	1036; PUL_CAZyme_rich__PUL4	PUL_like	#N/A	11342	#N/A	32	2	0	0	2	0	1	1	6	0	0	1	0	0	0	0	0	PFAHIOEI_00781;PFAHIOEI_00782;PFAHIOEI_00783;PFAHIOEI_00784;PFAHIOEI_00785;PFAHIOEI_00786;PFAHIOEI_00787;PFAHIOEI_00788;PFAHIOEI_00789;PFAHIOEI_00790;PFAHIOEI_00791;PFAHIOEI_00792;PFAHIOEI_00793;PFAHIOEI_00794;PFAHIOEI_00795;PFAHIOEI_00796;PFAHIOEI_00797;PFAHIOEI_00798;PFAHIOEI_00799;PFAHIOEI_00800;PFAHIOEI_00801;PFAHIOEI_00802;PFAHIOEI_00803;PFAHIOEI_00804;PFAHIOEI_00805;PFAHIOEI_00806;PFAHIOEI_…	(HTH-type transcriptional regulator DmlR);(hypothetical protein);(Deoxyguanosinetriphosphate triphosphohydrolase);(Riboflavin transporter RibZ);(hypothetical protein);(hypothetical protein) GH105;(hypothetical protein);(putative D-xylose utilization operon transcriptional repressor);(2-methylisocitrate lyase);(2-methylcitrate synthase);(2-methylcitrate dehydratase (2-methyl-trans-aconitate formin…	GH105;CE1;CE15;TIGR01782;GH16_3;CBM57|GH16_3;AA2|AA2	6	#N/A	#N/A	#N/A	glucuronoyl; malectin; unsaturated rhamnogalacturonyl; unsaturated beta-glucuronyl; glucuronidase; unsaturated alpha-galacturonic	laminarin; acetylxylan; O-glycan; lichenin; lignin; beta-glucan	sub_1:GH16_3	sub_1:0	sub_1:CBM57|GH16_3	sub_1:1	sub_1:CE15	sub_1:3	sub_1:AA2|AA2	sub_1:7	sub_1:CE1	sub_1:13	sub_1:GH105	sub_1:22
1036.fasta	DG	This study	Bacteria;Proteobacteria;Gammaproteobacteria;Alteromonadales;Alteromonadaceae;Agaribacter	Ulva sp. (L)	1036; PUL_CAZyme_rich__PUL5	PUL_like	#N/A	11343	#N/A	13	1	0	0	1	0	0	0	2	0	0	1	0	0	0	0	0	PFAHIOEI_00900;PFAHIOEI_00901;PFAHIOEI_00902;PFAHIOEI_00903;PFAHIOEI_00904;PFAHIOEI_00905;PFAHIOEI_00906;PFAHIOEI_00907;PFAHIOEI_00908;PFAHIOEI_00909;PFAHIOEI_00910;PFAHIOEI_00911;PFAHIOEI_00912;PFAHIOEI_00913;PFAHIOEI_00914;PFAHIOEI_00915;PFAHIOEI_00916;PFAHIOEI_00917;PFAHIOEI_00918;PFAHIOEI_00919;PFAHIOEI_00920;PFAHIOEI_00921;PFAHIOEI_00922	(hypothetical protein);(hypothetical protein);(hypothetical protein);(hypothetical protein);(hypothetical protein);(hypothetical protein) TIGR02805;(hypothetical protein);(hypothetical protein);(N-acetylgalactosamine-6-phosphate deacetylase) CE9;(hypothetical protein);(Fe(2+) transporter FeoB);(Cycloserine biosynthesis protein DcsG);(Riboflavin biosynthesis protein);(hypothetical protein);(hypoth…	TIGR02805;CE9;GH43_9	2	#N/A	#N/A	#N/A	alpha-arabinofuranose; N-acetylglucosamine		sub_1:CE9	sub_1:2	sub_1:GH43_9	sub_1:11
1036.fasta	DG	This study	Bacteria;Proteobacteria;Gammaproteobacteria;Alteromonadales;Alteromonadaceae;Agaribacter	Ulva sp. (L)	1036; PUL_CAZyme_rich__PUL6	PUL_like	#N/A	11344	#N/A	13	1	0	0	0	0	0	0	1	0	0	5	0	0	0	0	0	PFAHIOEI_01271;PFAHIOEI_01272;PFAHIOEI_01273;PFAHIOEI_01274;PFAHIOEI_01275;PFAHIOEI_01276;PFAHIOEI_01277;PFAHIOEI_01278;PFAHIOEI_01279;PFAHIOEI_01280;PFAHIOEI_01281;PFAHIOEI_01282;PFAHIOEI_01283;PFAHIOEI_01284;PFAHIOEI_01285;PFAHIOEI_01286;PFAHIOEI_01287;PFAHIOEI_01288;PFAHIOEI_01289;PFAHIOEI_01290;PFAHIOEI_01291;PFAHIOEI_01292;PFAHIOEI_01293	(Transcriptional regulatory protein DegU);(Acetyl-coenzyme A synthetase);(Protein tas);(Protein QmcA);(hypothetical protein);(Oligosaccharide 4-alpha-D-glucosyltransferase) GH31;(hypothetical protein);(Histone deacetylase-like amidohydrolase);(butyrate:acetyl-CoA coenzyme A-transferase);(putative protein);(Lactoylglutathione lyase);(hypothetical protein);(hypothetical protein) TIGR01352;(Tol-Pal …	GH31;TIGR01352;TIGR02804;TIGR02796;TIGR02796;TIGR01782	1	PUL0291	lactose	degradation	glucosyltransferase; mannosidase; starch synthase; galactosidase; alpha-xylose; alpha-glucan synthase; alpha-glucosidase	alpha-glucan; starch; dextran	sub_1:GH31,sub_2:GH31	sub_1:6,sub_2:11
1036.fasta	DG	This study	Bacteria;Proteobacteria;Gammaproteobacteria;Alteromonadales;Alteromonadaceae;Agaribacter	Ulva sp. (L)	1036; PUL_CAZyme_rich__PUL7	PUL_like	#N/A	11345	#N/A	15	0	1	0	0	0	0	1	2	0	0	3	0	0	0	0	0	PFAHIOEI_01320;PFAHIOEI_01321;PFAHIOEI_01322;PFAHIOEI_01323;PFAHIOEI_01324;PFAHIOEI_01325;PFAHIOEI_01326;PFAHIOEI_01327;PFAHIOEI_01328;PFAHIOEI_01329;PFAHIOEI_01330;PFAHIOEI_01331;PFAHIOEI_01332;PFAHIOEI_01333;PFAHIOEI_01334;PFAHIOEI_01335;PFAHIOEI_01336;PFAHIOEI_01337;PFAHIOEI_01338;PFAHIOEI_01339;PFAHIOEI_01340;PFAHIOEI_01341;PFAHIOEI_01342;PFAHIOEI_01343;PFAHIOEI_01344	(hypothetical protein);(hypothetical protein);(hypothetical protein);(hypothetical protein);(Stress response kinase A);(Vitamin B12 transporter BtuB) TIGR01779;(Thiol:disulfide interchange protein DsbA);(Bicarbonate transporter BicA);(putative chromate transport protein);(lipid kinase YegS);(hypothetical protein);(hypothetical protein);(hypothetical protein);(hypothetical protein);(hypothetical p…	TIGR01779;PL1_2;TIGR01782;CE8|PL1_5;TIGR01786	3	#N/A	#N/A	#N/A	polygalacturonate	pectate	sub_1:PL1_2,sub_2:PL1_2;CE8|PL1_5,sub_3:CE8|PL1_5	sub_1:8,sub_2:0,sub_3:2	sub_1:CE8|PL1_5,sub_3:PL1_2	sub_1:10,sub_3:4
1036.fasta	DG	This study	Bacteria;Proteobacteria;Gammaproteobacteria;Alteromonadales;Alteromonadaceae;Agaribacter	Ulva sp. (L)	1036; PUL_CAZyme_rich__PUL8	PUL_like	#N/A	11346	#N/A	3	2	0	0	0	0	0	0	2	0	0	1	0	0	0	0	0	PFAHIOEI_01369;PFAHIOEI_01370;PFAHIOEI_01371;PFAHIOEI_01372;PFAHIOEI_01373;PFAHIOEI_01374;PFAHIOEI_01375;PFAHIOEI_01376;PFAHIOEI_01377;PFAHIOEI_01378;PFAHIOEI_01379;PFAHIOEI_01380;PFAHIOEI_01381	(hypothetical protein);(hypothetical protein);(hypothetical protein);(hypothetical protein);(hypothetical protein);(hypothetical protein) TIGR01782;(Unsaturated rhamnogalacturonyl hydrolase YteR) GH105;(hypothetical protein) GH28;(hypothetical protein);(hypothetical protein);(hypothetical protein);(hypothetical protein);(hypothetical protein)	TIGR01782;GH105;GH28	2	PUL0601	pectin	degradation	unsaturated rhamnogalacturonyl; polygalacturonase; unsaturated alpha-galacturonic; unsaturated beta-glucuronyl	xylogalacturonan; pectin; homogalacturonan	sub_1:GH105	sub_1:0	sub_1:GH28	sub_1:1
1036.fasta	DG	This study	Bacteria;Proteobacteria;Gammaproteobacteria;Alteromonadales;Alteromonadaceae;Agaribacter	Ulva sp. (L)	1036; PUL_CAZyme_rich__PUL9	PUL_like	#N/A	11347	#N/A	3	2	0	0	0	0	0	0	2	0	0	1	0	0	0	0	0	PFAHIOEI_01811;PFAHIOEI_01812;PFAHIOEI_01813;PFAHIOEI_01814;PFAHIOEI_01815;PFAHIOEI_01816;PFAHIOEI_01817;PFAHIOEI_01818;PFAHIOEI_01819;PFAHIOEI_01820;PFAHIOEI_01821;PFAHIOEI_01822;PFAHIOEI_01823	(N-alpha-acetyl-L-2,4-diaminobutyric acid deacetylase);(hypothetical protein);(L-lactate dehydrogenase);(hypothetical protein);(hypothetical protein);(hypothetical protein) TIGR01782;(hypothetical protein) GH43_4;(Arabinoxylan arabinofuranohydrolase) GH43_29;(hypothetical protein);(putative protein YhaZ);(hypothetical protein);(Glutathione hydrolase proenzyme);(Transcriptional regulatory protein …	TIGR01782;GH43_4;GH43_29	2	#N/A	#N/A	#N/A	alpha-arabinofuranose; alpha-arabinan	arabinan; alpha-arabinan	sub_1:GH43_4	sub_1:0	sub_1:GH43_29	sub_1:1
1036.fasta	DG	This study	Bacteria;Proteobacteria;Gammaproteobacteria;Alteromonadales;Alteromonadaceae;Agaribacter	Ulva sp. (L)	1036; CAZyme_rich__PUL1	CAZyme gene clusters (CGCs)	#N/A	2600	#N/A	15	2	0	0	0	0	1	0	3	0	0	0	0	0	0	0	0	PFAHIOEI_00453;PFAHIOEI_00454;PFAHIOEI_00455;PFAHIOEI_00456;PFAHIOEI_00457;PFAHIOEI_00458;PFAHIOEI_00459;PFAHIOEI_00460;PFAHIOEI_00461;PFAHIOEI_00462;PFAHIOEI_00463;PFAHIOEI_00464;PFAHIOEI_00465;PFAHIOEI_00466;PFAHIOEI_00467;PFAHIOEI_00468;PFAHIOEI_00469;PFAHIOEI_00470;PFAHIOEI_00471;PFAHIOEI_00472;PFAHIOEI_00473;PFAHIOEI_00474;PFAHIOEI_00475;PFAHIOEI_00476;PFAHIOEI_00477	(hypothetical protein);(putative 3-phenylpropionic acid transporter);(Chorismate synthase);(50S ribosomal protein L3 glutamine methyltransferase);(Endonuclease MutS2);(hypothetical protein) GH23;(Glutamate--cysteine ligase);(hypothetical protein);(putative RNA pseudouridine synthase);(2-dehydropantoate 2-reductase);(Lysine--tRNA ligase, heat inducible);(Peptide chain release factor RF2);(NAD(P)H-…	GH23;AA6;GH23	2	#N/A	#N/A	#N/A		peptidoglycan; chitin
1036.fasta	DG	This study	Bacteria;Proteobacteria;Gammaproteobacteria;Alteromonadales;Alteromonadaceae;Agaribacter	Ulva sp. (L)	1036; CAZyme_rich__PUL10	CAZyme gene clusters (CGCs)	#N/A	2601	#N/A	10	1	0	0	0	3	0	0	4	0	0	0	0	0	0	0	0	PFAHIOEI_03752;PFAHIOEI_03753;PFAHIOEI_03754;PFAHIOEI_03755;PFAHIOEI_03756;PFAHIOEI_03757;PFAHIOEI_03758;PFAHIOEI_03759;PFAHIOEI_03760;PFAHIOEI_03761;PFAHIOEI_03762;PFAHIOEI_03763;PFAHIOEI_03764;PFAHIOEI_03765;PFAHIOEI_03766;PFAHIOEI_03767;PFAHIOEI_03768;PFAHIOEI_03769;PFAHIOEI_03770;PFAHIOEI_03771	(hypothetical protein);(Peptide transporter CstA);(hypothetical protein);(ADP-L-glycero-D-manno-heptose-6-epimerase);(hypothetical protein);(D-inositol-3-phosphate glycosyltransferase) GT4;(D-inositol-3-phosphate glycosyltransferase) GT4;(hypothetical protein);(UDP-glucose 4-epimerase);(hypothetical protein);(hypothetical protein);(hypothetical protein);(Ycf48-like protein) GH74|GH74|GH74|GH74|GH…	GT4;GT4;GH74|GH74|GH74|GH74|GH74|GH74|GH74|GH74;GT2	3	#N/A	#N/A	#N/A	rhamnose; N-acetylglucosaminyltransferase; mannosyltransferase; rhamnosyltransferase; mannose; glucosyltransferase	LPS; teichoic acid
1036.fasta	DG	This study	Bacteria;Proteobacteria;Gammaproteobacteria;Alteromonadales;Alteromonadaceae;Agaribacter	Ulva sp. (L)	1036; CAZyme_rich__PUL2	CAZyme gene clusters (CGCs)	#N/A	2602	#N/A	16	0	0	1	0	4	0	0	5	0	0	0	0	0	0	0	0	PFAHIOEI_00546;PFAHIOEI_00547;PFAHIOEI_00548;PFAHIOEI_00549;PFAHIOEI_00550;PFAHIOEI_00551;PFAHIOEI_00552;PFAHIOEI_00553;PFAHIOEI_00554;PFAHIOEI_00555;PFAHIOEI_00556;PFAHIOEI_00557;PFAHIOEI_00558;PFAHIOEI_00559;PFAHIOEI_00560;PFAHIOEI_00561;PFAHIOEI_00562;PFAHIOEI_00563;PFAHIOEI_00564;PFAHIOEI_00565;PFAHIOEI_00566;PFAHIOEI_00567;PFAHIOEI_00568;PFAHIOEI_00569;PFAHIOEI_00570;PFAHIOEI_00571	(Succinate-semialdehyde dehydrogenase [NADP(+)] 1);(hypothetical protein);(Nucleoid occlusion factor SlmA);(Coenzyme A biosynthesis bifunctional protein CoaBC);(hypothetical protein);(hypothetical protein) GT25;(hypothetical protein) GT2;(50S ribosomal protein L28);(50S ribosomal protein L33);(hypothetical protein);(Formamidopyrimidine-DNA glycosylase);(Phosphopantetheine adenylyltransferase);(hy…	GT25;GT2;GT25;GT9;CBM8	4	#N/A	#N/A	#N/A	glucosyltransferase	LPS
1036.fasta	DG	This study	Bacteria;Proteobacteria;Gammaproteobacteria;Alteromonadales;Alteromonadaceae;Agaribacter	Ulva sp. (L)	1036; CAZyme_rich__PUL3	CAZyme gene clusters (CGCs)	#N/A	2603	#N/A	13	4	0	0	1	0	0	1	6	0	0	0	0	0	0	0	0	PFAHIOEI_00875;PFAHIOEI_00876;PFAHIOEI_00877;PFAHIOEI_00878;PFAHIOEI_00879;PFAHIOEI_00880;PFAHIOEI_00881;PFAHIOEI_00882;PFAHIOEI_00883;PFAHIOEI_00884;PFAHIOEI_00885;PFAHIOEI_00886;PFAHIOEI_00887;PFAHIOEI_00888;PFAHIOEI_00889;PFAHIOEI_00890;PFAHIOEI_00891;PFAHIOEI_00892;PFAHIOEI_00893;PFAHIOEI_00894;PFAHIOEI_00895;PFAHIOEI_00896;PFAHIOEI_00897	(hypothetical protein);(hypothetical protein);(hypothetical protein);(hypothetical protein);(hypothetical protein);(S-formylglutathione hydrolase YeiG) CE1;(Ribulokinase);(L-ribulose-5-phosphate 4-epimerase UlaF);(L-arabinose isomerase);(Fructose-1-phosphate phosphatase YqaB);(Aldose 1-epimerase);(hypothetical protein) CBM13|GH43_26;(Putative glycoside/cation symporter YagG);(Extracellular exo-al…	CE1;CBM13|GH43_26;GH43_26;GH146;GH43_5;GH43_26	5	#N/A	#N/A	#N/A	alpha-arabinofuranose; galactose; UDP-N-acetyl-D-galactosamine; beta-xylose; alpha-arabinan; polypeptide; beta-arabinofuranose; agglutinin; lectin	xylan; alpha-arabinan; arabinogalactan; arabinoxylan; acetylxylan
1036.fasta	DG	This study	Bacteria;Proteobacteria;Gammaproteobacteria;Alteromonadales;Alteromonadaceae;Agaribacter	Ulva sp. (L)	1036; CAZyme_rich__PUL4	CAZyme gene clusters (CGCs)	#N/A	2326	#N/A	21	0	0	0	1	8	0	0	9	0	0	0	0	0	0	0	0	PFAHIOEI_01049;PFAHIOEI_01050;PFAHIOEI_01051;PFAHIOEI_01052;PFAHIOEI_01053;PFAHIOEI_01054;PFAHIOEI_01055;PFAHIOEI_01056;PFAHIOEI_01057;PFAHIOEI_01058;PFAHIOEI_01059;PFAHIOEI_01060;PFAHIOEI_01061;PFAHIOEI_01062;PFAHIOEI_01063;PFAHIOEI_01064;PFAHIOEI_01065;PFAHIOEI_01066;PFAHIOEI_01067;PFAHIOEI_01068;PFAHIOEI_01069;PFAHIOEI_01070;PFAHIOEI_01071;PFAHIOEI_01072;PFAHIOEI_01073;PFAHIOEI_01074;PFAHIOEI_…	(hypothetical protein);(hypothetical protein);(hypothetical protein);(hypothetical protein);(hypothetical protein);(hypothetical protein) GT2;(N-acetyl-alpha-D-glucosaminyl L-malate synthase) GT4;(hypothetical protein);(hypothetical protein);(Asparagine synthetase [glutamine-hydrolyzing] 1);(O-acetyltransferase OatA);(D-inositol-3-phosphate glycosyltransferase) GT4;(hypothetical protein);(hypothe…	GT2;GT4;GT4;GT2_Glycos_transf_2;GT83;GT4;GT4;GT4;CE4	5	#N/A	#N/A	#N/A	rhamnose; N-acetylglucosaminyltransferase; mannosyltransferase; rhamnosyltransferase; mannose; glucosyltransferase; chitooligosaccharide	LPS
1036.fasta	DG	This study	Bacteria;Proteobacteria;Gammaproteobacteria;Alteromonadales;Alteromonadaceae;Agaribacter	Ulva sp. (L)	1036; CAZyme_rich__PUL5	CAZyme gene clusters (CGCs)	#N/A	2604	#N/A	5	0	0	0	0	4	0	0	4	0	0	0	0	0	0	0	0	PFAHIOEI_01632;PFAHIOEI_01633;PFAHIOEI_01634;PFAHIOEI_01635;PFAHIOEI_01636;PFAHIOEI_01637;PFAHIOEI_01638;PFAHIOEI_01639;PFAHIOEI_01640;PFAHIOEI_01641;PFAHIOEI_01642;PFAHIOEI_01643;PFAHIOEI_01644;PFAHIOEI_01645;PFAHIOEI_01646	(hypothetical protein);(hypothetical protein);(hypothetical protein);(hypothetical protein);(UDP-3-O-(3-hydroxymyristoyl)glucosamine N-acyltransferase);(hypothetical protein) GT14;(hypothetical protein);(N-acetylgalactosamine-N,N'-diacetylbacillosaminyl-diphospho-undecaprenol 4-alpha-N-acetylgalactosaminyltransferase) GT4;(UDP-N-acetylglucosamine--peptide N-acetylglucosaminyltransferase GtfA subu…	GT14;GT4;GT4;GT26	3	#N/A	#N/A	#N/A	N-acetylglucosaminyltransferase	xylose
1036.fasta	DG	This study	Bacteria;Proteobacteria;Gammaproteobacteria;Alteromonadales;Alteromonadaceae;Agaribacter	Ulva sp. (L)	1036; CAZyme_rich__PUL6	CAZyme gene clusters (CGCs)	#N/A	2605	#N/A	53	3	0	2	2	0	1	0	8	0	0	0	0	0	0	0	0	PFAHIOEI_01920;PFAHIOEI_01921;PFAHIOEI_01922;PFAHIOEI_01923;PFAHIOEI_01924;PFAHIOEI_01925;PFAHIOEI_01926;PFAHIOEI_01927;PFAHIOEI_01928;PFAHIOEI_01929;PFAHIOEI_01930;PFAHIOEI_01931;PFAHIOEI_01932;PFAHIOEI_01933;PFAHIOEI_01934;PFAHIOEI_01935;PFAHIOEI_01936;PFAHIOEI_01937;PFAHIOEI_01938;PFAHIOEI_01939;PFAHIOEI_01940;PFAHIOEI_01941;PFAHIOEI_01942;PFAHIOEI_01943;PFAHIOEI_01944;PFAHIOEI_01945;PFAHIOEI_…	(Putative L-lactate dehydrogenase operon regulatory protein);(2-dehydro-3-deoxy-D-gluconate 5-dehydrogenase);(4-deoxy-L-threo-5-hexosulose-uronate ketol-isomerase);(hypothetical protein);(hypothetical protein);(Non-reducing end alpha-L-arabinofuranosidase BoGH43A) GH43_12;(Chromosome partition protein Smc);(hypothetical protein);(hypothetical protein);(Lipid A deacylase PagL);(hypothetical protei…	GH43_12;CBM66;AA3;CE1;CE1;GH94;GH5_26;CBM50	7	#N/A	#N/A	#N/A	cellulose; cellobiose; alpha-arabinofuranose; laminaribiose; arabinofuranose; galactose; beta-fructan; beta-glucan synthase; chitobiose; beta-xylose; lectin; N-acetylglucosamine	cellulose; beta-glucan
1036.fasta	DG	This study	Bacteria;Proteobacteria;Gammaproteobacteria;Alteromonadales;Alteromonadaceae;Agaribacter	Ulva sp. (L)	1036; CAZyme_rich__PUL7	CAZyme gene clusters (CGCs)	#N/A	2565	#N/A	3	1	0	0	0	0	0	2	3	0	0	0	0	0	0	0	0	PFAHIOEI_02093;PFAHIOEI_02094;PFAHIOEI_02095;PFAHIOEI_02096;PFAHIOEI_02097;PFAHIOEI_02098;PFAHIOEI_02099;PFAHIOEI_02100;PFAHIOEI_02101;PFAHIOEI_02102;PFAHIOEI_02103;PFAHIOEI_02104;PFAHIOEI_02105	(Phosphogluconate dehydratase);(Glucokinase);(KHG/KDPG aldolase);(Putative glucose-6-phosphate 1-epimerase);(Glyceraldehyde-3-phosphate dehydrogenase A);(4-alpha-glucanotransferase) GH77;(1,4-alpha-glucan branching enzyme GlgB) CBM48|GH13_9;(Glycogen operon protein GlgX ) CBM48|GH13_11;(Peptide methionine sulfoxide reductase MsrB);(Glyceraldehyde-3-phosphate dehydrogenase-like protein);(hypotheti…	GH77;CBM48|GH13_9;CBM48|GH13_11	4	#N/A	#N/A	#N/A	glycogen synthase	starch; alpha-glucan
1036.fasta	DG	This study	Bacteria;Proteobacteria;Gammaproteobacteria;Alteromonadales;Alteromonadaceae;Agaribacter	Ulva sp. (L)	1036; CAZyme_rich__PUL8	CAZyme gene clusters (CGCs)	#N/A	2606	#N/A	12	1	0	0	0	2	0	0	3	0	0	0	0	0	0	0	0	PFAHIOEI_02422;PFAHIOEI_02423;PFAHIOEI_02424;PFAHIOEI_02425;PFAHIOEI_02426;PFAHIOEI_02427;PFAHIOEI_02428;PFAHIOEI_02429;PFAHIOEI_02430;PFAHIOEI_02431;PFAHIOEI_02432;PFAHIOEI_02433;PFAHIOEI_02434;PFAHIOEI_02435;PFAHIOEI_02436;PFAHIOEI_02437;PFAHIOEI_02438;PFAHIOEI_02439;PFAHIOEI_02440;PFAHIOEI_02441;PFAHIOEI_02442;PFAHIOEI_02443	(Glutamate-1-semialdehyde 2,1-aminomutase);(Dye-decolorizing peroxidase YfeX);(Glutathione hydrolase-like YwrD proenzyme);(Ammonium transporter);(Nitrogen regulatory protein P-II 2);(Penicillin-binding protein 1B) GT51;(hypothetical protein);(Poly(3-hydroxyalkanoate) polymerase subunit PhaC);(hypothetical protein);(hypothetical protein);(hypothetical protein);(hypothetical protein);(Tn3 family tr…	GT51;GH103;GT30	3	#N/A	#N/A	#N/A	peptidoglycan synthase	peptidoglycan
1036.fasta	DG	This study	Bacteria;Proteobacteria;Gammaproteobacteria;Alteromonadales;Alteromonadaceae;Agaribacter	Ulva sp. (L)	1036; CAZyme_rich__PUL9	CAZyme gene clusters (CGCs)	#N/A	2327	#N/A	3	0	0	0	0	2	0	1	3	0	0	0	0	0	0	0	0	PFAHIOEI_03135;PFAHIOEI_03136;PFAHIOEI_03137;PFAHIOEI_03138;PFAHIOEI_03139;PFAHIOEI_03140;PFAHIOEI_03141;PFAHIOEI_03142;PFAHIOEI_03143;PFAHIOEI_03144;PFAHIOEI_03145;PFAHIOEI_03146;PFAHIOEI_03147	(hypothetical protein);(Putative low molecular weight protein-tyrosine-phosphatase);(Hemin transport system permease protein HmuU);(Glycerol kinase);(hypothetical protein);(hypothetical protein) GT2_Glycos_transf_2;(hypothetical protein) GT2;(Dipeptidyl-peptidase 5) PL22_1|PL22|CE7;(Sensor histidine kinase RcsC);(hypothetical protein);(Response regulator PleD);(Hemin import ATP-binding protein Hm…	GT2_Glycos_transf_2;GT2;PL22_1|PL22|CE7	5	#N/A	#N/A	#N/A	rhamnose; xylooligosaccharide; chitin synthase; 6-N-acetylglucosamine synthase; ceramide; oligogalacturonate; actinamine; N-acetylglucosaminyltransferase; UDP-glucuronic acid; poly-beta-1; mannan synthase; beta-mannan synthase; mannosyltransferase; cellulose synthase; glucomannan synthase	alginate; LPS; teichoic acid; chondroitin; acetylxylan; N-glycan; glucomannan; galactan
1052-G.fasta	DG	This study	Bacteria;Proteobacteria;Alphaproteobacteria;Sphingomonadales;Sphingomonadaceae	Ulva sp. (L)	1052; PUL_CAZyme_rich__PUL1	PUL_like	#N/A	11353	#N/A	21	0	1	0	0	0	1	0	2	0	0	3	0	0	0	0	0	HCBNPKEP_00146;HCBNPKEP_00147;HCBNPKEP_00148;HCBNPKEP_00149;HCBNPKEP_00150;HCBNPKEP_00151;HCBNPKEP_00152;HCBNPKEP_00153;HCBNPKEP_00154;HCBNPKEP_00155;HCBNPKEP_00156;HCBNPKEP_00157;HCBNPKEP_00158;HCBNPKEP_00159;HCBNPKEP_00160;HCBNPKEP_00161;HCBNPKEP_00162;HCBNPKEP_00163;HCBNPKEP_00164;HCBNPKEP_00165;HCBNPKEP_00166;HCBNPKEP_00167;HCBNPKEP_00168;HCBNPKEP_00169;HCBNPKEP_00170;HCBNPKEP_00171;HCBNPKEP_…	(Antitoxin ParD4);(hypothetical protein);(hypothetical protein);(Holliday junction ATP-dependent DNA helicase RuvB);(Acyl-CoA thioesterase YbgC);(Tol-Pal system protein TolQ) TIGR02796;(Biopolymer transport protein ExbD) TIGR02803;(hypothetical protein);(Tol-Pal system protein TolB) PL22;(Peptidoglycan-associated lipoprotein);(hypothetical protein);(hypothetical protein);(Glutaryl-7-aminocephalos…	TIGR02796;TIGR02803;PL22;TIGR01786;AA2|AA2	2	#N/A	#N/A	#N/A	oligogalacturonide; oligogalacturonate	lignin	sub_1:PL22,sub_2:PL22	sub_1:1,sub_2:6	sub_1:AA2|AA2,sub_2:AA2|AA2	sub_1:18,sub_2:9
1052-G.fasta	DG	This study	Bacteria;Proteobacteria;Alphaproteobacteria;Sphingomonadales;Sphingomonadaceae	Ulva sp. (L)	1052; PUL_CAZyme_rich__PUL2	PUL_like	#N/A	11354	#N/A	16	3	0	0	0	0	1	0	4	0	0	1	0	0	0	0	0	HCBNPKEP_00862;HCBNPKEP_00863;HCBNPKEP_00864;HCBNPKEP_00865;HCBNPKEP_00866;HCBNPKEP_00867;HCBNPKEP_00868;HCBNPKEP_00869;HCBNPKEP_00870;HCBNPKEP_00871;HCBNPKEP_00872;HCBNPKEP_00873;HCBNPKEP_00874;HCBNPKEP_00875;HCBNPKEP_00876;HCBNPKEP_00877;HCBNPKEP_00878;HCBNPKEP_00879;HCBNPKEP_00880;HCBNPKEP_00881;HCBNPKEP_00882;HCBNPKEP_00883;HCBNPKEP_00884;HCBNPKEP_00885;HCBNPKEP_00886;HCBNPKEP_00887	(hypothetical protein);(hypothetical protein);(hypothetical protein);(Gnt-II system L-idonate transporter);(Gluconokinase);(hypothetical protein) GH3;(Gluconolactonase);(Putative glycoside/cation symporter YagG);(Ribose operon repressor);(Endoglucanase H) GH5_25;(hypothetical protein);(Fructose dehydrogenase large subunit) AA3;(hypothetical protein);(hypothetical protein);(Inosose dehydratase);(h…	GH3;GH5_25;AA3;GH109;TIGR01782	4	#N/A	#N/A	#N/A	cellobiose; N-acetylhexosaminidase; beta-N-acetylglucosamine; alpha-arabinofuranose; beta-glucan; alpha-N-acetylgalactosamine; beta-glucosidase; ginsenoside; galactosidase; alpha-arabinosidase; glucuronidase; beta-xylose; N-acetylglucosamine	beta-glucan	sub_1:GH109	sub_1:4	sub_1:AA3	sub_1:8	sub_1:GH5_25	sub_1:10	sub_1:GH3	sub_1:14
1052-G.fasta	DG	This study	Bacteria;Proteobacteria;Alphaproteobacteria;Sphingomonadales;Sphingomonadaceae	Ulva sp. (L)	1052; PUL_CAZyme_rich__PUL3	PUL_like	#N/A	11355	#N/A	5	0	1	0	0	0	0	1	2	0	0	1	0	0	0	0	0	HCBNPKEP_00898;HCBNPKEP_00899;HCBNPKEP_00900;HCBNPKEP_00901;HCBNPKEP_00902;HCBNPKEP_00903;HCBNPKEP_00904;HCBNPKEP_00905;HCBNPKEP_00906;HCBNPKEP_00907;HCBNPKEP_00908;HCBNPKEP_00909;HCBNPKEP_00910;HCBNPKEP_00911;HCBNPKEP_00912	(Regulatory protein RecX);(hypothetical protein);(hypothetical protein);(Leucyl/phenylalanyl-tRNA--protein transferase);(tRNA-Trp(cca));(hypothetical protein) TIGR01782;(HTH-type transcriptional repressor NanR);(hypothetical protein) PL7_5;(hypothetical protein);(hypothetical protein) CBM32|PL7_5;(hypothetical protein);(Protein translocase subunit SecE);(Transcription termination/antitermination …	TIGR01782;PL7_5;CBM32|PL7_5	2	#N/A	#N/A	#N/A	alginate; lactose ; polygalacturonic acid; hyaluronate; galactose; sialidase ; N-acetylglucosamine	alginate	sub_1:PL7_5	sub_1:1	sub_1:CBM32|PL7_5	sub_1:3
1052-G.fasta	DG	This study	Bacteria;Proteobacteria;Alphaproteobacteria;Sphingomonadales;Sphingomonadaceae	Ulva sp. (L)	1052; PUL_CAZyme_rich__PUL4	PUL_like	#N/A	11356	#N/A	15	0	0	0	0	1	0	0	1	0	0	5	0	0	0	0	0	HCBNPKEP_01132;HCBNPKEP_01133;HCBNPKEP_01134;HCBNPKEP_01135;HCBNPKEP_01136;HCBNPKEP_01137;HCBNPKEP_01138;HCBNPKEP_01139;HCBNPKEP_01140;HCBNPKEP_01141;HCBNPKEP_01142;HCBNPKEP_01143;HCBNPKEP_01144;HCBNPKEP_01145;HCBNPKEP_01146;HCBNPKEP_01147;HCBNPKEP_01148;HCBNPKEP_01149;HCBNPKEP_01150;HCBNPKEP_01151;HCBNPKEP_01152;HCBNPKEP_01153;HCBNPKEP_01154;HCBNPKEP_01155;HCBNPKEP_01156	(hypothetical protein);(Imidazolonepropionase);(Homoserine dehydrogenase);(hypothetical protein);(hypothetical protein);(hypothetical protein) TIGR01352;(Tol-Pal system protein TolQ) TIGR02796;(Tol-Pal system protein TolR) TIGR02803;(Biopolymer transport protein ExbD) TIGR02803;(hypothetical protein) TIGR02803;(Lipid A export ATP-binding/permease protein MsbA);(hypothetical protein);(L-Ala-D/L-Gl…	TIGR01352;TIGR02796;TIGR02803;TIGR02803;TIGR02803;GT4	1	PUL0489;PUL0247;PUL0494;PUL0453;PUL0130;PUL0090	capsule polysaccharide;capsule polysaccharide;capsule polysaccharide;O-antigen;O-antigen;O-antigen	biosynthesis;degradation;biosynthesis;biosynthesis;biosynthesis;biosynthesis	2-deoxystreptamine; rhamnose; trehalose synthase ; phosphatidylinositol; sucrose synthase; maltose; mannosyltransferase; glycogen synthase; rhamnosyltransferase; glucosyltransferase; sialyltransferase; alpha-trehalose synthase; L-malate; N-acetylglucosaminyltransferase; sucrose	xylose; LPS; trehalose; teichoic acid	sub_1:GT4	sub_1:9
1052-G.fasta	DG	This study	Bacteria;Proteobacteria;Alphaproteobacteria;Sphingomonadales;Sphingomonadaceae	Ulva sp. (L)	1052; PUL_CAZyme_rich__PUL5	PUL_like	#N/A	11357	#N/A	10	1	0	0	0	1	0	0	2	0	0	1	0	0	0	0	0	HCBNPKEP_02025;HCBNPKEP_02026;HCBNPKEP_02027;HCBNPKEP_02028;HCBNPKEP_02029;HCBNPKEP_02030;HCBNPKEP_02031;HCBNPKEP_02032;HCBNPKEP_02033;HCBNPKEP_02034;HCBNPKEP_02035;HCBNPKEP_02036;HCBNPKEP_02037;HCBNPKEP_02038;HCBNPKEP_02039;HCBNPKEP_02040;HCBNPKEP_02041;HCBNPKEP_02042;HCBNPKEP_02043;HCBNPKEP_02044	(Transcriptional regulatory protein QseB);(hypothetical protein);(ABC transporter ATP-binding protein uup);(hypothetical protein);(hypothetical protein);(Putative teichuronic acid biosynthesis glycosyltransferase TuaC) GT4;(hypothetical protein);(Protein translocase subunit SecF);(Protein translocase subunit SecD);(Sec translocon accessory complex subunit YajC);(tRNA-Pro(ggg));(Vitamin B12 transp…	GT4;TIGR01782;GH108	2	#N/A	#N/A	#N/A	2-deoxystreptamine; rhamnose; trehalose synthase ; phosphatidylinositol; sucrose synthase; maltose; mannosyltransferase; glycogen synthase; rhamnosyltransferase; glucosyltransferase; sialyltransferase; alpha-trehalose synthase; L-malate; N-acetylglucosaminyltransferase; sucrose	LPS; teichoic acid; peptidoglycan; xylose; trehalose	sub_1:GH108	sub_1:2	sub_1:GT4	sub_1:5
1052-G.fasta	DG	This study	Bacteria;Proteobacteria;Alphaproteobacteria;Sphingomonadales;Sphingomonadaceae	Ulva sp. (L)	1052; CAZyme_rich__PUL1	CAZyme gene clusters (CGCs)	#N/A	2610	#N/A	16	1	2	0	0	5	0	0	8	0	0	0	0	0	0	0	0	HCBNPKEP_02339;HCBNPKEP_02340;HCBNPKEP_02341;HCBNPKEP_02342;HCBNPKEP_02343;HCBNPKEP_02344;HCBNPKEP_02345;HCBNPKEP_02346;HCBNPKEP_02347;HCBNPKEP_02348;HCBNPKEP_02349;HCBNPKEP_02350;HCBNPKEP_02351;HCBNPKEP_02352;HCBNPKEP_02353;HCBNPKEP_02354;HCBNPKEP_02355;HCBNPKEP_02356;HCBNPKEP_02357;HCBNPKEP_02358;HCBNPKEP_02359;HCBNPKEP_02360;HCBNPKEP_02361;HCBNPKEP_02362;HCBNPKEP_02363;HCBNPKEP_02364	(HTH-type transcriptional activator RhaS);(hypothetical protein);(hypothetical protein);(hypothetical protein);(Putative hydroxypyruvate reductase);(Glucosylglycerate phosphorylase) GH13_18;(Glucosyl-3-phosphoglycerate synthase) GT81;(Glucosyl-3-phosphoglycerate/mannosyl-3-phosphoglycerate phosphatase);(2-dehydro-3-deoxygluconokinase);(KHG/KDPG aldolase);(Glucose 1-dehydrogenase);(Hexuronate tran…	GH13_18;GT81;PL17|PL17_2;PL6_1;GT26;GT2;GT2;GT4	8	#N/A	#N/A	#N/A	glucosyltransferase	alginate
1052-G.fasta	DG	This study	Bacteria;Proteobacteria;Alphaproteobacteria;Sphingomonadales;Sphingomonadaceae	Ulva sp. (L)	1052; CAZyme_rich__PUL2	CAZyme gene clusters (CGCs)	#N/A	2319	#N/A	8	0	0	0	1	3	0	0	4	0	0	0	0	0	0	0	0	HCBNPKEP_02394;HCBNPKEP_02395;HCBNPKEP_02396;HCBNPKEP_02397;HCBNPKEP_02398;HCBNPKEP_02399;HCBNPKEP_02400;HCBNPKEP_02401;HCBNPKEP_02402;HCBNPKEP_02403;HCBNPKEP_02404;HCBNPKEP_02405;HCBNPKEP_02406;HCBNPKEP_02407;HCBNPKEP_02408;HCBNPKEP_02409;HCBNPKEP_02410;HCBNPKEP_02411	(dTDP-4-dehydrorhamnose 3,5-epimerase);(dTDP-glucose 4,6-dehydratase 2);(dTDP-4-dehydrorhamnose reductase);(hypothetical protein);(Glucose-1-phosphate thymidylyltransferase 2);(D-inositol-3-phosphate glycosyltransferase) GT4;(GDP-mannose 6-dehydrogenase);(D-inositol-3-phosphate glycosyltransferase) GT4;(2,3,4,5-tetrahydropyridine-2,6-dicarboxylate N-acetyltransferase);(hypothetical protein);(hypo…	GT4;GT4;CE4;GT2	3	PUL0061;PUL0080	capsule polysaccharide;capsule polysaccharide,outer core capsule polysaccharide	biosynthesis;biosynthesis	rhamnose; N-acetylglucosaminyltransferase; mannosyltransferase; rhamnosyltransferase; mannose; glucosyltransferase; chitooligosaccharide	LPS
1052-G.fasta	DG	This study	Bacteria;Proteobacteria;Alphaproteobacteria;Sphingomonadales;Sphingomonadaceae	Ulva sp. (L)	1052; CAZyme_rich__PUL3	CAZyme gene clusters (CGCs)	#N/A	2611	#N/A	16	4	0	0	0	0	0	0	4	0	0	0	0	0	0	0	0	HCBNPKEP_02516;HCBNPKEP_02517;HCBNPKEP_02518;HCBNPKEP_02519;HCBNPKEP_02520;HCBNPKEP_02521;HCBNPKEP_02522;HCBNPKEP_02523;HCBNPKEP_02524;HCBNPKEP_02525;HCBNPKEP_02526;HCBNPKEP_02527;HCBNPKEP_02528;HCBNPKEP_02529;HCBNPKEP_02530;HCBNPKEP_02531;HCBNPKEP_02532;HCBNPKEP_02533;HCBNPKEP_02534;HCBNPKEP_02535;HCBNPKEP_02536;HCBNPKEP_02537;HCBNPKEP_02538;HCBNPKEP_02539;HCBNPKEP_02540;HCBNPKEP_02541	(hypothetical protein);(NAD-specific glutamate dehydrogenase);(hypothetical protein);(tRNA-Thr(cgt));(hypothetical protein);(Putative beta-xylosidase) GH3;(HTH-type transcriptional repressor PurR);(D-xylose-proton symporter);(putative protein YphB);(Xylulose kinase);(Xylose isomerase);(hypothetical protein);(hypothetical protein);(hypothetical protein);(Alpha-galactosidase) GH36;(putative symport…	GH3;GH36;GH3;GH16_3	3	#N/A	#N/A	#N/A	galactosidase	beta-glucan
105-3Z.fasta	DG	This study	Bacteria;Bacteroidota;Bacteroidia;Flavobacteriales;Flavobacteriaceae;Nonlabens	Gelidium sp. (H)	105; PUL__PUL3	PUL	hybrid susC/D	86	87	17	3	0	1	1	0	0	1	6	1	2	0	2	0	2	0	0	OBABOKNA_02164;OBABOKNA_02165;OBABOKNA_02166;OBABOKNA_02167;OBABOKNA_02168;OBABOKNA_02169;OBABOKNA_02170;OBABOKNA_02171;OBABOKNA_02172;OBABOKNA_02173;OBABOKNA_02174;OBABOKNA_02175;OBABOKNA_02176;OBABOKNA_02177;OBABOKNA_02178;OBABOKNA_02179;OBABOKNA_02180;OBABOKNA_02181;OBABOKNA_02182;OBABOKNA_02183;OBABOKNA_02184;OBABOKNA_02185;OBABOKNA_02186;OBABOKNA_02187;OBABOKNA_02188;OBABOKNA_02189;OBABOKNA_…	(Na(+)/H(+) antiporter NhaA);(hypothetical protein);(hypothetical protein);(hypothetical protein);(hypothetical protein);(TonB-dependent receptor P3) TIGR04056;(hypothetical protein) SusD-like_3|SusD_RagB;(Thiol-disulfide oxidoreductase ResA);(Thiol:disulfide interchange protein DsbD);(Cysteine desulfurase);(hypothetical protein);(hypothetical protein) GH43_24;(hypothetical protein) CE1;(Beta-gal…	TIGR04056;SusD-like_3|SusD_RagB;GH43_24;CE1;GH2;Sulfatase;CBM67|GH78;GH2;TIGR04056;SusD-like_3|SusD_RagB;CBM44	6	#N/A	#N/A	#N/A	alpha-L-rhamnose	mannosylglycoprotein ; beta-mannan; arabinogalactan; glucan; acetylxylan; N-glycan	sub_1:GH43_24,sub_2:GH2;CBM44	sub_1:4,sub_2:0	sub_1:CE1,sub_2:CBM67|GH78	sub_1:5,sub_2:1	sub_1:GH2,sub_2:GH2	sub_1:6,sub_2:5
105-3Z.fasta	DG	This study	Bacteria;Bacteroidota;Bacteroidia;Flavobacteriales;Flavobacteriaceae;Nonlabens	Gelidium sp. (H)	105; PUL__PUL1	PUL	single susC/D	84	85	18	1	0	0	0	2	0	0	3	0	1	0	1	0	0	1	0	OBABOKNA_00744;OBABOKNA_00745;OBABOKNA_00746;OBABOKNA_00747;OBABOKNA_00748;OBABOKNA_00749;OBABOKNA_00750;OBABOKNA_00751;OBABOKNA_00752;OBABOKNA_00753;OBABOKNA_00754;OBABOKNA_00755;OBABOKNA_00756;OBABOKNA_00757;OBABOKNA_00758;OBABOKNA_00759;OBABOKNA_00760;OBABOKNA_00761;OBABOKNA_00762;OBABOKNA_00763;OBABOKNA_00764;OBABOKNA_00765;OBABOKNA_00766;OBABOKNA_00767;OBABOKNA_00768;OBABOKNA_00769;OBABOKNA_…	(hypothetical protein);(Anaerobic nitric oxide reductase transcription regulator NorR);(Potassium channel);(hypothetical protein);(tRNA-Asp(gtc));(TonB-dependent receptor P3) TIGR04056;(SusD-like protein P2) SusD-like_3|SusD_RagB;(hypothetical protein);(hypothetical protein);(Putative phosphatase);(hypothetical protein);(Beta-barrel assembly-enhancing protease);(hypothetical protein);(hypothetica…	TIGR04056;SusD-like_3|SusD_RagB;GT2;GT2;GH113	2	#N/A	#N/A	#N/A	rhamnose; chitin synthase; 6-N-acetylglucosamine synthase; ceramide; actinamine; N-acetylglucosaminyltransferase; UDP-glucuronic acid; poly-beta-1; mannan synthase; beta-mannan synthase; mannosyltransferase; cellulose synthase; glucomannan synthase; rhamnosyltransferase; arabinoglucan synthase	beta-mannan; alginate; LPS; teichoic acid; chondroitin; N-glycan; glucomannan; galactan	sub_1:GT2	sub_1:6	sub_1:GT2	sub_1:12	sub_1:GH113	sub_1:15
105-3Z.fasta	DG	This study	Bacteria;Bacteroidota;Bacteroidia;Flavobacteriales;Flavobacteriaceae;Nonlabens	Gelidium sp. (H)	105; PUL__PUL2	PUL	single susC/D	85	86	12	5	0	1	0	0	0	0	6	0	1	0	1	0	0	1	0	OBABOKNA_00793;OBABOKNA_00794;OBABOKNA_00795;OBABOKNA_00796;OBABOKNA_00797;OBABOKNA_00798;OBABOKNA_00799;OBABOKNA_00800;OBABOKNA_00801;OBABOKNA_00802;OBABOKNA_00803;OBABOKNA_00804;OBABOKNA_00805;OBABOKNA_00806;OBABOKNA_00807;OBABOKNA_00808;OBABOKNA_00809;OBABOKNA_00810;OBABOKNA_00811;OBABOKNA_00812;OBABOKNA_00813;OBABOKNA_00814	(hypothetical protein);(hypothetical protein);(Error-prone DNA polymerase);(Thioredoxin);(hypothetical protein);(1,4-alpha-glucan branching enzyme GlgB) CBM48;(hypothetical protein);(Starch-binding protein SusD) SusD-like_3|SusD_RagB;(TonB-dependent receptor SusC) TIGR04056;(HTH-type transcriptional regulator DegA);(hypothetical protein);(Beta-phosphoglucomutase);(Maltose phosphorylase) GH65;(Cyc…	CBM48;SusD-like_3|SusD_RagB;TIGR04056;GH65;GH13_20;GH13;GH97;GH13	5	#N/A	#N/A	#N/A	maltose; alpha-glucosidase	starch; trehalose; alpha-glucan; pullulan	sub_1:CBM48	sub_1:1	sub_1:GH65	sub_1:3	sub_1:GH13_20	sub_1:4
105-3Z.fasta	DG	This study	Bacteria;Bacteroidota;Bacteroidia;Flavobacteriales;Flavobacteriaceae;Nonlabens	Gelidium sp. (H)	105; PUL__PUL4	PUL	single susC/D	87	88	7	3	0	0	0	0	1	0	4	0	1	0	1	0	0	1	0	OBABOKNA_02422;OBABOKNA_02423;OBABOKNA_02424;OBABOKNA_02425;OBABOKNA_02426;OBABOKNA_02427;OBABOKNA_02428;OBABOKNA_02429;OBABOKNA_02430;OBABOKNA_02431;OBABOKNA_02432;OBABOKNA_02433;OBABOKNA_02434;OBABOKNA_02435;OBABOKNA_02436;OBABOKNA_02437;OBABOKNA_02438	(hypothetical protein);(Chaperone SurA);(hypothetical protein);(putative sugar epimerase YhfK);(hypothetical protein);(putative FAD-linked oxidoreductase) AA7;(Beta-glucanase) GH16_3;(Beta-xylosidase) GH3;(hypothetical protein) GH16_3;(hypothetical protein);(SusD-like protein P2) SusD-like_3|SusD_RagB;(TonB-dependent receptor P39) TIGR04056;(hypothetical protein);(3'-5' exonuclease DinG);(hypothe…	AA7;GH16_3;GH3;GH16_3;SusD-like_3|SusD_RagB;TIGR04056	3	#N/A	#N/A	#N/A	cellobiose; xylooligosaccharide; N-acetylhexosaminidase; alpha-arabinofuranose; beta-glucan; beta-glucosidase; cellooligosaccharides; ginsenoside; galactosidase; alpha-arabinosidase; glucuronidase; beta-xylose; chitooligosaccharide; N-acetylglucosamine	beta-glucan	sub_1:GH16_3	sub_1:1	sub_1:GH3	sub_1:2	sub_1:GH16_3	sub_1:3
105-3Z.fasta	DG	This study	Bacteria;Bacteroidota;Bacteroidia;Flavobacteriales;Flavobacteriaceae;Nonlabens	Gelidium sp. (H)	105; PUL_CAZyme_rich__PUL1	PUL_like	#N/A	11348	#N/A	15	1	0	0	0	1	0	0	2	0	0	2	0	0	0	0	0	OBABOKNA_00604;OBABOKNA_00605;OBABOKNA_00606;OBABOKNA_00607;OBABOKNA_00608;OBABOKNA_00609;OBABOKNA_00610;OBABOKNA_00611;OBABOKNA_00612;OBABOKNA_00613;OBABOKNA_00614;OBABOKNA_00615;OBABOKNA_00616;OBABOKNA_00617;OBABOKNA_00618;OBABOKNA_00619;OBABOKNA_00620;OBABOKNA_00621;OBABOKNA_00622;OBABOKNA_00623;OBABOKNA_00624;OBABOKNA_00625;OBABOKNA_00626;OBABOKNA_00627;OBABOKNA_00628	(hypothetical protein);(hypothetical protein);(hypothetical protein);(hypothetical protein);(hypothetical protein);(3-deoxy-D-manno-octulosonic acid transferase) GT30;(UDP-2-acetamido-2-deoxy-3-oxo-D-glucuronate aminotransferase);(putative protein);(protein kinase UbiB);(hypothetical protein);(hypothetical protein);(Aspartate--tRNA ligase);(hypothetical protein);(tRNA-specific adenosine deaminase…	GT30;GH33;TIGR01782;TIGR02804	2	#N/A	#N/A	#N/A	glycoside; alpha-L-rhamnose	lipopolysaccharide	sub_1:GH33,sub_2:GH33	sub_1:1,sub_2:3	sub_1:GT30,sub_2:GT30	sub_1:11,sub_2:13
105-3Z.fasta	DG	This study	Bacteria;Bacteroidota;Bacteroidia;Flavobacteriales;Flavobacteriaceae;Nonlabens	Gelidium sp. (H)	105; PUL_CAZyme_rich__PUL2	PUL_like	#N/A	11349	#N/A	19	0	0	0	0	2	0	0	2	0	0	2	0	0	0	0	0	OBABOKNA_00672;OBABOKNA_00673;OBABOKNA_00674;OBABOKNA_00675;OBABOKNA_00676;OBABOKNA_00677;OBABOKNA_00678;OBABOKNA_00679;OBABOKNA_00680;OBABOKNA_00681;OBABOKNA_00682;OBABOKNA_00683;OBABOKNA_00684;OBABOKNA_00685;OBABOKNA_00686;OBABOKNA_00687;OBABOKNA_00688;OBABOKNA_00689;OBABOKNA_00690;OBABOKNA_00691;OBABOKNA_00692;OBABOKNA_00693;OBABOKNA_00694;OBABOKNA_00695;OBABOKNA_00696;OBABOKNA_00697;OBABOKNA_…	(NADP-dependent malic enzyme);(Holliday junction ATP-dependent DNA helicase RuvA);(hypothetical protein);(Glycine cleavage system H protein);(hypothetical protein);(hypothetical protein) TIGR01352;(hypothetical protein) TIGR01352;(hypothetical protein);(hypothetical protein);(hypothetical protein);(hypothetical protein);(Phosphoenolpyruvate carboxykinase (ATP));(hypothetical protein);(hypothetica…	TIGR01352;TIGR01352;GT2;GT28	2	#N/A	#N/A	#N/A	N-acetylglucosaminyltransferase; glucosyltransferase	alginate; LPS; teichoic acid; chondroitin; N-glycan; glucomannan; galactan	sub_1:GT2	sub_1:7	sub_1:GT28	sub_1:16
105-3Z.fasta	DG	This study	Bacteria;Bacteroidota;Bacteroidia;Flavobacteriales;Flavobacteriaceae;Nonlabens	Gelidium sp. (H)	105; PUL_CAZyme_rich__PUL3	PUL_like	#N/A	11350	#N/A	13	4	1	0	0	0	0	0	5	0	0	1	0	0	0	0	0	OBABOKNA_02138;OBABOKNA_02139;OBABOKNA_02140;OBABOKNA_02141;OBABOKNA_02142;OBABOKNA_02143;OBABOKNA_02144;OBABOKNA_02145;OBABOKNA_02146;OBABOKNA_02147;OBABOKNA_02148;OBABOKNA_02149;OBABOKNA_02150;OBABOKNA_02151;OBABOKNA_02152;OBABOKNA_02153;OBABOKNA_02154;OBABOKNA_02155;OBABOKNA_02156;OBABOKNA_02157;OBABOKNA_02158;OBABOKNA_02159;OBABOKNA_02160	(Sulfurtransferase);(2-dehydro-3-deoxyphosphooctonate aldolase);(hypothetical protein);(Sensor histidine kinase RcsC);(hypothetical protein);(Tricorn protease ) PL22;(hypothetical protein);(hypothetical protein);(transfer-messenger RNA, SsrA);(hypothetical protein);(hypothetical protein) TIGR01782;(Sensory transduction protein LytR);(hypothetical protein);(Aldose 1-epimerase);(hypothetical protei…	PL22;TIGR01782;GH127;GH92;GH92;GH43_34	4	#N/A	#N/A	#N/A	alpha-arabinofuranose	N-glycan; xylose; alpha-mannan	sub_1:GH127	sub_1:3	sub_1:PL22;GH92	sub_1:4	sub_1:GH92	sub_1:5	sub_1:GH43_34	sub_1:6
105-3Z.fasta	DG	This study	Bacteria;Bacteroidota;Bacteroidia;Flavobacteriales;Flavobacteriaceae;Nonlabens	Gelidium sp. (H)	105; PUL_CAZyme_rich__PUL4	PUL_like	#N/A	11351	#N/A	14	1	0	0	0	1	0	0	2	0	0	2	0	0	0	0	0	OBABOKNA_02320;OBABOKNA_02321;OBABOKNA_02322;OBABOKNA_02323;OBABOKNA_02324;OBABOKNA_02325;OBABOKNA_02326;OBABOKNA_02327;OBABOKNA_02328;OBABOKNA_02329;OBABOKNA_02330;OBABOKNA_02331;OBABOKNA_02332;OBABOKNA_02333;OBABOKNA_02334;OBABOKNA_02335;OBABOKNA_02336;OBABOKNA_02337;OBABOKNA_02338;OBABOKNA_02339	(hypothetical protein);(Thiosulfate sulfurtransferase GlpE);(hypothetical protein);(HTH-type transcriptional activator RhaS);(hypothetical protein);(hypothetical protein) GH74|GH74|GH74|GH74;(hypothetical protein);(hypothetical protein);(Penicillin-binding protein 1A) GT51;(hypothetical protein);(hypothetical protein);(hypothetical protein);(hypothetical protein);(hypothetical protein);(Colicin I…	GH74|GH74|GH74|GH74;GT51;TIGR01779|TIGR01786;TIGR01783	2	#N/A	#N/A	#N/A	peptidoglycan synthase	glucan; peptidoglycan; xyloglucan	sub_1:GT51,sub_2:GT51	sub_1:5,sub_2:9	sub_1:GH74|GH74|GH74|GH74,sub_2:GH74|GH74|GH74|GH74	sub_1:8,sub_2:12
105-3Z.fasta	DG	This study	Bacteria;Bacteroidota;Bacteroidia;Flavobacteriales;Flavobacteriaceae;Nonlabens	Gelidium sp. (H)	105; PUL_CAZyme_rich__PUL5	PUL_like	#N/A	11352	#N/A	5	0	0	0	0	2	0	0	2	0	0	1	0	0	0	0	0	OBABOKNA_02399;OBABOKNA_02400;OBABOKNA_02401;OBABOKNA_02402;OBABOKNA_02403;OBABOKNA_02404;OBABOKNA_02405;OBABOKNA_02406;OBABOKNA_02407;OBABOKNA_02408;OBABOKNA_02409;OBABOKNA_02410;OBABOKNA_02411;OBABOKNA_02412;OBABOKNA_02413	(Bifunctional protein pyrR);(Shikimate kinase);(tRNA-Lys(ttt));(tRNA-Leu(gag));(UDP-glucose 4-epimerase);(Dodecaprenyl-phosphate galacturonate synthase) GT2;(hypothetical protein);(Undecaprenyl phosphate-alpha-4-amino-4-deoxy-L-arabinose arabinosyl transferase) GT83;(hypothetical protein);(Vitamin B12 transporter BtuB) TIGR01785;(hypothetical protein);(hypothetical protein);(4,4'-diapophytoene de…	GT2;GT83;TIGR01785	2	#N/A	#N/A	#N/A	rhamnose; chitin synthase; 6-N-acetylglucosamine synthase; ceramide; actinamine; N-acetylglucosaminyltransferase; UDP-glucuronic acid; poly-beta-1; mannan synthase; beta-mannan synthase; mannosyltransferase; cellulose synthase; glucomannan synthase; rhamnosyltransferase; arabinoglucan synthase	alginate; LPS; teichoic acid; chondroitin; N-glycan; glucomannan; galactan	sub_1:GT83	sub_1:1	sub_1:GT2	sub_1:3
105-3Z.fasta	DG	This study	Bacteria;Bacteroidota;Bacteroidia;Flavobacteriales;Flavobacteriaceae;Nonlabens	Gelidium sp. (H)	105; CAZyme_rich__PUL1	CAZyme gene clusters (CGCs)	#N/A	2607	#N/A	23	0	0	0	0	4	0	1	5	0	0	0	0	0	0	0	0	OBABOKNA_00361;OBABOKNA_00362;OBABOKNA_00363;OBABOKNA_00364;OBABOKNA_00365;OBABOKNA_00366;OBABOKNA_00367;OBABOKNA_00368;OBABOKNA_00369;OBABOKNA_00370;OBABOKNA_00371;OBABOKNA_00372;OBABOKNA_00373;OBABOKNA_00374;OBABOKNA_00375;OBABOKNA_00376;OBABOKNA_00377;OBABOKNA_00378;OBABOKNA_00379;OBABOKNA_00380;OBABOKNA_00381;OBABOKNA_00382;OBABOKNA_00383;OBABOKNA_00384;OBABOKNA_00385;OBABOKNA_00386;OBABOKNA_…	(hypothetical protein);(hypothetical protein);(Glycine--tRNA ligase);(hypothetical protein);(hypothetical protein);(Lipopolysaccharide core heptosyltransferase RfaQ) GT9;(hypothetical protein);(hypothetical protein);(hypothetical protein);(Phosphoribosylamine--glycine ligase);(hypothetical protein);(hypothetical protein);(Putative teichuronic acid biosynthesis glycosyltransferase TuaG) GT2;(UDP-g…	GT9;GT2;GT4;GT4;CBM50|GH23	5	#N/A	#N/A	#N/A	rhamnose; N-acetylglucosaminyltransferase; mannosyltransferase; rhamnosyltransferase; mannose; glucosyltransferase	LPS
105-3Z.fasta	DG	This study	Bacteria;Bacteroidota;Bacteroidia;Flavobacteriales;Flavobacteriaceae;Nonlabens	Gelidium sp. (H)	105; CAZyme_rich__PUL2	CAZyme gene clusters (CGCs)	#N/A	2608	#N/A	28	1	1	1	1	0	0	1	5	1	0	0	0	0	0	0	0	OBABOKNA_01095;OBABOKNA_01096;OBABOKNA_01097;OBABOKNA_01098;OBABOKNA_01099;OBABOKNA_01100;OBABOKNA_01101;OBABOKNA_01102;OBABOKNA_01103;OBABOKNA_01104;OBABOKNA_01105;OBABOKNA_01106;OBABOKNA_01107;OBABOKNA_01108;OBABOKNA_01109;OBABOKNA_01110;OBABOKNA_01111;OBABOKNA_01112;OBABOKNA_01113;OBABOKNA_01114;OBABOKNA_01115;OBABOKNA_01116;OBABOKNA_01117;OBABOKNA_01118;OBABOKNA_01119;OBABOKNA_01120;OBABOKNA_…	(hypothetical protein);(hypothetical protein);(hypothetical protein);(hypothetical protein);(hypothetical protein);(Periplasmic alpha-amylase) GH13_19;(hypothetical protein);(hypothetical protein);(hypothetical protein);(Protein adenylyltransferase SelO);(hypothetical protein);(hypothetical protein);(hypothetical protein);(hypothetical protein) CBM44;(hypothetical protein);(Tricorn protease ) PL2…	GH13_19;CBM44;PL22;CBM67|GH78;Sulfatase;CE1	6	#N/A	#N/A	#N/A	alpha-L-rhamnose	glucan; acetylxylan; starch
105-3Z.fasta	DG	This study	Bacteria;Bacteroidota;Bacteroidia;Flavobacteriales;Flavobacteriaceae;Nonlabens	Gelidium sp. (H)	105; CAZyme_rich__PUL3	CAZyme gene clusters (CGCs)	#N/A	2609	#N/A	21	1	0	0	0	3	0	0	4	0	0	0	0	0	0	0	0	OBABOKNA_01714;OBABOKNA_01715;OBABOKNA_01716;OBABOKNA_01717;OBABOKNA_01718;OBABOKNA_01719;OBABOKNA_01720;OBABOKNA_01721;OBABOKNA_01722;OBABOKNA_01723;OBABOKNA_01724;OBABOKNA_01725;OBABOKNA_01726;OBABOKNA_01727;OBABOKNA_01728;OBABOKNA_01729;OBABOKNA_01730;OBABOKNA_01731;OBABOKNA_01732;OBABOKNA_01733;OBABOKNA_01734;OBABOKNA_01735;OBABOKNA_01736;OBABOKNA_01737;OBABOKNA_01738;OBABOKNA_01739;OBABOKNA_…	(Putative pyridoxal phosphate-dependent aminotransferase EpsN);(putative sugar transferase EpsL);(dTDP-4-amino-4,6-dideoxyglucose formyltransferase);(hypothetical protein);(putative sugar transferase EpsL);(D-inositol-3-phosphate glycosyltransferase) GT4;(UDP-N-acetylglucosamine--peptide N-acetylglucosaminyltransferase GtfA subunit) GT4;(hypothetical protein);(hypothetical protein);(hypothetical …	GT4;GT4;GT19;GH109	3	#N/A	#N/A	#N/A	rhamnose; maltose; sialyltransferase; N-acetylglucosaminyltransferase; alpha-N-acetylgalactosamine; glycogen synthase; mannosyltransferase; trehalose synthase ; phosphatidylinositol; rhamnosyltransferase; alpha-trehalose synthase; sucrose; mannose; lipopolysaccharide synthase; 2-deoxystreptamine	xylose; LPS; trehalose; teichoic acid
105-3Z.fasta	DG	This study	Bacteria;Bacteroidota;Bacteroidia;Flavobacteriales;Flavobacteriaceae;Nonlabens	Gelidium sp. (H)	105; CAZyme_rich__PUL4	CAZyme gene clusters (CGCs)	#N/A	2328	#N/A	21	0	0	0	0	14	0	0	14	0	0	0	0	0	0	0	0	OBABOKNA_01892;OBABOKNA_01893;OBABOKNA_01894;OBABOKNA_01895;OBABOKNA_01896;OBABOKNA_01897;OBABOKNA_01898;OBABOKNA_01899;OBABOKNA_01900;OBABOKNA_01901;OBABOKNA_01902;OBABOKNA_01903;OBABOKNA_01904;OBABOKNA_01905;OBABOKNA_01906;OBABOKNA_01907;OBABOKNA_01908;OBABOKNA_01909;OBABOKNA_01910;OBABOKNA_01911;OBABOKNA_01912;OBABOKNA_01913;OBABOKNA_01914;OBABOKNA_01915;OBABOKNA_01916;OBABOKNA_01917;OBABOKNA_…	(Lipopolysaccharide export system ATP-binding protein LptB);(hypothetical protein);(hypothetical protein);(Apolipoprotein N-acyltransferase);(hypothetical protein);(D-inositol-3-phosphate glycosyltransferase) GT4;(hypothetical protein);(hypothetical protein) GT4;(hypothetical protein) GT4;(hypothetical protein) GT2;(hypothetical protein) GT2;(D-inositol-3-phosphate glycosyltransferase) GT4;(hypot…	GT4;GT4;GT4;GT2;GT2;GT4;GT2;GT83;GT4;GT2;GT2_Glycos_transf_2;GT2;GT2;GT2	4	#N/A	#N/A	#N/A	rhamnose; N-acetylglucosaminyltransferase; mannosyltransferase; rhamnosyltransferase; mannose; glucosyltransferase	LPS; teichoic acid
105-3Z.fasta	DG	This study	Bacteria;Bacteroidota;Bacteroidia;Flavobacteriales;Flavobacteriaceae;Nonlabens	Gelidium sp. (H)	105; CAZyme_rich__PUL5	CAZyme gene clusters (CGCs)	#N/A	2393	#N/A	5	0	0	0	0	4	0	0	4	0	0	0	0	0	0	0	0	OBABOKNA_02015;OBABOKNA_02016;OBABOKNA_02017;OBABOKNA_02018;OBABOKNA_02019;OBABOKNA_02020;OBABOKNA_02021;OBABOKNA_02022;OBABOKNA_02023;OBABOKNA_02024;OBABOKNA_02025;OBABOKNA_02026;OBABOKNA_02027;OBABOKNA_02028;OBABOKNA_02029	(hypothetical protein);(hypothetical protein);(Peptide deformylase);(Putative pre-16S rRNA nuclease);(2,3,4,5-tetrahydropyridine-2,6-dicarboxylate N-succinyltransferase);(hypothetical protein) GT9;(hypothetical protein) GT2;(hypothetical protein);(hypothetical protein) GT2;(N-acetyl-alpha-D-glucosaminyl L-malate synthase) GT4;(Threonylcarbamoyl-AMP synthase);(CCA-adding enzyme);(hypothetical prot…	GT9;GT2;GT2;GT4	3	#N/A	#N/A	#N/A	rhamnose; N-acetylglucosaminyltransferase; mannosyltransferase; rhamnosyltransferase; mannose; glucosyltransferase	LPS
105-3Z.fasta	DG	This study	Bacteria;Bacteroidota;Bacteroidia;Flavobacteriales;Flavobacteriaceae;Nonlabens	Gelidium sp. (H)	105; CAZyme_rich__PUL6	CAZyme gene clusters (CGCs)	#N/A	2344	#N/A	8	0	0	0	0	4	0	0	4	0	0	0	0	0	0	0	0	OBABOKNA_02086;OBABOKNA_02087;OBABOKNA_02088;OBABOKNA_02089;OBABOKNA_02090;OBABOKNA_02091;OBABOKNA_02092;OBABOKNA_02093;OBABOKNA_02094;OBABOKNA_02095;OBABOKNA_02096;OBABOKNA_02097;OBABOKNA_02098;OBABOKNA_02099;OBABOKNA_02100;OBABOKNA_02101;OBABOKNA_02102;OBABOKNA_02103	(hypothetical protein);(hypothetical protein);(Cell division coordinator CpoB);(Cell division ATP-binding protein FtsE);(hypothetical protein);(hypothetical protein) GT2;(hypothetical protein) GT2;(TDP-4-oxo-6-deoxy-alpha-D-glucose-3,4-oxoisomerase);(hypothetical protein) GT2;(hypothetical protein);(hypothetical protein);(Dihydrolipoyllysine-residue succinyltransferase component of 2-oxoglutarate…	GT2;GT2;GT2;GT2	1	PUL0073;PUL0513;PUL0496;PUL0288;PUL0133;PUL0433;PUL0200	capsule polysaccharide;capsule polysaccharide;capsule polysaccharide;capsule polysaccharide,heparosan;exopolysaccharide;O-antigen;O-antigen	biosynthesis;biosynthesis;biosynthesis;biosynthesis;biosynthesis;biosynthesis;biosynthesis	rhamnose; chitin synthase; 6-N-acetylglucosamine synthase; ceramide; actinamine; N-acetylglucosaminyltransferase; UDP-glucuronic acid; poly-beta-1; mannan synthase; beta-mannan synthase; mannosyltransferase; cellulose synthase; glucomannan synthase; rhamnosyltransferase; arabinoglucan synthase	alginate; LPS; teichoic acid; chondroitin; N-glycan; glucomannan; galactan
105-3Z.fasta	DG	This study	Bacteria;Bacteroidota;Bacteroidia;Flavobacteriales;Flavobacteriaceae;Nonlabens	Gelidium sp. (H)	105; PUL_Putative__PUL1	susCD pair	#N/A	6	#N/A	2	0	0	0	0	0	0	0	0	0	1	0	1	0	0	1	0	OBABOKNA_01594;OBABOKNA_01595;OBABOKNA_01596;OBABOKNA_01597;OBABOKNA_01598;OBABOKNA_01599;OBABOKNA_01600;OBABOKNA_01601;OBABOKNA_01602;OBABOKNA_01603;OBABOKNA_01604;OBABOKNA_01605	(hypothetical protein);(hypothetical protein);(hypothetical protein);(Glutamine synthetase);(hypothetical protein);(TonB-dependent receptor P26) TIGR04056;(hypothetical protein) SusD-like_3|SusD_RagB;(hypothetical protein);(Cytochrome c551 peroxidase);(hypothetical protein);(Phosphoribosylformylglycinamidine cyclo-ligase);(Peptide methionine sulfoxide reductase MsrA 3)	TIGR04056;SusD-like_3|SusD_RagB	0	#N/A	#N/A	#N/A	0
105-3Z.fasta	DG	This study	Bacteria;Bacteroidota;Bacteroidia;Flavobacteriales;Flavobacteriaceae;Nonlabens	Gelidium sp. (H)	105; PUL_Putative__PUL2	susCD pair	#N/A	6	#N/A	2	0	0	0	0	0	0	0	0	0	1	0	1	0	0	1	0	OBABOKNA_02246;OBABOKNA_02247;OBABOKNA_02248;OBABOKNA_02249;OBABOKNA_02250;OBABOKNA_02251;OBABOKNA_02252;OBABOKNA_02253;OBABOKNA_02254;OBABOKNA_02255;OBABOKNA_02256;OBABOKNA_02257	(30S ribosomal protein S10);(Elongation factor G);(30S ribosomal protein S7);(30S ribosomal protein S12);(hypothetical protein);(TonB-dependent receptor SusC) TIGR04056;(hypothetical protein) SusD-like_3|SusD_RagB;(hypothetical protein);(IS3 family transposase ISShfr4);(IS3 family transposase ISDde2);(23S rRNA (guanosine-2'-O-)-methyltransferase RlmB);(hypothetical protein)	TIGR04056;SusD-like_3|SusD_RagB	0	#N/A	#N/A	#N/A	0
1064-G.fasta	DG	This study	Bacteria;Proteobacteria;Alphaproteobacteria;Rhodobacterales;Rhodobacteraceae;Roseovarius	Ulva sp. (L)	1064; PUL_CAZyme_rich__PUL1	PUL_like	#N/A	11286	#N/A	4	0	1	0	0	0	0	0	1	0	0	2	0	0	0	0	0	EMHOIENK_00227;EMHOIENK_00228;EMHOIENK_00229;EMHOIENK_00230;EMHOIENK_00231;EMHOIENK_00232;EMHOIENK_00233;EMHOIENK_00234;EMHOIENK_00235;EMHOIENK_00236;EMHOIENK_00237;EMHOIENK_00238;EMHOIENK_00239;EMHOIENK_00240	(Trans-aconitate 2-methyltransferase);(ATP-dependent zinc metalloprotease FtsH);(tRNA(Ile)-lysidine synthase);(Cell division coordinator CpoB);(Peptidoglycan-associated lipoprotein);(Tol-Pal system protein TolB) PL22|PL22;(hypothetical protein);(Tol-Pal system protein TolR) TIGR02803;(Tol-Pal system protein TolQ) TIGR02796;(Acyl-CoA thioesterase YbgC);(hypothetical protein);(Holliday junction ATP…	PL22|PL22;TIGR02803;TIGR02796	1	#N/A	#N/A	#N/A	oligogalacturonide; oligogalacturonate		sub_1:PL22|PL22	sub_1:1
1064-G.fasta	DG	This study	Bacteria;Proteobacteria;Alphaproteobacteria;Rhodobacterales;Rhodobacteraceae;Roseovarius	Ulva sp. (L)	1064; CAZyme_rich__PUL1	CAZyme gene clusters (CGCs)	#N/A	2600	#N/A	17	1	0	0	0	0	3	0	4	0	0	0	0	0	0	0	0	EMHOIENK_00743;EMHOIENK_00744;EMHOIENK_00745;EMHOIENK_00746;EMHOIENK_00747;EMHOIENK_00748;EMHOIENK_00749;EMHOIENK_00750;EMHOIENK_00751;EMHOIENK_00752;EMHOIENK_00753;EMHOIENK_00754;EMHOIENK_00755;EMHOIENK_00756;EMHOIENK_00757;EMHOIENK_00758;EMHOIENK_00759;EMHOIENK_00760;EMHOIENK_00761;EMHOIENK_00762;EMHOIENK_00763;EMHOIENK_00764;EMHOIENK_00765;EMHOIENK_00766;EMHOIENK_00767;EMHOIENK_00768;EMHOIENK_…	(2,4-dienoyl-CoA reductase);(hypothetical protein);(ECF RNA polymerase sigma factor SigR);(hypothetical protein);(HTH-type transcriptional regulator DmlR);(NAD(P)H-dependent FMN reductase) AA6;(Virulence protein);(Mesaconyl-C(4)-CoA hydratase);(tRNA 5-methylaminomethyl-2-thiouridine biosynthesis bifunctional protein MnmC);(tRNA 5-methylaminomethyl-2-thiouridine biosynthesis bifunctional protein M…	AA6;GH23;AA6;AA6	2	#N/A	#N/A	#N/A		peptidoglycan; chitin
1064-G.fasta	DG	This study	Bacteria;Proteobacteria;Alphaproteobacteria;Rhodobacterales;Rhodobacteraceae;Roseovarius	Ulva sp. (L)	1064; CAZyme_rich__PUL2	CAZyme gene clusters (CGCs)	#N/A	2612	#N/A	13	0	0	0	1	3	0	0	4	0	0	0	0	0	0	0	0	EMHOIENK_00898;EMHOIENK_00899;EMHOIENK_00900;EMHOIENK_00901;EMHOIENK_00902;EMHOIENK_00903;EMHOIENK_00904;EMHOIENK_00905;EMHOIENK_00906;EMHOIENK_00907;EMHOIENK_00908;EMHOIENK_00909;EMHOIENK_00910;EMHOIENK_00911;EMHOIENK_00912;EMHOIENK_00913;EMHOIENK_00914;EMHOIENK_00915;EMHOIENK_00916;EMHOIENK_00917;EMHOIENK_00918;EMHOIENK_00919;EMHOIENK_00920	(hypothetical protein);(hypothetical protein);(hypothetical protein);(Bis(5'-nucleosyl)-tetraphosphatase, symmetrical);(Undecaprenyl phosphate N,N'-diacetylbacillosamine 1-phosphate transferase);(hypothetical protein) GT4;(Putative glycosyltransferase EpsD) GT4;(hypothetical protein);(hypothetical protein);(hypothetical protein);(hypothetical protein);(UDP-glucuronate:glycolipid 2-beta-glucuronos…	GT4;GT4;GT70;CE4	3	#N/A	#N/A	#N/A	rhamnose; maltose; sialyltransferase; N-acetylglucosaminyltransferase; N-acetylglucosamine; glycogen synthase; mannosyltransferase; trehalose synthase ; phosphatidylinositol; rhamnosyltransferase; cellobiuronic acid; alpha-trehalose synthase; sucrose; mannose; 2-deoxystreptamine	LPS
1064-G.fasta	DG	This study	Bacteria;Proteobacteria;Alphaproteobacteria;Rhodobacterales;Rhodobacteraceae;Roseovarius	Ulva sp. (L)	1064; CAZyme_rich__PUL3	CAZyme gene clusters (CGCs)	#N/A	2329	#N/A	5	0	0	0	0	4	0	0	4	0	0	0	0	0	0	0	0	EMHOIENK_00981;EMHOIENK_00982;EMHOIENK_00983;EMHOIENK_00984;EMHOIENK_00985;EMHOIENK_00986;EMHOIENK_00987;EMHOIENK_00988;EMHOIENK_00989;EMHOIENK_00990;EMHOIENK_00991;EMHOIENK_00992;EMHOIENK_00993;EMHOIENK_00994;EMHOIENK_00995	(Lipopolysaccharide export system protein LptA);(Lipopolysaccharide export system ATP-binding protein LptB);(Ribosome hibernation promotion factor);(Nitrogen regulatory protein);(hypothetical protein);(hypothetical protein) GT14;(hypothetical protein) GT2;(hypothetical protein) GT2;(UDP-glucose 4-epimerase);(UTP--glucose-1-phosphate uridylyltransferase) GT2_Glycos_transf_2;(8-amino-3,8-dideoxy-ma…	GT14;GT2;GT2;GT2_Glycos_transf_2	3	#N/A	#N/A	#N/A	N-acetylglucosaminyltransferase	arabinogalactan; alginate; LPS; teichoic acid; chondroitin; N-glycan; xylose; glucomannan; galactan
1064-G.fasta	DG	This study	Bacteria;Proteobacteria;Alphaproteobacteria;Rhodobacterales;Rhodobacteraceae;Roseovarius	Ulva sp. (L)	1064; CAZyme_rich__PUL4	CAZyme gene clusters (CGCs)	#N/A	2613	#N/A	9	0	0	0	2	0	1	0	3	0	0	0	0	0	0	0	0	EMHOIENK_01173;EMHOIENK_01174;EMHOIENK_01175;EMHOIENK_01176;EMHOIENK_01177;EMHOIENK_01178;EMHOIENK_01179;EMHOIENK_01180;EMHOIENK_01181;EMHOIENK_01182;EMHOIENK_01183;EMHOIENK_01184;EMHOIENK_01185;EMHOIENK_01186;EMHOIENK_01187;EMHOIENK_01188;EMHOIENK_01189;EMHOIENK_01190;EMHOIENK_01191	(Sarcosine oxidase subunit alpha);(hypothetical protein);(Sarcosine oxidase subunit beta);(HTH-type transcriptional regulator CdhR);(hypothetical protein);(Oxygen-dependent choline dehydrogenase) AA3_2;(Cell division protein ZapE);(L-lactate transporter);(4,5:9,10-diseco-3-hydroxy-5,9,17-trioxoandrosta-1(10),2-diene-4-oate hydrolase) CE1;(Delta(1)-pyrroline-2-carboxylate reductase);(Riboflavin tr…	AA3_2;CE1;CE1	2	#N/A	#N/A	#N/A	glucose; pyranose; alcohol	acetylxylan
1064-G.fasta	DG	This study	Bacteria;Proteobacteria;Alphaproteobacteria;Rhodobacterales;Rhodobacteraceae;Roseovarius	Ulva sp. (L)	1064; CAZyme_rich__PUL5	CAZyme gene clusters (CGCs)	#N/A	2330	#N/A	13	0	0	0	2	1	0	0	3	0	0	0	0	0	0	0	0	EMHOIENK_01283;EMHOIENK_01284;EMHOIENK_01285;EMHOIENK_01286;EMHOIENK_01287;EMHOIENK_01288;EMHOIENK_01289;EMHOIENK_01290;EMHOIENK_01291;EMHOIENK_01292;EMHOIENK_01293;EMHOIENK_01294;EMHOIENK_01295;EMHOIENK_01296;EMHOIENK_01297;EMHOIENK_01298;EMHOIENK_01299;EMHOIENK_01300;EMHOIENK_01301;EMHOIENK_01302;EMHOIENK_01303;EMHOIENK_01304;EMHOIENK_01305	(hypothetical protein);(hypothetical protein);(hypothetical protein);(2-oxo-tetronate isomerase);(hypothetical protein);(hypothetical protein) CE1;(Glucans biosynthesis glucosyltransferase H) GT2;(Glucans biosynthesis protein G);(hypothetical protein);(hypothetical protein);(Acetolactate synthase);(hypothetical protein);(L-malyl-CoA/beta-methylmalyl-CoA lyase);(hypothetical protein);(L-Ala-D/L-Gl…	CE1;GT2;CE1	2	#N/A	#N/A	#N/A	rhamnose; chitin synthase; 6-N-acetylglucosamine synthase; ceramide; actinamine; N-acetylglucosaminyltransferase; UDP-glucuronic acid; poly-beta-1; mannan synthase; beta-mannan synthase; mannosyltransferase; cellulose synthase; glucomannan synthase; rhamnosyltransferase; arabinoglucan synthase	alginate; LPS; teichoic acid; chondroitin; acetylxylan; N-glycan; glucomannan; galactan
1064-G.fasta	DG	This study	Bacteria;Proteobacteria;Alphaproteobacteria;Rhodobacterales;Rhodobacteraceae;Roseovarius	Ulva sp. (L)	1064; CAZyme_rich__PUL6	CAZyme gene clusters (CGCs)	#N/A	2614	#N/A	10	1	0	0	0	3	0	0	4	0	0	0	0	0	0	0	0	EMHOIENK_01923;EMHOIENK_01924;EMHOIENK_01925;EMHOIENK_01926;EMHOIENK_01927;EMHOIENK_01928;EMHOIENK_01929;EMHOIENK_01930;EMHOIENK_01931;EMHOIENK_01932;EMHOIENK_01933;EMHOIENK_01934;EMHOIENK_01935;EMHOIENK_01936;EMHOIENK_01937;EMHOIENK_01938;EMHOIENK_01939;EMHOIENK_01940;EMHOIENK_01941;EMHOIENK_01942	(hypothetical protein);(hypothetical protein);(Catabolite control protein A);(hypothetical protein);(hypothetical protein);(hypothetical protein) GT2;(hypothetical protein);(hypothetical protein) GH16_5;(hypothetical protein);(Exopolysaccharide glucosyl ketal-pyruvate-transferase);(hypothetical protein);(putative sugar transferase EpsL);(hypothetical protein);(hypothetical protein) GT2;(hypotheti…	GT2;GH16_5;GT2;GT2	2	#N/A	#N/A	#N/A	rhamnose; chitin synthase; 6-N-acetylglucosamine synthase; ceramide; actinamine; N-acetylglucosaminyltransferase; UDP-glucuronic acid; poly-beta-1; mannan synthase; beta-mannan synthase; mannosyltransferase; cellulose synthase; glucomannan synthase; rhamnosyltransferase; arabinoglucan synthase	alginate; LPS; teichoic acid; chondroitin; N-glycan; glucomannan; galactan
1064-G.fasta	DG	This study	Bacteria;Proteobacteria;Alphaproteobacteria;Rhodobacterales;Rhodobacteraceae;Roseovarius	Ulva sp. (L)	1064; CAZyme_rich__PUL7	CAZyme gene clusters (CGCs)	#N/A	2615	#N/A	17	1	0	0	1	1	1	0	4	0	0	0	0	0	0	0	0	EMHOIENK_03301;EMHOIENK_03302;EMHOIENK_03303;EMHOIENK_03304;EMHOIENK_03305;EMHOIENK_03306;EMHOIENK_03307;EMHOIENK_03308;EMHOIENK_03309;EMHOIENK_03310;EMHOIENK_03311;EMHOIENK_03312;EMHOIENK_03313;EMHOIENK_03314;EMHOIENK_03315;EMHOIENK_03316;EMHOIENK_03317;EMHOIENK_03318;EMHOIENK_03319;EMHOIENK_03320;EMHOIENK_03321;EMHOIENK_03322;EMHOIENK_03323;EMHOIENK_03324;EMHOIENK_03325;EMHOIENK_03326;EMHOIENK_…	(hypothetical protein);(Aerobic cobaltochelatase subunit CobT);(hypothetical protein);(hypothetical protein);(hypothetical protein);(putative FAD-linked oxidoreductase) AA4;(Voltage-gated ClC-type chloride channel ClcB);(Iron uptake protein A1);(Tn3 family transposase TnXax1) GH103;(DNA repair protein RecN);(Outer membrane protein assembly factor BamD);(UDP-3-O-acyl-N-acetylglucosamine deacetylas…	AA4;GH103;CE11;GT28	4	#N/A	#N/A	#N/A	glucosyltransferase	peptidoglycan
1065.fasta	DG	This study	Bacteria;Proteobacteria;Alphaproteobacteria;Sphingomonadales;Sphingomonadaceae;Sphingorhabdus	Ulva sp. (L)	1065; PUL_CAZyme_rich__PUL1	PUL_like	#N/A	11358	#N/A	10	2	0	0	0	0	0	0	2	0	0	1	0	0	0	0	0	NDLDPAIM_00909;NDLDPAIM_00910;NDLDPAIM_00911;NDLDPAIM_00912;NDLDPAIM_00913;NDLDPAIM_00914;NDLDPAIM_00915;NDLDPAIM_00916;NDLDPAIM_00917;NDLDPAIM_00918;NDLDPAIM_00919;NDLDPAIM_00920;NDLDPAIM_00921;NDLDPAIM_00922;NDLDPAIM_00923;NDLDPAIM_00924;NDLDPAIM_00925;NDLDPAIM_00926;NDLDPAIM_00927;NDLDPAIM_00928	(hypothetical protein);(hypothetical protein);(Glutamate synthase [NADPH] small chain);(Undecaprenyl-diphosphatase);(Aurachin B dehydrogenase);(hypothetical protein) TIGR01782;(Flavin-dependent tryptophan halogenase RebH);(Flavin-dependent tryptophan halogenase RebH);(hypothetical protein);(Flavin-dependent tryptophan halogenase RebH);(hypothetical protein);(Catabolite control protein A);(L-fucos…	TIGR01782;GH5_25;GH3	2	#N/A	#N/A	#N/A	cellobiose; N-acetylhexosaminidase; alpha-arabinofuranose; beta-glucan; beta-glucosidase; ginsenoside; galactosidase; alpha-arabinosidase; glucuronidase; beta-xylose; N-acetylglucosamine	beta-glucan	sub_1:GH5_25	sub_1:7	sub_1:GH3	sub_1:8
1065.fasta	DG	This study	Bacteria;Proteobacteria;Alphaproteobacteria;Sphingomonadales;Sphingomonadaceae;Sphingorhabdus	Ulva sp. (L)	1065; PUL_CAZyme_rich__PUL2	PUL_like	#N/A	11359	#N/A	49	2	0	0	0	1	1	0	4	0	0	2	0	0	0	0	0	NDLDPAIM_00991;NDLDPAIM_00992;NDLDPAIM_00993;NDLDPAIM_00994;NDLDPAIM_00995;NDLDPAIM_00996;NDLDPAIM_00997;NDLDPAIM_00998;NDLDPAIM_00999;NDLDPAIM_01000;NDLDPAIM_01001;NDLDPAIM_01002;NDLDPAIM_01003;NDLDPAIM_01004;NDLDPAIM_01005;NDLDPAIM_01006;NDLDPAIM_01007;NDLDPAIM_01008;NDLDPAIM_01009;NDLDPAIM_01010;NDLDPAIM_01011;NDLDPAIM_01012;NDLDPAIM_01013;NDLDPAIM_01014;NDLDPAIM_01015;NDLDPAIM_01016;NDLDPAIM_…	(3-hydroxybutyryl-CoA dehydrogenase);(Homoserine dehydrogenase);(Fructose-1,6-bisphosphatase class 2);(hypothetical protein);(hypothetical protein);(hypothetical protein) AA6;(Protein YceI);(Single-stranded-DNA-specific exonuclease RecJ);(tRNA-Glu(ttc));(hypothetical protein);(3-(3-hydroxy-phenyl)propionate/3-hydroxycinnamic acid hydroxylase);(hypothetical protein);(hypothetical protein);(Phenyla…	AA6;TIGR01783;TIGR01783;GH36;GT4;GH25	4	#N/A	#N/A	#N/A	sucrose	teichoic acid; LPS; galactomannan; peptidoglycan; xylose; trehalose	sub_1:AA6,sub_2:GH36	sub_1:9,sub_2:10	sub_1:GH36,sub_2:AA6;GT4	sub_1:20,sub_2:19	sub_1:GT4,sub_2:GH25	sub_1:29,sub_2:27	sub_1:GH25	sub_1:37
1065.fasta	DG	This study	Bacteria;Proteobacteria;Alphaproteobacteria;Sphingomonadales;Sphingomonadaceae;Sphingorhabdus	Ulva sp. (L)	1065; PUL_CAZyme_rich__PUL3	PUL_like	#N/A	11360	#N/A	35	0	2	0	1	3	0	0	6	0	0	2	0	0	0	0	0	NDLDPAIM_01902;NDLDPAIM_01903;NDLDPAIM_01904;NDLDPAIM_01905;NDLDPAIM_01906;NDLDPAIM_01907;NDLDPAIM_01908;NDLDPAIM_01909;NDLDPAIM_01910;NDLDPAIM_01911;NDLDPAIM_01912;NDLDPAIM_01913;NDLDPAIM_01914;NDLDPAIM_01915;NDLDPAIM_01916;NDLDPAIM_01917;NDLDPAIM_01918;NDLDPAIM_01919;NDLDPAIM_01920;NDLDPAIM_01921;NDLDPAIM_01922;NDLDPAIM_01923;NDLDPAIM_01924;NDLDPAIM_01925;NDLDPAIM_01926;NDLDPAIM_01927;NDLDPAIM_…	(Histidinol-phosphatase);(Arylamine N-acetyltransferase / N-hydroxyarylamine O-acetyltransferase);(hypothetical protein);(Ribose-phosphate pyrophosphokinase);(Glutamine-dependent NAD(+) synthetase);(hypothetical protein) TIGR01352;(hypothetical protein);(Riboflavin biosynthesis protein RibD);(Riboflavin synthase);(hypothetical protein);(hypothetical protein);(tRNA-Ser(gct));(hypothetical protein)…	TIGR01352;PL17|PL17_2;PL6_1;TIGR01782;GT4;GT2;GT4;CE7	6	#N/A	#N/A	#N/A	rhamnose; N-acetylglucosaminyltransferase; mannosyltransferase; rhamnosyltransferase; mannose; alginate; glucosyltransferase	alginate	sub_1:PL17|PL17_2,sub_2:PL6_1	sub_1:9,sub_2:1	sub_1:PL6_1,sub_2:PL17|PL17_2	sub_1:10,sub_2:2	sub_1:GT4,sub_2:GT4	sub_1:22,sub_2:9	sub_1:GT2,sub_2:GT2	sub_1:23,sub_2:10	sub_1:GT4,sub_2:GT4	sub_1:24,sub_2:11	sub_1:CE7,sub_2:CE7	sub_1:33,sub_2:20
1065.fasta	DG	This study	Bacteria;Proteobacteria;Alphaproteobacteria;Sphingomonadales;Sphingomonadaceae;Sphingorhabdus	Ulva sp. (L)	1065; PUL_CAZyme_rich__PUL4	PUL_like	#N/A	11361	#N/A	12	2	0	0	0	0	1	0	3	0	0	1	0	0	0	0	0	NDLDPAIM_02050;NDLDPAIM_02051;NDLDPAIM_02052;NDLDPAIM_02053;NDLDPAIM_02054;NDLDPAIM_02055;NDLDPAIM_02056;NDLDPAIM_02057;NDLDPAIM_02058;NDLDPAIM_02059;NDLDPAIM_02060;NDLDPAIM_02061;NDLDPAIM_02062;NDLDPAIM_02063;NDLDPAIM_02064;NDLDPAIM_02065;NDLDPAIM_02066;NDLDPAIM_02067;NDLDPAIM_02068;NDLDPAIM_02069;NDLDPAIM_02070;NDLDPAIM_02071	(Bifunctional protein FolD protein);(hypothetical protein);(Acetylglutamate kinase);(DNA mismatch repair protein MutS);(NADP-dependent malic enzyme);(hypothetical protein) GH25;(Catalase-peroxidase) AA2|AA2|AA2;(Peroxide stress resistance protein YaaA);(hypothetical protein);(hypothetical protein);(hypothetical protein);(hypothetical protein);(Bacterioferritin);(hypothetical protein);(Vitamin B12…	GH25;AA2|AA2|AA2;TIGR01782;GH3	3	#N/A	#N/A	#N/A	cellobiose; N-acetylhexosaminidase; alpha-arabinofuranose; beta-glucan; beta-glucosidase; ginsenoside; galactosidase; alpha-arabinosidase; glucuronidase; beta-xylose; N-acetylglucosamine	chitosan; xylan; N-glycan; xyloglucan; glucan; cellodextrin; peptidoglycan; cellulose; xylose; lignin; beta-glucan	sub_1:GH3	sub_1:1	sub_1:AA2|AA2|AA2	sub_1:7	sub_1:GH25	sub_1:8
1065.fasta	DG	This study	Bacteria;Proteobacteria;Alphaproteobacteria;Sphingomonadales;Sphingomonadaceae;Sphingorhabdus	Ulva sp. (L)	1065; PUL_CAZyme_rich__PUL5	PUL_like	#N/A	11362	#N/A	13	0	1	0	1	0	0	0	2	0	0	2	0	0	0	0	0	NDLDPAIM_02338;NDLDPAIM_02339;NDLDPAIM_02340;NDLDPAIM_02341;NDLDPAIM_02342;NDLDPAIM_02343;NDLDPAIM_02344;NDLDPAIM_02345;NDLDPAIM_02346;NDLDPAIM_02347;NDLDPAIM_02348;NDLDPAIM_02349;NDLDPAIM_02350;NDLDPAIM_02351;NDLDPAIM_02352;NDLDPAIM_02353;NDLDPAIM_02354;NDLDPAIM_02355;NDLDPAIM_02356;NDLDPAIM_02357;NDLDPAIM_02358;NDLDPAIM_02359;NDLDPAIM_02360	(hypothetical protein);(hypothetical protein);(hypothetical protein);(hypothetical protein);(hypothetical protein);(Putative aminoacrylate hydrolase RutD) CE1;(hypothetical protein);(Beta-barrel assembly-enhancing protease);(hypothetical protein);(hypothetical protein);(Lactoylglutathione lyase);(Hydroxyacylglutathione hydrolase GloB);(hypothetical protein);(Peptidoglycan-associated lipoprotein);…	CE1;PL22;TIGR02803;TIGR02796	2	#N/A	#N/A	#N/A	oligogalacturonide; oligogalacturonate	acetylxylan	sub_1:PL22	sub_1:1	sub_1:CE1	sub_1:10
1065.fasta	DG	This study	Bacteria;Proteobacteria;Alphaproteobacteria;Sphingomonadales;Sphingomonadaceae;Sphingorhabdus	Ulva sp. (L)	1065; PUL_CAZyme_rich__PUL6	PUL_like	#N/A	11363	#N/A	17	1	2	0	0	0	0	0	3	0	0	3	0	0	0	0	0	NDLDPAIM_02365;NDLDPAIM_02366;NDLDPAIM_02367;NDLDPAIM_02368;NDLDPAIM_02369;NDLDPAIM_02370;NDLDPAIM_02371;NDLDPAIM_02372;NDLDPAIM_02373;NDLDPAIM_02374;NDLDPAIM_02375;NDLDPAIM_02376;NDLDPAIM_02377;NDLDPAIM_02378;NDLDPAIM_02379;NDLDPAIM_02380;NDLDPAIM_02381;NDLDPAIM_02382;NDLDPAIM_02383;NDLDPAIM_02384;NDLDPAIM_02385;NDLDPAIM_02386;NDLDPAIM_02387;NDLDPAIM_02388;NDLDPAIM_02389	(hypothetical protein);(hypothetical protein);(hypothetical protein);(hypothetical protein);(Pyruvate kinase);(hypothetical protein) PL38;(2-dehydro-3-deoxy-D-gluconate 5-dehydrogenase);(hypothetical protein);(putative HTH-type transcriptional repressor ExuR);(C4-dicarboxylate TRAP transporter large permease protein DctM);(hypothetical protein);(Solute-binding protein);(hypothetical protein);(hyp…	PL38;TIGR01782;PL29;TIGR01783;GH68;TIGR01783	3	#N/A	#N/A	#N/A	sucrose; levansucrose	beta-glucuronan; fructan; chondroitin-sulfate	sub_1:PL29,sub_2:GH68,sub_3:GH68	sub_1:0,sub_2:1,sub_3:0	sub_1:GH68,sub_2:PL29,sub_3:PL29	sub_1:6,sub_2:3,sub_3:6	sub_1:PL38,sub_2:PL38,sub_3:PL38	sub_1:7,sub_2:12,sub_3:15
1065.fasta	DG	This study	Bacteria;Proteobacteria;Alphaproteobacteria;Sphingomonadales;Sphingomonadaceae;Sphingorhabdus	Ulva sp. (L)	1065; CAZyme_rich__PUL1	CAZyme gene clusters (CGCs)	#N/A	2616	#N/A	16	1	0	0	0	5	0	0	6	0	0	0	0	0	0	0	0	NDLDPAIM_01494;NDLDPAIM_01495;NDLDPAIM_01496;NDLDPAIM_01497;NDLDPAIM_01498;NDLDPAIM_01499;NDLDPAIM_01500;NDLDPAIM_01501;NDLDPAIM_01502;NDLDPAIM_01503;NDLDPAIM_01504;NDLDPAIM_01505;NDLDPAIM_01506;NDLDPAIM_01507;NDLDPAIM_01508;NDLDPAIM_01509;NDLDPAIM_01510;NDLDPAIM_01511;NDLDPAIM_01512;NDLDPAIM_01513;NDLDPAIM_01514;NDLDPAIM_01515;NDLDPAIM_01516;NDLDPAIM_01517;NDLDPAIM_01518;NDLDPAIM_01519	(Phosphogluconate dehydratase);(4-hydroxyphenylpyruvate dioxygenase);(Acetyl-coenzyme A synthetase);(Lysine 6-dehydrogenase);(Alpha-ketoglutaric semialdehyde dehydrogenase);(Beta-galactosidase) GH42;(Luminescence regulatory protein LuxO);(hypothetical protein);(hypothetical protein);(hypothetical protein);(hypothetical protein);(D-inositol-3-phosphate glycosyltransferase) GT4;(hypothetical protei…	GH42;GT4;GT2;GT2;GT26;GT4	4	#N/A	#N/A	#N/A	rhamnose; N-acetylglucosaminyltransferase; mannosyltransferase; rhamnosyltransferase; mannose; glucosyltransferase	LPS; teichoic acid; galactan
1065.fasta	DG	This study	Bacteria;Proteobacteria;Alphaproteobacteria;Sphingomonadales;Sphingomonadaceae;Sphingorhabdus	Ulva sp. (L)	1065; CAZyme_rich__PUL2	CAZyme gene clusters (CGCs)	#N/A	2617	#N/A	22	1	0	0	0	3	0	0	4	0	0	0	0	0	0	0	0	NDLDPAIM_01968;NDLDPAIM_01969;NDLDPAIM_01970;NDLDPAIM_01971;NDLDPAIM_01972;NDLDPAIM_01973;NDLDPAIM_01974;NDLDPAIM_01975;NDLDPAIM_01976;NDLDPAIM_01977;NDLDPAIM_01978;NDLDPAIM_01979;NDLDPAIM_01980;NDLDPAIM_01981;NDLDPAIM_01982;NDLDPAIM_01983;NDLDPAIM_01984;NDLDPAIM_01985;NDLDPAIM_01986;NDLDPAIM_01987;NDLDPAIM_01988;NDLDPAIM_01989;NDLDPAIM_01990;NDLDPAIM_01991;NDLDPAIM_01992;NDLDPAIM_01993;NDLDPAIM_…	(hypothetical protein);(hypothetical protein);(hypothetical protein);(tRNA-Ser(gga));(hypothetical protein);(hypothetical protein) GH16_3;(Vitamin B12 transporter BtuB);(Transcriptional regulatory protein BtsR);(hypothetical protein);(hypothetical protein);(hypothetical protein);(hypothetical protein);(hypothetical protein);(hypothetical protein);(hypothetical protein);(hypothetical protein) GT4;…	GH16_3;GT4;GT2;GT4	3	#N/A	#N/A	#N/A	rhamnose; N-acetylglucosaminyltransferase; mannosyltransferase; rhamnosyltransferase; mannose; glucosyltransferase	LPS; teichoic acid
1066-G.fasta	DG	This study	Bacteria;Bacteroidota;Bacteroidia;Flavobacteriales;Flavobacteriaceae;Croceitalea	Ulva sp. (L)	1066-G; PUL__PUL1	PUL	single susC/D	88	89	7	0	0	0	0	0	1	0	1	1	1	0	1	0	0	1	0	DKHIMBPP_03336;DKHIMBPP_03337;DKHIMBPP_03338;DKHIMBPP_03339;DKHIMBPP_03340;DKHIMBPP_03341;DKHIMBPP_03342;DKHIMBPP_03343;DKHIMBPP_03344;DKHIMBPP_03345;DKHIMBPP_03346;DKHIMBPP_03347;DKHIMBPP_03348;DKHIMBPP_03349;DKHIMBPP_03350;DKHIMBPP_03351;DKHIMBPP_03352	(hypothetical protein);(hypothetical protein);(hypothetical protein);(hypothetical protein);(hypothetical protein);(SusD-like protein P2) SusD-like_3|SusD_RagB;(TonB-dependent receptor P3) TIGR04056;(HTH-type transcriptional activator RhaR);(2-methyl-1,2-propanediol dehydrogenase) AA3;(hypothetical protein);(hypothetical protein);(hypothetical protein) Sulfatase;(6-carboxy-5,6,7,8-tetrahydropteri…	SusD-like_3|SusD_RagB;TIGR04056;AA3;Sulfatase	1	#N/A	#N/A	#N/A		Contian-AA3	sub_1:AA3	sub_1:1
1066-G.fasta	DG	This study	Bacteria;Bacteroidota;Bacteroidia;Flavobacteriales;Flavobacteriaceae;Croceitalea	Ulva sp. (L)	1066-G; PUL__PUL2	PUL	single susC/D	89	90	5	2	0	0	0	0	0	0	2	0	1	0	1	0	0	1	0	DKHIMBPP_03651;DKHIMBPP_03652;DKHIMBPP_03653;DKHIMBPP_03654;DKHIMBPP_03655;DKHIMBPP_03656;DKHIMBPP_03657;DKHIMBPP_03658;DKHIMBPP_03659;DKHIMBPP_03660;DKHIMBPP_03661;DKHIMBPP_03662;DKHIMBPP_03663;DKHIMBPP_03664;DKHIMBPP_03665	(hypothetical protein);(Glycerol kinase);(Glycerol uptake facilitator protein);(putative protein);(Glycerophosphodiester phosphodiesterase);(Alpha-1,4-glucan:maltose-1-phosphate maltosyltransferase) GH13_38;(Maltose phosphorylase) GH65;(HTH-type transcriptional regulator DegA);(TonB-dependent receptor SusC) TIGR04056;(Starch-binding protein SusD) SusD-like_3|SusD_RagB;(hypothetical protein);(hypo…	GH13_38;GH65;TIGR04056;SusD-like_3|SusD_RagB	2	#N/A	#N/A	#N/A	alpha-glucosidase	alpha-glucan; trehalose	sub_1:GH65	sub_1:1	sub_1:GH13_38	sub_1:2
1066-G.fasta	DG	This study	Bacteria;Bacteroidota;Bacteroidia;Flavobacteriales;Flavobacteriaceae;Croceitalea	Ulva sp. (L)	1066-G; PUL_CAZyme_rich__PUL1	PUL_like	#N/A	11364	#N/A	13	1	1	0	0	0	0	0	2	0	0	1	0	0	0	0	0	DKHIMBPP_00833;DKHIMBPP_00834;DKHIMBPP_00835;DKHIMBPP_00836;DKHIMBPP_00837;DKHIMBPP_00838;DKHIMBPP_00839;DKHIMBPP_00840;DKHIMBPP_00841;DKHIMBPP_00842;DKHIMBPP_00843;DKHIMBPP_00844;DKHIMBPP_00845;DKHIMBPP_00846;DKHIMBPP_00847;DKHIMBPP_00848;DKHIMBPP_00849;DKHIMBPP_00850;DKHIMBPP_00851;DKHIMBPP_00852;DKHIMBPP_00853;DKHIMBPP_00854;DKHIMBPP_00855	(RNA polymerase sigma factor CarQ);(hypothetical protein);(hypothetical protein);(hypothetical protein);(hypothetical protein);(Glucan endo-1,3-beta-glucosidase A1) GH16_3;(hypothetical protein);(hypothetical protein);(hypothetical protein);(Tricorn protease ) PL22|PL22;(3-oxoacyl-[acyl-carrier-protein] reductase FabG);(hypothetical protein);(hypothetical protein);(putative MFS-type transporter Y…	GH16_3;PL22|PL22;TIGR01785	2	#N/A	#N/A	#N/A	oligogalacturonide; oligogalacturonate	laminarin; O-glycan; beta-glucan; lichenin	sub_1:PL22|PL22	sub_1:7	sub_1:GH16_3	sub_1:11
1066-G.fasta	DG	This study	Bacteria;Bacteroidota;Bacteroidia;Flavobacteriales;Flavobacteriaceae;Croceitalea	Ulva sp. (L)	1066-G; PUL_CAZyme_rich__PUL2	PUL_like	#N/A	11365	#N/A	32	1	0	0	1	3	1	0	6	0	0	1	0	0	0	0	0	DKHIMBPP_01432;DKHIMBPP_01433;DKHIMBPP_01434;DKHIMBPP_01435;DKHIMBPP_01436;DKHIMBPP_01437;DKHIMBPP_01438;DKHIMBPP_01439;DKHIMBPP_01440;DKHIMBPP_01441;DKHIMBPP_01442;DKHIMBPP_01443;DKHIMBPP_01444;DKHIMBPP_01445;DKHIMBPP_01446;DKHIMBPP_01447;DKHIMBPP_01448;DKHIMBPP_01449;DKHIMBPP_01450;DKHIMBPP_01451;DKHIMBPP_01452;DKHIMBPP_01453;DKHIMBPP_01454;DKHIMBPP_01455;DKHIMBPP_01456;DKHIMBPP_01457;DKHIMBPP_…	(hypothetical protein);(hypothetical protein);(hypothetical protein);(hypothetical protein);(Tyrosine recombinase XerC);(Catalase-peroxidase) AA2|AA2|AA2;(Mannan endo-1,4-beta-mannosidase) GH26;(hypothetical protein);(hypothetical protein);(HTH-type transcriptional regulator DegA);(Ribokinase);(hypothetical protein);(hypothetical protein);(hypothetical protein);(hypothetical protein);(Maltose O-a…	AA2|AA2|AA2;GH26;TIGR01783;CE1;GT5;GT83;GT2	6	#N/A	#N/A	#N/A	rhamnose; chitin synthase; 6-N-acetylglucosamine synthase; glucosidase; ceramide; actinamine; beta-mannan; N-acetylglucosaminyltransferase; UDP-glucuronic acid; glycogen synthase; poly-beta-1; alpha-glucan synthase; mannan synthase; beta-mannan synthase; mannosyltransferase	cellulose; beta-glucan; xylan; alginate; LPS; teichoic acid; mannan; xyloglucan; acetylxylan; chondroitin; starch; N-glycan; lignin; glucomannan; galactan	sub_1:CE1	sub_1:5	sub_1:GH26;GT5	sub_1:9	sub_1:AA2|AA2|AA2	sub_1:10	sub_1:GT83	sub_1:18	sub_1:GT2	sub_1:19
1066-G.fasta	DG	This study	Bacteria;Bacteroidota;Bacteroidia;Flavobacteriales;Flavobacteriaceae;Croceitalea	Ulva sp. (L)	1066-G; PUL_CAZyme_rich__PUL3	PUL_like	#N/A	11366	#N/A	12	0	0	1	0	0	0	0	1	0	0	2	0	0	0	0	0	DKHIMBPP_02351;DKHIMBPP_02352;DKHIMBPP_02353;DKHIMBPP_02354;DKHIMBPP_02355;DKHIMBPP_02356;DKHIMBPP_02357;DKHIMBPP_02358;DKHIMBPP_02359;DKHIMBPP_02360;DKHIMBPP_02361;DKHIMBPP_02362;DKHIMBPP_02363;DKHIMBPP_02364;DKHIMBPP_02365;DKHIMBPP_02366;DKHIMBPP_02367;DKHIMBPP_02368;DKHIMBPP_02369;DKHIMBPP_02370;DKHIMBPP_02371;DKHIMBPP_02372	(hypothetical protein);(Hydroxypyruvate reductase);(hypothetical protein);(hypothetical protein);(hypothetical protein);(Vitamin B12 transporter BtuB) TIGR01785;(hypothetical protein);(Multidrug efflux system ATP-binding protein);(hypothetical protein);(hypothetical protein);(hypothetical protein) CBM9;(hypothetical protein);(hypothetical protein);(hypothetical protein);(hypothetical protein);(Ba…	TIGR01785;CBM9;TIGR01783	1	#N/A	#N/A	#N/A		xylan	sub_1:CBM9,sub_2:CBM9	sub_1:4,sub_2:5
1066-G.fasta	DG	This study	Bacteria;Bacteroidota;Bacteroidia;Flavobacteriales;Flavobacteriaceae;Croceitalea	Ulva sp. (L)	1066-G; PUL_CAZyme_rich__PUL4	PUL_like	#N/A	11367	#N/A	30	1	0	1	0	0	0	1	3	0	0	2	0	0	0	0	0	DKHIMBPP_02799;DKHIMBPP_02800;DKHIMBPP_02801;DKHIMBPP_02802;DKHIMBPP_02803;DKHIMBPP_02804;DKHIMBPP_02805;DKHIMBPP_02806;DKHIMBPP_02807;DKHIMBPP_02808;DKHIMBPP_02809;DKHIMBPP_02810;DKHIMBPP_02811;DKHIMBPP_02812;DKHIMBPP_02813;DKHIMBPP_02814;DKHIMBPP_02815;DKHIMBPP_02816;DKHIMBPP_02817;DKHIMBPP_02818;DKHIMBPP_02819;DKHIMBPP_02820;DKHIMBPP_02821;DKHIMBPP_02822;DKHIMBPP_02823;DKHIMBPP_02824;DKHIMBPP_…	(Peroxiredoxin);(Putative metal-dependent hydrolase YfiT);(hypothetical protein);(hypothetical protein);(Thiol-disulfide oxidoreductase ResA);(Dipeptidyl-peptidase 5) CE1|PL22;(hypothetical protein);(hypothetical protein);(putative multidrug resistance ABC transporter ATP-binding/permease protein YheI);(Transcription antitermination protein NusB);(hypothetical protein);(hypothetical protein);(Ino…	CE1|PL22;GH109;CBM23;TIGR01779|TIGR01786;TIGR01783	4	#N/A	#N/A	#N/A	alpha-N-acetylgalactosamine; oligogalacturonide; oligogalacturonate; beta-N-acetylglucosamine	acetylxylan; mannan	sub_1:CBM23,sub_2:CBM23	sub_1:8,sub_2:16	sub_1:GH109,sub_2:GH109	sub_1:13,sub_2:21	sub_1:CE1|PL22,sub_2:CE1|PL22	sub_1:20,sub_2:28
1066-G.fasta	DG	This study	Bacteria;Bacteroidota;Bacteroidia;Flavobacteriales;Flavobacteriaceae;Croceitalea	Ulva sp. (L)	1066-G; PUL_CAZyme_rich__PUL5	PUL_like	#N/A	11368	#N/A	14	0	0	0	0	3	0	0	3	0	0	1	0	0	0	0	0	DKHIMBPP_03815;DKHIMBPP_03816;DKHIMBPP_03817;DKHIMBPP_03818;DKHIMBPP_03819;DKHIMBPP_03820;DKHIMBPP_03821;DKHIMBPP_03822;DKHIMBPP_03823;DKHIMBPP_03824;DKHIMBPP_03825;DKHIMBPP_03826;DKHIMBPP_03827;DKHIMBPP_03828;DKHIMBPP_03829;DKHIMBPP_03830;DKHIMBPP_03831;DKHIMBPP_03832;DKHIMBPP_03833;DKHIMBPP_03834;DKHIMBPP_03835;DKHIMBPP_03836;DKHIMBPP_03837	(hypothetical protein);(hypothetical protein);(Phosphoenolpyruvate carboxykinase (ATP));(hypothetical protein);(hypothetical protein);(hypothetical protein) GT83;(Polyprenol monophosphomannose synthase) GT2;(Allantoinase);(hypothetical protein);(GDP-L-fucose synthase);(Tyrosine--tRNA ligase 1);(hypothetical protein);(hypothetical protein);(hypothetical protein);(hypothetical protein);(hypothetica…	GT83;GT2;TIGR01782;GT28	3	#N/A	#N/A	#N/A	N-acetylglucosaminyltransferase; glucosyltransferase	alginate; LPS; teichoic acid; chondroitin; N-glycan; glucomannan; galactan	sub_1:GT28	sub_1:2	sub_1:GT2	sub_1:8	sub_1:GT83	sub_1:9
1066-G.fasta	DG	This study	Bacteria;Bacteroidota;Bacteroidia;Flavobacteriales;Flavobacteriaceae;Croceitalea	Ulva sp. (L)	1066-G; CAZyme_rich__PUL1	CAZyme gene clusters (CGCs)	#N/A	2618	#N/A	21	0	0	0	2	0	1	0	3	0	0	0	0	0	0	0	0	DKHIMBPP_00379;DKHIMBPP_00380;DKHIMBPP_00381;DKHIMBPP_00382;DKHIMBPP_00383;DKHIMBPP_00384;DKHIMBPP_00385;DKHIMBPP_00386;DKHIMBPP_00387;DKHIMBPP_00388;DKHIMBPP_00389;DKHIMBPP_00390;DKHIMBPP_00391;DKHIMBPP_00392;DKHIMBPP_00393;DKHIMBPP_00394;DKHIMBPP_00395;DKHIMBPP_00396;DKHIMBPP_00397;DKHIMBPP_00398;DKHIMBPP_00399;DKHIMBPP_00400;DKHIMBPP_00401;DKHIMBPP_00402;DKHIMBPP_00403;DKHIMBPP_00404;DKHIMBPP_…	(HTH-type transcriptional activator RhaR);(Anaerobic nitric oxide reductase transcription regulator NorR);(hypothetical protein);(HTH-type transcriptional activator RhaR);(hypothetical protein);(Carboxylesterase NlhH) CE1;(Pyrroline-5-carboxylate reductase);(hypothetical protein);(hypothetical protein);(Quercetin 2,3-dioxygenase);(hypothetical protein);(Quercetin 2,3-dioxygenase);(putative hydrol…	CE1;AA6;CE1	2	#N/A	#N/A	#N/A		acetylxylan
1066-G.fasta	DG	This study	Bacteria;Bacteroidota;Bacteroidia;Flavobacteriales;Flavobacteriaceae;Croceitalea	Ulva sp. (L)	1066-G; CAZyme_rich__PUL10	CAZyme gene clusters (CGCs)	#N/A	2619	#N/A	10	2	0	0	2	1	0	0	5	0	0	0	0	0	0	0	0	DKHIMBPP_02374;DKHIMBPP_02375;DKHIMBPP_02376;DKHIMBPP_02377;DKHIMBPP_02378;DKHIMBPP_02379;DKHIMBPP_02380;DKHIMBPP_02381;DKHIMBPP_02382;DKHIMBPP_02383;DKHIMBPP_02384;DKHIMBPP_02385;DKHIMBPP_02386;DKHIMBPP_02387;DKHIMBPP_02388;DKHIMBPP_02389;DKHIMBPP_02390;DKHIMBPP_02391;DKHIMBPP_02392;DKHIMBPP_02393	(Peptide methionine sulfoxide reductase MsrA);(Lipoprotein-releasing system ATP-binding protein LolD);(hypothetical protein);(hypothetical protein);(hypothetical protein);(Glucose--fructose oxidoreductase) GH109;(hypothetical protein);(hypothetical protein);(hypothetical protein) CE3;(hypothetical protein) GT2;(hypothetical protein);(Dihydroorotase);(hypothetical protein);(Carboxylesterase 2) CE1…	GH109;CE3;GT2;CE1;GH109	4	#N/A	#N/A	#N/A	rhamnose; chitin synthase; 6-N-acetylglucosamine synthase; ceramide; actinamine; N-acetylglucosaminyltransferase; UDP-glucuronic acid; alpha-N-acetylgalactosamine; poly-beta-1; mannan synthase; beta-mannan synthase; mannosyltransferase; cellulose synthase; glucomannan synthase; rhamnosyltransferase	acetylxylan
1066-G.fasta	DG	This study	Bacteria;Bacteroidota;Bacteroidia;Flavobacteriales;Flavobacteriaceae;Croceitalea	Ulva sp. (L)	1066-G; CAZyme_rich__PUL11	CAZyme gene clusters (CGCs)	#N/A	2620	#N/A	14	7	0	1	0	0	0	0	8	0	0	0	0	0	0	0	0	DKHIMBPP_02653;DKHIMBPP_02654;DKHIMBPP_02655;DKHIMBPP_02656;DKHIMBPP_02657;DKHIMBPP_02658;DKHIMBPP_02659;DKHIMBPP_02660;DKHIMBPP_02661;DKHIMBPP_02662;DKHIMBPP_02663;DKHIMBPP_02664;DKHIMBPP_02665;DKHIMBPP_02666;DKHIMBPP_02667;DKHIMBPP_02668;DKHIMBPP_02669;DKHIMBPP_02670;DKHIMBPP_02671;DKHIMBPP_02672;DKHIMBPP_02673;DKHIMBPP_02674;DKHIMBPP_02675;DKHIMBPP_02676	(hypothetical protein);(hypothetical protein);(Triosephosphate isomerase);(Ribosomal RNA small subunit methyltransferase C);(ATP-dependent Clp protease adapter protein ClpS);(hypothetical protein) GH16_3;(hypothetical protein);(hypothetical protein);(hypothetical protein) GH2;(hypothetical protein);(Beta-glucanase) GH16_3;(hypothetical protein) CBM4;(hypothetical protein) GH149;(hypothetical prot…	GH16_3;GH2;GH16_3;CBM4;GH149;GH17;GH17;GH29	6	#N/A	#N/A	#N/A	beta-glucosidase	beta-glucan
1066-G.fasta	DG	This study	Bacteria;Bacteroidota;Bacteroidia;Flavobacteriales;Flavobacteriaceae;Croceitalea	Ulva sp. (L)	1066-G; CAZyme_rich__PUL12	CAZyme gene clusters (CGCs)	#N/A	2621	#N/A	18	1	0	0	2	4	0	0	7	0	0	0	0	0	0	0	0	DKHIMBPP_02855;DKHIMBPP_02856;DKHIMBPP_02857;DKHIMBPP_02858;DKHIMBPP_02859;DKHIMBPP_02860;DKHIMBPP_02861;DKHIMBPP_02862;DKHIMBPP_02863;DKHIMBPP_02864;DKHIMBPP_02865;DKHIMBPP_02866;DKHIMBPP_02867;DKHIMBPP_02868;DKHIMBPP_02869;DKHIMBPP_02870;DKHIMBPP_02871;DKHIMBPP_02872;DKHIMBPP_02873;DKHIMBPP_02874;DKHIMBPP_02875;DKHIMBPP_02876;DKHIMBPP_02877;DKHIMBPP_02878;DKHIMBPP_02879;DKHIMBPP_02880;DKHIMBPP_…	(hypothetical protein);(hypothetical protein);(Heme A synthase);(CCA-adding enzyme);(Threonylcarbamoyl-AMP synthase);(hypothetical protein) GT2;(D-inositol-3-phosphate glycosyltransferase) GT4;(D-inositol-3-phosphate glycosyltransferase) GT4;(hypothetical protein);(hypothetical protein) GT2;(2,3,4,5-tetrahydropyridine-2,6-dicarboxylate N-succinyltransferase);(Putative pre-16S rRNA nuclease);(hypo…	GT2;GT4;GT4;GT2;GH20;CE3;CE1	5	#N/A	#N/A	#N/A	rhamnose; N-acetylglucosaminyltransferase; mannosyltransferase; rhamnosyltransferase; mannose; glucosyltransferase	LPS; teichoic acid; acetylxylan
1066-G.fasta	DG	This study	Bacteria;Bacteroidota;Bacteroidia;Flavobacteriales;Flavobacteriaceae;Croceitalea	Ulva sp. (L)	1066-G; CAZyme_rich__PUL13	CAZyme gene clusters (CGCs)	#N/A	2622	#N/A	21	2	0	1	0	0	0	1	4	0	0	0	0	0	0	0	0	DKHIMBPP_03507;DKHIMBPP_03508;DKHIMBPP_03509;DKHIMBPP_03510;DKHIMBPP_03511;DKHIMBPP_03512;DKHIMBPP_03513;DKHIMBPP_03514;DKHIMBPP_03515;DKHIMBPP_03516;DKHIMBPP_03517;DKHIMBPP_03518;DKHIMBPP_03519;DKHIMBPP_03520;DKHIMBPP_03521;DKHIMBPP_03522;DKHIMBPP_03523;DKHIMBPP_03524;DKHIMBPP_03525;DKHIMBPP_03526;DKHIMBPP_03527;DKHIMBPP_03528;DKHIMBPP_03529;DKHIMBPP_03530;DKHIMBPP_03531;DKHIMBPP_03532;DKHIMBPP_…	(hypothetical protein);(hypothetical protein);(ECF RNA polymerase sigma-E factor);(p-aminobenzoyl-glutamate hydrolase subunit B);(NADH dehydrogenase-like protein);(Oligo-1,6-glucosidase) GH13_31;(Tyrosine recombinase XerD);(hypothetical protein);(hypothetical protein);(3-dehydroquinate dehydratase);(hypothetical protein);(hypothetical protein);(Dihydrolipoyl dehydrogenase);(Peptide methionine sul…	GH13_31;CBM48|GH13_9;GH31;CBM50	5	#N/A	#N/A	#N/A	starch synthase; alpha-glucan synthase	starch
1066-G.fasta	DG	This study	Bacteria;Bacteroidota;Bacteroidia;Flavobacteriales;Flavobacteriaceae;Croceitalea	Ulva sp. (L)	1066-G; CAZyme_rich__PUL14	CAZyme gene clusters (CGCs)	#N/A	2623	#N/A	17	2	0	0	0	3	0	0	5	0	0	0	0	0	0	0	0	DKHIMBPP_03605;DKHIMBPP_03606;DKHIMBPP_03607;DKHIMBPP_03608;DKHIMBPP_03609;DKHIMBPP_03610;DKHIMBPP_03611;DKHIMBPP_03612;DKHIMBPP_03613;DKHIMBPP_03614;DKHIMBPP_03615;DKHIMBPP_03616;DKHIMBPP_03617;DKHIMBPP_03618;DKHIMBPP_03619;DKHIMBPP_03620;DKHIMBPP_03621;DKHIMBPP_03622;DKHIMBPP_03623;DKHIMBPP_03624;DKHIMBPP_03625;DKHIMBPP_03626;DKHIMBPP_03627	(tRNA-Phe(gaa));(Levanase) GH32;(Thiosulfate sulfurtransferase GlpE);(hypothetical protein);(Purine nucleoside phosphorylase 1);(hypothetical protein) GT2;(hypothetical protein);(hypothetical protein);(hypothetical protein);(hypothetical protein);(hypothetical protein) GH113;(hypothetical protein);(hypothetical protein);(Nitric oxide reductase FlRd-NAD(+) reductase);(hypothetical protein);(hypoth…	GH32;GT2;GH113;GT2;GT2	3	#N/A	#N/A	#N/A	rhamnose; chitin synthase; 6-N-acetylglucosamine synthase; ceramide; actinamine; N-acetylglucosaminyltransferase; fructan; UDP-glucuronic acid; poly-beta-1; mannan synthase; beta-mannan synthase; mannosyltransferase; cellulose synthase; glucomannan synthase; invertase	beta-mannan; alginate; inulin; LPS; teichoic acid; chondroitin; levanase; N-glycan; glucomannan; galactan
1066-G.fasta	DG	This study	Bacteria;Bacteroidota;Bacteroidia;Flavobacteriales;Flavobacteriaceae;Croceitalea	Ulva sp. (L)	1066-G; CAZyme_rich__PUL15	CAZyme gene clusters (CGCs)	#N/A	2322	#N/A	6	0	0	0	0	4	0	0	4	0	0	0	0	0	0	0	0	DKHIMBPP_03696;DKHIMBPP_03697;DKHIMBPP_03698;DKHIMBPP_03699;DKHIMBPP_03700;DKHIMBPP_03701;DKHIMBPP_03702;DKHIMBPP_03703;DKHIMBPP_03704;DKHIMBPP_03705;DKHIMBPP_03706;DKHIMBPP_03707;DKHIMBPP_03708;DKHIMBPP_03709;DKHIMBPP_03710;DKHIMBPP_03711	(UDP-N-acetyl-alpha-D-glucosamine C6 dehydratase);(Putative pyridoxal phosphate-dependent aminotransferase EpsN);(UDP-glucose 6-dehydrogenase);(UDP-N-acetylglucosamine 4-epimerase);(hypothetical protein);(N-acetylgalactosamine-N,N'-diacetylbacillosaminyl-diphospho-undecaprenol 4-alpha-N-acetylgalactosaminyltransferase) GT4;(D-inositol-3-phosphate glycosyltransferase) GT4;(N,N'-diacetylbacillosami…	GT4;GT4;GT4;GT2	2	PUL0060;PUL0511;PUL0074;PUL0075;PUL0257;PUL0280;PUL0516;PUL0505;PUL0281;PUL0314;PUL0286;PUL0452;PUL0389;PUL0429	capsule polysaccharide;capsule polysaccharide;capsule polysaccharide;capsule polysaccharide;capsule polysaccharide;capsule polysaccharide;capsule polysaccharide;capsule polysaccharide;exopolysaccharide,lipopolysaccharide,capsule polysaccharide;laminarin,alginate;O-antigen;O-antigen;O-antigen;O-antigen,unknown polysaccharide	biosynthesis;biosynthesis;biosynthesis;biosynthesis;degradation;biosynthesis;biosynthesis;biosynthesis;biosynthesis;degradation;biosynthesis;biosynthesis;biosynthesis;biosynthesis	rhamnose; N-acetylglucosaminyltransferase; mannosyltransferase; rhamnosyltransferase; mannose; glucosyltransferase	LPS; teichoic acid
1066-G.fasta	DG	This study	Bacteria;Bacteroidota;Bacteroidia;Flavobacteriales;Flavobacteriaceae;Croceitalea	Ulva sp. (L)	1066-G; CAZyme_rich__PUL16	CAZyme gene clusters (CGCs)	#N/A	2624	#N/A	5	1	0	1	1	0	0	0	3	0	0	0	0	0	0	0	0	DKHIMBPP_03838;DKHIMBPP_03839;DKHIMBPP_03840;DKHIMBPP_03841;DKHIMBPP_03842;DKHIMBPP_03843;DKHIMBPP_03844;DKHIMBPP_03845;DKHIMBPP_03846;DKHIMBPP_03847;DKHIMBPP_03848;DKHIMBPP_03849;DKHIMBPP_03850	(hypothetical protein);(hypothetical protein);(Peptidoglycan-associated lipoprotein);(2-succinyl-6-hydroxy-2,4-cyclohexadiene-1-carboxylate synthase) CE1;(hypothetical protein) CBM9;(hypothetical protein);(hypothetical protein);(Putative beta-xylosidase) GH3;(hypothetical protein);(hypothetical protein);(hypothetical protein);(putative ABC transporter ATP-binding protein YknY);(hypothetical prote…	CE1;CBM9;GH3	3	#N/A	#N/A	#N/A	cellobiose; N-acetylhexosaminidase; alpha-arabinofuranose; beta-glucan; beta-glucosidase; ginsenoside; galactosidase; alpha-arabinosidase; glucuronidase; beta-xylose; N-acetylglucosamine	xylan
1066-G.fasta	DG	This study	Bacteria;Bacteroidota;Bacteroidia;Flavobacteriales;Flavobacteriaceae;Croceitalea	Ulva sp. (L)	1066-G; CAZyme_rich__PUL2	CAZyme gene clusters (CGCs)	#N/A	2322	#N/A	9	0	0	0	0	5	0	0	5	0	0	0	0	0	0	0	0	DKHIMBPP_00453;DKHIMBPP_00454;DKHIMBPP_00455;DKHIMBPP_00456;DKHIMBPP_00457;DKHIMBPP_00458;DKHIMBPP_00459;DKHIMBPP_00460;DKHIMBPP_00461;DKHIMBPP_00462;DKHIMBPP_00463;DKHIMBPP_00464;DKHIMBPP_00465;DKHIMBPP_00466;DKHIMBPP_00467;DKHIMBPP_00468;DKHIMBPP_00469;DKHIMBPP_00470;DKHIMBPP_00471	(dTDP-4-dehydrorhamnose reductase);(dTDP-4-dehydrorhamnose 3,5-epimerase);(Glucose-1-phosphate thymidylyltransferase 1);(dTDP-glucose 4,6-dehydratase);(Adaptive-response sensory-kinase SasA);(Poly-beta-1,6-N-acetyl-D-glucosamine synthase) GT2;(2,3,4,5-tetrahydropyridine-2,6-dicarboxylate N-acetyltransferase);(hypothetical protein) GT4;(D-inositol-3-phosphate glycosyltransferase) GT4;(hypothetical…	GT2;GT4;GT4;GT2;GT2	2	PUL0060;PUL0511;PUL0074;PUL0075;PUL0257;PUL0280;PUL0516;PUL0505;PUL0281;PUL0314;PUL0286;PUL0452;PUL0389;PUL0429	capsule polysaccharide;capsule polysaccharide;capsule polysaccharide;capsule polysaccharide;capsule polysaccharide;capsule polysaccharide;capsule polysaccharide;capsule polysaccharide;exopolysaccharide,lipopolysaccharide,capsule polysaccharide;laminarin,alginate;O-antigen;O-antigen;O-antigen;O-antigen,unknown polysaccharide	biosynthesis;biosynthesis;biosynthesis;biosynthesis;degradation;biosynthesis;biosynthesis;biosynthesis;biosynthesis;degradation;biosynthesis;biosynthesis;biosynthesis;biosynthesis	rhamnose; N-acetylglucosaminyltransferase; mannosyltransferase; rhamnosyltransferase; mannose; glucosyltransferase	LPS; teichoic acid
1066-G.fasta	DG	This study	Bacteria;Bacteroidota;Bacteroidia;Flavobacteriales;Flavobacteriaceae;Croceitalea	Ulva sp. (L)	1066-G; CAZyme_rich__PUL3	CAZyme gene clusters (CGCs)	#N/A	2625	#N/A	7	0	0	2	1	0	0	0	3	0	0	0	0	0	0	0	0	DKHIMBPP_00637;DKHIMBPP_00638;DKHIMBPP_00639;DKHIMBPP_00640;DKHIMBPP_00641;DKHIMBPP_00642;DKHIMBPP_00643;DKHIMBPP_00644;DKHIMBPP_00645;DKHIMBPP_00646;DKHIMBPP_00647;DKHIMBPP_00648;DKHIMBPP_00649;DKHIMBPP_00650;DKHIMBPP_00651;DKHIMBPP_00652;DKHIMBPP_00653	(Membrane-bound aldehyde dehydrogenase [pyrroloquinoline-quinone]);(hypothetical protein);(hypothetical protein);(Protease synthase and sporulation protein PAI 2);(hypothetical protein);(hypothetical protein) CE1;(hypothetical protein);(hypothetical protein);(hypothetical protein);(hypothetical protein);(hypothetical protein) CBM9;(hypothetical protein) CBM9;(Chlorocatechol 1,2-dioxygenase);(tRNA…	CE1;CBM9;CBM9	2	#N/A	#N/A	#N/A		acetylxylan; xylan
1066-G.fasta	DG	This study	Bacteria;Bacteroidota;Bacteroidia;Flavobacteriales;Flavobacteriaceae;Croceitalea	Ulva sp. (L)	1066-G; CAZyme_rich__PUL4	CAZyme gene clusters (CGCs)	#N/A	2626	#N/A	8	1	0	0	0	0	2	0	3	0	0	0	0	0	0	0	0	DKHIMBPP_00880;DKHIMBPP_00881;DKHIMBPP_00882;DKHIMBPP_00883;DKHIMBPP_00884;DKHIMBPP_00885;DKHIMBPP_00886;DKHIMBPP_00887;DKHIMBPP_00888;DKHIMBPP_00889;DKHIMBPP_00890;DKHIMBPP_00891;DKHIMBPP_00892;DKHIMBPP_00893;DKHIMBPP_00894;DKHIMBPP_00895;DKHIMBPP_00896;DKHIMBPP_00897	(Guanylate kinase);(hypothetical protein);(hypothetical protein);(hypothetical protein);(Inosose dehydratase);(2-methyl-1,2-propanediol dehydrogenase) AA3;(hypothetical protein);(Glucose-6-phosphate 3-dehydrogenase) GH109;(hypothetical protein);(Putative nucleoside transporter YegT);(hypothetical protein);(hypothetical protein);(2-methyl-1,2-propanediol dehydrogenase) AA3;(hypothetical protein);(…	AA3;GH109;AA3	2	#N/A	#N/A	#N/A	alpha-N-acetylgalactosamine; beta-N-acetylglucosamine
1066-G.fasta	DG	This study	Bacteria;Bacteroidota;Bacteroidia;Flavobacteriales;Flavobacteriaceae;Croceitalea	Ulva sp. (L)	1066-G; CAZyme_rich__PUL5	CAZyme gene clusters (CGCs)	#N/A	2627	#N/A	12	0	0	0	1	3	0	0	4	0	0	0	0	0	0	0	0	DKHIMBPP_01083;DKHIMBPP_01084;DKHIMBPP_01085;DKHIMBPP_01086;DKHIMBPP_01087;DKHIMBPP_01088;DKHIMBPP_01089;DKHIMBPP_01090;DKHIMBPP_01091;DKHIMBPP_01092;DKHIMBPP_01093;DKHIMBPP_01094;DKHIMBPP_01095;DKHIMBPP_01096;DKHIMBPP_01097;DKHIMBPP_01098;DKHIMBPP_01099;DKHIMBPP_01100;DKHIMBPP_01101;DKHIMBPP_01102;DKHIMBPP_01103;DKHIMBPP_01104	(hypothetical protein);(hypothetical protein);(hypothetical protein);(Protease HtpX);(hypothetical protein);(hypothetical protein) GT9;(hypothetical protein);(hypothetical protein);(hypothetical protein);(Phosphoribosylamine--glycine ligase);(UDP-glucose 4-epimerase);(hypothetical protein);(hypothetical protein);(dTDP-4-oxo-6-deoxy-D-allose reductase);(N-acetylglucosaminyldiphosphoundecaprenol N-…	GT9;GT26;CE4;GT4	4	#N/A	#N/A	#N/A	rhamnose; maltose; sialyltransferase; N-acetylglucosaminyltransferase; N-acetylglucosamine; glycogen synthase; mannosyltransferase; trehalose synthase ; phosphatidylinositol; rhamnosyltransferase; cellobiuronic acid; alpha-trehalose synthase; sucrose; mannose; 2-deoxystreptamine	LPS
1066-G.fasta	DG	This study	Bacteria;Bacteroidota;Bacteroidia;Flavobacteriales;Flavobacteriaceae;Croceitalea	Ulva sp. (L)	1066-G; CAZyme_rich__PUL6	CAZyme gene clusters (CGCs)	#N/A	2628	#N/A	18	2	0	0	0	1	0	0	3	0	0	0	0	0	0	0	0	DKHIMBPP_01657;DKHIMBPP_01658;DKHIMBPP_01659;DKHIMBPP_01660;DKHIMBPP_01661;DKHIMBPP_01662;DKHIMBPP_01663;DKHIMBPP_01664;DKHIMBPP_01665;DKHIMBPP_01666;DKHIMBPP_01667;DKHIMBPP_01668;DKHIMBPP_01669;DKHIMBPP_01670;DKHIMBPP_01671;DKHIMBPP_01672;DKHIMBPP_01673;DKHIMBPP_01674;DKHIMBPP_01675;DKHIMBPP_01676;DKHIMBPP_01677;DKHIMBPP_01678;DKHIMBPP_01679;DKHIMBPP_01680;DKHIMBPP_01681;DKHIMBPP_01682;DKHIMBPP_…	(hypothetical protein);(Isocitrate dehydrogenase [NADP]);(Carbamoyl-phosphate synthase large chain);(hypothetical protein);(hypothetical protein);(Membrane-bound lytic murein transglycosylase D) GH23;(hypothetical protein);(hypothetical protein);(Threonylcarbamoyladenosine tRNA methylthiotransferase MtaB);(hypothetical protein);(hypothetical protein);(50S ribosomal protein L31 type B);(hypothetic…	GH23;GT2;GH74	3	#N/A	#N/A	#N/A	rhamnose; chitin synthase; 6-N-acetylglucosamine synthase; ceramide; actinamine; N-acetylglucosaminyltransferase; UDP-glucuronic acid; poly-beta-1; mannan synthase; beta-mannan synthase; mannosyltransferase; cellulose synthase; glucomannan synthase; rhamnosyltransferase; arabinoglucan synthase	chitin; alginate; LPS; teichoic acid; xyloglucan; glucan; chondroitin; peptidoglycan; N-glycan; glucomannan; galactan
1066-G.fasta	DG	This study	Bacteria;Bacteroidota;Bacteroidia;Flavobacteriales;Flavobacteriaceae;Croceitalea	Ulva sp. (L)	1066-G; CAZyme_rich__PUL7	CAZyme gene clusters (CGCs)	#N/A	2629	#N/A	35	2	1	2	1	1	0	0	7	0	0	0	0	0	0	0	0	DKHIMBPP_01694;DKHIMBPP_01695;DKHIMBPP_01696;DKHIMBPP_01697;DKHIMBPP_01698;DKHIMBPP_01699;DKHIMBPP_01700;DKHIMBPP_01701;DKHIMBPP_01702;DKHIMBPP_01703;DKHIMBPP_01704;DKHIMBPP_01705;DKHIMBPP_01706;DKHIMBPP_01707;DKHIMBPP_01708;DKHIMBPP_01709;DKHIMBPP_01710;DKHIMBPP_01711;DKHIMBPP_01712;DKHIMBPP_01713;DKHIMBPP_01714;DKHIMBPP_01715;DKHIMBPP_01716;DKHIMBPP_01717;DKHIMBPP_01718;DKHIMBPP_01719;DKHIMBPP_…	(HTH-type transcriptional activator RhaR);(hypothetical protein);(hypothetical protein);(hypothetical protein);(L-2,4-diaminobutyrate decarboxylase);(Trehalase) GH15;(hypothetical protein) GT20;(hypothetical protein);(hypothetical protein);(hypothetical protein);(hypothetical protein);(hypothetical protein);(Arginase);(Nitrilase);(hypothetical protein);(Alcohol dehydrogenase);(Succinyl-diaminopim…	GH15;GT20;CBM44;PL22;CBM13;GH74|GH74|GH74|GH74|GH74;CE3	7	#N/A	#N/A	#N/A	trehalose synthase ; maltose; oligogalacturonide; trehalose synthase; oligogalacturonate; galactose; UDP-N-acetyl-D-galactosamine; cycloisomaltooligosaccharide ; alpha-trehalose synthase; polypeptide; agglutinin; lectin	glucan; trehalose
1066-G.fasta	DG	This study	Bacteria;Bacteroidota;Bacteroidia;Flavobacteriales;Flavobacteriaceae;Croceitalea	Ulva sp. (L)	1066-G; CAZyme_rich__PUL8	CAZyme gene clusters (CGCs)	#N/A	2630	#N/A	10	0	0	0	1	2	0	0	3	0	0	0	0	0	0	0	0	DKHIMBPP_01988;DKHIMBPP_01989;DKHIMBPP_01990;DKHIMBPP_01991;DKHIMBPP_01992;DKHIMBPP_01993;DKHIMBPP_01994;DKHIMBPP_01995;DKHIMBPP_01996;DKHIMBPP_01997;DKHIMBPP_01998;DKHIMBPP_01999;DKHIMBPP_02000;DKHIMBPP_02001;DKHIMBPP_02002;DKHIMBPP_02003;DKHIMBPP_02004;DKHIMBPP_02005;DKHIMBPP_02006;DKHIMBPP_02007	(Peptide methionine sulfoxide reductase MsrA);(hypothetical protein);(hypothetical protein);(ECF RNA polymerase sigma factor SigW);(GTPase ArgK);(Dodecaprenyl-phosphate galacturonate synthase) GT2;(hypothetical protein);(Undecaprenyl phosphate-alpha-4-amino-4-deoxy-L-arabinose arabinosyl transferase) GT83;(hypothetical protein);(hypothetical protein);(Multidrug resistance protein NorM);(Nucleosid…	GT2;GT83;CE1	3	#N/A	#N/A	#N/A	rhamnose; chitin synthase; 6-N-acetylglucosamine synthase; ceramide; actinamine; N-acetylglucosaminyltransferase; UDP-glucuronic acid; poly-beta-1; mannan synthase; beta-mannan synthase; mannosyltransferase; cellulose synthase; glucomannan synthase; rhamnosyltransferase; arabinoglucan synthase	alginate; LPS; teichoic acid; acetylxylan; chondroitin; N-glycan; glucomannan; galactan
1066-G.fasta	DG	This study	Bacteria;Bacteroidota;Bacteroidia;Flavobacteriales;Flavobacteriaceae;Croceitalea	Ulva sp. (L)	1066-G; CAZyme_rich__PUL9	CAZyme gene clusters (CGCs)	#N/A	2631	#N/A	22	2	0	2	0	0	1	0	5	0	0	0	0	0	0	0	0	DKHIMBPP_02206;DKHIMBPP_02207;DKHIMBPP_02208;DKHIMBPP_02209;DKHIMBPP_02210;DKHIMBPP_02211;DKHIMBPP_02212;DKHIMBPP_02213;DKHIMBPP_02214;DKHIMBPP_02215;DKHIMBPP_02216;DKHIMBPP_02217;DKHIMBPP_02218;DKHIMBPP_02219;DKHIMBPP_02220;DKHIMBPP_02221;DKHIMBPP_02222;DKHIMBPP_02223;DKHIMBPP_02224;DKHIMBPP_02225;DKHIMBPP_02226;DKHIMBPP_02227;DKHIMBPP_02228;DKHIMBPP_02229;DKHIMBPP_02230;DKHIMBPP_02231;DKHIMBPP_…	(hypothetical protein);(hypothetical protein);(hypothetical protein);(hypothetical protein);(hypothetical protein);(hypothetical protein) CBM20;(hypothetical protein);(hypothetical protein);(hypothetical protein);(hypothetical protein);(hypothetical protein);(putative protein);(hypothetical protein) AA12;(hypothetical protein);(hypothetical protein);(Transcriptional regulatory protein BtsR);(hypo…	CBM20;AA12;CBM66;GH74|GH74|GH74;GH37	5	#N/A	#N/A	#N/A	beta-fructan; cyclodextrin	cyclodextrin glucan; xyloglucan; glucan; starch; beta-cyclodextrin glucan; trehalose; alpha-cyclodextrin glucan
1066-G.fasta	DG	This study	Bacteria;Bacteroidota;Bacteroidia;Flavobacteriales;Flavobacteriaceae;Croceitalea	Ulva sp. (L)	1066-G; PUL_Putative__PUL1	susCD pair	#N/A	6	#N/A	2	0	0	0	0	0	0	0	0	0	1	0	1	0	0	1	0	DKHIMBPP_00019;DKHIMBPP_00020;DKHIMBPP_00021;DKHIMBPP_00022;DKHIMBPP_00023;DKHIMBPP_00024;DKHIMBPP_00025;DKHIMBPP_00026;DKHIMBPP_00027;DKHIMBPP_00028;DKHIMBPP_00029;DKHIMBPP_00030	(Quercetin 2,3-dioxygenase);(hypothetical protein);(hypothetical protein);(hypothetical protein);(hypothetical protein);(TonB-dependent receptor P26) TIGR04056;(SusD-like protein P2) SusD-like_3|SusD_RagB;(hypothetical protein);(Galactokinase);(Galactose-1-phosphate uridylyltransferase);(hypothetical protein);(hypothetical protein)	TIGR04056;SusD-like_3|SusD_RagB	0	#N/A	#N/A	#N/A	0
1066-G.fasta	DG	This study	Bacteria;Bacteroidota;Bacteroidia;Flavobacteriales;Flavobacteriaceae;Croceitalea	Ulva sp. (L)	1066-G; PUL_Putative__PUL2	susCD pair	#N/A	6	#N/A	2	0	0	0	0	0	0	0	0	0	1	0	1	0	0	1	0	DKHIMBPP_02763;DKHIMBPP_02764;DKHIMBPP_02765;DKHIMBPP_02766;DKHIMBPP_02767;DKHIMBPP_02768;DKHIMBPP_02769;DKHIMBPP_02770;DKHIMBPP_02771;DKHIMBPP_02772;DKHIMBPP_02773;DKHIMBPP_02774	(hypothetical protein);(Orotidine 5'-phosphate decarboxylase);(hypothetical protein);(3-oxoadipate enol-lactonase 2);(hypothetical protein);(hypothetical protein) SusD-like_3|SusD_RagB;(TonB-dependent receptor P3) TIGR04056;(hypothetical protein);(hypothetical protein);(Formyltetrahydrofolate deformylase);(Fused isobutyryl-CoA mutase);(hypothetical protein)	SusD-like_3|SusD_RagB;TIGR04056	0	#N/A	#N/A	#N/A	0
1066-G.fasta	DG	This study	Bacteria;Bacteroidota;Bacteroidia;Flavobacteriales;Flavobacteriaceae;Croceitalea	Ulva sp. (L)	1066-G; PUL_Putative__PUL3	susCD pair	#N/A	6	#N/A	2	0	0	0	0	0	0	0	0	0	1	0	1	0	0	1	0	DKHIMBPP_03408;DKHIMBPP_03409;DKHIMBPP_03410;DKHIMBPP_03411;DKHIMBPP_03412;DKHIMBPP_03413;DKHIMBPP_03414;DKHIMBPP_03415;DKHIMBPP_03416;DKHIMBPP_03417;DKHIMBPP_03418;DKHIMBPP_03419	(hypothetical protein);(hypothetical protein);(hypothetical protein);(hypothetical protein);(hypothetical protein);(hypothetical protein) SusD-like_2;(TonB-dependent receptor P3) TIGR04056;(30S ribosomal protein S12);(30S ribosomal protein S7);(Elongation factor G);(30S ribosomal protein S10);(50S ribosomal protein L3)	SusD-like_2;TIGR04056	0	#N/A	#N/A	#N/A	0
1068.fasta	DG	This study	Bacteria;Proteobacteria;Gammaproteobacteria;Pseudomonadales;Moraxellaceae;Psychrobacter	Ulva sp. (L)	1068; CAZyme_rich__PUL1	CAZyme gene clusters (CGCs)	#N/A	2618	#N/A	16	0	0	0	2	0	1	0	3	0	0	0	0	0	0	0	0	HHNPHCMA_00836;HHNPHCMA_00837;HHNPHCMA_00838;HHNPHCMA_00839;HHNPHCMA_00840;HHNPHCMA_00841;HHNPHCMA_00842;HHNPHCMA_00843;HHNPHCMA_00844;HHNPHCMA_00845;HHNPHCMA_00846;HHNPHCMA_00847;HHNPHCMA_00848;HHNPHCMA_00849;HHNPHCMA_00850;HHNPHCMA_00851;HHNPHCMA_00852;HHNPHCMA_00853;HHNPHCMA_00854;HHNPHCMA_00855;HHNPHCMA_00856;HHNPHCMA_00857;HHNPHCMA_00858;HHNPHCMA_00859;HHNPHCMA_00860;HHNPHCMA_00861	(L-xylulose/3-keto-L-gulonate kinase);(Aerobic glycerol-3-phosphate dehydrogenase);(hypothetical protein);(hypothetical protein);(GMP synthase [glutamine-hydrolyzing]);(Quinone reductase) AA6;(hypothetical protein);(putative acrylyl-CoA reductase AcuI);(Quinone oxidoreductase 1);(Alcohol dehydrogenase);(hypothetical protein);(hypothetical protein);(hypothetical protein);(hypothetical protein);(L-…	AA6;CE1;CE1	2	#N/A	#N/A	#N/A		acetylxylan
1068.fasta	DG	This study	Bacteria;Proteobacteria;Gammaproteobacteria;Pseudomonadales;Moraxellaceae;Psychrobacter	Ulva sp. (L)	1068; CAZyme_rich__PUL2	CAZyme gene clusters (CGCs)	#N/A	2322	#N/A	4	0	0	0	0	3	0	0	3	0	0	0	0	0	0	0	0	HHNPHCMA_01854;HHNPHCMA_01855;HHNPHCMA_01856;HHNPHCMA_01857;HHNPHCMA_01858;HHNPHCMA_01859;HHNPHCMA_01860;HHNPHCMA_01861;HHNPHCMA_01862;HHNPHCMA_01863;HHNPHCMA_01864;HHNPHCMA_01865;HHNPHCMA_01866;HHNPHCMA_01867	(hypothetical protein);(hypothetical protein);(hypothetical protein);(hypothetical protein);(NADP-specific glutamate dehydrogenase);(hypothetical protein) GT2;(D-inositol-3-phosphate glycosyltransferase) GT4;(hypothetical protein);(hypothetical protein) GT2;(hypothetical protein);(Imidazolonepropionase);(Formimidoylglutamase);(Histidine ammonia-lyase);(hypothetical protein)	GT2;GT4;GT2	2	PUL0060;PUL0511;PUL0074;PUL0075;PUL0257;PUL0280;PUL0516;PUL0505;PUL0281;PUL0314;PUL0286;PUL0452;PUL0389;PUL0429	capsule polysaccharide;capsule polysaccharide;capsule polysaccharide;capsule polysaccharide;capsule polysaccharide;capsule polysaccharide;capsule polysaccharide;capsule polysaccharide;exopolysaccharide,lipopolysaccharide,capsule polysaccharide;laminarin,alginate;O-antigen;O-antigen;O-antigen;O-antigen,unknown polysaccharide	biosynthesis;biosynthesis;biosynthesis;biosynthesis;degradation;biosynthesis;biosynthesis;biosynthesis;biosynthesis;degradation;biosynthesis;biosynthesis;biosynthesis;biosynthesis	rhamnose; N-acetylglucosaminyltransferase; mannosyltransferase; rhamnosyltransferase; mannose; glucosyltransferase	LPS; teichoic acid
1068.fasta	DG	This study	Bacteria;Proteobacteria;Gammaproteobacteria;Pseudomonadales;Moraxellaceae;Psychrobacter	Ulva sp. (L)	1068; CAZyme_rich__PUL3	CAZyme gene clusters (CGCs)	#N/A	2632	#N/A	5	0	0	0	0	4	0	0	4	0	0	0	0	0	0	0	0	HHNPHCMA_02238;HHNPHCMA_02239;HHNPHCMA_02240;HHNPHCMA_02241;HHNPHCMA_02242;HHNPHCMA_02243;HHNPHCMA_02244;HHNPHCMA_02245;HHNPHCMA_02246;HHNPHCMA_02247;HHNPHCMA_02248;HHNPHCMA_02249;HHNPHCMA_02250;HHNPHCMA_02251;HHNPHCMA_02252	(Acryloyl-CoA reductase (NADH));(putative protease SohB);(Aspartate--tRNA(Asp/Asn) ligase);(Lipid A biosynthesis lauroyltransferase);(hypothetical protein);(hypothetical protein) GT25;(Lipooligosaccharide biosynthesis protein lex-1) GT25;(hypothetical protein) GT32;(hypothetical protein);(D-inositol-3-phosphate glycosyltransferase) GT4;(Branched-chain-amino-acid aminotransferase);(Bifunctional gl…	GT25;GT25;GT32;GT4	3	#N/A	#N/A	#N/A	glucosyltransferase	LPS
1078.fasta	DG	This study	Bacteria;Proteobacteria;Gammaproteobacteria;Vibrionales;Vibrionaceae;Vibrio	Ulva sp. (L)	1078; PUL_CAZyme_rich__PUL1	PUL_like	#N/A	11286	#N/A	4	0	1	0	0	0	0	0	1	0	0	2	0	0	0	0	0	HEDFCIDO_01878;HEDFCIDO_01879;HEDFCIDO_01880;HEDFCIDO_01881;HEDFCIDO_01882;HEDFCIDO_01883;HEDFCIDO_01884;HEDFCIDO_01885;HEDFCIDO_01886;HEDFCIDO_01887;HEDFCIDO_01888	(Cytochrome bd-I ubiquinol oxidase subunit 1);(Cytochrome bd-I ubiquinol oxidase subunit 2);(Cytochrome bd-I ubiquinol oxidase subunit X);(hypothetical protein);(Acyl-CoA thioester hydrolase YbgC);(Tol-Pal system protein TolQ) TIGR02796;(Tol-Pal system protein TolR) TIGR02803;(hypothetical protein);(Tol-Pal system protein TolB) PL22;(Peptidoglycan-associated lipoprotein);(Cell division coordinato…	TIGR02796;TIGR02803;PL22	1	#N/A	#N/A	#N/A	oligogalacturonide; oligogalacturonate		sub_1:PL22	sub_1:1
1078.fasta	DG	This study	Bacteria;Proteobacteria;Gammaproteobacteria;Vibrionales;Vibrionaceae;Vibrio	Ulva sp. (L)	1078; PUL_CAZyme_rich__PUL2	PUL_like	#N/A	11369	#N/A	17	1	0	2	0	0	0	0	3	0	0	3	0	0	0	0	0	HEDFCIDO_02677;HEDFCIDO_02678;HEDFCIDO_02679;HEDFCIDO_02680;HEDFCIDO_02681;HEDFCIDO_02682;HEDFCIDO_02683;HEDFCIDO_02684;HEDFCIDO_02685;HEDFCIDO_02686;HEDFCIDO_02687;HEDFCIDO_02688;HEDFCIDO_02689;HEDFCIDO_02690;HEDFCIDO_02691;HEDFCIDO_02692;HEDFCIDO_02693;HEDFCIDO_02694;HEDFCIDO_02695;HEDFCIDO_02696;HEDFCIDO_02697;HEDFCIDO_02698	(hypothetical protein) CBM16;(hypothetical protein);(Murein DD-endopeptidase MepM);(hypothetical protein) CBM48;(hypothetical protein);(hypothetical protein);(hypothetical protein);(Alpha-amylase) GH13_27;(Peptidyl-prolyl cis-trans isomerase C);(Chemotaxis protein CheV);(hypothetical protein);(Heme oxygenase HutZ);(Intracellular heme transport protein HutX);(Anaerobilin synthase);(hypothetical pr…	CBM16;CBM48;GH13_27;TIGR01352;TIGR02796;TIGR02803	3	#N/A	#N/A	#N/A	glycogen synthase; alpha-glucan synthase; maltooligosyltrehalose; starch synthase	starch	sub_1:GH13_27	sub_1:6	sub_1:CBM48	sub_1:10	sub_1:CBM16	sub_1:13
1078.fasta	DG	This study	Bacteria;Proteobacteria;Gammaproteobacteria;Vibrionales;Vibrionaceae;Vibrio	Ulva sp. (L)	1078; CAZyme_rich__PUL1	CAZyme gene clusters (CGCs)	#N/A	2633	#N/A	14	0	0	0	1	1	1	0	3	0	0	0	0	0	0	0	0	HEDFCIDO_00036;HEDFCIDO_00037;HEDFCIDO_00038;HEDFCIDO_00039;HEDFCIDO_00040;HEDFCIDO_00041;HEDFCIDO_00042;HEDFCIDO_00043;HEDFCIDO_00044;HEDFCIDO_00045;HEDFCIDO_00046;HEDFCIDO_00047;HEDFCIDO_00048;HEDFCIDO_00049;HEDFCIDO_00050;HEDFCIDO_00051;HEDFCIDO_00052;HEDFCIDO_00053;HEDFCIDO_00054;HEDFCIDO_00055;HEDFCIDO_00056;HEDFCIDO_00057;HEDFCIDO_00058;HEDFCIDO_00059	(hypothetical protein);(5'-methylthioadenosine/S-adenosylhomocysteine nucleosidase);(Cobalamin biosynthesis protein CobD);(Vitamin B12-binding protein);(hypothetical protein);(Flavodoxin FldP) AA6;(HTH-type transcriptional regulator HdfR);(putative membrane transporter protein YfcA);(Carbamoyl-phosphate synthase large chain);(Carbamoyl-phosphate synthase small chain);(4-hydroxy-tetrahydrodipicoli…	AA6;CE11;GT28	3	#N/A	#N/A	#N/A	N-acetylglucosaminyltransferase; glucosyltransferase; N-acetylglucosamine
1078.fasta	DG	This study	Bacteria;Proteobacteria;Gammaproteobacteria;Vibrionales;Vibrionaceae;Vibrio	Ulva sp. (L)	1078; CAZyme_rich__PUL10	CAZyme gene clusters (CGCs)	#N/A	2634	#N/A	5	0	0	0	0	3	0	0	3	0	0	0	0	0	0	0	0	HEDFCIDO_03363;HEDFCIDO_03364;HEDFCIDO_03365;HEDFCIDO_03366;HEDFCIDO_03367;HEDFCIDO_03368;HEDFCIDO_03369;HEDFCIDO_03370;HEDFCIDO_03371;HEDFCIDO_03372;HEDFCIDO_03373	(hypothetical protein);(Undecaprenyl-phosphate 4-deoxy-4-formamido-L-arabinose transferase) GT2;(D-inositol-3-phosphate glycosyltransferase) GT4;(Ribonuclease H);(hypothetical protein);(O-mycaminosyltylonolide 6-deoxyallosyltransferase) GT1;(hypothetical protein);(hypothetical protein);(hypothetical protein);(2-dehydro-3-deoxy-D-gluconate 5-dehydrogenase);(Pectin degradation repressor protein Kdg…	GT2;GT4;GT1	3	#N/A	#N/A	#N/A	rhamnose; N-acetylglucosaminyltransferase; rhamnosyltransferase; glucosyltransferase	LPS; teichoic acid
1078.fasta	DG	This study	Bacteria;Proteobacteria;Gammaproteobacteria;Vibrionales;Vibrionaceae;Vibrio	Ulva sp. (L)	1078; CAZyme_rich__PUL2	CAZyme gene clusters (CGCs)	#N/A	2635	#N/A	23	0	0	0	0	9	0	0	9	0	0	0	0	0	0	0	0	HEDFCIDO_00117;HEDFCIDO_00118;HEDFCIDO_00119;HEDFCIDO_00120;HEDFCIDO_00121;HEDFCIDO_00122;HEDFCIDO_00123;HEDFCIDO_00124;HEDFCIDO_00125;HEDFCIDO_00126;HEDFCIDO_00127;HEDFCIDO_00128;HEDFCIDO_00129;HEDFCIDO_00130;HEDFCIDO_00131;HEDFCIDO_00132;HEDFCIDO_00133;HEDFCIDO_00134;HEDFCIDO_00135;HEDFCIDO_00136;HEDFCIDO_00137;HEDFCIDO_00138;HEDFCIDO_00139;HEDFCIDO_00140;HEDFCIDO_00141;HEDFCIDO_00142;HEDFCIDO_…	(hypothetical protein);(50S ribosomal protein L28);(50S ribosomal protein L33);(hypothetical protein);(Formamidopyrimidine-DNA glycosylase);(hypothetical protein) GT90;(Phosphopantetheine adenylyltransferase);(Hyaluronan synthase) GT2;(hypothetical protein) GT2;(hypothetical protein) GT9;(3-deoxy-D-manno-octulosonic acid kinase);(Glycerol-3-phosphate cytidylyltransferase);(hypothetical protein);(…	GT90;GT2;GT2;GT9;GT30;GT9;GT4;GT4;GT4	5	#N/A	#N/A	#N/A	glucosyltransferase	LPS
1078.fasta	DG	This study	Bacteria;Proteobacteria;Gammaproteobacteria;Vibrionales;Vibrionaceae;Vibrio	Ulva sp. (L)	1078; CAZyme_rich__PUL3	CAZyme gene clusters (CGCs)	#N/A	2636	#N/A	29	6	0	0	2	0	0	1	9	0	0	0	0	0	0	0	0	HEDFCIDO_00295;HEDFCIDO_00296;HEDFCIDO_00297;HEDFCIDO_00298;HEDFCIDO_00299;HEDFCIDO_00300;HEDFCIDO_00301;HEDFCIDO_00302;HEDFCIDO_00303;HEDFCIDO_00304;HEDFCIDO_00305;HEDFCIDO_00306;HEDFCIDO_00307;HEDFCIDO_00308;HEDFCIDO_00309;HEDFCIDO_00310;HEDFCIDO_00311;HEDFCIDO_00312;HEDFCIDO_00313;HEDFCIDO_00314;HEDFCIDO_00315;HEDFCIDO_00316;HEDFCIDO_00317;HEDFCIDO_00318;HEDFCIDO_00319;HEDFCIDO_00320;HEDFCIDO_…	(hypothetical protein);(Beta-hexosaminidase) GH3;(Xylose isomerase);(Putative glycoside/cation symporter YagG);(Beta-xylosidase) GH3;(Aldose 1-epimerase);(hypothetical protein);(Ulvan lyase, long isoform) CBM32|PL24;(sn-glycerol-3-phosphate import ATP-binding protein UgpC);(Maltoporin);(sn-glycerol-3-phosphate import ATP-binding protein UgpC);(Lactose-binding protein);(L-arabinose transport syste…	GH3;GH3;CBM32|PL24;GH43_11;GH10;GH10;GH43_1;CE4;CE9	8	#N/A	#N/A	#N/A	alpha-arabinofuranose; N-acetylglucosamine	xylan
1078.fasta	DG	This study	Bacteria;Proteobacteria;Gammaproteobacteria;Vibrionales;Vibrionaceae;Vibrio	Ulva sp. (L)	1078; CAZyme_rich__PUL4	CAZyme gene clusters (CGCs)	#N/A	2584	#N/A	7	0	0	0	0	4	0	0	4	0	0	0	0	0	0	0	0	HEDFCIDO_01434;HEDFCIDO_01435;HEDFCIDO_01436;HEDFCIDO_01437;HEDFCIDO_01438;HEDFCIDO_01439;HEDFCIDO_01440;HEDFCIDO_01441;HEDFCIDO_01442;HEDFCIDO_01443;HEDFCIDO_01444;HEDFCIDO_01445;HEDFCIDO_01446;HEDFCIDO_01447	(hypothetical protein);(Glycine betaine/choline transport system permease protein OusW);(Glycine betaine/carnitine transport ATP-binding protein GbuA);(hypothetical protein);(Regulatory protein LuxO);(D-inositol-3-phosphate glycosyltransferase) GT4;(hypothetical protein);(2,3,4,5-tetrahydropyridine-2,6-dicarboxylate N-acetyltransferase);(hypothetical protein) GT70;(hypothetical protein);(Putative…	GT4;GT70;GT4;GT2	3	#N/A	#N/A	#N/A	rhamnose; N-acetylglucosaminyltransferase; mannosyltransferase; rhamnosyltransferase; mannose; glucosyltransferase	LPS; teichoic acid
1078.fasta	DG	This study	Bacteria;Proteobacteria;Gammaproteobacteria;Vibrionales;Vibrionaceae;Vibrio	Ulva sp. (L)	1078; CAZyme_rich__PUL5	CAZyme gene clusters (CGCs)	#N/A	2637	#N/A	16	0	4	0	0	0	0	1	5	0	0	0	0	0	0	0	0	HEDFCIDO_01703;HEDFCIDO_01704;HEDFCIDO_01705;HEDFCIDO_01706;HEDFCIDO_01707;HEDFCIDO_01708;HEDFCIDO_01709;HEDFCIDO_01710;HEDFCIDO_01711;HEDFCIDO_01712;HEDFCIDO_01713;HEDFCIDO_01714;HEDFCIDO_01715;HEDFCIDO_01716;HEDFCIDO_01717;HEDFCIDO_01718;HEDFCIDO_01719;HEDFCIDO_01720;HEDFCIDO_01721;HEDFCIDO_01722;HEDFCIDO_01723	(hypothetical protein) CBM32|PL7_5;(hypothetical protein) PL7;(Methyl-accepting chemotaxis protein McpU);(hypothetical protein);(2-hydroxy-3-oxopropionate reductase);(hypothetical protein) PL15_1;(hypothetical protein);(hypothetical protein);(Pyruvate dehydrogenase complex repressor);(hypothetical protein);(putative phosphite transport system-binding protein PtxB);(Phosphate-import ATP-binding pr…	CBM32|PL7_5;PL7;PL15_1;PL17_2;PL17_2	5	#N/A	#N/A	#N/A	alginate	alginate
1078.fasta	DG	This study	Bacteria;Proteobacteria;Gammaproteobacteria;Vibrionales;Vibrionaceae;Vibrio	Ulva sp. (L)	1078; CAZyme_rich__PUL6	CAZyme gene clusters (CGCs)	#N/A	2638	#N/A	9	0	0	1	1	0	0	1	3	0	0	0	0	0	0	0	0	HEDFCIDO_02343;HEDFCIDO_02344;HEDFCIDO_02345;HEDFCIDO_02346;HEDFCIDO_02347;HEDFCIDO_02348;HEDFCIDO_02349;HEDFCIDO_02350;HEDFCIDO_02351;HEDFCIDO_02352;HEDFCIDO_02353;HEDFCIDO_02354;HEDFCIDO_02355;HEDFCIDO_02356;HEDFCIDO_02357	(hypothetical protein);(HTH-type transcriptional activator RhaR);(hypothetical protein);(hypothetical protein);(hypothetical protein);(putative protein YbbA) CE1;(Neopullulanase) CBM34|GH13_20;(Maltose/maltodextrin transport system permease protein MalG);(hypothetical protein);(Cyclodextrin-binding protein);(hypothetical protein);(UDP-3-O-acylglucosamine N-acyltransferase);(hypothetical protein);…	CE1;CBM34|GH13_20;CBM69	4	#N/A	#N/A	#N/A	maltose; cyclodextrin	starch
1078.fasta	DG	This study	Bacteria;Proteobacteria;Gammaproteobacteria;Vibrionales;Vibrionaceae;Vibrio	Ulva sp. (L)	1078; CAZyme_rich__PUL7	CAZyme gene clusters (CGCs)	#N/A	2639	#N/A	7	1	1	1	1	0	0	0	4	0	0	0	0	0	0	0	0	HEDFCIDO_02530;HEDFCIDO_02531;HEDFCIDO_02532;HEDFCIDO_02533;HEDFCIDO_02534;HEDFCIDO_02535;HEDFCIDO_02536;HEDFCIDO_02537;HEDFCIDO_02538;HEDFCIDO_02539;HEDFCIDO_02540;HEDFCIDO_02541	(hypothetical protein);(hypothetical protein);(hypothetical protein);(HTH-type transcriptional regulator YofA);(hypothetical protein);(S-formylglutathione hydrolase YeiG) CE1;(S-(hydroxymethyl)glutathione dehydrogenase);(hypothetical protein);(Multidrug transporter EmrE);(Alginate lyase) PL7;(hypothetical protein) CBM5;(hypothetical protein) GH18	CE1;PL7;CBM5;GH18	4	#N/A	#N/A	#N/A	glucosidase; alpha-guluronate; mannosyl-glycoprotein; lectin; alginate	chitin
1078.fasta	DG	This study	Bacteria;Proteobacteria;Gammaproteobacteria;Vibrionales;Vibrionaceae;Vibrio	Ulva sp. (L)	1078; CAZyme_rich__PUL8	CAZyme gene clusters (CGCs)	#N/A	2640	#N/A	3	3	0	0	0	0	0	0	3	0	0	0	0	0	0	0	0	HEDFCIDO_02746;HEDFCIDO_02747;HEDFCIDO_02748;HEDFCIDO_02749;HEDFCIDO_02750;HEDFCIDO_02751;HEDFCIDO_02752;HEDFCIDO_02753;HEDFCIDO_02754;HEDFCIDO_02755;HEDFCIDO_02756;HEDFCIDO_02757;HEDFCIDO_02758	(hypothetical protein);(Dipeptide transport system permease protein DppB);(Dipeptide transport system permease protein DppC);(Oligopeptide transport ATP-binding protein OppD);(Vitamin B12 import ATP-binding protein BtuD);(hypothetical protein) GH9;(Beta-hexosaminidase) GH20;(N,N'-diacetylchitobiose phosphorylase) GH94;(Phosphoglucomutase);(Fe(3+) ions import ATP-binding protein FbpC);(hypothetica…	GH9;GH20;GH94	3	PUL0577	chitin,chitobiose,cellobiose	degradation	cellobiose	cellulose; beta-glucan
1078.fasta	DG	This study	Bacteria;Proteobacteria;Gammaproteobacteria;Vibrionales;Vibrionaceae;Vibrio	Ulva sp. (L)	1078; CAZyme_rich__PUL9	CAZyme gene clusters (CGCs)	#N/A	2641	#N/A	3	1	0	0	0	1	0	1	3	0	0	0	0	0	0	0	0	HEDFCIDO_02918;HEDFCIDO_02919;HEDFCIDO_02920;HEDFCIDO_02921;HEDFCIDO_02922;HEDFCIDO_02923;HEDFCIDO_02924;HEDFCIDO_02925;HEDFCIDO_02926	(hypothetical protein);(hypothetical protein);(hypothetical protein);(hypothetical protein);(HTH-type transcriptional regulator MalT);(Maltodextrin phosphorylase) GT35;(4-alpha-glucanotransferase) GH77;(1,4-alpha-glucan branching enzyme GlgB) CBM48|GH13_9;(hypothetical protein)	GT35;GH77;CBM48|GH13_9	4	#N/A	#N/A	#N/A	glycogen synthase; alpha-glucan synthase; starch synthase	starch; alpha-glucan
1103-3Z.fasta	DG	This study	Bacteria;Proteobacteria;Gammaproteobacteria;Oceanospirillales;Kangiellaceae;Kangiella	Ulva sp. (L)	1103; PUL_CAZyme_rich__PUL1	PUL_like	#N/A	11286	#N/A	4	0	1	0	0	0	0	0	1	0	0	2	0	0	0	0	0	BPEJHCLK_00119;BPEJHCLK_00120;BPEJHCLK_00121;BPEJHCLK_00122;BPEJHCLK_00123;BPEJHCLK_00124;BPEJHCLK_00125;BPEJHCLK_00126;BPEJHCLK_00127;BPEJHCLK_00128;BPEJHCLK_00129;BPEJHCLK_00130;BPEJHCLK_00131;BPEJHCLK_00132	(hypothetical protein);(7-cyano-7-deazaguanine synthase);(7-carboxy-7-deazaguanine synthase);(Cell division coordinator CpoB);(Peptidoglycan-associated lipoprotein);(Tol-Pal system protein TolB) PL22;(hypothetical protein);(Tol-Pal system protein TolR) TIGR02803;(Tol-Pal system protein TolQ) TIGR02796;(Acyl-CoA thioester hydrolase YbgC);(Holliday junction ATP-dependent DNA helicase RuvB);(putativ…	PL22;TIGR02803;TIGR02796	1	#N/A	#N/A	#N/A	oligogalacturonide; oligogalacturonate		sub_1:PL22	sub_1:1
1103-3Z.fasta	DG	This study	Bacteria;Proteobacteria;Gammaproteobacteria;Oceanospirillales;Kangiellaceae;Kangiella	Ulva sp. (L)	1103; PUL_CAZyme_rich__PUL2	PUL_like	#N/A	11370	#N/A	8	0	0	0	0	0	1	0	1	0	0	2	0	0	0	0	0	BPEJHCLK_00451;BPEJHCLK_00452;BPEJHCLK_00453;BPEJHCLK_00454;BPEJHCLK_00455;BPEJHCLK_00456;BPEJHCLK_00457;BPEJHCLK_00458;BPEJHCLK_00459;BPEJHCLK_00460;BPEJHCLK_00461;BPEJHCLK_00462;BPEJHCLK_00463;BPEJHCLK_00464;BPEJHCLK_00465;BPEJHCLK_00466;BPEJHCLK_00467;BPEJHCLK_00468	(hypothetical protein);(50S ribosomal protein L28);(50S ribosomal protein L33);(hypothetical protein);(Formamidopyrimidine-DNA glycosylase);(Tol-Pal system protein TolR) TIGR02803;(Tol-Pal system protein TolR) TIGR02804;(hypothetical protein);(Conserved virulence factor B);(hypothetical protein);(Ferredoxin);(Phosphopantetheine adenylyltransferase);(putative GMC-type oxidoreductase) AA3;(hypothet…	TIGR02803;TIGR02804;AA3	1	#N/A	#N/A	#N/A	0		sub_1:AA3	sub_1:5
1103-3Z.fasta	DG	This study	Bacteria;Proteobacteria;Gammaproteobacteria;Oceanospirillales;Kangiellaceae;Kangiella	Ulva sp. (L)	1103; PUL_CAZyme_rich__PUL3	PUL_like	#N/A	11371	#N/A	33	0	0	0	2	0	0	1	3	0	0	5	0	0	0	0	0	BPEJHCLK_01332;BPEJHCLK_01333;BPEJHCLK_01334;BPEJHCLK_01335;BPEJHCLK_01336;BPEJHCLK_01337;BPEJHCLK_01338;BPEJHCLK_01339;BPEJHCLK_01340;BPEJHCLK_01341;BPEJHCLK_01342;BPEJHCLK_01343;BPEJHCLK_01344;BPEJHCLK_01345;BPEJHCLK_01346;BPEJHCLK_01347;BPEJHCLK_01348;BPEJHCLK_01349;BPEJHCLK_01350;BPEJHCLK_01351;BPEJHCLK_01352;BPEJHCLK_01353;BPEJHCLK_01354;BPEJHCLK_01355;BPEJHCLK_01356;BPEJHCLK_01357;BPEJHCLK_…	(Dihydroorotate dehydrogenase (quinone));(DNA topoisomerase 1);(hypothetical protein);(Lipoprotein-releasing system ATP-binding protein LolD);(hypothetical protein);(Arylesterase) CE3;(Outer membrane protein W);(Succinylornithine transaminase/acetylornithine aminotransferase);(Arginine N-succinyltransferase);(N-succinylarginine dihydrolase);([LysW]-L-2-aminoadipate 6-phosphate reductase);(Acetylg…	CE3;TIGR01352;CE1;CBM50|GH23;TIGR01352;TIGR02803;TIGR02796;TIGR02796	4	#N/A	#N/A	#N/A	lectin; N-acetylglucosamine	peptidoglycan; acetylxylan; chitin	sub_1:CE1,sub_2:CBM50|GH23	sub_1:2,sub_2:6	sub_1:CE3,sub_2:CE1	sub_1:7,sub_2:17	sub_1:CBM50|GH23,sub_2:CE3	sub_1:13,sub_2:28
1103-3Z.fasta	DG	This study	Bacteria;Proteobacteria;Gammaproteobacteria;Oceanospirillales;Kangiellaceae;Kangiella	Ulva sp. (L)	1103; CAZyme_rich__PUL1	CAZyme gene clusters (CGCs)	#N/A	2642	#N/A	7	0	0	1	1	0	1	0	3	0	0	0	0	0	0	0	0	BPEJHCLK_00187;BPEJHCLK_00188;BPEJHCLK_00189;BPEJHCLK_00190;BPEJHCLK_00191;BPEJHCLK_00192;BPEJHCLK_00193;BPEJHCLK_00194;BPEJHCLK_00195;BPEJHCLK_00196;BPEJHCLK_00197;BPEJHCLK_00198;BPEJHCLK_00199;BPEJHCLK_00200;BPEJHCLK_00201;BPEJHCLK_00202;BPEJHCLK_00203	(NADPH-dependent 7-cyano-7-deazaguanine reductase);(Ribosomal RNA large subunit methyltransferase M);(Ribosomal RNA large subunit methyltransferase G);(hypothetical protein);(hypothetical protein);(hypothetical protein) CBM2;(tRNA-cytidine(32) 2-sulfurtransferase);(hypothetical protein);(Neutral endopeptidase);(hypothetical protein) AA12;(Beta-barrel assembly-enhancing protease);(Dipeptidyl amino…	CBM2;AA12;CE1	3	#N/A	#N/A	#N/A		xylan; acetylxylan; cellulose; beta-glucan; chitin
1103-3Z.fasta	DG	This study	Bacteria;Proteobacteria;Gammaproteobacteria;Oceanospirillales;Kangiellaceae;Kangiella	Ulva sp. (L)	1103; CAZyme_rich__PUL2	CAZyme gene clusters (CGCs)	#N/A	2643	#N/A	11	1	0	0	2	0	0	0	3	0	0	0	0	0	0	0	0	BPEJHCLK_00539;BPEJHCLK_00540;BPEJHCLK_00541;BPEJHCLK_00542;BPEJHCLK_00543;BPEJHCLK_00544;BPEJHCLK_00545;BPEJHCLK_00546;BPEJHCLK_00547;BPEJHCLK_00548;BPEJHCLK_00549;BPEJHCLK_00550;BPEJHCLK_00551;BPEJHCLK_00552;BPEJHCLK_00553;BPEJHCLK_00554;BPEJHCLK_00555;BPEJHCLK_00556;BPEJHCLK_00557;BPEJHCLK_00558;BPEJHCLK_00559	(Octanoyltransferase);(hypothetical protein);(D-alanine aminotransferase);(D-alanyl-D-alanine carboxypeptidase DacC);(Endolytic peptidoglycan transglycosylase RlpA);(Membrane-bound lytic murein transglycosylase B) GH103;(Peptidoglycan glycosyltransferase MrdB);(Peptidoglycan D,D-transpeptidase MrdA);(Ribosomal RNA large subunit methyltransferase H);(Ribosomal silencing factor RsfS);(putative nico…	GH103;CE1;CE1	2	#N/A	#N/A	#N/A		acetylxylan; peptidoglycan
1103-3Z.fasta	DG	This study	Bacteria;Proteobacteria;Gammaproteobacteria;Oceanospirillales;Kangiellaceae;Kangiella	Ulva sp. (L)	1103; CAZyme_rich__PUL3	CAZyme gene clusters (CGCs)	#N/A	2644	#N/A	13	0	0	2	0	0	1	0	3	0	0	0	0	0	0	0	0	BPEJHCLK_01202;BPEJHCLK_01203;BPEJHCLK_01204;BPEJHCLK_01205;BPEJHCLK_01206;BPEJHCLK_01207;BPEJHCLK_01208;BPEJHCLK_01209;BPEJHCLK_01210;BPEJHCLK_01211;BPEJHCLK_01212;BPEJHCLK_01213;BPEJHCLK_01214;BPEJHCLK_01215;BPEJHCLK_01216;BPEJHCLK_01217;BPEJHCLK_01218;BPEJHCLK_01219;BPEJHCLK_01220;BPEJHCLK_01221;BPEJHCLK_01222;BPEJHCLK_01223;BPEJHCLK_01224	(hypothetical protein);(Free methionine-R-sulfoxide reductase);(Asparagine--tRNA ligase);(hypothetical protein);(hypothetical protein);(hypothetical protein) AA15;(Glycerol-3-phosphate acyltransferase);(Putative NAD(P)H nitroreductase YdjA);(hypothetical protein);(tRNA-Glu(ttc));(tRNA-Ala(ggc));(Multidrug resistance protein MdtA);(Multidrug resistance protein MexB);(Pyruvate kinase II);(hypotheti…	AA15;CBM9;CBM9	2	#N/A	#N/A	#N/A		cellulose; xylan; chitin
1103-3Z.fasta	DG	This study	Bacteria;Proteobacteria;Gammaproteobacteria;Oceanospirillales;Kangiellaceae;Kangiella	Ulva sp. (L)	1103; CAZyme_rich__PUL4	CAZyme gene clusters (CGCs)	#N/A	2333	#N/A	11	1	0	0	0	2	0	0	3	0	0	0	0	0	0	0	0	BPEJHCLK_01707;BPEJHCLK_01708;BPEJHCLK_01709;BPEJHCLK_01710;BPEJHCLK_01711;BPEJHCLK_01712;BPEJHCLK_01713;BPEJHCLK_01714;BPEJHCLK_01715;BPEJHCLK_01716;BPEJHCLK_01717;BPEJHCLK_01718;BPEJHCLK_01719;BPEJHCLK_01720;BPEJHCLK_01721;BPEJHCLK_01722;BPEJHCLK_01723;BPEJHCLK_01724;BPEJHCLK_01725;BPEJHCLK_01726;BPEJHCLK_01727	(3'(2'),5'-bisphosphate nucleotidase CysQ);(hypothetical protein);(hypothetical protein);(hypothetical protein);(UDP-N-acetyl-D-glucosamine 6-dehydrogenase);(UDP-N-acetyl-2-amino-2-deoxy-D-glucuronate oxidase) GH109;(UDP-2-acetamido-3-amino-2,3-dideoxy-D-glucuronate N-acetyltransferase);(UDP-2-acetamido-2-deoxy-3-oxo-D-glucuronate aminotransferase);(hypothetical protein);(D-inositol-3-phosphate g…	GH109;GT4;GT2	3	#N/A	#N/A	#N/A	rhamnose; N-acetylglucosaminyltransferase; mannosyltransferase; rhamnosyltransferase; mannose; glucosyltransferase	LPS; teichoic acid
1103-3Z.fasta	DG	This study	Bacteria;Proteobacteria;Gammaproteobacteria;Oceanospirillales;Kangiellaceae;Kangiella	Ulva sp. (L)	1103; CAZyme_rich__PUL5	CAZyme gene clusters (CGCs)	#N/A	2645	#N/A	19	1	0	0	1	1	0	0	3	0	0	0	0	0	0	0	0	BPEJHCLK_01967;BPEJHCLK_01968;BPEJHCLK_01969;BPEJHCLK_01970;BPEJHCLK_01971;BPEJHCLK_01972;BPEJHCLK_01973;BPEJHCLK_01974;BPEJHCLK_01975;BPEJHCLK_01976;BPEJHCLK_01977;BPEJHCLK_01978;BPEJHCLK_01979;BPEJHCLK_01980;BPEJHCLK_01981;BPEJHCLK_01982;BPEJHCLK_01983;BPEJHCLK_01984;BPEJHCLK_01985;BPEJHCLK_01986;BPEJHCLK_01987;BPEJHCLK_01988;BPEJHCLK_01989;BPEJHCLK_01990;BPEJHCLK_01991;BPEJHCLK_01992;BPEJHCLK_…	(Lipopolysaccharide assembly protein A);(Integration host factor subunit beta);(30S ribosomal protein S1);(Cytidylate kinase);(Histidinol-phosphate aminotransferase);(Dipeptidyl aminopeptidase BI) CE1;(Secretory immunoglobulin A-binding protein EsiB);(Holliday junction ATP-dependent DNA helicase RuvA);(Crossover junction endodeoxyribonuclease RuvC);(Transcriptional regulatory protein PmpR);(Aspar…	CE1;GH23;GT19	3	#N/A	#N/A	#N/A	lipopolysaccharide synthase	acetylxylan; peptidoglycan; chitin
1103-3Z.fasta	DG	This study	Bacteria;Proteobacteria;Gammaproteobacteria;Oceanospirillales;Kangiellaceae;Kangiella	Ulva sp. (L)	1103; CAZyme_rich__PUL6	CAZyme gene clusters (CGCs)	#N/A	2646	#N/A	15	0	0	1	0	2	0	0	3	0	0	0	0	0	0	0	0	BPEJHCLK_02193;BPEJHCLK_02194;BPEJHCLK_02195;BPEJHCLK_02196;BPEJHCLK_02197;BPEJHCLK_02198;BPEJHCLK_02199;BPEJHCLK_02200;BPEJHCLK_02201;BPEJHCLK_02202;BPEJHCLK_02203;BPEJHCLK_02204;BPEJHCLK_02205;BPEJHCLK_02206;BPEJHCLK_02207;BPEJHCLK_02208;BPEJHCLK_02209;BPEJHCLK_02210;BPEJHCLK_02211;BPEJHCLK_02212;BPEJHCLK_02213;BPEJHCLK_02214;BPEJHCLK_02215;BPEJHCLK_02216;BPEJHCLK_02217	(hypothetical protein);(hypothetical protein);(hypothetical protein);(hypothetical protein);(Cytochrome c oxidase subunit 1);(Cytochrome c oxidase assembly protein CtaG) CBM4;(Cytochrome c oxidase subunit 3);(hypothetical protein);(hypothetical protein);(Lipopolysaccharide core heptosyltransferase RfaQ) GT9;(3-deoxy-D-manno-octulosonic acid kinase);(hypothetical protein);(hypothetical protein);(h…	CBM4;GT9;GT9	2	#N/A	#N/A	#N/A	cellobiose	xylan; laminarin; LPS; lichenin; beta-glucan
1112.fasta	DG	This study	Bacteria;Proteobacteria;Alphaproteobacteria;Rhodobacterales;Rhodobacteraceae;Roseobacter	Ulva sp. (L)	1112; PUL_CAZyme_rich__PUL1	PUL_like	#N/A	11323	#N/A	4	0	1	0	0	0	0	0	1	0	0	3	0	0	0	0	0	PLGHPIAP_03384;PLGHPIAP_03385;PLGHPIAP_03386;PLGHPIAP_03387;PLGHPIAP_03388;PLGHPIAP_03389;PLGHPIAP_03390;PLGHPIAP_03391;PLGHPIAP_03392;PLGHPIAP_03393;PLGHPIAP_03394;PLGHPIAP_03395;PLGHPIAP_03396;PLGHPIAP_03397	(Holliday junction ATP-dependent DNA helicase RuvA);(Holliday junction ATP-dependent DNA helicase RuvB);(hypothetical protein);(hypothetical protein);(Acyl-CoA thioesterase YbgC);(Tol-Pal system protein TolQ) TIGR02796;(Tol-Pal system protein TolR) TIGR02803;(hypothetical protein) TIGR01352;(Tol-Pal system protein TolB) PL22;(Peptidoglycan-associated lipoprotein);(Cell division coordinator CpoB);…	TIGR02796;TIGR02803;TIGR01352;PL22	1	#N/A	#N/A	#N/A	oligogalacturonide; oligogalacturonate		sub_1:PL22	sub_1:0
1112.fasta	DG	This study	Bacteria;Proteobacteria;Alphaproteobacteria;Rhodobacterales;Rhodobacteraceae;Roseobacter	Ulva sp. (L)	1112; CAZyme_rich__PUL1	CAZyme gene clusters (CGCs)	#N/A	2647	#N/A	18	2	0	0	1	0	0	0	3	0	0	0	0	0	0	0	0	PLGHPIAP_00128;PLGHPIAP_00129;PLGHPIAP_00130;PLGHPIAP_00131;PLGHPIAP_00132;PLGHPIAP_00133;PLGHPIAP_00134;PLGHPIAP_00135;PLGHPIAP_00136;PLGHPIAP_00137;PLGHPIAP_00138;PLGHPIAP_00139;PLGHPIAP_00140;PLGHPIAP_00141;PLGHPIAP_00142;PLGHPIAP_00143;PLGHPIAP_00144;PLGHPIAP_00145;PLGHPIAP_00146;PLGHPIAP_00147;PLGHPIAP_00148;PLGHPIAP_00149;PLGHPIAP_00150;PLGHPIAP_00151;PLGHPIAP_00152;PLGHPIAP_00153;PLGHPIAP_…	(Lactate-binding periplasmic protein);(hypothetical protein);(hypothetical protein);(hypothetical protein);(Altronate dehydratase);(scyllo-inositol 2-dehydrogenase (NAD(+))) GH109;(hypothetical protein);(2-hydroxy-3-oxopropionate reductase);(Riboflavin transporter);(2-dehydro-3-deoxygluconokinase);(Polyol:NADP oxidoreductase);(Uronate isomerase);(D-apiose dehydrogenase);(hypothetical protein);(In…	GH109;GH109;CE4	2	#N/A	#N/A	#N/A	alpha-N-acetylgalactosamine; chitooligosaccharide; beta-N-acetylglucosamine; N-acetylglucosamine	xylan; LPS; acetylxylan; peptidoglycan; chitin
1112.fasta	DG	This study	Bacteria;Proteobacteria;Alphaproteobacteria;Rhodobacterales;Rhodobacteraceae;Roseobacter	Ulva sp. (L)	1112; CAZyme_rich__PUL10	CAZyme gene clusters (CGCs)	#N/A	2648	#N/A	16	3	0	0	0	0	0	0	3	0	0	0	0	0	0	0	0	PLGHPIAP_03140;PLGHPIAP_03141;PLGHPIAP_03142;PLGHPIAP_03143;PLGHPIAP_03144;PLGHPIAP_03145;PLGHPIAP_03146;PLGHPIAP_03147;PLGHPIAP_03148;PLGHPIAP_03149;PLGHPIAP_03150;PLGHPIAP_03151;PLGHPIAP_03152;PLGHPIAP_03153;PLGHPIAP_03154;PLGHPIAP_03155;PLGHPIAP_03156;PLGHPIAP_03157;PLGHPIAP_03158;PLGHPIAP_03159;PLGHPIAP_03160;PLGHPIAP_03161;PLGHPIAP_03162;PLGHPIAP_03163;PLGHPIAP_03164;PLGHPIAP_03165	(Error-prone DNA polymerase);(hypothetical protein);(tRNA-Thr(tgt));(hypothetical protein);(hypothetical protein);(Inositol 2-dehydrogenase/D-chiro-inositol 3-dehydrogenase) GH109;(HTH-type transcriptional repressor NagR);(Alkanesulfonate monooxygenase);(Oxidoreductase YdhF);(p-hydroxyphenylacetate 3-hydroxylase, reductase component);(hypothetical protein);(Sialic acid TRAP transporter permease p…	GH109;GH1;GH13_23	3	#N/A	#N/A	#N/A	beta-glycosidase; cellobiose; glucosyltransferase; beta-N-acetylglucosamine; alpha-N-acetylgalactosamine; beta-glucan; furostanol; beta-glucosidase; flavonol; ginsenoside; glandular; beta-galactosidase; galactosidase; alpha-glucosidase; beta-fucose	xylose; cellodextrin; beta-glucan; trehalose
1112.fasta	DG	This study	Bacteria;Proteobacteria;Alphaproteobacteria;Rhodobacterales;Rhodobacteraceae;Roseobacter	Ulva sp. (L)	1112; CAZyme_rich__PUL11	CAZyme gene clusters (CGCs)	#N/A	2649	#N/A	26	2	0	0	0	10	0	0	12	0	0	0	0	0	0	0	0	PLGHPIAP_04430;PLGHPIAP_04431;PLGHPIAP_04432;PLGHPIAP_04433;PLGHPIAP_04434;PLGHPIAP_04435;PLGHPIAP_04436;PLGHPIAP_04437;PLGHPIAP_04438;PLGHPIAP_04439;PLGHPIAP_04440;PLGHPIAP_04441;PLGHPIAP_04442;PLGHPIAP_04443;PLGHPIAP_04444;PLGHPIAP_04445;PLGHPIAP_04446;PLGHPIAP_04447;PLGHPIAP_04448;PLGHPIAP_04449;PLGHPIAP_04450;PLGHPIAP_04451;PLGHPIAP_04452;PLGHPIAP_04453;PLGHPIAP_04454;PLGHPIAP_04455;PLGHPIAP_…	(hypothetical protein);(hypothetical protein) GT4;(hypothetical protein);(hypothetical protein);(D-inositol-3-phosphate glycosyltransferase) GT4;(Inositol 2-dehydrogenase/D-chiro-inositol 3-dehydrogenase) GH109;(Inositol 2-dehydrogenase/D-chiro-inositol 3-dehydrogenase) GH109;(D-inositol-3-phosphate glycosyltransferase) GT4;(hypothetical protein);(hypothetical protein) GT2;(hypothetical protein);…	GT4;GT4;GH109;GH109;GT4;GT2;GT2;GT26;GT4;GT32;GT2;GT4	5	#N/A	#N/A	#N/A	N-acetylglucosaminyltransferase; mannosyltransferase; mannose; glucosyltransferase	LPS; teichoic acid
1112.fasta	DG	This study	Bacteria;Proteobacteria;Alphaproteobacteria;Rhodobacterales;Rhodobacteraceae;Roseobacter	Ulva sp. (L)	1112; CAZyme_rich__PUL12	CAZyme gene clusters (CGCs)	#N/A	2650	#N/A	3	0	0	0	0	3	0	0	3	0	0	0	0	0	0	0	0	PLGHPIAP_04506;PLGHPIAP_04507;PLGHPIAP_04508;PLGHPIAP_04509;PLGHPIAP_04510;PLGHPIAP_04511;PLGHPIAP_04512;PLGHPIAP_04513;PLGHPIAP_04514;PLGHPIAP_04515;PLGHPIAP_04516;PLGHPIAP_04517;PLGHPIAP_04518	(Hydrogen peroxide-inducible genes activator);(hypothetical protein);(hypothetical protein);(hypothetical protein);(hypothetical protein);(hypothetical protein) GT28;(D-inositol-3-phosphate glycosyltransferase) GT4;(D-inositol-3-phosphate glycosyltransferase) GT4;(Putative multidrug export ATP-binding/permease protein);(hypothetical protein);(2-isopropylmalate synthase);(hypothetical protein);(hy…	GT28;GT4;GT4	2	#N/A	#N/A	#N/A	glucosyltransferase; N-acetylglucosaminyltransferase	xylose; LPS; trehalose; teichoic acid
1112.fasta	DG	This study	Bacteria;Proteobacteria;Alphaproteobacteria;Rhodobacterales;Rhodobacteraceae;Roseobacter	Ulva sp. (L)	1112; CAZyme_rich__PUL2	CAZyme gene clusters (CGCs)	#N/A	2329	#N/A	3	0	0	0	0	3	0	0	3	0	0	0	0	0	0	0	0	PLGHPIAP_00465;PLGHPIAP_00466;PLGHPIAP_00467;PLGHPIAP_00468;PLGHPIAP_00469;PLGHPIAP_00470;PLGHPIAP_00471;PLGHPIAP_00472;PLGHPIAP_00473;PLGHPIAP_00474;PLGHPIAP_00475;PLGHPIAP_00476;PLGHPIAP_00477	(hypothetical protein);(3'(2'),5'-bisphosphate nucleotidase CysQ);(8-amino-3,8-dideoxy-manno-octulosonate cytidylyltransferase);(UTP--glucose-1-phosphate uridylyltransferase);(UDP-glucose 4-epimerase);(hypothetical protein) GT2;(hypothetical protein) GT2;(hypothetical protein) GT14;(Nitrogen regulatory protein);(Ribosome hibernation promotion factor);(Lipopolysaccharide export system ATP-binding …	GT2;GT2;GT14	2	#N/A	#N/A	#N/A	N-acetylglucosaminyltransferase	arabinogalactan; alginate; LPS; teichoic acid; chondroitin; N-glycan; xylose; glucomannan; galactan
1112.fasta	DG	This study	Bacteria;Proteobacteria;Alphaproteobacteria;Rhodobacterales;Rhodobacteraceae;Roseobacter	Ulva sp. (L)	1112; CAZyme_rich__PUL3	CAZyme gene clusters (CGCs)	#N/A	2651	#N/A	19	1	0	0	2	0	2	0	5	0	0	0	0	0	0	0	0	PLGHPIAP_00531;PLGHPIAP_00532;PLGHPIAP_00533;PLGHPIAP_00534;PLGHPIAP_00535;PLGHPIAP_00536;PLGHPIAP_00537;PLGHPIAP_00538;PLGHPIAP_00539;PLGHPIAP_00540;PLGHPIAP_00541;PLGHPIAP_00542;PLGHPIAP_00543;PLGHPIAP_00544;PLGHPIAP_00545;PLGHPIAP_00546;PLGHPIAP_00547;PLGHPIAP_00548;PLGHPIAP_00549;PLGHPIAP_00550;PLGHPIAP_00551;PLGHPIAP_00552;PLGHPIAP_00553;PLGHPIAP_00554;PLGHPIAP_00555;PLGHPIAP_00556;PLGHPIAP_…	(Acetyl-coenzyme A carboxylase carboxyl transferase subunit beta);(Folylpolyglutamate synthase);(hypothetical protein);(Cell division protein ZapE);(L-lactate transporter);(2-succinyl-6-hydroxy-2,4-cyclohexadiene-1-carboxylate synthase) CE1;(Delta(1)-pyrroline-2-carboxylate reductase);(hypothetical protein);(hypothetical protein);(S-formylglutathione hydrolase) CE1;(hypothetical protein);(hypothe…	CE1;CE1;GH109;AA3;AA3_2	4	#N/A	#N/A	#N/A	beta-N-acetylglucosamine; alpha-N-acetylgalactosamine; glucose; alcohol; pyranose	acetylxylan
1112.fasta	DG	This study	Bacteria;Proteobacteria;Alphaproteobacteria;Rhodobacterales;Rhodobacteraceae;Roseobacter	Ulva sp. (L)	1112; CAZyme_rich__PUL4	CAZyme gene clusters (CGCs)	#N/A	2652	#N/A	4	0	0	0	1	2	0	0	3	0	0	0	0	0	0	0	0	PLGHPIAP_00740;PLGHPIAP_00741;PLGHPIAP_00742;PLGHPIAP_00743;PLGHPIAP_00744;PLGHPIAP_00745;PLGHPIAP_00746;PLGHPIAP_00747;PLGHPIAP_00748;PLGHPIAP_00749;PLGHPIAP_00750;PLGHPIAP_00751;PLGHPIAP_00752;PLGHPIAP_00753	(Ribokinase);(D-ribose pyranase);(Ribose import permease protein RbsC);(Galactose/methyl galactoside import ATP-binding protein MglA);(Ribose import binding protein RbsB);(D-inositol-3-phosphate glycosyltransferase) GT4;(hypothetical protein);(hypothetical protein) CE4;(N,N'-diacetylbacillosaminyl-diphospho-undecaprenol alpha-1,3-N-acetylgalactosaminyltransferase) GT4;(hypothetical protein);(hypo…	GT4;CE4;GT4	2	PUL0076	capsule polysaccharide,outer core capsule polysaccharide	biosynthesis	rhamnose; maltose; sialyltransferase; N-acetylglucosaminyltransferase; N-acetylglucosamine; glycogen synthase; mannosyltransferase; trehalose synthase ; phosphatidylinositol; rhamnosyltransferase; cellobiuronic acid; alpha-trehalose synthase; sucrose; mannose; 2-deoxystreptamine	LPS
1112.fasta	DG	This study	Bacteria;Proteobacteria;Alphaproteobacteria;Rhodobacterales;Rhodobacteraceae;Roseobacter	Ulva sp. (L)	1112; CAZyme_rich__PUL5	CAZyme gene clusters (CGCs)	#N/A	2653	#N/A	22	0	1	0	1	5	0	0	7	0	0	0	0	0	0	0	0	PLGHPIAP_00757;PLGHPIAP_00758;PLGHPIAP_00759;PLGHPIAP_00760;PLGHPIAP_00761;PLGHPIAP_00762;PLGHPIAP_00763;PLGHPIAP_00764;PLGHPIAP_00765;PLGHPIAP_00766;PLGHPIAP_00767;PLGHPIAP_00768;PLGHPIAP_00769;PLGHPIAP_00770;PLGHPIAP_00771;PLGHPIAP_00772;PLGHPIAP_00773;PLGHPIAP_00774;PLGHPIAP_00775;PLGHPIAP_00776;PLGHPIAP_00777;PLGHPIAP_00778;PLGHPIAP_00779;PLGHPIAP_00780;PLGHPIAP_00781;PLGHPIAP_00782;PLGHPIAP_…	(High-affinity branched-chain amino acid transport ATP-binding protein LivF);(High-affinity branched-chain amino acid transport system permease protein LivH);(hypothetical protein);(hypothetical protein);(UDP-4-amino-4-deoxy-L-arabinose--oxoglutarate aminotransferase);(N-acetyl-alpha-D-glucosaminyl L-malate deacetylase 1) CE14;(Bifunctional polymyxin resistance protein ArnA);(putative sugar trans…	CE14;GT4;PL1_2;GT4;GT39;GT2;GT4	5	#N/A	#N/A	#N/A	mannosyltransferase; mannose	LPS; teichoic acid
1112.fasta	DG	This study	Bacteria;Proteobacteria;Alphaproteobacteria;Rhodobacterales;Rhodobacteraceae;Roseobacter	Ulva sp. (L)	1112; CAZyme_rich__PUL6	CAZyme gene clusters (CGCs)	#N/A	2593	#N/A	21	0	0	0	3	0	0	0	3	0	0	0	0	0	0	0	0	PLGHPIAP_00863;PLGHPIAP_00864;PLGHPIAP_00865;PLGHPIAP_00866;PLGHPIAP_00867;PLGHPIAP_00868;PLGHPIAP_00869;PLGHPIAP_00870;PLGHPIAP_00871;PLGHPIAP_00872;PLGHPIAP_00873;PLGHPIAP_00874;PLGHPIAP_00875;PLGHPIAP_00876;PLGHPIAP_00877;PLGHPIAP_00878;PLGHPIAP_00879;PLGHPIAP_00880;PLGHPIAP_00881;PLGHPIAP_00882;PLGHPIAP_00883;PLGHPIAP_00884;PLGHPIAP_00885;PLGHPIAP_00886;PLGHPIAP_00887;PLGHPIAP_00888;PLGHPIAP_…	(hypothetical protein);((6-4) photolyase);(hypothetical protein);(hypothetical protein);(Glutamine-dependent NAD(+) synthetase);(hypothetical protein) CE1;(Ribonuclease BN);(hypothetical protein);(Glutamate--tRNA ligase 1);(hypothetical protein);(hypothetical protein);(Aminomethyltransferase);(Glycine cleavage system H protein);(Glycine dehydrogenase (decarboxylating));(hypothetical protein);(put…	CE1;CE3;CE9	3	#N/A	#N/A	#N/A	N-acetylglucosamine	acetylxylan
1112.fasta	DG	This study	Bacteria;Proteobacteria;Alphaproteobacteria;Rhodobacterales;Rhodobacteraceae;Roseobacter	Ulva sp. (L)	1112; CAZyme_rich__PUL7	CAZyme gene clusters (CGCs)	#N/A	2589	#N/A	5	0	0	0	0	4	0	0	4	0	0	0	0	0	0	0	0	PLGHPIAP_01925;PLGHPIAP_01926;PLGHPIAP_01927;PLGHPIAP_01928;PLGHPIAP_01929;PLGHPIAP_01930;PLGHPIAP_01931;PLGHPIAP_01932;PLGHPIAP_01933;PLGHPIAP_01934;PLGHPIAP_01935;PLGHPIAP_01936;PLGHPIAP_01937;PLGHPIAP_01938;PLGHPIAP_01939	(Dipeptide transport system permease protein DppB);(hypothetical protein);(hypothetical protein);(hypothetical protein);(hypothetical protein);(hypothetical protein) GT1;(D-inositol-3-phosphate glycosyltransferase) GT4;(hypothetical protein) GT4;(2,3-bisphosphoglycerate-dependent phosphoglycerate mutase);(UDP-N-acetylglucosamine--N-acetylmuramyl-(pentapeptide) pyrophosphoryl-undecaprenol N-acetyl…	GT1;GT4;GT4;GT1	2	#N/A	#N/A	#N/A	rhamnose; N-acetylglucosaminyltransferase; rhamnosyltransferase; glucosyltransferase	gellan; LPS; teichoic acid; xylose; trehalose
1112.fasta	DG	This study	Bacteria;Proteobacteria;Alphaproteobacteria;Rhodobacterales;Rhodobacteraceae;Roseobacter	Ulva sp. (L)	1112; CAZyme_rich__PUL8	CAZyme gene clusters (CGCs)	#N/A	2555	#N/A	11	3	0	0	1	0	0	0	4	0	0	0	0	0	0	0	0	PLGHPIAP_02899;PLGHPIAP_02900;PLGHPIAP_02901;PLGHPIAP_02902;PLGHPIAP_02903;PLGHPIAP_02904;PLGHPIAP_02905;PLGHPIAP_02906;PLGHPIAP_02907;PLGHPIAP_02908;PLGHPIAP_02909;PLGHPIAP_02910;PLGHPIAP_02911;PLGHPIAP_02912;PLGHPIAP_02913;PLGHPIAP_02914;PLGHPIAP_02915;PLGHPIAP_02916;PLGHPIAP_02917;PLGHPIAP_02918;PLGHPIAP_02919	(hypothetical protein);(hypothetical protein);((Z)-2-((N-methylformamido)methylene)-5-hydroxybutyrolactone dehydrogenase);(Flavin-dependent trigonelline monooxygenase, oxygenase component);(putative flavin reductase);((E)-2-((N-methylformamido)methylene)succinate hydrolase) CE1;(hypothetical protein);(Glycine cleavage system transcriptional activator);(Inositol 2-dehydrogenase) GH109;(6-phospho-5…	CE1;GH109;GH109;GH109	2	#N/A	#N/A	#N/A	alpha-N-acetylgalactosamine; beta-N-acetylglucosamine	acetylxylan
1112.fasta	DG	This study	Bacteria;Proteobacteria;Alphaproteobacteria;Rhodobacterales;Rhodobacteraceae;Roseobacter	Ulva sp. (L)	1112; CAZyme_rich__PUL9	CAZyme gene clusters (CGCs)	#N/A	2590	#N/A	6	1	0	0	0	2	0	2	5	0	0	0	0	0	0	0	0	PLGHPIAP_03048;PLGHPIAP_03049;PLGHPIAP_03050;PLGHPIAP_03051;PLGHPIAP_03052;PLGHPIAP_03053;PLGHPIAP_03054;PLGHPIAP_03055;PLGHPIAP_03056;PLGHPIAP_03057;PLGHPIAP_03058;PLGHPIAP_03059;PLGHPIAP_03060;PLGHPIAP_03061;PLGHPIAP_03062;PLGHPIAP_03063	(Diacetylchitobiose uptake system permease protein DasC);(sn-glycerol-3-phosphate import ATP-binding protein UgpC);(Sorbitol dehydrogenase);(Mannitol 2-dehydrogenase);(Fructokinase);(Maltodextrin phosphorylase) GT35;(1,4-alpha-glucan branching enzyme GlgB) CBM48|GH13_9;(Glucose-1-phosphate adenylyltransferase);(Glycogen synthase 1) GT5;(Glycogen operon protein GlgX ) CBM48|GH13_11;(4-alpha-glucan…	GT35;CBM48|GH13_9;GT5;CBM48|GH13_11;GH77	6	#N/A	#N/A	#N/A	glycogen synthase	starch
1117.fasta	DG	This study	Bacteria;Bacteroidota;Bacteroidia;Flavobacteriales;Flavobacteriaceae	Ulva sp. (L)	1117; PUL__PUL4	PUL	hybrid susC/D	91	92	35	2	4	1	0	2	0	0	9	0	2	0	2	0	2	0	0	ILJOJKFA_03035;ILJOJKFA_03036;ILJOJKFA_03037;ILJOJKFA_03038;ILJOJKFA_03039;ILJOJKFA_03040;ILJOJKFA_03041;ILJOJKFA_03042;ILJOJKFA_03043;ILJOJKFA_03044;ILJOJKFA_03045;ILJOJKFA_03046;ILJOJKFA_03047;ILJOJKFA_03048;ILJOJKFA_03049;ILJOJKFA_03050;ILJOJKFA_03051;ILJOJKFA_03052;ILJOJKFA_03053;ILJOJKFA_03054;ILJOJKFA_03055;ILJOJKFA_03056;ILJOJKFA_03057;ILJOJKFA_03058;ILJOJKFA_03059;ILJOJKFA_03060;ILJOJKFA_…	(hypothetical protein);(hypothetical protein);(hypothetical protein);(hypothetical protein);(hypothetical protein);(hypothetical protein) PL7_5;(hypothetical protein);(hypothetical protein);(hypothetical protein) PL6_1;(hypothetical protein) PL7_5;(hypothetical protein);(TonB-dependent receptor P3) TIGR04056;(SusD-like protein P2) SusD-like_3|SusD_RagB;(hypothetical protein) CBM44;(hypothetical p…	PL7_5;PL6_1;PL7_5;TIGR04056;SusD-like_3|SusD_RagB;CBM44;PL7;TIGR04056;SusD-like_3|SusD_RagB;GH63;GT2;GT4;GH5_42	8	#N/A	#N/A	#N/A	alginate	alginate; teichoic acid; LPS	sub_1:CBM44,sub_2:PL7	sub_1:0,sub_2:1	sub_1:PL7_5;PL7,sub_2:CBM44	sub_1:1,sub_2:2	sub_1:PL6_1,sub_2:PL7_5	sub_1:2,sub_2:6
1117.fasta	DG	This study	Bacteria;Bacteroidota;Bacteroidia;Flavobacteriales;Flavobacteriaceae	Ulva sp. (L)	1117; PUL__PUL1	PUL	single susC/D	64	75	5	1	0	0	0	0	0	0	1	0	1	0	1	0	0	1	0	ILJOJKFA_00655;ILJOJKFA_00656;ILJOJKFA_00657;ILJOJKFA_00658;ILJOJKFA_00659;ILJOJKFA_00660;ILJOJKFA_00661;ILJOJKFA_00662;ILJOJKFA_00663;ILJOJKFA_00664;ILJOJKFA_00665;ILJOJKFA_00666;ILJOJKFA_00667;ILJOJKFA_00668;ILJOJKFA_00669	(hypothetical protein);(Multidrug resistance protein MdtA);(Multidrug resistance protein MexB);(hypothetical protein);(Vitamin B12 import ATP-binding protein BtuD);(Inositol 2-dehydrogenase/D-chiro-inositol 3-dehydrogenase) GH109;(hypothetical protein);(hypothetical protein);(hypothetical protein) SusD_RagB;(TonB-dependent receptor P3) TIGR04056;(Aspartate--tRNA ligase);(Voltage-gated ClC-type ch…	GH109;SusD_RagB;TIGR04056	1	#N/A	#N/A	#N/A	alpha-N-acetylgalactosamine; beta-N-acetylglucosamine		sub_1:GH109	sub_1:2
1117.fasta	DG	This study	Bacteria;Bacteroidota;Bacteroidia;Flavobacteriales;Flavobacteriaceae	Ulva sp. (L)	1117; PUL__PUL2	PUL	single susC/D	89	90	6	2	0	0	0	0	0	0	2	0	1	0	1	0	0	1	0	ILJOJKFA_02001;ILJOJKFA_02002;ILJOJKFA_02003;ILJOJKFA_02004;ILJOJKFA_02005;ILJOJKFA_02006;ILJOJKFA_02007;ILJOJKFA_02008;ILJOJKFA_02009;ILJOJKFA_02010;ILJOJKFA_02011;ILJOJKFA_02012;ILJOJKFA_02013;ILJOJKFA_02014;ILJOJKFA_02015;ILJOJKFA_02016	(hypothetical protein);(hypothetical protein);(hypothetical protein);(Xylose isomerase);(Xylulose kinase);(Starch-binding protein SusD) SusD-like_3|SusD_RagB;(TonB-dependent receptor SusC) TIGR04056;(HTH-type transcriptional regulator DegA);(Beta-phosphoglucomutase);(Maltose phosphorylase) GH65;(Alpha-1,4-glucan:maltose-1-phosphate maltosyltransferase) GH13_38;(Glycerophosphodiester phosphodieste…	SusD-like_3|SusD_RagB;TIGR04056;GH65;GH13_38	2	#N/A	#N/A	#N/A	alpha-glucosidase	alpha-glucan; trehalose	sub_1:GH65	sub_1:2	sub_1:GH13_38	sub_1:3
1117.fasta	DG	This study	Bacteria;Bacteroidota;Bacteroidia;Flavobacteriales;Flavobacteriaceae	Ulva sp. (L)	1117; PUL__PUL3	PUL	single susC/D	90	91	6	1	0	0	0	0	0	0	1	0	1	0	1	0	0	1	0	ILJOJKFA_02186;ILJOJKFA_02187;ILJOJKFA_02188;ILJOJKFA_02189;ILJOJKFA_02190;ILJOJKFA_02191;ILJOJKFA_02192;ILJOJKFA_02193;ILJOJKFA_02194;ILJOJKFA_02195;ILJOJKFA_02196;ILJOJKFA_02197	(hypothetical protein);(Sensor histidine kinase RcsC);(hypothetical protein);(hypothetical protein);(Ribonuclease HII);(TonB-dependent receptor P3) TIGR04056;(SusD-like protein P2) SusD-like_3|SusD_RagB;(hypothetical protein);(hypothetical protein);(hypothetical protein);(hypothetical protein) GH74|GH74|GH74|GH74;(hypothetical protein)	TIGR04056;SusD-like_3|SusD_RagB;GH74|GH74|GH74|GH74	1	#N/A	#N/A	#N/A		glucan; xyloglucan	sub_1:GH74|GH74|GH74|GH74	sub_1:3
1117.fasta	DG	This study	Bacteria;Bacteroidota;Bacteroidia;Flavobacteriales;Flavobacteriaceae	Ulva sp. (L)	1117; PUL__PUL5	PUL	single susC/D	92	93	21	3	0	0	2	0	1	0	6	0	1	0	1	0	0	1	0	ILJOJKFA_03101;ILJOJKFA_03102;ILJOJKFA_03103;ILJOJKFA_03104;ILJOJKFA_03105;ILJOJKFA_03106;ILJOJKFA_03107;ILJOJKFA_03108;ILJOJKFA_03109;ILJOJKFA_03110;ILJOJKFA_03111;ILJOJKFA_03112;ILJOJKFA_03113;ILJOJKFA_03114;ILJOJKFA_03115;ILJOJKFA_03116;ILJOJKFA_03117;ILJOJKFA_03118;ILJOJKFA_03119;ILJOJKFA_03120;ILJOJKFA_03121;ILJOJKFA_03122;ILJOJKFA_03123;ILJOJKFA_03124;ILJOJKFA_03125;ILJOJKFA_03126;ILJOJKFA_…	(hypothetical protein);(hypothetical protein);(HTH-type transcriptional activator RhaS);(Tol-Pal system protein TolB);(hypothetical protein);(hypothetical protein) CE1;(hypothetical protein);(hypothetical protein);(Isopenicillin N epimerase);(hypothetical protein);(FAD:protein FMN transferase);(hypothetical protein);(hypothetical protein);(hypothetical protein) CE1;(hypothetical protein);(Mannan …	CE1;CE1;GH26;SusD-like_3|SusD_RagB;TIGR04056;AA3;GH16_3;GH1	5	#N/A	#N/A	#N/A	beta-glycosidase; cellobiose; glucosyltransferase; beta-glucan; glucosidase; furostanol; beta-glucosidase; flavonol; ginsenoside; glandular; beta-galactosidase; galactosidase; beta-mannan; beta-fucose; mannose	beta-glucan	sub_1:GH26;AA3	sub_1:1	sub_1:CE1	sub_1:3	sub_1:GH16_3	sub_1:5
1117.fasta	DG	This study	Bacteria;Bacteroidota;Bacteroidia;Flavobacteriales;Flavobacteriaceae	Ulva sp. (L)	1117; PUL_CAZyme_rich__PUL1	PUL_like	#N/A	11372	#N/A	18	1	0	0	4	0	0	0	5	0	0	1	0	0	0	0	0	ILJOJKFA_00078;ILJOJKFA_00079;ILJOJKFA_00080;ILJOJKFA_00081;ILJOJKFA_00082;ILJOJKFA_00083;ILJOJKFA_00084;ILJOJKFA_00085;ILJOJKFA_00086;ILJOJKFA_00087;ILJOJKFA_00088;ILJOJKFA_00089;ILJOJKFA_00090;ILJOJKFA_00091;ILJOJKFA_00092;ILJOJKFA_00093;ILJOJKFA_00094;ILJOJKFA_00095;ILJOJKFA_00096;ILJOJKFA_00097;ILJOJKFA_00098;ILJOJKFA_00099;ILJOJKFA_00100;ILJOJKFA_00101;ILJOJKFA_00102;ILJOJKFA_00103;ILJOJKFA_…	(hypothetical protein);(hypothetical protein);(hypothetical protein);(hypothetical protein);(Polyol:NADP oxidoreductase);(hypothetical protein) CE1;(hypothetical protein);(hypothetical protein) GH5;(hypothetical protein);(hypothetical protein);(hypothetical protein);(hypothetical protein);(hypothetical protein);(hypothetical protein);(hypothetical protein);(Vitamin B12 transporter BtuB) TIGR01785…	CE1;GH5;TIGR01785;CE1;CE1;CE1	2	#N/A	#N/A	#N/A	beta-glucan; cellobiose; glycoceramid; mannose	xylan; mannan; arabinoxylan; glucan; acetylxylan; cellulose; beta-glucan	sub_1:CE1	sub_1:1	sub_1:CE1	sub_1:5	sub_1:CE1	sub_1:6	sub_1:GH5	sub_1:7	sub_1:CE1	sub_1:9
1117.fasta	DG	This study	Bacteria;Bacteroidota;Bacteroidia;Flavobacteriales;Flavobacteriaceae	Ulva sp. (L)	1117; PUL_CAZyme_rich__PUL2	PUL_like	#N/A	11373	#N/A	17	1	1	0	0	0	0	0	2	0	0	2	0	0	0	0	0	ILJOJKFA_00236;ILJOJKFA_00237;ILJOJKFA_00238;ILJOJKFA_00239;ILJOJKFA_00240;ILJOJKFA_00241;ILJOJKFA_00242;ILJOJKFA_00243;ILJOJKFA_00244;ILJOJKFA_00245;ILJOJKFA_00246;ILJOJKFA_00247;ILJOJKFA_00248;ILJOJKFA_00249;ILJOJKFA_00250;ILJOJKFA_00251;ILJOJKFA_00252;ILJOJKFA_00253;ILJOJKFA_00254;ILJOJKFA_00255;ILJOJKFA_00256;ILJOJKFA_00257;ILJOJKFA_00258;ILJOJKFA_00259;ILJOJKFA_00260;ILJOJKFA_00261;ILJOJKFA_…	(hypothetical protein);(hypothetical protein);(Cytochrome c oxidase subunit 3);(Protoheme IX farnesyltransferase 1);(hypothetical protein);(hypothetical protein) TIGR01352;(hypothetical protein) TIGR01352;(hypothetical protein);(Glycine cleavage system H protein);(hypothetical protein);(Holliday junction ATP-dependent DNA helicase RuvA);(NADP-dependent malic enzyme);(Periplasmic trehalase) GH37;(…	TIGR01352;TIGR01352;GH37;PL9	2	#N/A	#N/A	#N/A		trehalose	sub_1:GH37	sub_1:5	sub_1:PL9	sub_1:14
1117.fasta	DG	This study	Bacteria;Bacteroidota;Bacteroidia;Flavobacteriales;Flavobacteriaceae	Ulva sp. (L)	1117; PUL_CAZyme_rich__PUL3	PUL_like	#N/A	11374	#N/A	12	0	0	0	2	0	0	0	2	0	0	1	0	0	0	0	0	ILJOJKFA_00445;ILJOJKFA_00446;ILJOJKFA_00447;ILJOJKFA_00448;ILJOJKFA_00449;ILJOJKFA_00450;ILJOJKFA_00451;ILJOJKFA_00452;ILJOJKFA_00453;ILJOJKFA_00454;ILJOJKFA_00455;ILJOJKFA_00456;ILJOJKFA_00457;ILJOJKFA_00458;ILJOJKFA_00459;ILJOJKFA_00460;ILJOJKFA_00461;ILJOJKFA_00462;ILJOJKFA_00463;ILJOJKFA_00464;ILJOJKFA_00465;ILJOJKFA_00466	(Formylglycine-generating enzyme);(Pseudooxynicotine oxidase);(Chromophore lyase CpcT/CpeT);(hypothetical protein);(Glutathione-regulated potassium-efflux system ancillary protein KefG);(Vitamin B12 transporter BtuB) TIGR01786;(hypothetical protein);(Glutarate-semialdehyde dehydrogenase);((R)-citramalyl-CoA lyase);(Homoaconitase large subunit);(2,3-dimethylmalate dehydratase small subunit);(hypot…	TIGR01786;CE4;CE4	1	PUL0428	exopolysaccharide	biosynthesis	chitooligosaccharide; N-acetylglucosamine	xylan; LPS; acetylxylan; peptidoglycan; chitin	sub_1:CE4	sub_1:9	sub_1:CE4	sub_1:10
1117.fasta	DG	This study	Bacteria;Bacteroidota;Bacteroidia;Flavobacteriales;Flavobacteriaceae	Ulva sp. (L)	1117; PUL_CAZyme_rich__PUL4	PUL_like	#N/A	11375	#N/A	6	0	1	0	0	0	0	1	2	0	0	1	0	0	0	0	0	ILJOJKFA_00628;ILJOJKFA_00629;ILJOJKFA_00630;ILJOJKFA_00631;ILJOJKFA_00632;ILJOJKFA_00633;ILJOJKFA_00634;ILJOJKFA_00635;ILJOJKFA_00636;ILJOJKFA_00637;ILJOJKFA_00638;ILJOJKFA_00639;ILJOJKFA_00640;ILJOJKFA_00641;ILJOJKFA_00642;ILJOJKFA_00643	(hypothetical protein);(hypothetical protein);(hypothetical protein);(Glucose 1-dehydrogenase);(HTH-type transcriptional repressor ComR);(hypothetical protein) TIGR04057;(Tricorn protease ) PL22;(hypothetical protein);(hypothetical protein);(hypothetical protein);(Dipeptidyl-peptidase 5) PL22|CE1;(D-aminopeptidase);(hypothetical protein);(tRNA 5-hydroxyuridine methyltransferase);(HTH-type transcr…	TIGR04057;PL22;PL22|CE1	2	#N/A	#N/A	#N/A	oligogalacturonide; oligogalacturonate	acetylxylan	sub_1:PL22	sub_1:0	sub_1:PL22|CE1	sub_1:4
1117.fasta	DG	This study	Bacteria;Bacteroidota;Bacteroidia;Flavobacteriales;Flavobacteriaceae	Ulva sp. (L)	1117; PUL_CAZyme_rich__PUL5	PUL_like	#N/A	11376	#N/A	24	0	0	0	1	2	0	0	3	0	0	1	0	0	0	0	0	ILJOJKFA_01817;ILJOJKFA_01818;ILJOJKFA_01819;ILJOJKFA_01820;ILJOJKFA_01821;ILJOJKFA_01822;ILJOJKFA_01823;ILJOJKFA_01824;ILJOJKFA_01825;ILJOJKFA_01826;ILJOJKFA_01827;ILJOJKFA_01828;ILJOJKFA_01829;ILJOJKFA_01830;ILJOJKFA_01831;ILJOJKFA_01832;ILJOJKFA_01833;ILJOJKFA_01834;ILJOJKFA_01835;ILJOJKFA_01836;ILJOJKFA_01837;ILJOJKFA_01838;ILJOJKFA_01839;ILJOJKFA_01840;ILJOJKFA_01841;ILJOJKFA_01842;ILJOJKFA_…	(hypothetical protein);(hypothetical protein);(hypothetical protein);(hypothetical protein);(putative protein YqjZ);(Biosynthetic peptidoglycan transglycosylase) GT51;(Glycerol kinase);(Aerobic glycerol-3-phosphate dehydrogenase);(Glycerol-3-phosphate dehydrogenase [NAD(P)+]);(hypothetical protein);(HTH-type transcriptional activator RhaS);(hypothetical protein);(hypothetical protein);(3-oxoacyl-…	GT51;GT26;CE1;TIGR01785	3	#N/A	#N/A	#N/A	peptidoglycan synthase	acetylxylan; xanthan; peptidoglycan	sub_1:CE1	sub_1:9	sub_1:GT26	sub_1:14	sub_1:GT51	sub_1:22
1117.fasta	DG	This study	Bacteria;Bacteroidota;Bacteroidia;Flavobacteriales;Flavobacteriaceae	Ulva sp. (L)	1117; PUL_CAZyme_rich__PUL6	PUL_like	#N/A	11377	#N/A	23	0	0	0	2	2	0	0	4	0	0	1	0	0	0	0	0	ILJOJKFA_01871;ILJOJKFA_01872;ILJOJKFA_01873;ILJOJKFA_01874;ILJOJKFA_01875;ILJOJKFA_01876;ILJOJKFA_01877;ILJOJKFA_01878;ILJOJKFA_01879;ILJOJKFA_01880;ILJOJKFA_01881;ILJOJKFA_01882;ILJOJKFA_01883;ILJOJKFA_01884;ILJOJKFA_01885;ILJOJKFA_01886;ILJOJKFA_01887;ILJOJKFA_01888;ILJOJKFA_01889;ILJOJKFA_01890;ILJOJKFA_01891;ILJOJKFA_01892;ILJOJKFA_01893;ILJOJKFA_01894;ILJOJKFA_01895;ILJOJKFA_01896;ILJOJKFA_…	(Omega-amidase YafV);(hypothetical protein);(hypothetical protein);(hypothetical protein);(Glycine--tRNA ligase);(Vitamin B12 transporter BtuB) TIGR01783;(hypothetical protein);(Exodeoxyribonuclease);(hypothetical protein);(Protein tas);(Proline iminopeptidase) CE1;(DNA repair protein RadA);(hypothetical protein) CE1;(hypothetical protein);(Aspartate 1-decarboxylase);(Pantothenate synthetase);(Gl…	TIGR01783;CE1;CE1;GT5;GT83	3	#N/A	#N/A	#N/A	glycogen synthase; alpha-glucan synthase; starch synthase	acetylxylan; starch	sub_1:CE1	sub_1:4	sub_1:CE1	sub_1:6	sub_1:GT5	sub_1:10	sub_1:GT83	sub_1:21
1117.fasta	DG	This study	Bacteria;Bacteroidota;Bacteroidia;Flavobacteriales;Flavobacteriaceae	Ulva sp. (L)	1117; CAZyme_rich__PUL1	CAZyme gene clusters (CGCs)	#N/A	2654	#N/A	6	1	0	0	0	1	0	1	3	0	0	0	0	0	0	0	0	ILJOJKFA_00110;ILJOJKFA_00111;ILJOJKFA_00112;ILJOJKFA_00113;ILJOJKFA_00114;ILJOJKFA_00115;ILJOJKFA_00116;ILJOJKFA_00117;ILJOJKFA_00118;ILJOJKFA_00119;ILJOJKFA_00120;ILJOJKFA_00121;ILJOJKFA_00122;ILJOJKFA_00123;ILJOJKFA_00124;ILJOJKFA_00125	(Arginine--tRNA ligase);(hypothetical protein);(hypothetical protein);(hypothetical protein);(Glycine betaine transporter OpuD);(hypothetical protein) GH158;(hypothetical protein) GH26|GT2;(hypothetical protein);(Arginine deiminase);(Citrate synthase 1);(Glycogen synthase) GT5;(Enolase);(Carbamoyl-phosphate synthase small chain);(hypothetical protein);(DNA-directed RNA polymerase subunit alpha);(…	GH158;GH26|GT2;GT5	4	#N/A	#N/A	#N/A	rhamnose; chitin synthase; 6-N-acetylglucosamine synthase; glucosidase; ceramide; actinamine; beta-mannan; N-acetylglucosaminyltransferase; UDP-glucuronic acid; glycogen synthase; poly-beta-1; alpha-glucan synthase; mannan synthase; beta-mannan synthase; mannosyltransferase	beta-glucan
1117.fasta	DG	This study	Bacteria;Bacteroidota;Bacteroidia;Flavobacteriales;Flavobacteriaceae	Ulva sp. (L)	1117; CAZyme_rich__PUL10	CAZyme gene clusters (CGCs)	#N/A	2655	#N/A	33	2	2	2	0	4	0	0	10	0	0	0	0	0	0	0	0	ILJOJKFA_03140;ILJOJKFA_03141;ILJOJKFA_03142;ILJOJKFA_03143;ILJOJKFA_03144;ILJOJKFA_03145;ILJOJKFA_03146;ILJOJKFA_03147;ILJOJKFA_03148;ILJOJKFA_03149;ILJOJKFA_03150;ILJOJKFA_03151;ILJOJKFA_03152;ILJOJKFA_03153;ILJOJKFA_03154;ILJOJKFA_03155;ILJOJKFA_03156;ILJOJKFA_03157;ILJOJKFA_03158;ILJOJKFA_03159;ILJOJKFA_03160;ILJOJKFA_03161;ILJOJKFA_03162;ILJOJKFA_03163;ILJOJKFA_03164;ILJOJKFA_03165;ILJOJKFA_…	(hypothetical protein);(hypothetical protein);(putative iron-sulfur-binding oxidoreductase FadF);(putative iron-sulfur-binding oxidoreductase FadF);(hypothetical protein);(Beta-hexosaminidase) GH3;(N-acetyl-alpha-D-glucosaminyl L-malate synthase) GT4;(hypothetical protein);(hypothetical protein);(hypothetical protein);(2-succinylbenzoate--CoA ligase);(3-oxoacyl-[acyl-carrier-protein] reductase Fa…	GH3;GT4;GT2;GT4;PL12;GH109;GT4;PL9;CBM57;CBM57	7	#N/A	#N/A	#N/A	rhamnose; N-acetylglucosaminyltransferase; glucuronidase; mannosyltransferase; rhamnosyltransferase; mannose; glucosyltransferase	LPS; teichoic acid; N-glycan; xylose
1117.fasta	DG	This study	Bacteria;Bacteroidota;Bacteroidia;Flavobacteriales;Flavobacteriaceae	Ulva sp. (L)	1117; CAZyme_rich__PUL2	CAZyme gene clusters (CGCs)	#N/A	2626	#N/A	8	1	0	0	0	0	2	0	3	0	0	0	0	0	0	0	0	ILJOJKFA_00691;ILJOJKFA_00692;ILJOJKFA_00693;ILJOJKFA_00694;ILJOJKFA_00695;ILJOJKFA_00696;ILJOJKFA_00697;ILJOJKFA_00698;ILJOJKFA_00699;ILJOJKFA_00700;ILJOJKFA_00701;ILJOJKFA_00702;ILJOJKFA_00703;ILJOJKFA_00704;ILJOJKFA_00705;ILJOJKFA_00706;ILJOJKFA_00707;ILJOJKFA_00708	(hypothetical protein);(hypothetical protein);(hypothetical protein);(hypothetical protein);(Inosose dehydratase);(2-methyl-1,2-propanediol dehydrogenase) AA3;(hypothetical protein);(hypothetical protein) GH109;(hypothetical protein);(Putative nucleoside transporter YegT);(hypothetical protein);(hypothetical protein);(Fructose dehydrogenase large subunit) AA3;(hypothetical protein);(hypothetical …	AA3;GH109;AA3	2	#N/A	#N/A	#N/A	alpha-N-acetylgalactosamine; beta-N-acetylglucosamine
1117.fasta	DG	This study	Bacteria;Bacteroidota;Bacteroidia;Flavobacteriales;Flavobacteriaceae	Ulva sp. (L)	1117; CAZyme_rich__PUL3	CAZyme gene clusters (CGCs)	#N/A	2619	#N/A	14	1	0	0	2	1	0	0	4	0	0	0	0	0	0	0	0	ILJOJKFA_01062;ILJOJKFA_01063;ILJOJKFA_01064;ILJOJKFA_01065;ILJOJKFA_01066;ILJOJKFA_01067;ILJOJKFA_01068;ILJOJKFA_01069;ILJOJKFA_01070;ILJOJKFA_01071;ILJOJKFA_01072;ILJOJKFA_01073;ILJOJKFA_01074;ILJOJKFA_01075;ILJOJKFA_01076;ILJOJKFA_01077;ILJOJKFA_01078;ILJOJKFA_01079;ILJOJKFA_01080;ILJOJKFA_01081;ILJOJKFA_01082;ILJOJKFA_01083;ILJOJKFA_01084;ILJOJKFA_01085	(Endonuclease III);(Peroxiredoxin Bcp);(hypothetical protein);(Ribonuclease BN);(hypothetical protein);(Carboxylesterase 2) CE1;(hypothetical protein);(hypothetical protein);(Dihydroorotase);(hypothetical protein);(hypothetical protein) GT2;(hypothetical protein);(hypothetical protein);(hypothetical protein) CE3;(hypothetical protein);(Dipeptide permease D);(hypothetical protein);(hypothetical pr…	CE1;GT2;CE3;GH109	4	#N/A	#N/A	#N/A	rhamnose; chitin synthase; 6-N-acetylglucosamine synthase; ceramide; actinamine; N-acetylglucosaminyltransferase; UDP-glucuronic acid; alpha-N-acetylgalactosamine; poly-beta-1; mannan synthase; beta-mannan synthase; mannosyltransferase; cellulose synthase; glucomannan synthase; rhamnosyltransferase	acetylxylan
1117.fasta	DG	This study	Bacteria;Bacteroidota;Bacteroidia;Flavobacteriales;Flavobacteriaceae	Ulva sp. (L)	1117; CAZyme_rich__PUL4	CAZyme gene clusters (CGCs)	#N/A	2623	#N/A	25	2	0	0	0	3	0	0	5	0	0	0	0	0	0	0	0	ILJOJKFA_02029;ILJOJKFA_02030;ILJOJKFA_02031;ILJOJKFA_02032;ILJOJKFA_02033;ILJOJKFA_02034;ILJOJKFA_02035;ILJOJKFA_02036;ILJOJKFA_02037;ILJOJKFA_02038;ILJOJKFA_02039;ILJOJKFA_02040;ILJOJKFA_02041;ILJOJKFA_02042;ILJOJKFA_02043;ILJOJKFA_02044;ILJOJKFA_02045;ILJOJKFA_02046;ILJOJKFA_02047;ILJOJKFA_02048;ILJOJKFA_02049;ILJOJKFA_02050;ILJOJKFA_02051;ILJOJKFA_02052;ILJOJKFA_02053;ILJOJKFA_02054;ILJOJKFA_…	(N-acetyl-gamma-glutamyl-phosphate reductase);(Argininosuccinate synthase);(hypothetical protein);(hypothetical protein);(hypothetical protein);(hypothetical protein) GT2;(putative glycosyltransferase) GT2;(hypothetical protein);(hypothetical protein);(Nitric oxide reductase FlRd-NAD(+) reductase);(hypothetical protein);(hypothetical protein);(hypothetical protein) GH113;(hypothetical protein);(O…	GT2;GT2;GH113;GT2;GH32	3	#N/A	#N/A	#N/A	rhamnose; chitin synthase; 6-N-acetylglucosamine synthase; ceramide; actinamine; N-acetylglucosaminyltransferase; fructan; UDP-glucuronic acid; poly-beta-1; mannan synthase; beta-mannan synthase; mannosyltransferase; cellulose synthase; glucomannan synthase; invertase	beta-mannan; alginate; inulin; LPS; teichoic acid; chondroitin; levanase; N-glycan; glucomannan; galactan
1117.fasta	DG	This study	Bacteria;Bacteroidota;Bacteroidia;Flavobacteriales;Flavobacteriaceae	Ulva sp. (L)	1117; CAZyme_rich__PUL5	CAZyme gene clusters (CGCs)	#N/A	2656	#N/A	11	0	0	2	0	2	0	0	4	0	0	0	0	0	0	0	0	ILJOJKFA_02459;ILJOJKFA_02460;ILJOJKFA_02461;ILJOJKFA_02462;ILJOJKFA_02463;ILJOJKFA_02464;ILJOJKFA_02465;ILJOJKFA_02466;ILJOJKFA_02467;ILJOJKFA_02468;ILJOJKFA_02469;ILJOJKFA_02470;ILJOJKFA_02471;ILJOJKFA_02472;ILJOJKFA_02473;ILJOJKFA_02474;ILJOJKFA_02475;ILJOJKFA_02476;ILJOJKFA_02477;ILJOJKFA_02478;ILJOJKFA_02479	(Imidazolonepropionase);(hypothetical protein);(hypothetical protein);(hypothetical protein);(hypothetical protein);(N-acetylneuraminate epimerase) CBM57;(Peptide methionine sulfoxide reductase MsrA);(hypothetical protein) CBM9;(hypothetical protein);(hypothetical protein);(ECF RNA polymerase sigma factor SigW);(Aldose 1-epimerase);(putative GTPase);(Dodecaprenyl-phosphate galacturonate synthase)…	CBM57;CBM9;GT2;GT83	4	#N/A	#N/A	#N/A	rhamnose; chitin synthase; 6-N-acetylglucosamine synthase; ceramide; actinamine; N-acetylglucosaminyltransferase; glucuronidase; UDP-glucuronic acid; malectin; poly-beta-1; mannan synthase; beta-mannan synthase; mannosyltransferase; cellulose synthase; glucomannan synthase	xylan; alginate; LPS; teichoic acid; chondroitin; N-glycan; glucomannan; galactan
1117.fasta	DG	This study	Bacteria;Bacteroidota;Bacteroidia;Flavobacteriales;Flavobacteriaceae	Ulva sp. (L)	1117; CAZyme_rich__PUL6	CAZyme gene clusters (CGCs)	#N/A	2657	#N/A	13	1	1	0	1	2	0	0	5	0	0	0	0	0	0	0	0	ILJOJKFA_02481;ILJOJKFA_02482;ILJOJKFA_02483;ILJOJKFA_02484;ILJOJKFA_02485;ILJOJKFA_02486;ILJOJKFA_02487;ILJOJKFA_02488;ILJOJKFA_02489;ILJOJKFA_02490;ILJOJKFA_02491;ILJOJKFA_02492;ILJOJKFA_02493;ILJOJKFA_02494;ILJOJKFA_02495;ILJOJKFA_02496;ILJOJKFA_02497;ILJOJKFA_02498;ILJOJKFA_02499;ILJOJKFA_02500;ILJOJKFA_02501;ILJOJKFA_02502;ILJOJKFA_02503	(hypothetical protein);(hypothetical protein);(putative protein);(hypothetical protein);(hypothetical protein);(hypothetical protein) CE3;(Beta-N-acetylhexosaminidase) GH20;(hypothetical protein);(Tol-Pal system protein TolB) PL22;(hypothetical protein);(Peptide deformylase);(Putative pre-16S rRNA nuclease);(2,3,4,5-tetrahydropyridine-2,6-dicarboxylate N-succinyltransferase);(hypothetical protein…	CE3;GH20;PL22;GT2;GT2	4	#N/A	#N/A	#N/A	rhamnose; chitin synthase; hexosaminidase; 6-N-acetylglucosamine synthase; ceramide; oligogalacturonate; actinamine; N-acetylglucosaminyltransferase; N-acetylglucosamine; N-acetylhexosaminidase; UDP-glucuronic acid; poly-beta-1; mannan synthase; beta-mannan synthase; mannosyltransferase	alginate; LPS; teichoic acid; chondroitin; acetylxylan; N-glycan; glucomannan; galactan
1117.fasta	DG	This study	Bacteria;Bacteroidota;Bacteroidia;Flavobacteriales;Flavobacteriaceae	Ulva sp. (L)	1117; CAZyme_rich__PUL7	CAZyme gene clusters (CGCs)	#N/A	2658	#N/A	9	7	0	1	0	0	0	0	8	0	0	0	0	0	0	0	0	ILJOJKFA_02614;ILJOJKFA_02615;ILJOJKFA_02616;ILJOJKFA_02617;ILJOJKFA_02618;ILJOJKFA_02619;ILJOJKFA_02620;ILJOJKFA_02621;ILJOJKFA_02622;ILJOJKFA_02623;ILJOJKFA_02624;ILJOJKFA_02625;ILJOJKFA_02626;ILJOJKFA_02627;ILJOJKFA_02628;ILJOJKFA_02629;ILJOJKFA_02630;ILJOJKFA_02631;ILJOJKFA_02632	(hypothetical protein);(hypothetical protein);(hypothetical protein);(hypothetical protein);(hypothetical protein);(hypothetical protein) GH17;(hypothetical protein) GH17;(hypothetical protein) GH30_1;(hypothetical protein) GH17;(hypothetical protein) GH149;(hypothetical protein) CBM4;(Beta-glucanase) GH16_3;(hypothetical protein);(hypothetical protein) GH2;(hypothetical protein);(ATP-dependent C…	GH17;GH17;GH30_1;GH17;GH149;CBM4;GH16_3;GH2	6	#N/A	#N/A	#N/A	beta-glucosidase	laminarin; beta-glucan
1117.fasta	DG	This study	Bacteria;Bacteroidota;Bacteroidia;Flavobacteriales;Flavobacteriaceae	Ulva sp. (L)	1117; CAZyme_rich__PUL8	CAZyme gene clusters (CGCs)	#N/A	2659	#N/A	4	0	0	1	0	0	0	2	3	0	0	0	0	0	0	0	0	ILJOJKFA_02643;ILJOJKFA_02644;ILJOJKFA_02645;ILJOJKFA_02646;ILJOJKFA_02647;ILJOJKFA_02648;ILJOJKFA_02649;ILJOJKFA_02650;ILJOJKFA_02651;ILJOJKFA_02652;ILJOJKFA_02653;ILJOJKFA_02654;ILJOJKFA_02655;ILJOJKFA_02656	(hypothetical protein);(hypothetical protein);(hypothetical protein);(hypothetical protein);(Transcriptional regulatory protein DegU);(hypothetical protein) CBM44|CBM44|CBM44|CBM44|CBM44|CBM44|CBM44|CBM44|CBM44|CBM44|CBM44|CBM44;(hypothetical protein) CBM44|GH140;(hypothetical protein);(hypothetical protein) GH140|CBM44;(30S ribosomal protein S20);(tRNA-Glu(ttc));(tRNA-Glu(ttc));(Proline--tRNA li…	CBM44|CBM44|CBM44|CBM44|CBM44|CBM44|CBM44|CBM44|CBM44|CBM44|CBM44|CBM44;CBM44|GH140;GH140|CBM44	2	#N/A	#N/A	#N/A		glucan
1117.fasta	DG	This study	Bacteria;Bacteroidota;Bacteroidia;Flavobacteriales;Flavobacteriaceae	Ulva sp. (L)	1117; CAZyme_rich__PUL9	CAZyme gene clusters (CGCs)	#N/A	2660	#N/A	13	2	0	1	0	0	0	1	4	0	0	0	0	0	0	0	0	ILJOJKFA_02919;ILJOJKFA_02920;ILJOJKFA_02921;ILJOJKFA_02922;ILJOJKFA_02923;ILJOJKFA_02924;ILJOJKFA_02925;ILJOJKFA_02926;ILJOJKFA_02927;ILJOJKFA_02928;ILJOJKFA_02929;ILJOJKFA_02930;ILJOJKFA_02931;ILJOJKFA_02932;ILJOJKFA_02933;ILJOJKFA_02934;ILJOJKFA_02935;ILJOJKFA_02936;ILJOJKFA_02937;ILJOJKFA_02938;ILJOJKFA_02939;ILJOJKFA_02940;ILJOJKFA_02941	(hypothetical protein);(Dihydrolipoyl dehydrogenase);(Peptide methionine sulfoxide reductase MsrB);(Peptide methionine sulfoxide reductase MsrB);(hypothetical protein);(Alpha-1,4-glucan:maltose-1-phosphate maltosyltransferase 2) GH13_3;(Maltokinase);(1,4-alpha-glucan branching enzyme GlgB) CBM48|GH13_9;(Oligosaccharide 4-alpha-D-glucosyltransferase) GH31;(Beta-barrel assembly-enhancing protease);…	GH13_3;CBM48|GH13_9;GH31;CBM50	5	#N/A	#N/A	#N/A	starch synthase; alpha-glucan synthase	alpha-glucan
1117.fasta	DG	This study	Bacteria;Bacteroidota;Bacteroidia;Flavobacteriales;Flavobacteriaceae	Ulva sp. (L)	1117; PUL_Putative__PUL1	susCD pair	#N/A	6	#N/A	2	0	0	0	0	0	0	0	0	0	1	0	1	0	0	1	0	ILJOJKFA_00149;ILJOJKFA_00150;ILJOJKFA_00151;ILJOJKFA_00152;ILJOJKFA_00153;ILJOJKFA_00154;ILJOJKFA_00155;ILJOJKFA_00156;ILJOJKFA_00157;ILJOJKFA_00158;ILJOJKFA_00159;ILJOJKFA_00160	(50S ribosomal protein L3);(30S ribosomal protein S10);(Elongation factor G);(30S ribosomal protein S7);(30S ribosomal protein S12);(TonB-dependent receptor P26) TIGR04056;(hypothetical protein) SusD-like_2;(hypothetical protein);(hypothetical protein);(hypothetical protein);(hypothetical protein);(hypothetical protein)	TIGR04056;SusD-like_2	0	#N/A	#N/A	#N/A	0
1117.fasta	DG	This study	Bacteria;Bacteroidota;Bacteroidia;Flavobacteriales;Flavobacteriaceae	Ulva sp. (L)	1117; PUL_Putative__PUL2	susCD pair	#N/A	6	#N/A	2	0	0	0	0	0	0	0	0	0	1	0	1	0	0	1	0	ILJOJKFA_00564;ILJOJKFA_00565;ILJOJKFA_00566;ILJOJKFA_00567;ILJOJKFA_00568;ILJOJKFA_00569;ILJOJKFA_00570;ILJOJKFA_00571;ILJOJKFA_00572;ILJOJKFA_00573;ILJOJKFA_00574;ILJOJKFA_00575	(Acetoin utilization protein AcuC);(hypothetical protein);(putative bacterial non-heme ferritin);(putative symporter YidK);(hypothetical protein);(SusD-like protein P2) SusD-like_3|SusD_RagB;(TonB-dependent receptor P3) TIGR04056;(hypothetical protein);(hypothetical protein);(hypothetical protein);(hypothetical protein);(hypothetical protein)	SusD-like_3|SusD_RagB;TIGR04056	0	#N/A	#N/A	#N/A	0
1117.fasta	DG	This study	Bacteria;Bacteroidota;Bacteroidia;Flavobacteriales;Flavobacteriaceae	Ulva sp. (L)	1117; PUL_Putative__PUL3	susCD pair	#N/A	6	#N/A	2	0	0	0	0	0	0	0	0	0	1	0	1	0	0	1	0	ILJOJKFA_02580;ILJOJKFA_02581;ILJOJKFA_02582;ILJOJKFA_02583;ILJOJKFA_02584;ILJOJKFA_02585;ILJOJKFA_02586;ILJOJKFA_02587;ILJOJKFA_02588;ILJOJKFA_02589;ILJOJKFA_02590;ILJOJKFA_02591	(hypothetical protein);(Fused isobutyryl-CoA mutase);(hypothetical protein);(Ribokinase);(hypothetical protein);(TonB-dependent receptor P3) TIGR04056;(hypothetical protein) SusD-like_3|SusD_RagB;(hypothetical protein);(hypothetical protein);(hypothetical protein);((E)-2-((N-methylformamido)methylene)succinate hydrolase);(hypothetical protein)	TIGR04056;SusD-like_3|SusD_RagB	0	#N/A	#N/A	#N/A	0
1120.fasta	DG	This study	Bacteria;Bacteroidota;Bacteroidia;Flavobacteriales;Flavobacteriaceae;Tenacibaculum	Ulva sp. (L)	1120; PUL__PUL2	PUL	hybrid susC/D	897	884	29	3	0	0	1	0	0	0	4	0	2	0	2	0	2	0	0	ELBCMGDN_01271;ELBCMGDN_01272;ELBCMGDN_01273;ELBCMGDN_01274;ELBCMGDN_01275;ELBCMGDN_01276;ELBCMGDN_01277;ELBCMGDN_01278;ELBCMGDN_01279;ELBCMGDN_01280;ELBCMGDN_01281;ELBCMGDN_01282;ELBCMGDN_01283;ELBCMGDN_01284;ELBCMGDN_01285;ELBCMGDN_01286;ELBCMGDN_01287;ELBCMGDN_01288;ELBCMGDN_01289;ELBCMGDN_01290;ELBCMGDN_01291;ELBCMGDN_01292;ELBCMGDN_01293;ELBCMGDN_01294;ELBCMGDN_01295;ELBCMGDN_01296;ELBCMGDN_…	(hypothetical protein);(hypothetical protein);(Cysteine synthase);(hypothetical protein);(hypothetical protein);(hypothetical protein) CE1;(Exoenzyme S synthesis regulatory protein ExsA);(hypothetical protein);(hypothetical protein);(hypothetical protein);(hypothetical protein);(hypothetical protein);(hypothetical protein);(hypothetical protein);(hypothetical protein);(hypothetical protein);(hypo…	CE1;SusD-like_2;TIGR04056;SusD-like_2;TIGR04056;GH109;GH109;GH109	2	#N/A	#N/A	#N/A	alpha-N-acetylgalactosamine; beta-N-acetylglucosamine	acetylxylan	sub_1:GH109,sub_2:GH109	sub_1:8,sub_2:5	sub_1:CE1,sub_2:GH109	sub_1:10,sub_2:9	sub_1:GH109,sub_2:GH109	sub_1:12,sub_2:12
1120.fasta	DG	This study	Bacteria;Bacteroidota;Bacteroidia;Flavobacteriales;Flavobacteriaceae;Tenacibaculum	Ulva sp. (L)	1120; PUL__PUL1	PUL	single susC/D	93	94	11	0	0	0	0	1	0	0	1	0	1	1	1	0	0	1	0	ELBCMGDN_00142;ELBCMGDN_00143;ELBCMGDN_00144;ELBCMGDN_00145;ELBCMGDN_00146;ELBCMGDN_00147;ELBCMGDN_00148;ELBCMGDN_00149;ELBCMGDN_00150;ELBCMGDN_00151;ELBCMGDN_00152;ELBCMGDN_00153;ELBCMGDN_00154;ELBCMGDN_00155;ELBCMGDN_00156;ELBCMGDN_00157;ELBCMGDN_00158;ELBCMGDN_00159;ELBCMGDN_00160;ELBCMGDN_00161;ELBCMGDN_00162	(hypothetical protein);(Sirohydrochlorin cobaltochelatase);(Protein YeeZ);(hypothetical protein);(hypothetical protein);(Metal-pseudopaline receptor CntO) TIGR01783;(TonB-dependent receptor SusC) TIGR04056;(hypothetical protein) SusD-like_3|SusD_RagB;(Putative TrmH family tRNA/rRNA methyltransferase);(hypothetical protein);(Replication-associated recombination protein A);(hypothetical protein);(h…	TIGR01783;TIGR04056;SusD-like_3|SusD_RagB;GT4	1	PUL0489;PUL0247;PUL0494;PUL0453;PUL0130;PUL0090	capsule polysaccharide;capsule polysaccharide;capsule polysaccharide;O-antigen;O-antigen;O-antigen	biosynthesis;degradation;biosynthesis;biosynthesis;biosynthesis;biosynthesis	2-deoxystreptamine; rhamnose; trehalose synthase ; phosphatidylinositol; sucrose synthase; maltose; mannosyltransferase; glycogen synthase; rhamnosyltransferase; glucosyltransferase; sialyltransferase; alpha-trehalose synthase; L-malate; N-acetylglucosaminyltransferase; sucrose	xylose; LPS; trehalose; teichoic acid	sub_1:GT4	sub_1:7
1120.fasta	DG	This study	Bacteria;Bacteroidota;Bacteroidia;Flavobacteriales;Flavobacteriaceae;Tenacibaculum	Ulva sp. (L)	1120; PUL__PUL3	PUL	single susC/D	94	95	7	1	0	0	1	0	0	0	2	0	2	0	2	0	0	1	1	ELBCMGDN_02185;ELBCMGDN_02186;ELBCMGDN_02187;ELBCMGDN_02188;ELBCMGDN_02189;ELBCMGDN_02190;ELBCMGDN_02191;ELBCMGDN_02192;ELBCMGDN_02193;ELBCMGDN_02194;ELBCMGDN_02195;ELBCMGDN_02196;ELBCMGDN_02197;ELBCMGDN_02198;ELBCMGDN_02199;ELBCMGDN_02200;ELBCMGDN_02201	(hypothetical protein);(Iron-sulfur cluster repair protein ScdA);(hypothetical protein);(hypothetical protein);(hypothetical protein);(hypothetical protein) GH20;(hypothetical protein);(Glucosamine-6-phosphate deaminase) CE14;(hypothetical protein) SusD-like;(TonB-dependent receptor P39) TIGR04056;(hypothetical protein) SusD-like_2;(TonB-dependent receptor P26) TIGR04056;(hypothetical protein);(T…	GH20;CE14;SusD-like;TIGR04056;SusD-like_2;TIGR04056	2	#N/A	#N/A	#N/A	hexosaminidase; chitobiose; N-acetylhexosaminidase; N-acetylglucosamine	#N/A	sub_1:CE14,sub_2:CE14,sub_3:CE14	sub_1:0,sub_2:1,sub_3:2	sub_1:GH20,sub_2:GH20,sub_3:GH20	sub_1:2,sub_2:3,sub_3:4
1120.fasta	DG	This study	Bacteria;Bacteroidota;Bacteroidia;Flavobacteriales;Flavobacteriaceae;Tenacibaculum	Ulva sp. (L)	1120; PUL_CAZyme_rich__PUL1	PUL_like	#N/A	11378	#N/A	7	1	0	0	0	1	0	0	2	0	0	1	0	0	0	0	0	ELBCMGDN_00017;ELBCMGDN_00018;ELBCMGDN_00019;ELBCMGDN_00020;ELBCMGDN_00021;ELBCMGDN_00022;ELBCMGDN_00023;ELBCMGDN_00024;ELBCMGDN_00025;ELBCMGDN_00026;ELBCMGDN_00027;ELBCMGDN_00028;ELBCMGDN_00029;ELBCMGDN_00030;ELBCMGDN_00031;ELBCMGDN_00032;ELBCMGDN_00033	(hypothetical protein);(hypothetical protein);(hypothetical protein);(hypothetical protein);(hypothetical protein);(putative transcriptional regulatory protein NarL) GT45;(hypothetical protein);(hypothetical protein);(Tyrosine recombinase XerC);(hypothetical protein);(hypothetical protein) TIGR01786;(hypothetical protein) GH10;(hypothetical protein);(Fumarate and nitrate reduction regulatory prot…	GT45;TIGR01786;GH10	2	#N/A	#N/A	#N/A	alpha-arabinofuranose; N-acetylglucosaminyltransferase; heparosan synthase	beta-arabinoxylan; beta-xylose; celloxylan; beta-xylan; beta-glucan	sub_1:GH10	sub_1:0	sub_1:GT45	sub_1:4
1120.fasta	DG	This study	Bacteria;Bacteroidota;Bacteroidia;Flavobacteriales;Flavobacteriaceae;Tenacibaculum	Ulva sp. (L)	1120; PUL_CAZyme_rich__PUL2	PUL_like	#N/A	11379	#N/A	34	1	0	1	0	0	1	0	3	0	0	2	0	0	0	0	0	ELBCMGDN_00443;ELBCMGDN_00444;ELBCMGDN_00445;ELBCMGDN_00446;ELBCMGDN_00447;ELBCMGDN_00448;ELBCMGDN_00449;ELBCMGDN_00450;ELBCMGDN_00451;ELBCMGDN_00452;ELBCMGDN_00453;ELBCMGDN_00454;ELBCMGDN_00455;ELBCMGDN_00456;ELBCMGDN_00457;ELBCMGDN_00458;ELBCMGDN_00459;ELBCMGDN_00460;ELBCMGDN_00461;ELBCMGDN_00462;ELBCMGDN_00463;ELBCMGDN_00464;ELBCMGDN_00465;ELBCMGDN_00466;ELBCMGDN_00467;ELBCMGDN_00468;ELBCMGDN_…	(Neutral endopeptidase);(Prolyl endopeptidase);(Transcription-repair-coupling factor);(hypothetical protein);(hypothetical protein);(hypothetical protein) AA7;(hypothetical protein);(hypothetical protein);(hypothetical protein);(hypothetical protein);(hypothetical protein);(hypothetical protein);(hypothetical protein);(Vitamin B12 transporter BtuB) TIGR01783;(HTH-type transcriptional activator Rh…	AA7;TIGR01783;CBM37;GH74;TIGR01785	3	#N/A	#N/A	#N/A	cellooligosaccharides; xylooligosaccharide; chitooligosaccharide	glucan; xyloglucan	sub_1:AA7,sub_2:GH74	sub_1:7,sub_2:9	sub_1:CBM37,sub_2:CBM37	sub_1:10,sub_2:13	sub_1:GH74,sub_2:AA7	sub_1:14,sub_2:32
1120.fasta	DG	This study	Bacteria;Bacteroidota;Bacteroidia;Flavobacteriales;Flavobacteriaceae;Tenacibaculum	Ulva sp. (L)	1120; PUL_CAZyme_rich__PUL3	PUL_like	#N/A	11380	#N/A	30	1	0	1	1	3	0	0	6	0	0	2	0	0	0	0	0	ELBCMGDN_01603;ELBCMGDN_01604;ELBCMGDN_01605;ELBCMGDN_01606;ELBCMGDN_01607;ELBCMGDN_01608;ELBCMGDN_01609;ELBCMGDN_01610;ELBCMGDN_01611;ELBCMGDN_01612;ELBCMGDN_01613;ELBCMGDN_01614;ELBCMGDN_01615;ELBCMGDN_01616;ELBCMGDN_01617;ELBCMGDN_01618;ELBCMGDN_01619;ELBCMGDN_01620;ELBCMGDN_01621;ELBCMGDN_01622;ELBCMGDN_01623;ELBCMGDN_01624;ELBCMGDN_01625;ELBCMGDN_01626;ELBCMGDN_01627;ELBCMGDN_01628;ELBCMGDN_…	(hypothetical protein);(hypothetical protein);(hypothetical protein);(Peptidoglycan-associated lipoprotein);(hypothetical protein);(hypothetical protein) GH92;(Kynurenine formamidase);(hypothetical protein);(1-phosphatidylinositol phosphodiesterase);(hypothetical protein);(hypothetical protein);(Epoxyqueuosine reductase);(Prolyl endopeptidase) CE1;(hypothetical protein);(hypothetical protein);(pu…	GH92;CE1;TIGR01352;TIGR01352;GT57;GT2;GT2;CBM5	5	#N/A	#N/A	#N/A	glucosyltransferase	N-glycan	sub_1:GT57	sub_1:2	sub_1:GT2	sub_1:3	sub_1:GT2	sub_1:4	sub_1:CBM5	sub_1:9	sub_1:CE1	sub_1:10	sub_1:GH92	sub_1:17
1120.fasta	DG	This study	Bacteria;Bacteroidota;Bacteroidia;Flavobacteriales;Flavobacteriaceae;Tenacibaculum	Ulva sp. (L)	1120; PUL_CAZyme_rich__PUL4	PUL_like	#N/A	11381	#N/A	6	0	0	0	2	0	0	0	2	0	0	1	0	0	0	0	0	ELBCMGDN_01756;ELBCMGDN_01757;ELBCMGDN_01758;ELBCMGDN_01759;ELBCMGDN_01760;ELBCMGDN_01761;ELBCMGDN_01762;ELBCMGDN_01763;ELBCMGDN_01764;ELBCMGDN_01765;ELBCMGDN_01766;ELBCMGDN_01767;ELBCMGDN_01768;ELBCMGDN_01769;ELBCMGDN_01770;ELBCMGDN_01771	(hypothetical protein);(Ribosomal RNA small subunit methyltransferase D);(hypothetical protein);(hypothetical protein);(ATP-dependent RecD-like DNA helicase);(Mycothiol S-conjugate amidase) CE14;(Lon protease 2);(hypothetical protein);(hypothetical protein) CE1;(hypothetical protein);(Vitamin B12 transporter BtuB) TIGR01783;(hypothetical protein);(Zinc transporter ZitB);(hypothetical protein);(Pu…	CE14;CE1;TIGR01783	2	#N/A	#N/A	#N/A	chitobiose	acetylxylan	sub_1:CE1	sub_1:1	sub_1:CE14	sub_1:4
1120.fasta	DG	This study	Bacteria;Bacteroidota;Bacteroidia;Flavobacteriales;Flavobacteriaceae;Tenacibaculum	Ulva sp. (L)	1120; PUL_CAZyme_rich__PUL5	PUL_like	#N/A	11382	#N/A	8	0	0	0	0	1	0	0	1	0	0	2	0	0	0	0	0	ELBCMGDN_01961;ELBCMGDN_01962;ELBCMGDN_01963;ELBCMGDN_01964;ELBCMGDN_01965;ELBCMGDN_01966;ELBCMGDN_01967;ELBCMGDN_01968;ELBCMGDN_01969;ELBCMGDN_01970;ELBCMGDN_01971;ELBCMGDN_01972;ELBCMGDN_01973;ELBCMGDN_01974;ELBCMGDN_01975;ELBCMGDN_01976;ELBCMGDN_01977;ELBCMGDN_01978	(Transcription termination/antitermination protein NusA);(Ribosome maturation factor RimP);(hypothetical protein);(Leucine--tRNA ligase);(Vitamin B12 transporter BtuB);(hypothetical protein) TIGR01352;(hypothetical protein) TIGR01352;(GTPase HflX);(Protein UmuC);(Protein UmuD);(Glutamine--fructose-6-phosphate aminotransferase [isomerizing]);(hypothetical protein);(Glycogen synthase) GT5;(Pantothe…	TIGR01352;TIGR01352;GT5	1	#N/A	#N/A	#N/A	glycogen synthase; alpha-glucan synthase; starch synthase	starch	sub_1:GT5	sub_1:5
1120.fasta	DG	This study	Bacteria;Bacteroidota;Bacteroidia;Flavobacteriales;Flavobacteriaceae;Tenacibaculum	Ulva sp. (L)	1120; PUL_CAZyme_rich__PUL6	PUL_like	#N/A	11383	#N/A	13	0	0	0	1	0	0	1	2	0	0	3	0	0	0	0	0	ELBCMGDN_02031;ELBCMGDN_02032;ELBCMGDN_02033;ELBCMGDN_02034;ELBCMGDN_02035;ELBCMGDN_02036;ELBCMGDN_02037;ELBCMGDN_02038;ELBCMGDN_02039;ELBCMGDN_02040;ELBCMGDN_02041;ELBCMGDN_02042;ELBCMGDN_02043;ELBCMGDN_02044;ELBCMGDN_02045;ELBCMGDN_02046;ELBCMGDN_02047;ELBCMGDN_02048;ELBCMGDN_02049;ELBCMGDN_02050;ELBCMGDN_02051;ELBCMGDN_02052;ELBCMGDN_02053	(hypothetical protein);(hypothetical protein);(hypothetical protein);(Lysine--tRNA ligase);(hypothetical protein);(hypothetical protein) TIGR04057;(hypothetical protein);(hypothetical protein);(Dipeptidyl aminopeptidase BIII) CE1|PL22_1;(Dipeptidyl aminopeptidase BIII) CE7;(hypothetical protein);(hypothetical protein);(hypothetical protein);(hypothetical protein);(hypothetical protein);(hypotheti…	TIGR04057;CE1|PL22_1;CE7;TIGR01782;TIGR01783|TIGR01785	3	#N/A	#N/A	#N/A	xylooligosaccharide	acetylxylan	sub_1:CE1|PL22_1,sub_2:CE7,sub_3:CE7	sub_1:2,sub_2:5,sub_3:7	sub_1:CE7,sub_2:CE1|PL22_1,sub_3:CE1|PL22_1	sub_1:3,sub_2:6,sub_3:8
1120.fasta	DG	This study	Bacteria;Bacteroidota;Bacteroidia;Flavobacteriales;Flavobacteriaceae;Tenacibaculum	Ulva sp. (L)	1120; PUL_CAZyme_rich__PUL7	PUL_like	#N/A	11384	#N/A	9	1	0	0	0	0	0	0	1	0	0	2	0	0	0	0	0	ELBCMGDN_02317;ELBCMGDN_02318;ELBCMGDN_02319;ELBCMGDN_02320;ELBCMGDN_02321;ELBCMGDN_02322;ELBCMGDN_02323;ELBCMGDN_02324;ELBCMGDN_02325;ELBCMGDN_02326;ELBCMGDN_02327;ELBCMGDN_02328;ELBCMGDN_02329;ELBCMGDN_02330;ELBCMGDN_02331;ELBCMGDN_02332;ELBCMGDN_02333;ELBCMGDN_02334;ELBCMGDN_02335	(hypothetical protein);(Serine hydroxymethyltransferase);(hypothetical protein);(hypothetical protein);(Coenzyme PQQ synthesis protein B);(Vitamin B12 transporter BtuB) TIGR01786;(Vitamin B12 transporter BtuB) TIGR01786;(hypothetical protein);(hypothetical protein);(Ribosome-binding ATPase YchF);(hypothetical protein);(hypothetical protein);(hypothetical protein);(hypothetical protein) GH20;(N(4)…	TIGR01786;TIGR01786;GH20	1	PUL0352;PUL0586;PUL0116;PUL0415;PUL0803	arabinan,xylan,levan,pectin,rhamnogalacturonan;chitin;N-glycan;xylan,glucomannan,plant polysaccharide;NAG	degradation;degradation;degradation;degradation;degradation	hexosaminidase; N-acetylhexosaminidase; N-acetylglucosamine		sub_1:GH20	sub_1:6
1120.fasta	DG	This study	Bacteria;Bacteroidota;Bacteroidia;Flavobacteriales;Flavobacteriaceae;Tenacibaculum	Ulva sp. (L)	1120; PUL_CAZyme_rich__PUL8	PUL_like	#N/A	11385	#N/A	8	1	0	0	0	0	1	0	2	0	0	1	0	0	0	0	0	ELBCMGDN_02433;ELBCMGDN_02434;ELBCMGDN_02435;ELBCMGDN_02436;ELBCMGDN_02437;ELBCMGDN_02438;ELBCMGDN_02439;ELBCMGDN_02440;ELBCMGDN_02441;ELBCMGDN_02442;ELBCMGDN_02443;ELBCMGDN_02444;ELBCMGDN_02445;ELBCMGDN_02446;ELBCMGDN_02447;ELBCMGDN_02448;ELBCMGDN_02449;ELBCMGDN_02450	(hypothetical protein);(Chaperone SurA);(hypothetical protein);(Chaperone SurA);(hypothetical protein);(hypothetical protein) TIGR01782;(hypothetical protein);(Transcriptional regulatory protein YpdB);(Acetylornithine/succinyldiaminopimelate aminotransferase);(hypothetical protein);(Oxygen-dependent choline dehydrogenase) AA3_2;(putative 3-hydroxybutyryl-CoA dehydrogenase);(scyllo-inositol 2-dehy…	TIGR01782;AA3_2;GH109	2	#N/A	#N/A	#N/A	beta-N-acetylglucosamine; alpha-N-acetylgalactosamine; glucose; alcohol; pyranose		sub_1:AA3_2	sub_1:4	sub_1:GH109	sub_1:6
1120.fasta	DG	This study	Bacteria;Bacteroidota;Bacteroidia;Flavobacteriales;Flavobacteriaceae;Tenacibaculum	Ulva sp. (L)	1120; PUL_CAZyme_rich__PUL9	PUL_like	#N/A	11386	#N/A	7	4	0	1	0	0	0	0	5	0	0	1	0	0	0	0	0	ELBCMGDN_03102;ELBCMGDN_03103;ELBCMGDN_03104;ELBCMGDN_03105;ELBCMGDN_03106;ELBCMGDN_03107;ELBCMGDN_03108;ELBCMGDN_03109;ELBCMGDN_03110;ELBCMGDN_03111;ELBCMGDN_03112;ELBCMGDN_03113;ELBCMGDN_03114;ELBCMGDN_03115;ELBCMGDN_03116;ELBCMGDN_03117;ELBCMGDN_03118	(hypothetical protein);(hypothetical protein);(hypothetical protein);(hypothetical protein);(hypothetical protein);(hypothetical protein) GH5_42|GH158;(hypothetical protein);(Beta-glucanase) GH16_3;(hypothetical protein) CBM44;(hypothetical protein) GH149;(hypothetical protein) GH17;(Vitamin B12 transporter BtuB) TIGR01783|TIGR01785;(Glucuronide carrier protein );(hypothetical protein);(Sulfoacet…	GH5_42|GH158;GH16_3;CBM44;GH149;GH17;TIGR01783|TIGR01785	6	#N/A	#N/A	#N/A	beta-glucosidase	beta-glucan	sub_1:GH17	sub_1:0	sub_1:GH149	sub_1:1	sub_1:CBM44	sub_1:2	sub_1:GH16_3	sub_1:3	sub_1:GH5_42|GH158	sub_1:5
1120.fasta	DG	This study	Bacteria;Bacteroidota;Bacteroidia;Flavobacteriales;Flavobacteriaceae;Tenacibaculum	Ulva sp. (L)	1120; CAZyme_rich__PUL1	CAZyme gene clusters (CGCs)	#N/A	2601	#N/A	13	1	0	0	0	4	0	0	5	0	0	0	0	0	0	0	0	ELBCMGDN_00291;ELBCMGDN_00292;ELBCMGDN_00293;ELBCMGDN_00294;ELBCMGDN_00295;ELBCMGDN_00296;ELBCMGDN_00297;ELBCMGDN_00298;ELBCMGDN_00299;ELBCMGDN_00300;ELBCMGDN_00301;ELBCMGDN_00302;ELBCMGDN_00303;ELBCMGDN_00304;ELBCMGDN_00305;ELBCMGDN_00306;ELBCMGDN_00307;ELBCMGDN_00308;ELBCMGDN_00309;ELBCMGDN_00310;ELBCMGDN_00311;ELBCMGDN_00312;ELBCMGDN_00313	(Amino-acid carrier protein AlsT);(Xaa-Pro aminopeptidase);(hypothetical protein);(N-alpha-acetyl-L-2,4-diaminobutyric acid deacetylase);(Ribosomal protein S6--L-glutamate ligase);(hypothetical protein) GH74|GH74|GH74|GH74;(Dihydroneopterin aldolase);(tRNA-Cys(gca));(hypothetical protein);(hypothetical protein);(Ubiquinone biosynthesis O-methyltransferase, mitochondrial);(hypothetical protein) GT…	GH74|GH74|GH74|GH74;GT2;GT4;GT4;GT2	3	#N/A	#N/A	#N/A	rhamnose; N-acetylglucosaminyltransferase; mannosyltransferase; rhamnosyltransferase; mannose; glucosyltransferase	LPS; teichoic acid
1120.fasta	DG	This study	Bacteria;Bacteroidota;Bacteroidia;Flavobacteriales;Flavobacteriaceae;Tenacibaculum	Ulva sp. (L)	1120; CAZyme_rich__PUL2	CAZyme gene clusters (CGCs)	#N/A	2661	#N/A	27	0	0	2	0	2	0	3	7	0	0	0	0	0	0	0	0	ELBCMGDN_00600;ELBCMGDN_00601;ELBCMGDN_00602;ELBCMGDN_00603;ELBCMGDN_00604;ELBCMGDN_00605;ELBCMGDN_00606;ELBCMGDN_00607;ELBCMGDN_00608;ELBCMGDN_00609;ELBCMGDN_00610;ELBCMGDN_00611;ELBCMGDN_00612;ELBCMGDN_00613;ELBCMGDN_00614;ELBCMGDN_00615;ELBCMGDN_00616;ELBCMGDN_00617;ELBCMGDN_00618;ELBCMGDN_00619;ELBCMGDN_00620;ELBCMGDN_00621;ELBCMGDN_00622;ELBCMGDN_00623;ELBCMGDN_00624;ELBCMGDN_00625;ELBCMGDN_…	(hypothetical protein) CBM5|CBM5;(hypothetical protein);(DNA gyrase subunit B);(hypothetical protein);(Malate dehydrogenase);(hypothetical protein) GT4;(hypothetical protein) GT2;(Cell division ATP-binding protein FtsE);(hypothetical protein);(Cell division coordinator CpoB);(hypothetical protein);(GlcNAc-binding protein A) CBM5|AA10|CBM5|CBM5|CBM5|CBM5|CBM5;(hypothetical protein);(hypothetical p…	CBM5|CBM5;GT4;GT2;CBM5|AA10|CBM5|CBM5|CBM5|CBM5|CBM5;AA10|CBM5;AA10|CBM5;CBM44	5	#N/A	#N/A	#N/A	rhamnose; N-acetylglucosaminyltransferase; mannosyltransferase; rhamnosyltransferase; mannose; glucosyltransferase	teichoic acid; LPS; chitin
1120.fasta	DG	This study	Bacteria;Bacteroidota;Bacteroidia;Flavobacteriales;Flavobacteriaceae;Tenacibaculum	Ulva sp. (L)	1120; CAZyme_rich__PUL3	CAZyme gene clusters (CGCs)	#N/A	2662	#N/A	4	0	0	0	1	0	1	1	3	0	0	0	0	0	0	0	0	ELBCMGDN_01083;ELBCMGDN_01084;ELBCMGDN_01085;ELBCMGDN_01086;ELBCMGDN_01087;ELBCMGDN_01088;ELBCMGDN_01089;ELBCMGDN_01090;ELBCMGDN_01091;ELBCMGDN_01092;ELBCMGDN_01093;ELBCMGDN_01094;ELBCMGDN_01095;ELBCMGDN_01096	(hypothetical protein);(Acetyltransferase);(hypothetical protein);(hypothetical protein);(hypothetical protein);(hypothetical protein) CE7;(Ycf48-like protein) CBM40|GH74|GH74;(hypothetical protein);(putative FAD-linked oxidoreductase) AA4;(4-hydroxyphenylpyruvate dioxygenase);((S)-3,5-dihydroxyphenylglycine transaminase);(Leucine-responsive regulatory protein);(Histidine decarboxylase);(hypothet…	CE7;CBM40|GH74|GH74;AA4	4	#N/A	#N/A	#N/A	glucosyltransferase; glycoside; xylooligosaccharide	glucan; acetylxylan; xyloglucan
1120.fasta	DG	This study	Bacteria;Bacteroidota;Bacteroidia;Flavobacteriales;Flavobacteriaceae;Tenacibaculum	Ulva sp. (L)	1120; CAZyme_rich__PUL4	CAZyme gene clusters (CGCs)	#N/A	2663	#N/A	18	2	0	1	0	0	0	0	3	0	0	0	0	0	0	0	0	ELBCMGDN_01369;ELBCMGDN_01370;ELBCMGDN_01371;ELBCMGDN_01372;ELBCMGDN_01373;ELBCMGDN_01374;ELBCMGDN_01375;ELBCMGDN_01376;ELBCMGDN_01377;ELBCMGDN_01378;ELBCMGDN_01379;ELBCMGDN_01380;ELBCMGDN_01381;ELBCMGDN_01382;ELBCMGDN_01383;ELBCMGDN_01384;ELBCMGDN_01385;ELBCMGDN_01386;ELBCMGDN_01387;ELBCMGDN_01388;ELBCMGDN_01389;ELBCMGDN_01390;ELBCMGDN_01391;ELBCMGDN_01392;ELBCMGDN_01393;ELBCMGDN_01394;ELBCMGDN_…	(hypothetical protein);(hypothetical protein);(hypothetical protein);(hypothetical protein);(Peptidoglycan-associated lipoprotein);(Exopolyphosphatase 2) GH4;(hypothetical protein);(Pyridoxine/pyridoxamine 5'-phosphate oxidase);(hypothetical protein);(hypothetical protein);(hypothetical protein);(N-acetylhexosamine 1-kinase);(hypothetical protein);(Glycosyl hydrolase family 109 protein 1) GH109;(…	GH4;GH109;CBM16	3	#N/A	#N/A	#N/A	beta-N-acetylglucosamine; alpha-N-acetylgalactosamine; beta-glucosidase; galactosidase; alpha-glucosidase; glucuronidase	cellulose; beta-mannan; glucomannan
1120.fasta	DG	This study	Bacteria;Bacteroidota;Bacteroidia;Flavobacteriales;Flavobacteriaceae;Tenacibaculum	Ulva sp. (L)	1120; CAZyme_rich__PUL5	CAZyme gene clusters (CGCs)	#N/A	2664	#N/A	4	0	0	0	0	4	0	0	4	0	0	0	0	0	0	0	0	ELBCMGDN_01723;ELBCMGDN_01724;ELBCMGDN_01725;ELBCMGDN_01726;ELBCMGDN_01727;ELBCMGDN_01728;ELBCMGDN_01729;ELBCMGDN_01730;ELBCMGDN_01731;ELBCMGDN_01732;ELBCMGDN_01733;ELBCMGDN_01734;ELBCMGDN_01735;ELBCMGDN_01736	(hypothetical protein);(Dihydrolipoyl dehydrogenase);(Arginine--tRNA ligase);(hypothetical protein);(hypothetical protein);(hypothetical protein) GT32;(hypothetical protein) GT32;(hypothetical protein) GT32;(hypothetical protein) GT4;(Threonylcarbamoyl-AMP synthase);(CCA-adding enzyme);(tRNA pseudouridine synthase C);(ECF RNA polymerase sigma factor SigM);(hypothetical protein)	GT32;GT32;GT32;GT4	2	#N/A	#N/A	#N/A	glucosyltransferase; mannosyltransferase; N-acetylglucosaminyltransferase; mannose	xylose; LPS; trehalose; teichoic acid
1120.fasta	DG	This study	Bacteria;Bacteroidota;Bacteroidia;Flavobacteriales;Flavobacteriaceae;Tenacibaculum	Ulva sp. (L)	1120; CAZyme_rich__PUL6	CAZyme gene clusters (CGCs)	#N/A	2665	#N/A	13	0	0	1	0	4	0	0	5	0	0	0	0	0	0	0	0	ELBCMGDN_02227;ELBCMGDN_02228;ELBCMGDN_02229;ELBCMGDN_02230;ELBCMGDN_02231;ELBCMGDN_02232;ELBCMGDN_02233;ELBCMGDN_02234;ELBCMGDN_02235;ELBCMGDN_02236;ELBCMGDN_02237;ELBCMGDN_02238;ELBCMGDN_02239;ELBCMGDN_02240;ELBCMGDN_02241;ELBCMGDN_02242;ELBCMGDN_02243;ELBCMGDN_02244;ELBCMGDN_02245;ELBCMGDN_02246;ELBCMGDN_02247;ELBCMGDN_02248;ELBCMGDN_02249	(Hercynine oxygenase);(hypothetical protein);(hypothetical protein);(Cytidine deaminase);(GMP synthase [glutamine-hydrolyzing]);(hypothetical protein) CBM50;(dTDP-glucose 4,6-dehydratase);(Glucose-1-phosphate thymidylyltransferase 1);(Putative pyridoxal phosphate-dependent aminotransferase EpsN);(Putative acetyltransferase EpsM);(Undecaprenyl phosphate N,N'-diacetylbacillosamine 1-phosphate trans…	CBM50;GT4;GT4;GT4;GT4	2	#N/A	#N/A	#N/A	rhamnose; maltose; sialyltransferase; N-acetylglucosaminyltransferase; N-acetylglucosamine; glycogen synthase; lectin; mannosyltransferase; trehalose synthase ; phosphatidylinositol; rhamnosyltransferase; alpha-trehalose synthase; sucrose; mannose; 2-deoxystreptamine	LPS; teichoic acid; peptidoglycan; xylose; chitin; trehalose
1120.fasta	DG	This study	Bacteria;Bacteroidota;Bacteroidia;Flavobacteriales;Flavobacteriaceae;Tenacibaculum	Ulva sp. (L)	1120; CAZyme_rich__PUL7	CAZyme gene clusters (CGCs)	#N/A	2395	#N/A	8	0	0	0	1	2	0	0	3	0	0	0	0	0	0	0	0	ELBCMGDN_03080;ELBCMGDN_03081;ELBCMGDN_03082;ELBCMGDN_03083;ELBCMGDN_03084;ELBCMGDN_03085;ELBCMGDN_03086;ELBCMGDN_03087;ELBCMGDN_03088;ELBCMGDN_03089;ELBCMGDN_03090;ELBCMGDN_03091;ELBCMGDN_03092;ELBCMGDN_03093	(Transcriptional regulatory protein YpdB);(hypothetical protein);(HTH-type transcriptional regulator BenM);(Histidine ammonia-lyase);(Urocanate hydratase);(D-inositol-3-phosphate glycosyltransferase) GT4;(Regulator of RpoS) GT2;(hypothetical protein);(3-deoxy-D-manno-octulosonate 8-phosphate phosphatase KdsC);(hypothetical protein);(putative FMN/FAD exporter YeeO);(L-methionine gamma-lyase);(N-ac…	GT4;GT2;CE14	3	#N/A	#N/A	#N/A	rhamnose; N-acetylglucosaminyltransferase; mannosyltransferase; rhamnosyltransferase; mannose; glucosyltransferase	LPS; teichoic acid
1120.fasta	DG	This study	Bacteria;Bacteroidota;Bacteroidia;Flavobacteriales;Flavobacteriaceae;Tenacibaculum	Ulva sp. (L)	1120; CAZyme_rich__PUL8	CAZyme gene clusters (CGCs)	#N/A	2666	#N/A	3	3	0	0	0	0	0	0	3	0	0	0	0	0	0	0	0	ELBCMGDN_03226;ELBCMGDN_03227;ELBCMGDN_03228;ELBCMGDN_03229;ELBCMGDN_03230;ELBCMGDN_03231;ELBCMGDN_03232;ELBCMGDN_03233;ELBCMGDN_03234;ELBCMGDN_03235;ELBCMGDN_03236;ELBCMGDN_03237;ELBCMGDN_03238	(hypothetical protein);(Fused isobutyryl-CoA mutase);(L-cysteate sulfo-lyase);(ATP-dependent DNA helicase RecQ);(Tricorn protease );(hypothetical protein) GH74|GH74|GH74|GH74|GH74;(hypothetical protein) GH74|GH74|GH74|GH74|GH74;(hypothetical protein) GH74|GH74|GH74|GH74|GH74;(Tryptophan synthase alpha chain);(Tryptophan synthase beta chain);(N-(5'-phosphoribosyl)anthranilate isomerase);(Indole-3-…	GH74|GH74|GH74|GH74|GH74;GH74|GH74|GH74|GH74|GH74;GH74|GH74|GH74|GH74|GH74	1	#N/A	#N/A	#N/A		glucan; xyloglucan
1120.fasta	DG	This study	Bacteria;Bacteroidota;Bacteroidia;Flavobacteriales;Flavobacteriaceae;Tenacibaculum	Ulva sp. (L)	1120; PUL_Putative__PUL1	susCD pair	#N/A	6	#N/A	11	0	0	0	0	0	0	0	0	0	3	0	3	2	1	0	0	ELBCMGDN_00050;ELBCMGDN_00051;ELBCMGDN_00052;ELBCMGDN_00053;ELBCMGDN_00054;ELBCMGDN_00055;ELBCMGDN_00056;ELBCMGDN_00057;ELBCMGDN_00058;ELBCMGDN_00059;ELBCMGDN_00060;ELBCMGDN_00061;ELBCMGDN_00062;ELBCMGDN_00063;ELBCMGDN_00064;ELBCMGDN_00065;ELBCMGDN_00066;ELBCMGDN_00067;ELBCMGDN_00068;ELBCMGDN_00069;ELBCMGDN_00070	(hypothetical protein);(hypothetical protein);(hypothetical protein);(Vitamin B12-binding protein);(Transcriptional regulatory protein BtsR);(TonB-dependent receptor P3) TIGR04056;(hypothetical protein) SusD-like_3|SusD_RagB;(Transcriptional regulatory protein BtsR);(IS3 family transposase ISAba14);(hypothetical protein);(hypothetical protein);(hypothetical protein);(TonB-dependent receptor P26) …	TIGR04056;SusD-like_3|SusD_RagB;TIGR04056;SusD-like_3|SusD_RagB;TIGR04056;SusD-like_2	0	#N/A	#N/A	#N/A	0
1120.fasta	DG	This study	Bacteria;Bacteroidota;Bacteroidia;Flavobacteriales;Flavobacteriaceae;Tenacibaculum	Ulva sp. (L)	1120; PUL_Putative__PUL2	susCD pair	#N/A	6	#N/A	10	0	0	0	0	0	0	0	0	0	2	0	1	0	0	1	0	ELBCMGDN_00526;ELBCMGDN_00527;ELBCMGDN_00528;ELBCMGDN_00529;ELBCMGDN_00530;ELBCMGDN_00531;ELBCMGDN_00532;ELBCMGDN_00533;ELBCMGDN_00534;ELBCMGDN_00535;ELBCMGDN_00536;ELBCMGDN_00537;ELBCMGDN_00538;ELBCMGDN_00539;ELBCMGDN_00540;ELBCMGDN_00541;ELBCMGDN_00542;ELBCMGDN_00543;ELBCMGDN_00544;ELBCMGDN_00545	(hypothetical protein);(hypothetical protein);(hypothetical protein);(4-hydroxy-2-oxo-heptane-1,7-dioate aldolase);(2-succinyl-6-hydroxy-2,4-cyclohexadiene-1-carboxylate synthase);(hypothetical protein) SusD-like_2;(TonB-dependent receptor P26) TIGR04056;(hypothetical protein);(Protein RecA);(Deoxyuridine 5'-triphosphate nucleotidohydrolase);(Glycerol-3-phosphate dehydrogenase [NAD(P)+]);(hypothe…	SusD-like_2;TIGR04056;TIGR04056	0	#N/A	#N/A	#N/A	0
1120.fasta	DG	This study	Bacteria;Bacteroidota;Bacteroidia;Flavobacteriales;Flavobacteriaceae;Tenacibaculum	Ulva sp. (L)	1120; PUL_Putative__PUL3	susCD pair	#N/A	6	#N/A	2	0	0	0	0	0	0	0	0	0	1	0	1	0	0	1	0	ELBCMGDN_00978;ELBCMGDN_00979;ELBCMGDN_00980;ELBCMGDN_00981;ELBCMGDN_00982;ELBCMGDN_00983;ELBCMGDN_00984;ELBCMGDN_00985;ELBCMGDN_00986;ELBCMGDN_00987;ELBCMGDN_00988;ELBCMGDN_00989	(hypothetical protein);(hypothetical protein);(hypothetical protein);(hypothetical protein);(hypothetical protein);(hypothetical protein) SusD-like_3|SusD_RagB;(TonB-dependent receptor P39) TIGR04056;(hypothetical protein);(2,3-bisphosphoglycerate-independent phosphoglycerate mutase);(hypothetical protein);(Methionine aminopeptidase 1);(hypothetical protein)	SusD-like_3|SusD_RagB;TIGR04056	0	#N/A	#N/A	#N/A	0
1120.fasta	DG	This study	Bacteria;Bacteroidota;Bacteroidia;Flavobacteriales;Flavobacteriaceae;Tenacibaculum	Ulva sp. (L)	1120; PUL_Putative__PUL4	susCD pair	#N/A	6	#N/A	2	0	0	0	0	0	0	0	0	0	1	0	1	0	0	1	0	ELBCMGDN_01434;ELBCMGDN_01435;ELBCMGDN_01436;ELBCMGDN_01437;ELBCMGDN_01438;ELBCMGDN_01439;ELBCMGDN_01440;ELBCMGDN_01441;ELBCMGDN_01442;ELBCMGDN_01443;ELBCMGDN_01444;ELBCMGDN_01445	(hypothetical protein);(hypothetical protein);(hypothetical protein);(hypothetical protein);(hypothetical protein);(hypothetical protein) SusD-like_2;(TonB-dependent receptor P26) TIGR04056;(hypothetical protein);(Amidophosphoribosyltransferase);(Ribokinase);(Cysteine desulfuration protein SufE);(Fe-S protein maturation auxiliary factor SufT)	SusD-like_2;TIGR04056	0	#N/A	#N/A	#N/A	0
1120.fasta	DG	This study	Bacteria;Bacteroidota;Bacteroidia;Flavobacteriales;Flavobacteriaceae;Tenacibaculum	Ulva sp. (L)	1120; PUL_Putative__PUL5	susCD pair	#N/A	6	#N/A	2	0	0	0	0	0	0	0	0	0	1	0	1	0	0	1	0	ELBCMGDN_01563;ELBCMGDN_01564;ELBCMGDN_01565;ELBCMGDN_01566;ELBCMGDN_01567;ELBCMGDN_01568;ELBCMGDN_01569;ELBCMGDN_01570;ELBCMGDN_01571;ELBCMGDN_01572;ELBCMGDN_01573;ELBCMGDN_01574	(hypothetical protein);(hypothetical protein);(hypothetical protein);(Single-stranded DNA-binding protein);(Endonuclease III);(TonB-dependent receptor P26) TIGR04056;(hypothetical protein) SusD-like_3|SusD_RagB;(hypothetical protein);(hypothetical protein);(DNA-binding protein HU);(Ribonuclease G);(hypothetical protein)	TIGR04056;SusD-like_3|SusD_RagB	0	#N/A	#N/A	#N/A	0
1128.fasta	DG	This study	Bacteria;Bacteroidota;Bacteroidia;Flavobacteriales;Flavobacteriaceae;Dokdonia	Ulva sp. (L)	1128; PUL__PUL1	PUL	single susC/D	95	96	30	1	0	0	1	4	0	0	6	0	1	0	1	0	0	1	0	LMEFCIHB_03340;LMEFCIHB_03341;LMEFCIHB_03342;LMEFCIHB_03343;LMEFCIHB_03344;LMEFCIHB_03345;LMEFCIHB_03346;LMEFCIHB_03347;LMEFCIHB_03348;LMEFCIHB_03349;LMEFCIHB_03350;LMEFCIHB_03351;LMEFCIHB_03352;LMEFCIHB_03353;LMEFCIHB_03354;LMEFCIHB_03355;LMEFCIHB_03356;LMEFCIHB_03357;LMEFCIHB_03358;LMEFCIHB_03359;LMEFCIHB_03360;LMEFCIHB_03361;LMEFCIHB_03362;LMEFCIHB_03363;LMEFCIHB_03364;LMEFCIHB_03365;LMEFCIHB_…	(hypothetical protein);(hypothetical protein);(hypothetical protein);(hypothetical protein);(hypothetical protein);(hypothetical protein) SusD-like_3|SusD_RagB;(TonB-dependent receptor SusC) TIGR04056;(putative protein);(hypothetical protein);(Tryptophan-rich protein TspO);(hypothetical protein);(hypothetical protein);(hypothetical protein);(hypothetical protein);(Aliphatic nitrilase);(hypothetic…	SusD-like_3|SusD_RagB;TIGR04056;GT2;GT83;GT2;GT2;CE4;GH26	4	#N/A	#N/A	#N/A	chitooligosaccharide	LPS; xylan	sub_1:GT2	sub_1:10	sub_1:GT83	sub_1:12	sub_1:GT2	sub_1:14
1128.fasta	DG	This study	Bacteria;Bacteroidota;Bacteroidia;Flavobacteriales;Flavobacteriaceae;Dokdonia	Ulva sp. (L)	1128; PUL_CAZyme_rich__PUL1	PUL_like	#N/A	11387	#N/A	22	0	0	0	0	2	0	0	2	0	0	1	0	0	0	0	0	LMEFCIHB_00933;LMEFCIHB_00934;LMEFCIHB_00935;LMEFCIHB_00936;LMEFCIHB_00937;LMEFCIHB_00938;LMEFCIHB_00939;LMEFCIHB_00940;LMEFCIHB_00941;LMEFCIHB_00942;LMEFCIHB_00943;LMEFCIHB_00944;LMEFCIHB_00945;LMEFCIHB_00946;LMEFCIHB_00947;LMEFCIHB_00948;LMEFCIHB_00949;LMEFCIHB_00950;LMEFCIHB_00951;LMEFCIHB_00952;LMEFCIHB_00953;LMEFCIHB_00954;LMEFCIHB_00955;LMEFCIHB_00956;LMEFCIHB_00957;LMEFCIHB_00958;LMEFCIHB_…	(hypothetical protein);(hypothetical protein);(hypothetical protein);(hypothetical protein);(hypothetical protein);(hypothetical protein) TIGR01782;(Deoxyguanosinetriphosphate triphosphohydrolase-like protein);(hypothetical protein);(1-deoxy-D-xylulose-5-phosphate synthase);(tRNA-specific adenosine deaminase);(Cold shock protein CspV);(hypothetical protein);(Aspartate--tRNA ligase);(hypothetical …	TIGR01782;GT2;GT28	2	#N/A	#N/A	#N/A	N-acetylglucosaminyltransferase; glucosyltransferase	alginate; LPS; teichoic acid; chondroitin; N-glycan; glucomannan; galactan	sub_1:GT2	sub_1:9	sub_1:GT28	sub_1:20
1128.fasta	DG	This study	Bacteria;Bacteroidota;Bacteroidia;Flavobacteriales;Flavobacteriaceae;Dokdonia	Ulva sp. (L)	1128; PUL_CAZyme_rich__PUL2	PUL_like	#N/A	11388	#N/A	10	2	0	0	0	0	0	0	2	0	0	2	0	0	0	0	0	LMEFCIHB_03388;LMEFCIHB_03389;LMEFCIHB_03390;LMEFCIHB_03391;LMEFCIHB_03392;LMEFCIHB_03393;LMEFCIHB_03394;LMEFCIHB_03395;LMEFCIHB_03396;LMEFCIHB_03397;LMEFCIHB_03398;LMEFCIHB_03399;LMEFCIHB_03400;LMEFCIHB_03401;LMEFCIHB_03402;LMEFCIHB_03403;LMEFCIHB_03404;LMEFCIHB_03405;LMEFCIHB_03406;LMEFCIHB_03407	(Holliday junction ATP-dependent DNA helicase RuvB);(Pentalenene oxygenase);(Epoxyqueuosine reductase);(hypothetical protein);(hypothetical protein);(Periplasmic trehalase) GH37;(hypothetical protein) GH100|GH78;(ATP-dependent 6-phosphofructokinase);(NADP-dependent malic enzyme);(Holliday junction ATP-dependent DNA helicase RuvA);(hypothetical protein);(Glycine cleavage system H protein);(hypothe…	GH37;GH100|GH78;TIGR01352;TIGR01352	3	#N/A	#N/A	#N/A	rhamnogalacturonan; invertase; alpha-L-rhamnose	trehalose	sub_1:GH100|GH78	sub_1:6	sub_1:GH37	sub_1:7
1128.fasta	DG	This study	Bacteria;Bacteroidota;Bacteroidia;Flavobacteriales;Flavobacteriaceae;Dokdonia	Ulva sp. (L)	1128; CAZyme_rich__PUL1	CAZyme gene clusters (CGCs)	#N/A	2344	#N/A	4	0	0	0	0	3	0	0	3	0	0	0	0	0	0	0	0	LMEFCIHB_00047;LMEFCIHB_00048;LMEFCIHB_00049;LMEFCIHB_00050;LMEFCIHB_00051;LMEFCIHB_00052;LMEFCIHB_00053;LMEFCIHB_00054;LMEFCIHB_00055;LMEFCIHB_00056;LMEFCIHB_00057;LMEFCIHB_00058;LMEFCIHB_00059;LMEFCIHB_00060	(Transcriptional regulatory protein YpdB);(hypothetical protein);(GTP cyclohydrolase-2);(D-aminopeptidase);(Lipid A export ATP-binding/permease protein MsbA);(Chondroitin synthase) GT2;(hypothetical protein);(hypothetical protein) GT2;(hypothetical protein) GT2;(hypothetical protein);(hypothetical protein);(Peptidoglycan O-acetyltransferase);(hypothetical protein);(Biotin synthase)	GT2;GT2;GT2	1	PUL0073;PUL0513;PUL0496;PUL0288;PUL0133;PUL0433;PUL0200	capsule polysaccharide;capsule polysaccharide;capsule polysaccharide;capsule polysaccharide,heparosan;exopolysaccharide;O-antigen;O-antigen	biosynthesis;biosynthesis;biosynthesis;biosynthesis;biosynthesis;biosynthesis;biosynthesis	rhamnose; chitin synthase; 6-N-acetylglucosamine synthase; ceramide; actinamine; N-acetylglucosaminyltransferase; UDP-glucuronic acid; poly-beta-1; mannan synthase; beta-mannan synthase; mannosyltransferase; cellulose synthase; glucomannan synthase; rhamnosyltransferase; arabinoglucan synthase	alginate; LPS; teichoic acid; chondroitin; N-glycan; glucomannan; galactan
1128.fasta	DG	This study	Bacteria;Bacteroidota;Bacteroidia;Flavobacteriales;Flavobacteriaceae;Dokdonia	Ulva sp. (L)	1128; CAZyme_rich__PUL10	CAZyme gene clusters (CGCs)	#N/A	2667	#N/A	3	1	1	0	0	1	0	0	3	0	0	0	0	0	0	0	0	LMEFCIHB_02656;LMEFCIHB_02657;LMEFCIHB_02658;LMEFCIHB_02659;LMEFCIHB_02660;LMEFCIHB_02661;LMEFCIHB_02662;LMEFCIHB_02663;LMEFCIHB_02664;LMEFCIHB_02665;LMEFCIHB_02666;LMEFCIHB_02667;LMEFCIHB_02668	(hypothetical protein);(hypothetical protein);(2,3,4,5-tetrahydropyridine-2,6-dicarboxylate N-acetyltransferase);(hypothetical protein);(hypothetical protein);(Inositol 2-dehydrogenase/D-chiro-inositol 3-dehydrogenase) GH109;(hypothetical protein) PL12;(hypothetical protein) GT4;(putative sugar transferase EpsL);(Putative acetyltransferase EpsM);(Putative pyridoxal phosphate-dependent aminotransf…	GH109;PL12;GT4	3	#N/A	#N/A	#N/A	rhamnose; maltose; sialyltransferase; N-acetylglucosaminyltransferase; alpha-N-acetylgalactosamine; glycogen synthase; mannosyltransferase; trehalose synthase ; phosphatidylinositol; rhamnosyltransferase; alpha-trehalose synthase; sucrose; mannose; 2-deoxystreptamine; glucosyltransferase	xylose; LPS; trehalose; teichoic acid
1128.fasta	DG	This study	Bacteria;Bacteroidota;Bacteroidia;Flavobacteriales;Flavobacteriaceae;Dokdonia	Ulva sp. (L)	1128; CAZyme_rich__PUL11	CAZyme gene clusters (CGCs)	#N/A	2668	#N/A	6	2	0	0	0	1	0	1	4	0	0	0	0	0	0	0	0	LMEFCIHB_03157;LMEFCIHB_03158;LMEFCIHB_03159;LMEFCIHB_03160;LMEFCIHB_03161;LMEFCIHB_03162;LMEFCIHB_03163;LMEFCIHB_03164;LMEFCIHB_03165;LMEFCIHB_03166;LMEFCIHB_03167;LMEFCIHB_03168;LMEFCIHB_03169;LMEFCIHB_03170;LMEFCIHB_03171;LMEFCIHB_03172	(hypothetical protein);(hypothetical protein);(Large-conductance mechanosensitive channel);(hypothetical protein);(Beta-barrel assembly-enhancing protease);(Oligosaccharide 4-alpha-D-glucosyltransferase) GH31;(1,4-alpha-glucan branching enzyme GlgB) CBM48|GH13_9;(Maltokinase);(Alpha-1,4-glucan:maltose-1-phosphate maltosyltransferase 2) GH13_3;(Glucose-1-phosphate adenylyltransferase);(Glycogen sy…	GH31;CBM48|GH13_9;GH13_3;GT5	5	#N/A	#N/A	#N/A	starch synthase; alpha-glucan synthase	starch; alpha-glucan
1128.fasta	DG	This study	Bacteria;Bacteroidota;Bacteroidia;Flavobacteriales;Flavobacteriaceae;Dokdonia	Ulva sp. (L)	1128; CAZyme_rich__PUL12	CAZyme gene clusters (CGCs)	#N/A	2352	#N/A	5	1	0	0	0	2	0	0	3	0	0	0	0	0	0	0	0	LMEFCIHB_03282;LMEFCIHB_03283;LMEFCIHB_03284;LMEFCIHB_03285;LMEFCIHB_03286;LMEFCIHB_03287;LMEFCIHB_03288;LMEFCIHB_03289;LMEFCIHB_03290;LMEFCIHB_03291;LMEFCIHB_03292;LMEFCIHB_03293;LMEFCIHB_03294;LMEFCIHB_03295;LMEFCIHB_03296	(Protein flp);(Beta-barrel assembly-enhancing protease);(hypothetical protein);(hypothetical protein);(hypothetical protein);(D-inositol-3-phosphate glycosyltransferase) GT94;(hypothetical protein) GH5_42;(hypothetical protein);(hypothetical protein);(Undecaprenyl-phosphate 4-deoxy-4-formamido-L-arabinose transferase) GT2;(Putative mannose-6-phosphate isomerase YvyI);(hypothetical protein);(hypot…	GT94;GH5_42;GT2	3	#N/A	#N/A	#N/A	rhamnose; chitin synthase; 6-N-acetylglucosamine synthase; ceramide; actinamine; N-acetylglucosaminyltransferase; UDP-glucuronic acid; poly-beta-1; mannan synthase; beta-mannan synthase; mannosyltransferase; cellulose synthase; glucomannan synthase; rhamnosyltransferase; arabinoglucan synthase	alginate; LPS; xanthan; teichoic acid; chondroitin; N-glycan; glucomannan; galactan
1128.fasta	DG	This study	Bacteria;Bacteroidota;Bacteroidia;Flavobacteriales;Flavobacteriaceae;Dokdonia	Ulva sp. (L)	1128; CAZyme_rich__PUL13	CAZyme gene clusters (CGCs)	#N/A	2669	#N/A	36	0	0	0	1	15	0	0	16	0	0	0	0	0	0	0	0	LMEFCIHB_03810;LMEFCIHB_03811;LMEFCIHB_03812;LMEFCIHB_03813;LMEFCIHB_03814;LMEFCIHB_03815;LMEFCIHB_03816;LMEFCIHB_03817;LMEFCIHB_03818;LMEFCIHB_03819;LMEFCIHB_03820;LMEFCIHB_03821;LMEFCIHB_03822;LMEFCIHB_03823;LMEFCIHB_03824;LMEFCIHB_03825;LMEFCIHB_03826;LMEFCIHB_03827;LMEFCIHB_03828;LMEFCIHB_03829;LMEFCIHB_03830;LMEFCIHB_03831;LMEFCIHB_03832;LMEFCIHB_03833;LMEFCIHB_03834;LMEFCIHB_03835;LMEFCIHB_…	(ATP-dependent Clp protease adapter protein ClpS);(Succinate--CoA ligase [ADP-forming] subunit beta);(hypothetical protein);(hypothetical protein);(hypothetical protein);(D-inositol-3-phosphate glycosyltransferase) GT4;(hypothetical protein);(hypothetical protein) GT4;(UDP-N-acetylglucosamine--peptide N-acetylglucosaminyltransferase GtfA subunit) GT4;(hypothetical protein);(D-inositol-3-phosphate…	GT4;GT4;GT4;GT4;GT2;GT2;GT4;CE3;GT4;GT2;GT4;GT2;GT4;GT2;GT2;GT2	3	#N/A	#N/A	#N/A	rhamnose; N-acetylglucosaminyltransferase; mannosyltransferase; rhamnosyltransferase; mannose; glucosyltransferase	LPS; teichoic acid
1128.fasta	DG	This study	Bacteria;Bacteroidota;Bacteroidia;Flavobacteriales;Flavobacteriaceae;Dokdonia	Ulva sp. (L)	1128; CAZyme_rich__PUL14	CAZyme gene clusters (CGCs)	#N/A	2378	#N/A	4	0	0	0	0	3	0	0	3	0	0	0	0	0	0	0	0	LMEFCIHB_03927;LMEFCIHB_03928;LMEFCIHB_03929;LMEFCIHB_03930;LMEFCIHB_03931;LMEFCIHB_03932;LMEFCIHB_03933;LMEFCIHB_03934;LMEFCIHB_03935;LMEFCIHB_03936;LMEFCIHB_03937;LMEFCIHB_03938;LMEFCIHB_03939;LMEFCIHB_03940	(Nucleoside triphosphate pyrophosphohydrolase);(hypothetical protein);(Peptide deformylase);(Putative pre-16S rRNA nuclease);(2,3,4,5-tetrahydropyridine-2,6-dicarboxylate N-succinyltransferase);(ADP-heptose--LPS heptosyltransferase 2) GT9;(dTDP-glucose 4,6-dehydratase);(hypothetical protein) GT2;(hypothetical protein) GT2;(30S ribosomal protein S1);(hypothetical protein);(hypothetical protein);(h…	GT9;GT2;GT2	2	#N/A	#N/A	#N/A	rhamnose; chitin synthase; 6-N-acetylglucosamine synthase; ceramide; actinamine; N-acetylglucosaminyltransferase; UDP-glucuronic acid; poly-beta-1; mannan synthase; beta-mannan synthase; mannosyltransferase; cellulose synthase; glucomannan synthase; rhamnosyltransferase; arabinoglucan synthase	LPS
1128.fasta	DG	This study	Bacteria;Bacteroidota;Bacteroidia;Flavobacteriales;Flavobacteriaceae;Dokdonia	Ulva sp. (L)	1128; CAZyme_rich__PUL2	CAZyme gene clusters (CGCs)	#N/A	2393	#N/A	14	0	0	0	0	3	0	0	3	0	0	0	0	0	0	0	0	LMEFCIHB_00432;LMEFCIHB_00433;LMEFCIHB_00434;LMEFCIHB_00435;LMEFCIHB_00436;LMEFCIHB_00437;LMEFCIHB_00438;LMEFCIHB_00439;LMEFCIHB_00440;LMEFCIHB_00441;LMEFCIHB_00442;LMEFCIHB_00443;LMEFCIHB_00444;LMEFCIHB_00445;LMEFCIHB_00446;LMEFCIHB_00447;LMEFCIHB_00448;LMEFCIHB_00449;LMEFCIHB_00450;LMEFCIHB_00451;LMEFCIHB_00452;LMEFCIHB_00453;LMEFCIHB_00454;LMEFCIHB_00455	(GDP-L-fucose synthase);(hypothetical protein);(hypothetical protein);(hypothetical protein);(hypothetical protein);(hypothetical protein) GT4;(hypothetical protein);(UDP-3-O-(3-hydroxymyristoyl)glucosamine N-acyltransferase);(hypothetical protein);(UDP-glucose 6-dehydrogenase TuaD);(UDP-glucose 4-epimerase);(UDP-glucose:undecaprenyl-phosphate glucose-1-phosphate transferase);(Putative teichuroni…	GT4;GT2;GT9	3	#N/A	#N/A	#N/A	rhamnose; N-acetylglucosaminyltransferase; mannosyltransferase; rhamnosyltransferase; mannose; glucosyltransferase	LPS
1128.fasta	DG	This study	Bacteria;Bacteroidota;Bacteroidia;Flavobacteriales;Flavobacteriaceae;Dokdonia	Ulva sp. (L)	1128; CAZyme_rich__PUL3	CAZyme gene clusters (CGCs)	#N/A	2670	#N/A	16	2	0	1	0	0	1	0	4	0	0	0	0	0	0	0	0	LMEFCIHB_00508;LMEFCIHB_00509;LMEFCIHB_00510;LMEFCIHB_00511;LMEFCIHB_00512;LMEFCIHB_00513;LMEFCIHB_00514;LMEFCIHB_00515;LMEFCIHB_00516;LMEFCIHB_00517;LMEFCIHB_00518;LMEFCIHB_00519;LMEFCIHB_00520;LMEFCIHB_00521;LMEFCIHB_00522;LMEFCIHB_00523;LMEFCIHB_00524;LMEFCIHB_00525;LMEFCIHB_00526;LMEFCIHB_00527;LMEFCIHB_00528;LMEFCIHB_00529;LMEFCIHB_00530;LMEFCIHB_00531;LMEFCIHB_00532;LMEFCIHB_00533	(Ferredoxin--NADP reductase);(hypothetical protein);(hypothetical protein);(hypothetical protein);(hypothetical protein);(Periplasmic trehalase) GH63;(hypothetical protein);(hypothetical protein);(2-methyl-1,2-propanediol dehydrogenase) AA3;(hypothetical protein);(Putative nucleoside transporter YegT);(Glucose-6-phosphate 3-dehydrogenase) GH109;(Inosose dehydratase);(hypothetical protein);(hypoth…	GH63;AA3;GH109;CBM50	4	#N/A	#N/A	#N/A	beta-N-acetylglucosamine; alpha-N-acetylgalactosamine; mannosyl oligosaccharide; alpha-glucosidase; lectin; N-acetylglucosamine	peptidoglycan; chitin
1128.fasta	DG	This study	Bacteria;Bacteroidota;Bacteroidia;Flavobacteriales;Flavobacteriaceae;Dokdonia	Ulva sp. (L)	1128; CAZyme_rich__PUL4	CAZyme gene clusters (CGCs)	#N/A	2339	#N/A	6	0	0	0	0	4	0	0	4	0	0	0	0	0	0	0	0	LMEFCIHB_01590;LMEFCIHB_01591;LMEFCIHB_01592;LMEFCIHB_01593;LMEFCIHB_01594;LMEFCIHB_01595;LMEFCIHB_01596;LMEFCIHB_01597;LMEFCIHB_01598;LMEFCIHB_01599;LMEFCIHB_01600;LMEFCIHB_01601;LMEFCIHB_01602;LMEFCIHB_01603;LMEFCIHB_01604;LMEFCIHB_01605	(hypothetical protein);(dTDP-3-amino-3,6-dideoxy-alpha-D-galactopyranose transaminase);(Lipid III flippase);(hypothetical protein);(hypothetical protein);(hypothetical protein) GT2;(TDP-4-oxo-6-deoxy-alpha-D-glucose-3,4-oxoisomerase);(hypothetical protein) GT2;(hypothetical protein) GT2;(hypothetical protein);(hypothetical protein) GT83;(hypothetical protein);(Cell division ATP-binding protein Ft…	GT2;GT2;GT2;GT83	2	#N/A	#N/A	#N/A	rhamnose; chitin synthase; 6-N-acetylglucosamine synthase; ceramide; actinamine; N-acetylglucosaminyltransferase; UDP-glucuronic acid; poly-beta-1; mannan synthase; beta-mannan synthase; mannosyltransferase; cellulose synthase; glucomannan synthase; rhamnosyltransferase; arabinoglucan synthase	alginate; LPS; teichoic acid; chondroitin; N-glycan; glucomannan; galactan
1128.fasta	DG	This study	Bacteria;Bacteroidota;Bacteroidia;Flavobacteriales;Flavobacteriaceae;Dokdonia	Ulva sp. (L)	1128; CAZyme_rich__PUL5	CAZyme gene clusters (CGCs)	#N/A	2671	#N/A	16	1	0	0	0	2	0	0	3	0	0	0	0	0	0	0	0	LMEFCIHB_01649;LMEFCIHB_01650;LMEFCIHB_01651;LMEFCIHB_01652;LMEFCIHB_01653;LMEFCIHB_01654;LMEFCIHB_01655;LMEFCIHB_01656;LMEFCIHB_01657;LMEFCIHB_01658;LMEFCIHB_01659;LMEFCIHB_01660;LMEFCIHB_01661;LMEFCIHB_01662;LMEFCIHB_01663;LMEFCIHB_01664;LMEFCIHB_01665;LMEFCIHB_01666;LMEFCIHB_01667;LMEFCIHB_01668;LMEFCIHB_01669;LMEFCIHB_01670;LMEFCIHB_01671;LMEFCIHB_01672;LMEFCIHB_01673;LMEFCIHB_01674	(hypothetical protein);(Cysteine/Cysteine sulfinic acid decarboxylase);(hypothetical protein);(DNA repair protein RecN);(Enoyl-[acyl-carrier-protein] reductase [NADH] FabI);(hypothetical protein) GT2;(hypothetical protein);(Dephospho-CoA kinase);(Adaptive-response sensory-kinase SasA);(Alkaline phosphatase synthesis transcriptional regulatory protein PhoP);(tRNA dimethylallyltransferase);(hypothe…	GT2;GH109;GT2	2	#N/A	#N/A	#N/A	rhamnose; chitin synthase; 6-N-acetylglucosamine synthase; ceramide; actinamine; N-acetylglucosaminyltransferase; UDP-glucuronic acid; alpha-N-acetylgalactosamine; poly-beta-1; mannan synthase; beta-mannan synthase; mannosyltransferase; cellulose synthase; glucomannan synthase; rhamnosyltransferase	alginate; LPS; teichoic acid; chondroitin; N-glycan; glucomannan; galactan
1128.fasta	DG	This study	Bacteria;Bacteroidota;Bacteroidia;Flavobacteriales;Flavobacteriaceae;Dokdonia	Ulva sp. (L)	1128; CAZyme_rich__PUL6	CAZyme gene clusters (CGCs)	#N/A	2672	#N/A	7	2	0	0	1	0	0	0	3	0	0	0	0	0	0	0	0	LMEFCIHB_01797;LMEFCIHB_01798;LMEFCIHB_01799;LMEFCIHB_01800;LMEFCIHB_01801;LMEFCIHB_01802;LMEFCIHB_01803;LMEFCIHB_01804;LMEFCIHB_01805;LMEFCIHB_01806;LMEFCIHB_01807;LMEFCIHB_01808	(ECF RNA polymerase sigma factor SigW);(2-succinyl-6-hydroxy-2,4-cyclohexadiene-1-carboxylate synthase);(Deoxyribodipyrimidine photo-lyase);(3-oxoacyl-[acyl-carrier-protein] reductase FabG);(hypothetical protein);(Glucose--fructose oxidoreductase) GH109;(Aquaporin Z 2);(hypothetical protein);(hypothetical protein);(scyllo-inositol 2-dehydrogenase (NADP(+)) IolU) GH109;(hypothetical protein);(Myco…	GH109;GH109;CE14	2	#N/A	#N/A	#N/A	alpha-N-acetylgalactosamine; chitobiose; beta-N-acetylglucosamine
1128.fasta	DG	This study	Bacteria;Bacteroidota;Bacteroidia;Flavobacteriales;Flavobacteriaceae;Dokdonia	Ulva sp. (L)	1128; CAZyme_rich__PUL7	CAZyme gene clusters (CGCs)	#N/A	2673	#N/A	11	2	0	0	0	1	0	0	3	0	0	0	0	0	0	0	0	LMEFCIHB_02012;LMEFCIHB_02013;LMEFCIHB_02014;LMEFCIHB_02015;LMEFCIHB_02016;LMEFCIHB_02017;LMEFCIHB_02018;LMEFCIHB_02019;LMEFCIHB_02020;LMEFCIHB_02021;LMEFCIHB_02022;LMEFCIHB_02023;LMEFCIHB_02024;LMEFCIHB_02025;LMEFCIHB_02026;LMEFCIHB_02027;LMEFCIHB_02028;LMEFCIHB_02029;LMEFCIHB_02030;LMEFCIHB_02031;LMEFCIHB_02032	(hypothetical protein);(Inner membrane protein YqcE);(hypothetical protein);(hypothetical protein);(hypothetical protein);(Pullulanase) GH13_14;(hypothetical protein);(hypothetical protein);(Glutathione synthetase);(Proton/glutamate-aspartate symporter);(Chorismate synthase);(putative protein);(hypothetical protein);(hypothetical protein);(N-acetyl-alpha-D-glucosaminyl L-malate synthase) GT4;(Bet…	GH13_14;GT4;GH3	3	#N/A	#N/A	#N/A	glycogen synthase	xylose
1128.fasta	DG	This study	Bacteria;Bacteroidota;Bacteroidia;Flavobacteriales;Flavobacteriaceae;Dokdonia	Ulva sp. (L)	1128; CAZyme_rich__PUL8	CAZyme gene clusters (CGCs)	#N/A	2674	#N/A	42	7	1	4	0	0	1	0	13	0	0	0	0	0	0	0	0	LMEFCIHB_02057;LMEFCIHB_02058;LMEFCIHB_02059;LMEFCIHB_02060;LMEFCIHB_02061;LMEFCIHB_02062;LMEFCIHB_02063;LMEFCIHB_02064;LMEFCIHB_02065;LMEFCIHB_02066;LMEFCIHB_02067;LMEFCIHB_02068;LMEFCIHB_02069;LMEFCIHB_02070;LMEFCIHB_02071;LMEFCIHB_02072;LMEFCIHB_02073;LMEFCIHB_02074;LMEFCIHB_02075;LMEFCIHB_02076;LMEFCIHB_02077;LMEFCIHB_02078;LMEFCIHB_02079;LMEFCIHB_02080;LMEFCIHB_02081;LMEFCIHB_02082;LMEFCIHB_…	(hypothetical protein);(Histidine ammonia-lyase);(hypothetical protein);(hypothetical protein);(Putative fluoride ion transporter CrcB);(hypothetical protein) CBM4;(hypothetical protein);(hypothetical protein) GH2;(hypothetical protein) CBM4;(Beta-glucanase) GH16_3;(hypothetical protein) GH149;(hypothetical protein) GH17;(hypothetical protein) GH30_1;(hypothetical protein);(hypothetical protein) …	CBM4;GH2;CBM4;GH16_3;GH149;GH17;GH30_1;GH17;CBM66;AA2|AA2|AA2;PL22;GH93;CBM9	11	#N/A	#N/A	#N/A	beta-glucosidase	laminarin; beta-glucan
1128.fasta	DG	This study	Bacteria;Bacteroidota;Bacteroidia;Flavobacteriales;Flavobacteriaceae;Dokdonia	Ulva sp. (L)	1128; CAZyme_rich__PUL9	CAZyme gene clusters (CGCs)	#N/A	2675	#N/A	24	2	0	2	2	0	0	0	6	0	0	0	0	0	0	0	0	LMEFCIHB_02560;LMEFCIHB_02561;LMEFCIHB_02562;LMEFCIHB_02563;LMEFCIHB_02564;LMEFCIHB_02565;LMEFCIHB_02566;LMEFCIHB_02567;LMEFCIHB_02568;LMEFCIHB_02569;LMEFCIHB_02570;LMEFCIHB_02571;LMEFCIHB_02572;LMEFCIHB_02573;LMEFCIHB_02574;LMEFCIHB_02575;LMEFCIHB_02576;LMEFCIHB_02577;LMEFCIHB_02578;LMEFCIHB_02579;LMEFCIHB_02580;LMEFCIHB_02581;LMEFCIHB_02582;LMEFCIHB_02583;LMEFCIHB_02584;LMEFCIHB_02585;LMEFCIHB_…	(cAMP-activated global transcriptional regulator CRP);(Phycocyanobilin lyase CpcT);(hypothetical protein);(hypothetical protein);(putative protein);(hypothetical protein) GH113;(Ribosome-binding ATPase YchF);(hypothetical protein);(hypothetical protein) CE3;(D-aminopeptidase);(hypothetical protein);(hypothetical protein);(Indole-3-pyruvate decarboxylase);(Kojibiose phosphorylase) GH65;(GMP syntha…	GH113;CE3;GH65;CBM50;CE1;CBM9	6	#N/A	#N/A	#N/A	glucosyltransferase; rhamnose; maltose; N-acetylglucosamine; alpha-glucosidase; lectin; alpha-trehalose	acetylxylan
1128.fasta	DG	This study	Bacteria;Bacteroidota;Bacteroidia;Flavobacteriales;Flavobacteriaceae;Dokdonia	Ulva sp. (L)	1128; PUL_Putative__PUL1	susCD pair	#N/A	6	#N/A	2	0	0	0	0	0	0	0	0	0	1	0	1	0	0	1	0	LMEFCIHB_01439;LMEFCIHB_01440;LMEFCIHB_01441;LMEFCIHB_01442;LMEFCIHB_01443;LMEFCIHB_01444;LMEFCIHB_01445;LMEFCIHB_01446;LMEFCIHB_01447;LMEFCIHB_01448;LMEFCIHB_01449;LMEFCIHB_01450	(Replication-associated recombination protein A);(hypothetical protein);(Putative TrmH family tRNA/rRNA methyltransferase);(hypothetical protein);(hypothetical protein);(hypothetical protein) SusD-like_2;(TonB-dependent receptor P26) TIGR04056;(Outer membrane protein assembly factor BamA);(30S ribosomal protein S12);(30S ribosomal protein S7);(Elongation factor G);(30S ribosomal protein S10)	SusD-like_2;TIGR04056	0	#N/A	#N/A	#N/A	0
1130.fasta	DG	This study	Bacteria;Bacteroidota;Bacteroidia;Flavobacteriales;Flavobacteriaceae;Maribacter	Ulva sp. (L)	1130; PUL__PUL4	PUL	hybrid susC/D	98	99	35	15	0	0	1	0	0	0	16	0	2	0	2	0	2	0	0	AJDDPAEJ_02284;AJDDPAEJ_02285;AJDDPAEJ_02286;AJDDPAEJ_02287;AJDDPAEJ_02288;AJDDPAEJ_02289;AJDDPAEJ_02290;AJDDPAEJ_02291;AJDDPAEJ_02292;AJDDPAEJ_02293;AJDDPAEJ_02294;AJDDPAEJ_02295;AJDDPAEJ_02296;AJDDPAEJ_02297;AJDDPAEJ_02298;AJDDPAEJ_02299;AJDDPAEJ_02300;AJDDPAEJ_02301;AJDDPAEJ_02302;AJDDPAEJ_02303;AJDDPAEJ_02304;AJDDPAEJ_02305;AJDDPAEJ_02306;AJDDPAEJ_02307;AJDDPAEJ_02308;AJDDPAEJ_02309;AJDDPAEJ_…	(hypothetical protein);(hypothetical protein);(Arsenate reductase);(hypothetical protein);(Cysteine desulfurase NifS);(1,4-alpha-glucan branching enzyme GlgB) GH13_10;(hypothetical protein);(hypothetical protein);(Starch-binding protein SusD) SusD-like_3|SusD_RagB;(TonB-dependent receptor SusC) TIGR04056;(HTH-type transcriptional regulator DegA);(hypothetical protein);(Beta-phosphoglucomutase);(M…	GH13_10;SusD-like_3|SusD_RagB;TIGR04056;GH65;GH13;CE1;GH31;GH13_38;GH13_19;GH97;TIGR04056;SusD-like_3|SusD_RagB;GH2;GH16_3;GH149;GH3;GH17;GH30_1;GH17;GH74|GH74|GH74|GH74	15	#N/A	#N/A	#N/A	beta-glucosidase; alpha-glucosidase	starch; beta-glucan; alpha-glucan; laminarin; trehalose; N-glycan; glucan; lichenin; xyloglucan; xylose	sub_1:GH13_10,sub_2:GH97;GH2	sub_1:2,sub_2:2	sub_1:GH65,sub_2:GH13_19	sub_1:3,sub_2:3	sub_1:GH13,sub_2:GH13_38;GH16_3	sub_1:4,sub_2:4
1130.fasta	DG	This study	Bacteria;Bacteroidota;Bacteroidia;Flavobacteriales;Flavobacteriaceae;Maribacter	Ulva sp. (L)	1130; PUL__PUL1	PUL	single susC/D	96	97	15	1	4	1	0	0	0	0	6	0	1	0	1	0	0	1	0	AJDDPAEJ_00516;AJDDPAEJ_00517;AJDDPAEJ_00518;AJDDPAEJ_00519;AJDDPAEJ_00520;AJDDPAEJ_00521;AJDDPAEJ_00522;AJDDPAEJ_00523;AJDDPAEJ_00524;AJDDPAEJ_00525;AJDDPAEJ_00526;AJDDPAEJ_00527;AJDDPAEJ_00528;AJDDPAEJ_00529;AJDDPAEJ_00530;AJDDPAEJ_00531;AJDDPAEJ_00532;AJDDPAEJ_00533;AJDDPAEJ_00534;AJDDPAEJ_00535;AJDDPAEJ_00536;AJDDPAEJ_00537;AJDDPAEJ_00538;AJDDPAEJ_00539;AJDDPAEJ_00540	(hypothetical protein);(hypothetical protein);(hypothetical protein);(Membrane-bound aldehyde dehydrogenase [pyrroloquinoline-quinone]);(Isoquinoline 1-oxidoreductase subunit alpha);(Arabinogalactan endo-beta-1,4-galactanase) GH53;(hypothetical protein) PL6_1;(Pseudopaline exporter CntI);(Cyclopentanol dehydrogenase);(Hexuronate transporter);(HTH-type transcriptional regulator LutR);(hypothetical…	GH53;PL6_1;CBM44;SusD-like_3|SusD_RagB;TIGR04056;PL17_2;PL7_5;PL6_1	5	#N/A	#N/A	#N/A	alginate	alginate	sub_1:CBM44	sub_1:0	sub_1:PL17_2	sub_1:1	sub_1:PL7_5	sub_1:3
1130.fasta	DG	This study	Bacteria;Bacteroidota;Bacteroidia;Flavobacteriales;Flavobacteriaceae;Maribacter	Ulva sp. (L)	1130; PUL__PUL3	PUL	single susC/D	7	20	13	0	0	0	0	1	0	0	1	0	2	0	2	0	0	1	1	AJDDPAEJ_01272;AJDDPAEJ_01273;AJDDPAEJ_01274;AJDDPAEJ_01275;AJDDPAEJ_01276;AJDDPAEJ_01277;AJDDPAEJ_01278;AJDDPAEJ_01279;AJDDPAEJ_01280;AJDDPAEJ_01281;AJDDPAEJ_01282;AJDDPAEJ_01283;AJDDPAEJ_01284;AJDDPAEJ_01285;AJDDPAEJ_01286;AJDDPAEJ_01287;AJDDPAEJ_01288;AJDDPAEJ_01289;AJDDPAEJ_01290;AJDDPAEJ_01291;AJDDPAEJ_01292;AJDDPAEJ_01293;AJDDPAEJ_01294	(Trk system potassium uptake protein TrkA);(hypothetical protein);(hypothetical protein);(hypothetical protein);(hypothetical protein);(Putative teichuronic acid biosynthesis glycosyltransferase TuaC) GT4;(Pyrimidine 5'-nucleotidase YjjG);(hypothetical protein);(hypothetical protein);(hypothetical protein);(Replication-associated recombination protein A);(hypothetical protein);(Putative TrmH fami…	GT4;SusD-like_3|SusD_RagB;TIGR04056;SusD-like_2;TIGR04056	1	PUL0489;PUL0247;PUL0494;PUL0453;PUL0130;PUL0090	capsule polysaccharide;capsule polysaccharide;capsule polysaccharide;O-antigen;O-antigen;O-antigen	biosynthesis;degradation;biosynthesis;biosynthesis;biosynthesis;biosynthesis	2-deoxystreptamine; rhamnose; trehalose synthase ; phosphatidylinositol; sucrose synthase; maltose; mannosyltransferase; glycogen synthase; rhamnosyltransferase; glucosyltransferase; sialyltransferase; alpha-trehalose synthase; L-malate; N-acetylglucosaminyltransferase; sucrose	xylose; LPS; trehalose; teichoic acid	sub_1:GT4,sub_2:GT4,sub_3:GT4	sub_1:8,sub_2:9,sub_3:10
1130.fasta	DG	This study	Bacteria;Bacteroidota;Bacteroidia;Flavobacteriales;Flavobacteriaceae;Maribacter	Ulva sp. (L)	1130; PUL__PUL2	PUL	tandem repeat susC/D	97	98	67	18	10	2	1	0	0	2	33	10	2	0	2	2	0	0	0	AJDDPAEJ_00835;AJDDPAEJ_00836;AJDDPAEJ_00837;AJDDPAEJ_00838;AJDDPAEJ_00839;AJDDPAEJ_00840;AJDDPAEJ_00841;AJDDPAEJ_00842;AJDDPAEJ_00843;AJDDPAEJ_00844;AJDDPAEJ_00845;AJDDPAEJ_00846;AJDDPAEJ_00847;AJDDPAEJ_00848;AJDDPAEJ_00849;AJDDPAEJ_00850;AJDDPAEJ_00851;AJDDPAEJ_00852;AJDDPAEJ_00853;AJDDPAEJ_00854;AJDDPAEJ_00855;AJDDPAEJ_00856;AJDDPAEJ_00857;AJDDPAEJ_00858;AJDDPAEJ_00859;AJDDPAEJ_00860;AJDDPAEJ_…	(hypothetical protein);(Solute-binding protein);(hypothetical protein);(C4-dicarboxylate TRAP transporter large permease protein DctM);(Pseudopaline exporter CntI);(Oxidoreductase P35) GH109;(Uronate isomerase);(hypothetical protein) TIGR04056;(hypothetical protein) SusD-like_3|SusD_RagB;(TonB-dependent receptor P39) TIGR04056;(hypothetical protein) SusD-like_3|SusD_RagB;(hypothetical protein);(h…	GH109;TIGR04056;SusD-like_3|SusD_RagB;TIGR04056;SusD-like_3|SusD_RagB;CE6;GH78|Sulfatase;PL24;CBM6|GH43_29;GH3;GH105;GH3;PL28;GH106;PL28;PL24;PL37;PL38;GH109;GH109;CBM66;GH106;Sulfatase;CBM67;GH51;GH78;Sulfatase;Sulfatase;Sulfatase;GH5;PL24;GH78;GH78;GH43_2;Sulfatase;CBM35|GH2;GH59;PL38;GH106;PL25;Sulfatase;Sulfatase;GH39;Sulfatase;Sulfatase;Sulfatase;PL40	23	#N/A	#N/A	#N/A	alpha-arabinofuranose	ulvan; xylan; cellulose; beta-glucan; glucan; N-glycan; mannan; chitosan; beta-mannan; arabinoxylan	sub_1:GH109;CE6,sub_2:CE6,sub_3:CE6	sub_1:1,sub_2:1,sub_3:1	sub_1:GH78|Sulfatase,sub_2:GH109;GH78|Sulfatase,sub_3:GH78|Sulfatase	sub_1:2,sub_2:2,sub_3:2	sub_1:PL24,sub_2:PL24,sub_3:GH109;PL24	sub_1:3,sub_2:3,sub_3:3
1130.fasta	DG	This study	Bacteria;Bacteroidota;Bacteroidia;Flavobacteriales;Flavobacteriaceae;Maribacter	Ulva sp. (L)	1130; PUL_CAZyme_rich__PUL1	PUL_like	#N/A	11389	#N/A	16	1	0	0	0	2	0	0	3	0	0	1	0	0	0	0	0	AJDDPAEJ_00254;AJDDPAEJ_00255;AJDDPAEJ_00256;AJDDPAEJ_00257;AJDDPAEJ_00258;AJDDPAEJ_00259;AJDDPAEJ_00260;AJDDPAEJ_00261;AJDDPAEJ_00262;AJDDPAEJ_00263;AJDDPAEJ_00264;AJDDPAEJ_00265;AJDDPAEJ_00266;AJDDPAEJ_00267;AJDDPAEJ_00268;AJDDPAEJ_00269;AJDDPAEJ_00270;AJDDPAEJ_00271;AJDDPAEJ_00272;AJDDPAEJ_00273;AJDDPAEJ_00274;AJDDPAEJ_00275;AJDDPAEJ_00276;AJDDPAEJ_00277;AJDDPAEJ_00278;AJDDPAEJ_00279	(hypothetical protein);(hypothetical protein);(hypothetical protein);(hypothetical protein);(hypothetical protein);(Tol-Pal system protein TolQ) TIGR02796;(L-asparaginase 1);(hypothetical protein);(hypothetical protein);(hypothetical protein);(Elongation factor 4);(Bis(5'-nucleosyl)-tetraphosphatase, symmetrical);(hypothetical protein);(hypothetical protein);(hypothetical protein) GH113;(hypothet…	TIGR02796;GH113;GT2;GT2	2	#N/A	#N/A	#N/A	rhamnose; chitin synthase; 6-N-acetylglucosamine synthase; ceramide; actinamine; N-acetylglucosaminyltransferase; UDP-glucuronic acid; poly-beta-1; mannan synthase; beta-mannan synthase; mannosyltransferase; cellulose synthase; glucomannan synthase; rhamnosyltransferase; arabinoglucan synthase	beta-mannan; alginate; LPS; teichoic acid; chondroitin; N-glycan; glucomannan; galactan	sub_1:GH113	sub_1:8	sub_1:GT2	sub_1:13	sub_1:GT2	sub_1:14
1130.fasta	DG	This study	Bacteria;Bacteroidota;Bacteroidia;Flavobacteriales;Flavobacteriaceae;Maribacter	Ulva sp. (L)	1130; PUL_CAZyme_rich__PUL2	PUL_like	#N/A	2536	#N/A	16	0	0	0	0	2	0	0	2	0	0	1	0	0	0	0	0	AJDDPAEJ_00712;AJDDPAEJ_00713;AJDDPAEJ_00714;AJDDPAEJ_00715;AJDDPAEJ_00716;AJDDPAEJ_00717;AJDDPAEJ_00718;AJDDPAEJ_00719;AJDDPAEJ_00720;AJDDPAEJ_00721;AJDDPAEJ_00722;AJDDPAEJ_00723;AJDDPAEJ_00724;AJDDPAEJ_00725;AJDDPAEJ_00726;AJDDPAEJ_00727;AJDDPAEJ_00728;AJDDPAEJ_00729;AJDDPAEJ_00730;AJDDPAEJ_00731;AJDDPAEJ_00732;AJDDPAEJ_00733;AJDDPAEJ_00734;AJDDPAEJ_00735;AJDDPAEJ_00736;AJDDPAEJ_00737	(hypothetical protein);(Tyrosine--tRNA ligase 1);(ADP-L-glycero-D-manno-heptose-6-epimerase);(hypothetical protein);(Allantoinase);(Polyprenol monophosphomannose synthase) GT2;(hypothetical protein);(hypothetical protein);(hypothetical protein);(DNA repair protein RadA);(hypothetical protein);(Aspartate 1-decarboxylase);(Pantothenate synthetase);(Glycogen synthase) GT5;(hypothetical protein);(Glu…	GT2;GT5;TIGR01352	2	#N/A	#N/A	#N/A	rhamnose; chitin synthase; 6-N-acetylglucosamine synthase; ceramide; actinamine; N-acetylglucosaminyltransferase; UDP-glucuronic acid; glycogen synthase; poly-beta-1; alpha-glucan synthase; mannan synthase; beta-mannan synthase; mannosyltransferase; cellulose synthase; glucomannan synthase	alginate; LPS; teichoic acid; chondroitin; starch; N-glycan; glucomannan; galactan	sub_1:GT5	sub_1:6	sub_1:GT2	sub_1:14
1130.fasta	DG	This study	Bacteria;Bacteroidota;Bacteroidia;Flavobacteriales;Flavobacteriaceae;Maribacter	Ulva sp. (L)	1130; PUL_CAZyme_rich__PUL3	PUL_like	#N/A	11390	#N/A	27	0	0	0	0	2	0	1	3	0	0	1	0	0	0	0	0	AJDDPAEJ_00913;AJDDPAEJ_00914;AJDDPAEJ_00915;AJDDPAEJ_00916;AJDDPAEJ_00917;AJDDPAEJ_00918;AJDDPAEJ_00919;AJDDPAEJ_00920;AJDDPAEJ_00921;AJDDPAEJ_00922;AJDDPAEJ_00923;AJDDPAEJ_00924;AJDDPAEJ_00925;AJDDPAEJ_00926;AJDDPAEJ_00927;AJDDPAEJ_00928;AJDDPAEJ_00929;AJDDPAEJ_00930;AJDDPAEJ_00931;AJDDPAEJ_00932;AJDDPAEJ_00933;AJDDPAEJ_00934;AJDDPAEJ_00935;AJDDPAEJ_00936;AJDDPAEJ_00937;AJDDPAEJ_00938;AJDDPAEJ_…	(L-lactate dehydrogenase);(hypothetical protein);(hypothetical protein);(hypothetical protein);(hypothetical protein);(Penicillin-binding protein 1C) GT51;(putative quorum-quenching lactonase YtnP);(hypothetical protein);(hypothetical protein);(hypothetical protein);(1,2-phenylacetyl-CoA epoxidase, subunit E);(Aspartate-semialdehyde dehydrogenase);(hypothetical protein);(hypothetical protein);(Gl…	GT51;GT51;CBM50|GH23;TIGR01786	3	#N/A	#N/A	#N/A	peptidoglycan synthase; lectin; N-acetylglucosamine	peptidoglycan	sub_1:CBM50|GH23	sub_1:9	sub_1:GT51	sub_1:15	sub_1:GT51	sub_1:25
1130.fasta	DG	This study	Bacteria;Bacteroidota;Bacteroidia;Flavobacteriales;Flavobacteriaceae;Maribacter	Ulva sp. (L)	1130; PUL_CAZyme_rich__PUL4	PUL_like	#N/A	11391	#N/A	8	1	0	0	1	0	0	0	2	0	0	1	0	0	0	0	0	AJDDPAEJ_01069;AJDDPAEJ_01070;AJDDPAEJ_01071;AJDDPAEJ_01072;AJDDPAEJ_01073;AJDDPAEJ_01074;AJDDPAEJ_01075;AJDDPAEJ_01076;AJDDPAEJ_01077;AJDDPAEJ_01078;AJDDPAEJ_01079;AJDDPAEJ_01080;AJDDPAEJ_01081;AJDDPAEJ_01082;AJDDPAEJ_01083;AJDDPAEJ_01084;AJDDPAEJ_01085;AJDDPAEJ_01086	(Fe(2+) transporter FeoB);(hypothetical protein);(hypothetical protein);(Putative zinc metalloprotease);(hypothetical protein);(Vitamin B12 transporter BtuB) TIGR01779;(Protein UmuD);(hypothetical protein);(hypothetical protein);(hypothetical protein) CE1;(tRNA-specific adenosine deaminase);(1-deoxy-D-xylulose-5-phosphate synthase);(hypothetical protein) GH74|GH74|GH74;(hypothetical protein);(Deo…	TIGR01779;CE1;GH74|GH74|GH74	2	#N/A	#N/A	#N/A		glucan; acetylxylan; xyloglucan	sub_1:CE1	sub_1:3	sub_1:GH74|GH74|GH74	sub_1:6
1130.fasta	DG	This study	Bacteria;Bacteroidota;Bacteroidia;Flavobacteriales;Flavobacteriaceae;Maribacter	Ulva sp. (L)	1130; PUL_CAZyme_rich__PUL5	PUL_like	#N/A	11392	#N/A	6	1	0	0	0	0	0	0	1	0	0	3	0	0	0	0	0	AJDDPAEJ_02220;AJDDPAEJ_02221;AJDDPAEJ_02222;AJDDPAEJ_02223;AJDDPAEJ_02224;AJDDPAEJ_02225;AJDDPAEJ_02226;AJDDPAEJ_02227;AJDDPAEJ_02228;AJDDPAEJ_02229;AJDDPAEJ_02230;AJDDPAEJ_02231;AJDDPAEJ_02232;AJDDPAEJ_02233;AJDDPAEJ_02234;AJDDPAEJ_02235	(Glycerol-3-phosphate cytidylyltransferase);(hypothetical protein);(Bifunctional protein HldE);(UDP-N-acetylglucosamine 2-epimerase);(UDP-N-acetylglucosamine 2-epimerase);(UDP-N-acetyl-2-amino-2-deoxy-D-glucuronate oxidase) GH109;(tRNA-Val(tac));(Folylpolyglutamate synthase);(hypothetical protein) TIGR01352;(Tol-Pal system protein TolR) TIGR02803;(Tol-Pal system protein TolQ) TIGR02796;(Na(+)/H(+…	GH109;TIGR01352;TIGR02803;TIGR02796	1	#N/A	#N/A	#N/A	alpha-N-acetylgalactosamine; beta-N-acetylglucosamine		sub_1:GH109	sub_1:2
1130.fasta	DG	This study	Bacteria;Bacteroidota;Bacteroidia;Flavobacteriales;Flavobacteriaceae;Maribacter	Ulva sp. (L)	1130; CAZyme_rich__PUL1	CAZyme gene clusters (CGCs)	#N/A	2322	#N/A	9	0	0	0	0	5	0	0	5	0	0	0	0	0	0	0	0	AJDDPAEJ_00963;AJDDPAEJ_00964;AJDDPAEJ_00965;AJDDPAEJ_00966;AJDDPAEJ_00967;AJDDPAEJ_00968;AJDDPAEJ_00969;AJDDPAEJ_00970;AJDDPAEJ_00971;AJDDPAEJ_00972;AJDDPAEJ_00973;AJDDPAEJ_00974;AJDDPAEJ_00975;AJDDPAEJ_00976;AJDDPAEJ_00977;AJDDPAEJ_00978;AJDDPAEJ_00979;AJDDPAEJ_00980;AJDDPAEJ_00981	(hypothetical protein);(dTDP-glucose 4,6-dehydratase);(Glucose-1-phosphate thymidylyltransferase 1);(dTDP-4-dehydrorhamnose 3,5-epimerase);(hypothetical protein);(hypothetical protein) GT4;(hypothetical protein);(hypothetical protein);(hypothetical protein) GT4;(hypothetical protein) GT4;(Putative acetyltransferase);(hypothetical protein) GT4;(hypothetical protein);(N-acetylglucosaminyl-diphospho…	GT4;GT4;GT4;GT4;GT2	2	PUL0060;PUL0511;PUL0074;PUL0075;PUL0257;PUL0280;PUL0516;PUL0505;PUL0281;PUL0314;PUL0286;PUL0452;PUL0389;PUL0429	capsule polysaccharide;capsule polysaccharide;capsule polysaccharide;capsule polysaccharide;capsule polysaccharide;capsule polysaccharide;capsule polysaccharide;capsule polysaccharide;exopolysaccharide,lipopolysaccharide,capsule polysaccharide;laminarin,alginate;O-antigen;O-antigen;O-antigen;O-antigen,unknown polysaccharide	biosynthesis;biosynthesis;biosynthesis;biosynthesis;degradation;biosynthesis;biosynthesis;biosynthesis;biosynthesis;degradation;biosynthesis;biosynthesis;biosynthesis;biosynthesis	rhamnose; N-acetylglucosaminyltransferase; mannosyltransferase; rhamnosyltransferase; mannose; glucosyltransferase	LPS; teichoic acid
1130.fasta	DG	This study	Bacteria;Bacteroidota;Bacteroidia;Flavobacteriales;Flavobacteriaceae;Maribacter	Ulva sp. (L)	1130; CAZyme_rich__PUL10	CAZyme gene clusters (CGCs)	#N/A	2676	#N/A	11	0	1	1	0	0	2	0	4	0	0	0	0	0	0	0	0	AJDDPAEJ_02601;AJDDPAEJ_02602;AJDDPAEJ_02603;AJDDPAEJ_02604;AJDDPAEJ_02605;AJDDPAEJ_02606;AJDDPAEJ_02607;AJDDPAEJ_02608;AJDDPAEJ_02609;AJDDPAEJ_02610;AJDDPAEJ_02611;AJDDPAEJ_02612;AJDDPAEJ_02613;AJDDPAEJ_02614;AJDDPAEJ_02615;AJDDPAEJ_02616;AJDDPAEJ_02617;AJDDPAEJ_02618;AJDDPAEJ_02619;AJDDPAEJ_02620;AJDDPAEJ_02621	(hypothetical protein);(hypothetical protein);(hypothetical protein);(hypothetical protein);(hypothetical protein);(FMN-dependent NADH-azoreductase) AA6;(hypothetical protein) AA6;(hypothetical protein);(putative protein YjdJ) PL14_2;(hypothetical protein);(Transcriptional regulator SlyA);(hypothetical protein);(Quercetin 2,3-dioxygenase);(2,4-dienoyl-CoA reductase);(hypothetical protein);(hypoth…	AA6;AA6;PL14_2;CBM48	3	#N/A	#N/A	#N/A	glycogen synthase; alpha-glucan synthase; maltooligosyltrehalose; starch synthase	alginate; glycogen; starch; alpha-glucan; pullulan; trehalose
1130.fasta	DG	This study	Bacteria;Bacteroidota;Bacteroidia;Flavobacteriales;Flavobacteriaceae;Maribacter	Ulva sp. (L)	1130; CAZyme_rich__PUL11	CAZyme gene clusters (CGCs)	#N/A	2668	#N/A	6	2	0	0	0	1	0	1	4	0	0	0	0	0	0	0	0	AJDDPAEJ_02666;AJDDPAEJ_02667;AJDDPAEJ_02668;AJDDPAEJ_02669;AJDDPAEJ_02670;AJDDPAEJ_02671;AJDDPAEJ_02672;AJDDPAEJ_02673;AJDDPAEJ_02674;AJDDPAEJ_02675;AJDDPAEJ_02676;AJDDPAEJ_02677;AJDDPAEJ_02678;AJDDPAEJ_02679;AJDDPAEJ_02680;AJDDPAEJ_02681	(Threonine--tRNA ligase);(Translation initiation factor IF-3);(50S ribosomal protein L35);(50S ribosomal protein L20);(hypothetical protein);(Alpha-maltose-1-phosphate synthase) GT5;(Glucose-1-phosphate adenylyltransferase);(Alpha-1,4-glucan:maltose-1-phosphate maltosyltransferase 2) GH13_3;(Maltokinase);(1,4-alpha-glucan branching enzyme GlgB) CBM48|GH13_9;(Oligosaccharide 4-alpha-D-glucosyltran…	GT5;GH13_3;CBM48|GH13_9;GH31	5	#N/A	#N/A	#N/A	starch synthase; alpha-glucan synthase	starch; alpha-glucan
1130.fasta	DG	This study	Bacteria;Bacteroidota;Bacteroidia;Flavobacteriales;Flavobacteriaceae;Maribacter	Ulva sp. (L)	1130; CAZyme_rich__PUL2	CAZyme gene clusters (CGCs)	#N/A	2677	#N/A	15	0	0	2	1	0	0	0	3	0	0	0	0	0	0	0	0	AJDDPAEJ_01826;AJDDPAEJ_01827;AJDDPAEJ_01828;AJDDPAEJ_01829;AJDDPAEJ_01830;AJDDPAEJ_01831;AJDDPAEJ_01832;AJDDPAEJ_01833;AJDDPAEJ_01834;AJDDPAEJ_01835;AJDDPAEJ_01836;AJDDPAEJ_01837;AJDDPAEJ_01838;AJDDPAEJ_01839;AJDDPAEJ_01840;AJDDPAEJ_01841;AJDDPAEJ_01842;AJDDPAEJ_01843;AJDDPAEJ_01844;AJDDPAEJ_01845;AJDDPAEJ_01846;AJDDPAEJ_01847;AJDDPAEJ_01848;AJDDPAEJ_01849;AJDDPAEJ_01850	(Putative esterase);(hypothetical protein);(Bacitracin transport ATP-binding protein BcrA);(hypothetical protein);(hypothetical protein);(hypothetical protein) CBM44;(UvrABC system protein B);(hypothetical protein);(hypothetical protein);(hypothetical protein);(Succinate--CoA ligase [ADP-forming] subunit beta);(hypothetical protein) CBM9;(Lipoprotein-releasing system ATP-binding protein LolD);(hy…	CBM44;CBM9;CE1	3	#N/A	#N/A	#N/A		glucan; acetylxylan; xylan
1130.fasta	DG	This study	Bacteria;Bacteroidota;Bacteroidia;Flavobacteriales;Flavobacteriaceae;Maribacter	Ulva sp. (L)	1130; CAZyme_rich__PUL3	CAZyme gene clusters (CGCs)	#N/A	2678	#N/A	5	1	0	1	0	1	0	0	3	0	0	0	0	0	0	0	0	AJDDPAEJ_01906;AJDDPAEJ_01907;AJDDPAEJ_01908;AJDDPAEJ_01909;AJDDPAEJ_01910;AJDDPAEJ_01911;AJDDPAEJ_01912;AJDDPAEJ_01913;AJDDPAEJ_01914;AJDDPAEJ_01915;AJDDPAEJ_01916;AJDDPAEJ_01917;AJDDPAEJ_01918;AJDDPAEJ_01919;AJDDPAEJ_01920	(hypothetical protein);(hypothetical protein);(Arginine--tRNA ligase);(Dihydrolipoyl dehydrogenase);(hypothetical protein);(hypothetical protein) GT2;(Beta-barrel assembly-enhancing protease);(hypothetical protein) GH163;(hypothetical protein);(Potassium binding protein Kbp) CBM50;(hypothetical protein);(hypothetical protein);(hypothetical protein);(hypothetical protein);(Ribosomal RNA large subu…	GT2;GH163;CBM50	3	#N/A	#N/A	#N/A	rhamnose; chitin synthase; 6-N-acetylglucosamine synthase; ceramide; actinamine; N-acetylglucosaminyltransferase; N-acetylglucosamine; UDP-glucuronic acid; poly-beta-1; mannan synthase; lectin; beta-mannan synthase; mannosyltransferase; cellulose synthase; glucomannan synthase	chitin; alginate; LPS; teichoic acid; chondroitin; peptidoglycan; N-glycan; glucomannan; galactan
1130.fasta	DG	This study	Bacteria;Bacteroidota;Bacteroidia;Flavobacteriales;Flavobacteriaceae;Maribacter	Ulva sp. (L)	1130; CAZyme_rich__PUL4	CAZyme gene clusters (CGCs)	#N/A	2679	#N/A	15	0	0	0	1	4	0	0	5	0	0	0	0	0	0	0	0	AJDDPAEJ_01930;AJDDPAEJ_01931;AJDDPAEJ_01932;AJDDPAEJ_01933;AJDDPAEJ_01934;AJDDPAEJ_01935;AJDDPAEJ_01936;AJDDPAEJ_01937;AJDDPAEJ_01938;AJDDPAEJ_01939;AJDDPAEJ_01940;AJDDPAEJ_01941;AJDDPAEJ_01942;AJDDPAEJ_01943;AJDDPAEJ_01944;AJDDPAEJ_01945;AJDDPAEJ_01946;AJDDPAEJ_01947;AJDDPAEJ_01948;AJDDPAEJ_01949;AJDDPAEJ_01950;AJDDPAEJ_01951;AJDDPAEJ_01952;AJDDPAEJ_01953;AJDDPAEJ_01954	(50S ribosomal protein L28);(Nicotinamide-nucleotide amidohydrolase PncC);(hypothetical protein);(putative protein YcgM);(1,4-dihydroxy-2-naphthoyl-CoA synthase);(hypothetical protein) CE1;(hypothetical protein);(hypothetical protein);(2-succinyl-5-enolpyruvyl-6-hydroxy-3-cyclohexene-1-carboxylate synthase);(Transaldolase);(hypothetical protein);(hypothetical protein);(hypothetical protein);(Dode…	CE1;GT2;GT11;GT25;GT2	4	#N/A	#N/A	#N/A	glucosyltransferase	LPS
1130.fasta	DG	This study	Bacteria;Bacteroidota;Bacteroidia;Flavobacteriales;Flavobacteriaceae;Maribacter	Ulva sp. (L)	1130; CAZyme_rich__PUL5	CAZyme gene clusters (CGCs)	#N/A	2680	#N/A	6	3	0	0	0	1	0	0	4	0	0	0	0	0	0	0	0	AJDDPAEJ_01961;AJDDPAEJ_01962;AJDDPAEJ_01963;AJDDPAEJ_01964;AJDDPAEJ_01965;AJDDPAEJ_01966;AJDDPAEJ_01967;AJDDPAEJ_01968;AJDDPAEJ_01969;AJDDPAEJ_01970;AJDDPAEJ_01971;AJDDPAEJ_01972;AJDDPAEJ_01973;AJDDPAEJ_01974;AJDDPAEJ_01975;AJDDPAEJ_01976	(hypothetical protein);(hypothetical protein);(hypothetical protein);(L-fucose-proton symporter);(N(4)-(Beta-N-acetylglucosaminyl)-L-asparaginase);(hypothetical protein) GH92;(hypothetical protein) GH20;(Copper homeostasis protein CutC);(hypothetical protein) GH2;(hypothetical protein);(Glycosyltransferase GlyG) GT2;(Enoyl-[acyl-carrier-protein] reductase [NADH] FabI);(DNA repair protein RecN);(h…	GH92;GH20;GH2;GT2	4	#N/A	#N/A	#N/A	N-acetylglucosamine; mannose	N-glycan
1130.fasta	DG	This study	Bacteria;Bacteroidota;Bacteroidia;Flavobacteriales;Flavobacteriaceae;Maribacter	Ulva sp. (L)	1130; CAZyme_rich__PUL6	CAZyme gene clusters (CGCs)	#N/A	2681	#N/A	22	1	0	0	1	2	1	0	5	0	0	0	0	0	0	0	0	AJDDPAEJ_02091;AJDDPAEJ_02092;AJDDPAEJ_02093;AJDDPAEJ_02094;AJDDPAEJ_02095;AJDDPAEJ_02096;AJDDPAEJ_02097;AJDDPAEJ_02098;AJDDPAEJ_02099;AJDDPAEJ_02100;AJDDPAEJ_02101;AJDDPAEJ_02102;AJDDPAEJ_02103;AJDDPAEJ_02104;AJDDPAEJ_02105;AJDDPAEJ_02106;AJDDPAEJ_02107;AJDDPAEJ_02108;AJDDPAEJ_02109;AJDDPAEJ_02110;AJDDPAEJ_02111;AJDDPAEJ_02112;AJDDPAEJ_02113;AJDDPAEJ_02114;AJDDPAEJ_02115;AJDDPAEJ_02116;AJDDPAEJ_…	(hypothetical protein);(putative protein);(hypothetical protein);(hypothetical protein);(hypothetical protein);(hypothetical protein) GT4;(Spore coat protein SA) GT4;(hypothetical protein);(hypothetical protein);(hypothetical protein);(hypothetical protein);(Protein YghO);(Ribosomal RNA small subunit methyltransferase E);(hypothetical protein);(Pantothenate precursors transporter PanS);(hypotheti…	GT4;GT4;GH3;CE3;AA2|AA2|AA2	4	#N/A	#N/A	#N/A	rhamnose; alpha-arabinofuranose; maltose; sialyltransferase; beta-glucosidase; ginsenoside; galactosidase; alpha-arabinosidase; N-acetylglucosaminyltransferase; glucuronidase; N-acetylglucosamine; N-acetylhexosaminidase; glycogen synthase; cellobiose; mannosyltransferase	xylose
1130.fasta	DG	This study	Bacteria;Bacteroidota;Bacteroidia;Flavobacteriales;Flavobacteriaceae;Maribacter	Ulva sp. (L)	1130; CAZyme_rich__PUL7	CAZyme gene clusters (CGCs)	#N/A	2682	#N/A	14	1	1	0	0	5	0	0	7	0	0	0	0	0	0	0	0	AJDDPAEJ_02188;AJDDPAEJ_02189;AJDDPAEJ_02190;AJDDPAEJ_02191;AJDDPAEJ_02192;AJDDPAEJ_02193;AJDDPAEJ_02194;AJDDPAEJ_02195;AJDDPAEJ_02196;AJDDPAEJ_02197;AJDDPAEJ_02198;AJDDPAEJ_02199;AJDDPAEJ_02200;AJDDPAEJ_02201;AJDDPAEJ_02202;AJDDPAEJ_02203;AJDDPAEJ_02204;AJDDPAEJ_02205;AJDDPAEJ_02206;AJDDPAEJ_02207;AJDDPAEJ_02208;AJDDPAEJ_02209;AJDDPAEJ_02210;AJDDPAEJ_02211	(hypothetical protein);(UDP-N-acetyl-alpha-D-glucosamine C6 dehydratase);(Putative pyridoxal phosphate-dependent aminotransferase EpsN);(Putative acetyltransferase EpsM);(Undecaprenyl phosphate N,N'-diacetylbacillosamine 1-phosphate transferase);(hypothetical protein) GT4;(hypothetical protein) PL12;(Inositol 2-dehydrogenase/D-chiro-inositol 3-dehydrogenase) GH109;(Imidazole glycerol phosphate sy…	GT4;PL12;GH109;GT4;GT4;GT4;GT2	4	#N/A	#N/A	#N/A	rhamnose; N-acetylglucosaminyltransferase; mannosyltransferase; rhamnosyltransferase; mannose; glucosyltransferase	LPS; teichoic acid
1130.fasta	DG	This study	Bacteria;Bacteroidota;Bacteroidia;Flavobacteriales;Flavobacteriaceae;Maribacter	Ulva sp. (L)	1130; CAZyme_rich__PUL8	CAZyme gene clusters (CGCs)	#N/A	2454	#N/A	5	1	0	0	0	2	0	0	3	0	0	0	0	0	0	0	0	AJDDPAEJ_02394;AJDDPAEJ_02395;AJDDPAEJ_02396;AJDDPAEJ_02397;AJDDPAEJ_02398;AJDDPAEJ_02399;AJDDPAEJ_02400;AJDDPAEJ_02401;AJDDPAEJ_02402;AJDDPAEJ_02403;AJDDPAEJ_02404;AJDDPAEJ_02405;AJDDPAEJ_02406;AJDDPAEJ_02407;AJDDPAEJ_02408	(Adaptive-response sensory-kinase SasA);(hypothetical protein);(Beta-barrel assembly-enhancing protease);(hypothetical protein);(hypothetical protein);(hypothetical protein) GT4;(hypothetical protein) GH5_42;(hypothetical protein);(hypothetical protein);(Regulator of RpoS) GT2;(hypothetical protein);(tRNA modification GTPase MnmE);(hypothetical protein);(Small-conductance mechanosensitive channel…	GT4;GH5_42;GT2	3	#N/A	#N/A	#N/A	rhamnose; N-acetylglucosaminyltransferase; mannosyltransferase; rhamnosyltransferase; mannose; glucosyltransferase	LPS; teichoic acid
1130.fasta	DG	This study	Bacteria;Bacteroidota;Bacteroidia;Flavobacteriales;Flavobacteriaceae;Maribacter	Ulva sp. (L)	1130; CAZyme_rich__PUL9	CAZyme gene clusters (CGCs)	#N/A	2683	#N/A	24	2	1	0	1	0	0	0	4	0	0	0	0	0	0	0	0	AJDDPAEJ_02518;AJDDPAEJ_02519;AJDDPAEJ_02520;AJDDPAEJ_02521;AJDDPAEJ_02522;AJDDPAEJ_02523;AJDDPAEJ_02524;AJDDPAEJ_02525;AJDDPAEJ_02526;AJDDPAEJ_02527;AJDDPAEJ_02528;AJDDPAEJ_02529;AJDDPAEJ_02530;AJDDPAEJ_02531;AJDDPAEJ_02532;AJDDPAEJ_02533;AJDDPAEJ_02534;AJDDPAEJ_02535;AJDDPAEJ_02536;AJDDPAEJ_02537;AJDDPAEJ_02538;AJDDPAEJ_02539;AJDDPAEJ_02540;AJDDPAEJ_02541;AJDDPAEJ_02542;AJDDPAEJ_02543;AJDDPAEJ_…	(Ribonuclease Y);(hypothetical protein);(tRNA-Ser(gct));(tRNA-Pro(tgg));(tRNA-Arg(tct));(Beta-hexosaminidase) GH20;(hypothetical protein);(putative oxidoreductase);(Sulfur carrier protein FdhD);(hypothetical protein);(hypothetical protein);(hypothetical protein);(hypothetical protein);(Spermidine/spermine N(1)-acetyltransferase);(hypothetical protein);(HTH-type transcriptional regulatory protein …	GH20;PL22;CE14;GH109	4	#N/A	#N/A	#N/A	N-acetylhexosaminidase; beta-N-acetylglucosamine; hexosaminidase; oligogalacturonide; alpha-N-acetylgalactosamine; oligogalacturonate; chitobiose; N-acetylglucosamine
1139.fasta	DG	This study	Bacteria;Bacteroidota;Bacteroidia;Flavobacteriales;Flavobacteriaceae;Lacinutrix	Ulva sp. (L)	1139; PUL__PUL2	PUL	hybrid susC/D	1978	1886	16	0	0	1	0	0	0	0	1	0	3	0	3	0	3	0	0	BJJJBNAK_02555;BJJJBNAK_02556;BJJJBNAK_02557;BJJJBNAK_02558;BJJJBNAK_02559;BJJJBNAK_02560;BJJJBNAK_02561;BJJJBNAK_02562;BJJJBNAK_02563;BJJJBNAK_02564;BJJJBNAK_02565;BJJJBNAK_02566;BJJJBNAK_02567;BJJJBNAK_02568;BJJJBNAK_02569;BJJJBNAK_02570;BJJJBNAK_02571;BJJJBNAK_02572;BJJJBNAK_02573;BJJJBNAK_02574;BJJJBNAK_02575;BJJJBNAK_02576;BJJJBNAK_02577;BJJJBNAK_02578;BJJJBNAK_02579;BJJJBNAK_02580	(Replication-associated recombination protein A);(hypothetical protein);(Putative TrmH family tRNA/rRNA methyltransferase);(hypothetical protein);(hypothetical protein);(hypothetical protein) SusD-like_2;(Vitamin B12 transporter BtuB) TIGR04056;(hypothetical protein);(hypothetical protein) SusD-like_2;(TonB-dependent receptor P26) TIGR04056;(hypothetical protein);(hypothetical protein);(hypotheti…	SusD-like_2;TIGR04056;SusD-like_2;TIGR04056;SusD-like_2;TIGR04056;CBM5|CBM5	1	#N/A	#N/A	#N/A		beta-glucan; chitin	sub_1:CBM5|CBM5,sub_2:CBM5|CBM5,sub_3:CBM5|CBM5	sub_1:13,sub_2:10,sub_3:6
1139.fasta	DG	This study	Bacteria;Bacteroidota;Bacteroidia;Flavobacteriales;Flavobacteriaceae;Lacinutrix	Ulva sp. (L)	1139; PUL_CAZyme_rich__PUL6	PUL	Incomplete PUL	11184	2176	11	0	0	1	0	0	0	1	2	0	1	0	0	0	0	0	0	BJJJBNAK_03788;BJJJBNAK_03789;BJJJBNAK_03790;BJJJBNAK_03791;BJJJBNAK_03792;BJJJBNAK_03793;BJJJBNAK_03794;BJJJBNAK_03795;BJJJBNAK_03796;BJJJBNAK_03797;BJJJBNAK_03798;BJJJBNAK_03799;BJJJBNAK_03800;BJJJBNAK_03801;BJJJBNAK_03802;BJJJBNAK_03803;BJJJBNAK_03804;BJJJBNAK_03805;BJJJBNAK_03806;BJJJBNAK_03807;BJJJBNAK_03808	(hypothetical protein);(hypothetical protein);(hypothetical protein);(hypothetical protein);(hypothetical protein);(hypothetical protein) CBM50|GH23;(hypothetical protein) CBM32;(Phosphoglycerate kinase);(hypothetical protein);(DNA polymerase III subunit delta');(hypothetical protein);(hypothetical protein);(hypothetical protein);(ECF RNA polymerase sigma factor SigW);(hypothetical protein);(hypo…	CBM50|GH23;CBM32;TIGR04056	3	#N/A	#N/A	#N/A	N-acetylglucosamine	peptidoglycan; chitin	sub_1:CBM32	sub_1:8	sub_1:CBM50|GH23	sub_1:9
1139.fasta	DG	This study	Bacteria;Bacteroidota;Bacteroidia;Flavobacteriales;Flavobacteriaceae;Lacinutrix	Ulva sp. (L)	1139; PUL__PUL1	PUL	single susC/D	1977	1885	29	3	0	1	1	0	0	0	5	0	1	1	1	0	0	1	0	BJJJBNAK_01965;BJJJBNAK_01966;BJJJBNAK_01967;BJJJBNAK_01968;BJJJBNAK_01969;BJJJBNAK_01970;BJJJBNAK_01971;BJJJBNAK_01972;BJJJBNAK_01973;BJJJBNAK_01974;BJJJBNAK_01975;BJJJBNAK_01976;BJJJBNAK_01977;BJJJBNAK_01978;BJJJBNAK_01979;BJJJBNAK_01980;BJJJBNAK_01981;BJJJBNAK_01982;BJJJBNAK_01983;BJJJBNAK_01984;BJJJBNAK_01985;BJJJBNAK_01986;BJJJBNAK_01987;BJJJBNAK_01988;BJJJBNAK_01989;BJJJBNAK_01990;BJJJBNAK_…	(hypothetical protein);(hypothetical protein);(hypothetical protein);(hypothetical protein);(hypothetical protein);(hypothetical protein) GH74|GH74|GH74|GH74;(hypothetical protein);(hypothetical protein);(hypothetical protein);(hypothetical protein);(hypothetical protein);(hypothetical protein);(hypothetical protein);(HTH-type transcriptional regulator DegA);(hypothetical protein) GH20;(hypotheti…	GH74|GH74|GH74|GH74;GH20;CE14;SusD-like;TIGR04056;CBM44;GH18;TIGR01779|TIGR01785	5	#N/A	#N/A	#N/A	N-acetylhexosaminidase; hexosaminidase; glucosidase; mannosyl-glycoprotein; chitobiose; lectin; N-acetylglucosamine	glucan	sub_1:CE14	sub_1:0	sub_1:GH20	sub_1:2	sub_1:CBM44	sub_1:4
1139.fasta	DG	This study	Bacteria;Bacteroidota;Bacteroidia;Flavobacteriales;Flavobacteriaceae;Lacinutrix	Ulva sp. (L)	1139; PUL_CAZyme_rich__PUL1	PUL_like	#N/A	11393	#N/A	21	0	0	1	1	0	0	0	2	0	0	3	0	0	0	0	0	BJJJBNAK_00142;BJJJBNAK_00143;BJJJBNAK_00144;BJJJBNAK_00145;BJJJBNAK_00146;BJJJBNAK_00147;BJJJBNAK_00148;BJJJBNAK_00149;BJJJBNAK_00150;BJJJBNAK_00151;BJJJBNAK_00152;BJJJBNAK_00153;BJJJBNAK_00154;BJJJBNAK_00155;BJJJBNAK_00156;BJJJBNAK_00157;BJJJBNAK_00158;BJJJBNAK_00159;BJJJBNAK_00160;BJJJBNAK_00161;BJJJBNAK_00162;BJJJBNAK_00163;BJJJBNAK_00164;BJJJBNAK_00165;BJJJBNAK_00166;BJJJBNAK_00167;BJJJBNAK_…	(hypothetical protein);(hypothetical protein);(hypothetical protein);(hypothetical protein);(Lipoprotein-releasing system ATP-binding protein LolD);(hypothetical protein) CBM9;(Peptide methionine sulfoxide reductase MsrA);(GTP cyclohydrolase 1);(hypothetical protein);(2-succinyl-6-hydroxy-2,4-cyclohexadiene-1-carboxylate synthase) CE1;(putative protein);(Bifunctional transcriptional activator/DNA…	CBM9;CE1;TIGR01785;TIGR01786;TIGR01785	2	#N/A	#N/A	#N/A		acetylxylan; xylan	sub_1:CE1,sub_2:CE1,sub_3:CE1	sub_1:2,sub_2:13,sub_3:15	sub_1:CBM9,sub_2:CBM9,sub_3:CBM9	sub_1:6,sub_2:17,sub_3:19
1139.fasta	DG	This study	Bacteria;Bacteroidota;Bacteroidia;Flavobacteriales;Flavobacteriaceae;Lacinutrix	Ulva sp. (L)	1139; PUL_CAZyme_rich__PUL2	PUL_like	#N/A	11394	#N/A	20	2	0	0	1	2	0	0	5	0	0	1	0	0	0	0	0	BJJJBNAK_00236;BJJJBNAK_00237;BJJJBNAK_00238;BJJJBNAK_00239;BJJJBNAK_00240;BJJJBNAK_00241;BJJJBNAK_00242;BJJJBNAK_00243;BJJJBNAK_00244;BJJJBNAK_00245;BJJJBNAK_00246;BJJJBNAK_00247;BJJJBNAK_00248;BJJJBNAK_00249;BJJJBNAK_00250;BJJJBNAK_00251;BJJJBNAK_00252;BJJJBNAK_00253;BJJJBNAK_00254;BJJJBNAK_00255;BJJJBNAK_00256;BJJJBNAK_00257;BJJJBNAK_00258;BJJJBNAK_00259;BJJJBNAK_00260;BJJJBNAK_00261;BJJJBNAK_…	(hypothetical protein);(hypothetical protein);(hypothetical protein);(hypothetical protein);(hypothetical protein);(hypothetical protein) GH74|GH74|GH74;(Glycerophosphodiester phosphodiesterase, periplasmic);(hypothetical protein);(hypothetical protein);(Transcriptional regulatory protein BtsR);(hypothetical protein);(hypothetical protein);(hypothetical protein) CE4;(hypothetical protein) TIGR017…	GH74|GH74|GH74;CE4;TIGR01782;GT28;GT28;GH109	4	#N/A	#N/A	#N/A	glucosyltransferase; beta-N-acetylglucosamine; alpha-N-acetylgalactosamine; N-acetylglucosaminyltransferase; chitooligosaccharide; N-acetylglucosamine	xylan; LPS; xyloglucan; glucan; acetylxylan; peptidoglycan; chitin	sub_1:CE4	sub_1:0	sub_1:GH74|GH74|GH74;GT28	sub_1:7	sub_1:GT28	sub_1:8	sub_1:GH109	sub_1:10
1139.fasta	DG	This study	Bacteria;Bacteroidota;Bacteroidia;Flavobacteriales;Flavobacteriaceae;Lacinutrix	Ulva sp. (L)	1139; PUL_CAZyme_rich__PUL3	PUL_like	#N/A	11395	#N/A	14	0	0	1	0	1	0	0	2	0	0	1	0	0	0	0	0	BJJJBNAK_00985;BJJJBNAK_00986;BJJJBNAK_00987;BJJJBNAK_00988;BJJJBNAK_00989;BJJJBNAK_00990;BJJJBNAK_00991;BJJJBNAK_00992;BJJJBNAK_00993;BJJJBNAK_00994;BJJJBNAK_00995;BJJJBNAK_00996;BJJJBNAK_00997;BJJJBNAK_00998;BJJJBNAK_00999;BJJJBNAK_01000;BJJJBNAK_01001;BJJJBNAK_01002;BJJJBNAK_01003;BJJJBNAK_01004;BJJJBNAK_01005;BJJJBNAK_01006;BJJJBNAK_01007;BJJJBNAK_01008	(hypothetical protein);(tRNA-Gly(tcc));(hypothetical protein);(S-adenosylmethionine synthase);(hypothetical protein);(3-deoxy-D-manno-octulosonic acid transferase) GT30;(UDP-2-acetamido-2-deoxy-3-oxo-D-glucuronate aminotransferase);(UDP-glucose 4-epimerase);(Lipoprotein signal peptidase);(Malonyl CoA-acyl carrier protein transacylase);(hypothetical protein);(hypothetical protein);(hypothetical pr…	GT30;CBM44;TIGR01352	2	#N/A	#N/A	#N/A		glucan	sub_1:CBM44	sub_1:5	sub_1:GT30	sub_1:12
1139.fasta	DG	This study	Bacteria;Bacteroidota;Bacteroidia;Flavobacteriales;Flavobacteriaceae;Lacinutrix	Ulva sp. (L)	1139; PUL_CAZyme_rich__PUL4	PUL_like	#N/A	11396	#N/A	29	1	0	0	2	0	0	0	3	0	0	1	0	0	0	0	0	BJJJBNAK_01300;BJJJBNAK_01301;BJJJBNAK_01302;BJJJBNAK_01303;BJJJBNAK_01304;BJJJBNAK_01305;BJJJBNAK_01306;BJJJBNAK_01307;BJJJBNAK_01308;BJJJBNAK_01309;BJJJBNAK_01310;BJJJBNAK_01311;BJJJBNAK_01312;BJJJBNAK_01313;BJJJBNAK_01314;BJJJBNAK_01315;BJJJBNAK_01316;BJJJBNAK_01317;BJJJBNAK_01318;BJJJBNAK_01319;BJJJBNAK_01320;BJJJBNAK_01321;BJJJBNAK_01322;BJJJBNAK_01323;BJJJBNAK_01324;BJJJBNAK_01325;BJJJBNAK_…	(hypothetical protein);(hypothetical protein);(hypothetical protein);(Thiamine-monophosphate kinase);(hypothetical protein);(2-succinyl-6-hydroxy-2,4-cyclohexadiene-1-carboxylate synthase) CE1;(Branched-chain amino acid transport system 2 carrier protein);(HTH-type transcriptional activator RhaS);(hypothetical protein);(hypothetical protein);(hypothetical protein);(hypothetical protein);(Lysine-s…	CE1;GH74|GH74|GH74;TIGR01785;CE1	2	#N/A	#N/A	#N/A		glucan; acetylxylan; xyloglucan	sub_1:CE1	sub_1:6	sub_1:GH74|GH74|GH74	sub_1:10	sub_1:CE1	sub_1:20
1139.fasta	DG	This study	Bacteria;Bacteroidota;Bacteroidia;Flavobacteriales;Flavobacteriaceae;Lacinutrix	Ulva sp. (L)	1139; PUL_CAZyme_rich__PUL5	PUL_like	#N/A	11397	#N/A	14	0	0	0	2	1	0	0	3	0	0	1	0	0	0	0	0	BJJJBNAK_01363;BJJJBNAK_01364;BJJJBNAK_01365;BJJJBNAK_01366;BJJJBNAK_01367;BJJJBNAK_01368;BJJJBNAK_01369;BJJJBNAK_01370;BJJJBNAK_01371;BJJJBNAK_01372;BJJJBNAK_01373;BJJJBNAK_01374;BJJJBNAK_01375;BJJJBNAK_01376;BJJJBNAK_01377;BJJJBNAK_01378;BJJJBNAK_01379;BJJJBNAK_01380;BJJJBNAK_01381;BJJJBNAK_01382;BJJJBNAK_01383;BJJJBNAK_01384;BJJJBNAK_01385;BJJJBNAK_01386	(hypothetical protein);(hypothetical protein);(ATP synthase epsilon chain);(ATP synthase subunit beta);(hypothetical protein);(Vitamin B12 transporter BtuB) TIGR01785;(hypothetical protein);(Glutamine--fructose-6-phosphate aminotransferase [isomerizing]);(hypothetical protein);(Glycogen synthase) GT5;(Pantothenate synthetase);(Aspartate 1-decarboxylase);(hypothetical protein);(hypothetical protei…	TIGR01785;GT5;CE1;CE1	2	#N/A	#N/A	#N/A	glycogen synthase; alpha-glucan synthase; starch synthase	acetylxylan; starch	sub_1:GT5	sub_1:3	sub_1:CE1	sub_1:7	sub_1:CE1	sub_1:12
1139.fasta	DG	This study	Bacteria;Bacteroidota;Bacteroidia;Flavobacteriales;Flavobacteriaceae;Lacinutrix	Ulva sp. (L)	1139; PUL_CAZyme_rich__PUL7	PUL_like	#N/A	11398	#N/A	16	1	0	1	0	1	0	1	4	1	0	1	0	0	0	0	0	BJJJBNAK_04029;BJJJBNAK_04030;BJJJBNAK_04031;BJJJBNAK_04032;BJJJBNAK_04033;BJJJBNAK_04034;BJJJBNAK_04035;BJJJBNAK_04036;BJJJBNAK_04037;BJJJBNAK_04038;BJJJBNAK_04039;BJJJBNAK_04040;BJJJBNAK_04041;BJJJBNAK_04042;BJJJBNAK_04043;BJJJBNAK_04044;BJJJBNAK_04045;BJJJBNAK_04046;BJJJBNAK_04047;BJJJBNAK_04048;BJJJBNAK_04049;BJJJBNAK_04050;BJJJBNAK_04051	(hypothetical protein);(hypothetical protein);(hypothetical protein);(hypothetical protein);(hypothetical protein);(N-acetylgalactosamine-6-O-sulfatase) Sulfatase;(Xaa-Pro dipeptidyl-peptidase);(hypothetical protein);(hypothetical protein);(hypothetical protein);(hypothetical protein);(hypothetical protein) CBM5;(hypothetical protein) CBM5|GH18;(Chaperone protein HtpG);(3-oxoacyl-[acyl-carrier-pr…	Sulfatase;CBM5;CBM5|GH18;TIGR01782;GH74;GT2	4	#N/A	#N/A	#N/A	rhamnose; chitin synthase; 6-N-acetylglucosamine synthase; glucosidase; ceramide; actinamine; N-acetylglucosaminyltransferase; UDP-glucuronic acid; poly-beta-1; lectin; mannan synthase; beta-mannan synthase; mannosyltransferase; cellulose synthase; glucomannan synthase	chitin	sub_1:CBM5|GH18;GH74	sub_1:2	sub_1:CBM5	sub_1:3	sub_1:GT2	sub_1:4
1139.fasta	DG	This study	Bacteria;Bacteroidota;Bacteroidia;Flavobacteriales;Flavobacteriaceae;Lacinutrix	Ulva sp. (L)	1139; CAZyme_rich__PUL1	CAZyme gene clusters (CGCs)	#N/A	2684	#N/A	10	3	0	0	1	0	0	1	5	0	0	0	0	0	0	0	0	BJJJBNAK_00028;BJJJBNAK_00029;BJJJBNAK_00030;BJJJBNAK_00031;BJJJBNAK_00032;BJJJBNAK_00033;BJJJBNAK_00034;BJJJBNAK_00035;BJJJBNAK_00036;BJJJBNAK_00037;BJJJBNAK_00038;BJJJBNAK_00039;BJJJBNAK_00040;BJJJBNAK_00041;BJJJBNAK_00042;BJJJBNAK_00043;BJJJBNAK_00044;BJJJBNAK_00045;BJJJBNAK_00046;BJJJBNAK_00047	(hypothetical protein);(hypothetical protein);(hypothetical protein);(Capreomycidine synthase);(Delta(1)-pyrroline-2-carboxylate reductase);(Cocaine esterase) CE1;(hypothetical protein) CBM44|GH74|GH74;(hypothetical protein);(hypothetical protein);(L-threonine dehydratase catabolic TdcB);(hypothetical protein);(hypothetical protein);(hypothetical protein) GH31;(Xylan 1,4-beta-xylosidase) GH3;(hyp…	CE1;CBM44|GH74|GH74;GH31;GH3;GH65	6	#N/A	#N/A	#N/A	galactosidase; alpha-glucosidase; glucosyltransferase	glucan
1139.fasta	DG	This study	Bacteria;Bacteroidota;Bacteroidia;Flavobacteriales;Flavobacteriaceae;Lacinutrix	Ulva sp. (L)	1139; CAZyme_rich__PUL10	CAZyme gene clusters (CGCs)	#N/A	2628	#N/A	18	2	0	0	0	1	0	0	3	0	0	0	0	0	0	0	0	BJJJBNAK_01796;BJJJBNAK_01797;BJJJBNAK_01798;BJJJBNAK_01799;BJJJBNAK_01800;BJJJBNAK_01801;BJJJBNAK_01802;BJJJBNAK_01803;BJJJBNAK_01804;BJJJBNAK_01805;BJJJBNAK_01806;BJJJBNAK_01807;BJJJBNAK_01808;BJJJBNAK_01809;BJJJBNAK_01810;BJJJBNAK_01811;BJJJBNAK_01812;BJJJBNAK_01813;BJJJBNAK_01814;BJJJBNAK_01815;BJJJBNAK_01816;BJJJBNAK_01817;BJJJBNAK_01818;BJJJBNAK_01819;BJJJBNAK_01820;BJJJBNAK_01821;BJJJBNAK_…	(Phosphoribosylformylglycinamidine synthase);(hypothetical protein);(hypothetical protein);(hypothetical protein);(Ribosomal RNA small subunit methyltransferase B);(Ycf48-like protein) GH74;(hypothetical protein);(hypothetical protein);(RNA polymerase sigma-H factor);(Lipid A export ATP-binding/permease protein MsbA);(Phosphoglucomutase);(Dodecaprenyl-phosphate galacturonate synthase) GT2;(hypoth…	GH74;GT2;GH23	3	#N/A	#N/A	#N/A	rhamnose; chitin synthase; 6-N-acetylglucosamine synthase; ceramide; actinamine; N-acetylglucosaminyltransferase; UDP-glucuronic acid; poly-beta-1; mannan synthase; beta-mannan synthase; mannosyltransferase; cellulose synthase; glucomannan synthase; rhamnosyltransferase; arabinoglucan synthase	chitin; alginate; LPS; teichoic acid; xyloglucan; glucan; chondroitin; peptidoglycan; N-glycan; glucomannan; galactan
1139.fasta	DG	This study	Bacteria;Bacteroidota;Bacteroidia;Flavobacteriales;Flavobacteriaceae;Lacinutrix	Ulva sp. (L)	1139; CAZyme_rich__PUL11	CAZyme gene clusters (CGCs)	#N/A	2685	#N/A	16	0	0	1	0	3	0	0	4	0	0	0	0	0	0	0	0	BJJJBNAK_02178;BJJJBNAK_02179;BJJJBNAK_02180;BJJJBNAK_02181;BJJJBNAK_02182;BJJJBNAK_02183;BJJJBNAK_02184;BJJJBNAK_02185;BJJJBNAK_02186;BJJJBNAK_02187;BJJJBNAK_02188;BJJJBNAK_02189;BJJJBNAK_02190;BJJJBNAK_02191;BJJJBNAK_02192;BJJJBNAK_02193;BJJJBNAK_02194;BJJJBNAK_02195;BJJJBNAK_02196;BJJJBNAK_02197;BJJJBNAK_02198;BJJJBNAK_02199;BJJJBNAK_02200;BJJJBNAK_02201;BJJJBNAK_02202;BJJJBNAK_02203	(hypothetical protein);(hypothetical protein);(1,2-phenylacetyl-CoA epoxidase, subunit E);(hypothetical protein);(hypothetical protein);(hypothetical protein) CBM16;(hypothetical protein) GT9;(hypothetical protein);(Uracil phosphoribosyltransferase);(hypothetical protein);(hypothetical protein);(Phosphoribosylamine--glycine ligase);(Phenylacetate-coenzyme A ligase);(Putative teichuronic acid bios…	CBM16;GT9;GT2;GT4	4	#N/A	#N/A	#N/A	rhamnose; N-acetylglucosaminyltransferase; mannosyltransferase; rhamnosyltransferase; mannose; glucosyltransferase	LPS
[truncated: 33,920 more rows]
[truncated: 6 more columns]

## Sheet: Sheet2
	Sample source	Genome number	Sum PUL	Average value
	Gelidium sp. (H)	79	970	12.2785
	Grateloupia sp. (R)	133	1614	12.1353
	Ulva sp. (L)	57	470	8.24561
	Saccharina sp. (B)	28	291	10.3929
	Particle net	10	145	14.5
	Seawater	52	372	7.15385
	Sediment (N)	26	522	20.0769
	SUM	385	4384	11.387

## Sheet: Sheet3
Tree ID	Genome ID	PUL-source	Sample source	Genome type	PUL_type_sub_ID	Gene ID	PUL_cluster_group ID (100% similarity)	Deacetylase	Peptidase	Sulfatase	Taxon	PUL-pattern	Classic_PUL-type	CAZyme diversity	Substrate_endo (Manual correction) (most likely)	After simplification	Cluster new (Manual correction)	After simplification	Core CAZyme gene (Manual correction)	Manual optimization and sorting	closed_1_CAZymes:closed_1_distance;closed_2_CAZymes:closed_2_distance;closed_3_CAZymes:closed_3_distance;closed_4_CAZymes:closed_4_distance;closed_5_CAZymes:closed_5_distance;closed_6_CAZymes:closed_6_distance;closed_7_CAZymes:closed_7_distance;closed_8_CAZymes:closed_8_distance;closed_9_CAZymes:closed_9_distance;closed_10_CAZymes:closed_10_distance;closed_11_CAZymes:closed_11_distance;closed_12_…
[truncated: 5,640 more rows]

[truncated: 1 more sheets: Sheet4]
