# Supplementary material for: Epiphytic common core bacteria in the microbiomes of co-located green (Ulva), brown (Saccharina) and red (Grateloupia, Gelidium) macroalgae
Source: Microbiome. 2023 Jun 1;11:126. doi: 10.1186/s40168-023-01559-1 (PMC10233909; doi:10.1186/s40168-023-01559-1)
Supplement: Supplementary file 4 — Additional file 3: Description of supplementary tables. Table S1. Data associated with the 16S rRNA gene amplicon-based community profiling for all six sample sources analyzed in this study. Sequencing, assembly and binning statistics of the 23 metagenome datasets used in this study. These data include the time, season, geographical location, sample, environmental metadata for each sample and library information related to the amplicon sequencing. Furthermore included are summary analyses of the average relative abundances grouped by season and sample type at the genus and family levels, as well as statistical analyses of the proportions of core and dominant taxa in each sample. In addition, this file contains diversity indices, average relative abundances of domain, phylum, family, genus, OTU and ASV levels. Table S2. Data associated with the 16S rRNA gene-based community analyses of cultured bacterial strains, including information on sampling time, season, geographical location, source, culture conditions, 16S rRNA sequence information, new species attributes and taxonomic status information. Included are also summary analyses about average relative abundances at phylum, family, genus and OTU levels, as well as core taxa analyses results at the family and genus levels (matched to the 16S amplicon data). In addition, the file contains EZcloud and SILVA 138 sequence alignment results. Table S3. Summary data on the 1,619 MAGs and 965 draft genomes, including completeness, contamination, contig number, tRNA number, quality classification, size (Mbp), N50 value, species cluster ID in dRep, and the annotation results from GTDB SR202, EZcloud and SILVA 138 ordered according to their positions on the phylogenetic tree in Fig. 4. Table S4. Summary information about the four categories of PULs / PUL-like loci used in this study that were found with sliding window lengths from 1 and 10. The information includes: taxonomic affiliation, length (number of genes), number and ty [file 40168_2023_1559_MOESM3_ESM.zip › Supplementary Table 7.xlsx]

## Sheet: Legend
	Table	Description
	Sheet1	Data for Fig. 8a, 9, S16, S17
	Sheet2	8810 BGCs characteristic include type, samples source, etc.
	Sheet3	Predicted details of each biosynthetic gene clusters (BGCs)
	Sheet4	BGC Summary

## Sheet: Sheet1
									SUM	Other_SUM	acyl amino acids	transAT-PKS	thiopeptide	LAP	TfuA-related	lassopeptide	hglE-KS	resorcinol	lanthipeptide	siderophore	ectoine	arylpolyene	betalactone	T1PKS	T3PKS	hserlactone	NRPS-like	NRPS	bacteriocin	terpene
	Genome ID	Tree ID （Fig。9）	MAG or DG	Taxon	Genome size [Mbp]	(Phylum) (genome type) (number of genomes)	Color	Sample source	9679	366	51	54	55	74	98	114	130	153	187	213	223	427	479	515	659	690	700	923	1079	2489
	4-1434.fasta	1	DG	Bacteria;Bacteroidota;Bacteroidia;Flavobacteriales;Flavobacteriaceae;Algibacter	3.7357	Bacteroidota (DG) (345)	#000000	Sediment (N)	4	0	0	0	0	0	0	0	0	0	0	0	0	0	0	0	0	0	0	3	0	1
	L3_Bin_Bin_145_1.fasta	2	MAG	Bacteria;Bacteroidota;Bacteroidia;Flavobacteriales;Flavobacteriaceae;Algibacter	2.88825	Bacteroidota (MAG) (373)	#FDB10B	Ulva sp. (L)	2	0	0	0	0	0	0	0	0	0	0	0	0	0	0	0	1	0	0	0	0	1
	2-1026-3Z.fasta	3	DG	Bacteria;Bacteroidota;Bacteroidia;Flavobacteriales;Flavobacteriaceae;Algibacter	3.52082	Bacteroidota (DG) (345)	#FDB10B	Ulva sp. (L)	3	0	0	0	0	0	0	0	0	0	0	0	0	1	0	0	0	0	0	1	0	1
	ZY111.fasta	4	DG	Bacteria;Bacteroidota;Bacteroidia;Flavobacteriales;Flavobacteriaceae;Algibacter	3.33995	Bacteroidota (DG) (345)	#FDB10B	Grateloupia sp. (R)	2	0	0	0	0	0	0	0	0	0	0	0	0	0	0	0	0	0	0	1	0	1
	W4E-6-G.fasta	5	DG	Bacteria;Bacteroidota;Bacteroidia;Flavobacteriales;Flavobacteriaceae;Algibacter	3.78587	Bacteroidota (DG) (345)	#000000	Sediment (N)	2	0	0	0	0	0	0	0	0	0	0	0	0	0	0	0	0	0	0	1	0	1
	2-1252.fasta	6	DG	Bacteria;Bacteroidota;Bacteroidia;Flavobacteriales;Flavobacteriaceae;Algibacter	3.69439	Bacteroidota (DG) (345)	#FDB10B	Ulva sp. (L)	2	0	0	0	0	0	0	0	0	0	0	0	0	0	0	0	0	0	0	1	0	1
	4-1052.fasta	7	DG	Bacteria;Bacteroidota;Bacteroidia;Flavobacteriales;Flavobacteriaceae;Algibacter	4.62915	Bacteroidota (DG) (345)	#FDB10B	Ulva sp. (L)	6	0	0	0	0	0	0	1	0	0	0	0	0	0	0	1	1	0	0	2	0	1
	4-491.fasta	8	DG	Bacteria;Bacteroidota;Bacteroidia;Flavobacteriales;Flavobacteriaceae;Algibacter	3.84389	Bacteroidota (DG) (345)	#FDB10B	Grateloupia sp. (R)	1	0	0	0	0	0	0	0	0	0	0	0	0	0	0	0	0	0	0	0	0	1
	2-1163.fasta	9	DG	Bacteria;Bacteroidota;Bacteroidia;Flavobacteriales;Flavobacteriaceae;Algibacter	3.37882	Bacteroidota (DG) (345)	#FDB10B	Ulva sp. (L)	1	0	0	0	0	0	0	0	0	0	0	0	0	0	0	0	0	0	0	0	0	1
	N17-2-Z.fasta	10	DG	Bacteria;Bacteroidota;Bacteroidia;Flavobacteriales;Flavobacteriaceae	4.19553	Bacteroidota (DG) (345)	#000000	Sediment (N)	1	0	0	0	0	0	0	0	0	0	0	0	0	0	0	0	0	0	0	0	0	1
	719.fasta	11	DG	Bacteria;Bacteroidota;Bacteroidia;Flavobacteriales;Flavobacteriaceae;Gaetbulibacter	4.10877	Bacteroidota (DG) (345)	#FDB10B	Grateloupia sp. (R)	1	0	0	0	0	0	0	0	0	0	0	0	0	0	0	0	0	0	0	0	0	1
	2-814-3Z.fasta	12	DG	Bacteria;Bacteroidota;Bacteroidia;Flavobacteriales;Flavobacteriaceae;Gaetbulibacter	3.94695	Bacteroidota (DG) (345)	#FDB10B	Grateloupia sp. (R)	2	0	0	0	0	0	0	0	0	0	0	0	0	1	0	0	0	0	0	0	0	1
	3-1518-Z.fasta	13	DG	Bacteria;Bacteroidota;Bacteroidia;Flavobacteriales;Flavobacteriaceae;Gaetbulibacter	4.06835	Bacteroidota (DG) (345)	#000000	Sediment (N)	3	0	0	0	0	0	0	0	0	0	0	0	0	1	0	0	0	0	0	0	1	1
	YR2-351-J.fasta	14	DG	Bacteria;Bacteroidota;Bacteroidia;Flavobacteriales;Flavobacteriaceae	5.44482	Bacteroidota (DG) (345)	#FDB10B	Grateloupia sp. (R)	2	0	0	0	0	0	0	0	0	0	0	0	0	0	0	0	0	0	0	1	0	1
	3-332-G.fasta	15	DG	Bacteria;Bacteroidota;Bacteroidia;Flavobacteriales;Flavobacteriaceae	5.35651	Bacteroidota (DG) (345)	#FDB10B	Gelidium sp. (H)	2	0	0	0	0	0	0	0	0	0	0	0	0	0	0	0	0	0	0	1	0	1
	3-10.fasta	16	DG	Bacteria;Bacteroidota;Bacteroidia;Flavobacteriales;Flavobacteriaceae;Aquibacter	3.81091	Bacteroidota (DG) (345)	#FDB10B	Gelidium sp. (H)	1	0	0	0	0	0	0	0	0	0	0	0	0	0	0	0	0	0	0	0	0	1
	2-719-j2.fasta	17	DG	Bacteria;Bacteroidota;Bacteroidia;Flavobacteriales;Flavobacteriaceae;Gaetbulibacter	3.8107	Bacteroidota (DG) (345)	#FDB10B	Grateloupia sp. (R)	1	0	0	0	0	0	0	0	0	0	0	0	0	0	0	0	0	0	0	0	0	1
	YR2-618.fasta	18	DG	Bacteria;Bacteroidota;Bacteroidia;Flavobacteriales;Flavobacteriaceae;Formosa	5.44581	Bacteroidota (DG) (345)	#FDB10B	Grateloupia sp. (R)	5	0	0	0	0	0	0	0	0	1	0	0	0	0	0	1	0	0	0	1	0	2
	4-533.fasta	19	DG	Bacteria;Bacteroidota;Bacteroidia;Flavobacteriales;Flavobacteriaceae;Formosa	5.90465	Bacteroidota (DG) (345)	#FDB10B	Grateloupia sp. (R)	4	0	0	0	0	0	0	0	0	1	0	1	0	0	0	0	0	0	0	0	0	2
	YR2-1303.fasta	20	DG	Bacteria;Bacteroidota;Bacteroidia;Flavobacteriales;Flavobacteriaceae;Flavivirga	5.36927	Bacteroidota (DG) (345)	#FDB10B	Grateloupia sp. (R)	3	1	0	0	0	0	0	0	0	0	0	0	0	1	0	0	0	0	0	0	0	1
	2-798-G.fasta	21	DG	Bacteria;Bacteroidota;Bacteroidia;Flavobacteriales;Flavobacteriaceae;Flagellimonas	5.3264	Bacteroidota (DG) (345)	#FDB10B	Grateloupia sp. (R)	2	0	0	0	0	0	0	0	0	0	0	0	0	1	0	0	0	0	0	0	0	1
	753.fasta	22	DG	Bacteria;Bacteroidota;Bacteroidia;Flavobacteriales;Flavobacteriaceae;Flavivirga	5.68754	Bacteroidota (DG) (345)	#FDB10B	Grateloupia sp. (R)	8	0	0	0	0	0	0	0	0	0	1	0	0	0	0	2	0	0	0	3	1	1
	752.fasta	23	DG	Bacteria;Bacteroidota;Bacteroidia;Flavobacteriales;Flavobacteriaceae;Flavivirga	5.68687	Bacteroidota (DG) (345)	#FDB10B	Grateloupia sp. (R)	8	0	0	0	0	0	0	0	0	0	1	0	0	0	0	2	0	0	0	3	1	1
	2-675-3Z.fasta	24	DG	Bacteria;Bacteroidota;Bacteroidia;Flavobacteriales;Flavobacteriaceae;Flavivirga	5.48621	Bacteroidota (DG) (345)	#FDB10B	Grateloupia sp. (R)	7	0	0	0	0	0	0	0	0	0	1	0	0	0	0	1	0	0	0	4	0	1
	2-674-G.fasta	25	DG	Bacteria;Bacteroidota;Bacteroidia;Flavobacteriales;Flavobacteriaceae;Flavivirga	5.48672	Bacteroidota (DG) (345)	#FDB10B	Grateloupia sp. (R)	7	0	0	0	0	0	0	0	0	0	1	0	0	0	0	1	0	0	0	4	0	1
	2-643-G.fasta	26	DG	Bacteria;Bacteroidota;Bacteroidia;Flavobacteriales;Flavobacteriaceae;Flavivirga	5.48671	Bacteroidota (DG) (345)	#FDB10B	Grateloupia sp. (R)	7	0	0	0	0	0	0	0	0	0	1	0	0	0	0	1	0	0	0	4	0	1
	2-961.fasta	27	DG	Bacteria;Bacteroidota;Bacteroidia;Flavobacteriales;Flavobacteriaceae;Algibacter	3.75712	Bacteroidota (DG) (345)	#FDB10B	Ulva sp. (L)	2	0	0	0	0	0	0	0	0	0	0	0	0	0	0	0	1	0	0	0	0	1
	3-188-3Z.fasta	28	DG	Bacteria;Bacteroidota;Bacteroidia;Flavobacteriales;Flavobacteriaceae;Algibacter	3.95933	Bacteroidota (DG) (345)	#FDB10B	Gelidium sp. (H)	3	0	0	0	0	0	0	0	0	0	0	0	0	0	0	0	1	0	0	0	1	1
	2B1-7-55-J.fasta	29	DG	Bacteria;Bacteroidota;Bacteroidia;Flavobacteriales;Flavobacteriaceae;Algibacter	4.66694	Bacteroidota (DG) (345)	#FDB10B	Saccharina sp. (B)	3	0	0	0	0	0	0	0	0	0	0	0	0	0	0	1	0	0	0	1	0	1
	H2_Bin_Bin_107_1_1.fasta	30	MAG	Bacteria;Bacteroidota;Bacteroidia;Flavobacteriales;Flavobacteriaceae;Algibacter	3.1519	Bacteroidota (MAG) (373)	#FDB10B	Gelidium sp. (H)	2	0	0	0	0	0	0	0	1	0	0	0	0	0	0	0	0	0	0	0	0	1
	L1_Bin_MAXBIN__034_sub_1.fasta	31	MAG	Bacteria;Bacteroidota;Bacteroidia;Flavobacteriales;Flavobacteriaceae;Algibacter	2.00814	Bacteroidota (MAG) (373)	#FDB10B	Ulva sp. (L)	2	0	0	0	0	0	0	0	0	0	0	0	0	1	0	0	0	0	0	0	0	1
	L4_Bin_Bin_137_sub_1.fasta	32	MAG	Bacteria;Bacteroidota;Bacteroidia;Flavobacteriales;Flavobacteriaceae;Algibacter	2.09287	Bacteroidota (MAG) (373)	#FDB10B	Ulva sp. (L)	2	0	0	0	0	0	0	0	0	0	0	0	0	1	0	0	0	0	0	0	0	1
	L3_Bin_Bin_44_sub_1.fasta	33	MAG	Bacteria;Bacteroidota;Bacteroidia;Flavobacteriales;Flavobacteriaceae;Algibacter	1.77815	Bacteroidota (MAG) (373)	#FDB10B	Ulva sp. (L)	1	0	0	0	0	0	0	0	0	0	0	0	0	0	0	0	0	0	0	0	0	1
	2-1774-Z.fasta	34	DG	Bacteria;Bacteroidota;Bacteroidia;Flavobacteriales;Flavobacteriaceae;Seonamhaeicola	4.36019	Bacteroidota (DG) (345)	#0000ff	Seawater (S)	1	0	0	0	0	0	0	0	0	0	0	0	0	0	0	0	0	0	0	0	0	1
	4-633-3Z.fasta	35	DG	Bacteria;Bacteroidota;Bacteroidia;Flavobacteriales;Flavobacteriaceae;Aquimarina	4.31299	Bacteroidota (DG) (345)	#FDB10B	Grateloupia sp. (R)	1	0	0	0	0	0	0	0	0	0	0	0	0	0	0	0	0	0	0	0	0	1
	2-872.fasta	36	DG	Bacteria;Bacteroidota;Bacteroidia;Flavobacteriales;Flavobacteriaceae;Seonamhaeicola	4.38617	Bacteroidota (DG) (345)	#FDB10B	Grateloupia sp. (R)	1	0	0	0	0	0	0	0	0	0	0	0	0	0	0	0	0	0	0	0	0	1
	474.fasta	37	DG	Bacteria;Bacteroidota;Bacteroidia;Flavobacteriales;Flavobacteriaceae;Seonamhaeicola	4.40951	Bacteroidota (DG) (345)	#FDB10B	Grateloupia sp. (R)	2	0	0	0	0	0	0	0	0	0	0	0	0	0	0	0	0	0	0	1	0	1
	788.fasta	38	DG	Bacteria;Bacteroidota;Bacteroidia;Flavobacteriales;Flavobacteriaceae;Seonamhaeicola	4.36893	Bacteroidota (DG) (345)	#FDB10B	Grateloupia sp. (R)	2	0	0	0	0	0	0	0	0	0	0	0	0	0	0	0	0	0	0	1	0	1
	512_1.fasta	39	DG	Bacteria;Bacteroidota;Bacteroidia;Flavobacteriales;Flavobacteriaceae;Seonamhaeicola	4.36613	Bacteroidota (DG) (345)	#FDB10B	Grateloupia sp. (R)	2	0	0	0	0	0	0	0	0	0	0	0	0	0	0	0	0	0	0	1	0	1
	743.fasta	40	DG	Bacteria;Bacteroidota;Bacteroidia;Flavobacteriales;Flavobacteriaceae;Seonamhaeicola	4.44097	Bacteroidota (DG) (345)	#FDB10B	Grateloupia sp. (R)	2	0	0	0	0	0	0	0	0	0	0	0	0	0	0	0	0	0	0	1	0	1
	4-125_1.fasta	41	DG	Bacteria;Bacteroidota;Bacteroidia;Flavobacteriales;Flavobacteriaceae;Seonamhaeicola	4.44223	Bacteroidota (DG) (345)	#FDB10B	Gelidium sp. (H)	2	0	0	0	0	0	0	0	0	0	0	0	0	0	0	0	0	0	0	1	0	1
	710.fasta	42	DG	Bacteria;Bacteroidota;Bacteroidia;Flavobacteriales;Flavobacteriaceae;Algibacter	4.68698	Bacteroidota (DG) (345)	#FDB10B	Grateloupia sp. (R)	3	0	0	0	0	0	0	0	0	0	0	0	0	0	0	0	0	0	0	0	2	1
	L4_Bin_Bin_107_sub_2.fasta	43	MAG	Bacteria;Bacteroidota;Bacteroidia;Flavobacteriales;Flavobacteriaceae;Gilvibacter	2.71439	Bacteroidota (MAG) (373)	#FDB10B	Ulva sp. (L)	2	0	0	0	0	0	0	0	0	0	0	0	0	0	0	0	1	0	0	0	0	1
	4-544.fasta	44	DG	Bacteria;Bacteroidota;Bacteroidia;Flavobacteriales;Flavobacteriaceae;Maribacter	4.54543	Bacteroidota (DG) (345)	#FDB10B	Grateloupia sp. (R)	2	0	0	0	0	0	0	0	0	0	0	0	0	0	0	0	0	0	0	1	0	1
	136.fasta	45	DG	Bacteria;Bacteroidota;Bacteroidia;Flavobacteriales;Flavobacteriaceae;Algibacter	3.65309	Bacteroidota (DG) (345)	#FDB10B	Gelidium sp. (H)	2	0	0	0	0	0	0	0	0	0	0	0	0	0	0	0	1	0	0	0	0	1
	4-2026-3Z.fasta	46	DG	Bacteria;Bacteroidota;Bacteroidia;Flavobacteriales;Flavobacteriaceae;Algibacter	3.83998	Bacteroidota (DG) (345)	#FDB10B	Saccharina sp. (B)	3	0	0	1	0	0	0	0	0	0	0	0	0	0	0	0	1	0	0	0	0	1
	L1_Bin_Bin_90_1.fasta	47	MAG	Bacteria;Bacteroidota;Bacteroidia;Flavobacteriales;Flavobacteriaceae;Jejuia	3.06383	Bacteroidota (MAG) (373)	#FDB10B	Ulva sp. (L)	4	0	0	0	0	0	0	0	0	0	0	0	0	1	0	0	1	0	0	1	0	1
	139.fasta	48	DG	Bacteria;Bacteroidota;Bacteroidia;Flavobacteriales;Flavobacteriaceae;Algibacter	4.34278	Bacteroidota (DG) (345)	#FDB10B	Gelidium sp. (H)	6	0	0	0	0	0	0	0	0	0	0	0	0	1	0	0	1	0	1	2	0	1
	926.fasta	49	DG	Bacteria;Bacteroidota;Bacteroidia;Flavobacteriales;Flavobacteriaceae;Algibacter	4.23225	Bacteroidota (DG) (345)	#FDB10B	Ulva sp. (L)	6	0	0	0	0	0	0	0	0	0	0	0	0	1	0	0	1	0	1	2	0	1
	4-2040.fasta	50	DG	Bacteria;Bacteroidota;Bacteroidia;Flavobacteriales;Flavobacteriaceae;Algibacter	4.27583	Bacteroidota (DG) (345)	#FDB10B	Saccharina sp. (B)	6	0	0	0	0	0	0	0	0	0	0	0	0	1	0	0	1	0	1	2	0	1
	L4_Bin_MAXBIN__022_1.fasta	51	MAG	Bacteria;Bacteroidota;Bacteroidia;Flavobacteriales;Flavobacteriaceae;Jejuia	2.34528	Bacteroidota (MAG) (373)	#FDB10B	Ulva sp. (L)	2	0	0	0	0	0	0	0	0	0	0	0	0	0	0	0	1	0	0	1	0	0
	2B12100.fasta	52	DG	Bacteria;Bacteroidota;Bacteroidia;Flavobacteriales;Flavobacteriaceae;Formosa	4.34226	Bacteroidota (DG) (345)	#FDB10B	Saccharina sp. (B)	1	0	0	0	0	0	0	0	0	0	0	0	0	0	0	0	0	0	0	0	0	1
	YR26-21-1-G.fasta	53	DG	Bacteria;Bacteroidota;Bacteroidia;Flavobacteriales;Flavobacteriaceae	4.07346	Bacteroidota (DG) (345)	#FDB10B	Grateloupia sp. (R)	4	1	0	0	0	0	0	0	0	1	0	0	0	1	0	0	0	0	0	0	0	1
	S3_Bin_Bin_31_1.fasta	54	MAG	Bacteria;Bacteroidota;Bacteroidia;Flavobacteriales;Flavobacteriaceae;NS2b	2.26305	Bacteroidota (MAG) (373)	#0000ff	Seawater (S)	1	0	0	0	0	0	0	0	0	0	0	0	0	0	0	0	0	0	0	0	0	1
	3-1770-Z.fasta	55	DG	Bacteria;Bacteroidota;Bacteroidia;Flavobacteriales;Flavobacteriaceae;Olleya	3.04256	Bacteroidota (DG) (345)	#0000ff	Seawater (S)	1	0	0	0	0	0	0	0	0	0	0	0	0	0	0	0	0	0	0	0	0	1
	4-448.fasta	56	DG	Bacteria;Bacteroidota;Bacteroidia;Flavobacteriales;Flavobacteriaceae;Olleya	3.5211	Bacteroidota (DG) (345)	#FDB10B	Grateloupia sp. (R)	2	0	0	0	0	0	0	0	0	0	0	0	0	0	0	1	0	0	0	0	0	1
	3-2084.fasta	57	DG	Bacteria;Bacteroidota;Bacteroidia;Flavobacteriales;Flavobacteriaceae;Tenacibaculum	3.49759	Bacteroidota (DG) (345)	#FDB10B	Saccharina sp. (B)	2	0	0	0	0	0	0	0	0	0	0	0	0	0	0	0	1	0	0	0	0	1
	2-1847.fasta	58	DG	Bacteria;Bacteroidota;Bacteroidia;Flavobacteriales;Flavobacteriaceae;Olleya	3.48202	Bacteroidota (DG) (345)	#0000ff	Seawater (S)	2	0	0	0	0	0	0	0	0	0	0	0	0	0	0	0	1	0	0	0	0	1
	2B2-16.fasta	59	DG	Bacteria;Bacteroidota;Bacteroidia;Flavobacteriales;Flavobacteriaceae;Olleya	3.39669	Bacteroidota (DG) (345)	#FDB10B	Saccharina sp. (B)	2	0	0	0	0	0	0	0	0	0	0	0	0	0	0	0	1	0	0	0	0	1
	R1_R1_Bin_Bin_212_sub.fasta	60	MAG	Bacteria;Bacteroidota;Bacteroidia;Flavobacteriales;Flavobacteriaceae	3.53668	Bacteroidota (MAG) (373)	#FDB10B	Grateloupia sp. (R)	3	0	0	0	0	0	0	0	0	0	1	0	0	0	0	0	1	0	0	0	0	1
	H3_Bin_METABAT__83_1_1.fasta	61	MAG	Bacteria;Bacteroidota;Bacteroidia;Flavobacteriales;Flavobacteriaceae	4.31702	Bacteroidota (MAG) (373)	#FDB10B	Gelidium sp. (H)	4	0	0	0	0	0	0	0	0	0	1	0	0	1	0	0	1	0	0	0	0	1
	2-583A.fasta	62	DG	Bacteria;Bacteroidota;Bacteroidia;Flavobacteriales;Flavobacteriaceae	5.06095	Bacteroidota (DG) (345)	#FDB10B	Grateloupia sp. (R)	9	2	0	0	0	0	0	0	0	0	0	0	0	0	0	1	1	0	0	1	2	2
	1139.fasta	63	DG	Bacteria;Bacteroidota;Bacteroidia;Flavobacteriales;Flavobacteriaceae;Lacinutrix	4.95962	Bacteroidota (DG) (345)	#FDB10B	Ulva sp. (L)	7	1	0	1	0	0	0	0	1	0	0	1	0	0	0	0	0	0	0	1	0	2
	2-830.fasta	64	DG	Bacteria;Bacteroidota;Bacteroidia;Flavobacteriales;Flavobacteriaceae;Lacinutrix	4.5673	Bacteroidota (DG) (345)	#FDB10B	Grateloupia sp. (R)	6	1	0	0	0	0	0	0	0	1	1	0	0	1	0	0	1	0	0	0	0	1
	2-990-J.fasta	65	DG	Bacteria;Bacteroidota;Bacteroidia;Flavobacteriales;Flavobacteriaceae;Lacinutrix	3.50009	Bacteroidota (DG) (345)	#FDB10B	Ulva sp. (L)	1	0	0	0	0	0	0	0	0	0	0	0	0	0	0	0	0	0	0	0	0	1
	2-868.fasta	66	DG	Bacteria;Bacteroidota;Bacteroidia;Flavobacteriales;Flavobacteriaceae;Lacinutrix	3.50355	Bacteroidota (DG) (345)	#FDB10B	Grateloupia sp. (R)	1	0	0	0	0	0	0	0	0	0	0	0	0	0	0	0	0	0	0	0	0	1
	YR2-1-20-J.fasta	67	DG	Bacteria;Bacteroidota;Bacteroidia;Flavobacteriales;Flavobacteriaceae;Winogradskyella	3.15742	Bacteroidota (DG) (345)	#FDB10B	Grateloupia sp. (R)	2	0	0	0	0	0	0	0	0	0	0	0	0	0	0	0	1	0	0	0	0	1
	3-1016.fasta	68	DG	Bacteria;Bacteroidota;Bacteroidia;Flavobacteriales;Flavobacteriaceae;Winogradskyella	4.11357	Bacteroidota (DG) (345)	#FDB10B	Ulva sp. (L)	5	0	0	0	0	0	0	0	0	0	0	0	0	0	0	1	1	0	0	2	0	1
	4-2107-3Z.fasta	69	DG	Bacteria;Bacteroidota;Bacteroidia;Flavobacteriales;Flavobacteriaceae;Winogradskyella	3.88362	Bacteroidota (DG) (345)	#FDB10B	Saccharina sp. (B)	2	0	0	0	0	0	0	0	0	0	0	0	0	0	0	0	0	0	0	1	0	1
	3-713-3Z.fasta	70	DG	Bacteria;Bacteroidota;Bacteroidia;Flavobacteriales;Flavobacteriaceae;Winogradskyella	4.21173	Bacteroidota (DG) (345)	#FDB10B	Grateloupia sp. (R)	1	0	0	0	0	0	0	0	0	0	0	0	0	0	0	0	0	0	0	0	0	1
	3-1070.fasta	71	DG	Bacteria;Bacteroidota;Bacteroidia;Flavobacteriales;Flavobacteriaceae;Winogradskyella	4.25778	Bacteroidota (DG) (345)	#FDB10B	Ulva sp. (L)	5	0	0	0	0	0	0	0	0	1	1	0	0	1	0	0	0	0	0	0	0	2
	S4Y-53-3Z.fasta	72	DG	Bacteria;Bacteroidota;Bacteroidia;Flavobacteriales;Flavobacteriaceae;Winogradskyella	3.36919	Bacteroidota (DG) (345)	#0000ff	Seawater (S)	1	0	0	0	0	0	0	0	0	0	0	0	0	0	0	0	0	0	0	0	0	1
	4-2103-3Z.fasta	73	DG	Bacteria;Bacteroidota;Bacteroidia;Flavobacteriales;Flavobacteriaceae;Winogradskyella	4.0169	Bacteroidota (DG) (345)	#FDB10B	Saccharina sp. (B)	2	0	0	0	0	0	0	0	0	0	0	0	0	0	0	0	1	0	0	0	0	1
	408-3Z.fasta	74	DG	Bacteria;Bacteroidota;Bacteroidia;Flavobacteriales;Flavobacteriaceae;Winogradskyella	3.81938	Bacteroidota (DG) (345)	#FDB10B	Gelidium sp. (H)	2	0	0	0	0	0	0	0	0	0	0	0	0	0	0	0	1	0	0	0	0	1
	L1_Bin_METABAT__21_1.fasta	75	MAG	Bacteria;Bacteroidota;Bacteroidia;Flavobacteriales;Flavobacteriaceae;Winogradskyella	3.02616	Bacteroidota (MAG) (373)	#FDB10B	Ulva sp. (L)	3	0	0	0	0	0	0	0	0	0	0	0	0	0	0	0	1	0	0	0	0	2
	L4_Bin_MAXBIN__038_sub_1.fasta	76	MAG	Bacteria;Bacteroidota;Bacteroidia;Flavobacteriales;Flavobacteriaceae;Winogradskyella	2.6633	Bacteroidota (MAG) (373)	#FDB10B	Ulva sp. (L)	2	0	0	0	0	0	0	0	0	0	0	0	0	0	0	0	1	0	0	0	0	1
	2B1513.fasta	77	DG	Bacteria;Bacteroidota;Bacteroidia;Flavobacteriales;Flavobacteriaceae;Muricauda	3.46014	Bacteroidota (DG) (345)	#FDB10B	Saccharina sp. (B)	3	0	0	0	0	0	0	0	0	0	0	0	0	1	0	0	1	0	0	0	0	1
	14-3Z.fasta	78	DG	Bacteria;Bacteroidota;Bacteroidia;Flavobacteriales;Flavobacteriaceae;Psychroserpens	3.38134	Bacteroidota (DG) (345)	#FDB10B	Gelidium sp. (H)	2	0	0	0	0	0	0	0	0	0	0	0	0	0	0	0	1	0	0	0	0	1
	2-553-3Z.fasta	79	DG	Bacteria;Bacteroidota;Bacteroidia;Flavobacteriales;Flavobacteriaceae;Psychroserpens	4.12375	Bacteroidota (DG) (345)	#FDB10B	Grateloupia sp. (R)	3	0	0	0	0	0	0	0	0	0	0	0	0	1	0	0	1	0	0	0	0	1
	2-1115.fasta	80	DG	Bacteria;Bacteroidota;Bacteroidia;Flavobacteriales;Flavobacteriaceae;Psychroserpens	4.29533	Bacteroidota (DG) (345)	#FDB10B	Ulva sp. (L)	4	0	0	0	0	0	0	0	0	0	0	0	0	0	0	1	1	0	0	1	0	1
	3-2166-J.fasta	81	DG	Bacteria;Bacteroidota;Bacteroidia;Flavobacteriales;Flavobacteriaceae;Psychroserpens	3.59961	Bacteroidota (DG) (345)	#FDB10B	Saccharina sp. (B)	4	0	0	0	0	0	0	0	0	0	0	0	0	0	0	1	1	0	0	1	0	1
	N2Y086-Z.fasta	82	DG	Bacteria;Bacteroidota;Bacteroidia;Flavobacteriales;Flavobacteriaceae;Psychroserpens	3.69759	Bacteroidota (DG) (345)	#000000	Sediment (N)	3	0	0	0	0	0	0	0	0	0	0	0	0	1	0	0	1	0	0	0	0	1
	2-574A.fasta	83	DG	Bacteria;Bacteroidota;Bacteroidia;Flavobacteriales;Flavobacteriaceae;Psychroserpens	4.24305	Bacteroidota (DG) (345)	#FDB10B	Grateloupia sp. (R)	3	0	0	0	0	0	0	0	0	0	1	0	0	0	0	0	1	0	0	0	0	1
	3-1643-Z.fasta	84	DG	Bacteria;Bacteroidota;Bacteroidia;Flavobacteriales;Flavobacteriaceae;Psychroserpens	4.19984	Bacteroidota (DG) (345)	#000000	Sediment (N)	3	0	0	0	0	0	0	0	0	0	1	0	0	0	0	0	1	0	0	0	0	1
	401-3Z.fasta	85	DG	Bacteria;Bacteroidota;Bacteroidia;Flavobacteriales;Flavobacteriaceae;Psychroserpens	3.83036	Bacteroidota (DG) (345)	#FDB10B	Gelidium sp. (H)	3	0	0	0	0	0	0	0	0	0	1	0	0	0	0	0	1	0	0	0	0	1
	2-804-G.fasta	86	DG	Bacteria;Bacteroidota;Bacteroidia;Flavobacteriales;Flavobacteriaceae;Psychroserpens	4.00743	Bacteroidota (DG) (345)	#FDB10B	Grateloupia sp. (R)	2	0	0	0	0	0	0	0	0	0	0	0	0	0	0	0	1	0	0	0	0	1
	2-133.fasta	87	DG	Bacteria;Bacteroidota;Bacteroidia;Flavobacteriales;Flavobacteriaceae;Psychroserpens	4.06315	Bacteroidota (DG) (345)	#FDB10B	Gelidium sp. (H)	3	0	0	0	0	0	0	0	0	0	0	0	0	1	0	0	1	0	0	0	0	1
	2-78-n2.fasta	88	DG	Bacteria;Bacteroidota;Bacteroidia;Flavobacteriales;Flavobacteriaceae;Psychroserpens	4.04295	Bacteroidota (DG) (345)	#FDB10B	Gelidium sp. (H)	3	0	0	0	0	0	0	0	0	0	0	0	0	1	0	0	1	0	0	0	0	1
	2-60-3Z.fasta	89	DG	Bacteria;Bacteroidota;Bacteroidia;Flavobacteriales;Flavobacteriaceae;Psychroserpens	4.06297	Bacteroidota (DG) (345)	#FDB10B	Gelidium sp. (H)	3	0	0	0	0	0	0	0	0	0	0	0	0	1	0	0	1	0	0	0	0	1
	N2_Bin_METABAT__93_sub.fasta	90	MAG	Bacteria;Bacteroidota;Bacteroidia;Flavobacteriales;Flavobacteriaceae	2.14434	Bacteroidota (MAG) (373)	#000000	Sediment (N)	1	0	0	0	0	0	0	0	0	0	0	0	0	0	0	0	0	0	0	0	0	1
	S4_Bin_METABAT__42_sub_1.fasta	91	MAG	Bacteria;Bacteroidota;Bacteroidia;Flavobacteriales;Flavobacteriaceae	2.35705	Bacteroidota (MAG) (373)	#0000ff	Seawater (S)	1	0	0	0	0	0	0	0	0	0	0	0	0	0	0	0	0	0	0	0	0	1
	S4E-18.fasta	92	DG	Bacteria;Bacteroidota;Bacteroidia;Flavobacteriales;Flavobacteriaceae	2.16036	Bacteroidota (DG) (345)	#0000ff	Seawater (S)	1	0	0	0	0	0	0	0	0	0	0	0	0	0	0	0	0	0	0	0	0	1
	S4_Bin_METABAT__36_1.fasta	93	MAG	Bacteria;Bacteroidota;Bacteroidia;Flavobacteriales;Flavobacteriaceae;Formosa	1.83258	Bacteroidota (MAG) (373)	#0000ff	Seawater (S)	2	0	0	0	0	0	0	0	0	0	0	0	0	0	0	0	0	0	0	0	1	1
	L4_Bin_Bin_91_sub_1.fasta	94	MAG	Bacteria;Bacteroidota;Bacteroidia;Flavobacteriales;Flavobacteriaceae	1.94923	Bacteroidota (MAG) (373)	#FDB10B	Ulva sp. (L)	1	0	0	0	0	0	0	0	0	0	0	0	0	0	0	0	0	0	0	0	0	1
	H1_Bin_MAXBIN__077_sub_1.fasta	95	MAG	Bacteria;Bacteroidota;Bacteroidia;Flavobacteriales;Flavobacteriaceae;Olleya	2.25087	Bacteroidota (MAG) (373)	#FDB10B	Gelidium sp. (H)	4	0	0	0	0	0	0	0	0	0	0	0	0	0	1	0	1	0	0	0	0	2
	H4_Bin_MAXBIN__040_sub_1.fasta	96	MAG	Bacteria;Bacteroidota;Bacteroidia;Flavobacteriales;Flavobacteriaceae	2.34121	Bacteroidota (MAG) (373)	#FDB10B	Gelidium sp. (H)	4	0	0	0	0	0	0	0	0	0	0	0	0	0	1	0	1	0	0	0	0	2
	L4_Bin_Bin_29_1.fasta	97	MAG	Bacteria;Bacteroidota;Bacteroidia;Flavobacteriales;Flavobacteriaceae	2.73846	Bacteroidota (MAG) (373)	#FDB10B	Ulva sp. (L)	1	0	0	0	0	0	0	0	0	0	0	0	0	0	0	0	0	0	0	0	0	1
	S4_Bin_Bin_103_sub_1.fasta	98	MAG	Bacteria;Bacteroidota;Bacteroidia;Flavobacteriales;Flavobacteriaceae	1.41094	Bacteroidota (MAG) (373)	#0000ff	Seawater (S)	1	0	0	0	0	0	0	0	0	0	0	0	0	0	0	0	0	0	0	0	0	1
	3-490-G.fasta	99	DG	Bacteria;Bacteroidota;Bacteroidia;Flavobacteriales;Flavobacteriaceae	4.29311	Bacteroidota (DG) (345)	#FDB10B	Grateloupia sp. (R)	5	0	0	0	0	0	0	0	0	0	0	0	0	1	0	1	1	0	0	1	0	1
	S3_Bin_METABAT__77_1.fasta	100	MAG	Bacteria;Bacteroidota;Bacteroidia;Flavobacteriales;Flavobacteriaceae;Ulvibacter	2.30611	Bacteroidota (MAG) (373)	#0000ff	Seawater (S)	2	0	0	0	0	0	0	0	0	0	0	0	0	0	0	0	1	0	0	0	0	1
	S3_Bin_METABAT__117_1.fasta	101	MAG	Bacteria;Bacteroidota;Bacteroidia;Flavobacteriales;Flavobacteriaceae	1.70349	Bacteroidota (MAG) (373)	#0000ff	Seawater (S)	0	0	0	0	0	0	0	0	0	0	0	0	0	0	0	0	0	0	0	0	0	0
	S4Y-70-3Z.fasta	102	DG	Bacteria;Bacteroidota;Bacteroidia;Flavobacteriales;Flavobacteriaceae;Polaribacter	3.08329	Bacteroidota (DG) (345)	#0000ff	Seawater (S)	5	0	0	0	0	0	0	0	0	1	0	0	0	2	0	0	1	0	0	0	0	1
	3-711-J.fasta	103	DG	Bacteria;Bacteroidota;Bacteroidia;Flavobacteriales;Flavobacteriaceae;Aequorivita	3.02397	Bacteroidota (DG) (345)	#FDB10B	Grateloupia sp. (R)	6	0	0	0	0	0	0	1	0	1	0	0	0	2	0	0	1	0	0	0	0	1
	609-1.fasta	104	DG	Bacteria;Bacteroidota;Bacteroidia;Flavobacteriales;Flavobacteriaceae;Aequorivita	3.15349	Bacteroidota (DG) (345)	#FDB10B	Grateloupia sp. (R)	5	0	0	0	0	0	0	0	0	1	0	0	0	2	0	0	1	0	0	0	0	1
	3-2116-J.fasta	105	DG	Bacteria;Bacteroidota;Bacteroidia;Flavobacteriales;Flavobacteriaceae;Ulvibacter	3.46453	Bacteroidota (DG) (345)	#FDB10B	Saccharina sp. (B)	8	1	0	0	0	0	0	0	1	1	0	0	0	2	0	1	1	0	0	0	0	1
	R3_Bin_METABAT__262_1.fasta	106	MAG	Bacteria;Bacteroidota;Bacteroidia;Flavobacteriales;Flavobacteriaceae;Ulvibacter	3.2461	Bacteroidota (MAG) (373)	#FDB10B	Grateloupia sp. (R)	4	0	0	0	0	0	0	0	0	0	0	0	0	2	0	0	1	0	0	0	0	1
	3-376-3Z.fasta	107	DG	Bacteria;Bacteroidota;Bacteroidia;Flavobacteriales;Flavobacteriaceae;Ulvibacter	3.55366	Bacteroidota (DG) (345)	#FDB10B	Gelidium sp. (H)	7	1	0	0	0	0	0	0	1	0	0	0	0	2	0	1	1	0	0	0	0	1
	H3_Bin_Bin_164_1_1.fasta	108	MAG	Bacteria;Bacteroidota;Bacteroidia;Flavobacteriales;Flavobacteriaceae;Ulvibacter	2.90075	Bacteroidota (MAG) (373)	#FDB10B	Gelidium sp. (H)	5	0	0	0	0	0	0	0	1	0	0	0	0	2	0	0	1	0	0	0	0	1
	2-651-G.fasta	109	DG	Bacteria;Bacteroidota;Bacteroidia;Flavobacteriales;Flavobacteriaceae;Ulvibacter	3.4775	Bacteroidota (DG) (345)	#FDB10B	Grateloupia sp. (R)	7	1	0	0	0	0	0	0	1	0	0	0	0	2	0	1	1	0	0	0	0	1
	105-3Z.fasta	110	DG	Bacteria;Bacteroidota;Bacteroidia;Flavobacteriales;Flavobacteriaceae;Nonlabens	2.766	Bacteroidota (DG) (345)	#FDB10B	Gelidium sp. (H)	3	0	0	0	0	0	0	0	0	0	0	0	0	1	0	0	1	0	0	0	0	1
	3-981.fasta	111	DG	Bacteria;Bacteroidota;Bacteroidia;Flavobacteriales;Flavobacteriaceae;Nonlabens	3.20521	Bacteroidota (DG) (345)	#FDB10B	Ulva sp. (L)	3	0	0	0	0	0	0	0	0	0	0	0	0	1	0	0	1	0	0	0	0	1
	L3_Bin_Bin_126_1.fasta	112	MAG	Bacteria;Bacteroidota;Bacteroidia;Flavobacteriales;Flavobacteriaceae;Nonlabens	2.07413	Bacteroidota (MAG) (373)	#FDB10B	Ulva sp. (L)	2	0	0	0	0	0	0	0	0	0	0	0	0	0	0	0	0	0	0	0	0	2
	R1_Bin_Bin_156_sub_1.fasta	113	MAG	Bacteria;Bacteroidota;Bacteroidia;Flavobacteriales;Flavobacteriaceae;Dokdonia	2.04456	Bacteroidota (MAG) (373)	#FDB10B	Grateloupia sp. (R)	2	0	0	0	0	0	0	0	0	0	0	0	0	0	0	0	1	0	0	1	0	0
	884.fasta	114	DG	Bacteria;Bacteroidota;Bacteroidia;Flavobacteriales;Flavobacteriaceae;Dokdonia	4.26171	Bacteroidota (DG) (345)	#FDB10B	Ulva sp. (L)	6	1	0	0	0	0	0	0	0	0	1	0	0	0	0	0	1	0	0	0	1	2
	1128.fasta	115	DG	Bacteria;Bacteroidota;Bacteroidia;Flavobacteriales;Flavobacteriaceae;Dokdonia	4.26487	Bacteroidota (DG) (345)	#FDB10B	Ulva sp. (L)	6	1	0	0	0	0	0	0	0	0	1	0	0	0	0	0	1	0	0	0	1	2
	746.fasta	116	DG	Bacteria;Bacteroidota;Bacteroidia;Flavobacteriales;Flavobacteriaceae;Dokdonia	5.23634	Bacteroidota (DG) (345)	#FDB10B	Grateloupia sp. (R)	13	1	0	0	0	0	0	0	1	0	2	0	0	0	0	1	1	0	0	3	2	2
	807.fasta	117	DG	Bacteria;Bacteroidota;Bacteroidia;Flavobacteriales;Flavobacteriaceae;Dokdonia	4.86328	Bacteroidota (DG) (345)	#FDB10B	Ulva sp. (L)	6	1	0	0	0	0	0	0	0	0	1	0	0	0	0	0	1	0	0	1	0	2
	887.fasta	118	DG	Bacteria;Bacteroidota;Bacteroidia;Flavobacteriales;Flavobacteriaceae;Dokdonia	4.86777	Bacteroidota (DG) (345)	#FDB10B	Ulva sp. (L)	6	1	0	0	0	0	0	0	0	0	1	0	0	0	0	0	1	0	0	1	0	2
	L1_Bin_Bin_50_1.fasta	119	MAG	Bacteria;Bacteroidota;Bacteroidia;Flavobacteriales;Flavobacteriaceae;Dokdonia	3.09804	Bacteroidota (MAG) (373)	#FDB10B	Ulva sp. (L)	4	0	0	0	0	0	0	0	0	0	1	0	0	0	0	0	1	0	0	0	1	1
	2B2-81.fasta	120	DG	Bacteria;Bacteroidota;Bacteroidia;Flavobacteriales;Flavobacteriaceae;Dokdonia	3.46303	Bacteroidota (DG) (345)	#FDB10B	Saccharina sp. (B)	7	1	0	0	0	0	0	0	1	0	0	0	0	1	0	1	1	0	0	0	0	2
	3-164-J.fasta	121	DG	Bacteria;Bacteroidota;Bacteroidia;Flavobacteriales;Flavobacteriaceae;Dokdonia	3.24491	Bacteroidota (DG) (345)	#FDB10B	Gelidium sp. (H)	3	0	0	0	0	0	0	0	0	0	0	0	0	0	0	0	1	0	0	0	0	2
	3-2262-J.fasta	122	DG	Bacteria;Bacteroidota;Bacteroidia;Flavobacteriales;Flavobacteriaceae;Dokdonia	3.27793	Bacteroidota (DG) (345)	#FDB10B	Saccharina sp. (B)	3	0	0	0	0	0	0	0	0	0	0	0	0	0	0	0	1	0	0	0	0	2
	L4_Bin_Bin_151_sub_1.fasta	123	MAG	Bacteria;Bacteroidota;Bacteroidia;Flavobacteriales;Flavobacteriaceae;Dokdonia	1.65025	Bacteroidota (MAG) (373)	#FDB10B	Ulva sp. (L)	0	0	0	0	0	0	0	0	0	0	0	0	0	0	0	0	0	0	0	0	0	0
	3-249-3Z.fasta	124	DG	Bacteria;Bacteroidota;Bacteroidia;Flavobacteriales;Flavobacteriaceae;Dokdonia	3.27772	Bacteroidota (DG) (345)	#FDB10B	Gelidium sp. (H)	3	0	0	0	0	0	0	0	0	0	0	0	0	0	0	0	1	0	0	0	0	2
	3-709.fasta	125	DG	Bacteria;Bacteroidota;Bacteroidia;Flavobacteriales;Flavobacteriaceae;Dokdonia	3.28046	Bacteroidota (DG) (345)	#FDB10B	Grateloupia sp. (R)	3	0	0	0	0	0	0	0	0	0	0	0	0	0	0	0	1	0	0	0	0	2
	3-558-2-J.fasta	126	DG	Bacteria;Bacteroidota;Bacteroidia;Flavobacteriales;Flavobacteriaceae;Dokdonia	3.28014	Bacteroidota (DG) (345)	#FDB10B	Grateloupia sp. (R)	3	0	0	0	0	0	0	0	0	0	0	0	0	0	0	0	1	0	0	0	0	2
	4-133.fasta	127	DG	Bacteria;Bacteroidota;Bacteroidia;Flavobacteriales;Flavobacteriaceae;Mesonia	2.72199	Bacteroidota (DG) (345)	#FDB10B	Gelidium sp. (H)	1	0	0	0	0	0	0	0	0	0	0	0	0	0	0	0	0	0	0	0	0	1
	2-781.fasta	128	DG	Bacteria;Bacteroidota;Bacteroidia;Flavobacteriales;Flavobacteriaceae;Mesonia	3.27932	Bacteroidota (DG) (345)	#FDB10B	Grateloupia sp. (R)	2	0	0	0	0	0	0	0	0	0	0	0	0	1	0	0	0	0	0	0	0	1
	4-1422.fasta	129	DG	Bacteria;Bacteroidota;Bacteroidia;Flavobacteriales;Flavobacteriaceae;Salinimicrobium	3.54836	Bacteroidota (DG) (345)	#000000	Sediment (N)	2	0	0	0	0	0	0	0	0	0	0	0	0	0	0	0	1	0	0	0	0	1
	2B2-33-J.fasta	130	DG	Bacteria;Bacteroidota;Bacteroidia;Flavobacteriales;Flavobacteriaceae;Salegentibacter	3.61881	Bacteroidota (DG) (345)	#FDB10B	Saccharina sp. (B)	4	0	0	0	0	0	0	0	0	0	0	0	0	1	0	0	1	0	0	0	1	1
	N364.fasta	131	DG	Bacteria;Bacteroidota;Bacteroidia;Flavobacteriales;Flavobacteriaceae;Salegentibacter	3.81473	Bacteroidota (DG) (345)	#000000	Sediment (N)	2	0	0	0	0	0	0	0	0	0	0	0	0	1	0	0	0	0	0	0	0	1
	2B2-40-G.fasta	132	DG	Bacteria;Bacteroidota;Bacteroidia;Flavobacteriales;Flavobacteriaceae;Gramella	3.40863	Bacteroidota (DG) (345)	#FDB10B	Saccharina sp. (B)	3	0	0	0	0	0	0	0	0	0	0	0	0	1	0	0	1	0	0	0	0	1
	2-220-3Z.fasta	133	DG	Bacteria;Bacteroidota;Bacteroidia;Flavobacteriales;Flavobacteriaceae;Gramella	3.2008	Bacteroidota (DG) (345)	#FDB10B	Gelidium sp. (H)	3	0	0	0	0	0	0	0	0	0	0	0	0	1	0	0	1	0	0	0	0	1
	2B2-120.fasta	134	DG	Bacteria;Bacteroidota;Bacteroidia;Flavobacteriales;Flavobacteriaceae;Gramella	3.32108	Bacteroidota (DG) (345)	#FDB10B	Saccharina sp. (B)	3	0	0	0	0	0	0	0	0	0	0	0	0	1	0	0	1	0	0	0	0	1
	2B2-96.fasta	135	DG	Bacteria;Bacteroidota;Bacteroidia;Flavobacteriales;Flavobacteriaceae;Gramella	3.39392	Bacteroidota (DG) (345)	#FDB10B	Saccharina sp. (B)	3	0	0	0	0	0	0	0	0	0	0	0	0	1	0	0	1	0	0	0	0	1
	2B2-13-G.fasta	136	DG	Bacteria;Bacteroidota;Bacteroidia;Flavobacteriales;Flavobacteriaceae;Gramella	3.39354	Bacteroidota (DG) (345)	#FDB10B	Saccharina sp. (B)	3	0	0	0	0	0	0	0	0	0	0	0	0	1	0	0	1	0	0	0	0	1
	S4_Bin_Bin_46_1.fasta	137	MAG	Bacteria;Bacteroidota;Bacteroidia;Flavobacteriales;Flavobacteriaceae	1.21632	Bacteroidota (MAG) (373)	#0000ff	Seawater (S)	2	0	0	0	0	0	0	0	0	0	0	0	0	0	0	0	0	0	0	0	0	2
	R3_Bin_Bin_207_sub_1.fasta	138	MAG	Bacteria;Bacteroidota;Bacteroidia;Flavobacteriales;Flavobacteriaceae;Aquimarina	2.81344	Bacteroidota (MAG) (373)	#FDB10B	Grateloupia sp. (R)	2	0	0	0	0	0	0	0	0	0	0	0	0	1	0	0	0	0	0	0	0	1
	L1_Bin_MAXBIN__027_sub_1.fasta	139	MAG	Bacteria;Bacteroidota;Bacteroidia;Flavobacteriales;Flavobacteriaceae;Aquimarina	4.04742	Bacteroidota (MAG) (373)	#FDB10B	Ulva sp. (L)	5	0	0	0	0	0	0	0	0	0	0	0	0	1	0	0	2	0	0	0	0	2
	L2_Bin_Bin_90_1.fasta	140	MAG	Bacteria;Bacteroidota;Bacteroidia;Flavobacteriales;Flavobacteriaceae;Aquimarina	4.21919	Bacteroidota (MAG) (373)	#FDB10B	Ulva sp. (L)	5	0	0	0	0	0	0	0	0	0	0	0	0	1	0	0	2	0	0	0	0	2
	L3_Bin_Bin_141_1.fasta	141	MAG	Bacteria;Bacteroidota;Bacteroidia;Flavobacteriales;Flavobacteriaceae;Aquimarina	4.14252	Bacteroidota (MAG) (373)	#FDB10B	Ulva sp. (L)	4	0	0	0	0	0	0	0	0	0	0	0	0	0	0	0	2	0	0	0	0	2
	3-923-3Z.fasta	142	DG	Bacteria;Bacteroidota;Bacteroidia;Flavobacteriales;Flavobacteriaceae;Algitalea	4.96925	Bacteroidota (DG) (345)	#FDB10B	Ulva sp. (L)	7	0	0	0	0	0	0	0	0	0	0	0	0	1	0	1	2	0	0	1	0	2
	932.fasta	143	DG	Bacteria;Bacteroidota;Bacteroidia;Flavobacteriales;Flavobacteriaceae;Algitalea	5.25821	Bacteroidota (DG) (345)	#FDB10B	Ulva sp. (L)	10	1	0	1	0	0	0	0	0	0	0	1	0	1	0	0	3	0	0	1	0	2
	L4_Bin_Bin_133_1.fasta	144	MAG	Bacteria;Bacteroidota;Bacteroidia;Flavobacteriales;Flavobacteriaceae;Aquimarina	4.18881	Bacteroidota (MAG) (373)	#FDB10B	Ulva sp. (L)	6	1	0	0	0	0	0	0	0	0	0	0	0	1	0	0	2	0	0	0	0	2
	4-2025-3Z.fasta	145	DG	Bacteria;Bacteroidota;Bacteroidia;Flavobacteriales;Flavobacteriaceae;Algitalea	4.81184	Bacteroidota (DG) (345)	#FDB10B	Saccharina sp. (B)	8	0	0	1	0	0	0	0	0	0	0	1	0	1	0	0	2	0	0	1	0	2
	664.fasta	146	DG	Bacteria;Bacteroidota;Bacteroidia;Flavobacteriales;Flavobacteriaceae;Algitalea	4.93922	Bacteroidota (DG) (345)	#FDB10B	Grateloupia sp. (R)	8	0	0	1	0	0	0	0	0	0	0	1	0	1	0	0	2	0	0	1	0	2
	3-767-J.fasta	147	DG	Bacteria;Bacteroidota;Bacteroidia;Flavobacteriales;Flavobacteriaceae;Algitalea	4.33986	Bacteroidota (DG) (345)	#FDB10B	Grateloupia sp. (R)	3	0	0	0	0	0	0	0	0	0	0	0	0	1	0	0	0	0	0	1	0	1
	640.fasta	148	DG	Bacteria;Bacteroidota;Bacteroidia;Flavobacteriales;Flavobacteriaceae;Aquimarina	3.84282	Bacteroidota (DG) (345)	#FDB10B	Grateloupia sp. (R)	2	0	0	0	0	0	0	0	0	0	0	0	0	1	0	0	0	0	0	0	0	1
	4-555-2.fasta	149	DG	Bacteria;Bacteroidota;Bacteroidia;Flavobacteriales;Flavobacteriaceae;Algitalea	3.8541	Bacteroidota (DG) (345)	#FDB10B	Grateloupia sp. (R)	2	0	0	0	0	0	0	0	0	0	0	0	0	1	0	0	0	0	0	0	0	1
	H4_Bin_Bin_177_sub_1.fasta	150	MAG	Bacteria;Bacteroidota;Bacteroidia;Flavobacteriales;Flavobacteriaceae;Aquimarina	2.68369	Bacteroidota (MAG) (373)	#FDB10B	Gelidium sp. (H)	3	0	0	0	0	0	0	0	0	0	0	0	0	0	0	0	0	0	0	1	1	1
	745.fasta	151	DG	Bacteria;Bacteroidota;Bacteroidia;Flavobacteriales;Flavobacteriaceae;Aquimarina	4.1635	Bacteroidota (DG) (345)	#FDB10B	Grateloupia sp. (R)	2	0	0	0	0	0	0	0	0	0	0	0	0	1	0	0	0	0	0	0	0	1
	528.fasta	152	DG	Bacteria;Bacteroidota;Bacteroidia;Flavobacteriales;Flavobacteriaceae;Aquimarina	3.33795	Bacteroidota (DG) (345)	#FDB10B	Grateloupia sp. (R)	2	0	0	0	0	0	0	0	0	0	0	0	0	1	0	0	0	0	0	0	0	1
	H3_Bin_Bin_76_1.fasta	153	MAG	Bacteria;Bacteroidota;Bacteroidia;Flavobacteriales;Flavobacteriaceae;Aquimarina	2.18025	Bacteroidota (MAG) (373)	#FDB10B	Gelidium sp. (H)	4	0	0	0	0	0	0	0	0	0	0	0	0	0	0	0	2	0	0	0	0	2
	H1_Bin_MAXBIN__031_1.fasta	154	MAG	Bacteria;Bacteroidota;Bacteroidia;Flavobacteriales;Flavobacteriaceae;Aquimarina	2.99485	Bacteroidota (MAG) (373)	#FDB10B	Gelidium sp. (H)	4	0	0	0	0	0	0	0	0	0	0	0	0	2	0	0	1	0	0	0	0	1
	H4_Bin_MAXBIN__033_sub_1_1.fasta	155	MAG	Bacteria;Bacteroidota;Bacteroidia;Flavobacteriales;Flavobacteriaceae;Aquimarina	2.90633	Bacteroidota (MAG) (373)	#FDB10B	Gelidium sp. (H)	4	0	0	0	0	0	0	0	0	0	0	0	0	2	0	0	1	0	0	0	0	1
	L1_Bin_MAXBIN__020_sub_1.fasta	156	MAG	Bacteria;Bacteroidota;Bacteroidia;Flavobacteriales;Flavobacteriaceae;Aquimarina	1.88035	Bacteroidota (MAG) (373)	#FDB10B	Ulva sp. (L)	2	0	0	0	0	0	0	0	0	0	0	0	0	1	0	0	0	0	0	0	0	1
	L2_Bin_MAXBIN__015_sub_1.fasta	157	MAG	Bacteria;Bacteroidota;Bacteroidia;Flavobacteriales;Flavobacteriaceae;Aquimarina	2.12164	Bacteroidota (MAG) (373)	#FDB10B	Ulva sp. (L)	2	0	0	0	0	0	0	0	0	0	0	0	0	0	0	0	1	0	0	0	0	1
	L4_Bin_MAXBIN__006_sub_1.fasta	158	MAG	Bacteria;Bacteroidota;Bacteroidia;Flavobacteriales;Flavobacteriaceae;Aquimarina	1.80133	Bacteroidota (MAG) (373)	#FDB10B	Ulva sp. (L)	3	0	0	0	0	0	0	0	0	0	0	0	0	2	0	0	0	0	0	0	0	1
	962.fasta	159	DG	Bacteria;Bacteroidota;Bacteroidia;Flavobacteriales;Flavobacteriaceae;Aquimarina	2.89971	Bacteroidota (DG) (345)	#FDB10B	Ulva sp. (L)	4	0	0	0	0	0	0	0	0	0	0	0	0	1	0	0	1	0	0	1	0	1
	R3_Bin_Bin_72_1.fasta	160	MAG	Bacteria;Bacteroidota;Bacteroidia;Flavobacteriales;Flavobacteriaceae;Aquimarina	6.19093	Bacteroidota (MAG) (373)	#FDB10B	Grateloupia sp. (R)	23	1	0	0	0	1	0	0	1	1	1	1	0	3	0	4	1	0	1	5	0	3
	568.fasta	161	DG	Bacteria;Bacteroidota;Bacteroidia;Flavobacteriales;Flavobacteriaceae	4.9112	Bacteroidota (DG) (345)	#FDB10B	Grateloupia sp. (R)	9	0	0	0	0	1	0	0	0	1	0	1	0	1	0	0	1	0	0	2	1	1
	R3_Bin_Bin_100_sub_1.fasta	162	MAG	Bacteria;Bacteroidota;Bacteroidia;Flavobacteriales;Flavobacteriaceae;Aquimarina	3.11187	Bacteroidota (MAG) (373)	#FDB10B	Grateloupia sp. (R)	12	1	0	0	0	0	0	0	1	1	1	1	0	1	0	2	1	0	0	1	1	1
	513.fasta	163	DG	Bacteria;Bacteroidota;Bacteroidia;Flavobacteriales;Flavobacteriaceae;Aquimarina	5.60114	Bacteroidota (DG) (345)	#FDB10B	Grateloupia sp. (R)	12	0	0	0	0	0	0	0	0	1	2	1	0	1	0	1	2	0	0	2	0	2
	821-3Z.fasta	164	DG	Bacteria;Bacteroidota;Bacteroidia;Flavobacteriales;Flavobacteriaceae;Aquimarina	4.76609	Bacteroidota (DG) (345)	#FDB10B	Ulva sp. (L)	11	2	0	1	0	0	0	0	0	0	0	1	0	2	0	0	0	0	0	1	2	2
	RZ0.fasta	165	DG	Bacteria;Bacteroidota;Bacteroidia;Flavobacteriales;Flavobacteriaceae;Aquimarina	7.04131	Bacteroidota (DG) (345)	#FDB10B	Grateloupia sp. (R)	32	3	0	2	1	1	0	0	1	1	3	1	0	3	0	4	1	0	1	7	0	3
	4-651-3Z.fasta	166	DG	Bacteria;Bacteroidota;Bacteroidia;Flavobacteriales;Flavobacteriaceae;Aquimarina	5.01885	Bacteroidota (DG) (345)	#FDB10B	Grateloupia sp. (R)	9	0	0	0	0	0	0	0	0	1	1	0	0	1	0	0	1	0	2	0	0	3
	550.fasta	167	DG	Bacteria;Bacteroidota;Bacteroidia;Flavobacteriales;Flavobacteriaceae;Aquimarina	5.696	Bacteroidota (DG) (345)	#FDB10B	Grateloupia sp. (R)	10	1	0	1	0	0	0	0	0	1	1	1	0	1	0	0	1	0	0	0	1	2
	740.fasta	168	DG	Bacteria;Bacteroidota;Bacteroidia;Flavobacteriales;Flavobacteriaceae;Aquimarina	5.54424	Bacteroidota (DG) (345)	#FDB10B	Grateloupia sp. (R)	8	0	0	0	0	0	0	0	0	1	1	1	0	1	0	0	1	0	0	0	1	2
	2-926.fasta	169	DG	Bacteria;Bacteroidota;Bacteroidia;Flavobacteriales;Flavobacteriaceae;Aquimarina	5.21073	Bacteroidota (DG) (345)	#FDB10B	Ulva sp. (L)	8	0	0	0	0	0	0	0	0	1	2	0	0	1	0	0	1	0	0	0	0	3
	L1_Bin_Bin_198_sub_1.fasta	170	MAG	Bacteria;Bacteroidota;Bacteroidia;Flavobacteriales;Flavobacteriaceae;Aquimarina	2.6856	Bacteroidota (MAG) (373)	#FDB10B	Ulva sp. (L)	5	0	0	0	0	0	0	0	0	0	1	1	0	1	0	0	0	0	0	0	0	2
	X6.fasta	171	DG	Bacteria;Bacteroidota;Bacteroidia;Flavobacteriales;Flavobacteriaceae;Aquimarina	5.66758	Bacteroidota (DG) (345)	#FDB10B	Gelidium sp. (H)	11	0	0	0	0	0	0	0	0	1	1	1	0	1	0	0	3	0	0	1	0	3
	2-32.fasta	172	DG	Bacteria;Bacteroidota;Bacteroidia;Flavobacteriales;Flavobacteriaceae;Aquimarina	6.25204	Bacteroidota (DG) (345)	#FDB10B	Gelidium sp. (H)	12	0	0	0	0	0	0	0	0	1	1	1	0	1	0	0	1	0	1	3	0	3
	4R5-1-G.fasta	173	DG	Bacteria;Bacteroidota;Bacteroidia;Flavobacteriales;Flavobacteriaceae;Aquimarina	6.36899	Bacteroidota (DG) (345)	#FDB10B	Grateloupia sp. (R)	9	0	0	0	0	0	0	0	0	1	1	1	0	1	0	0	1	0	0	0	1	3
	3-916-3Z.fasta	174	DG	Bacteria;Bacteroidota;Bacteroidia;Flavobacteriales;Flavobacteriaceae;Aquimarina	6.52685	Bacteroidota (DG) (345)	#FDB10B	Ulva sp. (L)	10	0	0	0	0	0	0	0	0	1	1	1	0	1	0	0	1	0	1	0	1	3
	490.fasta	175	DG	Bacteria;Bacteroidota;Bacteroidia;Flavobacteriales;Flavobacteriaceae;Aquimarina	5.91424	Bacteroidota (DG) (345)	#FDB10B	Grateloupia sp. (R)	9	0	0	0	0	0	0	0	0	1	1	1	0	1	0	0	1	0	0	0	1	3
	2-563A-J.fasta	176	DG	Bacteria;Bacteroidota;Bacteroidia;Flavobacteriales;Flavobacteriaceae;Aquimarina	6.5723	Bacteroidota (DG) (345)	#FDB10B	Grateloupia sp. (R)	8	0	0	0	0	0	0	0	0	1	1	0	0	1	0	0	1	0	0	0	1	3
	3-716.fasta	177	DG	Bacteria;Bacteroidota;Bacteroidia;Flavobacteriales;Flavobacteriaceae;Aquimarina	5.90786	Bacteroidota (DG) (345)	#FDB10B	Grateloupia sp. (R)	17	0	0	0	0	0	0	0	0	1	1	1	0	2	0	1	2	0	2	4	0	3
	3-1138-G.fasta	178	DG	Bacteria;Bacteroidota;Bacteroidia;Flavobacteriales;Flavobacteriaceae;Aquimarina	5.83117	Bacteroidota (DG) (345)	#FDB10B	Ulva sp. (L)	11	0	0	0	0	0	0	0	0	1	1	1	0	2	0	0	2	0	0	1	0	3
	694.fasta	179	DG	Bacteria;Bacteroidota;Bacteroidia;Flavobacteriales;Flavobacteriaceae;Aquimarina	5.08426	Bacteroidota (DG) (345)	#FDB10B	Grateloupia sp. (R)	8	0	0	0	0	0	0	0	0	0	1	1	0	0	0	1	1	0	0	2	1	1
	187-3Z.fasta	180	DG	Bacteria;Bacteroidota;Bacteroidia;Flavobacteriales;Flavobacteriaceae;Aquimarina	5.97766	Bacteroidota (DG) (345)	#FDB10B	Gelidium sp. (H)	10	0	0	0	0	0	0	0	0	0	0	1	0	0	0	1	1	0	0	3	3	1
	H4_Bin_METABAT__156_1.fasta	181	MAG	Bacteria;Bacteroidota;Bacteroidia;Flavobacteriales;Flavobacteriaceae;Aquimarina	6.09929	Bacteroidota (MAG) (373)	#FDB10B	Gelidium sp. (H)	8	0	0	0	0	1	0	0	0	0	0	1	0	0	0	0	1	0	0	1	1	3
	392.fasta	182	DG	Bacteria;Bacteroidota;Bacteroidia;Flavobacteriales;Flavobacteriaceae;Tenacibaculum	6.67694	Bacteroidota (DG) (345)	#FDB10B	Gelidium sp. (H)	12	1	0	1	0	1	0	0	0	0	1	1	0	0	0	0	2	0	0	1	2	2
	2-322.fasta	183	DG	Bacteria;Bacteroidota;Bacteroidia;Flavobacteriales;Flavobacteriaceae;Aquimarina	6.67775	Bacteroidota (DG) (345)	#FDB10B	Gelidium sp. (H)	12	1	0	1	0	1	0	0	0	0	1	1	0	0	0	0	2	0	0	1	2	2
	629-G.fasta	184	DG	Bacteria;Bacteroidota;Bacteroidia;Flavobacteriales;Flavobacteriaceae;Aquimarina	5.67589	Bacteroidota (DG) (345)	#FDB10B	Grateloupia sp. (R)	11	0	0	0	0	0	0	0	1	1	0	0	0	1	0	3	1	0	0	1	1	2
	637-3Z.fasta	185	DG	Bacteria;Bacteroidota;Bacteroidia;Flavobacteriales;Flavobacteriaceae;Aquimarina	5.67387	Bacteroidota (DG) (345)	#FDB10B	Grateloupia sp. (R)	11	0	0	0	0	0	0	0	1	1	0	0	0	1	0	3	1	0	0	1	1	2
	2-91_1.fasta	186	DG	Bacteria;Bacteroidota;Bacteroidia;Flavobacteriales;Flavobacteriaceae;Aquimarina	6.56837	Bacteroidota (DG) (345)	#FDB10B	Gelidium sp. (H)	11	0	0	0	0	0	0	0	0	1	0	1	0	1	0	1	1	0	1	2	1	2
	ZY116.fasta	187	DG	Bacteria;Bacteroidota;Bacteroidia;Flavobacteriales;Flavobacteriaceae;Aquimarina	6.64797	Bacteroidota (DG) (345)	#FDB10B	Grateloupia sp. (R)	15	0	0	0	0	0	0	0	0	1	1	1	0	1	0	1	1	0	1	5	1	2
	4-617-3Z.fasta	188	DG	Bacteria;Bacteroidota;Bacteroidia;Flavobacteriales;Flavobacteriaceae;Aquimarina	6.90343	Bacteroidota (DG) (345)	#FDB10B	Grateloupia sp. (R)	13	1	0	0	0	0	0	0	0	1	0	1	0	1	0	1	1	0	1	2	2	2
	2-166.fasta	189	DG	Bacteria;Bacteroidota;Bacteroidia;Flavobacteriales;Flavobacteriaceae;Aquimarina	6.75815	Bacteroidota (DG) (345)	#FDB10B	Gelidium sp. (H)	16	0	0	0	0	0	0	0	0	1	1	1	0	1	0	1	1	0	1	6	1	2
	4-60.fasta	190	DG	Bacteria;Bacteroidota;Bacteroidia;Flavobacteriales;Flavobacteriaceae;Aquimarina	6.82304	Bacteroidota (DG) (345)	#FDB10B	Gelidium sp. (H)	16	0	0	0	0	0	0	0	0	1	1	1	0	1	0	1	1	0	1	6	1	2
	M91.fasta	191	DG	Bacteria;Bacteroidota;Bacteroidia;Flavobacteriales;Flavobacteriaceae;Aquimarina	6.9577	Bacteroidota (DG) (345)	#FDB10B	Gelidium sp. (H)	12	0	0	0	0	0	0	0	0	1	0	1	0	1	0	1	1	0	1	2	2	2
	4-58.fasta	192	DG	Bacteria;Bacteroidota;Bacteroidia;Flavobacteriales;Flavobacteriaceae;Aquimarina	6.64223	Bacteroidota (DG) (345)	#FDB10B	Gelidium sp. (H)	12	0	0	0	0	0	0	0	0	1	0	1	0	1	0	1	1	0	1	3	1	2
	4-66.fasta	193	DG	Bacteria;Bacteroidota;Bacteroidia;Flavobacteriales;Flavobacteriaceae;Aquimarina	6.64062	Bacteroidota (DG) (345)	#FDB10B	Gelidium sp. (H)	12	0	0	0	0	0	0	0	0	1	0	1	0	1	0	1	1	0	1	3	1	2
	2-972.fasta	194	DG	Bacteria;Bacteroidota;Bacteroidia;Flavobacteriales;Flavobacteriaceae;Aquimarina	4.56142	Bacteroidota (DG) (345)	#FDB10B	Ulva sp. (L)	9	0	0	0	0	0	0	0	0	0	1	1	0	0	0	1	1	0	0	3	0	2
	3-198_2.fasta	195	DG	Bacteria;Bacteroidota;Bacteroidia;Flavobacteriales;Flavobacteriaceae;Aquimarina	4.58609	Bacteroidota (DG) (345)	#FDB10B	Gelidium sp. (H)	9	0	0	0	0	0	0	0	0	0	1	1	0	0	0	1	1	0	0	3	0	2
	YR205-23-3Z.fasta	196	DG	Bacteria;Bacteroidota;Bacteroidia;Flavobacteriales;Flavobacteriaceae;Aquimarina	4.85266	Bacteroidota (DG) (345)	#FDB10B	Grateloupia sp. (R)	9	0	0	0	0	0	0	0	0	0	1	1	0	0	0	0	1	0	2	1	1	2
	723-3Z.fasta	197	DG	Bacteria;Bacteroidota;Bacteroidia;Flavobacteriales;Flavobacteriaceae;Aquimarina	5.16207	Bacteroidota (DG) (345)	#FDB10B	Grateloupia sp. (R)	4	0	0	0	0	0	0	0	0	0	0	1	0	0	0	0	1	0	0	0	0	2
	502.fasta	198	DG	Bacteria;Bacteroidota;Bacteroidia;Flavobacteriales;Flavobacteriaceae;Aquimarina	5.15778	Bacteroidota (DG) (345)	#FDB10B	Grateloupia sp. (R)	4	0	0	0	0	0	0	0	0	0	0	1	0	0	0	0	1	0	0	0	0	2
	4-1007.fasta	199	DG	Bacteria;Bacteroidota;Bacteroidia;Flavobacteriales;Flavobacteriaceae;Aquimarina	4.76973	Bacteroidota (DG) (345)	#FDB10B	Ulva sp. (L)	16	0	1	0	0	0	0	0	0	0	0	1	0	0	0	3	2	0	1	6	0	2
	2-156.fasta	200	DG	Bacteria;Bacteroidota;Bacteroidia;Flavobacteriales;Flavobacteriaceae;Aquimarina	5.40523	Bacteroidota (DG) (345)	#FDB10B	Gelidium sp. (H)	10	0	0	0	0	1	0	0	0	0	1	1	0	0	0	1	1	0	0	3	0	2
	2-863.fasta	201	DG	Bacteria;Bacteroidota;Bacteroidia;Flavobacteriales;Flavobacteriaceae;Aquimarina	5.39333	Bacteroidota (DG) (345)	#FDB10B	Grateloupia sp. (R)	10	0	0	0	0	0	0	0	0	0	1	0	0	1	0	2	1	0	1	2	0	2
	17.fasta	202	DG	Bacteria;Bacteroidota;Bacteroidia;Flavobacteriales;Flavobacteriaceae;Aquimarina	5.03452	Bacteroidota (DG) (345)	#FDB10B	Gelidium sp. (H)	13	0	0	0	0	0	0	0	0	0	1	1	0	1	0	2	1	0	1	2	2	2
	4-722-3Z.fasta	203	DG	Bacteria;Bacteroidota;Bacteroidia;Flavobacteriales;Flavobacteriaceae;Aquimarina	6.80256	Bacteroidota (DG) (345)	#FDB10B	Grateloupia sp. (R)	18	0	0	1	0	0	0	0	1	1	2	1	0	0	0	2	1	0	2	2	3	2
	YR2-5-14-J.fasta	204	DG	Bacteria;Bacteroidota;Bacteroidia;Flavobacteriales;Flavobacteriaceae;Aquimarina	6.8012	Bacteroidota (DG) (345)	#FDB10B	Grateloupia sp. (R)	18	0	0	1	0	0	0	0	1	1	2	1	0	0	0	2	1	0	2	2	3	2
	3-722-3Z.fasta	205	DG	Bacteria;Bacteroidota;Bacteroidia;Flavobacteriales;Flavobacteriaceae;Aquimarina	6.79969	Bacteroidota (DG) (345)	#FDB10B	Grateloupia sp. (R)	18	0	0	1	0	0	0	0	1	1	2	1	0	0	0	2	1	0	2	2	3	2
	4-616.fasta	206	DG	Bacteria;Bacteroidota;Bacteroidia;Flavobacteriales;Flavobacteriaceae;Tenacibaculum	5.92721	Bacteroidota (DG) (345)	#FDB10B	Grateloupia sp. (R)	10	0	0	1	0	0	0	0	0	0	2	1	0	0	0	0	2	0	1	0	1	2
	4-646-3Z.fasta	207	DG	Bacteria;Bacteroidota;Bacteroidia;Flavobacteriales;Flavobacteriaceae;Aquimarina	5.92779	Bacteroidota (DG) (345)	#FDB10B	Grateloupia sp. (R)	10	0	0	1	0	0	0	0	0	0	2	1	0	0	0	0	2	0	1	0	1	2
	4R-1.fasta	208	DG	Bacteria;Bacteroidota;Bacteroidia;Flavobacteriales;Flavobacteriaceae;Aquimarina	5.92767	Bacteroidota (DG) (345)	#FDB10B	Gelidium sp. (H)	10	0	0	1	0	0	0	0	0	0	2	1	0	0	0	0	2	0	1	0	1	2
	M625-1.fasta	209	DG	Bacteria;Bacteroidota;Bacteroidia;Flavobacteriales;Flavobacteriaceae;Aquimarina	5.88348	Bacteroidota (DG) (345)	#FDB10B	Grateloupia sp. (R)	9	0	0	1	0	0	0	0	0	0	1	1	0	0	0	0	2	0	1	0	1	2
	4R-2.fasta	210	DG	Bacteria;Bacteroidota;Bacteroidia;Flavobacteriales;Flavobacteriaceae;Aquimarina	5.92786	Bacteroidota (DG) (345)	#FDB10B	Gelidium sp. (H)	10	0	0	1	0	0	0	0	0	0	2	1	0	0	0	0	2	0	1	0	1	2
	700.fasta	211	DG	Bacteria;Bacteroidota;Bacteroidia;Flavobacteriales;Flavobacteriaceae;Aquimarina	5.92735	Bacteroidota (DG) (345)	#FDB10B	Grateloupia sp. (R)	10	0	0	1	0	0	0	0	0	0	2	1	0	0	0	0	2	0	1	0	1	2
	538-2-G.fasta	212	DG	Bacteria;Bacteroidota;Bacteroidia;Flavobacteriales;Flavobacteriaceae;Aquimarina	5.35456	Bacteroidota (DG) (345)	#FDB10B	Grateloupia sp. (R)	10	0	0	0	0	0	0	0	0	0	1	1	0	0	0	2	1	0	0	1	2	2
	249.fasta	213	DG	Bacteria;Bacteroidota;Bacteroidia;Flavobacteriales;Flavobacteriaceae;Aquimarina	5.33899	Bacteroidota (DG) (345)	#FDB10B	Gelidium sp. (H)	10	0	0	0	0	0	0	0	0	0	1	1	0	0	0	2	1	0	0	1	2	2
	597.fasta	214	DG	Bacteria;Bacteroidota;Bacteroidia;Flavobacteriales;Flavobacteriaceae;Aquimarina	4.76807	Bacteroidota (DG) (345)	#FDB10B	Grateloupia sp. (R)	14	0	0	0	0	0	0	0	0	0	1	0	0	0	0	0	1	0	4	5	1	2
	2-328.fasta	215	DG	Bacteria;Bacteroidota;Bacteroidia;Flavobacteriales;Flavobacteriaceae;Aquimarina	4.71514	Bacteroidota (DG) (345)	#FDB10B	Gelidium sp. (H)	16	0	0	0	0	0	0	0	0	0	1	0	0	0	0	0	1	0	4	8	0	2
	2-968.fasta	216	DG	Bacteria;Bacteroidota;Bacteroidia;Flavobacteriales;Flavobacteriaceae;Aquimarina	4.70388	Bacteroidota (DG) (345)	#FDB10B	Ulva sp. (L)	5	0	0	0	0	0	0	0	0	0	1	0	0	0	0	0	1	0	1	0	0	2
	1030-1-G.fasta	217	DG	Bacteria;Bacteroidota;Bacteroidia;Flavobacteriales;Flavobacteriaceae;Aquimarina	4.68039	Bacteroidota (DG) (345)	#FDB10B	Ulva sp. (L)	7	0	0	0	0	0	0	0	0	0	1	0	0	0	0	0	1	0	1	2	0	2
	2-536A.fasta	218	DG	Bacteria;Bacteroidota;Bacteroidia;Flavobacteriales;Flavobacteriaceae;Aquimarina	5.73451	Bacteroidota (DG) (345)	#FDB10B	Grateloupia sp. (R)	14	0	0	0	0	0	0	0	0	0	2	0	0	0	0	0	1	0	2	4	3	2
	679.fasta	219	DG	Bacteria;Bacteroidota;Bacteroidia;Flavobacteriales;Flavobacteriaceae;Aquimarina	5.76253	Bacteroidota (DG) (345)	#FDB10B	Grateloupia sp. (R)	14	0	0	0	0	0	0	0	0	0	2	0	0	0	0	0	1	0	2	4	3	2
	512_2.fasta	220	DG	Bacteria;Bacteroidota;Bacteroidia;Flavobacteriales;Flavobacteriaceae;Aquimarina	5.20803	Bacteroidota (DG) (345)	#FDB10B	Grateloupia sp. (R)	8	0	0	0	0	0	0	0	0	0	1	1	0	0	0	1	1	0	1	0	1	2
	754.fasta	221	DG	Bacteria;Bacteroidota;Bacteroidia;Flavobacteriales;Flavobacteriaceae;Aquimarina	5.35425	Bacteroidota (DG) (345)	#FDB10B	Grateloupia sp. (R)	8	0	0	0	0	0	0	0	0	0	1	1	0	0	0	1	1	0	1	0	1	2
	692.fasta	222	DG	Bacteria;Bacteroidota;Bacteroidia;Flavobacteriales;Flavobacteriaceae;Aquimarina	5.18492	Bacteroidota (DG) (345)	#FDB10B	Grateloupia sp. (R)	6	0	0	0	0	0	0	0	0	0	1	1	0	0	0	0	1	0	1	0	0	2
	N1E193-Z.fasta	223	DG	Bacteria;Bacteroidota;Bacteroidia;Flavobacteriales;Flavobacteriaceae;Pseudofulvibacter	2.30475	Bacteroidota (DG) (345)	#000000	Sediment (N)	2	0	0	0	0	0	0	0	0	1	0	0	0	1	0	0	0	0	0	0	0	0
	2-867.fasta	224	DG	Bacteria;Bacteroidota;Bacteroidia;Flavobacteriales;Flavobacteriaceae;Kordia	6.42438	Bacteroidota (DG) (345)	#FDB10B	Grateloupia sp. (R)	15	1	0	0	0	0	0	0	0	0	1	0	0	0	0	2	1	0	1	5	2	2
	396.fasta	225	DG	Bacteria;Bacteroidota;Bacteroidia;Flavobacteriales;Flavobacteriaceae;Kordia	5.4811	Bacteroidota (DG) (345)	#FDB10B	Gelidium sp. (H)	11	1	0	0	0	0	0	0	0	0	1	0	0	0	0	1	0	0	1	4	1	2
	H2_Bin_METABAT__119_1.fasta	226	MAG	Bacteria;Bacteroidota;Bacteroidia;Flavobacteriales;Flavobacteriaceae;Flavobacterium	4.02083	Bacteroidota (MAG) (373)	#FDB10B	Gelidium sp. (H)	4	1	0	0	0	0	0	0	0	0	1	0	0	0	0	0	0	0	0	0	0	2
	H4_Bin_MAXBIN__050_1_1.fasta	227	MAG	Bacteria;Bacteroidota;Bacteroidia;Flavobacteriales;Flavobacteriaceae;Wenyingzhuangia	1.97289	Bacteroidota (MAG) (373)	#FDB10B	Gelidium sp. (H)	0	0	0	0	0	0	0	0	0	0	0	0	0	0	0	0	0	0	0	0	0	0
	N1Y106-Z.fasta	228	DG	Bacteria;Bacteroidota;Bacteroidia;Flavobacteriales;Flavobacteriaceae;Urechidicola	2.6563	Bacteroidota (DG) (345)	#000000	Sediment (N)	2	0	0	0	0	0	0	0	0	0	0	0	0	1	0	0	0	0	0	0	0	1
	R3_Bin_METABAT__56_1.fasta	229	MAG	Bacteria;Bacteroidota;Bacteroidia;Flavobacteriales;Flavobacteriaceae	2.24421	Bacteroidota (MAG) (373)	#FDB10B	Grateloupia sp. (R)	1	0	0	0	0	0	0	0	0	0	0	0	0	0	0	0	0	0	0	0	0	1
	4-1427.fasta	230	DG	Bacteria;Bacteroidota;Bacteroidia;Flavobacteriales;Flavobacteriaceae;Lutibacter	4.244	Bacteroidota (DG) (345)	#000000	Sediment (N)	1	0	0	0	0	0	0	0	0	0	0	0	0	0	0	0	0	0	0	0	0	1
	4-2074.fasta	231	DG	Bacteria;Bacteroidota;Bacteroidia;Flavobacteriales;Flavobacteriaceae;Lutibacter	3.10269	Bacteroidota (DG) (345)	#FDB10B	Saccharina sp. (B)	1	0	0	0	0	0	0	0	0	0	0	0	0	0	0	0	0	0	0	0	0	1
	N540-Z.fasta	232	DG	Bacteria;Bacteroidota;Bacteroidia;Flavobacteriales;Flavobacteriaceae;Psychroserpens	3.18346	Bacteroidota (DG) (345)	#000000	Sediment (N)	1	0	0	0	0	0	0	0	0	0	0	0	0	0	0	0	0	0	0	0	0	1
	2-853-G.fasta	233	DG	Bacteria;Bacteroidota;Bacteroidia;Flavobacteriales;Flavobacteriaceae	3.59722	Bacteroidota (DG) (345)	#FDB10B	Grateloupia sp. (R)	3	0	0	0	0	0	0	0	0	0	0	0	0	0	0	0	1	0	0	0	1	1
	3-451-1-G.fasta	234	DG	Bacteria;Bacteroidota;Bacteroidia;Flavobacteriales;Flavobacteriaceae	3.80359	Bacteroidota (DG) (345)	#FDB10B	Grateloupia sp. (R)	2	0	0	0	0	0	0	0	0	0	0	0	0	0	0	0	1	0	0	0	0	1
	2-532A-G.fasta	235	DG	Bacteria;Bacteroidota;Bacteroidia;Flavobacteriales;Flavobacteriaceae	3.64428	Bacteroidota (DG) (345)	#FDB10B	Grateloupia sp. (R)	3	0	0	0	0	0	0	0	0	0	0	0	0	0	0	0	1	0	0	0	1	1
	4-600-3Z.fasta	236	DG	Bacteria;Bacteroidota;Bacteroidia;Flavobacteriales;Flavobacteriaceae;Polaribacter	3.70115	Bacteroidota (DG) (345)	#FDB10B	Grateloupia sp. (R)	2	0	0	0	0	0	0	0	0	0	0	0	0	0	0	0	0	0	0	0	1	1
	S4_Bin_METABAT__64_1.fasta	237	MAG	Bacteria;Bacteroidota;Bacteroidia;Flavobacteriales;Flavobacteriaceae;Polaribacter	2.05678	Bacteroidota (MAG) (373)	#0000ff	Seawater (S)	2	0	0	0	0	0	0	0	0	0	0	0	0	0	0	0	1	0	0	0	0	1
	S4_Bin_METABAT__149_1.fasta	238	MAG	Bacteria;Bacteroidota;Bacteroidia;Flavobacteriales;Flavobacteriaceae;Polaribacter	1.53438	Bacteroidota (MAG) (373)	#0000ff	Seawater (S)	1	0	0	0	0	0	0	0	0	0	0	0	0	0	0	0	0	0	0	0	0	1
	960_1.fasta	239	DG	Bacteria;Bacteroidota;Bacteroidia;Flavobacteriales;Flavobacteriaceae;Algitalea	3.35654	Bacteroidota (DG) (345)	#FDB10B	Ulva sp. (L)	1	0	0	0	0	0	0	0	0	0	0	0	0	0	0	0	0	0	0	0	0	1
	2-1748-Z.fasta	240	DG	Bacteria;Bacteroidota;Bacteroidia;Flavobacteriales;Flavobacteriaceae;Polaribacter	2.80468	Bacteroidota (DG) (345)	#0000ff	Seawater (S)	3	0	0	0	0	0	0	0	0	0	0	0	0	0	0	0	1	0	0	0	0	2
	ZY113.fasta	241	DG	Bacteria;Bacteroidota;Bacteroidia;Flavobacteriales;Flavobacteriaceae;Polaribacter	3.37185	Bacteroidota (DG) (345)	#FDB10B	Grateloupia sp. (R)	1	0	0	0	0	0	0	0	0	0	0	0	0	0	0	0	0	0	0	0	0	1
	2-59-G.fasta	242	DG	Bacteria;Bacteroidota;Bacteroidia;Flavobacteriales;Flavobacteriaceae;Flagellimonas	3.37208	Bacteroidota (DG) (345)	#FDB10B	Gelidium sp. (H)	1	0	0	0	0	0	0	0	0	0	0	0	0	0	0	0	0	0	0	0	0	1
	1130.fasta	243	DG	Bacteria;Bacteroidota;Bacteroidia;Flavobacteriales;Flavobacteriaceae;Maribacter	2.96378	Bacteroidota (DG) (345)	#FDB10B	Ulva sp. (L)	3	0	0	0	0	0	0	0	0	0	0	0	0	1	0	0	1	0	0	0	0	1
	959.fasta	244	DG	Bacteria;Bacteroidota;Bacteroidia;Flavobacteriales;Flavobacteriaceae;Polaribacter	3.03226	Bacteroidota (DG) (345)	#FDB10B	Ulva sp. (L)	4	0	0	0	0	0	0	0	0	0	0	0	0	1	1	0	1	0	0	0	0	1
	3-1759-Z.fasta	245	DG	Bacteria;Bacteroidota;Bacteroidia;Flavobacteriales;Flavobacteriaceae;Polaribacter	3.098	Bacteroidota (DG) (345)	#0000ff	Seawater (S)	2	0	0	0	0	0	0	0	0	0	0	0	0	0	0	0	1	0	0	0	0	1
	3-963.fasta	246	DG	Bacteria;Bacteroidota;Bacteroidia;Flavobacteriales;Flavobacteriaceae;Polaribacter	3.14558	Bacteroidota (DG) (345)	#FDB10B	Ulva sp. (L)	2	0	0	0	0	0	0	0	0	0	0	0	0	0	0	0	1	0	0	0	0	1
	L1_Bin_Bin_4_1.fasta	247	MAG	Bacteria;Bacteroidota;Bacteroidia;Flavobacteriales;Flavobacteriaceae;Polaribacter	2.22227	Bacteroidota (MAG) (373)	#FDB10B	Ulva sp. (L)	4	0	0	0	0	0	0	0	0	0	0	0	0	0	0	0	1	0	0	2	0	1
	L4_Bin_MAXBIN__010_sub_1.fasta	248	MAG	Bacteria;Bacteroidota;Bacteroidia;Flavobacteriales;Flavobacteriaceae;Polaribacter	2.09826	Bacteroidota (MAG) (373)	#FDB10B	Ulva sp. (L)	5	0	0	0	0	0	0	0	0	0	0	0	0	2	0	0	1	0	0	1	0	1
	L3_Bin_MAXBIN__011_sub.fasta	249	MAG	Bacteria;Bacteroidota;Bacteroidia;Flavobacteriales;Flavobacteriaceae;Polaribacter	1.65683	Bacteroidota (MAG) (373)	#FDB10B	Ulva sp. (L)	0	0	0	0	0	0	0	0	0	0	0	0	0	0	0	0	0	0	0	0	0	0
	YR2-5-5-J.fasta	250	DG	Bacteria;Bacteroidota;Bacteroidia;Flavobacteriales;Flavobacteriaceae;Polaribacter	4.67051	Bacteroidota (DG) (345)	#FDB10B	Grateloupia sp. (R)	4	0	0	0	0	0	0	0	0	0	0	0	0	0	0	0	1	0	0	0	1	2
	4-1039.fasta	251	DG	Bacteria;Bacteroidota;Bacteroidia;Flavobacteriales;Flavobacteriaceae;Polaribacter	3.23099	Bacteroidota (DG) (345)	#FDB10B	Ulva sp. (L)	3	0	0	0	0	0	0	0	0	0	0	0	0	0	0	0	1	0	0	0	0	2
	2B2-77.fasta	252	DG	Bacteria;Bacteroidota;Bacteroidia;Flavobacteriales;Flavobacteriaceae;Polaribacter	2.90657	Bacteroidota (DG) (345)	#FDB10B	Saccharina sp. (B)	1	0	0	0	0	0	0	0	0	0	0	0	0	0	0	0	0	0	0	0	0	1
	3-1895-Z.fasta	253	DG	Bacteria;Bacteroidota;Bacteroidia;Flavobacteriales;Flavobacteriaceae;Polaribacter	2.72084	Bacteroidota (DG) (345)	#000000	Sediment (N)	3	0	0	0	0	0	0	0	0	0	0	0	0	0	0	0	1	0	0	0	0	2
	2B2-66-3Z.fasta	254	DG	Bacteria;Bacteroidota;Bacteroidia;Flavobacteriales;Flavobacteriaceae;Polaribacter	3.96889	Bacteroidota (DG) (345)	#FDB10B	Saccharina sp. (B)	1	0	0	0	0	0	0	0	0	0	0	0	0	0	0	0	0	0	0	0	0	1
	3-1089-G.fasta	255	DG	Bacteria;Bacteroidota;Bacteroidia;Flavobacteriales;Flavobacteriaceae;Polaribacter	3.10873	Bacteroidota (DG) (345)	#FDB10B	Ulva sp. (L)	3	0	0	0	0	0	0	0	0	0	0	0	0	0	0	0	1	0	0	0	0	2
	S2_Bin_Bin_51_1.fasta	256	MAG	Bacteria;Bacteroidota;Bacteroidia;Flavobacteriales;Flavobacteriaceae	1.68977	Bacteroidota (MAG) (373)	#0000ff	Seawater (S)	2	0	0	0	0	0	0	0	0	0	0	0	0	0	0	0	1	0	0	0	0	1
	3-1091.fasta	257	DG	Bacteria;Bacteroidota;Bacteroidia;Flavobacteriales;Flavobacteriaceae;Tenacibaculum	2.84056	Bacteroidota (DG) (345)	#FDB10B	Ulva sp. (L)	1	0	0	0	0	0	0	0	0	0	0	0	0	0	0	0	0	0	0	0	0	1
	B3_Bin_METABAT__51_1.fasta	258	MAG	Bacteria;Bacteroidota;Bacteroidia;Flavobacteriales;Flavobacteriaceae;Tenacibaculum	2.29853	Bacteroidota (MAG) (373)	#FDB10B	Saccharina sp. (B)	2	0	0	0	0	0	0	0	0	0	0	0	0	1	0	0	0	0	0	0	0	1
	S4_Bin_Bin_38_sub_1.fasta	259	MAG	Bacteria;Bacteroidota;Bacteroidia;Flavobacteriales;Flavobacteriaceae	1.28394	Bacteroidota (MAG) (373)	#0000ff	Seawater (S)	1	0	0	0	0	0	0	0	0	0	0	0	0	0	0	0	0	0	0	0	0	1
	H4_Bin_METABAT__97_sub_1_1.fasta	260	MAG	Bacteria;Bacteroidota;Bacteroidia;Flavobacteriales;Flavobacteriaceae;Wenyingzhuangia	2.70771	Bacteroidota (MAG) (373)	#FDB10B	Gelidium sp. (H)	3	0	0	0	0	0	0	0	0	0	0	0	0	1	0	0	1	0	0	0	0	1
	L4_Bin_MAXBIN__095_sub_1.fasta	261	MAG	Bacteria;Bacteroidota;Bacteroidia;Flavobacteriales;Flavobacteriaceae;Tenacibaculum	3.67031	Bacteroidota (MAG) (373)	#FDB10B	Ulva sp. (L)	3	0	0	0	0	1	0	0	0	0	0	1	0	0	0	0	0	0	0	0	0	1
	R3_Bin_METABAT__240_sub_1.fasta	262	MAG	Bacteria;Bacteroidota;Bacteroidia;Flavobacteriales;Flavobacteriaceae;Tenacibaculum	3.72294	Bacteroidota (MAG) (373)	#FDB10B	Grateloupia sp. (R)	3	0	0	0	0	1	0	0	0	0	0	1	0	0	0	0	0	0	0	0	0	1
	4-10.fasta	263	DG	Bacteria;Bacteroidota;Bacteroidia;Flavobacteriales;Flavobacteriaceae;Tenacibaculum	4.21537	Bacteroidota (DG) (345)	#FDB10B	Gelidium sp. (H)	6	0	0	0	0	0	0	0	0	0	1	1	0	0	0	1	0	0	0	2	0	1
	4-973.fasta	264	DG	Bacteria;Bacteroidota;Bacteroidia;Flavobacteriales;Flavobacteriaceae;Tenacibaculum	2.61884	Bacteroidota (DG) (345)	#FDB10B	Ulva sp. (L)	2	0	0	0	0	0	0	0	0	0	0	0	0	1	0	0	0	0	0	0	0	1
	734-J.fasta	265	DG	Bacteria;Bacteroidota;Bacteroidia;Flavobacteriales;Flavobacteriaceae;Tenacibaculum	2.73642	Bacteroidota (DG) (345)	#FDB10B	Grateloupia sp. (R)	3	0	0	0	0	0	0	0	0	0	0	0	0	1	0	0	0	0	0	0	1	1
	546.fasta	266	DG	Bacteria;Bacteroidota;Bacteroidia;Flavobacteriales;Flavobacteriaceae;Tenacibaculum	3.39787	Bacteroidota (DG) (345)	#FDB10B	Grateloupia sp. (R)	5	0	0	0	0	0	0	0	0	0	1	1	0	1	0	0	0	0	0	0	1	1
	4-561.fasta	267	DG	Bacteria;Bacteroidota;Bacteroidia;Flavobacteriales;Flavobacteriaceae;Aquimarina	2.55652	Bacteroidota (DG) (345)	#FDB10B	Grateloupia sp. (R)	2	0	0	0	0	0	0	0	0	0	0	0	0	1	0	0	0	0	0	0	0	1
	4-557.fasta	268	DG	Bacteria;Bacteroidota;Bacteroidia;Flavobacteriales;Flavobacteriaceae;Tenacibaculum	2.55652	Bacteroidota (DG) (345)	#FDB10B	Grateloupia sp. (R)	2	0	0	0	0	0	0	0	0	0	0	0	0	1	0	0	0	0	0	0	0	1
	4-57.fasta	269	DG	Bacteria;Bacteroidota;Bacteroidia;Flavobacteriales;Flavobacteriaceae;Tenacibaculum	4.03502	Bacteroidota (DG) (345)	#FDB10B	Gelidium sp. (H)	3	0	0	0	0	0	0	0	0	0	0	1	0	0	0	0	0	0	0	0	1	1
	4-62.fasta	270	DG	Bacteria;Bacteroidota;Bacteroidia;Flavobacteriales;Flavobacteriaceae;Tenacibaculum	4.01942	Bacteroidota (DG) (345)	#FDB10B	Gelidium sp. (H)	3	0	0	0	0	0	0	0	0	0	0	1	0	0	0	0	0	0	0	0	1	1
	838.fasta	271	DG	Bacteria;Bacteroidota;Bacteroidia;Flavobacteriales;Flavobacteriaceae;Tenacibaculum	4.01617	Bacteroidota (DG) (345)	#FDB10B	Ulva sp. (L)	3	0	0	0	0	0	0	0	0	0	0	1	0	0	0	0	0	0	0	0	1	1
	977.fasta	272	DG	Bacteria;Bacteroidota;Bacteroidia;Flavobacteriales;Flavobacteriaceae;Tenacibaculum	2.66368	Bacteroidota (DG) (345)	#FDB10B	Ulva sp. (L)	2	0	0	0	0	0	0	0	0	0	0	0	0	1	0	0	0	0	0	0	0	1
	4-96.fasta	273	DG	Bacteria;Bacteroidota;Bacteroidia;Flavobacteriales;Flavobacteriaceae;Tenacibaculum	2.98877	Bacteroidota (DG) (345)	#FDB10B	Gelidium sp. (H)	4	0	0	0	0	0	0	0	0	0	0	0	0	1	1	0	0	0	0	0	1	1
	2-514A.fasta	274	DG	Bacteria;Bacteroidota;Bacteroidia;Flavobacteriales;Flavobacteriaceae;Tenacibaculum	3.85227	Bacteroidota (DG) (345)	#FDB10B	Grateloupia sp. (R)	3	0	0	0	0	0	0	0	0	0	0	1	0	1	0	0	0	0	0	0	0	1
	L4_Bin_Bin_54_sub_1.fasta	275	MAG	Bacteria;Bacteroidota;Bacteroidia;Flavobacteriales;Flavobacteriaceae;Tenacibaculum	2.53096	Bacteroidota (MAG) (373)	#FDB10B	Ulva sp. (L)	0	0	0	0	0	0	0	0	0	0	0	0	0	0	0	0	0	0	0	0	0	0
	4-948-3Z.fasta	276	DG	Bacteria;Bacteroidota;Bacteroidia;Flavobacteriales;Flavobacteriaceae;Tenacibaculum	3.02415	Bacteroidota (DG) (345)	#FDB10B	Ulva sp. (L)	2	0	0	0	0	0	0	0	0	0	0	0	0	1	0	0	0	0	0	0	0	1
	654-n.fasta	277	DG	Bacteria;Bacteroidota;Bacteroidia;Flavobacteriales;Flavobacteriaceae;Tenacibaculum	4.00369	Bacteroidota (DG) (345)	#FDB10B	Grateloupia sp. (R)	3	0	0	0	0	0	0	0	0	0	0	1	0	0	0	0	0	0	0	0	1	1
	1120.fasta	278	DG	Bacteria;Bacteroidota;Bacteroidia;Flavobacteriales;Flavobacteriaceae;Tenacibaculum	3.98997	Bacteroidota (DG) (345)	#FDB10B	Ulva sp. (L)	15	0	1	0	1	1	0	0	0	0	0	1	0	0	0	3	0	0	1	5	1	1
	4-648-3Z.fasta	279	DG	Bacteria;Bacteroidota;Bacteroidia;Flavobacteriales;Flavobacteriaceae;Tenacibaculum	5.01188	Bacteroidota (DG) (345)	#FDB10B	Grateloupia sp. (R)	10	0	0	0	0	0	0	0	0	0	0	1	0	0	0	1	0	0	0	6	1	1
	3-164_2.fasta	280	DG	Bacteria;Bacteroidota;Bacteroidia;Flavobacteriales;Flavobacteriaceae;Tenacibaculum	4.93204	Bacteroidota (DG) (345)	#FDB10B	Gelidium sp. (H)	13	0	0	0	0	0	0	0	0	0	0	1	0	0	0	1	0	0	0	9	1	1
	4-619-3Z.fasta	281	DG	Bacteria;Bacteroidota;Bacteroidia;Flavobacteriales;Flavobacteriaceae;Aquimarina	4.73937	Bacteroidota (DG) (345)	#FDB10B	Grateloupia sp. (R)	10	1	0	0	0	0	0	0	0	0	0	0	0	1	1	0	1	0	0	5	0	1
	341.fasta	282	DG	Bacteria;Bacteroidota;Bacteroidia;Flavobacteriales;Flavobacteriaceae;Tenacibaculum	5.08734	Bacteroidota (DG) (345)	#FDB10B	Gelidium sp. (H)	7	1	0	0	0	1	0	0	0	0	0	1	0	0	1	0	0	0	1	1	0	1
	M341.fasta	283	DG	Bacteria;Bacteroidota;Bacteroidia;Flavobacteriales;Flavobacteriaceae;Tenacibaculum	5.08872	Bacteroidota (DG) (345)	#FDB10B	Gelidium sp. (H)	7	1	0	0	0	1	0	0	0	0	0	1	0	0	1	0	0	0	1	1	0	1
	4-98.fasta	284	DG	Bacteria;Bacteroidota;Bacteroidia;Flavobacteriales;Flavobacteriaceae;Tenacibaculum	5.14822	Bacteroidota (DG) (345)	#FDB10B	Gelidium sp. (H)	8	1	0	0	0	1	0	0	0	0	1	1	0	0	1	1	0	0	0	1	0	1
	4-954.fasta	285	DG	Bacteria;Bacteroidota;Bacteroidia;Flavobacteriales;Flavobacteriaceae;Maribacter	3.84358	Bacteroidota (DG) (345)	#FDB10B	Ulva sp. (L)	5	0	0	0	0	0	0	0	0	0	1	1	0	0	1	0	0	0	0	0	1	1
	607-3Z.fasta	286	DG	Bacteria;Bacteroidota;Bacteroidia;Flavobacteriales;Flavobacteriaceae;Tenacibaculum	3.39516	Bacteroidota (DG) (345)	#FDB10B	Grateloupia sp. (R)	5	0	0	0	0	1	0	0	0	0	1	0	0	1	1	0	0	0	0	0	0	1
	623-G.fasta	287	DG	Bacteria;Bacteroidota;Bacteroidia;Flavobacteriales;Flavobacteriaceae;Tenacibaculum	4.95396	Bacteroidota (DG) (345)	#FDB10B	Grateloupia sp. (R)	5	0	0	0	0	0	0	0	0	0	0	1	0	0	1	0	1	0	0	0	1	1
	4-641-3Z.fasta	288	DG	Bacteria;Bacteroidota;Bacteroidia;Flavobacteriales;Flavobacteriaceae;Tenacibaculum	4.51068	Bacteroidota (DG) (345)	#FDB10B	Grateloupia sp. (R)	6	0	0	0	0	0	0	0	0	0	1	1	0	1	1	0	1	0	0	0	0	1
	4-47.fasta	289	DG	Bacteria;Bacteroidota;Bacteroidia;Flavobacteriales;Flavobacteriaceae;Tenacibaculum	4.54188	Bacteroidota (DG) (345)	#FDB10B	Gelidium sp. (H)	7	0	0	0	0	0	0	0	0	0	0	1	0	1	1	0	1	0	0	0	2	1
	716.fasta	290	DG	Bacteria;Bacteroidota;Bacteroidia;Flavobacteriales;Flavobacteriaceae;Tenacibaculum	4.45503	Bacteroidota (DG) (345)	#FDB10B	Grateloupia sp. (R)	8	0	0	0	0	0	0	0	0	0	0	1	0	1	1	0	1	0	0	0	3	1
	72.fasta	291	DG	Bacteria;Bacteroidota;Bacteroidia;Flavobacteriales;Flavobacteriaceae;Tenacibaculum	4.44654	Bacteroidota (DG) (345)	#FDB10B	Gelidium sp. (H)	5	0	0	0	0	0	0	0	0	0	0	1	0	1	1	0	1	0	0	0	0	1
	562.fasta	292	DG	Bacteria;Bacteroidota;Bacteroidia;Flavobacteriales;Flavobacteriaceae;Tenacibaculum	4.49404	Bacteroidota (DG) (345)	#FDB10B	Grateloupia sp. (R)	7	0	0	0	0	0	0	0	0	0	1	1	0	1	1	0	1	0	0	0	1	1
	S4_Bin_METABAT__234_1.fasta	293	MAG	Bacteria;Bacteroidota;Bacteroidia;Flavobacteriales;Flavobacteriaceae	2.1694	Bacteroidota (MAG) (373)	#0000ff	Seawater (S)	3	0	0	0	0	0	0	0	0	0	0	0	0	1	0	0	0	0	0	0	0	2
	312-3Z.fasta	294	DG	Bacteria;Bacteroidota;Bacteroidia;Flavobacteriales;Flavobacteriaceae;Croceitalea	3.88655	Bacteroidota (DG) (345)	#FDB10B	Gelidium sp. (H)	3	0	0	0	0	0	0	0	0	0	0	0	0	0	0	0	1	0	0	0	0	2
	885-G.fasta	295	DG	Bacteria;Bacteroidota;Bacteroidia;Flavobacteriales;Flavobacteriaceae;Croceitalea	3.75316	Bacteroidota (DG) (345)	#FDB10B	Ulva sp. (L)	4	0	0	0	0	0	0	0	0	0	0	0	0	0	0	0	1	0	0	1	0	2
	2-885.fasta	296	DG	Bacteria;Bacteroidota;Bacteroidia;Flavobacteriales;Flavobacteriaceae;Croceitalea	3.75298	Bacteroidota (DG) (345)	#FDB10B	Grateloupia sp. (R)	4	0	0	0	0	0	0	0	0	0	0	0	0	0	0	0	1	0	0	1	0	2
	L2_Bin_Bin_194_1.fasta	297	MAG	Bacteria;Bacteroidota;Bacteroidia;Flavobacteriales;Flavobacteriaceae;Croceitalea	2.09333	Bacteroidota (MAG) (373)	#FDB10B	Ulva sp. (L)	3	0	0	0	0	0	0	0	0	0	0	0	0	1	0	0	0	0	0	0	0	2
	3-263-3Z.fasta	298	DG	Bacteria;Bacteroidota;Bacteroidia;Flavobacteriales;Flavobacteriaceae;Croceitalea	3.72895	Bacteroidota (DG) (345)	#FDB10B	Gelidium sp. (H)	4	0	0	0	0	0	0	0	0	1	0	0	0	0	0	0	1	0	0	0	0	2
	H4_Bin_METABAT__18_1.fasta	299	MAG	Bacteria;Bacteroidota;Bacteroidia;Flavobacteriales;Flavobacteriaceae;Croceitalea	2.95831	Bacteroidota (MAG) (373)	#FDB10B	Gelidium sp. (H)	3	0	0	0	0	0	0	0	0	1	0	0	0	0	0	0	1	0	0	0	0	1
	R1_Bin_MAXBIN__126.fasta	300	MAG	Bacteria;Bacteroidota;Bacteroidia;Flavobacteriales;Flavobacteriaceae;Croceitalea	3.50914	Bacteroidota (MAG) (373)	#FDB10B	Grateloupia sp. (R)	5	0	0	0	0	0	0	0	1	0	0	0	0	0	0	1	1	0	0	0	0	2
	R3_Bin_MAXBIN__048_1.fasta	301	MAG	Bacteria;Bacteroidota;Bacteroidia;Flavobacteriales;Flavobacteriaceae;Croceitalea	3.21908	Bacteroidota (MAG) (373)	#FDB10B	Grateloupia sp. (R)	4	0	0	0	0	0	0	0	0	0	0	0	0	0	0	0	1	0	0	0	0	3
	247.fasta	302	DG	Bacteria;Bacteroidota;Bacteroidia;Flavobacteriales;Flavobacteriaceae;Croceitalea	4.35723	Bacteroidota (DG) (345)	#FDB10B	Gelidium sp. (H)	4	0	0	0	0	0	0	0	0	0	0	0	0	0	0	0	1	0	0	0	0	3
	158.fasta	303	DG	Bacteria;Bacteroidota;Bacteroidia;Flavobacteriales;Flavobacteriaceae;Croceitalea	4.28854	Bacteroidota (DG) (345)	#FDB10B	Gelidium sp. (H)	6	0	0	0	0	0	0	0	0	0	1	0	0	1	0	0	1	0	0	0	1	2
	1172-3Z.fasta	304	DG	Bacteria;Bacteroidota;Bacteroidia;Flavobacteriales;Flavobacteriaceae;Croceitalea	4.36195	Bacteroidota (DG) (345)	#FDB10B	Ulva sp. (L)	5	0	0	0	0	0	0	0	0	0	1	0	0	1	0	0	1	0	0	0	0	2
	1066-G.fasta	305	DG	Bacteria;Bacteroidota;Bacteroidia;Flavobacteriales;Flavobacteriaceae;Croceitalea	4.34135	Bacteroidota (DG) (345)	#FDB10B	Ulva sp. (L)	5	0	0	0	0	0	0	0	0	0	1	0	0	1	0	0	1	0	0	0	0	2
	29.fasta	306	DG	Bacteria;Bacteroidota;Bacteroidia;Flavobacteriales;Flavobacteriaceae;Muricauda	3.73266	Bacteroidota (DG) (345)	#FDB10B	Gelidium sp. (H)	4	0	0	0	0	0	0	0	0	0	0	0	0	1	0	0	1	0	0	0	0	2
	2-14.fasta	307	DG	Bacteria;Bacteroidota;Bacteroidia;Flavobacteriales;Flavobacteriaceae;Flagellimonas	3.73402	Bacteroidota (DG) (345)	#FDB10B	Gelidium sp. (H)	5	0	0	0	0	0	0	0	0	0	0	0	0	1	0	0	1	0	0	0	1	2
	2-508A.fasta	308	DG	Bacteria;Bacteroidota;Bacteroidia;Flavobacteriales;Flavobacteriaceae;Flagellimonas	3.7401	Bacteroidota (DG) (345)	#FDB10B	Grateloupia sp. (R)	5	0	0	0	0	0	0	0	0	0	0	0	0	1	0	0	1	0	0	0	1	2
	2-847.fasta	309	DG	Bacteria;Bacteroidota;Bacteroidia;Flavobacteriales;Flavobacteriaceae;Muricauda	3.60077	Bacteroidota (DG) (345)	#FDB10B	Grateloupia sp. (R)	4	0	0	0	0	0	0	0	0	0	0	0	0	1	0	0	1	0	0	0	0	2
	389-3Z.fasta	310	DG	Bacteria;Bacteroidota;Bacteroidia;Flavobacteriales;Flavobacteriaceae;Flagellimonas	4.15727	Bacteroidota (DG) (345)	#FDB10B	Gelidium sp. (H)	3	0	0	0	0	0	0	0	0	0	0	0	0	0	0	0	1	0	0	0	0	2
	3-951-3Z.fasta	311	DG	Bacteria;Bacteroidota;Bacteroidia;Flavobacteriales;Flavobacteriaceae;Flagellimonas	4.10978	Bacteroidota (DG) (345)	#FDB10B	Ulva sp. (L)	4	0	0	0	0	0	0	0	0	1	0	0	0	0	0	0	1	0	0	0	0	2
	2-572A-3Z.fasta	312	DG	Bacteria;Bacteroidota;Bacteroidia;Flavobacteriales;Flavobacteriaceae;Croceitalea	3.86938	Bacteroidota (DG) (345)	#FDB10B	Grateloupia sp. (R)	4	0	0	0	0	0	0	0	0	1	0	0	0	0	0	0	1	0	0	0	0	2
	3-327-1-3Z.fasta	313	DG	Bacteria;Bacteroidota;Bacteroidia;Flavobacteriales;Flavobacteriaceae;Croceitalea	3.77243	Bacteroidota (DG) (345)	#FDB10B	Gelidium sp. (H)	4	0	0	0	0	0	0	0	0	1	0	0	0	0	0	0	1	0	0	0	0	2
	3-283-G.fasta	314	DG	Bacteria;Bacteroidota;Bacteroidia;Flavobacteriales;Flavobacteriaceae;Spongiibacterium	3.87823	Bacteroidota (DG) (345)	#FDB10B	Gelidium sp. (H)	4	0	0	0	0	0	0	0	0	1	0	0	0	0	0	0	1	0	0	0	0	2
	2-187.fasta	315	DG	Bacteria;Bacteroidota;Bacteroidia;Flavobacteriales;Flavobacteriaceae;Pseudotenacibaculum	3.98024	Bacteroidota (DG) (345)	#FDB10B	Gelidium sp. (H)	7	0	0	0	0	0	0	0	0	1	0	0	0	1	0	1	1	0	0	0	0	3
	3-189.fasta	316	DG	Bacteria;Bacteroidota;Bacteroidia;Flavobacteriales;Flavobacteriaceae;Flagellimonas	3.93045	Bacteroidota (DG) (345)	#FDB10B	Gelidium sp. (H)	5	0	0	0	0	0	0	0	0	1	0	0	0	1	0	0	1	0	0	0	0	2
	2-616A-J.fasta	317	DG	Bacteria;Bacteroidota;Bacteroidia;Flavobacteriales;Flavobacteriaceae;Flagellimonas	4.18459	Bacteroidota (DG) (345)	#FDB10B	Grateloupia sp. (R)	7	0	0	0	0	0	0	0	0	1	0	0	0	1	0	1	1	0	0	0	0	3
	2-182-G.fasta	318	DG	Bacteria;Bacteroidota;Bacteroidia;Flavobacteriales;Flavobacteriaceae;Flagellimonas	3.86175	Bacteroidota (DG) (345)	#FDB10B	Gelidium sp. (H)	5	0	0	0	0	0	0	0	0	1	0	0	0	1	0	0	1	0	0	0	0	2
	2-627.fasta	319	DG	Bacteria;Bacteroidota;Bacteroidia;Flavobacteriales;Flavobacteriaceae;Flagellimonas	3.91146	Bacteroidota (DG) (345)	#FDB10B	Grateloupia sp. (R)	5	0	0	0	0	0	0	0	0	1	0	0	0	1	0	0	1	0	0	0	0	2
	2-345.fasta	320	DG	Bacteria;Bacteroidota;Bacteroidia;Flavobacteriales;Flavobacteriaceae;Flagellimonas	3.90079	Bacteroidota (DG) (345)	#FDB10B	Gelidium sp. (H)	5	0	0	0	0	0	0	0	0	1	0	0	0	1	0	0	1	0	0	0	0	2
	2-1786-n2.fasta	321	DG	Bacteria;Bacteroidota;Bacteroidia;Flavobacteriales;Flavobacteriaceae;Eudoraea	3.89403	Bacteroidota (DG) (345)	#0000ff	Seawater (S)	6	0	0	0	0	0	0	0	0	0	0	0	0	0	0	0	1	0	0	0	1	4
	3-347-G.fasta	322	DG	Bacteria;Bacteroidota;Bacteroidia;Flavobacteriales;Flavobacteriaceae	4.34252	Bacteroidota (DG) (345)	#FDB10B	Gelidium sp. (H)	6	0	0	0	0	0	0	0	0	0	0	0	0	1	0	0	1	0	0	1	0	3
	219_2.fasta	323	DG	Bacteria;Bacteroidota;Bacteroidia;Flavobacteriales;Flavobacteriaceae	4.62186	Bacteroidota (DG) (345)	#FDB10B	Gelidium sp. (H)	3	0	0	0	0	0	0	0	0	0	0	0	0	0	0	0	1	0	0	0	0	2
	221.fasta	324	DG	Bacteria;Bacteroidota;Bacteroidia;Flavobacteriales;Flavobacteriaceae	4.54078	Bacteroidota (DG) (345)	#FDB10B	Gelidium sp. (H)	3	0	0	0	0	0	0	0	0	0	0	0	0	0	0	0	1	0	0	0	0	2
	565_2.fasta	325	DG	Bacteria;Bacteroidota;Bacteroidia;Flavobacteriales;Flavobacteriaceae	4.54006	Bacteroidota (DG) (345)	#FDB10B	Grateloupia sp. (R)	3	0	0	0	0	0	0	0	0	0	0	0	0	0	0	0	1	0	0	0	0	2
	R4_Bin_Bin_176_1.fasta	326	MAG	Bacteria;Bacteroidota;Bacteroidia;Flavobacteriales;Flavobacteriaceae	3.44447	Bacteroidota (MAG) (373)	#FDB10B	Grateloupia sp. (R)	5	0	0	0	0	0	0	0	0	0	0	0	0	1	0	0	1	0	0	1	0	2
	2-919.fasta	327	DG	Bacteria;Bacteroidota;Bacteroidia;Flavobacteriales;Flavobacteriaceae	4.20309	Bacteroidota (DG) (345)	#FDB10B	Ulva sp. (L)	5	0	0	0	0	0	0	0	0	0	0	0	0	1	0	0	1	0	0	1	0	2
	2-616.fasta	328	DG	Bacteria;Bacteroidota;Bacteroidia;Flavobacteriales;Flavobacteriaceae	4.20433	Bacteroidota (DG) (345)	#FDB10B	Grateloupia sp. (R)	5	0	0	0	0	0	0	0	0	0	0	0	0	1	0	0	1	0	0	1	0	2
	2-621.fasta	329	DG	Bacteria;Bacteroidota;Bacteroidia;Flavobacteriales;Flavobacteriaceae	4.22348	Bacteroidota (DG) (345)	#FDB10B	Grateloupia sp. (R)	5	0	0	0	0	0	0	0	0	0	0	0	0	1	0	0	1	0	0	1	0	2
	2-787-G.fasta	330	DG	Bacteria;Bacteroidota;Bacteroidia;Flavobacteriales;Flavobacteriaceae	4.26654	Bacteroidota (DG) (345)	#FDB10B	Grateloupia sp. (R)	4	0	0	0	0	0	0	0	0	0	0	0	0	0	0	0	1	0	0	1	0	2
	1117.fasta	331	DG	Bacteria;Bacteroidota;Bacteroidia;Flavobacteriales;Flavobacteriaceae	4.29205	Bacteroidota (DG) (345)	#FDB10B	Ulva sp. (L)	11	0	0	0	0	0	0	0	0	0	0	0	0	0	0	0	1	0	1	7	0	2
	R3_Bin_Bin_114_1.fasta	332	MAG	Bacteria;Bacteroidota;Bacteroidia;Flavobacteriales;Flavobacteriaceae	3.75252	Bacteroidota (MAG) (373)	#FDB10B	Grateloupia sp. (R)	6	0	0	0	0	0	0	0	0	0	0	0	0	2	0	0	1	0	0	1	0	2
	2-1813-Z.fasta	333	DG	Bacteria;Bacteroidota;Bacteroidia;Flavobacteriales;Flavobacteriaceae;Cellulophaga	3.59762	Bacteroidota (DG) (345)	#0000ff	Seawater (S)	1	0	0	0	0	0	0	0	0	0	0	0	0	0	0	0	0	0	0	0	0	1
	R3_Bin_Bin_45_1.fasta	334	MAG	Bacteria;Bacteroidota;Bacteroidia;Flavobacteriales;Flavobacteriaceae;Sediminicola	1.74452	Bacteroidota (MAG) (373)	#FDB10B	Grateloupia sp. (R)	1	0	0	0	0	0	0	0	0	0	0	0	0	0	0	0	0	0	0	0	0	1
	X5.fasta	335	DG	Bacteria;Bacteroidota;Bacteroidia;Flavobacteriales;Flavobacteriaceae;Cellulophaga	3.8699	Bacteroidota (DG) (345)	#FDB10B	Gelidium sp. (H)	3	0	0	0	0	0	0	0	0	0	0	0	0	0	0	0	0	0	0	0	1	2
	751.fasta	336	DG	Bacteria;Bacteroidota;Bacteroidia;Flavobacteriales;Flavobacteriaceae;Cellulophaga	3.86995	Bacteroidota (DG) (345)	#FDB10B	Grateloupia sp. (R)	3	0	0	0	0	0	0	0	0	0	0	0	0	0	0	0	0	0	0	0	1	2
	4-419.fasta	337	DG	Bacteria;Bacteroidota;Bacteroidia;Flavobacteriales;Flavobacteriaceae;Cellulophaga	3.79937	Bacteroidota (DG) (345)	#FDB10B	Grateloupia sp. (R)	4	0	0	0	0	0	0	0	0	0	0	1	0	1	0	0	0	0	0	0	0	2
	4-2061.fasta	338	DG	Bacteria;Bacteroidota;Bacteroidia;Flavobacteriales;Flavobacteriaceae;Cellulophaga	3.72619	Bacteroidota (DG) (345)	#FDB10B	Saccharina sp. (B)	4	0	0	0	0	0	0	0	0	0	0	1	0	1	0	0	0	0	0	0	0	2
	2-712-J.fasta	339	DG	Bacteria;Bacteroidota;Bacteroidia;Flavobacteriales;Flavobacteriaceae;Cellulophaga	4.62943	Bacteroidota (DG) (345)	#FDB10B	Grateloupia sp. (R)	5	0	1	0	0	0	0	0	0	0	0	0	0	0	0	0	0	0	0	0	2	2
	707-G.fasta	340	DG	Bacteria;Bacteroidota;Bacteroidia;Flavobacteriales;Flavobacteriaceae;Cellulophaga	4.50307	Bacteroidota (DG) (345)	#FDB10B	Grateloupia sp. (R)	4	0	1	0	0	0	0	0	0	0	0	0	0	0	0	0	0	0	0	0	1	2
	925.fasta	341	DG	Bacteria;Bacteroidota;Bacteroidia;Flavobacteriales;Flavobacteriaceae;Tenacibaculum	4.49612	Bacteroidota (DG) (345)	#FDB10B	Ulva sp. (L)	3	0	1	0	0	0	0	0	0	0	0	0	0	0	0	0	0	0	0	0	0	2
	4-122.fasta	342	DG	Bacteria;Bacteroidota;Bacteroidia;Flavobacteriales;Flavobacteriaceae;Cellulophaga	4.59855	Bacteroidota (DG) (345)	#FDB10B	Gelidium sp. (H)	3	0	1	0	0	0	0	0	0	0	0	0	0	0	0	0	0	0	0	0	0	2
	5.fasta	343	DG	Bacteria;Bacteroidota;Bacteroidia;Flavobacteriales;Flavobacteriaceae;Ulvibacterium	5.45783	Bacteroidota (DG) (345)	#FDB10B	Gelidium sp. (H)	7	0	0	0	0	0	0	0	0	2	1	0	0	1	0	0	1	0	0	0	0	2
	2-963.fasta	344	DG	Bacteria;Bacteroidota;Bacteroidia;Flavobacteriales;Flavobacteriaceae;Aquimarina	5.97194	Bacteroidota (DG) (345)	#FDB10B	Ulva sp. (L)	7	1	0	0	0	0	0	0	0	1	1	0	0	1	0	0	1	0	0	0	0	2
	R4_Bin_Bin_125_1.fasta	345	MAG	Bacteria;Bacteroidota;Bacteroidia;Flavobacteriales;Flavobacteriaceae	3.3228	Bacteroidota (MAG) (373)	#FDB10B	Grateloupia sp. (R)	6	0	0	0	0	0	0	0	0	1	0	0	0	2	0	0	1	0	0	0	0	2
	3-18-3Z.fasta	346	DG	Bacteria;Bacteroidota;Bacteroidia;Flavobacteriales;Flavobacteriaceae	5.25041	Bacteroidota (DG) (345)	#FDB10B	Gelidium sp. (H)	8	0	0	0	0	0	0	0	0	1	1	0	0	2	0	0	1	0	0	1	0	2
	2-697.fasta	347	DG	Bacteria;Bacteroidota;Bacteroidia;Flavobacteriales;Flavobacteriaceae;Maribacter	6.02883	Bacteroidota (DG) (345)	#FDB10B	Grateloupia sp. (R)	17	0	0	0	0	0	0	0	0	1	1	0	0	1	0	2	2	0	1	7	0	2
	R3_Bin_Bin_9_sub_1.fasta	348	MAG	Bacteria;Bacteroidota;Bacteroidia;Flavobacteriales;Flavobacteriaceae	4.66245	Bacteroidota (MAG) (373)	#FDB10B	Grateloupia sp. (R)	9	0	0	0	0	0	0	0	0	1	1	0	0	1	0	2	0	0	0	2	0	2
	R3_Bin_METABAT__164_sub_1.fasta	349	MAG	Bacteria;Bacteroidota;Bacteroidia;Flavobacteriales;Flavobacteriaceae	5.05995	Bacteroidota (MAG) (373)	#FDB10B	Grateloupia sp. (R)	11	2	0	1	0	0	0	0	0	1	1	0	0	3	0	0	1	0	0	0	0	2
	920-3Z.fasta	350	DG	Bacteria;Bacteroidota;Bacteroidia;Flavobacteriales;Flavobacteriaceae;Pseudozobellia	5.81494	Bacteroidota (DG) (345)	#FDB10B	Ulva sp. (L)	6	0	0	0	0	0	0	0	0	1	1	0	0	1	0	0	1	0	0	0	0	2
	411.fasta	351	DG	Bacteria;Bacteroidota;Bacteroidia;Flavobacteriales;Flavobacteriaceae;Pseudozobellia	5.72776	Bacteroidota (DG) (345)	#FDB10B	Gelidium sp. (H)	9	0	0	0	0	0	0	0	0	1	2	0	0	1	0	0	1	0	0	2	0	2
	2-455.fasta	352	DG	Bacteria;Bacteroidota;Bacteroidia;Flavobacteriales;Flavobacteriaceae;Cellulophaga	5.13435	Bacteroidota (DG) (345)	#FDB10B	Grateloupia sp. (R)	16	0	1	0	0	0	0	0	0	1	0	0	0	1	0	2	1	0	0	5	3	2
	2-710-J.fasta	353	DG	Bacteria;Bacteroidota;Bacteroidia;Flavobacteriales;Flavobacteriaceae;Maribacter	5.1768	Bacteroidota (DG) (345)	#FDB10B	Grateloupia sp. (R)	17	0	1	0	0	0	0	0	0	1	0	0	0	1	0	2	1	0	1	5	3	2
	2-631A.fasta	354	DG	Bacteria;Bacteroidota;Bacteroidia;Flavobacteriales;Flavobacteriaceae;Maribacter	5.20327	Bacteroidota (DG) (345)	#FDB10B	Grateloupia sp. (R)	19	0	1	0	0	0	0	0	0	1	2	0	0	1	0	2	1	0	2	5	2	2
	2-474-J.fasta	355	DG	Bacteria;Bacteroidota;Bacteroidia;Flavobacteriales;Flavobacteriaceae;Zobellia	4.7263	Bacteroidota (DG) (345)	#FDB10B	Grateloupia sp. (R)	7	0	0	0	0	0	0	0	0	1	0	0	0	2	0	0	1	0	0	1	0	2
	2-181.fasta	356	DG	Bacteria;Bacteroidota;Bacteroidia;Flavobacteriales;Flavobacteriaceae;Zobellia	4.79536	Bacteroidota (DG) (345)	#FDB10B	Gelidium sp. (H)	6	0	0	0	0	0	0	0	0	1	0	0	0	1	0	0	1	0	0	1	0	2
	H3_Bin_Bin_225_sub_1.fasta	357	MAG	Bacteria;Bacteroidota;Bacteroidia;Flavobacteriales;Flavobacteriaceae;Maribacter	3.10338	Bacteroidota (MAG) (373)	#FDB10B	Gelidium sp. (H)	4	0	0	0	0	0	0	0	0	0	0	0	0	0	0	0	1	0	0	0	1	2
	N2Y089-1.fasta	358	DG	Bacteria;Bacteroidota;Bacteroidia;Flavobacteriales;Flavobacteriaceae;Maribacter	4.57614	Bacteroidota (DG) (345)	#000000	Sediment (N)	12	2	0	1	0	0	0	0	0	1	0	0	0	2	0	0	1	0	1	2	0	2
	2-815.fasta	359	DG	Bacteria;Bacteroidota;Bacteroidia;Flavobacteriales;Flavobacteriaceae;Maribacter	5.39226	Bacteroidota (DG) (345)	#FDB10B	Grateloupia sp. (R)	6	0	0	0	0	0	0	0	0	1	0	0	0	1	0	0	1	0	0	1	0	2
	3-1814-Z.fasta	360	DG	Bacteria;Bacteroidota;Bacteroidia;Flavobacteriales;Flavobacteriaceae;Maribacter	5.10791	Bacteroidota (DG) (345)	#0000ff	Seawater (S)	5	0	0	0	0	0	0	0	0	0	0	0	0	0	0	0	1	0	0	1	1	2
	2-1852.fasta	361	DG	Bacteria;Bacteroidota;Bacteroidia;Flavobacteriales;Flavobacteriaceae;Maribacter	3.56949	Bacteroidota (DG) (345)	#0000ff	Seawater (S)	7	0	0	0	0	0	0	0	0	0	0	0	0	1	0	1	0	0	2	1	0	2
	B3_Bin_METABAT__28_sub_1.fasta	362	MAG	Bacteria;Bacteroidota;Bacteroidia;Flavobacteriales;Flavobacteriaceae;Maribacter	3.98744	Bacteroidota (MAG) (373)	#FDB10B	Saccharina sp. (B)	7	0	0	0	0	0	0	0	0	1	0	0	0	2	0	0	1	0	1	0	0	2
	R3_Bin_Bin_158_sub_1.fasta	363	MAG	Bacteria;Bacteroidota;Bacteroidia;Flavobacteriales;Flavobacteriaceae;Maribacter	3.26267	Bacteroidota (MAG) (373)	#FDB10B	Grateloupia sp. (R)	8	0	0	0	0	0	0	0	0	1	0	0	0	3	0	0	1	0	1	0	0	2
	H2_Bin_Bin_57_1_1.fasta	364	MAG	Bacteria;Bacteroidota;Bacteroidia;Flavobacteriales;Flavobacteriaceae;Maribacter	3.00831	Bacteroidota (MAG) (373)	#FDB10B	Gelidium sp. (H)	7	0	0	0	0	0	0	0	0	1	0	0	0	3	0	0	1	0	0	0	0	2
	H4_Bin_METABAT__174_1.fasta	365	MAG	Bacteria;Bacteroidota;Bacteroidia;Flavobacteriales;Flavobacteriaceae;Maribacter	3.413	Bacteroidota (MAG) (373)	#FDB10B	Gelidium sp. (H)	5	0	0	0	0	0	0	0	0	1	0	0	0	0	0	0	1	0	0	1	0	2
	R3_Bin_METABAT__35_sub_1.fasta	366	MAG	Bacteria;Bacteroidota;Bacteroidia;Flavobacteriales;Flavobacteriaceae;Maribacter	3.80066	Bacteroidota (MAG) (373)	#FDB10B	Grateloupia sp. (R)	4	0	0	0	0	0	0	0	0	0	0	0	0	0	0	0	1	0	0	1	0	2
	RZ26.fasta	367	DG	Bacteria;Bacteroidota;Bacteroidia;Flavobacteriales;Flavobacteriaceae;Maribacter	5.1107	Bacteroidota (DG) (345)	#FDB10B	Grateloupia sp. (R)	7	0	0	0	0	0	0	0	0	1	1	0	0	1	0	0	1	0	0	1	0	2
	2-612-J.fasta	368	DG	Bacteria;Bacteroidota;Bacteroidia;Flavobacteriales;Flavobacteriaceae;Maribacter	4.92217	Bacteroidota (DG) (345)	#FDB10B	Grateloupia sp. (R)	7	0	0	0	0	0	0	0	0	1	0	0	0	2	0	0	1	0	0	1	0	2
	L4_Bin_Bin_55_sub_1.fasta	369	MAG	Bacteria;Bacteroidota;Bacteroidia;Flavobacteriales;Flavobacteriaceae;Maribacter	3.34977	Bacteroidota (MAG) (373)	#FDB10B	Ulva sp. (L)	9	0	0	0	0	0	0	0	0	1	0	0	0	3	0	0	1	0	0	2	0	2
	L1_Bin_Bin_162_1.fasta	370	MAG	Bacteria;Bacteroidota;Bacteroidia;Flavobacteriales;Flavobacteriaceae;Maribacter	3.3831	Bacteroidota (MAG) (373)	#FDB10B	Ulva sp. (L)	7	0	0	0	0	0	0	0	0	1	0	0	0	2	0	0	1	0	0	1	0	2
	R4_Bin_MAXBIN__079_sub_1.fasta	371	MAG	Bacteria;Bacteroidota;Bacteroidia;Flavobacteriales;Flavobacteriaceae;Maribacter	2.66695	Bacteroidota (MAG) (373)	#FDB10B	Grateloupia sp. (R)	3	0	0	0	0	0	0	0	0	0	0	0	0	1	0	0	1	0	0	0	0	1
	4-528.fasta	372	DG	Bacteria;Bacteroidota;Bacteroidia;Flavobacteriales;Flavobacteriaceae;Maribacter	4.17414	Bacteroidota (DG) (345)	#FDB10B	Grateloupia sp. (R)	7	0	0	0	0	0	0	0	0	1	0	0	0	2	0	0	1	0	0	1	0	2
	4-1016.fasta	373	DG	Bacteria;Bacteroidota;Bacteroidia;Flavobacteriales;Flavobacteriaceae;Maribacter	4.15395	Bacteroidota (DG) (345)	#FDB10B	Ulva sp. (L)	7	0	0	0	0	0	0	0	0	1	0	0	0	2	0	0	1	0	0	1	0	2
	N258-1-Z.fasta	374	DG	Bacteria;Bacteroidota;Bacteroidia;Flavobacteriales;Flavobacteriaceae;Maribacter	4.63187	Bacteroidota (DG) (345)	#000000	Sediment (N)	2	0	0	0	0	0	0	0	0	0	0	0	0	0	0	0	0	0	0	0	0	2
	4-549.fasta	375	DG	Bacteria;Bacteroidota;Bacteroidia;Flavobacteriales;Flavobacteriaceae;Maribacter	3.83809	Bacteroidota (DG) (345)	#FDB10B	Grateloupia sp. (R)	6	0	0	0	0	0	0	0	0	1	0	0	0	2	0	0	1	0	0	1	0	1
	4-670-3Z.fasta	376	DG	Bacteria;Bacteroidota;Bacteroidia;Flavobacteriales;Flavobacteriaceae;Maribacter	4.00146	Bacteroidota (DG) (345)	#FDB10B	Grateloupia sp. (R)	7	0	0	0	0	0	0	0	0	1	0	0	0	3	0	0	1	0	0	1	0	1
	2-498A.fasta	377	DG	Bacteria;Bacteroidota;Bacteroidia;Flavobacteriales;Flavobacteriaceae;Maribacter	3.92047	Bacteroidota (DG) (345)	#FDB10B	Grateloupia sp. (R)	8	0	0	0	0	0	0	0	0	1	1	0	0	3	0	0	1	0	0	1	0	1
	515-3Z.fasta	378	DG	Bacteria;Bacteroidota;Bacteroidia;Flavobacteriales;Flavobacteriaceae;Maribacter	4.08411	Bacteroidota (DG) (345)	#FDB10B	Grateloupia sp. (R)	7	0	0	0	0	0	0	0	0	1	0	0	0	3	0	0	1	0	0	1	0	1
	586.fasta	379	DG	Bacteria;Bacteroidota;Bacteroidia;Flavobacteriales;Flavobacteriaceae;Maribacter	4.02904	Bacteroidota (DG) (345)	#FDB10B	Grateloupia sp. (R)	7	0	0	0	0	0	0	0	0	1	0	0	0	3	0	0	1	0	0	1	0	1
	4-460.fasta	380	DG	Bacteria;Bacteroidota;Bacteroidia;Flavobacteriales;Flavobacteriaceae;Maribacter	3.89431	Bacteroidota (DG) (345)	#FDB10B	Grateloupia sp. (R)	4	0	0	0	0	0	0	0	0	1	0	0	0	2	0	0	0	0	0	0	0	1
	3-726-G.fasta	381	DG	Bacteria;Bacteroidota;Bacteroidia;Flavobacteriales;Flavobacteriaceae;Maribacter	3.96198	Bacteroidota (DG) (345)	#FDB10B	Grateloupia sp. (R)	4	0	0	0	0	0	0	0	0	1	0	0	0	2	0	0	0	0	0	0	0	1
	929-3Z.fasta	382	DG	Bacteria;Bacteroidota;Bacteroidia;Flavobacteriales;Flavobacteriaceae;Maribacter	3.4554	Bacteroidota (DG) (345)	#FDB10B	Ulva sp. (L)	4	0	0	0	0	0	0	0	0	1	0	0	0	2	0	0	0	0	0	0	0	1
	R3_Bin_Bin_64.fasta	383	MAG	Bacteria;Bacteroidota;Bacteroidia;Flavobacteriales;Flavobacteriaceae;Maribacter	1.72969	Bacteroidota (MAG) (373)	#FDB10B	Grateloupia sp. (R)	3	0	0	0	0	0	0	0	0	0	0	0	0	3	0	0	0	0	0	0	0	0
	4-441.fasta	384	DG	Bacteria;Bacteroidota;Bacteroidia;Flavobacteriales;Flavobacteriaceae;Maribacter	3.9045	Bacteroidota (DG) (345)	#FDB10B	Grateloupia sp. (R)	4	0	0	0	0	0	0	0	0	1	0	0	0	2	0	0	0	0	0	0	0	1
	2-618.fasta	385	DG	Bacteria;Bacteroidota;Bacteroidia;Flavobacteriales;Flavobacteriaceae;Maribacter	3.6079	Bacteroidota (DG) (345)	#FDB10B	Grateloupia sp. (R)	4	0	0	0	0	0	0	0	0	1	0	0	0	2	0	0	0	0	0	0	0	1
	R3_Bin_METABAT__203_sub_1.fasta	386	MAG	Bacteria;Bacteroidota;Bacteroidia;Flavobacteriales;Flavobacteriaceae;Maribacter	3.2897	Bacteroidota (MAG) (373)	#FDB10B	Grateloupia sp. (R)	3	0	0	0	0	0	0	0	0	0	0	0	0	0	0	0	1	0	0	0	0	2
	2-1157.fasta	387	DG	Bacteria;Bacteroidota;Bacteroidia;Flavobacteriales;Flavobacteriaceae;Maribacter	3.78332	Bacteroidota (DG) (345)	#FDB10B	Ulva sp. (L)	8	0	0	0	0	0	0	0	0	1	0	0	0	2	0	1	1	0	0	1	0	2
	2-1007.fasta	388	DG	Bacteria;Bacteroidota;Bacteroidia;Flavobacteriales;Flavobacteriaceae;Maribacter	3.9241	Bacteroidota (DG) (345)	#FDB10B	Ulva sp. (L)	6	0	0	0	0	0	0	0	0	1	1	0	0	1	0	0	1	0	0	0	0	2
	1164-3Z.fasta	389	DG	Bacteria;Bacteroidota;Bacteroidia;Flavobacteriales;Flavobacteriaceae;Maribacter	3.92342	Bacteroidota (DG) (345)	#FDB10B	Ulva sp. (L)	6	0	0	0	0	0	0	0	0	1	1	0	0	1	0	0	1	0	0	0	0	2
	4-2109-3Z.fasta	390	DG	Bacteria;Bacteroidota;Bacteroidia;Flavobacteriales;Flavobacteriaceae;Maribacter	4.30575	Bacteroidota (DG) (345)	#FDB10B	Saccharina sp. (B)	5	0	0	0	0	0	0	0	0	0	0	0	0	0	0	1	1	0	0	1	0	2
	3-2157-J.fasta	391	DG	Bacteria;Bacteroidota;Bacteroidia;Flavobacteriales;Flavobacteriaceae;Maribacter	4.66706	Bacteroidota (DG) (345)	#FDB10B	Saccharina sp. (B)	5	0	0	0	0	0	0	0	0	0	0	0	0	0	0	1	1	0	0	1	0	2
	3-1165.fasta	392	DG	Bacteria;Bacteroidota;Bacteroidia;Flavobacteriales;Flavobacteriaceae;Maribacter	4.46329	Bacteroidota (DG) (345)	#FDB10B	Ulva sp. (L)	5	0	0	0	0	0	0	0	0	0	0	0	0	0	0	1	1	0	0	1	0	2
	2B2-74-3Z.fasta	393	DG	Bacteria;Bacteroidota;Bacteroidia;Flavobacteriales;Flavobacteriaceae;Maribacter	4.24713	Bacteroidota (DG) (345)	#FDB10B	Saccharina sp. (B)	6	0	0	0	0	0	0	0	0	1	0	0	0	0	0	1	1	0	0	1	0	2
	2-695-G.fasta	394	DG	Bacteria;Bacteroidota;Bacteroidia;Flavobacteriales;Flavobacteriaceae;Maribacter	4.46017	Bacteroidota (DG) (345)	#FDB10B	Grateloupia sp. (R)	5	0	0	0	0	0	0	0	0	0	0	0	0	0	0	1	1	0	0	1	0	2
	2B2-70-G.fasta	395	DG	Bacteria;Bacteroidota;Bacteroidia;Flavobacteriales;Flavobacteriaceae;Maribacter	4.51005	Bacteroidota (DG) (345)	#FDB10B	Saccharina sp. (B)	5	0	0	0	0	0	0	0	0	0	0	0	0	0	0	1	1	0	0	1	0	2
	H3_Bin_Bin_190_sub_1.fasta	396	MAG	Bacteria;Bacteroidota;Bacteroidia;Flavobacteriales;Flavobacteriaceae;Maribacter	2.45928	Bacteroidota (MAG) (373)	#FDB10B	Gelidium sp. (H)	1	0	0	0	0	0	0	0	0	0	0	0	0	0	0	0	1	0	0	0	0	0
	R3_Bin_Bin_132_sub_1.fasta	397	MAG	Bacteria;Bacteroidota;Bacteroidia;Flavobacteriales;Flavobacteriaceae;Maribacter	2.92353	Bacteroidota (MAG) (373)	#FDB10B	Grateloupia sp. (R)	2	0	0	0	0	0	0	0	0	0	0	0	0	0	0	0	1	0	0	0	0	1
	3-2173-3Z.fasta	398	DG	Bacteria;Bacteroidota;Bacteroidia;Flavobacteriales;Flavobacteriaceae;Maribacter	4.53386	Bacteroidota (DG) (345)	#FDB10B	Saccharina sp. (B)	5	0	0	0	0	0	0	0	0	0	0	0	0	0	0	1	1	0	0	1	0	2
	3-185-3Z.fasta	399	DG	Bacteria;Bacteroidota;Bacteroidia;Flavobacteriales;Flavobacteriaceae;Maribacter	4.52065	Bacteroidota (DG) (345)	#FDB10B	Gelidium sp. (H)	5	0	0	0	0	0	0	0	0	0	0	0	0	0	0	1	1	0	0	1	0	2
	S4_Bin_METABAT__59_1.fasta	400	MAG	Bacteria;Bacteroidota;Bacteroidia;Flavobacteriales;Flavobacteriaceae	1.52823	Bacteroidota (MAG) (373)	#0000ff	Seawater (S)	1	0	0	0	0	0	0	0	0	0	0	0	0	0	0	0	0	0	0	0	0	1
	S4_Bin_MAXBIN__109_sub_1.fasta	401	MAG	Bacteria;Bacteroidota;Bacteroidia;Flavobacteriales;Flavobacteriaceae	0.933956	Bacteroidota (MAG) (373)	#0000ff	Seawater (S)	1	0	0	0	0	0	0	0	0	0	0	0	0	0	0	0	0	0	0	0	0	1
	S4_Bin_METABAT__290_1_1.fasta	402	MAG	Bacteria;Bacteroidota;Bacteroidia;Flavobacteriales;Flavobacteriaceae	1.29444	Bacteroidota (MAG) (373)	#0000ff	Seawater (S)	2	0	0	0	0	0	0	0	0	0	0	0	0	0	0	0	0	0	0	0	0	2
	S4_Bin_METABAT__332_1.fasta	403	MAG	Bacteria;Bacteroidota;Bacteroidia;Flavobacteriales;Flavobacteriaceae	1.62246	Bacteroidota (MAG) (373)	#0000ff	Seawater (S)	3	0	0	0	0	0	0	0	0	0	0	0	0	0	0	0	0	0	0	0	0	3
	S4_Bin_METABAT__183_1.fasta	404	MAG	Bacteria;Bacteroidota;Bacteroidia;Flavobacteriales;Flavobacteriaceae	1.69688	Bacteroidota (MAG) (373)	#0000ff	Seawater (S)	2	0	0	0	0	0	0	0	0	0	0	0	0	0	0	0	0	0	0	0	0	2
	S2_Bin_METABAT__283_1.fasta	405	MAG	Bacteria;Bacteroidota;Bacteroidia;Flavobacteriales;Flavobacteriaceae	1.48126	Bacteroidota (MAG) (373)	#0000ff	Seawater (S)	1	0	0	0	0	0	0	0	0	0	0	0	0	0	0	0	0	0	0	0	0	1
	S4_Bin_METABAT__140_1.fasta	406	MAG	Bacteria;Bacteroidota;Bacteroidia;Flavobacteriales;Flavobacteriaceae	1.66837	Bacteroidota (MAG) (373)	#0000ff	Seawater (S)	2	0	0	0	0	0	0	0	0	0	0	0	0	0	0	0	0	0	0	0	0	2
	S4_Bin_METABAT__334_1.fasta	407	MAG	Bacteria;Bacteroidota;Bacteroidia;Flavobacteriales;Flavobacteriaceae	1.87261	Bacteroidota (MAG) (373)	#0000ff	Seawater (S)	2	0	0	0	0	0	0	0	0	0	0	0	0	0	0	0	0	0	0	0	0	2
	S1_Bin_MAXBIN__119_sub_1.fasta	408	MAG	Bacteria;Bacteroidota;Bacteroidia;Flavobacteriales;Flavobacteriaceae	1.9745	Bacteroidota (MAG) (373)	#0000ff	Seawater (S)	2	0	0	0	0	0	0	0	0	0	0	0	0	0	0	0	0	0	0	0	0	2
	S1_Bin_Bin_185_sub_1_1.fasta	409	MAG	Bacteria;Bacteroidota;Bacteroidia;Flavobacteriales;Flavobacteriaceae	1.36412	Bacteroidota (MAG) (373)	#0000ff	Seawater (S)	2	0	0	0	0	0	0	0	0	0	0	0	0	0	0	0	0	0	0	0	0	2
	S4_Bin_METABAT__97_1.fasta	410	MAG	Bacteria;Bacteroidota;Bacteroidia;Flavobacteriales;Flavobacteriaceae	1.73184	Bacteroidota (MAG) (373)	#0000ff	Seawater (S)	2	0	0	0	0	0	0	0	0	0	0	0	0	0	0	0	0	0	0	0	0	2
	S1_Bin_Bin_243_1.fasta	411	MAG	Bacteria;Bacteroidota;Bacteroidia;Flavobacteriales;Flavobacteriaceae	1.26273	Bacteroidota (MAG) (373)	#0000ff	Seawater (S)	1	0	0	0	0	0	0	0	0	0	0	0	0	0	0	0	0	0	0	0	0	1
	S3_Bin_METABAT__192_1.fasta	412	MAG	Bacteria;Bacteroidota;Bacteroidia;Flavobacteriales;Flavobacteriaceae	2.10869	Bacteroidota (MAG) (373)	#0000ff	Seawater (S)	2	0	0	0	0	0	0	0	0	0	0	0	0	0	0	0	0	0	0	0	0	2
	S4_Bin_METABAT__53_1.fasta	413	MAG	Bacteria;Bacteroidota;Bacteroidia;Flavobacteriales;Flavobacteriaceae	1.82146	Bacteroidota (MAG) (373)	#0000ff	Seawater (S)	2	0	0	0	0	0	0	0	0	0	0	0	0	0	0	0	0	0	0	0	0	2
	S4_Bin_Bin_213_1.fasta	414	MAG	Bacteria;Bacteroidota;Bacteroidia;Flavobacteriales;Flavobacteriaceae	1.85103	Bacteroidota (MAG) (373)	#0000ff	Seawater (S)	1	0	0	0	0	0	0	0	0	0	0	0	0	0	0	0	0	0	0	0	0	1
	S4_Bin_Bin_115_sub_1.fasta	415	MAG	Bacteria;Bacteroidota;Bacteroidia;Flavobacteriales;Flavobacteriaceae	2.14538	Bacteroidota (MAG) (373)	#0000ff	Seawater (S)	2	0	0	0	0	0	0	0	0	0	0	0	0	0	0	0	0	0	0	0	0	2
	S4_Bin_METABAT__299_1.fasta	416	MAG	Bacteria;Bacteroidota;Bacteroidia;Flavobacteriales;Flavobacteriaceae	1.89727	Bacteroidota (MAG) (373)	#0000ff	Seawater (S)	2	0	0	0	0	0	0	0	0	0	0	0	0	0	0	0	0	0	0	0	0	2
	H1_Bin_MAXBIN__060_1.fasta	417	MAG	Bacteria;Bacteroidota;Bacteroidia;Flavobacteriales;Weeksellaceae;Chryseobacterium	4.17763	Bacteroidota (MAG) (373)	#FDB10B	Gelidium sp. (H)	5	1	0	0	0	0	0	0	0	1	0	0	0	1	0	0	0	0	0	0	1	1
	S1_Bin_MAXBIN__059_sub_1.fasta	418	MAG	Bacteria;Bacteroidota;Bacteroidia;Flavobacteriales;Schleiferiaceae	2.25866	Bacteroidota (MAG) (373)	#0000ff	Seawater (S)	1	0	0	0	0	0	0	0	0	0	0	0	0	0	0	0	0	0	0	0	0	1
	S2_Bin_Bin_43_sub_1.fasta	419	MAG	Bacteria;Bacteroidota;Bacteroidia;Flavobacteriales;Cryomorphaceae	1.68007	Bacteroidota (MAG) (373)	#0000ff	Seawater (S)	2	0	0	0	0	0	0	0	0	0	0	0	0	0	0	0	0	0	0	0	0	2
	S4_Bin_Bin_181_1.fasta	420	MAG	Bacteria;Bacteroidota;Bacteroidia;Flavobacteriales;Schleiferiaceae	1.42115	Bacteroidota (MAG) (373)	#0000ff	Seawater (S)	2	0	0	0	0	0	0	0	0	0	0	0	0	0	0	0	0	0	0	0	0	2
	S3_Bin_Bin_80_1.fasta	421	MAG	Bacteria;Bacteroidota;Bacteroidia;Flavobacteriales;Schleiferiaceae	1.30212	Bacteroidota (MAG) (373)	#0000ff	Seawater (S)	2	0	0	0	0	0	0	0	0	0	0	0	0	0	0	0	0	0	0	0	0	2
	N1_Bin_METABAT__3_sub_1.fasta	422	MAG	Bacteria;Bacteroidota;Bacteroidia;Flavobacteriales;Schleiferiaceae	1.44731	Bacteroidota (MAG) (373)	#000000	Sediment (N)	1	0	0	0	0	0	0	0	0	0	0	0	0	0	0	0	0	0	0	0	0	1
	S3_Bin_METABAT__71_1.fasta	423	MAG	Bacteria;Bacteroidota;Bacteroidia;Flavobacteriales;Schleiferiaceae	1.56157	Bacteroidota (MAG) (373)	#0000ff	Seawater (S)	1	0	0	0	0	0	0	0	0	0	0	0	0	0	0	0	0	0	0	0	0	1
	S3_Bin_MAXBIN__200_1.fasta	424	MAG	Bacteria;Bacteroidota;Bacteroidia;Flavobacteriales;Cryomorphaceae	1.55716	Bacteroidota (MAG) (373)	#0000ff	Seawater (S)	0	0	0	0	0	0	0	0	0	0	0	0	0	0	0	0	0	0	0	0	0	0
	S2_Bin_MAXBIN__198_1.fasta	425	MAG	Bacteria;Bacteroidota;Bacteroidia;Flavobacteriales;Cryomorphaceae	1.50482	Bacteroidota (MAG) (373)	#0000ff	Seawater (S)	0	0	0	0	0	0	0	0	0	0	0	0	0	0	0	0	0	0	0	0	0	0
	S4_Bin_METABAT__315_sub_1.fasta	426	MAG	Bacteria;Bacteroidota;Bacteroidia;Flavobacteriales	1.6332	Bacteroidota (MAG) (373)	#0000ff	Seawater (S)	1	0	0	0	0	0	0	0	0	0	0	0	0	0	0	0	0	0	0	0	0	1
	S4_Bin_METABAT__300_1.fasta	427	MAG	Bacteria;Bacteroidota;Bacteroidia;Flavobacteriales	1.13287	Bacteroidota (MAG) (373)	#0000ff	Seawater (S)	1	0	0	0	0	0	0	0	0	0	0	0	0	0	0	0	0	0	0	0	0	1
	S3_Bin_METABAT__53_1.fasta	428	MAG	Bacteria;Bacteroidota;Bacteroidia;Flavobacteriales	0.98298	Bacteroidota (MAG) (373)	#0000ff	Seawater (S)	1	0	0	0	0	0	0	0	0	0	0	0	0	0	0	0	0	0	0	0	0	1
	S2_Bin_Bin_153_sub_1.fasta	429	MAG	Bacteria;Bacteroidota;Bacteroidia;Flavobacteriales	1.33289	Bacteroidota (MAG) (373)	#0000ff	Seawater (S)	1	0	0	0	0	0	0	0	0	0	0	0	0	0	0	0	0	0	0	0	0	1
	S2_Bin_Bin_285_1.fasta	430	MAG	Bacteria;Bacteroidota;Bacteroidia;Flavobacteriales	1.82281	Bacteroidota (MAG) (373)	#0000ff	Seawater (S)	1	0	0	0	0	0	0	0	0	0	0	0	0	0	0	0	0	0	0	0	0	1
	S3_Bin_METABAT__206_1.fasta	431	MAG	Bacteria;Bacteroidota;Bacteroidia;Flavobacteriales;Salibacteraceae	2.40834	Bacteroidota (MAG) (373)	#0000ff	Seawater (S)	2	0	0	0	0	0	0	0	0	0	0	0	0	0	0	1	0	0	0	0	0	1
	S1_Bin_METABAT__320_1.fasta	432	MAG	Bacteria;Bacteroidota;Bacteroidia;Flavobacteriales	2.45153	Bacteroidota (MAG) (373)	#0000ff	Seawater (S)	1	0	0	0	0	0	0	0	0	0	0	0	0	0	0	0	0	0	0	0	0	1
	L1_Bin_METABAT__124_sub_1.fasta	433	MAG	Bacteria;Bacteroidota;Bacteroidia;Flavobacteriales	1.89352	Bacteroidota (MAG) (373)	#FDB10B	Ulva sp. (L)	0	0	0	0	0	0	0	0	0	0	0	0	0	0	0	0	0	0	0	0	0	0
	S3_Bin_Bin_128_sub_1.fasta	434	MAG	Bacteria;Bacteroidota;Bacteroidia;Flavobacteriales	1.7773	Bacteroidota (MAG) (373)	#0000ff	Seawater (S)	2	0	0	0	0	0	0	0	0	0	0	0	0	0	0	0	0	0	0	0	0	2
	S4_Bin_METABAT__314_1.fasta	435	MAG	Bacteria;Bacteroidota;Bacteroidia;Flavobacteriales	1.71237	Bacteroidota (MAG) (373)	#0000ff	Seawater (S)	2	1	0	0	0	0	0	0	0	0	0	0	0	0	0	0	0	0	0	0	0	1
	S3_Bin_Bin_245_sub_1.fasta	436	MAG	Bacteria;Bacteroidota;Bacteroidia;Flavobacteriales;Crocinitomicaceae;Fluviicola	1.38564	Bacteroidota (MAG) (373)	#0000ff	Seawater (S)	1	0	0	0	0	0	0	0	0	0	0	0	0	0	0	0	0	0	0	0	0	1
	B3_Bin_METABAT__66_1.fasta	437	MAG	Bacteria;Bacteroidota;Bacteroidia;Flavobacteriales	2.51582	Bacteroidota (MAG) (373)	#FDB10B	Saccharina sp. (B)	2	0	0	0	0	0	0	0	0	0	0	0	0	0	0	0	0	0	0	0	0	2
	S3_Bin_METABAT__54_1.fasta	438	MAG	Bacteria;Bacteroidota;Bacteroidia;Flavobacteriales	2.50572	Bacteroidota (MAG) (373)	#0000ff	Seawater (S)	3	0	0	0	0	0	0	0	0	0	0	0	0	0	0	0	0	0	0	0	0	3
	S3_Bin_METABAT__234_1.fasta	439	MAG	Bacteria;Bacteroidota;Bacteroidia;Flavobacteriales;Crocinitomicaceae;Crocinitomix	3.42323	Bacteroidota (MAG) (373)	#0000ff	Seawater (S)	2	0	0	0	0	0	0	0	0	0	0	0	0	0	0	1	0	0	0	0	0	1
	4-911.fasta	440	DG	Bacteria;Bacteroidota;Bacteroidia;Flavobacteriales;Crocinitomicaceae;Brumimicrobium	3.34133	Bacteroidota (DG) (345)	#FDB10B	Ulva sp. (L)	3	0	0	0	0	0	0	0	0	1	0	0	0	1	0	0	0	0	0	0	0	1
	S4_Bin_METABAT__196_1.fasta	441	MAG	Bacteria;Bacteroidota;Bacteroidia;Flavobacteriales;Crocinitomicaceae	2.34991	Bacteroidota (MAG) (373)	#0000ff	Seawater (S)	2	0	0	0	0	0	0	0	0	0	0	0	0	0	0	0	0	0	0	0	0	2
	S4_Bin_Bin_246_sub_1.fasta	442	MAG	Bacteria;Bacteroidota;Bacteroidia;Flavobacteriales;Crocinitomicaceae	1.94234	Bacteroidota (MAG) (373)	#0000ff	Seawater (S)	1	0	0	0	0	0	0	0	0	0	0	0	0	0	0	0	0	0	0	0	0	1
	S3_Bin_METABAT__186_1.fasta	443	MAG	Bacteria;Bacteroidota;Bacteroidia;Flavobacteriales;Crocinitomicaceae	1.92036	Bacteroidota (MAG) (373)	#0000ff	Seawater (S)	1	0	0	0	0	0	0	0	0	0	0	0	0	0	0	0	0	0	0	0	0	1
	S4_Bin_MAXBIN__251_sub_1.fasta	444	MAG	Bacteria;Bacteroidota;Bacteroidia;Flavobacteriales;Crocinitomicaceae	3.22961	Bacteroidota (MAG) (373)	#0000ff	Seawater (S)	1	0	0	0	0	0	0	0	0	0	0	0	0	0	0	0	0	0	0	0	0	1
	S3_Bin_METABAT__144_1.fasta	445	MAG	Bacteria;Bacteroidota;Bacteroidia;Flavobacteriales;Crocinitomicaceae;Fluviicola	2.32672	Bacteroidota (MAG) (373)	#0000ff	Seawater (S)	1	0	0	0	0	0	0	0	0	0	0	0	0	0	0	0	0	0	0	0	0	1
	B3_Bin_Bin_29_sub_1.fasta	446	MAG	Bacteria;Bacteroidota;Bacteroidia;Flavobacteriales;Crocinitomicaceae	1.46306	Bacteroidota (MAG) (373)	#FDB10B	Saccharina sp. (B)	0	0	0	0	0	0	0	0	0	0	0	0	0	0	0	0	0	0	0	0	0	0
	H2_Bin_METABAT__41_1.fasta	447	MAG	Bacteria;Bacteroidota;Bacteroidia;Flavobacteriales	3.02204	Bacteroidota (MAG) (373)	#FDB10B	Gelidium sp. (H)	3	1	0	0	0	0	0	0	0	0	0	0	0	0	0	0	1	0	0	1	0	0
	S4_Bin_METABAT__170_1.fasta	448	MAG	Bacteria;Bacteroidota;Bacteroidia;Flavobacteriales	3.16887	Bacteroidota (MAG) (373)	#0000ff	Seawater (S)	1	0	0	0	0	0	0	0	0	0	0	0	0	0	0	0	0	0	0	0	0	1
	S4_Bin_Bin_227_1.fasta	449	MAG	Bacteria;Bacteroidota;Bacteroidia;Flavobacteriales	1.80544	Bacteroidota (MAG) (373)	#0000ff	Seawater (S)	1	0	0	0	0	0	0	0	0	0	0	0	0	0	0	0	0	0	0	0	0	1
	S1_Bin_MAXBIN__068_sub.fasta	450	MAG	Bacteria;Bacteroidota;Bacteroidia;Flavobacteriales	2.62573	Bacteroidota (MAG) (373)	#0000ff	Seawater (S)	0	0	0	0	0	0	0	0	0	0	0	0	0	0	0	0	0	0	0	0	0	0
	S2_Bin_Bin_160_sub_2.fasta	451	MAG	Bacteria;Bacteroidota;Bacteroidia;Flavobacteriales	2.0105	Bacteroidota (MAG) (373)	#0000ff	Seawater (S)	0	0	0	0	0	0	0	0	0	0	0	0	0	0	0	0	0	0	0	0	0	0
	S3_Bin_Bin_146_1.fasta	452	MAG	Bacteria;Bacteroidota;Bacteroidia;Flavobacteriales	2.44522	Bacteroidota (MAG) (373)	#0000ff	Seawater (S)	1	0	0	0	0	0	0	0	0	0	0	0	0	0	0	0	0	0	0	0	0	1
	S3_Bin_MAXBIN__110_sub_1.fasta	453	MAG	Bacteria;Bacteroidota;Bacteroidia;Flavobacteriales	2.39306	Bacteroidota (MAG) (373)	#0000ff	Seawater (S)	0	0	0	0	0	0	0	0	0	0	0	0	0	0	0	0	0	0	0	0	0	0
	S2_Bin_Bin_160_sub_1.fasta	454	MAG	Bacteria;Bacteroidota;Bacteroidia;Flavobacteriales	1.65694	Bacteroidota (MAG) (373)	#0000ff	Seawater (S)	1	0	0	0	0	0	0	0	0	0	0	0	0	0	0	0	0	0	0	0	0	1
	S4_Bin_METABAT__165_1.fasta	455	MAG	Bacteria;Bacteroidota;Bacteroidia;Flavobacteriales	2.44579	Bacteroidota (MAG) (373)	#0000ff	Seawater (S)	1	0	0	0	0	0	0	0	0	0	0	0	0	0	0	0	0	0	0	0	0	1
	S3_Bin_Bin_175_sub_1.fasta	456	MAG	Bacteria;Bacteroidota;Bacteroidia;Flavobacteriales	1.46902	Bacteroidota (MAG) (373)	#0000ff	Seawater (S)	1	0	0	0	0	0	0	0	0	0	0	0	0	0	0	0	0	0	0	0	0	1
	S4_Bin_Bin_274_sub_1.fasta	457	MAG	Bacteria;Bacteroidota;Bacteroidia;Flavobacteriales	2.15391	Bacteroidota (MAG) (373)	#0000ff	Seawater (S)	0	0	0	0	0	0	0	0	0	0	0	0	0	0	0	0	0	0	0	0	0	0
	S2_Bin_Bin_294_1.fasta	458	MAG	Bacteria;Bacteroidota;Bacteroidia;Flavobacteriales;NS9	2.35819	Bacteroidota (MAG) (373)	#0000ff	Seawater (S)	1	0	0	0	0	0	0	0	0	0	0	0	0	0	0	0	0	0	0	0	0	1
	S4_Bin_Bin_102_1.fasta	459	MAG	Bacteria;Bacteroidota;Bacteroidia;Flavobacteriales	2.35727	Bacteroidota (MAG) (373)	#0000ff	Seawater (S)	1	0	0	0	0	0	0	0	0	0	0	0	0	0	0	0	0	0	0	0	0	1
	S2_Bin_METABAT__338_1.fasta	460	MAG	Bacteria;Bacteroidota;Bacteroidia;Flavobacteriales	1.81532	Bacteroidota (MAG) (373)	#0000ff	Seawater (S)	0	0	0	0	0	0	0	0	0	0	0	0	0	0	0	0	0	0	0	0	0	0
	S4_Bin_METABAT__181_1.fasta	461	MAG	Bacteria;Bacteroidota;Bacteroidia;Flavobacteriales	2.06966	Bacteroidota (MAG) (373)	#0000ff	Seawater (S)	1	0	0	0	0	0	0	0	0	0	0	0	0	0	0	0	0	0	0	0	0	1
	S4_Bin_METABAT__40_sub_1.fasta	462	MAG	Bacteria;Bacteroidota;Bacteroidia;Flavobacteriales	2.15564	Bacteroidota (MAG) (373)	#0000ff	Seawater (S)	1	0	0	0	0	0	0	0	0	0	0	0	0	0	0	0	0	0	0	0	0	1
	S4_Bin_METABAT__158_1.fasta	463	MAG	Bacteria;Bacteroidota;Bacteroidia;Flavobacteriales;NS9	1.93599	Bacteroidota (MAG) (373)	#0000ff	Seawater (S)	1	0	0	0	0	0	0	0	0	0	0	0	0	0	0	0	0	0	0	0	0	1
	N1_Bin_MAXBIN__135_sub_1.fasta	464	MAG	Bacteria;Bacteroidota;Bacteroidia	2.34947	Bacteroidota (MAG) (373)	#000000	Sediment (N)	1	0	0	0	0	0	0	0	0	0	0	0	0	0	0	0	0	0	0	0	0	1
	N1_Bin_METABAT__108_sub_1.fasta	465	MAG	Bacteria;Bacteroidota;Bacteroidia;Flavobacteriales	1.33268	Bacteroidota (MAG) (373)	#000000	Sediment (N)	2	0	0	0	0	0	0	0	0	0	0	0	0	1	0	1	0	0	0	0	0	0
	R1_Bin_METABAT__303_1.fasta	466	MAG	Bacteria;Bacteroidota;Bacteroidia;Flavobacteriales	2.40634	Bacteroidota (MAG) (373)	#FDB10B	Grateloupia sp. (R)	4	0	0	0	0	0	0	0	0	0	0	0	0	1	0	1	0	0	0	0	0	2
	R1_Bin_METABAT__22_1.fasta	467	MAG	Bacteria;Bacteroidota;Bacteroidia;Bacteroidales	2.08239	Bacteroidota (MAG) (373)	#FDB10B	Grateloupia sp. (R)	1	0	0	0	0	0	0	0	0	0	0	0	0	0	0	0	0	0	0	1	0	0
	N1_Bin_Bin_175_sub_1.fasta	468	MAG	Bacteria;Bacteroidota;Bacteroidia;Bacteroidales;F082	1.59622	Bacteroidota (MAG) (373)	#000000	Sediment (N)	0	0	0	0	0	0	0	0	0	0	0	0	0	0	0	0	0	0	0	0	0	0
	N1_Bin_Bin_125_1.fasta	469	MAG	Bacteria;Bacteroidota;Bacteroidia;Bacteroidales;Salinivirgaceae	2.24141	Bacteroidota (MAG) (373)	#000000	Sediment (N)	1	0	0	0	0	0	0	0	0	0	0	0	0	0	0	0	0	0	0	0	0	1
	R1_Bin_METABAT__308_1.fasta	470	MAG	Bacteria;Bacteroidota;Bacteroidia;Bacteroidales;Salinivirgaceae	2.32021	Bacteroidota (MAG) (373)	#FDB10B	Grateloupia sp. (R)	2	0	0	0	0	0	0	0	0	0	0	0	0	0	0	0	0	0	1	0	0	1
	R1_Bin_MAXBIN__182_sub_1.fasta	471	MAG	Bacteria;Bacteroidota;Bacteroidia;Bacteroidales	1.63643	Bacteroidota (MAG) (373)	#FDB10B	Grateloupia sp. (R)	1	0	0	0	0	0	0	1	0	0	0	0	0	0	0	0	0	0	0	0	0	0
	N1_Bin_METABAT__185_1.fasta	472	MAG	Bacteria;Bacteroidota;Bacteroidia;Bacteroidales;SB-5	2.45336	Bacteroidota (MAG) (373)	#000000	Sediment (N)	1	0	0	0	0	0	0	1	0	0	0	0	0	0	0	0	0	0	0	0	0	0
	R1_Bin_MAXBIN__017_sub_1.fasta	473	MAG	Bacteria;Bacteroidota;Bacteroidia;Bacteroidales	2.50644	Bacteroidota (MAG) (373)	#FDB10B	Grateloupia sp. (R)	2	0	0	0	0	0	0	0	0	0	0	0	0	1	0	0	0	0	0	0	1	0
	N1_Bin_MAXBIN__109_sub_1.fasta	474	MAG	Bacteria;Bacteroidota;Bacteroidia;Bacteroidales	2.6863	Bacteroidota (MAG) (373)	#000000	Sediment (N)	2	0	0	0	0	0	0	0	0	0	0	0	0	1	0	0	0	0	0	0	1	0
	R1_Bin_METABAT__314_1.fasta	475	MAG	Bacteria;Bacteroidota;Bacteroidia;Bacteroidales	2.77068	Bacteroidota (MAG) (373)	#FDB10B	Grateloupia sp. (R)	1	0	0	0	0	0	0	0	0	0	0	0	0	0	0	0	0	0	0	0	0	1
	X8.fasta	476	DG	Bacteria;Bacteroidota;Bacteroidia;Bacteroidales;Prolixibacteraceae;Draconibacterium	6.05861	Bacteroidota (DG) (345)	#FDB10B	Gelidium sp. (H)	3	0	0	0	0	0	0	0	0	1	0	0	0	0	1	0	0	0	0	0	0	1
	4-1396.fasta	477	DG	Bacteria;Bacteroidota;Bacteroidia;Bacteroidales;Prolixibacteraceae;Sunxiuqinia	4.73116	Bacteroidota (DG) (345)	#000000	Sediment (N)	3	0	0	0	0	0	0	0	0	0	0	0	0	0	1	0	0	0	0	0	0	2
	1640.fasta	478	DG	Bacteria;Bacteroidota;Bacteroidia;Bacteroidales;Marinifilaceae;Marinifilum	4.97076	Bacteroidota (DG) (345)	#000000	Sediment (N)	2	0	0	0	0	0	0	0	0	0	1	0	0	0	0	0	0	0	0	0	0	1
	2-1438.fasta	479	DG	Bacteria;Bacteroidota;Bacteroidia;Bacteroidales;Marinifilaceae;Marinifilum	5.15336	Bacteroidota (DG) (345)	#000000	Sediment (N)	3	0	0	0	1	1	0	0	0	0	0	0	0	0	0	0	0	0	0	0	0	1
	1468.fasta	480	DG	Bacteria;Bacteroidota;Bacteroidia;Bacteroidales;Marinifilaceae;Marinifilum	5.11655	Bacteroidota (DG) (345)	#000000	Sediment (N)	1	0	0	0	0	0	0	0	0	0	0	0	0	0	0	0	0	0	0	0	0	1
	R1_Bin_METABAT__173_1.fasta	481	MAG	Bacteria;Bacteroidota;Bacteroidia;Bacteroidales;Marinilabiliaceae	3.34606	Bacteroidota (MAG) (373)	#FDB10B	Grateloupia sp. (R)	3	0	0	0	0	0	0	0	0	0	0	0	0	0	0	0	0	0	1	0	1	1
	1431.fasta	482	DG	Bacteria;Bacteroidota;Bacteroidia;Bacteroidales;Marinilabiliaceae;Labilibacter	5.6879	Bacteroidota (DG) (345)	#000000	Sediment (N)	6	0	0	0	0	0	0	0	0	0	0	0	0	0	0	1	0	0	2	0	2	1
	1490.fasta	483	DG	Bacteria;Bacteroidota;Bacteroidia;Bacteroidales;Marinilabiliaceae;Carboxylicivirga	5.59792	Bacteroidota (DG) (345)	#000000	Sediment (N)	4	0	0	0	0	0	0	0	0	0	0	0	0	1	0	0	0	0	2	0	0	1
	1525.fasta	484	DG	Bacteria;Bacteroidota;Bacteroidia;Bacteroidales;Marinilabiliaceae;Carboxylicivirga	6.55652	Bacteroidota (DG) (345)	#000000	Sediment (N)	3	0	0	0	0	0	0	0	0	0	0	0	0	0	0	0	0	0	2	0	0	1
	1411.fasta	485	DG	Bacteria;Bacteroidota;Bacteroidia;Bacteroidales;Marinilabiliaceae;Carboxylicivirga	4.8841	Bacteroidota (DG) (345)	#000000	Sediment (N)	5	0	0	0	0	0	0	0	0	0	0	0	0	0	1	0	0	0	2	0	0	2
	3-1382-Z.fasta	486	DG	Bacteria;Bacteroidota;Bacteroidia;Bacteroidales;Marinilabiliaceae;Carboxylicivirga	5.66985	Bacteroidota (DG) (345)	#000000	Sediment (N)	7	0	0	0	0	0	0	0	0	0	0	0	0	0	0	0	0	1	2	1	1	2
	N1Y132-3Z.fasta	487	DG	Bacteria;Bacteroidota;Bacteroidia;Bacteroidales;Marinilabiliaceae;Carboxylicivirga	5.64986	Bacteroidota (DG) (345)	#000000	Sediment (N)	6	0	0	0	0	0	0	0	0	0	0	0	0	0	0	0	0	1	2	0	1	2
	165.fasta	488	DG	Bacteria;Bacteroidota;Bacteroidia;Bacteroidales;Marinilabiliaceae;Carboxylicivirga	5.41034	Bacteroidota (DG) (345)	#FDB10B	Gelidium sp. (H)	4	0	0	0	0	0	0	0	0	0	0	0	0	0	0	0	0	0	2	0	1	1
	M1479-2.fasta	489	DG	Bacteria;Bacteroidota;Bacteroidia;Bacteroidales;Marinilabiliaceae;Carboxylicivirga	5.41056	Bacteroidota (DG) (345)	#000000	Sediment (N)	4	0	0	0	0	0	0	0	0	0	0	0	0	0	0	0	0	0	2	0	1	1
	S3_Bin_METABAT__31_1.fasta	490	MAG	Bacteria;Bacteroidota;Bacteroidia;Sphingobacteriales;NS11-12	1.54133	Bacteroidota (MAG) (373)	#0000ff	Seawater (S)	2	0	0	0	0	0	0	0	0	0	0	0	0	0	0	0	1	0	0	0	0	1
	S3_Bin_Bin_164_1.fasta	491	MAG	Bacteria;Bacteroidota;Bacteroidia;Sphingobacteriales;NS11-12	2.22594	Bacteroidota (MAG) (373)	#0000ff	Seawater (S)	2	0	0	0	0	0	0	0	0	0	0	0	0	0	0	0	0	1	0	0	0	1
	S3_Bin_METABAT__182_1.fasta	492	MAG	Bacteria;Bacteroidota;Bacteroidia;Sphingobacteriales;NS11-12	2.15141	Bacteroidota (MAG) (373)	#0000ff	Seawater (S)	1	0	0	0	0	0	0	0	0	0	0	0	0	0	0	0	0	0	0	0	0	1
	S4_Bin_METABAT__108_1.fasta	493	MAG	Bacteria;Bacteroidota;Bacteroidia;Sphingobacteriales;NS11-12	1.85093	Bacteroidota (MAG) (373)	#0000ff	Seawater (S)	3	0	0	0	0	0	0	0	0	0	0	0	0	0	0	0	0	1	0	0	0	2
	S1_Bin_Bin_189_sub_1.fasta	494	MAG	Bacteria;Bacteroidota;Bacteroidia;Sphingobacteriales;NS11-12	1.90882	Bacteroidota (MAG) (373)	#0000ff	Seawater (S)	3	0	0	0	0	0	0	0	0	0	0	0	0	0	0	0	0	1	0	0	0	2
	H1_Bin_METABAT__105_1.fasta	495	MAG	Bacteria;Bacteroidota;Bacteroidia;Cytophagales;Raineyaceae;Raineya	2.44814	Bacteroidota (MAG) (373)	#FDB10B	Gelidium sp. (H)	2	0	0	0	0	0	0	0	0	0	0	0	0	0	0	0	0	0	0	0	0	2
	L1_Bin_MAXBIN__057_1.fasta	496	MAG	Bacteria;Bacteroidota;Bacteroidia;Cytophagales;Raineyaceae;Raineya	2.6436	Bacteroidota (MAG) (373)	#FDB10B	Ulva sp. (L)	2	0	0	0	0	0	0	0	0	0	0	0	0	0	0	0	0	0	0	0	0	2
	N1_Bin_METABAT__90_1.fasta	497	MAG	Bacteria;Bacteroidota;Bacteroidia;Cytophagales;Raineyaceae;Raineya	2.63536	Bacteroidota (MAG) (373)	#000000	Sediment (N)	2	0	0	0	0	0	0	0	0	0	0	0	0	0	0	0	0	0	0	0	0	2
	R1_Bin_METABAT__91_1.fasta	498	MAG	Bacteria;Bacteroidota;Bacteroidia;Cytophagales;Raineyaceae;Raineya	2.4326	Bacteroidota (MAG) (373)	#FDB10B	Grateloupia sp. (R)	1	0	0	0	0	0	0	0	0	0	0	0	0	0	0	0	0	0	0	0	0	1
	N1_Bin_MAXBIN__216_sub_1_1.fasta	499	MAG	Bacteria;Bacteroidota;Bacteroidia;Cytophagales;Cyclobacteriaceae	2.01886	Bacteroidota (MAG) (373)	#000000	Sediment (N)	1	0	0	0	0	0	0	0	0	0	0	0	0	0	0	0	1	0	0	0	0	0
	N1_Bin_MAXBIN__105_1.fasta	500	MAG	Bacteria;Bacteroidota;Bacteroidia;Cytophagales;Cyclobacteriaceae;Algoriphagus	3.28301	Bacteroidota (MAG) (373)	#000000	Sediment (N)	3	0	0	0	0	0	0	0	0	0	0	0	0	0	0	0	1	0	0	0	0	2
	N.fasta	501	DG	Bacteria;Bacteroidota;Bacteroidia;Cytophagales;Microscillaceae;Microscilla	9.25705	Bacteroidota (DG) (345)	#FDB10B	Gelidium sp. (H)	10	1	0	0	0	0	0	0	0	0	2	1	0	0	0	0	1	0	1	2	1	1
	4-1420.fasta	502	DG	Bacteria;Bacteroidota;Bacteroidia;Cytophagales;Hymenobacteraceae;Pontibacter	4.52412	Bacteroidota (DG) (345)	#000000	Sediment (N)	2	0	0	0	0	0	0	0	0	0	0	0	0	0	0	0	1	0	0	0	0	1
	903.fasta	503	DG	Bacteria;Bacteroidota;Bacteroidia;Cytophagales;Hymenobacteraceae;Pontibacter	3.98231	Bacteroidota (DG) (345)	#FDB10B	Ulva sp. (L)	2	0	0	0	0	0	0	0	0	0	0	0	0	0	0	0	1	0	0	0	0	1
	905.fasta	504	DG	Bacteria;Bacteroidota;Bacteroidia;Cytophagales;Hymenobacteraceae;Pontibacter	4.50563	Bacteroidota (DG) (345)	#FDB10B	Ulva sp. (L)	2	0	0	0	0	0	0	0	0	0	0	0	0	0	0	0	1	0	0	0	0	1
	912.fasta	505	DG	Bacteria;Bacteroidota;Bacteroidia;Cytophagales;Hymenobacteraceae;Pontibacter	4.30969	Bacteroidota (DG) (345)	#FDB10B	Ulva sp. (L)	3	0	0	0	0	0	0	0	0	0	0	0	0	0	0	0	1	0	0	0	1	1
	YR2-1331-3Z.fasta	506	DG	Bacteria;Bacteroidota;Bacteroidia;Cytophagales;Hymenobacteraceae;Pontibacter	4.6456	Bacteroidota (DG) (345)	#FDB10B	Grateloupia sp. (R)	2	0	0	0	0	0	0	0	0	0	0	0	0	0	0	0	1	0	0	0	0	1
	477.fasta	507	DG	Bacteria;Bacteroidota;Bacteroidia;Cytophagales;Cyclobacteriaceae;Persicobacter	5.66538	Bacteroidota (DG) (345)	#FDB10B	Grateloupia sp. (R)	6	0	0	0	0	0	0	0	1	0	0	0	0	0	1	2	0	0	0	0	0	2
	L4_Bin_METABAT__73_1.fasta	508	MAG	Bacteria;Bacteroidota;Bacteroidia;Cytophagales;Cyclobacteriaceae	5.4884	Bacteroidota (MAG) (373)	#FDB10B	Ulva sp. (L)	4	0	0	0	0	0	0	0	0	0	1	0	0	0	0	0	1	0	0	1	0	1
	L1_Bin_METABAT__145_1.fasta	509	MAG	Bacteria;Bacteroidota;Bacteroidia;Cytophagales;Cyclobacteriaceae;Reichenbachiella	4.21635	Bacteroidota (MAG) (373)	#FDB10B	Ulva sp. (L)	3	0	0	0	0	0	0	0	0	0	0	0	0	0	0	0	1	0	0	1	0	1
	S3_Bin_METABAT__171_1.fasta	510	MAG	Bacteria;Bacteroidota;Bacteroidia;Cytophagales;Cyclobacteriaceae	2.21206	Bacteroidota (MAG) (373)	#0000ff	Seawater (S)	3	0	0	0	0	0	0	0	0	1	0	0	0	0	0	0	1	0	0	0	0	1
	S4_Bin_METABAT__353_1.fasta	511	MAG	Bacteria;Bacteroidota;Bacteroidia;Cytophagales;Cyclobacteriaceae	2.26701	Bacteroidota (MAG) (373)	#0000ff	Seawater (S)	2	0	0	0	0	0	0	0	0	1	0	0	0	0	0	0	0	0	0	0	0	1
	S3_Bin_Bin_4_sub_1.fasta	512	MAG	Bacteria;Bacteroidota;Bacteroidia;Cytophagales;Cyclobacteriaceae	1.94103	Bacteroidota (MAG) (373)	#0000ff	Seawater (S)	2	0	0	0	0	0	0	0	0	0	0	0	0	0	0	0	1	0	0	0	0	1
	727-3Z.fasta	513	DG	Bacteria;Bacteroidota;Bacteroidia;Cytophagales;Cyclobacteriaceae;Fabibacter	4.89063	Bacteroidota (DG) (345)	#FDB10B	Grateloupia sp. (R)	5	0	0	0	0	0	0	0	0	0	0	0	0	0	0	0	1	0	0	1	1	2
	2-959.fasta	514	DG	Bacteria;Bacteroidota;Bacteroidia;Cytophagales;Cyclobacteriaceae;Fulvivirga	4.36892	Bacteroidota (DG) (345)	#FDB10B	Ulva sp. (L)	3	0	0	0	0	0	0	0	0	0	1	0	0	0	0	0	1	0	0	0	0	1
	M361-1.fasta	515	DG	Bacteria;Bacteroidota;Bacteroidia;Cytophagales;Cyclobacteriaceae;Fulvivirga	8.10658	Bacteroidota (DG) (345)	#FDB10B	Gelidium sp. (H)	10	0	0	0	0	0	0	0	0	0	2	0	0	0	0	2	1	0	2	2	0	1
	361-3Z.fasta	516	DG	Bacteria;Bacteroidota;Bacteroidia;Cytophagales;Cyclobacteriaceae;Fulvivirga	8.10676	Bacteroidota (DG) (345)	#FDB10B	Gelidium sp. (H)	9	0	0	0	0	0	0	0	0	0	2	0	0	0	0	2	1	0	1	2	0	1
	R1_Bin_METABAT__58_1.fasta	517	MAG	Bacteria;Bacteroidota;Bacteroidia;Cytophagales;Cyclobacteriaceae	5.71747	Bacteroidota (MAG) (373)	#FDB10B	Grateloupia sp. (R)	31	9	0	3	0	0	0	0	0	0	0	1	0	0	0	5	3	0	1	6	1	2
	4R5-16-G.fasta	518	DG	Bacteria;Bacteroidota;Bacteroidia;Cytophagales;Cyclobacteriaceae	7.0981	Bacteroidota (DG) (345)	#FDB10B	Grateloupia sp. (R)	32	8	0	4	0	0	0	0	0	0	1	1	0	0	0	5	3	0	1	6	1	2
	R4_Bin_Bin_53_1.fasta	519	MAG	Bacteria;Bacteroidota;Bacteroidia;Cytophagales;Cyclobacteriaceae	6.12868	Bacteroidota (MAG) (373)	#FDB10B	Grateloupia sp. (R)	26	8	0	2	0	0	0	0	0	0	1	0	0	0	0	4	3	0	1	4	1	2
	463.fasta	520	DG	Bacteria;Bacteroidota;Bacteroidia;Cytophagales;Cyclobacteriaceae	7.05041	Bacteroidota (DG) (345)	#FDB10B	Grateloupia sp. (R)	34	10	0	3	0	0	0	0	0	0	0	1	0	0	0	5	3	0	2	7	1	2
	H3_Bin_METABAT__235_sub_1.fasta	521	MAG	Bacteria;Bacteroidota;Bacteroidia;Chitinophagales;Chitinophagaceae;Taibaiella	2.73245	Bacteroidota (MAG) (373)	#FDB10B	Gelidium sp. (H)	2	0	0	0	0	0	0	0	0	0	0	0	0	0	0	0	1	0	0	0	0	1
	R3_Bin_METABAT__268_1.fasta	522	MAG	Bacteria;Bacteroidota;Bacteroidia;Chitinophagales;Chitinophagaceae	2.77622	Bacteroidota (MAG) (373)	#FDB10B	Grateloupia sp. (R)	1	0	0	0	0	0	0	0	0	0	0	0	0	0	0	0	0	0	0	0	0	1
	H3_Bin_METABAT__207_1.fasta	523	MAG	Bacteria;Bacteroidota;Bacteroidia;Chitinophagales;Chitinophagaceae;Taibaiella	2.35027	Bacteroidota (MAG) (373)	#FDB10B	Gelidium sp. (H)	2	0	0	0	0	0	0	0	0	0	0	0	0	0	0	0	1	0	0	0	0	1
	R2_Bin_Bin_98_1.fasta	524	MAG	Bacteria;Bacteroidota;Bacteroidia;Chitinophagales	6.12485	Bacteroidota (MAG) (373)	#FDB10B	Grateloupia sp. (R)	3	0	0	0	0	0	0	0	0	0	0	0	0	0	0	0	1	0	1	0	0	1
	H3_Bin_Bin_42_1.fasta	525	MAG	Bacteria;Bacteroidota;Bacteroidia;Chitinophagales	6.3107	Bacteroidota (MAG) (373)	#FDB10B	Gelidium sp. (H)	8	0	0	0	0	0	0	0	0	1	0	0	0	2	1	0	1	0	0	1	0	2
	L2_Bin_METABAT__70_1.fasta	526	MAG	Bacteria;Bacteroidota;Bacteroidia;Chitinophagales	3.47549	Bacteroidota (MAG) (373)	#FDB10B	Ulva sp. (L)	1	0	0	0	0	0	0	0	0	0	0	0	0	0	0	0	0	0	0	0	0	1
	B3_Bin_Bin_96_1.fasta	527	MAG	Bacteria;Bacteroidota;Bacteroidia;Chitinophagales;Saprospiraceae;Aureispira	5.97019	Bacteroidota (MAG) (373)	#FDB10B	Saccharina sp. (B)	7	0	0	0	0	0	0	0	1	1	0	0	0	2	0	1	0	0	0	0	0	2
	H3_Bin_METABAT__76_sub_1_1.fasta	528	MAG	Bacteria;Bacteroidota;Bacteroidia;Chitinophagales;Saprospiraceae	6.38146	Bacteroidota (MAG) (373)	#FDB10B	Gelidium sp. (H)	6	0	0	0	0	0	0	0	0	1	0	0	0	2	0	1	1	0	0	1	0	0
	H3_Bin_METABAT__88_1.fasta	529	MAG	Bacteria;Bacteroidota;Bacteroidia;Chitinophagales;Saprospiraceae	7.47188	Bacteroidota (MAG) (373)	#FDB10B	Gelidium sp. (H)	11	1	0	0	0	1	0	0	1	1	0	0	0	2	1	2	0	0	0	0	1	1
	R3_Bin_METABAT__241_1.fasta	530	MAG	Bacteria;Bacteroidota;Bacteroidia;Chitinophagales;Saprospiraceae	7.44108	Bacteroidota (MAG) (373)	#FDB10B	Grateloupia sp. (R)	9	0	0	0	0	1	0	0	1	1	0	0	0	1	1	2	0	0	0	0	1	1
	H3_Bin_Bin_187_1.fasta	531	MAG	Bacteria;Bacteroidota;Bacteroidia;Chitinophagales;Saprospiraceae	6.96083	Bacteroidota (MAG) (373)	#FDB10B	Gelidium sp. (H)	7	0	0	0	0	0	0	0	1	0	0	0	0	0	0	1	1	1	0	1	1	1
	R2_Bin_METABAT__16_1.fasta	532	MAG	Bacteria;Bacteroidota;Bacteroidia;Chitinophagales;Saprospiraceae	3.98423	Bacteroidota (MAG) (373)	#FDB10B	Grateloupia sp. (R)	3	0	0	0	0	0	0	0	0	0	0	0	0	0	0	0	0	0	1	1	0	1
	R4_Bin_Bin_85_1.fasta	533	MAG	Bacteria;Bacteroidota;Bacteroidia;Chitinophagales;Saprospiraceae	8.00764	Bacteroidota (MAG) (373)	#FDB10B	Grateloupia sp. (R)	6	0	0	0	0	0	0	0	1	0	1	0	0	0	0	0	1	0	1	1	0	1
	R2_Bin_Bin_181_sub_1.fasta	534	MAG	Bacteria;Bacteroidota;Bacteroidia;Chitinophagales;Saprospiraceae	4.28144	Bacteroidota (MAG) (373)	#FDB10B	Grateloupia sp. (R)	2	0	0	0	0	0	0	0	0	0	0	0	0	0	0	0	0	0	0	1	0	1
	H3_Bin_Bin_21_1.fasta	535	MAG	Bacteria;Bacteroidota;Bacteroidia;Chitinophagales;Saprospiraceae	3.34132	Bacteroidota (MAG) (373)	#FDB10B	Gelidium sp. (H)	2	0	0	0	0	0	0	0	0	0	0	0	0	0	1	0	1	0	0	0	0	0
	R1_Bin_Bin_7_sub_1.fasta	536	MAG	Bacteria;Bacteroidota;Bacteroidia;Chitinophagales;Saprospiraceae	3.69786	Bacteroidota (MAG) (373)	#FDB10B	Grateloupia sp. (R)	1	0	0	0	0	0	0	0	0	0	0	0	0	0	0	0	0	0	1	0	0	0
	R2_Bin_METABAT__40_sub_1.fasta	537	MAG	Bacteria;Bacteroidota;Bacteroidia;Chitinophagales;Saprospiraceae	4.18156	Bacteroidota (MAG) (373)	#FDB10B	Grateloupia sp. (R)	2	0	0	0	0	0	0	0	0	0	0	0	0	0	0	0	0	0	0	1	0	1
	S4E-47-3Z.fasta	538	DG	Bacteria;Bacteroidota;Bacteroidia;Chitinophagales;Saprospiraceae;Membranicola	5.01389	Bacteroidota (DG) (345)	#0000ff	Seawater (S)	3	0	0	0	0	0	0	0	0	0	1	0	0	0	0	0	1	0	0	0	0	1
	L2_Bin_Bin_99_sub_1.fasta	539	MAG	Bacteria;Bacteroidota;Bacteroidia;Chitinophagales;Saprospiraceae	4.45461	Bacteroidota (MAG) (373)	#FDB10B	Ulva sp. (L)	2	0	0	0	0	0	0	0	0	0	0	0	0	0	0	0	0	0	0	1	0	1
	H1_Bin_Bin_68_1_1.fasta	540	MAG	Bacteria;Bacteroidota;Bacteroidia;Chitinophagales;Saprospiraceae	3.80496	Bacteroidota (MAG) (373)	#FDB10B	Gelidium sp. (H)	2	0	0	0	0	0	0	0	0	0	0	0	0	0	0	0	1	0	0	0	0	1
	N1_Bin_Bin_14_sub_1.fasta	541	MAG	Bacteria;Bacteroidota;Bacteroidia;Chitinophagales;Saprospiraceae	2.27455	Bacteroidota (MAG) (373)	#000000	Sediment (N)	1	0	0	0	0	0	0	0	0	0	0	0	0	0	0	0	0	0	0	0	0	1
	N1_Bin_METABAT__89_1.fasta	542	MAG	Bacteria;Bacteroidota;Bacteroidia;Chitinophagales;Saprospiraceae	3.77099	Bacteroidota (MAG) (373)	#000000	Sediment (N)	2	0	0	0	0	0	0	0	0	0	0	0	0	0	0	0	0	0	0	0	0	2
	N1_Bin_METABAT__6_1.fasta	543	MAG	Bacteria;Bacteroidota;Bacteroidia;Chitinophagales;Saprospiraceae	3.93734	Bacteroidota (MAG) (373)	#000000	Sediment (N)	2	0	0	0	0	0	0	0	0	0	0	0	0	0	0	0	0	0	0	0	0	2
	R1_Bin_METABAT__123_1.fasta	544	MAG	Bacteria;Bacteroidota;Bacteroidia;Chitinophagales;Saprospiraceae	3.5519	Bacteroidota (MAG) (373)	#FDB10B	Grateloupia sp. (R)	2	0	0	0	0	0	0	0	0	0	0	0	0	0	0	0	0	0	0	0	0	2
	H1_Bin_METABAT__76_1.fasta	545	MAG	Bacteria;Bacteroidota;Bacteroidia;Chitinophagales;Saprospiraceae	3.43399	Bacteroidota (MAG) (373)	#FDB10B	Gelidium sp. (H)	2	0	0	0	0	0	0	0	0	0	0	0	0	0	0	0	0	0	0	0	0	2
	L1_Bin_METABAT__261_1.fasta	546	MAG	Bacteria;Bacteroidota;Bacteroidia;Chitinophagales;Saprospiraceae	3.32603	Bacteroidota (MAG) (373)	#FDB10B	Ulva sp. (L)	2	0	0	0	0	0	0	0	0	0	0	0	0	0	0	0	0	0	0	0	0	2
	N1_Bin_METABAT__141_1.fasta	547	MAG	Bacteria;Bacteroidota;Bacteroidia;Chitinophagales;Saprospiraceae	3.2327	Bacteroidota (MAG) (373)	#000000	Sediment (N)	2	0	0	0	0	0	0	0	0	0	0	0	0	0	0	0	0	0	0	0	0	2
	R1_Bin_METABAT__230_1.fasta	548	MAG	Bacteria;Bacteroidota;Bacteroidia;Chitinophagales;Saprospiraceae	3.31435	Bacteroidota (MAG) (373)	#FDB10B	Grateloupia sp. (R)	2	0	0	0	0	0	0	0	0	0	0	0	0	0	0	0	0	0	0	0	0	2
	L1_Bin_Bin_151_1.fasta	549	MAG	Bacteria;Bacteroidota;Bacteroidia;Chitinophagales;Saprospiraceae	3.08158	Bacteroidota (MAG) (373)	#FDB10B	Ulva sp. (L)	2	0	0	0	0	0	0	0	0	0	0	0	0	0	0	0	0	0	0	0	0	2
	L1_Bin_MAXBIN__038_sub_1.fasta	550	MAG	Bacteria;Bacteroidota;Bacteroidia;Chitinophagales;Saprospiraceae	3.25732	Bacteroidota (MAG) (373)	#FDB10B	Ulva sp. (L)	4	0	0	0	0	0	0	1	1	0	0	0	0	0	0	0	0	0	0	0	0	2
	L1_Bin_METABAT__16_1.fasta	551	MAG	Bacteria;Bacteroidota;Bacteroidia;Chitinophagales;Saprospiraceae	3.60276	Bacteroidota (MAG) (373)	#FDB10B	Ulva sp. (L)	2	0	0	0	0	0	0	0	0	0	0	0	0	0	0	0	0	0	0	0	0	2
	H3_Bin_Bin_18_1_1.fasta	552	MAG	Bacteria;Bacteroidota;Bacteroidia;Chitinophagales;Saprospiraceae	4.78693	Bacteroidota (MAG) (373)	#FDB10B	Gelidium sp. (H)	2	0	0	0	0	0	0	0	0	0	0	0	0	0	0	0	0	0	0	0	0	2
	L2_Bin_Bin_109_1.fasta	553	MAG	Bacteria;Bacteroidota;Bacteroidia;Chitinophagales;Saprospiraceae	3.49249	Bacteroidota (MAG) (373)	#FDB10B	Ulva sp. (L)	2	0	0	0	0	0	0	0	0	0	0	0	0	0	0	0	0	0	0	0	0	2
	L3_Bin_Bin_103.fasta	554	MAG	Bacteria;Bacteroidota;Bacteroidia;Chitinophagales;Saprospiraceae;Lewinella	5.15808	Bacteroidota (MAG) (373)	#FDB10B	Ulva sp. (L)	3	0	0	0	0	0	0	0	1	0	0	0	0	0	0	0	0	0	1	0	0	1
	L3_Bin_METABAT__94_1.fasta	555	MAG	Bacteria;Bacteroidota;Bacteroidia;Chitinophagales;Saprospiraceae	3.31497	Bacteroidota (MAG) (373)	#FDB10B	Ulva sp. (L)	0	0	0	0	0	0	0	0	0	0	0	0	0	0	0	0	0	0	0	0	0	0
	L4_Bin_Bin_32_1.fasta	556	MAG	Bacteria;Bacteroidota;Bacteroidia;Chitinophagales;Saprospiraceae	3.33481	Bacteroidota (MAG) (373)	#FDB10B	Ulva sp. (L)	1	0	0	0	0	0	0	0	0	0	0	0	0	0	0	0	0	0	0	0	0	1
	H3_Bin_Bin_31_1.fasta	557	MAG	Bacteria;Bacteroidota;Bacteroidia;Chitinophagales;Saprospiraceae	3.26831	Bacteroidota (MAG) (373)	#FDB10B	Gelidium sp. (H)	2	0	0	0	0	0	0	0	0	0	0	0	0	0	0	0	0	0	0	0	0	2
	L3_Bin_Bin_87_1_1.fasta	558	MAG	Bacteria;Bacteroidota;Bacteroidia;Chitinophagales;Saprospiraceae	4.1144	Bacteroidota (MAG) (373)	#FDB10B	Ulva sp. (L)	3	0	0	0	0	0	0	0	0	0	0	0	0	0	0	0	0	0	0	0	1	2
	L2_Bin_Bin_2_1.fasta	559	MAG	Bacteria;Bacteroidota;Bacteroidia;Chitinophagales;Saprospiraceae;Lewinella	4.09007	Bacteroidota (MAG) (373)	#FDB10B	Ulva sp. (L)	2	0	0	0	0	0	0	0	0	0	0	0	0	1	0	0	0	0	0	0	0	1
	R3_Bin_Bin_139_sub_1.fasta	560	MAG	Bacteria;Bacteroidota;Bacteroidia;Chitinophagales;Saprospiraceae;Lewinella	3.48797	Bacteroidota (MAG) (373)	#FDB10B	Grateloupia sp. (R)	3	0	0	0	0	0	0	0	0	0	0	0	0	1	0	0	0	0	0	1	0	1
	H4_Bin_Bin_86_1.fasta	561	MAG	Bacteria;Bacteroidota;Bacteroidia;Chitinophagales;Saprospiraceae	3.53397	Bacteroidota (MAG) (373)	#FDB10B	Gelidium sp. (H)	2	0	0	0	0	0	0	0	0	0	0	0	0	0	0	0	0	0	0	0	0	2
	H3_Bin_Bin_53_1_1.fasta	562	MAG	Bacteria;Bacteroidota;Bacteroidia;Chitinophagales;Saprospiraceae	5.46803	Bacteroidota (MAG) (373)	#FDB10B	Gelidium sp. (H)	3	0	0	0	0	0	0	0	0	0	0	0	0	0	0	0	0	0	0	1	1	1
	L3_Bin_METABAT__6_1.fasta	563	MAG	Bacteria;Bacteroidota;Bacteroidia;Chitinophagales;Saprospiraceae;Lewinella	5.75441	Bacteroidota (MAG) (373)	#FDB10B	Ulva sp. (L)	4	0	0	0	0	0	0	0	0	0	0	0	0	0	0	0	0	0	1	1	1	1
	H2_Bin_Bin_65.fasta	564	MAG	Bacteria;Bacteroidota;Bacteroidia;Chitinophagales;Saprospiraceae	3.86074	Bacteroidota (MAG) (373)	#FDB10B	Gelidium sp. (H)	1	0	0	0	0	0	0	0	0	0	0	0	0	0	0	0	0	0	1	0	0	0
	L4_Bin_METABAT__45_sub_1.fasta	565	MAG	Bacteria;Bacteroidota;Bacteroidia;Chitinophagales;Saprospiraceae	3.88004	Bacteroidota (MAG) (373)	#FDB10B	Ulva sp. (L)	2	0	0	0	0	0	0	0	0	0	0	0	1	0	0	0	0	0	0	0	0	1
	R4_Bin_METABAT__60_sub_1.fasta	566	MAG	Bacteria;Bacteroidota;Bacteroidia;Chitinophagales;Saprospiraceae	4.25796	Bacteroidota (MAG) (373)	#FDB10B	Grateloupia sp. (R)	2	1	0	0	0	0	0	0	0	0	0	0	0	0	0	1	0	0	0	0	0	0
	R3_Bin_METABAT__200_sub_1.fasta	567	MAG	Bacteria;Bacteroidota;Bacteroidia;Chitinophagales;Saprospiraceae	5.05543	Bacteroidota (MAG) (373)	#FDB10B	Grateloupia sp. (R)	3	1	0	0	0	0	0	0	0	0	0	0	0	1	0	0	0	0	0	0	0	1
	L4_Bin_Bin_51_1.fasta	568	MAG	Bacteria;Bacteroidota;Bacteroidia;Chitinophagales;Saprospiraceae	4.47054	Bacteroidota (MAG) (373)	#FDB10B	Ulva sp. (L)	4	1	0	0	0	0	0	0	0	0	0	0	0	1	0	1	1	0	0	0	0	0
	H3_Bin_Bin_203_sub_1_1.fasta	569	MAG	Bacteria;Bacteroidota;Bacteroidia;Chitinophagales;Saprospiraceae	3.30725	Bacteroidota (MAG) (373)	#FDB10B	Gelidium sp. (H)	3	1	0	0	0	0	0	0	0	0	0	0	0	0	0	1	0	0	0	0	0	1
	R1_Bin_METABAT__188_1.fasta	570	MAG	Bacteria;Bacteroidota;Bacteroidia;Chitinophagales;Saprospiraceae	3.9167	Bacteroidota (MAG) (373)	#FDB10B	Grateloupia sp. (R)	4	0	0	0	0	0	0	0	1	0	0	0	0	0	0	0	1	0	0	0	1	1
	R4_Bin_MAXBIN__020_sub_1.fasta	571	MAG	Bacteria;Bacteroidota;Bacteroidia;Chitinophagales;Saprospiraceae	2.56227	Bacteroidota (MAG) (373)	#FDB10B	Grateloupia sp. (R)	2	0	0	0	0	0	0	0	0	0	0	0	0	0	0	1	0	0	0	0	0	1
	L1_Bin_METABAT__150_1.fasta	572	MAG	Bacteria;Bacteroidota;Bacteroidia;Chitinophagales;Saprospiraceae	5.54848	Bacteroidota (MAG) (373)	#FDB10B	Ulva sp. (L)	5	0	0	0	0	0	0	0	0	0	0	0	0	0	0	1	0	0	0	3	0	1
	L3_Bin_Bin_96_1.fasta	573	MAG	Bacteria;Bacteroidota;Bacteroidia;Chitinophagales;Saprospiraceae	5.84065	Bacteroidota (MAG) (373)	#FDB10B	Ulva sp. (L)	6	0	0	0	0	0	0	0	0	0	0	0	0	0	0	1	0	0	1	2	0	2
	R3_Bin_METABAT__71_sub_1.fasta	574	MAG	Bacteria;Bacteroidota;Bacteroidia;Chitinophagales;Saprospiraceae	7.12576	Bacteroidota (MAG) (373)	#FDB10B	Grateloupia sp. (R)	2	0	0	0	0	0	0	0	0	0	0	0	0	0	0	0	0	0	0	0	0	2
	B3_Bin_Bin_130_1.fasta	575	MAG	Bacteria;Bacteroidota;Bacteroidia;Chitinophagales;Saprospiraceae	7.25463	Bacteroidota (MAG) (373)	#FDB10B	Saccharina sp. (B)	6	1	0	0	0	0	0	0	1	0	0	0	0	0	0	2	0	0	0	1	0	1
	H3_Bin_Bin_168_1_1.fasta	576	MAG	Bacteria;Bacteroidota;Bacteroidia;Chitinophagales;Saprospiraceae	6.69723	Bacteroidota (MAG) (373)	#FDB10B	Gelidium sp. (H)	2	0	0	0	0	0	0	0	0	0	0	0	0	0	0	0	0	0	0	0	0	2
	L3_Bin_Bin_39_1.fasta	577	MAG	Bacteria;Bacteroidota;Bacteroidia;Chitinophagales;Saprospiraceae	7.01244	Bacteroidota (MAG) (373)	#FDB10B	Ulva sp. (L)	5	0	0	0	0	0	0	0	1	0	0	0	0	0	1	0	1	0	1	0	0	1
	H2_Bin_Bin_11_4.fasta	578	MAG	Bacteria;Bacteroidota;Bacteroidia;Chitinophagales;Saprospiraceae	3.71162	Bacteroidota (MAG) (373)	#FDB10B	Gelidium sp. (H)	2	0	0	0	0	0	0	0	0	0	0	0	0	0	0	0	0	0	1	0	0	1
	H4_Bin_Bin_145_1_1.fasta	579	MAG	Bacteria;Bacteroidota;Bacteroidia;Chitinophagales;Saprospiraceae	6.89438	Bacteroidota (MAG) (373)	#FDB10B	Gelidium sp. (H)	4	0	0	0	0	0	0	0	1	0	0	0	0	0	0	0	0	0	0	1	0	2
	H3_Bin_Bin_212_1_1.fasta	580	MAG	Bacteria;Bacteroidota;Bacteroidia;Chitinophagales;Saprospiraceae	7.08407	Bacteroidota (MAG) (373)	#FDB10B	Gelidium sp. (H)	3	0	0	0	0	0	0	0	0	0	0	0	0	0	0	1	0	0	1	1	0	0
	L1_Bin_Bin_49_sub_1.fasta	581	MAG	Bacteria;Bacteroidota;Bacteroidia;Chitinophagales;Saprospiraceae	6.16045	Bacteroidota (MAG) (373)	#FDB10B	Ulva sp. (L)	5	0	0	0	0	0	0	0	0	0	0	0	0	0	0	1	0	0	1	1	0	2
	L3_Bin_Bin_30_1.fasta	582	MAG	Bacteria;Bacteroidota;Bacteroidia;Chitinophagales;Saprospiraceae	5.11917	Bacteroidota (MAG) (373)	#FDB10B	Ulva sp. (L)	5	0	0	0	0	0	0	0	0	0	0	0	0	0	0	1	0	0	1	1	0	2
	L2_Bin_METABAT__112_sub_1.fasta	583	MAG	Bacteria;Bacteroidota;Bacteroidia;Chitinophagales;Saprospiraceae	3.38976	Bacteroidota (MAG) (373)	#FDB10B	Ulva sp. (L)	3	0	0	0	0	0	0	0	1	0	0	0	0	0	0	0	0	0	1	0	0	1
	L2_Bin_Bin_146_1.fasta	584	MAG	Bacteria;Bacteroidota;Bacteroidia;Chitinophagales;Saprospiraceae	5.39662	Bacteroidota (MAG) (373)	#FDB10B	Ulva sp. (L)	5	1	0	0	0	0	0	0	0	0	0	0	0	0	0	2	0	0	0	1	0	1
	L1_Bin_Bin_175_sub_1.fasta	585	MAG	Bacteria;Bacteroidota;Bacteroidia;Chitinophagales;Saprospiraceae	4.69843	Bacteroidota (MAG) (373)	#FDB10B	Ulva sp. (L)	4	0	0	0	0	0	0	0	0	0	0	0	0	0	0	1	0	0	1	1	0	1
	L3_Bin_Bin_55_1.fasta	586	MAG	Bacteria;Bacteroidota;Bacteroidia;Chitinophagales;Saprospiraceae;Rubidimonas	4.61324	Bacteroidota (MAG) (373)	#FDB10B	Ulva sp. (L)	2	0	0	0	0	0	0	0	0	0	0	0	0	0	0	0	0	0	1	1	0	0
	L4_Bin_Bin_158_1.fasta	587	MAG	Bacteria;Bacteroidota;Bacteroidia;Chitinophagales;Saprospiraceae	5.26095	Bacteroidota (MAG) (373)	#FDB10B	Ulva sp. (L)	4	0	0	0	0	0	0	0	0	0	0	0	0	0	0	1	0	0	0	2	0	1
	H3_Bin_Bin_40_1_1.fasta	588	MAG	Bacteria;Bacteroidota;Bacteroidia;Chitinophagales;Saprospiraceae	5.26066	Bacteroidota (MAG) (373)	#FDB10B	Gelidium sp. (H)	4	0	0	0	0	0	0	0	0	0	0	0	0	0	1	0	0	0	1	0	0	2
	R3_Bin_Bin_183_sub_1.fasta	589	MAG	Bacteria;Bacteroidota;Bacteroidia;Chitinophagales;Saprospiraceae	5.62882	Bacteroidota (MAG) (373)	#FDB10B	Grateloupia sp. (R)	3	0	0	0	0	0	0	0	0	0	0	0	0	0	0	0	0	0	1	0	0	2
	L2_Bin_Bin_73_1.fasta	590	MAG	Bacteria;Bacteroidota;Bacteroidia;Chitinophagales;Saprospiraceae	2.56741	Bacteroidota (MAG) (373)	#FDB10B	Ulva sp. (L)	2	0	0	0	0	0	0	0	0	0	0	0	0	0	0	0	0	0	0	0	0	2
	H3_Bin_Bin_188_1_1.fasta	591	MAG	Bacteria;Bacteroidota;Bacteroidia;Chitinophagales;Saprospiraceae	6.58275	Bacteroidota (MAG) (373)	#FDB10B	Gelidium sp. (H)	14	1	0	0	0	0	0	0	1	0	0	0	0	1	0	2	0	0	0	8	0	1
	H3_Bin_Bin_50_1.fasta	592	MAG	Bacteria;Bacteroidota;Bacteroidia;Chitinophagales;Saprospiraceae	7.45313	Bacteroidota (MAG) (373)	#FDB10B	Gelidium sp. (H)	10	0	0	0	0	0	0	0	1	0	0	0	0	0	0	2	1	0	0	4	0	2
	R3_Bin_METABAT__293_1.fasta	593	MAG	Bacteria;Bacteroidota;Bacteroidia;Chitinophagales;Saprospiraceae	8.03824	Bacteroidota (MAG) (373)	#FDB10B	Grateloupia sp. (R)	12	0	0	0	0	0	0	0	1	0	0	0	0	0	0	2	1	0	0	6	0	2
	H3_Bin_Bin_210_3_1.fasta	594	MAG	Bacteria;Bacteroidota;Bacteroidia;Chitinophagales;Saprospiraceae	2.85552	Bacteroidota (MAG) (373)	#FDB10B	Gelidium sp. (H)	5	0	0	0	0	0	0	0	0	0	0	0	0	0	0	1	0	0	0	3	0	1
	R3_Bin_METABAT__216_sub.fasta	595	MAG	Bacteria;Bacteroidota;Bacteroidia;Chitinophagales;Saprospiraceae	7.5149	Bacteroidota (MAG) (373)	#FDB10B	Grateloupia sp. (R)	10	1	0	0	0	0	0	0	0	0	2	0	0	0	0	1	0	0	1	4	0	1
	H4_Bin_Bin_21_sub_1.fasta	596	MAG	Bacteria;Bacteroidota;Bacteroidia;Chitinophagales;Saprospiraceae	5.17501	Bacteroidota (MAG) (373)	#FDB10B	Gelidium sp. (H)	8	1	0	0	0	0	0	0	1	0	1	0	0	0	0	2	1	0	0	1	0	1
	H3_Bin_METABAT__112_sub_1_1.fasta	597	MAG	Bacteria;Bacteroidota;Bacteroidia;Chitinophagales;Saprospiraceae	5.00092	Bacteroidota (MAG) (373)	#FDB10B	Gelidium sp. (H)	4	0	0	0	0	0	0	0	0	0	0	0	0	0	0	1	0	0	0	1	1	1
	R3_Bin_METABAT__267_1.fasta	598	MAG	Bacteria;Bacteroidota;Bacteroidia;Chitinophagales;Saprospiraceae	6.31664	Bacteroidota (MAG) (373)	#FDB10B	Grateloupia sp. (R)	5	0	0	0	0	0	0	0	0	0	0	0	0	0	0	1	0	0	0	2	1	1
	R3_Bin_Bin_201_sub_1.fasta	599	MAG	Bacteria;Bacteroidota;Bacteroidia;Chitinophagales;Saprospiraceae	6.27602	Bacteroidota (MAG) (373)	#FDB10B	Grateloupia sp. (R)	7	0	0	0	0	0	0	0	1	0	0	0	0	0	0	2	0	0	0	2	1	1
	R3_Bin_METABAT__69_sub_1.fasta	600	MAG	Bacteria;Bacteroidota;Bacteroidia;Chitinophagales;Saprospiraceae	6.03093	Bacteroidota (MAG) (373)	#FDB10B	Grateloupia sp. (R)	2	0	0	0	0	0	0	0	0	0	0	0	0	0	0	0	0	0	0	0	1	1
	H3_Bin_METABAT__84_sub_1.fasta	601	MAG	Bacteria;Bacteroidota;Bacteroidia;Chitinophagales;Saprospiraceae	4.98376	Bacteroidota (MAG) (373)	#FDB10B	Gelidium sp. (H)	3	0	0	0	0	0	0	0	0	0	0	0	0	0	0	1	0	0	0	1	0	1
	L1_Bin_Bin_172_1.fasta	602	MAG	Bacteria;Bacteroidota;Bacteroidia;Chitinophagales;Saprospiraceae	7.07296	Bacteroidota (MAG) (373)	#FDB10B	Ulva sp. (L)	15	1	0	0	0	0	0	0	1	0	1	0	0	0	0	3	1	0	0	4	3	1
	H3_Bin_Bin_2_1_1.fasta	603	MAG	Bacteria;Bacteroidota;Bacteroidia;Chitinophagales;Saprospiraceae	4.72788	Bacteroidota (MAG) (373)	#FDB10B	Gelidium sp. (H)	1	0	0	0	0	0	0	0	1	0	0	0	0	0	0	0	0	0	0	0	0	0
	L3_Bin_Bin_185_1.fasta	604	MAG	Bacteria;Bacteroidota;Bacteroidia;Chitinophagales;Saprospiraceae	6.73634	Bacteroidota (MAG) (373)	#FDB10B	Ulva sp. (L)	6	1	0	0	0	0	0	0	0	0	0	0	0	0	0	1	1	0	1	0	1	1
	H4_Bin_Bin_70_1_1.fasta	605	MAG	Bacteria;Bacteroidota;Bacteroidia;Chitinophagales;Saprospiraceae	3.97808	Bacteroidota (MAG) (373)	#FDB10B	Gelidium sp. (H)	4	0	0	0	0	0	0	0	0	0	0	0	0	0	0	0	1	0	0	1	1	1
	H3_Bin_Bin_89_1.fasta	606	MAG	Bacteria;Bacteroidota;Bacteroidia;Chitinophagales;Saprospiraceae	3.46242	Bacteroidota (MAG) (373)	#FDB10B	Gelidium sp. (H)	6	1	0	0	0	0	0	0	0	0	0	0	0	0	0	2	0	0	0	3	0	0
	L3_Bin_Bin_91_sub_1_1.fasta	607	MAG	Bacteria;Bacteroidota;Bacteroidia;Chitinophagales;Saprospiraceae	4.90208	Bacteroidota (MAG) (373)	#FDB10B	Ulva sp. (L)	4	0	0	0	0	0	0	0	0	0	0	0	0	0	0	1	0	0	0	3	0	0
	L3_Bin_METABAT__114_1.fasta	608	MAG	Bacteria;Bacteroidota;Bacteroidia;Chitinophagales;Saprospiraceae	3.83891	Bacteroidota (MAG) (373)	#FDB10B	Ulva sp. (L)	5	0	0	0	0	0	0	0	1	0	0	0	0	0	0	1	0	0	0	2	0	1
	L3_Bin_Bin_37_1.fasta	609	MAG	Bacteria;Bacteroidota;Bacteroidia;Chitinophagales;Saprospiraceae	3.59945	Bacteroidota (MAG) (373)	#FDB10B	Ulva sp. (L)	2	0	0	0	0	0	0	0	1	0	0	0	0	0	0	0	0	0	0	0	0	1
	L4_Bin_Bin_16_1.fasta	610	MAG	Bacteria;Bacteroidota;Bacteroidia;Chitinophagales;Saprospiraceae	5.44313	Bacteroidota (MAG) (373)	#FDB10B	Ulva sp. (L)	7	0	0	0	0	0	0	0	1	0	0	0	0	0	0	1	1	0	0	3	0	1
	L2_Bin_Bin_175_sub_1.fasta	611	MAG	Bacteria;Bacteroidota;Bacteroidia;Chitinophagales;Saprospiraceae	2.12571	Bacteroidota (MAG) (373)	#FDB10B	Ulva sp. (L)	3	0	0	0	0	0	0	0	0	0	0	0	0	0	0	0	1	0	0	0	0	2
	H3_Bin_Bin_230_1.fasta	612	MAG	Bacteria;Bacteroidota;Bacteroidia;Chitinophagales;Saprospiraceae	6.248	Bacteroidota (MAG) (373)	#FDB10B	Gelidium sp. (H)	7	1	0	0	0	0	0	0	1	0	0	0	0	0	0	2	0	0	0	1	1	1
	L2_Bin_Bin_86_1.fasta	613	MAG	Bacteria;Bacteroidota;Bacteroidia;Chitinophagales;Saprospiraceae	2.46246	Bacteroidota (MAG) (373)	#FDB10B	Ulva sp. (L)	3	1	0	0	0	0	0	0	0	0	0	0	0	0	0	1	0	0	0	0	0	1
	L1_Bin_Bin_136_sub_1.fasta	614	MAG	Bacteria;Bacteroidota;Bacteroidia;Chitinophagales;Saprospiraceae	5.34996	Bacteroidota (MAG) (373)	#FDB10B	Ulva sp. (L)	7	1	0	0	0	0	0	0	1	0	0	0	0	0	0	2	0	0	0	1	1	1
	L3_Bin_Bin_168_1.fasta	615	MAG	Bacteria;Bacteroidota;Bacteroidia;Chitinophagales;Saprospiraceae	5.34262	Bacteroidota (MAG) (373)	#FDB10B	Ulva sp. (L)	5	1	0	0	0	0	0	0	0	0	0	0	0	0	0	2	0	0	0	1	0	1
	R4_Bin_Bin_119_sub_1.fasta	616	MAG	Bacteria;Bacteroidota;Bacteroidia;Chitinophagales;Saprospiraceae	3.9859	Bacteroidota (MAG) (373)	#FDB10B	Grateloupia sp. (R)	1	0	0	0	0	0	0	0	0	0	0	0	0	0	0	0	0	0	0	0	0	1
	L1_Bin_METABAT__239_1.fasta	617	MAG	Bacteria;Bacteroidota;Bacteroidia;Chitinophagales;Saprospiraceae	4.6245	Bacteroidota (MAG) (373)	#FDB10B	Ulva sp. (L)	2	0	0	0	0	0	0	0	0	1	0	0	0	0	0	0	0	0	0	0	0	1
	R2_Bin_Bin_117_1.fasta	618	MAG	Bacteria;Bacteroidota;Bacteroidia;Chitinophagales;Saprospiraceae	3.73994	Bacteroidota (MAG) (373)	#FDB10B	Grateloupia sp. (R)	1	0	0	0	0	0	0	0	0	0	0	0	0	0	0	0	0	0	0	0	0	1
	R1_Bin_Bin_140_2.fasta	619	MAG	Bacteria;Bacteroidota;Bacteroidia;Chitinophagales;Saprospiraceae	2.03447	Bacteroidota (MAG) (373)	#FDB10B	Grateloupia sp. (R)	2	0	0	0	0	0	0	0	0	0	0	0	0	0	0	0	0	0	0	0	0	2
	R3_Bin_Bin_219_1.fasta	620	MAG	Bacteria;Bacteroidota;Bacteroidia;Chitinophagales;Saprospiraceae	4.06482	Bacteroidota (MAG) (373)	#FDB10B	Grateloupia sp. (R)	3	0	0	0	0	0	0	0	0	0	0	0	0	0	0	0	0	0	1	0	0	2
	H3_Bin_Bin_116_1_1.fasta	621	MAG	Bacteria;Bacteroidota;Bacteroidia;Chitinophagales;Saprospiraceae	3.32135	Bacteroidota (MAG) (373)	#FDB10B	Gelidium sp. (H)	1	0	0	0	0	0	0	0	0	0	0	0	0	0	0	0	0	0	0	0	0	1
	R3_Bin_Bin_237_sub_1.fasta	622	MAG	Bacteria;Bacteroidota;Bacteroidia;Chitinophagales;Saprospiraceae	4.07935	Bacteroidota (MAG) (373)	#FDB10B	Grateloupia sp. (R)	2	0	0	0	0	0	0	0	0	0	0	0	0	0	0	0	0	0	0	0	0	2
	L3_Bin_Bin_35_1.fasta	623	MAG	Bacteria;Bacteroidota;Bacteroidia;Chitinophagales;Saprospiraceae	3.79331	Bacteroidota (MAG) (373)	#FDB10B	Ulva sp. (L)	1	0	0	0	0	0	0	0	0	0	0	0	0	0	0	0	0	0	0	0	0	1
	R3_Bin_Bin_63_1.fasta	624	MAG	Bacteria;Bacteroidota;Bacteroidia;Chitinophagales;Saprospiraceae	3.78427	Bacteroidota (MAG) (373)	#FDB10B	Grateloupia sp. (R)	3	0	0	0	0	0	0	0	0	0	0	0	0	1	1	0	0	0	0	0	0	1
	H3_Bin_Bin_124_1_1.fasta	625	MAG	Bacteria;Bacteroidota;Bacteroidia;Chitinophagales;Saprospiraceae	4.12777	Bacteroidota (MAG) (373)	#FDB10B	Gelidium sp. (H)	5	0	0	0	0	0	0	0	0	0	0	0	0	1	1	0	0	0	0	0	1	2
	H3_Bin_Bin_185_sub_1.fasta	626	MAG	Bacteria;Bacteroidota;Bacteroidia;Chitinophagales;Saprospiraceae	5.06531	Bacteroidota (MAG) (373)	#FDB10B	Gelidium sp. (H)	4	0	0	0	0	0	0	0	0	0	0	0	0	1	0	0	1	0	0	0	0	2
	H3_Bin_METABAT__97_1_1.fasta	627	MAG	Bacteria;Bacteroidota;Bacteroidia;Chitinophagales;Saprospiraceae;Lewinella	6.78785	Bacteroidota (MAG) (373)	#FDB10B	Gelidium sp. (H)	6	1	0	0	0	0	0	1	1	0	0	0	0	0	0	0	0	0	0	1	0	2
	R1_R1_Bin_Bin_96_sub_1.fasta	628	MAG	Bacteria;Bacteroidota;Bacteroidia;Chitinophagales;Saprospiraceae	5.36004	Bacteroidota (MAG) (373)	#FDB10B	Grateloupia sp. (R)	4	0	0	0	0	0	0	0	0	0	0	0	0	0	0	0	0	0	1	0	1	2
	R4_Bin_MAXBIN__007_sub_1.fasta	629	MAG	Bacteria;Bacteroidota;Bacteroidia;Chitinophagales;Saprospiraceae	4.46491	Bacteroidota (MAG) (373)	#FDB10B	Grateloupia sp. (R)	1	0	0	0	0	0	0	0	0	0	0	0	0	0	0	0	0	0	0	0	0	1
	R2_Bin_MAXBIN__004_sub_1.fasta	630	MAG	Bacteria;Bacteroidota;Bacteroidia;Chitinophagales;Saprospiraceae	4.09958	Bacteroidota (MAG) (373)	#FDB10B	Grateloupia sp. (R)	1	0	0	0	0	0	0	0	0	0	0	0	0	0	0	0	0	0	0	0	0	1
	B3_Bin_Bin_8_sub_1.fasta	631	MAG	Bacteria;Bacteroidota;Bacteroidia;Chitinophagales;Saprospiraceae	1.84747	Bacteroidota (MAG) (373)	#FDB10B	Saccharina sp. (B)	2	0	0	0	0	0	0	0	0	0	0	0	0	0	0	0	0	0	0	0	0	2
	B3_Bin_Bin_50_sub_1.fasta	632	MAG	Bacteria;Bacteroidota;Bacteroidia;Chitinophagales;Saprospiraceae	2.00078	Bacteroidota (MAG) (373)	#FDB10B	Saccharina sp. (B)	1	0	0	0	0	0	0	0	0	0	0	0	0	0	0	0	0	0	0	0	0	1
	R3_Bin_METABAT__127_1.fasta	633	MAG	Bacteria;Bacteroidota;Bacteroidia;Chitinophagales;Saprospiraceae	3.08623	Bacteroidota (MAG) (373)	#FDB10B	Grateloupia sp. (R)	1	0	0	0	0	0	0	0	0	0	0	0	0	0	0	0	0	0	0	0	0	1
	H3_Bin_METABAT__188_1.fasta	634	MAG	Bacteria;Bacteroidota;Bacteroidia;Chitinophagales;Saprospiraceae	3.58541	Bacteroidota (MAG) (373)	#FDB10B	Gelidium sp. (H)	2	0	0	0	0	0	0	0	0	0	0	0	0	0	0	0	0	0	0	0	0	2
	R2_Bin_MAXBIN__061_sub_1.fasta	635	MAG	Bacteria;Bacteroidota;Bacteroidia;Chitinophagales;Saprospiraceae	2.93519	Bacteroidota (MAG) (373)	#FDB10B	Grateloupia sp. (R)	1	0	0	0	0	0	0	0	0	0	0	0	0	0	0	0	0	0	0	0	0	1
	R4_Bin_Bin_46_1.fasta	636	MAG	Bacteria;Bacteroidota;Bacteroidia;Chitinophagales;Saprospiraceae	3.24697	Bacteroidota (MAG) (373)	#FDB10B	Grateloupia sp. (R)	1	0	0	0	0	0	0	0	0	0	0	0	0	0	0	0	0	0	0	0	0	1
	L3_Bin_Bin_106_sub_1.fasta	637	MAG	Bacteria;Bacteroidota;Bacteroidia;Chitinophagales;Saprospiraceae	4.45119	Bacteroidota (MAG) (373)	#FDB10B	Ulva sp. (L)	2	0	0	0	0	0	0	0	0	0	0	0	0	0	0	0	0	0	0	0	1	1
	H3_Bin_Bin_12_sub_1.fasta	638	MAG	Bacteria;Bacteroidota;Bacteroidia;Chitinophagales;Saprospiraceae	4.41524	Bacteroidota (MAG) (373)	#FDB10B	Gelidium sp. (H)	2	0	0	0	0	0	0	0	0	0	0	0	0	0	0	0	0	0	0	0	0	2
	H3_Bin_METABAT__3_sub_1.fasta	639	MAG	Bacteria;Bacteroidota;Bacteroidia;Chitinophagales;Saprospiraceae	4.9205	Bacteroidota (MAG) (373)	#FDB10B	Gelidium sp. (H)	3	0	0	0	0	0	0	0	0	0	0	0	0	0	0	0	1	0	0	0	0	2
	B3_Bin_METABAT__76_sub_1.fasta	640	MAG	Bacteria;Bacteroidota;Bacteroidia;Chitinophagales;Saprospiraceae	5.23676	Bacteroidota (MAG) (373)	#FDB10B	Saccharina sp. (B)	3	0	0	0	0	0	0	0	0	0	0	0	0	0	0	0	1	0	0	0	1	1
	L4_Bin_METABAT__129_1.fasta	641	MAG	Bacteria;Bacteroidota;Bacteroidia;Chitinophagales;Saprospiraceae	4.18921	Bacteroidota (MAG) (373)	#FDB10B	Ulva sp. (L)	3	0	0	0	0	0	0	0	0	0	0	0	0	0	0	0	1	0	0	0	0	2
	L3_Bin_Bin_123_1.fasta	642	MAG	Bacteria;Bacteroidota;Bacteroidia;Chitinophagales;Saprospiraceae	2.91418	Bacteroidota (MAG) (373)	#FDB10B	Ulva sp. (L)	3	0	0	0	0	0	0	0	0	0	0	0	0	0	0	0	1	0	0	0	0	2
	L3_Bin_METABAT__32_1.fasta	643	MAG	Bacteria;Bacteroidota;Bacteroidia;Chitinophagales;Saprospiraceae	3.57883	Bacteroidota (MAG) (373)	#FDB10B	Ulva sp. (L)	5	0	0	0	0	0	0	0	0	0	0	0	0	0	0	0	1	0	0	1	1	2
	L4_Bin_Bin_122_1.fasta	644	MAG	Bacteria;Bacteroidota;Bacteroidia;Chitinophagales;Saprospiraceae	3.58325	Bacteroidota (MAG) (373)	#FDB10B	Ulva sp. (L)	3	0	0	0	0	0	0	0	0	0	0	0	0	0	0	0	0	0	0	1	0	2
	L3_Bin_METABAT__89_1.fasta	645	MAG	Bacteria;Bacteroidota;Bacteroidia;Chitinophagales;Saprospiraceae	3.01851	Bacteroidota (MAG) (373)	#FDB10B	Ulva sp. (L)	3	0	0	0	0	0	0	0	0	0	0	0	0	0	0	0	0	0	0	1	0	2
	R3_Bin_METABAT__85_1.fasta	646	MAG	Bacteria;Bacteroidota;Bacteroidia;Chitinophagales;Saprospiraceae	3.35318	Bacteroidota (MAG) (373)	#FDB10B	Grateloupia sp. (R)	3	0	0	0	0	0	0	0	0	0	0	0	0	0	0	0	0	0	0	1	0	2
	R4_Bin_Bin_69_1.fasta	647	MAG	Bacteria;Bacteroidota;Bacteroidia;Chitinophagales;Saprospiraceae	3.79163	Bacteroidota (MAG) (373)	#FDB10B	Grateloupia sp. (R)	4	0	0	0	1	0	0	0	0	0	0	0	0	0	0	0	0	0	0	0	1	2
	R4_Bin_Bin_106_1.fasta	648	MAG	Bacteria;Bacteroidota;Bacteroidia;Chitinophagales;Saprospiraceae	4.30778	Bacteroidota (MAG) (373)	#FDB10B	Grateloupia sp. (R)	3	0	0	0	0	0	0	0	0	0	0	0	0	0	0	0	0	0	0	0	1	2
	R1_Bin_METABAT__300_1.fasta	649	MAG	Bacteria;Bacteroidota;Bacteroidia;Chitinophagales;Saprospiraceae;Portibacter	3.2199	Bacteroidota (MAG) (373)	#FDB10B	Grateloupia sp. (R)	2	0	0	0	0	0	0	0	0	0	0	0	0	0	0	0	0	0	0	0	0	2
	L1_Bin_METABAT__218_1.fasta	650	MAG	Bacteria;Bacteroidota;Bacteroidia;Chitinophagales;Saprospiraceae	4.17523	Bacteroidota (MAG) (373)	#FDB10B	Ulva sp. (L)	2	0	0	0	0	0	0	0	0	0	0	0	0	0	0	0	0	0	0	0	0	2
	R4_Bin_Bin_68_1.fasta	651	MAG	Bacteria;Bacteroidota;Bacteroidia;Chitinophagales;Saprospiraceae	3.61325	Bacteroidota (MAG) (373)	#FDB10B	Grateloupia sp. (R)	1	0	0	0	0	0	0	0	0	0	0	0	0	0	0	0	0	0	0	0	0	1
	R2_Bin_Bin_80_1.fasta	652	MAG	Bacteria;Bacteroidota;Bacteroidia;Chitinophagales;Saprospiraceae	3.70075	Bacteroidota (MAG) (373)	#FDB10B	Grateloupia sp. (R)	4	0	0	0	0	0	0	0	1	0	0	0	0	0	0	1	1	0	0	0	0	1
	R1_Bin_METABAT__96_1.fasta	653	MAG	Bacteria;Bacteroidota;Bacteroidia;Chitinophagales;Saprospiraceae	4.29848	Bacteroidota (MAG) (373)	#FDB10B	Grateloupia sp. (R)	5	1	0	0	0	0	0	0	1	0	0	0	0	0	0	1	1	0	0	0	0	1
	R3_Bin_Bin_91_1.fasta	654	MAG	Bacteria;Bacteroidota;Bacteroidia;Chitinophagales;Saprospiraceae	3.99133	Bacteroidota (MAG) (373)	#FDB10B	Grateloupia sp. (R)	3	0	0	0	0	0	0	0	0	0	0	0	0	0	0	0	1	0	0	0	0	2
	L3_Bin_Bin_157_1.fasta	655	MAG	Bacteria;Bacteroidota;Bacteroidia;Chitinophagales;Saprospiraceae	3.38004	Bacteroidota (MAG) (373)	#FDB10B	Ulva sp. (L)	2	0	0	0	0	0	0	0	0	0	0	0	0	0	0	0	1	0	0	0	0	1
	L4_Bin_MAXBIN__040_sub_1.fasta	656	MAG	Bacteria;Bacteroidota;Bacteroidia;Chitinophagales;Saprospiraceae	3.91336	Bacteroidota (MAG) (373)	#FDB10B	Ulva sp. (L)	3	0	0	0	0	0	0	0	0	0	0	0	0	0	0	0	1	0	0	0	0	2
	H3_Bin_Bin_200_sub_1_1.fasta	657	MAG	Bacteria;Bacteroidota;Bacteroidia;Chitinophagales;Saprospiraceae	3.28136	Bacteroidota (MAG) (373)	#FDB10B	Gelidium sp. (H)	1	0	0	0	0	0	0	0	0	0	0	0	0	0	0	0	1	0	0	0	0	0
	L1_Bin_MAXBIN__101_1.fasta	658	MAG	Bacteria;Bacteroidota;Bacteroidia;Chitinophagales;Saprospiraceae;Rubidimonas	3.5129	Bacteroidota (MAG) (373)	#FDB10B	Ulva sp. (L)	3	0	0	0	0	0	0	0	0	0	0	0	0	0	0	0	1	0	0	0	0	2
	L3_Bin_Bin_99_1.fasta	659	MAG	Bacteria;Bacteroidota;Bacteroidia;Chitinophagales;Saprospiraceae;Rubidimonas	2.77595	Bacteroidota (MAG) (373)	#FDB10B	Ulva sp. (L)	3	0	0	0	0	0	0	0	0	0	0	0	0	0	0	0	1	0	0	0	0	2
	L1_Bin_MAXBIN__176_1.fasta	660	MAG	Bacteria;Bacteroidota;Bacteroidia;Chitinophagales;Saprospiraceae	2.50977	Bacteroidota (MAG) (373)	#FDB10B	Ulva sp. (L)	1	0	0	0	0	0	0	0	0	0	0	0	0	0	0	0	0	0	0	0	0	1
	L4_Bin_METABAT__97_1.fasta	661	MAG	Bacteria;Bacteroidota;Bacteroidia;Chitinophagales;Saprospiraceae	3.49073	Bacteroidota (MAG) (373)	#FDB10B	Ulva sp. (L)	4	0	0	0	0	0	0	0	0	0	0	0	0	0	0	0	2	0	0	0	0	2
	R2_Bin_MAXBIN__064_sub_1.fasta	662	MAG	Bacteria;Bacteroidota;Bacteroidia;Chitinophagales;Saprospiraceae	3.83861	Bacteroidota (MAG) (373)	#FDB10B	Grateloupia sp. (R)	2	0	0	0	0	0	0	0	0	0	0	0	0	0	0	0	1	0	0	0	0	1
	L1_Bin_MAXBIN__071_sub_1.fasta	663	MAG	Bacteria;Bacteroidota;Bacteroidia;Chitinophagales;Saprospiraceae	3.75579	Bacteroidota (MAG) (373)	#FDB10B	Ulva sp. (L)	3	0	0	0	0	0	0	0	0	0	0	0	0	0	0	0	1	0	0	0	0	2
	H4_Bin_Bin_96_1_1.fasta	664	MAG	Bacteria;Bacteroidota;Bacteroidia;Chitinophagales;Saprospiraceae	3.69185	Bacteroidota (MAG) (373)	#FDB10B	Gelidium sp. (H)	4	0	0	0	0	0	0	0	0	0	0	0	0	0	0	0	2	0	0	0	0	2
	L4_Bin_Bin_63_1.fasta	665	MAG	Bacteria;Bacteroidota;Bacteroidia;Chitinophagales;Saprospiraceae	4.00898	Bacteroidota (MAG) (373)	#FDB10B	Ulva sp. (L)	3	0	0	0	0	0	0	0	0	0	0	0	0	0	0	0	2	0	0	0	0	1
	L1_Bin_Bin_99_sub_1.fasta	666	MAG	Bacteria;Bacteroidota;Bacteroidia;Chitinophagales;Saprospiraceae	3.96696	Bacteroidota (MAG) (373)	#FDB10B	Ulva sp. (L)	4	0	0	0	0	0	0	0	0	0	0	0	0	0	0	0	2	0	0	0	0	2
	N1_Bin_MAXBIN__037_1.fasta	667	MAG	Bacteria;Bacteroidota;Bacteroidia	2.89821	Bacteroidota (MAG) (373)	#000000	Sediment (N)	2	0	0	0	0	0	0	0	0	0	0	0	0	0	0	0	1	0	0	0	0	1
	R1_Bin_MAXBIN__067_1.fasta	668	MAG	Bacteria;Bacteroidota;Bacteroidia	2.86522	Bacteroidota (MAG) (373)	#FDB10B	Grateloupia sp. (R)	2	0	0	0	0	0	0	0	0	0	0	0	0	0	0	0	1	0	0	0	0	1
	N1_Bin_MAXBIN__046_sub_1.fasta	669	MAG	Bacteria;Bacteroidota;Bacteroidia	2.86873	Bacteroidota (MAG) (373)	#000000	Sediment (N)	1	0	0	0	0	0	0	0	0	0	0	0	0	0	0	0	0	0	1	0	0	0
	L1_Bin_METABAT__17_sub_1.fasta	670	MAG	Bacteria;Bacteroidota;Bacteroidia	2.52937	Bacteroidota (MAG) (373)	#FDB10B	Ulva sp. (L)	0	0	0	0	0	0	0	0	0	0	0	0	0	0	0	0	0	0	0	0	0	0
	N1_Bin_METABAT__148_1.fasta	671	MAG	Bacteria;Bacteroidota;Bacteroidia	2.55256	Bacteroidota (MAG) (373)	#000000	Sediment (N)	0	0	0	0	0	0	0	0	0	0	0	0	0	0	0	0	0	0	0	0	0	0
	R1_Bin_METABAT__110_1.fasta	672	MAG	Bacteria;Bacteroidota;Bacteroidia	2.63228	Bacteroidota (MAG) (373)	#FDB10B	Grateloupia sp. (R)	0	0	0	0	0	0	0	0	0	0	0	0	0	0	0	0	0	0	0	0	0	0
	N1_Bin_Bin_101_sub_1.fasta	673	MAG	Bacteria;Bacteroidota;Bacteroidia;Cytophagales;Hymenobacteraceae;Pontibacter	2.17208	Bacteroidota (MAG) (373)	#000000	Sediment (N)	1	0	0	0	0	0	0	0	0	0	0	0	0	0	0	0	0	0	0	0	0	1
	N1_Bin_Bin_164_1.fasta	674	MAG	Bacteria;Bacteroidota;Bacteroidia	3.57961	Bacteroidota (MAG) (373)	#000000	Sediment (N)	0	0	0	0	0	0	0	0	0	0	0	0	0	0	0	0	0	0	0	0	0	0
	R1_Bin_MAXBIN__188_1.fasta	675	MAG	Bacteria;Bacteroidota;Bacteroidia;Bacteroidales;F082	2.95379	Bacteroidota (MAG) (373)	#FDB10B	Grateloupia sp. (R)	0	0	0	0	0	0	0	0	0	0	0	0	0	0	0	0	0	0	0	0	0	0
	H1_Bin_MAXBIN__021_1.fasta	676	MAG	Bacteria;Bacteroidota;Bacteroidia	1.20654	Bacteroidota (MAG) (373)	#FDB10B	Gelidium sp. (H)	0	0	0	0	0	0	0	0	0	0	0	0	0	0	0	0	0	0	0	0	0	0
	S1_Bin_MAXBIN__026_1.fasta	677	MAG	Bacteria;Bacteroidota;Bacteroidia	1.27745	Bacteroidota (MAG) (373)	#0000ff	Seawater (S)	0	0	0	0	0	0	0	0	0	0	0	0	0	0	0	0	0	0	0	0	0	0
	L1_Bin_Bin_135_sub_1.fasta	678	MAG	Bacteria;Bacteroidota;Bacteroidia	1.26399	Bacteroidota (MAG) (373)	#FDB10B	Ulva sp. (L)	0	0	0	0	0	0	0	0	0	0	0	0	0	0	0	0	0	0	0	0	0	0
	R1_Bin_METABAT__4_1.fasta	679	MAG	Bacteria;Bacteroidota;Bacteroidia	1.45915	Bacteroidota (MAG) (373)	#FDB10B	Grateloupia sp. (R)	0	0	0	0	0	0	0	0	0	0	0	0	0	0	0	0	0	0	0	0	0	0
	N1_Bin_METABAT__124_1.fasta	680	MAG	Bacteria;Bacteroidota;Bacteroidia	1.47973	Bacteroidota (MAG) (373)	#000000	Sediment (N)	0	0	0	0	0	0	0	0	0	0	0	0	0	0	0	0	0	0	0	0	0	0
	S4_Bin_Bin_68_1.fasta	681	MAG	Bacteria;Bacteroidota;Rhodothermia;Balneolales;Balneolaceae	2.0502	Bacteroidota (MAG) (373)	#0000ff	Seawater (S)	3	0	0	0	0	0	0	0	0	0	0	0	0	0	0	0	1	0	0	0	0	2
	2-213-1-G.fasta	682	DG	Bacteria;Bacteroidota;Rhodothermia;Rhodothermales;Rhodothermaceae;Rubrivirga	3.65867	Bacteroidota (DG) (345)	#FDB10B	Gelidium sp. (H)	5	0	0	0	0	0	0	1	0	0	0	0	0	0	0	1	1	0	0	1	0	1
	2-283.fasta	683	DG	Bacteria;Bacteroidota;Rhodothermia;Rhodothermales;Rhodothermaceae;Rubrivirga	3.77138	Bacteroidota (DG) (345)	#FDB10B	Gelidium sp. (H)	5	0	0	0	0	0	0	1	0	0	0	0	0	0	0	1	1	0	0	1	0	1
	2-43-2-3Z.fasta	684	DG	Bacteria;Bacteroidota;Rhodothermia;Rhodothermales;Rhodothermaceae;Rubrivirga	3.77179	Bacteroidota (DG) (345)	#FDB10B	Gelidium sp. (H)	5	0	0	0	0	0	0	1	0	0	0	0	0	0	0	1	1	0	0	1	0	1
	S1_Bin_Bin_34_sub_1.fasta	685	MAG	Bacteria;Bacteroidota;Rhodothermia;Rhodothermales	2.42272	Bacteroidota (MAG) (373)	#0000ff	Seawater (S)	2	0	0	0	0	0	0	0	0	0	0	0	0	0	0	0	1	0	0	0	0	1
	S2_Bin_METABAT__213_1.fasta	686	MAG	Bacteria;Bacteroidota;Rhodothermia;Rhodothermales	2.7829	Bacteroidota (MAG) (373)	#0000ff	Seawater (S)	2	0	0	0	0	0	0	0	0	0	0	0	0	0	0	0	1	0	0	0	0	1
	S3_Bin_Bin_64_1.fasta	687	MAG	Bacteria;Bacteroidota;Rhodothermia;Rhodothermales	2.38168	Bacteroidota (MAG) (373)	#0000ff	Seawater (S)	2	0	0	0	0	0	0	0	0	0	0	0	0	0	0	0	1	0	0	0	0	1
	N1_Bin_Bin_23_1.fasta	688	MAG	Bacteria;Bacteroidota;Chlorobia;Chlorobiales;Chloroherpetonaceae	2.06916	Bacteroidota (MAG) (373)	#000000	Sediment (N)	2	0	0	0	0	0	0	0	0	0	0	0	0	0	0	0	1	0	0	0	0	1
	H1_Bin_METABAT__172_1_1.fasta	689	MAG	Bacteria;Bacteroidota;Chlorobia;Chlorobiales;Chloroherpetonaceae	2.52841	Bacteroidota (MAG) (373)	#FDB10B	Gelidium sp. (H)	2	0	0	0	0	0	0	0	0	0	0	0	0	0	0	0	1	0	0	0	0	1
	R1_Bin_METABAT__198_1.fasta	690	MAG	Bacteria;Bacteroidota;Chlorobia;Chlorobiales;Chloroherpetonaceae	2.45414	Bacteroidota (MAG) (373)	#FDB10B	Grateloupia sp. (R)	2	0	0	0	0	0	0	0	0	0	0	0	0	0	0	0	1	0	0	0	0	1
	L1_Bin_METABAT__91_1.fasta	691	MAG	Bacteria;Bacteroidota;Chlorobia;Chlorobiales;Chloroherpetonaceae	2.50789	Bacteroidota (MAG) (373)	#FDB10B	Ulva sp. (L)	2	0	0	0	0	0	0	0	0	0	0	0	0	0	0	0	1	0	0	0	0	1
	S1_Bin_METABAT__283_1.fasta	692	MAG	Bacteria;Bacteroidota;Chlorobia;Chlorobiales;Chloroherpetonaceae	2.54406	Bacteroidota (MAG) (373)	#0000ff	Seawater (S)	2	0	0	0	0	0	0	0	0	0	0	0	0	0	0	0	1	0	0	0	0	1
	N1_Bin_METABAT__56_1.fasta	693	MAG	Bacteria;Firmicutes;Clostridia;Lachnospirales;Lachnospiraceae;Lachnospiraceae	2.7294	Bacteroidota (MAG) (373)	#000000	Sediment (N)	2	0	0	0	0	0	0	0	0	0	0	0	0	0	0	0	1	0	0	0	0	1
	R1_R1_Bin_Bin_129_1.fasta	694	MAG	Bacteria;Bacteroidota;Chlorobia;Chlorobiales;Chloroherpetonaceae	2.59681	Bacteroidota (MAG) (373)	#FDB10B	Grateloupia sp. (R)	2	0	0	0	0	0	0	0	0	0	0	0	0	0	0	0	1	0	0	0	0	1
	H1_Bin_MAXBIN__010_1.fasta	695	MAG	Bacteria;Bacteroidota;Chlorobia;Chlorobiales;Chloroherpetonaceae	2.3579	Bacteroidota (MAG) (373)	#FDB10B	Gelidium sp. (H)	2	0	0	0	0	0	0	0	0	0	0	0	0	0	0	0	1	0	0	0	0	1
	L1_Bin_Bin_100_1.fasta	696	MAG	Bacteria;Bacteroidota;Chlorobia;Chlorobiales;Chloroherpetonaceae	2.9117	Bacteroidota (MAG) (373)	#FDB10B	Ulva sp. (L)	2	0	0	0	0	0	0	0	0	0	0	0	0	0	0	0	1	0	0	0	0	1
	R1_Bin_METABAT__87_1.fasta	697	MAG	Bacteria;Bacteroidota	2.28944	Bacteroidota (MAG) (373)	#FDB10B	Grateloupia sp. (R)	2	0	0	0	0	0	0	0	0	0	0	0	0	0	0	0	0	0	0	0	0	2
	H1_Bin_METABAT__173_sub_1.fasta	698	MAG	Bacteria;Bacteroidota	2.54638	Bacteroidota (MAG) (373)	#FDB10B	Gelidium sp. (H)	2	0	0	0	0	0	0	0	0	0	0	0	0	0	0	0	0	0	0	0	0	2
	S1_Bin_METABAT__339_1.fasta	699	MAG	Bacteria;Bacteroidota;Kryptonia;Kryptoniales;Kryptoniaceae	2.27873	Bacteroidota (MAG) (373)	#0000ff	Seawater (S)	0	0	0	0	0	0	0	0	0	0	0	0	0	0	0	0	0	0	0	0	0	0
	H1_Bin_Bin_47_1_1.fasta	700	MAG	Bacteria;Bacteroidota;Kryptonia;Kryptoniales;Kryptoniaceae	1.81862	Bacteroidota (MAG) (373)	#FDB10B	Gelidium sp. (H)	0	0	0	0	0	0	0	0	0	0	0	0	0	0	0	0	0	0	0	0	0	0
	H1_Bin_MAXBIN__065_1.fasta	701	MAG	Bacteria;Bacteroidota;Ignavibacteria	2.73668	Bacteroidota (MAG) (373)	#FDB10B	Gelidium sp. (H)	2	0	0	0	0	0	0	0	0	0	0	0	0	0	0	0	0	0	0	0	0	2
	R1_Bin_METABAT__203_1.fasta	702	MAG	Bacteria;Bacteroidota;Ignavibacteria	2.69783	Bacteroidota (MAG) (373)	#FDB10B	Grateloupia sp. (R)	2	0	0	0	0	0	0	0	0	0	0	0	0	0	0	0	0	0	0	0	0	2
	N1_Bin_MAXBIN__012_1.fasta	703	MAG	Bacteria;Bacteroidota;Ignavibacteria;Ignavibacteriales;PHOS-HE36	1.9602	Bacteroidota (MAG) (373)	#000000	Sediment (N)	3	0	0	0	0	0	0	0	0	0	0	0	0	0	0	0	1	0	0	0	0	2
	R1_Bin_METABAT__118_sub_1.fasta	704	MAG	Bacteria;Bacteroidota;Ignavibacteria;Ignavibacteriales;PHOS-HE36	2.02058	Bacteroidota (MAG) (373)	#FDB10B	Grateloupia sp. (R)	2	0	0	0	0	0	0	0	0	0	0	0	0	0	0	0	0	0	0	0	0	2
	L1_Bin_Bin_93_sub_1.fasta	705	MAG	Bacteria;Bacteroidota;Ignavibacteria;Ignavibacteriales;Ignavibacteriaceae;Ignavibacterium	2.75347	Bacteroidota (MAG) (373)	#FDB10B	Ulva sp. (L)	4	0	0	0	0	0	0	0	0	0	0	0	0	0	0	0	1	0	1	0	0	2
	R1_Bin_MAXBIN__024_1.fasta	706	MAG	Bacteria;Bacteroidota;Ignavibacteria;Ignavibacteriales;Ignavibacteriaceae;Ignavibacterium	2.8426	Bacteroidota (MAG) (373)	#FDB10B	Grateloupia sp. (R)	3	0	0	0	0	0	0	0	0	0	0	0	0	0	0	0	1	0	0	0	0	2
	H1_Bin_METABAT__55_1.fasta	707	MAG	Bacteria;Bacteroidota;Kapabacteria;Kapabacteriales	1.86963	Bacteroidota (MAG) (373)	#FDB10B	Gelidium sp. (H)	1	0	0	0	0	0	0	0	0	0	0	0	0	0	0	0	0	0	0	0	0	1
	S1_Bin_METABAT__74_1.fasta	708	MAG	Bacteria;Bacteroidota;Kapabacteria;Kapabacteriales	1.87483	Bacteroidota (MAG) (373)	#0000ff	Seawater (S)	1	0	0	0	0	0	0	0	0	0	0	0	0	0	0	0	0	0	0	0	0	1
	R1_Bin_METABAT__89_1.fasta	709	MAG	Bacteria;Bacteroidota;Kapabacteria;Kapabacteriales	2.38937	Bacteroidota (MAG) (373)	#FDB10B	Grateloupia sp. (R)	1	0	0	0	0	0	0	0	0	0	0	0	0	0	0	0	0	0	0	0	0	1
	H1_Bin_Bin_29_sub_1.fasta	710	MAG	Bacteria;Bacteroidota;Kapabacteria;Kapabacteriales	2.19291	Bacteroidota (MAG) (373)	#FDB10B	Gelidium sp. (H)	0	0	0	0	0	0	0	0	0	0	0	0	0	0	0	0	0	0	0	0	0	0
	L1_Bin_METABAT__132_1.fasta	711	MAG	Bacteria;Bacteroidota;Kapabacteria;Kapabacteriales	2.18172	Bacteroidota (MAG) (373)	#FDB10B	Ulva sp. (L)	0	0	0	0	0	0	0	0	0	0	0	0	0	0	0	0	0	0	0	0	0	0
	N1_Bin_Bin_40_sub.fasta	712	MAG	Bacteria;Bacteroidota;Kapabacteria;Kapabacteriales	2.86241	Bacteroidota (MAG) (373)	#000000	Sediment (N)	2	0	0	0	0	0	0	0	0	0	0	0	0	0	0	0	0	0	0	0	0	2
	N1_Bin_MAXBIN__161_1.fasta	713	MAG	Bacteria;Bacteroidota;Kapabacteria;Kapabacteriales	2.24539	Bacteroidota (MAG) (373)	#000000	Sediment (N)	2	0	0	0	0	0	0	0	0	0	0	0	0	0	0	0	0	0	0	0	0	2
	R1_Bin_METABAT__289_1.fasta	714	MAG	Bacteria;Bacteroidota;Kapabacteria;Kapabacteriales	1.68565	Bacteroidota (MAG) (373)	#FDB10B	Grateloupia sp. (R)	0	0	0	0	0	0	0	0	0	0	0	0	0	0	0	0	0	0	0	0	0	0
	R1_Bin_MAXBIN__062_sub_1.fasta	715	MAG	Bacteria;Bacteroidota;Kapabacteria;Kapabacteriales	2.51159	Bacteroidota (MAG) (373)	#FDB10B	Grateloupia sp. (R)	2	0	0	0	0	0	0	0	0	0	0	0	0	0	0	0	0	0	0	0	0	2
	N1_Bin_METABAT__253_1.fasta	716	MAG	Bacteria;Bacteroidota;Kapabacteria	2.69271	Bacteroidota (MAG) (373)	#000000	Sediment (N)	2	0	0	0	0	0	0	0	0	0	0	0	0	0	0	0	0	0	0	0	0	2
	H1_Bin_MAXBIN__098_1_1.fasta	717	MAG	Bacteria;Bacteroidota;Kapabacteria	2.62666	Bacteroidota (MAG) (373)	#FDB10B	Gelidium sp. (H)	3	0	0	0	0	0	0	0	0	0	0	0	0	0	0	0	0	0	0	0	0	3
	L1_Bin_METABAT__146_1.fasta	718	MAG	Bacteria;Bacteroidota;Kapabacteria	2.65239	Bacteroidota (MAG) (373)	#FDB10B	Ulva sp. (L)	2	0	0	0	0	0	0	0	0	0	0	0	0	0	0	0	0	0	0	0	0	2
	S4_Bin_METABAT__266_1.fasta	719	MAG	Bacteria;Marinimicrobia	1.79222	Oter (MAG) (58)	#0000ff	Seawater (S)	0	0	0	0	0	0	0	0	0	0	0	0	0	0	0	0	0	0	0	0	0	0
	S2_Bin_METABAT__258_1.fasta	720	MAG	Bacteria;Marinimicrobia	0.741199	Oter (MAG) (58)	#0000ff	Seawater (S)	0	0	0	0	0	0	0	0	0	0	0	0	0	0	0	0	0	0	0	0	0	0
	S1_Bin_METABAT__26_1.fasta	721	MAG	Bacteria;Marinimicrobia	0.436618	Oter (MAG) (58)	#0000ff	Seawater (S)	0	0	0	0	0	0	0	0	0	0	0	0	0	0	0	0	0	0	0	0	0	0
	S4_Bin_METABAT__3_1.fasta	722	MAG	Bacteria;Marinimicrobia	0.684694	Oter (MAG) (58)	#0000ff	Seawater (S)	0	0	0	0	0	0	0	0	0	0	0	0	0	0	0	0	0	0	0	0	0	0
	S2_Bin_METABAT__186_1.fasta	723	MAG	Bacteria;Marinimicrobia	0.573319	Oter (MAG) (58)	#0000ff	Seawater (S)	0	0	0	0	0	0	0	0	0	0	0	0	0	0	0	0	0	0	0	0	0	0
	S1_Bin_Bin_74_sub_1.fasta	724	MAG	Bacteria;Latescibacterota	3.4584	Oter (MAG) (58)	#0000ff	Seawater (S)	0	0	0	0	0	0	0	0	0	0	0	0	0	0	0	0	0	0	0	0	0	0
	N4_Bin_MAXBIN__129_sub_1.fasta	725	MAG	Bacteria;Gemmatimonadota;Gemmatimonadetes;Gemmatimonadales	2.9701	Gemmatimonadota (MAG) (5)	#000000	Sediment (N)	3	0	0	0	0	0	0	0	0	0	0	0	0	0	0	0	0	0	0	0	0	3
	N4_Bin_METABAT__165_sub_1.fasta	726	MAG	Bacteria;Gemmatimonadota;Gemmatimonadetes;Gemmatimonadales	3.9133	Gemmatimonadota (MAG) (5)	#000000	Sediment (N)	4	0	0	0	0	0	0	0	0	0	0	0	0	0	0	0	0	0	0	0	0	4
	S1_Bin_MAXBIN__301_1.fasta	727	MAG	Bacteria;Gemmatimonadota;Longimicrobia;Longimicrobiales	2.72737	Gemmatimonadota (MAG) (5)	#0000ff	Seawater (S)	1	0	0	0	0	0	0	0	0	0	0	0	0	0	0	0	0	0	0	0	0	1
	S2_Bin_Bin_110_sub_1.fasta	728	MAG	Bacteria;Gemmatimonadota;Longimicrobia;Longimicrobiales	3.50558	Gemmatimonadota (MAG) (5)	#0000ff	Seawater (S)	4	0	0	0	0	0	0	0	0	0	0	0	0	0	0	1	0	0	0	1	1	1
	S2_Bin_Bin_110_sub_1_1.fasta	729	MAG	Bacteria;Gemmatimonadota;Longimicrobia;Longimicrobiales	3.45068	Gemmatimonadota (MAG) (5)	#0000ff	Seawater (S)	4	0	0	0	0	0	0	0	0	0	0	0	0	0	0	1	0	0	0	1	1	1
	S4_Bin_METABAT__100_1.fasta	730	MAG	Bacteria;Hydrogenedentes;Hydrogenedentia;Hydrogenedentiales	3.29532	Oter (MAG) (58)	#0000ff	Seawater (S)	2	0	0	0	0	0	0	0	1	0	0	0	0	0	0	0	0	0	0	0	1	0
	N1_Bin_MAXBIN__043_1.fasta	731	MAG	Bacteria;Hydrogenedentes;Hydrogenedentia;Hydrogenedentiales;Hydrogenedensaceae	4.54912	Oter (MAG) (58)	#000000	Sediment (N)	1	0	0	0	0	0	0	0	0	0	0	0	0	0	0	0	0	0	0	1	0	0
	L1_Bin_METABAT__29_1.fasta	732	MAG	Bacteria;Hydrogenedentes;Hydrogenedentia;Hydrogenedentiales;Hydrogenedensaceae;Hydrogenedens	2.14993	Oter (MAG) (58)	#FDB10B	Ulva sp. (L)	0	0	0	0	0	0	0	0	0	0	0	0	0	0	0	0	0	0	0	0	0	0
	R1_Bin_METABAT__202_1.fasta	733	MAG	Bacteria;Hydrogenedentes;Hydrogenedentia;Hydrogenedentiales;Hydrogenedensaceae	3.10782	Oter (MAG) (58)	#FDB10B	Grateloupia sp. (R)	0	0	0	0	0	0	0	0	0	0	0	0	0	0	0	0	0	0	0	0	0	0
	N1_Bin_Bin_77_sub_1_1.fasta	734	MAG	Bacteria;Verrucomicrobiota;Verrucomicrobiae	2.15971	Verrucomicrobiota (MAG) (63)	#000000	Sediment (N)	2	0	0	0	0	0	0	0	0	0	0	0	0	0	0	0	0	0	0	0	0	2
	R1_Bin_Bin_98_1.fasta	735	MAG	Bacteria;Verrucomicrobiota;Kiritimatiellae	2.2975	Verrucomicrobiota (MAG) (63)	#FDB10B	Grateloupia sp. (R)	1	1	0	0	0	0	0	0	0	0	0	0	0	0	0	0	0	0	0	0	0	0
	N1_Bin_METABAT__248_sub_1.fasta	736	MAG	Bacteria;Verrucomicrobiota;Kiritimatiellae	2.47106	Verrucomicrobiota (MAG) (63)	#000000	Sediment (N)	4	0	0	0	0	0	0	0	1	0	0	0	0	0	0	0	0	0	1	1	1	0
	N1_Bin_METABAT__65_1.fasta	737	MAG	Bacteria;Verrucomicrobiota;Kiritimatiellae	3.06949	Verrucomicrobiota (MAG) (63)	#000000	Sediment (N)	2	1	0	0	0	0	0	1	0	0	0	0	0	0	0	0	0	0	0	0	0	0
	N1_Bin_METABAT__120_1.fasta	738	MAG	Bacteria;Verrucomicrobiota;Kiritimatiellae;Kiritimatiellales;Kiritimatiellaceae;Kiritimatiella	2.58063	Verrucomicrobiota (MAG) (63)	#000000	Sediment (N)	4	0	0	0	0	0	0	0	1	0	0	0	0	0	0	0	2	0	1	0	0	0
	R1_Bin_METABAT__158_1.fasta	739	MAG	Bacteria;Verrucomicrobiota;Lentisphaeria;Victivallales;Victivallaceae	3.21581	Verrucomicrobiota (MAG) (63)	#FDB10B	Grateloupia sp. (R)	2	0	0	0	0	0	0	0	0	0	0	0	0	0	0	0	0	0	0	0	0	2
	N1_Bin_METABAT__23_1.fasta	740	MAG	Bacteria;Verrucomicrobiota;Kiritimatiellae	3.24713	Verrucomicrobiota (MAG) (63)	#000000	Sediment (N)	2	0	0	0	0	0	0	0	0	0	0	0	0	0	0	0	0	0	0	0	0	2
	R1_Bin_METABAT__307_1.fasta	741	MAG	Bacteria;Verrucomicrobiota;Kiritimatiellae	2.73479	Verrucomicrobiota (MAG) (63)	#FDB10B	Grateloupia sp. (R)	3	0	0	0	0	0	0	0	0	0	0	0	0	0	0	0	1	0	0	0	1	1
	N1_Bin_METABAT__136_sub_1.fasta	742	MAG	Bacteria;Verrucomicrobiota;Kiritimatiellae;WCHB1-41	2.75637	Verrucomicrobiota (MAG) (63)	#000000	Sediment (N)	3	0	0	0	0	0	0	0	0	0	0	0	0	0	0	0	1	0	0	0	1	1
	R1_Bin_METABAT__109_sub_1.fasta	743	MAG	Bacteria;Verrucomicrobiota;Lentisphaeria;Victivallales;Victivallaceae	2.19137	Verrucomicrobiota (MAG) (63)	#FDB10B	Grateloupia sp. (R)	1	0	0	0	0	0	0	0	0	0	0	0	0	0	0	0	0	0	0	0	1	0
	S1_Bin_METABAT__156_sub_1.fasta	744	MAG	Bacteria;Verrucomicrobiota;Verrucomicrobiae;Pedosphaerales	2.21822	Verrucomicrobiota (MAG) (63)	#0000ff	Seawater (S)	1	0	0	0	0	0	0	0	0	0	0	0	0	0	0	0	0	0	0	0	0	1
	S4_Bin_METABAT__318_sub.fasta	745	MAG	Bacteria;Verrucomicrobiota;Verrucomicrobiae;Pedosphaerales	4.68026	Verrucomicrobiota (MAG) (63)	#0000ff	Seawater (S)	5	0	0	0	0	0	0	0	0	0	0	0	0	0	0	0	0	0	0	0	1	4
	S1_Bin_METABAT__365_1.fasta	746	MAG	Bacteria;Verrucomicrobiota;Verrucomicrobiae;Pedosphaerales	3.41455	Verrucomicrobiota (MAG) (63)	#0000ff	Seawater (S)	2	0	0	0	0	0	0	0	0	0	0	0	0	0	0	0	0	0	0	0	0	2
	N1_Bin_METABAT__87_sub_1.fasta	747	MAG	Bacteria;Verrucomicrobiota;Verrucomicrobiae;Pedosphaerales	4.10817	Verrucomicrobiota (MAG) (63)	#000000	Sediment (N)	3	0	0	0	0	0	0	0	0	0	0	0	0	0	0	0	0	0	0	0	0	3
	H1_Bin_Bin_36_1.fasta	748	MAG	Bacteria;Verrucomicrobiota;Verrucomicrobiae;Pedosphaerales	3.65242	Verrucomicrobiota (MAG) (63)	#FDB10B	Gelidium sp. (H)	4	1	0	0	0	0	0	0	0	0	0	0	0	0	0	0	0	0	0	0	0	3
	N1_Bin_METABAT__272_1.fasta	749	MAG	Bacteria;Verrucomicrobiota;Verrucomicrobiae;Pedosphaerales;Pedosphaeraceae	3.73878	Verrucomicrobiota (MAG) (63)	#000000	Sediment (N)	5	1	0	0	0	0	0	0	0	0	0	0	0	0	0	0	0	0	0	0	0	4
	R1_R1_Bin_Bin_173_1.fasta	750	MAG	Bacteria;Verrucomicrobiota;Verrucomicrobiae;Pedosphaerales;Pedosphaeraceae;ADurb.Bin118	3.45506	Verrucomicrobiota (MAG) (63)	#FDB10B	Grateloupia sp. (R)	4	1	0	0	0	0	0	0	0	0	0	0	0	0	0	0	0	0	0	0	0	3
	S1_Bin_Bin_254_1.fasta	751	MAG	Bacteria;Verrucomicrobiota;Verrucomicrobiae;Opitutales;Puniceicoccaceae;Verruc-01	3.52337	Verrucomicrobiota (MAG) (63)	#0000ff	Seawater (S)	0	0	0	0	0	0	0	0	0	0	0	0	0	0	0	0	0	0	0	0	0	0
	S4_Bin_Bin_94_1.fasta	752	MAG	Bacteria;Verrucomicrobiota;Verrucomicrobiae;Opitutales	4.60769	Verrucomicrobiota (MAG) (63)	#0000ff	Seawater (S)	6	0	0	0	0	0	0	0	0	0	0	0	0	1	0	0	0	0	3	2	0	0
	S3_Bin_METABAT__215_1.fasta	753	MAG	Bacteria;Verrucomicrobiota;Verrucomicrobiae;Opitutales	2.10279	Verrucomicrobiota (MAG) (63)	#0000ff	Seawater (S)	0	0	0	0	0	0	0	0	0	0	0	0	0	0	0	0	0	0	0	0	0	0
	S2_Bin_METABAT__66_1.fasta	754	MAG	Bacteria;Verrucomicrobiota;Verrucomicrobiae;Opitutales	2.15905	Verrucomicrobiota (MAG) (63)	#0000ff	Seawater (S)	0	0	0	0	0	0	0	0	0	0	0	0	0	0	0	0	0	0	0	0	0	0
	S1_Bin_METABAT__250.fasta	755	MAG	Bacteria;Verrucomicrobiota;Verrucomicrobiae;Opitutales	3.03479	Verrucomicrobiota (MAG) (63)	#0000ff	Seawater (S)	0	0	0	0	0	0	0	0	0	0	0	0	0	0	0	0	0	0	0	0	0	0
	S2_Bin_Bin_34_1.fasta	756	MAG	Bacteria;Verrucomicrobiota;Verrucomicrobiae;Opitutales;Puniceicoccaceae;MB11C04	1.66112	Verrucomicrobiota (MAG) (63)	#0000ff	Seawater (S)	0	0	0	0	0	0	0	0	0	0	0	0	0	0	0	0	0	0	0	0	0	0
	S4_Bin_Bin_41_1.fasta	757	MAG	Bacteria;Verrucomicrobiota;Verrucomicrobiae;Opitutales;Puniceicoccaceae;MB11C04	1.16785	Verrucomicrobiota (MAG) (63)	#0000ff	Seawater (S)	1	0	0	0	0	0	0	0	0	0	0	0	0	0	1	0	0	0	0	0	0	0
	H1_Bin_Bin_81_1_1.fasta	758	MAG	Bacteria;Verrucomicrobiota;Verrucomicrobiae;Methylacidiphilales	1.90569	Verrucomicrobiota (MAG) (63)	#FDB10B	Gelidium sp. (H)	3	0	0	0	0	0	0	0	0	0	0	0	0	0	0	0	0	0	0	0	0	3
	N1_Bin_METABAT__278_1.fasta	759	MAG	Bacteria;Verrucomicrobiota;Verrucomicrobiae;Chthoniobacterales;Chthoniobacteraceae;Candidatus	1.6668	Verrucomicrobiota (MAG) (63)	#000000	Sediment (N)	4	0	0	0	0	0	0	0	0	0	0	0	0	0	0	0	1	0	0	0	0	3
	L1_Bin_METABAT__31.fasta	760	MAG	Bacteria;Verrucomicrobiota;Verrucomicrobiae	1.21706	Verrucomicrobiota (MAG) (63)	#FDB10B	Ulva sp. (L)	2	0	0	0	0	0	0	0	0	0	0	0	0	1	0	0	0	0	0	0	0	1
	R1_R1_Bin_Bin_224_sub_1.fasta	761	MAG	Bacteria;Verrucomicrobiota;Verrucomicrobiae;Chthoniobacterales;Chthoniobacteraceae;Chthoniobacter	1.93573	Verrucomicrobiota (MAG) (63)	#FDB10B	Grateloupia sp. (R)	5	0	0	0	0	0	0	0	0	0	0	0	0	1	0	0	1	0	0	0	0	3
	N1_Bin_METABAT__232_1.fasta	762	MAG	Bacteria;Verrucomicrobiota;Verrucomicrobiae;Chthoniobacterales	2.58293	Verrucomicrobiota (MAG) (63)	#000000	Sediment (N)	3	0	0	0	0	0	0	0	0	0	0	0	0	1	0	0	0	0	0	0	0	2
	H1_Bin_Bin_63_sub.fasta	763	MAG	Bacteria;Verrucomicrobiota;Verrucomicrobiae;Chthoniobacterales	1.42838	Verrucomicrobiota (MAG) (63)	#FDB10B	Gelidium sp. (H)	3	1	0	0	0	0	0	0	0	0	0	0	0	0	0	0	0	0	0	0	0	2
	S1_Bin_METABAT__348_1.fasta	764	MAG	Bacteria;Verrucomicrobiota;Verrucomicrobiae;Verrucomicrobiales;DEV007	2.8292	Verrucomicrobiota (MAG) (63)	#0000ff	Seawater (S)	2	0	0	0	0	0	0	0	0	0	0	0	0	0	0	0	1	0	0	0	0	1
	S1_Bin_MAXBIN__234_sub_1.fasta	765	MAG	Bacteria;Verrucomicrobiota;Verrucomicrobiae;Verrucomicrobiales;DEV007	3.29758	Verrucomicrobiota (MAG) (63)	#0000ff	Seawater (S)	4	0	0	0	0	0	0	0	0	0	0	0	0	0	0	0	0	0	2	0	0	2
	H3_Bin_MAXBIN__044_1.fasta	766	MAG	Bacteria;Verrucomicrobiota;Verrucomicrobiae;Verrucomicrobiales;DEV007	3.27336	Verrucomicrobiota (MAG) (63)	#FDB10B	Gelidium sp. (H)	5	0	0	0	0	0	0	0	0	0	0	0	0	0	0	1	0	0	1	1	0	2
	S3_Bin_Bin_173_1.fasta	767	MAG	Bacteria;Verrucomicrobiota;Verrucomicrobiae;Verrucomicrobiales;DEV007	6.33345	Verrucomicrobiota (MAG) (63)	#0000ff	Seawater (S)	7	1	0	0	0	0	0	0	0	0	0	0	0	0	0	1	1	0	0	2	0	2
	S4_Bin_METABAT__24_1.fasta	768	MAG	Bacteria;Verrucomicrobiota;Verrucomicrobiae;Verrucomicrobiales;DEV007	6.8706	Verrucomicrobiota (MAG) (63)	#0000ff	Seawater (S)	9	1	0	0	0	0	0	0	0	0	0	0	0	0	0	2	1	0	0	3	0	2
	S3_Bin_METABAT__180_1.fasta	769	MAG	Bacteria;Verrucomicrobiota;Verrucomicrobiae;Verrucomicrobiales;DEV007	6.18943	Verrucomicrobiota (MAG) (63)	#0000ff	Seawater (S)	9	1	0	0	0	0	0	0	0	0	0	0	0	0	0	2	1	0	0	3	0	2
	L4_Bin_Bin_77_1.fasta	770	MAG	Bacteria;Verrucomicrobiota;Verrucomicrobiae;Verrucomicrobiales;Akkermansiaceae	1.12102	Verrucomicrobiota (MAG) (63)	#FDB10B	Ulva sp. (L)	2	0	0	0	0	0	0	0	0	0	0	0	0	0	0	0	0	0	0	0	0	2
	L3_Bin_METABAT__49_1.fasta	771	MAG	Bacteria;Verrucomicrobiota;Verrucomicrobiae;Verrucomicrobiales;Akkermansiaceae	1.95487	Verrucomicrobiota (MAG) (63)	#FDB10B	Ulva sp. (L)	3	0	0	0	0	0	0	0	0	0	0	0	0	0	0	0	1	0	0	0	0	2
	B3_Bin_MAXBIN__030_sub_1.fasta	772	MAG	Bacteria;Verrucomicrobiota;Verrucomicrobiae;Verrucomicrobiales;Akkermansiaceae	3.44749	Verrucomicrobiota (MAG) (63)	#FDB10B	Saccharina sp. (B)	3	0	0	0	0	0	0	0	0	0	0	0	0	0	0	0	1	0	0	0	0	2
	H3_Bin_METABAT__244_1_1.fasta	773	MAG	Bacteria;Verrucomicrobiota;Verrucomicrobiae;Verrucomicrobiales;Akkermansiaceae	2.05107	Verrucomicrobiota (MAG) (63)	#FDB10B	Gelidium sp. (H)	2	0	0	0	0	0	0	0	0	0	0	0	0	0	0	0	0	0	0	0	0	2
	H1_Bin_Bin_3_1_1.fasta	774	MAG	Bacteria;Verrucomicrobiota;Verrucomicrobiae;Verrucomicrobiales;Rubritaleaceae;Roseibacillus	2.72906	Verrucomicrobiota (MAG) (63)	#FDB10B	Gelidium sp. (H)	4	0	0	0	0	0	0	0	0	0	0	0	0	0	0	1	0	0	1	0	0	2
	H4_Bin_Bin_193_sub_1_1.fasta	775	MAG	Bacteria;Verrucomicrobiota;Verrucomicrobiae;Verrucomicrobiales;Rubritaleaceae;Roseibacillus	2.6438	Verrucomicrobiota (MAG) (63)	#FDB10B	Gelidium sp. (H)	4	0	0	0	0	0	0	0	0	0	0	0	0	0	0	1	0	0	1	0	0	2
	R1_R1_Bin_Bin_114_1.fasta	776	MAG	Bacteria;Verrucomicrobiota;Verrucomicrobiae;Verrucomicrobiales;Akkermansiaceae	2.94129	Verrucomicrobiota (MAG) (63)	#FDB10B	Grateloupia sp. (R)	2	0	0	0	0	0	0	0	0	0	0	0	0	0	0	0	1	0	0	0	0	1
	R1_R1_Bin_Bin_153_1.fasta	777	MAG	Bacteria;Verrucomicrobiota;Verrucomicrobiae;Verrucomicrobiales;Akkermansiaceae	2.94663	Verrucomicrobiota (MAG) (63)	#FDB10B	Grateloupia sp. (R)	4	0	0	0	0	0	0	0	0	0	0	0	0	0	1	0	1	0	0	0	0	2
	R4_Bin_MAXBIN__016_1.fasta	778	MAG	Bacteria;Verrucomicrobiota;Verrucomicrobiae;Verrucomicrobiales;Rubritaleaceae;Roseibacillus	2.88674	Verrucomicrobiota (MAG) (63)	#FDB10B	Grateloupia sp. (R)	3	0	0	0	0	0	0	0	0	0	0	0	0	0	0	0	1	0	0	0	0	2
	R2_Bin_METABAT__63_1.fasta	779	MAG	Bacteria;Verrucomicrobiota;Verrucomicrobiae;Verrucomicrobiales;Akkermansiaceae	2.72226	Verrucomicrobiota (MAG) (63)	#FDB10B	Grateloupia sp. (R)	4	0	0	0	0	0	0	0	0	0	0	0	0	0	1	0	1	0	0	0	0	2
	R1_R1_Bin_Bin_136_1.fasta	780	MAG	Bacteria;Verrucomicrobiota;Verrucomicrobiae;Verrucomicrobiales;Akkermansiaceae	2.84162	Verrucomicrobiota (MAG) (63)	#FDB10B	Grateloupia sp. (R)	2	0	0	0	0	0	0	0	0	0	0	0	0	0	0	0	1	0	0	0	0	1
	S4_Bin_Bin_34_1.fasta	781	MAG	Bacteria;Verrucomicrobiota;Verrucomicrobiae;Verrucomicrobiales;Akkermansiaceae	3.4365	Verrucomicrobiota (MAG) (63)	#0000ff	Seawater (S)	3	0	0	0	0	0	0	0	0	0	0	0	0	0	0	0	1	0	0	0	0	2
	H4_Bin_MAXBIN__034_1.fasta	782	MAG	Bacteria;Verrucomicrobiota;Verrucomicrobiae;Verrucomicrobiales;Rubritaleaceae;Roseibacillus	2.57201	Verrucomicrobiota (MAG) (63)	#FDB10B	Gelidium sp. (H)	3	0	0	0	0	0	0	0	0	0	0	0	0	0	0	0	1	0	0	0	0	2
	L3_Bin_Bin_159_1.fasta	783	MAG	Bacteria;Verrucomicrobiota;Verrucomicrobiae;Verrucomicrobiales;Akkermansiaceae	2.58654	Verrucomicrobiota (MAG) (63)	#FDB10B	Ulva sp. (L)	3	0	0	0	0	0	0	0	0	0	0	0	0	0	0	0	1	0	0	0	0	2
	H3_Bin_Bin_186_sub_1_1.fasta	784	MAG	Bacteria;Verrucomicrobiota;Verrucomicrobiae;Verrucomicrobiales;Akkermansiaceae	3.98355	Verrucomicrobiota (MAG) (63)	#FDB10B	Gelidium sp. (H)	4	0	0	0	0	0	0	0	0	0	0	0	0	0	0	0	1	0	1	0	0	2
	R1_Bin_MAXBIN__208_sub_1.fasta	785	MAG	Bacteria;Verrucomicrobiota;Verrucomicrobiae;Verrucomicrobiales;Akkermansiaceae	2.03765	Verrucomicrobiota (MAG) (63)	#FDB10B	Grateloupia sp. (R)	1	0	0	0	0	0	0	0	0	0	0	0	0	0	0	0	0	0	0	0	0	1
	H4_Bin_MAXBIN__038_1_1.fasta	786	MAG	Bacteria;Verrucomicrobiota;Verrucomicrobiae;Verrucomicrobiales;Akkermansiaceae	2.0938	Verrucomicrobiota (MAG) (63)	#FDB10B	Gelidium sp. (H)	3	0	0	0	0	0	0	0	0	0	0	0	0	0	1	0	0	0	0	0	0	2
	H1_Bin_Bin_24_1_1.fasta	787	MAG	Bacteria;Verrucomicrobiota;Verrucomicrobiae;Verrucomicrobiales;Akkermansiaceae	2.64791	Verrucomicrobiota (MAG) (63)	#FDB10B	Gelidium sp. (H)	3	0	0	0	0	0	0	0	0	0	0	0	0	0	1	0	0	0	0	0	0	2
	H3_Bin_Bin_0_1_1.fasta	788	MAG	Bacteria;Verrucomicrobiota;Verrucomicrobiae;Verrucomicrobiales;Rubritaleaceae;Rubritalea	2.69657	Verrucomicrobiota (MAG) (63)	#FDB10B	Gelidium sp. (H)	3	0	0	0	0	0	0	0	0	0	0	0	0	1	0	0	1	0	0	0	0	1
	L2_Bin_Bin_4_1.fasta	789	MAG	Bacteria;Verrucomicrobiota;Verrucomicrobiae;Verrucomicrobiales;Akkermansiaceae	3.15302	Verrucomicrobiota (MAG) (63)	#FDB10B	Ulva sp. (L)	2	0	0	0	0	0	0	0	0	0	0	0	0	0	0	0	1	0	0	0	0	1
	B3_Bin_Bin_120_1.fasta	790	MAG	Bacteria;Verrucomicrobiota;Verrucomicrobiae;Verrucomicrobiales;Rubritaleaceae;Rubritalea	2.70865	Verrucomicrobiota (MAG) (63)	#FDB10B	Saccharina sp. (B)	4	0	0	0	0	0	0	0	0	0	0	0	0	1	0	0	1	0	0	0	0	2
	L2_Bin_Bin_67_1.fasta	791	MAG	Bacteria;Verrucomicrobiota;Verrucomicrobiae;Verrucomicrobiales;Rubritaleaceae;Rubritalea	1.52226	Verrucomicrobiota (MAG) (63)	#FDB10B	Ulva sp. (L)	2	0	0	0	0	0	0	0	0	0	0	0	0	0	0	0	1	0	0	0	0	1
	1601.fasta	792	DG	Bacteria;Verrucomicrobiota;Verrucomicrobiae;Verrucomicrobiales;Rubritaleaceae;Persicirhabdus	4.20235	Verrucomicrobiota (DG) (3)	#000000	Sediment (N)	3	0	0	0	0	0	0	0	0	0	0	0	0	0	0	0	1	0	0	0	0	2
	1652.fasta	793	DG	Bacteria;Verrucomicrobiota;Verrucomicrobiae;Verrucomicrobiales;Rubritaleaceae;Persicirhabdus	4.2019	Verrucomicrobiota (DG) (3)	#000000	Sediment (N)	3	0	0	0	0	0	0	0	0	0	0	0	0	0	0	0	1	0	0	0	0	2
	N1E253.fasta	794	DG	Bacteria;Verrucomicrobiota;Verrucomicrobiae;Verrucomicrobiales;Rubritaleaceae;Persicirhabdus	5.07395	Verrucomicrobiota (DG) (3)	#000000	Sediment (N)	2	0	0	0	0	0	0	0	0	0	0	0	0	0	0	0	0	0	0	0	0	2
	L2_Bin_Bin_27_1.fasta	795	MAG	Bacteria;Verrucomicrobiota;Verrucomicrobiae;Verrucomicrobiales;Rubritaleaceae;Persicirhabdus	2.46786	Verrucomicrobiota (MAG) (63)	#FDB10B	Ulva sp. (L)	4	0	0	0	0	0	0	0	0	0	1	0	0	0	0	0	1	0	0	0	0	2
	N3_Bin_METABAT__125_1.fasta	796	MAG	Bacteria;Verrucomicrobiota;Verrucomicrobiae;Verrucomicrobiales;Rubritaleaceae;Persicirhabdus	2.06961	Verrucomicrobiota (MAG) (63)	#000000	Sediment (N)	3	0	0	0	0	0	0	0	0	0	0	0	0	0	0	0	1	0	0	0	0	2
	S3_Bin_METABAT__44_1.fasta	797	MAG	Bacteria;Verrucomicrobiota;Verrucomicrobiae;Verrucomicrobiales;Rubritaleaceae;Persicirhabdus	2.0077	Verrucomicrobiota (MAG) (63)	#0000ff	Seawater (S)	3	0	0	0	0	0	0	0	0	0	0	0	0	0	0	0	1	0	0	0	0	2
	R3_Bin_Bin_103_1.fasta	798	MAG	Bacteria;Verrucomicrobiota;Verrucomicrobiae;Verrucomicrobiales;Rubritaleaceae;Persicirhabdus	1.56582	Verrucomicrobiota (MAG) (63)	#FDB10B	Grateloupia sp. (R)	2	0	0	0	0	0	0	0	0	0	0	0	0	0	0	0	1	0	0	0	0	1
	S2_Bin_METABAT__138_1.fasta	799	MAG	Bacteria;Verrucomicrobiota;Verrucomicrobiae;Verrucomicrobiales;Rubritaleaceae;Persicirhabdus	2.02635	Verrucomicrobiota (MAG) (63)	#0000ff	Seawater (S)	3	0	0	0	0	0	0	0	0	0	0	0	0	0	0	0	1	0	0	0	0	2
	R1_Bin_MAXBIN__205_sub_1.fasta	800	MAG	Bacteria;Planctomycetota;Pla3	3.08758	Planctomycetota (MAG) (68)	#FDB10B	Grateloupia sp. (R)	4	1	1	0	0	0	0	0	0	0	0	0	0	0	0	0	0	0	0	0	0	2
	N1_Bin_Bin_54_1.fasta	801	MAG	Bacteria;Planctomycetota	2.1766	Planctomycetota (MAG) (68)	#000000	Sediment (N)	1	1	0	0	0	0	0	0	0	0	0	0	0	0	0	0	0	0	0	0	0	0
	S2_Bin_METABAT__259_1.fasta	802	MAG	Bacteria;Planctomycetota;Pla3	2.88789	Planctomycetota (MAG) (68)	#0000ff	Seawater (S)	1	0	0	0	0	0	0	0	1	0	0	0	0	0	0	0	0	0	0	0	0	0
	S3_Bin_MAXBIN__134_sub_1.fasta	803	MAG	Bacteria;Planctomycetota	3.42205	Planctomycetota (MAG) (68)	#0000ff	Seawater (S)	1	0	0	0	0	0	0	0	0	0	0	0	0	0	0	0	0	0	1	0	0	0
	R4_Bin_MAXBIN__077_sub_1.fasta	804	MAG	Bacteria;Planctomycetota	7.17434	Planctomycetota (MAG) (68)	#FDB10B	Grateloupia sp. (R)	3	0	0	0	0	0	0	0	0	0	0	0	0	0	0	0	0	0	1	1	1	0
	H2_Bin_Bin_15.fasta	805	MAG	Bacteria;Planctomycetota	4.51978	Planctomycetota (MAG) (68)	#FDB10B	Gelidium sp. (H)	2	0	0	0	0	0	0	0	0	0	0	0	0	0	0	0	0	0	1	1	0	0
	S4_Bin_MAXBIN__217_1.fasta	806	MAG	Bacteria;Planctomycetota;OM190	4.42434	Planctomycetota (MAG) (68)	#0000ff	Seawater (S)	3	0	0	0	0	0	0	0	0	0	0	0	0	0	0	0	0	0	1	0	0	2
	S3_Bin_Bin_119_1.fasta	807	MAG	Bacteria;Planctomycetota;OM190	4.58462	Planctomycetota (MAG) (68)	#0000ff	Seawater (S)	3	0	0	0	0	0	0	0	0	0	0	0	0	0	0	0	0	0	1	0	0	2
	H4_Bin_Bin_122_1_1.fasta	808	MAG	Bacteria;Planctomycetota;Phycisphaerae;Phycisphaerales;Phycisphaeraceae;Algisphaera	2.51445	Planctomycetota (MAG) (68)	#FDB10B	Gelidium sp. (H)	0	0	0	0	0	0	0	0	0	0	0	0	0	0	0	0	0	0	0	0	0	0
	N1_Bin_METABAT__128_1.fasta	809	MAG	Bacteria;Planctomycetota;Phycisphaerae;Phycisphaerales;Phycisphaeraceae	3.10877	Planctomycetota (MAG) (68)	#000000	Sediment (N)	2	0	0	0	0	0	0	0	0	0	0	0	0	0	0	0	0	0	0	0	0	2
	S4_Bin_METABAT__83_1.fasta	810	MAG	Bacteria;Planctomycetota;Phycisphaerae;Phycisphaerales	3.31948	Planctomycetota (MAG) (68)	#0000ff	Seawater (S)	6	0	0	0	0	0	0	0	0	0	1	0	0	0	0	0	1	0	0	1	1	2
	N1_Bin_MAXBIN__019_1.fasta	811	MAG	Bacteria;Planctomycetota;Phycisphaerae;MSBL9;4572-13	3.69441	Planctomycetota (MAG) (68)	#000000	Sediment (N)	2	0	0	0	0	0	0	0	0	0	0	0	0	0	0	0	0	0	1	0	0	1
	N1_Bin_Bin_22_sub_1.fasta	812	MAG	Bacteria;Planctomycetota;Phycisphaerae;Pla1	3.86722	Planctomycetota (MAG) (68)	#000000	Sediment (N)	1	0	0	0	0	0	0	0	0	0	0	0	0	0	0	0	0	0	0	0	0	1
	R1_Bin_METABAT__114_1.fasta	813	MAG	Bacteria;Planctomycetota;Phycisphaerae;Pla1	3.76326	Planctomycetota (MAG) (68)	#FDB10B	Grateloupia sp. (R)	0	0	0	0	0	0	0	0	0	0	0	0	0	0	0	0	0	0	0	0	0	0
	N4_Bin_METABAT__180_1.fasta	814	MAG	Bacteria;Planctomycetota;Phycisphaerae;MSBL9;SG8-4	4.58231	Planctomycetota (MAG) (68)	#000000	Sediment (N)	1	0	0	0	0	0	0	0	0	0	0	0	0	0	0	0	0	0	0	0	1	0
	N1_Bin_MAXBIN__136_1.fasta	815	MAG	Bacteria;Planctomycetota;Phycisphaerae;MSBL9;KCLunmb-38-53	2.84499	Planctomycetota (MAG) (68)	#000000	Sediment (N)	0	0	0	0	0	0	0	0	0	0	0	0	0	0	0	0	0	0	0	0	0	0
	N4_Bin_METABAT__98_1.fasta	816	MAG	Bacteria;Planctomycetota;Phycisphaerae;MSBL9;4572-13	1.33359	Planctomycetota (MAG) (68)	#000000	Sediment (N)	1	0	0	0	0	0	0	0	0	0	0	0	0	0	0	0	0	0	1	0	0	0
	N2_Bin_METABAT__152_1.fasta	817	MAG	Bacteria;Planctomycetota;Phycisphaerae;MSBL9;4572-13	1.44449	Planctomycetota (MAG) (68)	#000000	Sediment (N)	0	0	0	0	0	0	0	0	0	0	0	0	0	0	0	0	0	0	0	0	0	0
	N3_Bin_METABAT__27_1.fasta	818	MAG	Bacteria;Planctomycetota;Phycisphaerae	1.64334	Planctomycetota (MAG) (68)	#000000	Sediment (N)	0	0	0	0	0	0	0	0	0	0	0	0	0	0	0	0	0	0	0	0	0	0
	N2_Bin_METABAT__70_1.fasta	819	MAG	Bacteria;Planctomycetota;Phycisphaerae	1.18294	Planctomycetota (MAG) (68)	#000000	Sediment (N)	0	0	0	0	0	0	0	0	0	0	0	0	0	0	0	0	0	0	0	0	0	0
	N4_Bin_METABAT__100_sub_1.fasta	820	MAG	Bacteria;Planctomycetota;Phycisphaerae	1.40752	Planctomycetota (MAG) (68)	#000000	Sediment (N)	0	0	0	0	0	0	0	0	0	0	0	0	0	0	0	0	0	0	0	0	0	0
	H1_Bin_Bin_101_sub_1.fasta	821	MAG	Bacteria;Planctomycetota;Planctomycetes;Gemmatales;Gemmataceae	3.99147	Planctomycetota (MAG) (68)	#FDB10B	Gelidium sp. (H)	3	0	0	0	0	0	0	0	0	0	0	0	0	0	1	0	1	0	0	0	0	1
	N1_Bin_METABAT__212_1.fasta	822	MAG	Bacteria;Planctomycetota;Planctomycetes;Gemmatales;Gemmataceae	5.78354	Planctomycetota (MAG) (68)	#000000	Sediment (N)	12	0	0	0	0	0	0	0	3	0	0	0	0	0	0	3	1	0	1	1	0	3
	N1_Bin_Bin_127_sub_1.fasta	823	MAG	Bacteria;Planctomycetota;Planctomycetes;Gemmatales;Gemmataceae	3.39551	Planctomycetota (MAG) (68)	#000000	Sediment (N)	2	0	0	0	0	0	0	0	0	0	0	0	0	0	0	0	0	0	0	0	0	2
	R1_R1_Bin_Bin_101_sub_1.fasta	824	MAG	Bacteria;Planctomycetota;Planctomycetes;Gemmatales;Gemmataceae	4.03384	Planctomycetota (MAG) (68)	#FDB10B	Grateloupia sp. (R)	2	0	0	0	0	0	0	0	1	0	0	0	1	0	0	0	0	0	0	0	0	0
	L1_Bin_METABAT__61_1.fasta	825	MAG	Bacteria;Planctomycetota;Planctomycetes;Gemmatales;Gemmataceae;Gemmata	4.71741	Planctomycetota (MAG) (68)	#FDB10B	Ulva sp. (L)	10	0	0	0	0	0	0	0	2	0	0	0	0	0	0	1	1	0	1	0	0	5
	N1_Bin_METABAT__218_1.fasta	826	MAG	Bacteria;Planctomycetota;Planctomycetes;Gemmatales;Gemmataceae;Gemmata	4.78718	Planctomycetota (MAG) (68)	#000000	Sediment (N)	10	0	0	0	0	0	0	0	2	0	0	0	0	0	0	1	1	0	1	0	0	5
	R1_Bin_METABAT__161_1.fasta	827	MAG	Bacteria;Planctomycetota;Planctomycetes;Gemmatales;Gemmataceae;Gemmata	4.70515	Planctomycetota (MAG) (68)	#FDB10B	Grateloupia sp. (R)	10	0	0	0	0	0	0	0	2	0	0	0	0	0	0	1	1	0	1	0	0	5
	H1_Bin_Bin_90_sub_1_1.fasta	828	MAG	Bacteria;Planctomycetota;Planctomycetes;Pirellulales;Pirellulaceae;Pir4	4.25157	Planctomycetota (MAG) (68)	#FDB10B	Gelidium sp. (H)	9	0	0	0	0	0	0	1	0	0	0	0	0	0	0	1	0	0	3	1	0	3
	R1_Bin_METABAT__297_sub_1.fasta	829	MAG	Bacteria;Planctomycetota;Planctomycetes;Pirellulales	4.41643	Planctomycetota (MAG) (68)	#FDB10B	Grateloupia sp. (R)	8	0	0	0	0	0	0	1	0	0	0	0	0	0	0	0	0	0	2	2	0	3
	L1_Bin_METABAT__251_1.fasta	830	MAG	Bacteria;Planctomycetota;Planctomycetes;Pirellulales;Pirellulaceae;Pir4	4.58918	Planctomycetota (MAG) (68)	#FDB10B	Ulva sp. (L)	10	0	0	0	0	0	0	1	0	0	0	0	0	0	0	0	0	0	3	3	0	3
	N1_Bin_METABAT__118_1.fasta	831	MAG	Bacteria;Planctomycetota;Planctomycetes;Pirellulales	4.56237	Planctomycetota (MAG) (68)	#000000	Sediment (N)	10	0	0	0	0	0	0	1	0	0	0	0	0	0	0	0	0	0	3	3	0	3
	S1_Bin_METABAT__157_1.fasta	832	MAG	Bacteria;Planctomycetota;Planctomycetes;Pirellulales;Pirellulaceae;Pir4	4.6463	Planctomycetota (MAG) (68)	#0000ff	Seawater (S)	8	0	0	0	0	0	0	0	0	0	0	0	0	0	0	0	0	0	2	1	1	4
	H1_Bin_METABAT__84_1.fasta	833	MAG	Bacteria;Planctomycetota;Planctomycetes;Pirellulales	4.37745	Planctomycetota (MAG) (68)	#FDB10B	Gelidium sp. (H)	7	0	0	0	0	0	0	0	0	0	0	0	0	0	0	0	0	0	1	1	1	4
	S1_Bin_METABAT__5_1.fasta	834	MAG	Bacteria;Planctomycetota;Planctomycetes;Pirellulales;Pirellulaceae;Pir4	4.74681	Planctomycetota (MAG) (68)	#0000ff	Seawater (S)	6	0	0	0	0	0	0	0	0	0	0	0	0	0	0	1	0	0	2	0	1	2
	H1_Bin_METABAT__49_1.fasta	835	MAG	Bacteria;Planctomycetota;Planctomycetes;Pirellulales;Pirellulaceae;Pir4	4.90805	Planctomycetota (MAG) (68)	#FDB10B	Gelidium sp. (H)	6	0	0	0	0	0	0	0	0	0	0	0	0	0	0	1	0	0	2	0	1	2
	L1_Bin_Bin_160_1.fasta	836	MAG	Bacteria;Planctomycetota;Planctomycetes;Pirellulales	2.53584	Planctomycetota (MAG) (68)	#FDB10B	Ulva sp. (L)	3	0	1	0	0	0	0	0	0	0	0	0	0	0	0	0	0	0	0	0	0	2
	S1_Bin_METABAT__75_1.fasta	837	MAG	Bacteria;Planctomycetota;Planctomycetes;Pirellulales;Pirellulaceae;Pir4	3.12114	Planctomycetota (MAG) (68)	#0000ff	Seawater (S)	5	0	2	0	0	0	0	0	0	0	0	0	0	0	0	0	0	0	0	0	0	3
	H1_Bin_METABAT__71_1.fasta	838	MAG	Bacteria;Planctomycetota;Planctomycetes;Pirellulales;Pirellulaceae;Pir4	4.73978	Planctomycetota (MAG) (68)	#FDB10B	Gelidium sp. (H)	7	0	2	0	0	0	0	0	0	0	0	0	0	0	0	0	0	0	1	1	1	2
	N1_Bin_METABAT__83_1.fasta	839	MAG	Bacteria;Planctomycetota;Planctomycetes;Pirellulales;Pirellulaceae;Pir4	4.48455	Planctomycetota (MAG) (68)	#000000	Sediment (N)	7	0	2	0	0	0	0	0	0	0	0	0	0	0	0	0	0	0	1	1	1	2
	R1_Bin_METABAT__97_1.fasta	840	MAG	Bacteria;Planctomycetota;Planctomycetes;Pirellulales;Pirellulaceae;Pir4	4.34397	Planctomycetota (MAG) (68)	#FDB10B	Grateloupia sp. (R)	7	0	2	0	0	0	0	0	0	0	0	0	0	0	0	0	0	0	1	1	1	2
	R1_Bin_METABAT__228_1.fasta	841	MAG	Bacteria;Planctomycetota;Planctomycetes;Pirellulales;Pirellulaceae	5.65775	Planctomycetota (MAG) (68)	#FDB10B	Grateloupia sp. (R)	10	1	0	0	0	0	0	0	0	0	0	0	0	0	0	2	0	0	5	0	1	1
	S1_Bin_METABAT__33_1.fasta	842	MAG	Bacteria;Planctomycetota;Planctomycetes;Pirellulales;Pirellulaceae	4.15732	Planctomycetota (MAG) (68)	#0000ff	Seawater (S)	3	0	0	0	0	0	0	0	0	1	0	0	0	0	0	0	0	0	1	0	0	1
	S1_Bin_METABAT__285_1.fasta	843	MAG	Bacteria;Planctomycetota;Planctomycetes;Pirellulales;Pirellulaceae	4.4635	Planctomycetota (MAG) (68)	#0000ff	Seawater (S)	2	0	0	0	0	0	0	0	0	0	0	0	0	0	0	0	0	0	1	0	0	1
	S1_Bin_METABAT__76_1.fasta	844	MAG	Bacteria;Planctomycetota;Planctomycetes;Pirellulales;Pirellulaceae;Rhodopirellula	3.42615	Planctomycetota (MAG) (68)	#0000ff	Seawater (S)	2	0	0	0	0	0	0	0	0	0	0	0	0	0	0	0	0	0	1	0	0	1
	S4_Bin_METABAT__176_1.fasta	845	MAG	Bacteria;Planctomycetota;Planctomycetes;Pirellulales;Pirellulaceae;Rhodopirellula	7.01644	Planctomycetota (MAG) (68)	#0000ff	Seawater (S)	5	0	0	0	0	0	0	0	0	0	0	0	0	0	0	0	1	0	1	0	1	2
	S4_Bin_METABAT__212_1.fasta	846	MAG	Bacteria;Planctomycetota;Planctomycetes;Pirellulales;Pirellulaceae;Rubripirellula	5.96133	Planctomycetota (MAG) (68)	#0000ff	Seawater (S)	4	0	0	0	0	0	0	0	0	0	0	0	0	0	0	0	1	0	1	0	0	2
	S1_Bin_METABAT__121_1.fasta	847	MAG	Bacteria;Planctomycetota;Planctomycetes;Pirellulales;Pirellulaceae;Rubripirellula	4.81672	Planctomycetota (MAG) (68)	#0000ff	Seawater (S)	5	0	0	0	0	0	0	0	0	0	0	0	0	0	0	0	1	0	1	0	1	2
	N1_Bin_METABAT__116_1.fasta	848	MAG	Bacteria;Planctomycetota;Planctomycetes;Pirellulales;Pirellulaceae	4.04207	Planctomycetota (MAG) (68)	#000000	Sediment (N)	2	0	0	0	0	0	0	0	0	0	0	0	0	0	0	0	0	0	1	0	0	1
	H4_Bin_METABAT__103_1_1.fasta	849	MAG	Bacteria;Planctomycetota;Planctomycetes;Pirellulales;Pirellulaceae	4.86917	Planctomycetota (MAG) (68)	#FDB10B	Gelidium sp. (H)	9	0	0	0	0	0	0	0	0	1	0	0	0	0	0	2	0	1	3	2	0	0
	L1_Bin_Bin_192_sub_1.fasta	850	MAG	Bacteria;Planctomycetota;Planctomycetes;Pirellulales;Pirellulaceae;Blastopirellula	4.70161	Planctomycetota (MAG) (68)	#FDB10B	Ulva sp. (L)	5	0	0	0	0	0	0	0	0	1	0	0	0	0	1	0	0	0	1	0	0	2
	L4_Bin_Bin_87_1.fasta	851	MAG	Bacteria;Planctomycetota;Planctomycetes;Pirellulales;Pirellulaceae	4.25191	Planctomycetota (MAG) (68)	#FDB10B	Ulva sp. (L)	7	0	0	0	0	0	0	0	0	1	0	0	0	0	1	1	0	0	1	1	0	2
	H4_Bin_METABAT__37_1.fasta	852	MAG	Bacteria;Planctomycetota;Planctomycetes;Pirellulales;Pirellulaceae	5.02898	Planctomycetota (MAG) (68)	#FDB10B	Gelidium sp. (H)	7	0	0	0	0	0	0	0	0	0	0	0	0	0	0	2	1	0	2	1	0	1
	H2_Bin_Bin_101_1_1.fasta	853	MAG	Bacteria;Planctomycetota;Planctomycetes;Pirellulales;Pirellulaceae	4.6001	Planctomycetota (MAG) (68)	#FDB10B	Gelidium sp. (H)	2	0	0	0	0	0	0	0	0	0	0	0	0	0	0	0	0	0	1	0	0	1
	L4_Bin_METABAT__57_1.fasta	854	MAG	Bacteria;Planctomycetota;Planctomycetes;Pirellulales;Pirellulaceae;Blastopirellula	4.57135	Planctomycetota (MAG) (68)	#FDB10B	Ulva sp. (L)	9	0	0	0	0	0	0	0	0	0	0	0	0	0	0	2	1	0	3	1	0	2
	L1_Bin_METABAT__35_1.fasta	855	MAG	Bacteria;Planctomycetota;Planctomycetes;Pirellulales;Pirellulaceae	4.67491	Planctomycetota (MAG) (68)	#FDB10B	Ulva sp. (L)	7	0	0	0	0	0	0	0	0	0	0	0	0	0	0	2	1	0	2	1	0	1
	H1_Bin_MAXBIN__033_sub_1_1.fasta	856	MAG	Bacteria;Planctomycetota;Planctomycetes;Pirellulales;Pirellulaceae	4.00877	Planctomycetota (MAG) (68)	#FDB10B	Gelidium sp. (H)	11	0	0	0	0	0	0	0	0	0	0	0	0	0	0	3	1	0	4	1	0	2
	H4_Bin_MAXBIN__031_1.fasta	857	MAG	Bacteria;Planctomycetota;Planctomycetes;Pirellulales;Pirellulaceae	3.95132	Planctomycetota (MAG) (68)	#FDB10B	Gelidium sp. (H)	9	0	0	0	0	0	0	0	0	0	0	0	0	0	0	2	1	0	3	1	0	2
	R1_R1_Bin_Bin_235_sub_1.fasta	858	MAG	Bacteria;Planctomycetota;Planctomycetes;Pirellulales;Pirellulaceae	4.60643	Planctomycetota (MAG) (68)	#FDB10B	Grateloupia sp. (R)	6	0	0	0	0	0	0	0	0	0	0	0	0	0	0	0	1	0	4	1	0	0
	L4_Bin_METABAT__124_sub_1.fasta	859	MAG	Bacteria;Planctomycetota;Planctomycetes;Pirellulales;Pirellulaceae	4.82299	Planctomycetota (MAG) (68)	#FDB10B	Ulva sp. (L)	7	0	0	0	0	0	0	0	0	0	0	0	0	0	0	1	1	0	2	1	0	2
	H4_Bin_Bin_159_1_1.fasta	860	MAG	Bacteria;Planctomycetota;Planctomycetes;Pirellulales;Pirellulaceae	3.6948	Planctomycetota (MAG) (68)	#FDB10B	Gelidium sp. (H)	5	0	0	0	0	0	0	0	0	0	0	0	0	0	0	1	0	0	1	1	0	2
	H2_Bin_Bin_40_1_1.fasta	861	MAG	Bacteria;Planctomycetota;Planctomycetes;Pirellulales;Pirellulaceae	4.14868	Planctomycetota (MAG) (68)	#FDB10B	Gelidium sp. (H)	5	0	0	0	0	0	0	0	0	0	0	0	0	0	0	1	0	0	1	1	0	2
	L4_Bin_METABAT__91_1.fasta	862	MAG	Bacteria;Planctomycetota;Planctomycetes;Pirellulales;Pirellulaceae;Blastopirellula	4.21858	Planctomycetota (MAG) (68)	#FDB10B	Ulva sp. (L)	8	1	0	0	0	0	0	0	0	0	0	0	0	0	0	3	0	0	2	1	0	1
	L1_Bin_Bin_169_sub_1.fasta	863	MAG	Bacteria;Planctomycetota;Planctomycetes;Pirellulales;Pirellulaceae	3.53827	Planctomycetota (MAG) (68)	#FDB10B	Ulva sp. (L)	6	0	0	0	0	0	0	0	0	0	0	0	0	0	0	3	0	0	2	0	0	1
	R1_Bin_METABAT__291_1.fasta	864	MAG	Bacteria;Planctomycetota;Planctomycetes;Pirellulales;Pirellulaceae;Blastopirellula	3.50317	Planctomycetota (MAG) (68)	#FDB10B	Grateloupia sp. (R)	5	0	0	0	0	0	0	0	0	0	0	0	0	1	0	1	0	0	0	1	0	2
	S3_Bin_METABAT__29_sub_1.fasta	865	MAG	Bacteria;Planctomycetota;Planctomycetes;Pirellulales;Pirellulaceae	4.80564	Planctomycetota (MAG) (68)	#0000ff	Seawater (S)	4	0	0	0	0	0	0	0	0	0	0	0	0	1	0	0	0	0	1	0	0	2
	S4_Bin_Bin_204_1.fasta	866	MAG	Bacteria;Planctomycetota;Planctomycetes;Pirellulales;Pirellulaceae	4.19427	Planctomycetota (MAG) (68)	#0000ff	Seawater (S)	2	0	0	0	0	0	0	0	0	0	0	0	0	0	0	0	0	0	1	0	0	1
	S2_Bin_Bin_195_2.fasta	867	MAG	Bacteria;Planctomycetota;Planctomycetes;Pirellulales;Pirellulaceae	1.70589	Planctomycetota (MAG) (68)	#0000ff	Seawater (S)	0	0	0	0	0	0	0	0	0	0	0	0	0	0	0	0	0	0	0	0	0	0
	N1_Bin_METABAT__100_sub_1.fasta	868	MAG	Bacteria;Poribacteria	2.71911	Oter (MAG) (58)	#000000	Sediment (N)	3	0	0	0	0	0	0	0	0	0	0	0	0	0	0	0	0	0	0	0	1	2
	S1_Bin_METABAT__359_1.fasta	869	MAG	Bacteria;Thermotogota;Thermotogae;Thermotogales;Fervidobacteriaceae;Fervidobacterium	2.02619	Oter (MAG) (58)	#0000ff	Seawater (S)	0	0	0	0	0	0	0	0	0	0	0	0	0	0	0	0	0	0	0	0	0	0
	H1_Bin_Bin_18_sub_1_1.fasta	870	MAG	Bacteria;Thermotogota;Thermotogae;Thermotogales;Fervidobacteriaceae;Fervidobacterium	2.03377	Oter (MAG) (58)	#FDB10B	Gelidium sp. (H)	1	0	0	0	0	0	0	0	0	0	0	0	0	0	0	0	0	0	0	0	1	0
	R1_Bin_METABAT__95_1.fasta	871	MAG	Bacteria;Thermotogota;Thermotogae;Thermotogales;Thermotogaceae;Pseudothermotoga	1.96209	Oter (MAG) (58)	#FDB10B	Grateloupia sp. (R)	1	0	0	0	0	0	0	0	0	0	0	0	0	0	0	0	0	0	0	0	1	0
	L1_Bin_METABAT__241_1.fasta	872	MAG	Bacteria;Thermotogota;Thermotogae;Thermotogales;Fervidobacteriaceae;Fervidobacterium	2.11151	Oter (MAG) (58)	#FDB10B	Ulva sp. (L)	1	0	0	0	0	0	0	0	0	0	0	0	0	0	0	0	0	0	0	0	1	0
	S1_Bin_METABAT__180_1.fasta	873	MAG	Bacteria;Calescamantes;Calescibacteriia;Calescibacteriales;Calescibacteriaceae	1.87373	Oter (MAG) (58)	#0000ff	Seawater (S)	1	0	0	0	0	0	0	0	0	0	0	0	0	0	1	0	0	0	0	0	0	0
	H1_Bin_METABAT__148_1.fasta	874	MAG	Bacteria;Calescamantes;Calescibacteriia;Calescibacteriales;Calescibacteriaceae	1.68851	Oter (MAG) (58)	#FDB10B	Gelidium sp. (H)	1	0	0	0	0	0	0	0	0	0	0	0	0	0	1	0	0	0	0	0	0	0
	S1_Bin_MAXBIN__048_sub_1.fasta	875	MAG	Bacteria;Aquificota;Aquificae;Aquificales;Aquificaceae	1.59471	Oter (MAG) (58)	#0000ff	Seawater (S)	2	0	0	0	0	0	0	0	0	0	0	0	0	0	0	0	0	0	1	0	1	0
	H1_Bin_METABAT__97.fasta	876	MAG	Bacteria;Aquificota;Aquificae;Aquificales;Aquificaceae	0.7232	Oter (MAG) (58)	#FDB10B	Gelidium sp. (H)	2	0	0	0	0	0	0	0	0	0	0	0	0	0	0	0	0	0	1	0	1	0
	N1_Bin_Bin_178_1.fasta	877	MAG	Bacteria;Aquificota;Aquificae;Aquificales;Aquificaceae	0.795624	Oter (MAG) (58)	#000000	Sediment (N)	2	0	0	0	0	0	0	0	0	0	0	0	0	0	0	0	0	0	1	0	1	0
	R1_Bin_METABAT__306_sub_1.fasta	878	MAG	Bacteria;Aquificota;Aquificae;Aquificales;Aquificaceae	0.796928	Oter (MAG) (58)	#FDB10B	Grateloupia sp. (R)	1	0	0	0	0	0	0	0	0	0	0	0	0	0	0	0	0	0	0	0	1	0
	S1_Bin_METABAT__175_1.fasta	879	MAG	Bacteria;Dictyoglomota;Dictyoglomia;Dictyoglomales;Dictyoglomaceae	1.84153	Oter (MAG) (58)	#0000ff	Seawater (S)	0	0	0	0	0	0	0	0	0	0	0	0	0	0	0	0	0	0	0	0	0	0
	S1_Bin_METABAT__215.fasta	880	MAG	Bacteria;Dictyoglomota;Dictyoglomia;Dictyoglomales;Dictyoglomaceae;Dictyoglomus	1.27532	Oter (MAG) (58)	#0000ff	Seawater (S)	0	0	0	0	0	0	0	0	0	0	0	0	0	0	0	0	0	0	0	0	0	0
	S1_Bin_METABAT__319_1.fasta	881	MAG	Bacteria	1.73727	Bipolaricaulota (MAG) (10)	#0000ff	Seawater (S)	0	0	0	0	0	0	0	0	0	0	0	0	0	0	0	0	0	0	0	0	0	0
	S1_Bin_MAXBIN__002_1.fasta	882	MAG	Bacteria	1.17475	Bipolaricaulota (MAG) (10)	#0000ff	Seawater (S)	2	0	0	0	0	0	0	0	0	0	1	0	0	0	0	0	0	0	0	0	0	1
	S1_Bin_METABAT__65_1.fasta	883	MAG	Bacteria	0.920912	Bipolaricaulota (MAG) (10)	#0000ff	Seawater (S)	0	0	0	0	0	0	0	0	0	0	0	0	0	0	0	0	0	0	0	0	0	0
	H1_Bin_METABAT__63_1_1.fasta	884	MAG	Bacteria	1.27615	Bipolaricaulota (MAG) (10)	#FDB10B	Gelidium sp. (H)	1	0	0	0	0	0	0	0	0	0	0	0	0	0	0	0	0	0	0	0	0	1
	N1_Bin_METABAT__2_1.fasta	885	MAG	Bacteria	1.29414	Bipolaricaulota (MAG) (10)	#000000	Sediment (N)	0	0	0	0	0	0	0	0	0	0	0	0	0	0	0	0	0	0	0	0	0	0
	S1_Bin_METABAT__52_1.fasta	886	MAG	Bacteria	1.3789	Bipolaricaulota (MAG) (10)	#0000ff	Seawater (S)	1	0	0	0	0	0	0	0	0	0	0	0	0	0	0	0	0	0	0	0	0	1
	H1_Bin_METABAT__88_1_1.fasta	887	MAG	Bacteria	1.33296	Bipolaricaulota (MAG) (10)	#FDB10B	Gelidium sp. (H)	1	0	0	0	0	0	0	0	0	0	0	0	0	0	0	0	0	0	0	0	0	1
	N1_Bin_METABAT__5_1.fasta	888	MAG	Bacteria	1.11816	Bipolaricaulota (MAG) (10)	#000000	Sediment (N)	2	0	0	0	0	0	0	0	0	0	0	0	0	0	0	0	0	0	0	0	0	2
	L1_Bin_Bin_32_1.fasta	889	MAG	Bacteria	1.01571	Bipolaricaulota (MAG) (10)	#FDB10B	Ulva sp. (L)	1	0	0	0	0	0	0	0	0	0	0	0	0	0	0	0	0	0	0	0	0	1
	R1_Bin_METABAT__42_1.fasta	890	MAG	Bacteria	1.33738	Bipolaricaulota (MAG) (10)	#FDB10B	Grateloupia sp. (R)	1	0	0	0	0	0	0	0	0	0	0	0	0	0	0	0	0	0	0	0	0	1
	S1_Bin_METABAT__176_1.fasta	891	MAG	Bacteria	1.48878	Oter (MAG) (58)	#0000ff	Seawater (S)	0	0	0	0	0	0	0	0	0	0	0	0	0	0	0	0	0	0	0	0	0	0
	N1_Bin_Bin_89_sub_1.fasta	892	MAG	Bacteria	1.92667	Oter (MAG) (58)	#000000	Sediment (N)	0	0	0	0	0	0	0	0	0	0	0	0	0	0	0	0	0	0	0	0	0	0
	N1_Bin_METABAT__165_sub_1.fasta	893	MAG	Bacteria	1.03312	Oter (MAG) (58)	#000000	Sediment (N)	0	0	0	0	0	0	0	0	0	0	0	0	0	0	0	0	0	0	0	0	0	0
	H1_Bin_Bin_77_sub_1_1.fasta	894	MAG	Bacteria	1.52171	Oter (MAG) (58)	#FDB10B	Gelidium sp. (H)	0	0	0	0	0	0	0	0	0	0	0	0	0	0	0	0	0	0	0	0	0	0
	S1_Bin_METABAT__126_1.fasta	895	MAG	Bacteria	1.48099	Oter (MAG) (58)	#0000ff	Seawater (S)	0	0	0	0	0	0	0	0	0	0	0	0	0	0	0	0	0	0	0	0	0	0
	N1_Bin_MAXBIN__092_1.fasta	896	MAG	Bacteria;Elusimicrobiota;Endomicrobia	1.55787	Oter (MAG) (58)	#000000	Sediment (N)	0	0	0	0	0	0	0	0	0	0	0	0	0	0	0	0	0	0	0	0	0	0
	S1_Bin_METABAT__312_1.fasta	897	MAG	Bacteria;Elusimicrobiota;Endomicrobia	1.52455	Oter (MAG) (58)	#0000ff	Seawater (S)	0	0	0	0	0	0	0	0	0	0	0	0	0	0	0	0	0	0	0	0	0	0
	H1_Bin_MAXBIN__072_1.fasta	898	MAG	Bacteria;Elusimicrobiota;Endomicrobia	1.53703	Oter (MAG) (58)	#FDB10B	Gelidium sp. (H)	0	0	0	0	0	0	0	0	0	0	0	0	0	0	0	0	0	0	0	0	0	0
	H1_Bin_METABAT__99_sub_1_1.fasta	899	MAG	Bacteria;Calescamantes;Calescibacteriia	0.875988	Oter (MAG) (58)	#FDB10B	Gelidium sp. (H)	0	0	0	0	0	0	0	0	0	0	0	0	0	0	0	0	0	0	0	0	0	0
	H1_Bin_Bin_93_1.fasta	900	MAG	Bacteria;Spirochaetota;Brevinematia	1.34665	Spirochaetota (MAG) (15)	#FDB10B	Gelidium sp. (H)	0	0	0	0	0	0	0	0	0	0	0	0	0	0	0	0	0	0	0	0	0	0
	R1_Bin_METABAT__221_1.fasta	901	MAG	Bacteria;Spirochaetota;Spirochaetia;Spirochaetales;Spirochaetaceae;Treponema	1.75779	Spirochaetota (MAG) (15)	#FDB10B	Grateloupia sp. (R)	0	0	0	0	0	0	0	0	0	0	0	0	0	0	0	0	0	0	0	0	0	0
	R1_R1_Bin_Bin_54_1.fasta	902	MAG	Bacteria;Spirochaetota;Spirochaetia;Spirochaetales;Spirochaetaceae;Spirochaeta	2.63197	Spirochaetota (MAG) (15)	#FDB10B	Grateloupia sp. (R)	2	1	0	0	0	0	0	0	0	0	0	0	0	0	0	0	0	0	0	0	0	1
	N1_Bin_METABAT__121_1.fasta	903	MAG	Bacteria;Spirochaetota;Spirochaetia;Spirochaetales	1.7559	Spirochaetota (MAG) (15)	#000000	Sediment (N)	1	0	0	0	0	0	0	0	0	0	0	0	0	0	0	0	0	0	0	0	0	1
	R1_Bin_MAXBIN__128_1.fasta	904	MAG	Bacteria;Spirochaetota;Spirochaetia	2.13623	Spirochaetota (MAG) (15)	#FDB10B	Grateloupia sp. (R)	1	0	0	0	0	0	0	0	0	0	0	0	0	0	0	0	0	0	0	0	0	1
	N1_Bin_METABAT__167_1.fasta	905	MAG	Bacteria;Spirochaetota;Spirochaetia	2.22959	Spirochaetota (MAG) (15)	#000000	Sediment (N)	1	0	0	0	0	0	0	0	0	0	0	0	0	0	0	0	0	0	0	0	0	1
	L1_Bin_METABAT__67_1.fasta	906	MAG	Bacteria;Spirochaetota;Spirochaetia	2.06027	Spirochaetota (MAG) (15)	#FDB10B	Ulva sp. (L)	1	0	0	0	0	0	0	0	0	0	0	0	0	0	0	0	0	0	0	0	0	1
	N1_Bin_METABAT__35_1.fasta	907	MAG	Bacteria;Spirochaetota	3.15057	Spirochaetota (MAG) (15)	#000000	Sediment (N)	0	0	0	0	0	0	0	0	0	0	0	0	0	0	0	0	0	0	0	0	0	0
	R1_Bin_METABAT__127_1.fasta	908	MAG	Bacteria;Spirochaetota;Leptospirae;Leptospirales;Leptospiraceae	3.02068	Spirochaetota (MAG) (15)	#FDB10B	Grateloupia sp. (R)	1	0	0	0	0	0	0	0	0	0	0	0	0	0	0	0	0	0	1	0	0	0
	N1_Bin_METABAT__159_1.fasta	909	MAG	Bacteria;Spirochaetota;Leptospirae	2.61022	Spirochaetota (MAG) (15)	#000000	Sediment (N)	0	0	0	0	0	0	0	0	0	0	0	0	0	0	0	0	0	0	0	0	0	0
	L1_Bin_Bin_87_1.fasta	910	MAG	Bacteria;Spirochaetota;Leptospirae;Leptospirales;Leptospiraceae	2.40329	Spirochaetota (MAG) (15)	#FDB10B	Ulva sp. (L)	2	0	0	0	0	0	0	0	0	0	0	0	0	0	0	0	1	0	1	0	0	0
	N1_Bin_Bin_64_1.fasta	911	MAG	Bacteria;Spirochaetota;Leptospirae;Leptospirales;Leptospiraceae	1.73964	Spirochaetota (MAG) (15)	#000000	Sediment (N)	1	0	0	0	0	0	0	0	0	0	0	0	0	0	0	0	1	0	0	0	0	0
	S1_Bin_METABAT__84_sub_1.fasta	912	MAG	Bacteria;Spirochaetota;Leptospirae;Leptospirales	2.03931	Spirochaetota (MAG) (15)	#0000ff	Seawater (S)	0	0	0	0	0	0	0	0	0	0	0	0	0	0	0	0	0	0	0	0	0	0
	L1_Bin_METABAT__156_1.fasta	913	MAG	Bacteria;Spirochaetota;Leptospirae;Leptospirales	2.22233	Spirochaetota (MAG) (15)	#FDB10B	Ulva sp. (L)	0	0	0	0	0	0	0	0	0	0	0	0	0	0	0	0	0	0	0	0	0	0
	H1_Bin_MAXBIN__059_sub_1_1.fasta	914	MAG	Bacteria;Spirochaetota;Leptospirae;Leptospirales	2.29878	Spirochaetota (MAG) (15)	#FDB10B	Gelidium sp. (H)	0	0	0	0	0	0	0	0	0	0	0	0	0	0	0	0	0	0	0	0	0	0
	L1_Bin_MAXBIN__049_sub_1.fasta	915	MAG	Bacteria;Deinococcota;Deinococci;Deinococcales	2.86542	Deinococcota (MAG) (11)	#FDB10B	Ulva sp. (L)	3	0	0	0	0	0	0	0	0	1	0	0	1	0	0	0	0	0	0	0	0	1
	L2_Bin_Bin_64_1.fasta	916	MAG	Bacteria;Deinococcota;Deinococci;Deinococcales	2.32303	Deinococcota (MAG) (11)	#FDB10B	Ulva sp. (L)	4	0	0	0	0	0	0	0	0	1	0	0	1	0	0	0	1	0	0	0	0	1
	R3_Bin_Bin_95_1.fasta	917	MAG	Bacteria;Deinococcota;Deinococci;Deinococcales;Trueperaceae	2.92171	Deinococcota (MAG) (11)	#FDB10B	Grateloupia sp. (R)	3	0	0	0	0	0	0	0	0	1	0	0	1	0	0	0	0	0	0	0	0	1
	R2_Bin_Bin_39_1.fasta	918	MAG	Bacteria;Deinococcota;Deinococci;Deinococcales	3.76731	Deinococcota (MAG) (11)	#FDB10B	Grateloupia sp. (R)	4	0	0	0	0	0	0	0	0	1	0	0	1	0	0	0	1	0	0	0	0	1
	L3_Bin_Bin_188_1.fasta	919	MAG	Bacteria;Deinococcota;Deinococci;Deinococcales	3.29907	Deinococcota (MAG) (11)	#FDB10B	Ulva sp. (L)	2	0	0	0	0	0	0	0	0	0	0	0	0	0	0	0	1	0	0	0	0	1
	N1_Bin_METABAT__152_1.fasta	920	MAG	Bacteria;Deinococcota;Deinococci;Thermales;Thermaceae;Meiothermus	3.06395	Deinococcota (MAG) (11)	#000000	Sediment (N)	2	0	0	0	0	0	0	0	0	0	0	0	0	0	0	0	1	0	0	0	0	1
	R1_R1_Bin_Bin_181_1.fasta	921	MAG	Bacteria;Deinococcota;Deinococci;Thermales;Thermaceae;Meiothermus	2.88583	Deinococcota (MAG) (11)	#FDB10B	Grateloupia sp. (R)	1	0	0	0	0	0	0	0	0	0	0	0	0	0	0	0	1	0	0	0	0	0
	S1_Bin_MAXBIN__001_1.fasta	922	MAG	Bacteria;Deinococcota;Deinococci;Thermales;Thermaceae;Thermus	1.80202	Deinococcota (MAG) (11)	#0000ff	Seawater (S)	1	1	0	0	0	0	0	0	0	0	0	0	0	0	0	0	0	0	0	0	0	0
	N1_Bin_Bin_33_1.fasta	923	MAG	Bacteria;Deinococcota;Deinococci;Thermales;Thermaceae;Thermus	1.12657	Deinococcota (MAG) (11)	#000000	Sediment (N)	0	0	0	0	0	0	0	0	0	0	0	0	0	0	0	0	0	0	0	0	0	0
	R1_Bin_METABAT__178_1.fasta	924	MAG	Bacteria;Deinococcota;Deinococci;Thermales;Thermaceae;Thermus	1.31737	Deinococcota (MAG) (11)	#FDB10B	Grateloupia sp. (R)	0	0	0	0	0	0	0	0	0	0	0	0	0	0	0	0	0	0	0	0	0	0
	H1_Bin_METABAT__41_1_1.fasta	925	MAG	Bacteria;Deinococcota;Deinococci;Thermales;Thermaceae;Thermus	1.95017	Deinococcota (MAG) (11)	#FDB10B	Gelidium sp. (H)	1	1	0	0	0	0	0	0	0	0	0	0	0	0	0	0	0	0	0	0	0	0
	H1_Bin_Bin_26_1_1.fasta	926	MAG	Bacteria;Armatimonadota	3.22071	Armatimonadota (MAG) (22)	#FDB10B	Gelidium sp. (H)	2	0	0	0	0	0	0	0	0	0	0	0	0	0	0	0	0	0	0	0	1	1
	S1_Bin_METABAT__294_1.fasta	927	MAG	Bacteria;Armatimonadota	2.96129	Armatimonadota (MAG) (22)	#0000ff	Seawater (S)	1	0	0	0	0	0	0	0	0	0	0	0	0	0	0	0	0	0	1	0	0	0
	S1_Bin_MAXBIN__049_1.fasta	928	MAG	Bacteria	2.19735	Oter (MAG) (58)	#0000ff	Seawater (S)	0	0	0	0	0	0	0	0	0	0	0	0	0	0	0	0	0	0	0	0	0	0
	S1_Bin_METABAT__209_1.fasta	929	MAG	Bacteria;Armatimonadota;Chthonomonadetes;Chthonomonadales	3.5274	Armatimonadota (MAG) (22)	#0000ff	Seawater (S)	1	0	0	0	0	0	0	0	0	0	0	0	0	0	0	0	0	0	0	0	0	1
	L1_Bin_Bin_119_1.fasta	930	MAG	Bacteria;Armatimonadota	1.92113	Armatimonadota (MAG) (22)	#FDB10B	Ulva sp. (L)	1	0	0	0	0	0	0	0	0	0	0	0	0	0	0	0	0	0	0	0	0	1
	H1_Bin_METABAT__10_1.fasta	931	MAG	Bacteria;Armatimonadota	3.42515	Armatimonadota (MAG) (22)	#FDB10B	Gelidium sp. (H)	1	0	0	0	0	0	0	0	0	0	0	0	0	0	0	0	0	0	0	0	0	1
	N1_Bin_MAXBIN__064_1.fasta	932	MAG	Bacteria;Armatimonadota;Chthonomonadetes;Chthonomonadales	4.25856	Armatimonadota (MAG) (22)	#000000	Sediment (N)	2	0	0	0	0	0	0	0	0	0	0	0	0	0	0	0	0	0	0	0	0	2
	S1_Bin_METABAT__45_1.fasta	933	MAG	Bacteria;Armatimonadota;Chthonomonadetes;Chthonomonadales	3.02428	Armatimonadota (MAG) (22)	#0000ff	Seawater (S)	1	0	0	0	0	0	0	0	0	0	0	0	0	0	0	0	0	0	0	0	1	0
	L1_Bin_METABAT__242_1.fasta	934	MAG	Bacteria;Armatimonadota	2.56858	Armatimonadota (MAG) (22)	#FDB10B	Ulva sp. (L)	2	0	0	0	0	0	0	0	0	0	0	0	0	0	0	0	0	0	0	0	1	1
	N1_Bin_Bin_82_sub_1.fasta	935	MAG	Bacteria;Armatimonadota	2.25039	Armatimonadota (MAG) (22)	#000000	Sediment (N)	2	0	0	0	0	0	0	0	0	0	0	0	0	0	0	0	0	0	0	0	1	1
	H1_Bin_MAXBIN__082_sub_1.fasta	936	MAG	Bacteria;Armatimonadota	2.43243	Armatimonadota (MAG) (22)	#FDB10B	Gelidium sp. (H)	2	0	0	0	0	0	0	0	0	0	0	0	0	0	0	0	0	0	0	0	1	1
	R1_Bin_MAXBIN__108_sub_1.fasta	937	MAG	Bacteria;Armatimonadota	2.20256	Armatimonadota (MAG) (22)	#FDB10B	Grateloupia sp. (R)	2	0	0	0	0	0	0	0	0	0	0	0	0	0	0	0	0	0	0	0	1	1
	R1_R1_Bin_Bin_134_sub_1.fasta	938	MAG	Bacteria;Armatimonadota;Fimbriimonadia;Fimbriimonadales;Fimbriimonadaceae	2.88078	Armatimonadota (MAG) (22)	#FDB10B	Grateloupia sp. (R)	1	0	0	0	0	0	0	0	0	0	0	0	0	0	0	0	0	0	0	0	0	1
	R1_Bin_MAXBIN__078_1.fasta	939	MAG	Bacteria;Armatimonadota;Fimbriimonadia;Fimbriimonadales	1.55898	Armatimonadota (MAG) (22)	#FDB10B	Grateloupia sp. (R)	1	0	0	0	0	0	0	0	0	0	0	0	0	0	0	0	0	0	0	0	0	1
	S1_Bin_METABAT__7_sub_1_1.fasta	940	MAG	Bacteria;Armatimonadota;Fimbriimonadia;Fimbriimonadales	1.77995	Armatimonadota (MAG) (22)	#0000ff	Seawater (S)	1	0	0	0	0	0	0	0	0	0	0	0	0	0	0	0	0	0	0	0	0	1
	H1_Bin_METABAT__98.fasta	941	MAG	Bacteria;Armatimonadota;Fimbriimonadia;Fimbriimonadales	2.03795	Armatimonadota (MAG) (22)	#FDB10B	Gelidium sp. (H)	1	0	0	0	0	0	0	0	0	0	0	0	0	0	0	0	0	0	0	0	0	1
	S1_Bin_MAXBIN__066_1.fasta	942	MAG	Bacteria;Armatimonadota;Fimbriimonadia;Fimbriimonadales	2.54251	Armatimonadota (MAG) (22)	#0000ff	Seawater (S)	1	0	0	0	0	0	0	0	0	0	0	0	0	0	0	0	0	0	0	0	0	1
	R1_R1_Bin_Bin_75_sub_1.fasta	943	MAG	Bacteria;Armatimonadota;Fimbriimonadia;Fimbriimonadales	2.82531	Armatimonadota (MAG) (22)	#FDB10B	Grateloupia sp. (R)	1	0	0	0	0	0	0	0	0	0	0	0	0	0	0	0	0	0	0	0	0	1
	H1_Bin_MAXBIN__011_sub_1.fasta	944	MAG	Bacteria;Armatimonadota;Fimbriimonadia;Fimbriimonadales	2.11146	Armatimonadota (MAG) (22)	#FDB10B	Gelidium sp. (H)	1	0	0	0	0	0	0	0	0	0	0	0	0	0	0	0	0	0	0	0	0	1
	L1_Bin_MAXBIN__007_sub.fasta	945	MAG	Bacteria;Armatimonadota;Fimbriimonadia;Fimbriimonadales	1.80985	Armatimonadota (MAG) (22)	#FDB10B	Ulva sp. (L)	0	0	0	0	0	0	0	0	0	0	0	0	0	0	0	0	0	0	0	0	0	0
	R1_Bin_MAXBIN__010_1.fasta	946	MAG	Bacteria;Armatimonadota;Fimbriimonadia;Fimbriimonadales	2.41403	Armatimonadota (MAG) (22)	#FDB10B	Grateloupia sp. (R)	1	0	0	0	0	0	0	0	0	0	0	0	0	0	0	0	0	0	0	0	0	1
	N1_Bin_METABAT__26_1.fasta	947	MAG	Bacteria;Armatimonadota;Fimbriimonadia;Fimbriimonadales	2.32535	Armatimonadota (MAG) (22)	#000000	Sediment (N)	1	0	0	0	0	0	0	0	0	0	0	0	0	0	0	0	0	0	0	0	0	1
	S1_Bin_MAXBIN__006_1_1.fasta	948	MAG	Bacteria;Armatimonadota;Fimbriimonadia;Fimbriimonadales	1.77157	Armatimonadota (MAG) (22)	#0000ff	Seawater (S)	1	0	0	0	0	0	0	0	0	0	0	0	0	0	0	0	0	0	0	0	0	1
	N1_Bin_METABAT__280_1.fasta	949	MAG	Bacteria;Cyanobacteria;Vampirivibrionia;Vampirovibrionales	3.15963	Cyanobacteria (MAG) (46)	#000000	Sediment (N)	3	1	0	0	0	0	0	0	0	0	0	0	0	0	1	0	0	0	0	0	1	0
	H1_Bin_Bin_12_1_1.fasta	950	MAG	Bacteria;Cyanobacteria;Cyanobacteriia	2.81811	Cyanobacteria (MAG) (46)	#FDB10B	Gelidium sp. (H)	1	0	0	0	0	0	0	0	0	0	0	0	0	0	0	0	0	0	0	0	0	1
	R1_Bin_METABAT__84_1.fasta	951	MAG	Bacteria;Cyanobacteria;Cyanobacteriia	2.74711	Cyanobacteria (MAG) (46)	#FDB10B	Grateloupia sp. (R)	1	0	0	0	0	0	0	0	0	0	0	0	0	0	0	0	0	0	0	0	0	1
	L1_Bin_MAXBIN__011_1.fasta	952	MAG	Bacteria;Cyanobacteria;Cyanobacteriia	2.96626	Cyanobacteria (MAG) (46)	#FDB10B	Ulva sp. (L)	1	0	0	0	0	0	0	0	0	0	0	0	0	0	0	0	0	0	0	0	0	1
	N1_Bin_METABAT__8_1.fasta	953	MAG	Bacteria;Cyanobacteria;Cyanobacteriia	2.75452	Cyanobacteria (MAG) (46)	#000000	Sediment (N)	1	0	0	0	0	0	0	0	0	0	0	0	0	0	0	0	0	0	0	0	0	1
	R1_Bin_METABAT__26_1.fasta	954	MAG	Bacteria;Cyanobacteria;Cyanobacteriia;Gloeomargaritales;Gloeomargaritaceae;Gloeomargarita	2.0324	Cyanobacteria (MAG) (46)	#FDB10B	Grateloupia sp. (R)	3	0	0	0	0	0	0	0	0	0	0	0	0	1	0	0	0	0	0	0	0	2
	L1_Bin_MAXBIN__024_1.fasta	955	MAG	Bacteria;Cyanobacteria;Cyanobacteriia;Gloeomargaritales;Gloeomargaritaceae;Gloeomargarita	2.05473	Cyanobacteria (MAG) (46)	#FDB10B	Ulva sp. (L)	3	0	0	0	0	0	0	0	0	0	0	0	0	1	0	0	0	0	0	0	0	2
	N1_Bin_MAXBIN__001_sub_1.fasta	956	MAG	Bacteria;Cyanobacteria;Cyanobacteriia;Gloeomargaritales;Gloeomargaritaceae;Gloeomargarita	2.0506	Cyanobacteria (MAG) (46)	#000000	Sediment (N)	3	0	0	0	0	0	0	0	0	0	0	0	0	0	0	0	0	0	0	0	1	2
	R1_Bin_MAXBIN__211_1.fasta	957	MAG	Bacteria;Cyanobacteria;Cyanobacteriia;Pseudanabaenales;Pseudanabaenaceae	1.5573	Cyanobacteria (MAG) (46)	#FDB10B	Grateloupia sp. (R)	2	0	0	0	0	0	0	0	0	0	1	0	0	0	0	0	0	0	0	0	1	0
	N1_Bin_METABAT__186_1.fasta	958	MAG	Bacteria;Cyanobacteria;Cyanobacteriia;Pseudanabaenales;Pseudanabaenaceae	2.03277	Cyanobacteria (MAG) (46)	#000000	Sediment (N)	5	0	0	0	0	0	0	0	0	0	1	0	0	1	0	0	1	0	0	0	1	1
	H1_Bin_MAXBIN__071_1_1.fasta	959	MAG	Bacteria;Cyanobacteria;Cyanobacteriia;Pseudanabaenales;Pseudanabaenaceae	2.40461	Cyanobacteria (MAG) (46)	#FDB10B	Gelidium sp. (H)	5	0	0	0	0	0	0	0	0	0	1	0	0	1	0	0	0	0	0	0	2	1
	R1_Bin_METABAT__207_1.fasta	960	MAG	Bacteria;Cyanobacteria;Cyanobacteriia;Pseudanabaenales;Pseudanabaenaceae	2.371	Cyanobacteria (MAG) (46)	#FDB10B	Grateloupia sp. (R)	5	0	0	0	0	0	0	0	0	0	1	0	0	1	0	0	0	0	0	0	2	1
	N1_Bin_METABAT__54_1.fasta	961	MAG	Bacteria;Cyanobacteria;Cyanobacteriia;Pseudanabaenales;Pseudanabaenaceae	2.35413	Cyanobacteria (MAG) (46)	#000000	Sediment (N)	5	0	0	0	0	0	0	0	0	0	1	0	0	1	0	0	0	0	0	0	2	1
	L1_Bin_METABAT__95_1.fasta	962	MAG	Bacteria;Cyanobacteria;Cyanobacteriia;Pseudanabaenales;Pseudanabaenaceae	2.4031	Cyanobacteria (MAG) (46)	#FDB10B	Ulva sp. (L)	5	0	0	0	0	0	0	0	0	0	1	0	0	1	0	0	0	0	0	0	2	1
	S4_Bin_Bin_67_1.fasta	963	MAG	Bacteria;Cyanobacteria;Cyanobacteriia;Synechococcales;Cyanobiaceae;Synechococcus	1.40904	Cyanobacteria (MAG) (46)	#0000ff	Seawater (S)	7	0	0	0	0	0	0	0	0	0	0	0	0	0	0	0	0	0	0	0	6	1
	H1_Bin_Bin_48_1.fasta	964	MAG	Bacteria;Cyanobacteria;Cyanobacteriia;Thermosynechococcales;Thermosynechococcaceae;Thermosynechococcus	2.19461	Cyanobacteria (MAG) (46)	#FDB10B	Gelidium sp. (H)	3	0	0	0	0	0	0	0	0	0	0	0	0	0	0	0	0	0	0	0	0	3
	S1_Bin_METABAT__322_1.fasta	965	MAG	Bacteria;Cyanobacteria;Cyanobacteriia;Thermosynechococcales;Thermosynechococcaceae;Thermosynechococcus	2.12618	Cyanobacteria (MAG) (46)	#0000ff	Seawater (S)	3	0	0	0	0	0	0	0	0	0	0	0	0	0	0	0	0	0	0	0	0	3
	R1_Bin_METABAT__19_1.fasta	966	MAG	Bacteria;Cyanobacteria;Cyanobacteriia;Thermosynechococcales;Thermosynechococcaceae;Thermosynechococcus	2.14235	Cyanobacteria (MAG) (46)	#FDB10B	Grateloupia sp. (R)	3	0	0	0	0	0	0	0	0	0	0	0	0	0	0	0	0	0	0	0	0	3
	L1_Bin_METABAT__121_1.fasta	967	MAG	Bacteria;Cyanobacteria;Cyanobacteriia;Thermosynechococcales;Thermosynechococcaceae;Thermosynechococcus	2.14909	Cyanobacteria (MAG) (46)	#FDB10B	Ulva sp. (L)	2	0	0	0	0	0	0	0	0	0	0	0	0	0	0	0	0	0	0	0	0	2
	N1_Bin_Bin_98_sub_1.fasta	968	MAG	Bacteria;Cyanobacteria;Cyanobacteriia;Thermosynechococcales;Thermosynechococcaceae;Thermosynechococcus	2.26671	Cyanobacteria (MAG) (46)	#000000	Sediment (N)	3	0	0	0	0	0	0	0	0	0	0	0	0	0	0	0	0	0	0	0	0	3
	H4_Bin_Bin_99_1_1.fasta	969	MAG	Bacteria;Cyanobacteria;Cyanobacteriia;Thermosynechococcales;Thermosynechococcaceae	3.90532	Cyanobacteria (MAG) (46)	#FDB10B	Gelidium sp. (H)	10	0	0	0	0	0	0	0	0	1	0	0	0	0	1	1	0	0	1	1	2	3
	R2_Bin_METABAT__82_1.fasta	970	MAG	Bacteria;Cyanobacteria;Cyanobacteriia;Thermosynechococcales;Thermosynechococcaceae	3.98454	Cyanobacteria (MAG) (46)	#FDB10B	Grateloupia sp. (R)	10	1	0	0	0	0	0	0	0	1	0	0	0	0	0	0	0	1	0	2	2	3
	R2_Bin_METABAT__101_1.fasta	971	MAG	Bacteria;Cyanobacteria;Cyanobacteriia;Thermosynechococcales;Acaryochloridaceae;Acaryochloris	3.55115	Cyanobacteria (MAG) (46)	#FDB10B	Grateloupia sp. (R)	10	0	0	0	0	0	0	0	0	1	0	0	0	0	0	2	0	0	0	4	0	3
	R4_Bin_MAXBIN__030_sub_1.fasta	972	MAG	Bacteria;Cyanobacteria;Cyanobacteriia;Thermosynechococcales;Acaryochloridaceae;Acaryochloris	2.47522	Cyanobacteria (MAG) (46)	#FDB10B	Grateloupia sp. (R)	1	0	0	0	0	0	0	0	0	0	0	0	0	0	0	0	0	0	0	0	0	1
	R1_Bin_Bin_106_sub_1.fasta	973	MAG	Bacteria;Cyanobacteria;Cyanobacteriia;Thermosynechococcales;Acaryochloridaceae;Acaryochloris	2.24411	Cyanobacteria (MAG) (46)	#FDB10B	Grateloupia sp. (R)	4	0	0	0	0	0	0	0	0	0	0	0	0	0	0	1	1	0	0	0	0	2
	R4_Bin_Bin_126.fasta	974	MAG	Bacteria;Cyanobacteria;Cyanobacteriia;Phormidesmiales;Phormidesmiaceae	3.74405	Cyanobacteria (MAG) (46)	#FDB10B	Grateloupia sp. (R)	5	0	0	0	0	0	0	1	0	0	0	0	0	0	0	0	0	0	2	0	1	1
	R4_Bin_Bin_126_1.fasta	975	MAG	Bacteria;Cyanobacteria;Cyanobacteriia;Phormidesmiales;Phormidesmiaceae	3.26996	Cyanobacteria (MAG) (46)	#FDB10B	Grateloupia sp. (R)	4	0	0	0	0	0	0	1	0	0	0	0	0	0	0	0	0	0	2	0	1	0
	R2_Bin_Bin_203_1.fasta	976	MAG	Bacteria;Cyanobacteria;Cyanobacteriia;Synechococcales;Prochlorotrichaceae	5.33861	Cyanobacteria (MAG) (46)	#FDB10B	Grateloupia sp. (R)	12	0	0	0	0	1	0	0	1	0	0	0	0	0	0	2	0	0	4	0	0	4
	R1_Bin_Bin_234_1.fasta	977	MAG	Bacteria;Cyanobacteria;Cyanobacteriia;Synechococcales;Prochlorotrichaceae	3.65229	Cyanobacteria (MAG) (46)	#FDB10B	Grateloupia sp. (R)	7	0	0	0	0	1	0	0	1	0	0	0	0	0	0	0	0	0	1	0	0	4
	R4_Bin_Bin_170_1.fasta	978	MAG	Bacteria;Cyanobacteria;Cyanobacteriia;Synechococcales;Prochlorotrichaceae	5.61781	Cyanobacteria (MAG) (46)	#FDB10B	Grateloupia sp. (R)	13	0	0	0	0	1	0	0	1	0	0	0	0	0	0	2	0	0	5	0	0	4
	L1_Bin_Bin_150_1.fasta	979	MAG	Bacteria;Cyanobacteria;Cyanobacteriia;Synechococcales;Prochlorotrichaceae	2.7887	Cyanobacteria (MAG) (46)	#FDB10B	Ulva sp. (L)	8	0	0	0	0	0	0	1	0	0	0	0	0	0	0	0	0	0	4	0	0	3
	L2_Bin_MAXBIN__054_1.fasta	980	MAG	Bacteria;Cyanobacteria;Cyanobacteriia;Synechococcales;Prochlorotrichaceae	4.01972	Cyanobacteria (MAG) (46)	#FDB10B	Ulva sp. (L)	5	0	0	0	0	0	0	0	0	0	0	0	0	0	0	0	0	0	2	0	0	3
	R3_Bin_Bin_111_1.fasta	981	MAG	Bacteria;Cyanobacteria;Cyanobacteriia;Synechococcales;Prochlorotrichaceae	4.23444	Cyanobacteria (MAG) (46)	#FDB10B	Grateloupia sp. (R)	7	0	0	0	0	0	0	0	0	0	0	0	0	0	0	0	0	0	1	0	2	4
	R2_Bin_Bin_165_1.fasta	982	MAG	Bacteria;Cyanobacteria;Cyanobacteriia;Synechococcales;Prochlorotrichaceae	5.24217	Cyanobacteria (MAG) (46)	#FDB10B	Grateloupia sp. (R)	11	0	0	0	1	0	0	1	0	1	0	0	0	0	0	0	0	0	3	0	2	3
	L2_Bin_MAXBIN__098_sub_1.fasta	983	MAG	Bacteria;Cyanobacteria;Cyanobacteriia;Synechococcales;Prochlorotrichaceae	3.95661	Cyanobacteria (MAG) (46)	#FDB10B	Ulva sp. (L)	10	0	0	0	0	0	0	2	0	0	0	0	0	0	0	1	0	0	2	0	1	4
	N1_Bin_METABAT__222_1.fasta	984	MAG	Bacteria;Cyanobacteria;Cyanobacteriia;Leptolyngbyales;Leptolyngbyaceae;Leptolyngbya	4.75122	Cyanobacteria (MAG) (46)	#000000	Sediment (N)	9	0	0	0	0	0	0	0	0	1	0	0	0	0	1	0	0	0	1	2	1	3
	N1_Bin_Bin_7_1.fasta	985	MAG	Bacteria;Cyanobacteria;Cyanobacteriia;Cyanobacteriales;Nostocaceae;Calothrix	5.40925	Cyanobacteria (MAG) (46)	#000000	Sediment (N)	7	2	0	0	0	0	0	0	1	0	0	0	0	0	0	0	0	0	0	1	2	1
	S1_Bin_METABAT__313_sub_1.fasta	986	MAG	Bacteria;Cyanobacteria;Cyanobacteriia;Cyanobacteriales	3.04083	Cyanobacteria (MAG) (46)	#0000ff	Seawater (S)	2	0	0	0	0	0	0	0	0	0	0	0	0	0	0	0	0	0	0	0	1	1
	N1_Bin_Bin_28_1.fasta	987	MAG	Bacteria;Cyanobacteria;Cyanobacteriia;Cyanobacteriales;Chroococcidiopsaceae;Gloeocapsa	1.82346	Cyanobacteria (MAG) (46)	#000000	Sediment (N)	3	0	0	0	0	0	0	0	0	0	0	0	0	0	0	0	0	0	0	0	1	2
	R4_Bin_Bin_117_1.fasta	988	MAG	Bacteria;Cyanobacteria;Cyanobacteriia;Cyanobacteriales;Xenococcaceae	4.14782	Cyanobacteria (MAG) (46)	#FDB10B	Grateloupia sp. (R)	15	1	0	0	0	0	0	0	0	0	0	0	0	0	0	3	0	0	2	3	3	3
	H4_Bin_Bin_116_sub_1.fasta	989	MAG	Bacteria;Cyanobacteria;Cyanobacteriia;Cyanobacteriales;Xenococcaceae	3.44392	Cyanobacteria (MAG) (46)	#FDB10B	Gelidium sp. (H)	10	1	0	0	0	0	0	0	0	0	0	0	0	0	0	1	0	0	2	2	1	3
	H4_Bin_Bin_164_1.fasta	990	MAG	Bacteria;Cyanobacteria;Cyanobacteriia;Cyanobacteriales;Microcystaceae;Pleurocapsa	3.99532	Cyanobacteria (MAG) (46)	#FDB10B	Gelidium sp. (H)	5	1	0	0	0	0	0	1	0	0	0	0	0	0	0	1	0	0	1	0	0	1
	L4_Bin_Bin_4_1.fasta	991	MAG	Bacteria;Cyanobacteria;Cyanobacteriia;Cyanobacteriales;Microcystaceae;Pleurocapsa	2.89948	Cyanobacteria (MAG) (46)	#FDB10B	Ulva sp. (L)	4	0	1	0	0	0	0	0	0	0	0	0	0	0	0	0	0	0	0	0	0	3
	R3_Bin_Bin_73_1.fasta	992	MAG	Bacteria;Cyanobacteria;Cyanobacteriia;Cyanobacteriales;Microcystaceae;Pleurocapsa	4.53438	Cyanobacteria (MAG) (46)	#FDB10B	Grateloupia sp. (R)	10	1	1	0	0	0	0	0	0	0	1	0	0	0	0	1	0	0	3	1	0	2
	L1_Bin_Bin_92_sub_1.fasta	993	MAG	Bacteria;Cyanobacteria;Cyanobacteriia;Cyanobacteriales;Microcystaceae;Pleurocapsa	3.17641	Cyanobacteria (MAG) (46)	#FDB10B	Ulva sp. (L)	3	0	0	0	0	0	0	0	0	0	0	0	0	0	0	0	1	0	0	0	0	2
	R1_Bin_METABAT__159_1.fasta	994	MAG	Bacteria;Cyanobacteria;Cyanobacteriia;Cyanobacteriales;Microcystaceae;Pleurocapsa	4.81858	Cyanobacteria (MAG) (46)	#FDB10B	Grateloupia sp. (R)	11	1	1	0	0	0	0	1	0	0	1	0	0	0	0	1	0	0	2	2	0	2
	S1_Bin_MAXBIN__111_1.fasta	995	MAG	Bacteria;Chloroflexi;Dehalococcoidia;GIF9	1.52186	Chloroflexota (MAG) (70)	#0000ff	Seawater (S)	0	0	0	0	0	0	0	0	0	0	0	0	0	0	0	0	0	0	0	0	0	0
	S1_Bin_METABAT__303_1.fasta	996	MAG	Bacteria;Chloroflexi;Dehalococcoidia;SAR202	2.72863	Chloroflexota (MAG) (70)	#0000ff	Seawater (S)	2	0	0	0	0	0	0	0	0	0	0	0	0	0	0	0	0	0	0	0	0	2
	N1_Bin_MAXBIN__238_sub_1.fasta	997	MAG	Bacteria;Chloroflexi;Dehalococcoidia;MSBL5	1.67295	Chloroflexota (MAG) (70)	#000000	Sediment (N)	2	0	0	0	0	1	0	0	0	0	0	0	0	0	0	0	0	0	0	0	0	1
	L1_Bin_MAXBIN__154_1.fasta	998	MAG	Bacteria;Chloroflexi;Dehalococcoidia	2.11562	Chloroflexota (MAG) (70)	#FDB10B	Ulva sp. (L)	2	0	0	0	0	0	0	0	0	0	0	0	0	0	0	0	0	0	1	0	0	1
	N1_Bin_METABAT__75_1.fasta	999	MAG	Bacteria;Chloroflexi;OLB14	2.48615	Chloroflexota (MAG) (70)	#000000	Sediment (N)	2	0	0	0	0	0	0	0	0	0	0	0	0	0	0	0	0	0	1	0	0	1
	R1_R1_Bin_Bin_23_sub_1.fasta	1000	MAG	Bacteria;Chloroflexi;Dehalococcoidia	2.40924	Chloroflexota (MAG) (70)	#FDB10B	Grateloupia sp. (R)	2	0	0	0	0	0	0	0	0	0	0	0	0	0	0	0	0	0	1	0	0	1
	H1_Bin_Bin_70_sub_1_1.fasta	1001	MAG	Bacteria;Chloroflexi;OLB14	2.4539	Chloroflexota (MAG) (70)	#FDB10B	Gelidium sp. (H)	2	0	0	0	0	0	0	0	0	0	0	0	0	0	0	0	0	0	1	0	0	1
	S1_Bin_Bin_138_sub_1.fasta	1002	MAG	Bacteria;Chloroflexi;Chloroflexia;Thermomicrobiales;Thermomicrobiaceae;Thermomicrobium	2.77657	Chloroflexota (MAG) (70)	#0000ff	Seawater (S)	1	0	0	0	0	0	0	0	0	0	0	0	0	0	0	0	0	0	0	0	0	1
	H1_Bin_METABAT__143_1_1.fasta	1003	MAG	Bacteria;Chloroflexi;Chloroflexia;Thermomicrobiales;Thermomicrobiaceae;Thermomicrobium	2.75142	Chloroflexota (MAG) (70)	#FDB10B	Gelidium sp. (H)	1	0	0	0	0	0	0	0	0	0	0	0	0	0	0	0	0	0	0	0	0	1
	S1_Bin_METABAT__309_sub_1.fasta	1004	MAG	Bacteria;Chloroflexi;Chloroflexia;Thermomicrobiales;Thermomicrobiaceae	3.35854	Chloroflexota (MAG) (70)	#0000ff	Seawater (S)	1	0	0	0	0	0	0	0	0	0	0	0	0	0	0	0	0	0	0	0	0	1
	H1_Bin_METABAT__77_1.fasta	1005	MAG	Bacteria;Chloroflexi;Chloroflexia;Thermomicrobiales;Thermomicrobiaceae	1.95173	Chloroflexota (MAG) (70)	#FDB10B	Gelidium sp. (H)	0	0	0	0	0	0	0	0	0	0	0	0	0	0	0	0	0	0	0	0	0	0
	L1_Bin_METABAT__33_1.fasta	1006	MAG	Bacteria;Chloroflexi;Chloroflexia;Chloroflexales;Roseiflexaceae;Roseiflexus	4.61537	Chloroflexota (MAG) (70)	#FDB10B	Ulva sp. (L)	3	0	0	0	0	0	0	0	1	0	0	0	0	0	0	0	0	0	0	0	0	2
	N1_Bin_MAXBIN__002_1.fasta	1007	MAG	Bacteria;Chloroflexi;Chloroflexia;Chloroflexales;Roseiflexaceae;Roseiflexus	4.82429	Chloroflexota (MAG) (70)	#000000	Sediment (N)	4	0	0	0	0	0	0	0	1	0	0	0	0	0	0	0	0	0	0	0	0	3
	S1_Bin_METABAT__321_1.fasta	1008	MAG	Bacteria;Chloroflexi;Chloroflexia;Chloroflexales;Roseiflexaceae;Roseiflexus	4.65427	Chloroflexota (MAG) (70)	#0000ff	Seawater (S)	4	0	0	0	0	0	0	0	1	0	0	0	0	0	0	0	0	0	0	0	0	3
	R1_Bin_METABAT__47_1.fasta	1009	MAG	Bacteria;Chloroflexi;Chloroflexia;Chloroflexales;Roseiflexaceae;Roseiflexus	4.85255	Chloroflexota (MAG) (70)	#FDB10B	Grateloupia sp. (R)	4	0	0	0	0	0	0	0	1	0	0	0	0	0	0	0	0	0	0	0	0	3
	N1_Bin_METABAT__22_1.fasta	1010	MAG	Bacteria;Chloroflexi;Chloroflexia;Chloroflexales;Chloroflexaceae	3.68283	Chloroflexota (MAG) (70)	#000000	Sediment (N)	8	1	0	0	0	0	0	0	1	0	0	0	0	0	1	1	1	0	1	1	0	1
	N1_Bin_Bin_185_1.fasta	1011	MAG	Bacteria;Chloroflexi;Chloroflexia;Chloroflexales;Chloroflexaceae	5.23241	Chloroflexota (MAG) (70)	#000000	Sediment (N)	4	1	0	0	0	0	0	0	0	0	0	0	0	0	0	0	1	0	0	0	0	2
	L1_Bin_METABAT__127_1.fasta	1012	MAG	Bacteria;Chloroflexi;Chloroflexia;Chloroflexales;Chloroflexaceae	4.60294	Chloroflexota (MAG) (70)	#FDB10B	Ulva sp. (L)	3	0	0	0	0	0	0	0	0	0	0	0	0	0	1	0	0	0	0	0	0	2
	R1_Bin_MAXBIN__072_1.fasta	1013	MAG	Bacteria;Chloroflexi;Chloroflexia;Chloroflexales;Chloroflexaceae	4.32947	Chloroflexota (MAG) (70)	#FDB10B	Grateloupia sp. (R)	4	0	0	0	0	0	0	0	0	0	0	0	0	0	1	1	0	0	0	0	0	2
	N1_Bin_METABAT__209_1.fasta	1014	MAG	Bacteria;Chloroflexi;Chloroflexia;Chloroflexales;Chloroflexaceae	4.26906	Chloroflexota (MAG) (70)	#000000	Sediment (N)	4	0	0	0	0	0	0	0	0	0	0	0	0	0	1	1	0	0	0	0	0	2
	S1_Bin_METABAT__304_1.fasta	1015	MAG	Bacteria;Chloroflexi;Chloroflexia;Chloroflexales;Chloroflexaceae;Chloroflexus	4.37357	Chloroflexota (MAG) (70)	#0000ff	Seawater (S)	2	0	0	0	0	0	0	0	0	0	0	0	0	0	0	0	0	0	0	0	0	2
	L1_Bin_METABAT__258_1.fasta	1016	MAG	Bacteria;Chloroflexi;Chloroflexia;Chloroflexales;Chloroflexaceae;Chloroflexus	4.24629	Chloroflexota (MAG) (70)	#FDB10B	Ulva sp. (L)	2	0	0	0	0	0	0	0	0	0	0	0	0	0	0	0	0	0	0	0	0	2
	R1_Bin_METABAT__271_1.fasta	1017	MAG	Bacteria;Chloroflexi;Chloroflexia;Chloroflexales;Chloroflexaceae;Chloroflexus	4.09324	Chloroflexota (MAG) (70)	#FDB10B	Grateloupia sp. (R)	2	0	0	0	0	0	0	0	0	0	0	0	0	0	0	0	0	0	0	0	0	2
	H1_Bin_METABAT__27_1_1.fasta	1018	MAG	Bacteria;Chloroflexi;Chloroflexia;Chloroflexales;Chloroflexaceae;Chloroflexus	4.1102	Chloroflexota (MAG) (70)	#FDB10B	Gelidium sp. (H)	2	0	0	0	0	0	0	0	0	0	0	0	0	0	0	0	0	0	0	0	0	2
	N1_Bin_METABAT__79_1.fasta	1019	MAG	Bacteria;Chloroflexi;Chloroflexia;Chloroflexales;Chloroflexaceae;Chloroflexus	4.06036	Chloroflexota (MAG) (70)	#000000	Sediment (N)	2	0	0	0	0	0	0	0	0	0	0	0	0	0	0	0	0	0	0	0	0	2
	S1_Bin_METABAT__206_1.fasta	1020	MAG	Bacteria;Chloroflexi;Anaerolineae	1.82841	Chloroflexota (MAG) (70)	#0000ff	Seawater (S)	1	0	0	0	0	0	0	0	0	0	0	0	0	0	0	0	0	0	0	0	0	1
	S1_Bin_MAXBIN__192_1.fasta	1021	MAG	Bacteria;Chloroflexi;Anaerolineae;ADurb.Bin180	3.37185	Chloroflexota (MAG) (70)	#0000ff	Seawater (S)	1	0	0	0	0	0	0	0	0	0	0	0	0	0	0	0	0	0	0	0	1	0
	N1_Bin_METABAT__82_1.fasta	1022	MAG	Bacteria;Chloroflexi;Anaerolineae;Caldilineales;Caldilineaceae;Litorilinea	3.05953	Chloroflexota (MAG) (70)	#000000	Sediment (N)	2	0	0	0	0	0	0	0	0	0	0	0	0	0	0	0	0	0	1	0	0	1
	H1_Bin_METABAT__114_1.fasta	1023	MAG	Bacteria;Chloroflexi;Anaerolineae;Caldilineales;Caldilineaceae;Caldilinea	4.20381	Chloroflexota (MAG) (70)	#FDB10B	Gelidium sp. (H)	2	0	0	0	0	0	0	0	0	0	0	0	0	0	0	0	0	0	0	0	0	2
	N1_Bin_METABAT__52_1.fasta	1024	MAG	Bacteria;Chloroflexi;Anaerolineae;Caldilineales;Caldilineaceae;Caldilinea	5.3754	Chloroflexota (MAG) (70)	#000000	Sediment (N)	2	0	0	0	0	0	0	0	0	0	0	0	0	0	0	0	0	0	0	0	0	2
	S1_Bin_Bin_9_sub_1.fasta	1025	MAG	Bacteria;Chloroflexi;Anaerolineae;SBR1031	3.05196	Chloroflexota (MAG) (70)	#0000ff	Seawater (S)	2	1	0	0	0	0	0	0	0	0	0	0	0	0	0	0	0	0	0	0	1	0
	H1_Bin_METABAT__81_1_1.fasta	1026	MAG	Bacteria;Chloroflexi;Anaerolineae	2.80745	Chloroflexota (MAG) (70)	#FDB10B	Gelidium sp. (H)	2	1	0	0	0	0	0	0	0	0	0	0	0	0	0	0	0	0	0	0	1	0
	N1_Bin_METABAT__149_1.fasta	1027	MAG	Bacteria;Chloroflexi;Anaerolineae;RBG-13-54-9	3.54693	Chloroflexota (MAG) (70)	#000000	Sediment (N)	2	0	0	0	0	0	0	0	0	0	0	0	0	0	0	0	0	0	0	0	0	2
	S1_Bin_MAXBIN__080_sub_1.fasta	1028	MAG	Bacteria;Chloroflexi;Anaerolineae;SBR1031	2.2839	Chloroflexota (MAG) (70)	#0000ff	Seawater (S)	3	0	0	0	0	0	0	0	0	0	0	0	0	0	0	0	1	0	0	0	0	2
	N1_Bin_Bin_113_sub_1.fasta	1029	MAG	Bacteria;Chloroflexi;Anaerolineae;Anaerolineales;Anaerolineaceae	4.01143	Chloroflexota (MAG) (70)	#000000	Sediment (N)	3	0	0	0	0	0	0	0	0	0	0	0	0	0	0	0	1	0	0	0	0	2
	S1_Bin_METABAT__151_1.fasta	1030	MAG	Bacteria;Chloroflexi;Anaerolineae;Anaerolineales;Anaerolineaceae	2.82812	Chloroflexota (MAG) (70)	#0000ff	Seawater (S)	4	0	0	0	0	0	0	0	0	0	0	0	0	0	0	0	1	0	0	0	0	3
	N1_Bin_METABAT__73_1.fasta	1031	MAG	Bacteria;Chloroflexi;Anaerolineae;Thermoflexales	1.79177	Chloroflexota (MAG) (70)	#000000	Sediment (N)	2	0	0	0	0	0	0	0	0	0	0	0	0	0	0	0	1	0	0	0	0	1
	R1_Bin_METABAT__248_1.fasta	1032	MAG	Bacteria;Chloroflexi;Anaerolineae;Thermoflexales	2.75248	Chloroflexota (MAG) (70)	#FDB10B	Grateloupia sp. (R)	4	0	0	0	0	0	0	0	0	0	0	0	0	0	0	0	1	0	0	0	0	3
	L1_Bin_METABAT__69_1.fasta	1033	MAG	Bacteria;Chloroflexi;Anaerolineae;Thermoflexales	2.68044	Chloroflexota (MAG) (70)	#FDB10B	Ulva sp. (L)	4	0	0	0	0	0	0	0	0	0	0	0	0	0	0	0	1	0	0	0	0	3
	H1_Bin_METABAT__17_sub_1.fasta	1034	MAG	Bacteria;Chloroflexi;Anaerolineae;Thermoflexales	2.5866	Chloroflexota (MAG) (70)	#FDB10B	Gelidium sp. (H)	4	0	0	0	0	0	0	0	0	0	0	0	0	0	0	0	1	0	0	0	0	3
	H1_Bin_METABAT__151_1.fasta	1035	MAG	Bacteria;Chloroflexi;Anaerolineae;SBR1031	3.19056	Chloroflexota (MAG) (70)	#FDB10B	Gelidium sp. (H)	2	0	0	0	0	0	0	0	0	0	0	0	0	0	1	0	0	0	0	0	0	1
	N1_Bin_METABAT__251_1.fasta	1036	MAG	Bacteria;Chloroflexi;Anaerolineae;SBR1031	3.32663	Chloroflexota (MAG) (70)	#000000	Sediment (N)	2	0	0	0	0	0	0	0	0	0	0	0	0	0	1	0	0	0	0	0	0	1
	R1_Bin_MAXBIN__019_sub_1.fasta	1037	MAG	Bacteria;Chloroflexi;Anaerolineae;SBR1031	3.27491	Chloroflexota (MAG) (70)	#FDB10B	Grateloupia sp. (R)	2	0	0	0	0	0	0	0	0	0	0	0	0	0	1	0	0	0	0	0	0	1
	L1_Bin_MAXBIN__008_1.fasta	1038	MAG	Bacteria;Chloroflexi;Anaerolineae;SBR1031	3.34245	Chloroflexota (MAG) (70)	#FDB10B	Ulva sp. (L)	2	0	0	0	0	0	0	0	0	0	0	0	0	0	1	0	0	0	0	0	0	1
	N1_Bin_METABAT__192_sub_1.fasta	1039	MAG	Bacteria;Chloroflexi;Anaerolineae;SBR1031;A4b	3.2259	Chloroflexota (MAG) (70)	#000000	Sediment (N)	2	0	0	0	0	0	0	0	0	0	0	0	0	0	0	0	0	0	0	0	1	1
	R1_Bin_MAXBIN__116_1.fasta	1040	MAG	Bacteria;Chloroflexi;Anaerolineae;SBR1031;A4b	3.01945	Chloroflexota (MAG) (70)	#FDB10B	Grateloupia sp. (R)	2	0	0	0	0	0	0	0	0	0	0	0	0	0	0	0	0	0	0	0	1	1
	N1_Bin_Bin_1_1.fasta	1041	MAG	Bacteria;Chloroflexi;Anaerolineae;SBR1031;A4b	2.74915	Chloroflexota (MAG) (70)	#000000	Sediment (N)	1	0	0	0	0	0	0	0	0	0	0	0	0	0	0	0	0	0	0	0	1	0
	N1_Bin_Bin_109_sub_1.fasta	1042	MAG	Bacteria;Chloroflexi;Anaerolineae;SBR1031;A4b;OLB15	3.49211	Chloroflexota (MAG) (70)	#000000	Sediment (N)	2	1	0	0	0	0	0	0	0	0	0	0	0	0	0	0	0	0	0	0	0	1
	R1_Bin_MAXBIN__097_1.fasta	1043	MAG	Bacteria;Chloroflexi;Anaerolineae;SBR1031;A4b;OLB15	3.54515	Chloroflexota (MAG) (70)	#FDB10B	Grateloupia sp. (R)	2	1	0	0	0	0	0	0	0	0	0	0	0	0	0	0	0	0	0	0	0	1
	L1_Bin_METABAT__196_1.fasta	1044	MAG	Bacteria;Chloroflexi;Anaerolineae;SBR1031;A4b;CFX2	3.61045	Chloroflexota (MAG) (70)	#FDB10B	Ulva sp. (L)	2	0	0	0	0	0	0	0	0	0	0	0	0	0	0	0	0	0	0	0	0	2
	N1_Bin_METABAT__252_1.fasta	1045	MAG	Bacteria;Chloroflexi;Anaerolineae;SBR1031;A4b;CFX2	3.45902	Chloroflexota (MAG) (70)	#000000	Sediment (N)	2	0	0	0	0	0	0	0	1	0	0	0	0	0	0	0	0	0	0	0	0	1
	R1_Bin_Bin_176_1.fasta	1046	MAG	Bacteria;Chloroflexi;Anaerolineae	4.3419	Chloroflexota (MAG) (70)	#FDB10B	Grateloupia sp. (R)	6	0	0	0	0	0	0	0	0	0	1	0	0	0	0	0	0	0	2	2	1	0
	R2_Bin_Bin_126_1.fasta	1047	MAG	Bacteria;Chloroflexi;Anaerolineae	4.1137	Chloroflexota (MAG) (70)	#FDB10B	Grateloupia sp. (R)	3	0	0	0	0	0	0	0	0	0	1	0	0	0	1	0	0	0	0	0	0	1
	N1_Bin_METABAT__191_1.fasta	1048	MAG	Bacteria;Chloroflexi;Anaerolineae	4.09466	Chloroflexota (MAG) (70)	#000000	Sediment (N)	3	0	0	0	0	0	0	0	1	0	0	0	0	0	0	0	0	0	0	0	0	2
	N3_Bin_METABAT__29_sub_1_1.fasta	1049	MAG	Bacteria;Chloroflexi;Anaerolineae	4.54946	Chloroflexota (MAG) (70)	#000000	Sediment (N)	4	1	0	0	0	0	0	0	0	0	1	0	0	0	0	0	0	0	0	0	0	2
	N1_Bin_Bin_149_1.fasta	1050	MAG	Bacteria;Chloroflexi;Anaerolineae	4.79983	Chloroflexota (MAG) (70)	#000000	Sediment (N)	5	1	0	0	0	0	0	0	0	0	0	0	0	0	0	0	0	0	0	2	0	2
	N4_Bin_METABAT__47_1.fasta	1051	MAG	Bacteria;Chloroflexi;Anaerolineae	5.48209	Chloroflexota (MAG) (70)	#000000	Sediment (N)	4	1	0	0	0	0	0	0	1	0	1	0	0	0	0	0	0	0	0	0	0	1
	N3_Bin_METABAT__60_1.fasta	1052	MAG	Bacteria;Chloroflexi;Anaerolineae;Anaerolineales	2.42148	Chloroflexota (MAG) (70)	#000000	Sediment (N)	1	0	0	0	0	0	0	0	0	0	0	0	0	0	0	0	0	0	0	0	0	1
	N4_Bin_METABAT__171_1.fasta	1053	MAG	Bacteria;Chloroflexi;Anaerolineae;Anaerolineales	4.26185	Chloroflexota (MAG) (70)	#000000	Sediment (N)	4	0	0	0	0	0	0	0	0	0	0	0	0	0	0	1	0	0	1	1	0	1
	N2_Bin_METABAT__77_1.fasta	1054	MAG	Bacteria;Chloroflexi;Anaerolineae;Anaerolineales	3.59773	Chloroflexota (MAG) (70)	#000000	Sediment (N)	3	0	0	0	0	0	0	0	0	0	0	0	0	0	0	0	0	0	1	0	0	2
	H1_Bin_METABAT__117_1_1.fasta	1055	MAG	Bacteria;Chloroflexi;Anaerolineae;Anaerolineales;Anaerolineaceae	3.29243	Chloroflexota (MAG) (70)	#FDB10B	Gelidium sp. (H)	1	0	0	0	0	0	0	0	0	0	0	0	0	0	0	0	0	0	0	0	0	1
	L1_Bin_METABAT__207_1.fasta	1056	MAG	Bacteria;Chloroflexi;Anaerolineae;Anaerolineales	2.78132	Chloroflexota (MAG) (70)	#FDB10B	Ulva sp. (L)	1	0	0	0	0	0	0	0	0	0	0	0	0	0	0	0	0	0	0	0	0	1
	R1_Bin_METABAT__252_1_1.fasta	1057	MAG	Bacteria;Chloroflexi;Anaerolineae;Anaerolineales;Anaerolineaceae	3.24172	Chloroflexota (MAG) (70)	#FDB10B	Grateloupia sp. (R)	1	0	0	0	0	0	0	0	0	0	0	0	0	0	0	0	0	0	0	0	0	1
	N1_Bin_MAXBIN__080_1_1.fasta	1058	MAG	Bacteria;Chloroflexi;Anaerolineae;Anaerolineales	3.3711	Chloroflexota (MAG) (70)	#000000	Sediment (N)	1	0	0	0	0	0	0	0	0	0	0	0	0	0	0	0	0	0	0	0	0	1
	N1_Bin_METABAT__170_1.fasta	1059	MAG	Bacteria;Chloroflexi;Anaerolineae;Anaerolineales	2.46655	Chloroflexota (MAG) (70)	#000000	Sediment (N)	1	0	0	0	0	0	0	0	0	0	0	0	0	0	0	0	0	0	0	0	0	1
	S1_Bin_MAXBIN__187_1_1.fasta	1060	MAG	Bacteria;Chloroflexi;Anaerolineae;Anaerolineales;Anaerolineaceae;Thermanaerothrix	2.62132	Chloroflexota (MAG) (70)	#0000ff	Seawater (S)	3	0	0	0	0	0	0	0	1	0	0	0	0	0	0	0	0	0	0	0	0	2
	R1_Bin_MAXBIN__042_1_1.fasta	1061	MAG	Bacteria;Chloroflexi;Anaerolineae;Anaerolineales;Anaerolineaceae;Bellilinea	2.54626	Chloroflexota (MAG) (70)	#FDB10B	Grateloupia sp. (R)	2	0	0	0	0	0	0	0	1	0	0	0	0	0	0	0	0	0	0	0	0	1
	H1_Bin_Bin_92_1.fasta	1062	MAG	Bacteria;Chloroflexi;Anaerolineae;Anaerolineales;Anaerolineaceae;Bellilinea	2.37579	Chloroflexota (MAG) (70)	#FDB10B	Gelidium sp. (H)	1	0	0	0	0	0	0	0	0	0	0	0	0	0	0	0	0	0	0	0	0	1
	N1_Bin_Bin_197_sub_3.fasta	1063	MAG	Bacteria;Chloroflexi;Anaerolineae;Anaerolineales;Anaerolineaceae;Bellilinea	1.7145	Chloroflexota (MAG) (70)	#000000	Sediment (N)	3	0	0	0	0	0	0	0	1	0	0	0	0	0	0	0	0	0	0	0	0	2
	L1_Bin_MAXBIN__092_1.fasta	1064	MAG	Bacteria;Chloroflexi;Anaerolineae;Anaerolineales;Anaerolineaceae;Bellilinea	2.49276	Chloroflexota (MAG) (70)	#FDB10B	Ulva sp. (L)	2	0	0	0	0	0	0	0	1	0	0	0	0	0	0	0	0	0	0	0	0	1
	S1_Bin_METABAT__242_1.fasta	1065	MAG	Bacteria;Caldatribacteriota;Caldatribacteriia;Caldatribacteriales;Caldatribacteriaceae	1.85367	Oter (MAG) (58)	#0000ff	Seawater (S)	1	0	0	0	0	0	0	0	0	0	0	0	0	0	0	0	0	0	0	0	1	0
	S1_Bin_METABAT__194_1.fasta	1066	MAG	Bacteria	2.07632	Oter (MAG) (58)	#0000ff	Seawater (S)	1	1	0	0	0	0	0	0	0	0	0	0	0	0	0	0	0	0	0	0	0	0
	L1_Bin_METABAT__224_1.fasta	1067	MAG	Bacteria	2.09356	Oter (MAG) (58)	#FDB10B	Ulva sp. (L)	1	1	0	0	0	0	0	0	0	0	0	0	0	0	0	0	0	0	0	0	0	0
	N1_Bin_METABAT__69_1.fasta	1068	MAG	Bacteria	4.52864	Oter (MAG) (58)	#000000	Sediment (N)	1	0	0	0	0	0	0	0	0	0	0	0	0	0	0	0	0	0	1	0	0	0
	S1_Bin_METABAT__12_1.fasta	1069	MAG	Bacteria	2.16229	Oter (MAG) (58)	#0000ff	Seawater (S)	1	0	0	0	0	0	0	0	0	0	0	0	0	0	1	0	0	0	0	0	0	0
	H1_Bin_METABAT__124_1_1.fasta	1070	MAG	Bacteria	2.38815	Oter (MAG) (58)	#FDB10B	Gelidium sp. (H)	1	0	0	0	0	0	0	0	0	0	0	0	0	0	1	0	0	0	0	0	0	0
	N1_Bin_Bin_71_sub_1.fasta	1071	MAG	Bacteria;Firmicutes;Dethiobacteria	2.5631	Firmicutes (MAG) (14)	#000000	Sediment (N)	0	0	0	0	0	0	0	0	0	0	0	0	0	0	0	0	0	0	0	0	0	0
	R1_Bin_METABAT__280_1_1.fasta	1072	MAG	Bacteria;Firmicutes;Clostridia;Lachnospirales	1.9249	Firmicutes (MAG) (14)	#FDB10B	Grateloupia sp. (R)	1	1	0	0	0	0	0	0	0	0	0	0	0	0	0	0	0	0	0	0	0	0
	R1_Bin_METABAT__286_1.fasta	1073	MAG	Bacteria;Firmicutes;Clostridia;Lachnospirales	2.29533	Firmicutes (MAG) (14)	#FDB10B	Grateloupia sp. (R)	0	0	0	0	0	0	0	0	0	0	0	0	0	0	0	0	0	0	0	0	0	0
	R1_Bin_METABAT__133_sub.fasta	1074	MAG	Bacteria;Firmicutes;Clostridia;Peptostreptococcales-Tissierellales;Thermotaleaceae;Geosporobacter	2.14231	Firmicutes (MAG) (14)	#FDB10B	Grateloupia sp. (R)	1	0	0	0	0	0	0	0	0	0	0	0	0	0	0	0	0	0	0	0	1	0
	R1_Bin_METABAT__155_sub_1_1.fasta	1075	MAG	Bacteria;Firmicutes;Clostridia;Lachnospirales	3.5605	Firmicutes (MAG) (14)	#FDB10B	Grateloupia sp. (R)	2	1	0	0	0	0	0	0	0	0	0	0	0	0	0	0	0	0	0	0	1	0
	S1_Bin_METABAT__240_1.fasta	1076	MAG	Bacteria;Firmicutes;Clostridia;Lachnospirales	4.11769	Firmicutes (MAG) (14)	#0000ff	Seawater (S)	1	1	0	0	0	0	0	0	0	0	0	0	0	0	0	0	0	0	0	0	0	0
	R1_Bin_METABAT__146_1.fasta	1077	MAG	Bacteria;Firmicutes;Clostridia;Peptostreptococcales-Tissierellales;Thermotaleaceae;Anaerosolibacter	3.28899	Firmicutes (MAG) (14)	#FDB10B	Grateloupia sp. (R)	3	1	0	0	0	0	0	0	0	0	0	0	0	0	0	0	0	0	0	0	2	0
	S1_Bin_METABAT__387_1.fasta	1078	MAG	Bacteria;Firmicutes;Clostridia;Peptostreptococcales-Tissierellales;Alkaliphilus	3.68196	Firmicutes (MAG) (14)	#0000ff	Seawater (S)	17	2	0	1	0	0	0	0	0	1	1	0	0	0	0	0	0	0	2	9	1	0
	R1_Bin_METABAT__56_1.fasta	1079	MAG	Bacteria;Firmicutes;Clostridia	2.7829	Firmicutes (MAG) (14)	#FDB10B	Grateloupia sp. (R)	7	0	0	1	0	0	0	0	0	0	0	0	0	0	0	0	0	0	0	4	2	0
	N1_Bin_Bin_25_1.fasta	1080	MAG	Bacteria;Firmicutes;Clostridia;Hungateiclostridiaceae;Ruminiclostridium	4.68848	Firmicutes (MAG) (14)	#000000	Sediment (N)	54	7	0	4	0	0	0	0	0	1	0	0	0	0	0	5	1	0	5	31	0	0
	L1_Bin_MAXBIN__124_sub_1.fasta	1081	MAG	Bacteria;Firmicutes;Clostridia;Lachnospirales	3.34464	Firmicutes (MAG) (14)	#FDB10B	Ulva sp. (L)	1	1	0	0	0	0	0	0	0	0	0	0	0	0	0	0	0	0	0	0	0	0
	R1_Bin_METABAT__6_1.fasta	1082	MAG	Bacteria;Firmicutes;Clostridia;Clostridiales;Clostridiaceae	3.38285	Firmicutes (MAG) (14)	#FDB10B	Grateloupia sp. (R)	1	1	0	0	0	0	0	0	0	0	0	0	0	0	0	0	0	0	0	0	0	0
	S4Y-50-3Z.fasta	1083	DG	Bacteria;Firmicutes;Bacilli;Brevibacillales;Brevibacillaceae;Brevibacillus	6.65474	Firmicutes (DG) (56)	#0000ff	Seawater (S)	5	0	0	0	0	1	0	0	0	0	0	0	0	0	0	0	1	0	0	0	2	1
	L2_Bin_Bin_31_1.fasta	1084	MAG	Bacteria;Firmicutes;Bacilli;Mycoplasmatales	0.987159	Firmicutes (MAG) (14)	#FDB10B	Ulva sp. (L)	3	0	0	0	0	0	0	0	0	0	0	0	0	0	0	0	0	0	0	0	3	0
	2B2-86-3Z.fasta	1085	DG	Bacteria;Firmicutes;Bacilli;Bacillales;Marinococcaceae;Marinococcus	3.27383	Firmicutes (DG) (56)	#FDB10B	Saccharina sp. (B)	3	0	0	0	0	0	0	0	0	0	0	1	1	0	0	0	0	0	0	0	0	1
	4-55_2.fasta	1086	DG	Bacteria;Firmicutes;Bacilli;Bacillales;Bacillaceae;Alkalihalobacillus	4.21838	Firmicutes (DG) (56)	#FDB10B	Gelidium sp. (H)	7	0	0	0	0	1	0	1	0	0	0	1	0	0	0	0	1	0	0	0	1	2
	4-117.fasta	1087	DG	Bacteria;Firmicutes;Bacilli;Bacillales;Bacillaceae;Allobacillus	2.6442	Firmicutes (DG) (56)	#FDB10B	Gelidium sp. (H)	2	0	0	0	0	0	0	0	0	0	0	0	0	0	1	0	1	0	0	0	0	0
	2-97-G.fasta	1088	DG	Bacteria;Firmicutes;Bacilli;Bacillales;Bacillaceae;Halobacillus	4.04462	Firmicutes (DG) (56)	#FDB10B	Gelidium sp. (H)	7	0	0	0	0	0	0	0	0	0	0	2	1	0	1	0	1	0	0	0	0	2
	2-1207-2-J.fasta	1089	DG	Bacteria;Firmicutes;Bacilli;Bacillales;Bacillaceae;Halobacillus	4.20897	Firmicutes (DG) (56)	#FDB10B	Ulva sp. (L)	7	0	0	0	0	0	0	0	0	0	0	1	1	0	1	0	1	0	0	0	1	2
	4-88.fasta	1090	DG	Bacteria;Firmicutes;Bacilli;Bacillales;Bacillaceae;Oceanobacillus	3.86245	Firmicutes (DG) (56)	#FDB10B	Gelidium sp. (H)	7	0	0	0	0	0	0	0	0	0	1	0	1	0	0	0	2	0	0	1	0	2
	145.fasta	1091	DG	Bacteria;Firmicutes;Bacilli;Bacillales;Bacillaceae;Virgibacillus	4.25273	Firmicutes (DG) (56)	#FDB10B	Gelidium sp. (H)	9	1	0	0	0	0	0	0	0	0	0	0	1	0	0	0	2	0	0	3	0	2
	4-139.fasta	1092	DG	Bacteria;Firmicutes;Bacilli;Bacillales;Bacillaceae;Virgibacillus	4.2527	Firmicutes (DG) (56)	#FDB10B	Gelidium sp. (H)	9	1	0	0	0	0	0	0	0	0	0	0	1	0	0	0	2	0	0	3	0	2
	4-1022-2-3Z.fasta	1093	DG	Bacteria;Firmicutes;Bacilli;Bacillales;Bacillaceae;Virgibacillus	4.20036	Firmicutes (DG) (56)	#FDB10B	Ulva sp. (L)	10	2	0	0	0	0	0	0	0	0	0	0	1	0	0	0	2	0	0	3	0	2
	2-719.fasta	1094	DG	Bacteria;Firmicutes;Bacilli;Bacillales;Planococcaceae;Lysinibacillus	4.57052	Firmicutes (DG) (56)	#FDB10B	Grateloupia sp. (R)	6	0	0	0	0	1	0	0	0	0	0	0	0	0	1	0	1	0	1	0	1	1
	N27-L.fasta	1095	DG	Bacteria;Firmicutes;Bacilli;Bacillales;Planococcaceae;Planococcus	4.11611	Firmicutes (DG) (56)	#000000	Sediment (N)	3	0	0	0	0	0	0	0	0	0	0	0	0	0	0	0	1	0	0	0	0	2
	2-165.fasta	1096	DG	Bacteria;Firmicutes;Bacilli;Bacillales;Planococcaceae;Planococcus	3.49591	Firmicutes (DG) (56)	#FDB10B	Gelidium sp. (H)	2	0	0	0	0	0	0	0	0	0	0	0	0	0	0	0	0	0	0	0	0	2
	YR2-2-36-J.fasta	1097	DG	Bacteria;Firmicutes;Bacilli;Bacillales;Planococcaceae;Planococcus	3.46795	Firmicutes (DG) (56)	#FDB10B	Grateloupia sp. (R)	2	0	0	0	0	0	0	0	0	0	0	0	0	0	0	0	0	0	0	0	0	2
	2-10-3Z.fasta	1098	DG	Bacteria;Firmicutes;Bacilli;Bacillales;Planococcaceae;Planococcus	3.71085	Firmicutes (DG) (56)	#FDB10B	Gelidium sp. (H)	3	0	0	0	0	0	0	0	0	0	0	0	0	0	0	0	0	0	0	1	0	2
	2-9-3Z.fasta	1099	DG	Bacteria;Firmicutes;Bacilli;Bacillales;Planococcaceae;Planococcus	3.70831	Firmicutes (DG) (56)	#FDB10B	Gelidium sp. (H)	3	0	0	0	0	0	0	0	0	0	0	0	0	0	0	0	0	0	0	1	0	2
	2-530.fasta	1100	DG	Bacteria;Firmicutes;Bacilli;Bacillales;Planococcaceae;Planococcus	3.38411	Firmicutes (DG) (56)	#FDB10B	Grateloupia sp. (R)	2	0	0	0	0	0	0	0	0	0	0	0	0	0	0	0	0	0	0	0	0	2
	4-76.fasta	1101	DG	Bacteria;Firmicutes;Bacilli;Bacillales;Planococcaceae;Planococcus	3.47759	Firmicutes (DG) (56)	#FDB10B	Gelidium sp. (H)	2	0	0	0	0	0	0	0	0	0	0	0	0	0	0	0	0	0	0	0	0	2
	YR2-158-J.fasta	1102	DG	Bacteria;Firmicutes;Bacilli;Bacillales;Planococcaceae;Planococcus	3.33631	Firmicutes (DG) (56)	#FDB10B	Grateloupia sp. (R)	2	0	0	0	0	0	0	0	0	0	0	0	0	0	0	0	0	0	0	0	0	2
	B2_Bin_METABAT__32_1.fasta	1103	MAG	Bacteria;Firmicutes;Bacilli;Lactobacillales;Enterococcaceae;Enterococcus	2.24246	Firmicutes (MAG) (14)	#FDB10B	Saccharina sp. (B)	0	0	0	0	0	0	0	0	0	0	0	0	0	0	0	0	0	0	0	0	0	0
	4-81.fasta	1104	DG	Bacteria;Firmicutes;Bacilli;Staphylococcales;Staphylococcaceae;Staphylococcus	2.87476	Firmicutes (DG) (56)	#FDB10B	Gelidium sp. (H)	4	0	0	0	0	0	0	0	0	0	0	1	0	0	0	0	1	0	0	0	0	2
	909-3Z.fasta	1105	DG	Bacteria;Firmicutes;Bacilli;Staphylococcales;Staphylococcaceae;Staphylococcus	2.56567	Firmicutes (DG) (56)	#FDB10B	Ulva sp. (L)	3	0	0	0	0	0	0	0	0	0	0	1	0	0	0	0	1	0	0	1	0	0
	4-104.fasta	1106	DG	Bacteria;Firmicutes;Bacilli;Staphylococcales;Staphylococcaceae;Staphylococcus	2.19806	Firmicutes (DG) (56)	#FDB10B	Gelidium sp. (H)	3	0	0	0	0	0	0	0	0	0	0	1	0	0	0	0	1	0	0	0	0	1
	3-230-J.fasta	1107	DG	Bacteria;Firmicutes;Bacilli;Staphylococcales;Staphylococcaceae;Salinicoccus	2.24011	Firmicutes (DG) (56)	#FDB10B	Gelidium sp. (H)	2	0	0	0	0	0	0	0	0	0	1	0	0	0	0	0	0	0	0	0	0	1
	2-1120-3Z.fasta	1108	DG	Bacteria;Firmicutes;Bacilli;Staphylococcales;Staphylococcaceae;Salinicoccus	2.49284	Firmicutes (DG) (56)	#FDB10B	Ulva sp. (L)	2	0	0	0	0	0	0	0	0	0	1	0	0	0	0	0	0	0	0	0	0	1
	YR2-5-12-J.fasta	1109	DG	Bacteria;Firmicutes;Bacilli;Bacillales;Planococcaceae;Planomicrobium	2.49001	Firmicutes (DG) (56)	#FDB10B	Grateloupia sp. (R)	1	0	0	0	0	0	0	0	0	0	0	0	0	0	0	0	0	0	0	0	0	1
	4-28.fasta	1110	DG	Bacteria;Firmicutes;Bacilli;Staphylococcales;Staphylococcaceae;Salinicoccus	2.47105	Firmicutes (DG) (56)	#FDB10B	Gelidium sp. (H)	2	0	0	0	0	0	0	0	0	0	1	0	0	0	0	0	0	0	0	0	0	1
	4-11.fasta	1111	DG	Bacteria;Firmicutes;Bacilli;Staphylococcales;Staphylococcaceae;Salinicoccus	2.57673	Firmicutes (DG) (56)	#FDB10B	Gelidium sp. (H)	2	0	0	0	0	0	0	0	0	0	1	0	0	0	0	0	0	0	0	0	0	1
	3-955.fasta	1112	DG	Bacteria;Firmicutes;Bacilli;Bacillales;Bacillaceae;Bacillus	4.44595	Firmicutes (DG) (56)	#FDB10B	Ulva sp. (L)	6	0	0	0	0	1	0	0	0	0	0	1	0	0	0	0	1	0	0	0	1	2
	62.fasta	1113	DG	Bacteria;Firmicutes;Bacilli;Bacillales;Bacillaceae;Bacillus	4.68321	Firmicutes (DG) (56)	#FDB10B	Gelidium sp. (H)	8	0	0	0	0	1	0	0	0	0	0	1	0	0	1	0	1	0	0	0	2	2
	2-655.fasta	1114	DG	Bacteria;Firmicutes;Bacilli;Bacillales;Bacillaceae;Bacillus	5.26597	Firmicutes (DG) (56)	#FDB10B	Grateloupia sp. (R)	5	0	0	0	0	0	0	0	0	0	0	0	0	0	0	0	1	0	0	0	0	4
	YR2-0613-J.fasta	1115	DG	Bacteria;Firmicutes;Bacilli;Bacillales;Bacillaceae;Bacillus	4.99519	Firmicutes (DG) (56)	#FDB10B	Grateloupia sp. (R)	5	0	0	0	0	0	0	0	0	0	0	0	0	0	0	0	1	0	0	0	0	4
	4-1414.fasta	1116	DG	Bacteria;Firmicutes;Bacilli;Bacillales;Bacillaceae;Bacillus	5.10228	Firmicutes (DG) (56)	#000000	Sediment (N)	5	0	0	0	0	0	0	0	0	0	0	0	0	0	0	0	1	0	0	0	0	4
	347.fasta	1117	DG	Bacteria;Firmicutes;Bacilli;Bacillales;Bacillaceae;Bacillus	5.12346	Firmicutes (DG) (56)	#FDB10B	Gelidium sp. (H)	7	0	0	0	0	1	0	1	0	0	1	1	0	0	0	0	1	0	0	0	1	1
	4-74.fasta	1118	DG	Bacteria;Firmicutes;Bacilli;Bacillales;Bacillaceae;Bacillus	5.21485	Firmicutes (DG) (56)	#FDB10B	Gelidium sp. (H)	7	0	0	0	0	1	0	0	0	0	1	1	0	0	0	0	1	0	0	0	1	2
	4-959.fasta	1119	DG	Bacteria;Firmicutes;Bacilli;Bacillales;Bacillaceae;Bacillus	4.63901	Firmicutes (DG) (56)	#FDB10B	Ulva sp. (L)	9	0	0	0	0	1	0	1	0	0	0	0	0	1	0	0	1	0	0	2	1	2
	3-1014-J.fasta	1120	DG	Bacteria;Firmicutes;Bacilli;Bacillales;Bacillaceae;Bacillus	4.55513	Firmicutes (DG) (56)	#FDB10B	Ulva sp. (L)	5	0	0	0	1	1	0	0	0	0	0	0	0	0	0	0	1	0	0	0	0	2
	4-1415.fasta	1121	DG	Bacteria;Firmicutes;Bacilli;Bacillales;Bacillaceae;Bacillus	4.17447	Firmicutes (DG) (56)	#000000	Sediment (N)	3	0	0	0	0	0	0	1	0	0	0	0	0	0	0	0	1	0	0	0	0	1
	2-266.fasta	1122	DG	Bacteria;Firmicutes;Bacilli;Bacillales;Bacillaceae;Bacillus	4.28447	Firmicutes (DG) (56)	#FDB10B	Gelidium sp. (H)	4	0	0	0	0	0	0	0	0	0	0	1	0	0	0	0	1	0	0	0	0	2
	980.fasta	1123	DG	Bacteria;Firmicutes;Bacilli;Bacillales;Bacillaceae;Bacillus	4.27186	Firmicutes (DG) (56)	#FDB10B	Ulva sp. (L)	5	0	0	0	0	0	0	1	0	0	0	1	0	0	0	0	1	0	0	0	0	2
	4-1022-1-3Z.fasta	1124	DG	Bacteria;Firmicutes;Bacilli;Bacillales;Bacillaceae;Bacillus	5.20851	Firmicutes (DG) (56)	#FDB10B	Ulva sp. (L)	6	0	0	0	0	0	0	1	0	0	0	1	0	0	0	0	1	0	0	0	0	3
	2-247-3Z.fasta	1125	DG	Bacteria;Firmicutes;Bacilli;Bacillales;Bacillaceae;Bacillus	4.0764	Firmicutes (DG) (56)	#FDB10B	Gelidium sp. (H)	7	0	0	0	0	0	0	1	0	0	1	1	0	0	0	0	1	0	0	2	0	1
	3-499-2-J.fasta	1126	DG	Bacteria;Firmicutes;Bacilli;Bacillales;Bacillaceae;Bacillus	4.07111	Firmicutes (DG) (56)	#FDB10B	Grateloupia sp. (R)	7	0	0	0	0	0	0	1	0	0	1	1	0	0	0	0	1	0	0	2	0	1
	3-945-3-3Z.fasta	1127	DG	Bacteria;Firmicutes;Bacilli;Bacillales;Bacillaceae;Bacillus	3.82269	Firmicutes (DG) (56)	#FDB10B	Ulva sp. (L)	5	0	0	0	0	0	0	1	0	0	0	1	0	0	0	0	1	0	0	1	0	1
	2-286-3Z.fasta	1128	DG	Bacteria;Firmicutes;Bacilli;Bacillales;Bacillaceae;Bacillus	4.07817	Firmicutes (DG) (56)	#FDB10B	Gelidium sp. (H)	7	0	0	0	0	0	0	1	0	0	1	1	0	0	0	0	1	0	0	2	0	1
	4-1317.fasta	1129	DG	Bacteria;Firmicutes;Bacilli;Bacillales;Bacillaceae;Bacillus	4.12518	Firmicutes (DG) (56)	#000000	Sediment (N)	5	0	0	0	0	0	0	0	0	0	1	1	0	0	0	0	1	0	0	0	0	2
	571-3Z.fasta	1130	DG	Bacteria;Firmicutes;Bacilli;Bacillales;Bacillaceae;Bacillus	5.34949	Firmicutes (DG) (56)	#FDB10B	Grateloupia sp. (R)	3	0	0	0	0	0	0	0	0	0	0	1	0	0	0	0	1	0	0	0	0	1
	961-2-3Z.fasta	1131	DG	Bacteria;Firmicutes;Bacilli;Bacillales;Bacillaceae;Bacillus	5.44214	Firmicutes (DG) (56)	#FDB10B	Ulva sp. (L)	3	0	0	0	0	0	0	0	0	0	0	1	0	0	0	0	1	0	0	0	0	1
	975-G.fasta	1132	DG	Bacteria;Firmicutes;Bacilli;Bacillales;Bacillaceae;Bacillus	5.50266	Firmicutes (DG) (56)	#FDB10B	Ulva sp. (L)	3	0	0	0	0	0	0	0	0	0	0	1	0	0	0	0	1	0	0	0	0	1
	2-44.fasta	1133	DG	Bacteria;Firmicutes;Bacilli;Bacillales;Thermoactinomycetaceae;Desmospora	3.58886	Firmicutes (DG) (56)	#FDB10B	Gelidium sp. (H)	9	2	0	0	0	0	0	0	0	0	0	1	0	0	2	0	1	0	1	1	0	1
	38.fasta	1134	DG	Bacteria;Firmicutes;Bacilli;Bacillales;Bacillaceae;Bacillus	3.72166	Firmicutes (DG) (56)	#FDB10B	Gelidium sp. (H)	16	2	0	0	0	0	0	0	0	0	0	1	0	0	2	1	1	0	0	3	2	4
	4-90.fasta	1135	DG	Bacteria;Firmicutes;Bacilli;Bacillales;Bacillaceae;Bacillus	3.74004	Firmicutes (DG) (56)	#FDB10B	Gelidium sp. (H)	14	1	0	0	1	1	0	0	0	0	0	1	0	0	2	0	1	0	1	2	2	2
	2B3-10.fasta	1136	DG	Bacteria;Firmicutes;Bacilli;Bacillales;Bacillaceae;Bacillus	3.74956	Firmicutes (DG) (56)	#FDB10B	Saccharina sp. (B)	12	0	0	0	1	1	0	0	0	0	0	1	0	0	2	0	1	0	0	2	2	2
	224-3Z.fasta	1137	DG	Bacteria;Firmicutes;Bacilli;Bacillales;Bacillaceae;Bacillus	5.39922	Firmicutes (DG) (56)	#FDB10B	Gelidium sp. (H)	9	1	0	0	0	0	0	0	0	0	2	1	0	0	0	0	1	0	1	1	1	1
	955.fasta	1138	DG	Bacteria;Firmicutes;Bacilli;Bacillales;Bacillaceae;Bacillus	4.04321	Firmicutes (DG) (56)	#FDB10B	Ulva sp. (L)	21	6	0	1	0	0	0	0	0	0	2	0	0	0	1	0	2	0	0	6	1	2
	2-769.fasta	1139	DG	Bacteria;Firmicutes;Bacilli;Bacillales;Bacillaceae;Bacillus	4.08536	Firmicutes (DG) (56)	#FDB10B	Grateloupia sp. (R)	22	4	0	5	0	0	0	0	0	0	1	0	0	0	1	0	2	0	0	6	1	2
	195.fasta	1140	DG	Bacteria;Firmicutes;Bacilli;Bacillales;Bacillaceae;Bacillus	3.89164	Firmicutes (DG) (56)	#FDB10B	Gelidium sp. (H)	19	4	0	4	0	0	0	0	0	0	1	0	0	0	1	0	2	0	0	4	1	2
	S1_Bin_METABAT__199_sub.fasta	1141	MAG	Bacteria;Actinobacteriota	1.29293	Actinobacteriota (MAG) (100)	#0000ff	Seawater (S)	1	1	0	0	0	0	0	0	0	0	0	0	0	0	0	0	0	0	0	0	0	0
	S1_Bin_METABAT__391_1.fasta	1142	MAG	Bacteria;Actinobacteriota	1.26371	Actinobacteriota (MAG) (100)	#0000ff	Seawater (S)	0	0	0	0	0	0	0	0	0	0	0	0	0	0	0	0	0	0	0	0	0	0
	S1_Bin_METABAT__24_1.fasta	1143	MAG	Bacteria;Actinobacteriota	2.40971	Actinobacteriota (MAG) (100)	#0000ff	Seawater (S)	0	0	0	0	0	0	0	0	0	0	0	0	0	0	0	0	0	0	0	0	0	0
	S4_Bin_MAXBIN__031_1.fasta	1144	MAG	Bacteria;Actinobacteriota;Thermoleophilia	1.30783	Actinobacteriota (MAG) (100)	#0000ff	Seawater (S)	1	0	0	0	0	0	0	0	0	0	0	0	0	0	0	0	0	0	0	0	0	1
	S1_Bin_METABAT__195_1.fasta	1145	MAG	Bacteria;Actinobacteriota;Thermoleophilia;Gaiellales	1.54269	Actinobacteriota (MAG) (100)	#0000ff	Seawater (S)	1	0	0	0	0	0	0	0	0	0	0	0	0	0	0	0	0	0	0	0	0	1
	2B2-61.fasta	1146	DG	Bacteria;Actinobacteriota;Actinobacteria;Frankiales;Geodermatophilaceae;Modestobacter	4.7001	Actinobacteriota (DG) (51)	#FDB10B	Saccharina sp. (B)	3	1	0	0	0	0	0	0	0	0	0	0	0	0	0	0	1	0	0	0	0	1
	YR2514.fasta	1147	DG	Bacteria;Actinobacteriota;Actinobacteria;Corynebacteriales;Dietziaceae;Dietzia	3.91906	Actinobacteriota (DG) (51)	#FDB10B	Grateloupia sp. (R)	7	0	0	0	0	0	0	0	0	0	0	1	1	0	0	1	0	0	1	1	0	2
	YR2-567-J.fasta	1148	DG	Bacteria;Actinobacteriota;Actinobacteria;Corynebacteriales;Dietziaceae;Dietzia	3.92172	Actinobacteriota (DG) (51)	#FDB10B	Grateloupia sp. (R)	7	0	0	0	0	0	0	0	0	0	0	1	1	0	0	1	0	0	1	1	0	2
	235-3Z.fasta	1149	DG	Bacteria;Actinobacteriota;Actinobacteria;Corynebacteriales;Nocardiaceae;Williamsia	4.77048	Actinobacteriota (DG) (51)	#FDB10B	Gelidium sp. (H)	15	1	0	0	0	0	0	0	0	0	1	0	1	2	2	1	0	0	2	3	0	2
	R2_Bin_METABAT__3_1.fasta	1150	MAG	Bacteria;Actinobacteriota;Actinobacteria;Corynebacteriales;Nocardiaceae;Rhodococcus	5.81535	Actinobacteriota (MAG) (100)	#FDB10B	Grateloupia sp. (R)	19	3	0	0	0	1	0	0	0	0	1	0	1	0	0	1	0	0	2	7	1	2
	H4_Bin_Bin_82_1_1.fasta	1151	MAG	Bacteria;Actinobacteriota;Actinobacteria;Corynebacteriales;Nocardiaceae;Rhodococcus	4.88846	Actinobacteriota (MAG) (100)	#FDB10B	Gelidium sp. (H)	17	1	0	0	0	0	0	0	0	0	0	0	1	0	0	1	0	0	1	9	1	3
	N4_Bin_Bin_135_1.fasta	1152	MAG	Bacteria;Actinobacteriota;Actinobacteria;Corynebacteriales;Nocardiaceae;Rhodococcus	4.3515	Actinobacteriota (MAG) (100)	#000000	Sediment (N)	16	1	0	0	0	0	0	0	0	0	0	0	1	0	0	1	0	0	2	8	0	3
	S4_Bin_METABAT__356_1.fasta	1153	MAG	Bacteria;Actinobacteriota;Actinobacteria;Corynebacteriales;Nocardiaceae;Rhodococcus	4.8655	Actinobacteriota (MAG) (100)	#0000ff	Seawater (S)	17	1	0	0	0	0	0	0	0	0	0	0	1	0	0	1	0	0	1	9	1	3
	L4_Bin_Bin_164_1.fasta	1154	MAG	Bacteria;Actinobacteriota;Actinobacteria;Corynebacteriales;Nocardiaceae;Rhodococcus	5.08513	Actinobacteriota (MAG) (100)	#FDB10B	Ulva sp. (L)	17	1	0	0	0	0	0	0	0	0	0	0	1	0	0	1	0	0	1	9	1	3
	3-306.fasta	1155	DG	Bacteria;Actinobacteriota;Actinobacteria;Propionibacteriales;Nocardioidaceae;Nocardioides	4.47243	Actinobacteriota (DG) (51)	#FDB10B	Gelidium sp. (H)	5	0	0	0	0	0	0	0	0	0	0	1	0	0	0	0	1	0	1	1	0	1
	2B1271.fasta	1156	DG	Bacteria;Actinobacteriota;Actinobacteria;Propionibacteriales;Nocardioidaceae;Nocardioides	4.49038	Actinobacteriota (DG) (51)	#FDB10B	Saccharina sp. (B)	4	0	0	0	0	0	0	0	0	0	0	0	0	0	1	0	1	0	1	0	0	1
	3-159-G.fasta	1157	DG	Bacteria;Actinobacteriota;Actinobacteria;Propionibacteriales;Nocardioidaceae;Nocardioides	4.6296	Actinobacteriota (DG) (51)	#FDB10B	Gelidium sp. (H)	5	0	0	0	0	0	0	0	0	0	0	0	0	0	2	0	1	0	1	0	0	1
	2B3-6.fasta	1158	DG	Bacteria;Actinobacteriota;Actinobacteria;Propionibacteriales;Propionibacteriaceae;Propioniciclava	3.23963	Actinobacteriota (DG) (51)	#FDB10B	Saccharina sp. (B)	3	0	0	0	0	0	0	0	0	0	0	0	0	0	0	0	0	0	1	0	1	1
	S2_Bin_METABAT__277_1.fasta	1159	MAG	Bacteria;Actinobacteriota;Actinobacteria;Propionibacteriales;Propionibacteriaceae;Cutibacterium	2.26778	Actinobacteriota (MAG) (100)	#0000ff	Seawater (S)	1	0	0	0	0	0	0	0	0	0	0	0	0	0	0	0	0	0	0	0	1	0
	905_3.fasta	1160	DG	Bacteria;Actinobacteriota;Actinobacteria;Propionibacteriales;Propionibacteriaceae;Tessaracoccus	2.88092	Actinobacteriota (DG) (51)	#FDB10B	Ulva sp. (L)	1	0	0	0	0	0	0	0	0	0	0	0	0	0	0	0	0	0	0	0	0	1
	2-217.fasta	1161	DG	Bacteria;Actinobacteriota;Actinobacteria;Propionibacteriales;Propionibacteriaceae;Tessaracoccus	3.50928	Actinobacteriota (DG) (51)	#FDB10B	Gelidium sp. (H)	2	0	0	0	0	0	0	0	0	0	0	0	0	0	0	0	0	0	0	0	0	2
	2-261.fasta	1162	DG	Bacteria;Actinobacteriota;Actinobacteria;Propionibacteriales;Propionibacteriaceae;Tessaracoccus	2.93266	Actinobacteriota (DG) (51)	#FDB10B	Gelidium sp. (H)	2	0	0	0	0	0	0	0	0	0	0	0	0	0	0	0	0	0	0	0	0	2
	3-35-2-J.fasta	1163	DG	Bacteria;Actinobacteriota;Actinobacteria;Streptomycetales;Streptomycetaceae;Streptomyces	8.49931	Actinobacteriota (DG) (51)	#FDB10B	Gelidium sp. (H)	36	11	0	0	0	0	0	0	1	0	0	3	1	0	0	2	3	0	2	7	2	4
	3-371-J.fasta	1164	DG	Bacteria;Actinobacteriota;Actinobacteria;Streptomycetales;Streptomycetaceae;Streptomyces	8.0273	Actinobacteriota (DG) (51)	#FDB10B	Gelidium sp. (H)	39	7	0	1	0	0	1	0	0	0	2	1	1	0	1	5	1	0	1	11	1	6
	S3_Bin_Bin_110_1.fasta	1165	MAG	Bacteria;Actinobacteriota;Actinobacteria;PeM15	1.96491	Actinobacteriota (MAG) (100)	#0000ff	Seawater (S)	1	0	0	0	0	0	0	0	0	0	0	0	0	0	0	0	1	0	0	0	0	0
	S2_Bin_Bin_6_1.fasta	1166	MAG	Bacteria;Actinobacteriota;Actinobacteria;PeM15	1.83159	Actinobacteriota (MAG) (100)	#0000ff	Seawater (S)	1	0	0	0	0	0	0	0	0	0	0	0	0	0	0	0	1	0	0	0	0	0
	S1_Bin_MAXBIN__088_sub_1.fasta	1167	MAG	Bacteria;Actinobacteriota;Actinobacteria	0.941615	Actinobacteriota (MAG) (100)	#0000ff	Seawater (S)	0	0	0	0	0	0	0	0	0	0	0	0	0	0	0	0	0	0	0	0	0	0
	S4_Bin_MAXBIN__028_sub_1.fasta	1168	MAG	Bacteria;Actinobacteriota;Actinobacteria	1.23951	Actinobacteriota (MAG) (100)	#0000ff	Seawater (S)	0	0	0	0	0	0	0	0	0	0	0	0	0	0	0	0	0	0	0	0	0	0
	4-1443.fasta	1169	DG	Bacteria;Actinobacteriota;Actinobacteria;Micrococcales;Intrasporangiaceae;Tetrasphaera	3.53694	Actinobacteriota (DG) (51)	#000000	Sediment (N)	4	2	0	0	0	0	0	0	0	0	0	0	0	0	0	0	0	0	1	0	0	1
	3-219_2.fasta	1170	DG	Bacteria;Actinobacteriota;Actinobacteria;Micrococcales;Intrasporangiaceae;Janibacter	3.25777	Actinobacteriota (DG) (51)	#FDB10B	Gelidium sp. (H)	3	0	0	0	0	0	0	0	0	0	0	1	1	0	0	0	0	0	1	0	0	0
	905_1.fasta	1171	DG	Bacteria;Actinobacteriota;Actinobacteria;Micrococcales;Intrasporangiaceae;Ornithinimicrobium	3.50578	Actinobacteriota (DG) (51)	#FDB10B	Ulva sp. (L)	3	0	0	0	0	0	0	0	0	0	0	0	1	0	0	0	0	0	0	0	0	2
	2B2-73.fasta	1172	DG	Bacteria;Actinobacteriota;Actinobacteria;Micrococcales;Intrasporangiaceae;Serinicoccus	3.37267	Actinobacteriota (DG) (51)	#FDB10B	Saccharina sp. (B)	1	0	0	0	0	0	0	0	0	0	0	0	0	0	0	0	0	0	0	0	0	1
	2B1-3-53_2.fasta	1173	DG	Bacteria;Actinobacteriota;Actinobacteria;Micrococcales;Intrasporangiaceae;Serinicoccus	3.69877	Actinobacteriota (DG) (51)	#FDB10B	Saccharina sp. (B)	3	0	0	0	1	1	0	0	0	0	0	0	0	0	0	0	0	0	0	0	0	1
	2-807.fasta	1174	DG	Bacteria;Actinobacteriota;Actinobacteria;Micrococcales;Intrasporangiaceae;Serinicoccus	3.70472	Actinobacteriota (DG) (51)	#FDB10B	Grateloupia sp. (R)	1	0	0	0	0	0	0	0	0	0	0	0	0	0	0	0	0	0	0	0	0	1
	2B2-67.fasta	1175	DG	Bacteria;Actinobacteriota;Actinobacteria;Micrococcales;Intrasporangiaceae;Serinicoccus	3.80517	Actinobacteriota (DG) (51)	#FDB10B	Saccharina sp. (B)	1	0	0	0	0	0	0	0	0	0	0	0	0	0	0	0	0	0	0	0	0	1
	3-1098-3Z.fasta	1176	DG	Bacteria;Actinobacteriota;Actinobacteria;Micrococcales;Intrasporangiaceae;Serinicoccus	3.73588	Actinobacteriota (DG) (51)	#FDB10B	Ulva sp. (L)	1	0	0	0	0	0	0	0	0	0	0	0	0	0	0	0	0	0	0	0	0	1
	4-144.fasta	1177	DG	Bacteria;Actinobacteriota;Actinobacteria;Kineosporiales;Kineosporiaceae;Pseudokineococcus	4.20586	Actinobacteriota (DG) (51)	#FDB10B	Gelidium sp. (H)	5	1	0	0	0	0	0	0	0	0	0	0	0	0	0	0	1	0	0	1	0	2
	2B2-88.fasta	1178	DG	Bacteria;Actinobacteriota;Actinobacteria;Kineosporiales;Kineosporiaceae;Pseudokineococcus	3.81982	Actinobacteriota (DG) (51)	#FDB10B	Saccharina sp. (B)	4	0	0	0	0	0	0	0	0	0	0	1	0	0	0	0	1	0	0	0	0	2
	2-287.fasta	1179	DG	Bacteria;Actinobacteriota;Actinobacteria;Kineosporiales;Kineosporiaceae;Pseudokineococcus	3.72087	Actinobacteriota (DG) (51)	#FDB10B	Gelidium sp. (H)	4	0	0	0	0	0	0	0	0	0	0	1	0	0	0	0	1	0	0	0	0	2
	3-1667.fasta	1180	DG	Bacteria;Actinobacteriota;Actinobacteria;Micrococcales;Promicromonosporaceae;Isoptericola	3.76551	Actinobacteriota (DG) (51)	#000000	Sediment (N)	10	1	0	0	0	0	0	1	0	0	0	1	1	1	1	0	1	0	0	1	1	1
	3-424-3Z.fasta	1181	DG	Bacteria;Actinobacteriota;Actinobacteria;Micrococcales;Sanguibacteraceae;Sanguibacter	2.98096	Actinobacteriota (DG) (51)	#FDB10B	Gelidium sp. (H)	2	0	0	0	0	0	0	0	0	0	0	0	0	0	0	0	1	0	0	0	0	1
	2-216.fasta	1182	DG	Bacteria;Actinobacteriota;Actinobacteria;Micrococcales;Cellulomonadaceae;Cellulomonas	4.28056	Actinobacteriota (DG) (51)	#FDB10B	Gelidium sp. (H)	3	0	0	0	0	0	0	0	0	0	0	0	0	0	0	0	1	0	1	0	0	1
	2B1-2-63-3Z.fasta	1183	DG	Bacteria;Actinobacteriota;Actinobacteria;Micrococcales;Dermabacteraceae;Brachybacterium	3.94651	Actinobacteriota (DG) (51)	#FDB10B	Saccharina sp. (B)	4	0	0	0	0	0	0	0	0	0	0	0	1	0	0	0	1	0	1	0	0	1
	859.fasta	1184	DG	Bacteria;Actinobacteriota;Actinobacteria;Micrococcales;Dermabacteraceae;Brachybacterium	3.85799	Actinobacteriota (DG) (51)	#FDB10B	Ulva sp. (L)	4	0	0	0	0	0	0	0	0	0	0	1	1	0	0	0	0	0	1	0	0	1
	221-jn_1.fasta	1185	DG	Bacteria;Actinobacteriota;Actinobacteria;Micrococcales;Dermabacteraceae;Brachybacterium	3.82424	Actinobacteriota (DG) (51)	#FDB10B	Gelidium sp. (H)	4	0	0	0	0	0	0	0	0	0	0	1	1	0	0	0	0	0	1	0	0	1
	879-2-G.fasta	1186	DG	Bacteria;Actinobacteriota;Actinobacteria;Micrococcales;Micrococcaceae;Kocuria	2.92977	Actinobacteriota (DG) (51)	#FDB10B	Ulva sp. (L)	2	0	0	0	0	0	0	0	0	0	0	1	0	0	0	0	0	0	0	0	0	1
	2-558A.fasta	1187	DG	Bacteria;Actinobacteriota;Actinobacteria;Micrococcales;Micrococcaceae;Kocuria	4.30844	Actinobacteriota (DG) (51)	#FDB10B	Grateloupia sp. (R)	10	0	0	0	0	0	0	0	0	0	0	0	0	0	2	0	1	0	4	1	0	2
	641.fasta	1188	DG	Bacteria;Actinobacteriota;Actinobacteria;Micrococcales;Micrococcaceae;Kocuria	4.21838	Actinobacteriota (DG) (51)	#FDB10B	Grateloupia sp. (R)	8	0	0	0	0	0	0	0	0	0	0	1	0	0	0	0	1	0	2	1	1	2
	640_1.fasta	1189	DG	Bacteria;Actinobacteriota;Actinobacteria;Micrococcales;Micrococcaceae;Kocuria	4.30082	Actinobacteriota (DG) (51)	#FDB10B	Grateloupia sp. (R)	8	0	0	0	0	0	0	0	0	0	0	1	0	0	0	0	1	0	2	1	1	2
	2-592A-3Z.fasta	1190	DG	Bacteria;Actinobacteriota;Actinobacteria;Micrococcales;Intrasporangiaceae;Ornithinimicrobium	2.78347	Actinobacteriota (DG) (51)	#FDB10B	Grateloupia sp. (R)	3	0	0	0	0	0	0	0	0	0	0	0	1	0	0	0	1	0	0	0	0	1
	944.fasta	1191	DG	Bacteria;Actinobacteriota;Actinobacteria;Micrococcales;Micrococcaceae;Micrococcus	2.60483	Actinobacteriota (DG) (51)	#FDB10B	Ulva sp. (L)	5	0	0	0	0	0	0	0	0	0	0	1	1	0	1	0	0	0	1	0	0	1
	994_1.fasta	1192	DG	Bacteria;Actinobacteriota;Actinobacteria;Micrococcales;Micrococcaceae;Micrococcus	2.49016	Actinobacteriota (DG) (51)	#FDB10B	Ulva sp. (L)	3	0	0	0	0	0	0	0	0	0	0	0	0	0	1	0	0	0	1	0	0	1
	951.fasta	1193	DG	Bacteria;Actinobacteriota;Actinobacteria;Micrococcales;Micrococcaceae;Micrococcus	2.59025	Actinobacteriota (DG) (51)	#FDB10B	Ulva sp. (L)	3	0	0	0	0	0	0	0	0	0	0	0	0	0	1	0	0	0	1	0	0	1
	2B1-5-60-3Z.fasta	1194	DG	Bacteria;Actinobacteriota;Actinobacteria;Micrococcales;Micrococcaceae;Neomicrococcus	2.87439	Actinobacteriota (DG) (51)	#FDB10B	Saccharina sp. (B)	5	1	0	0	0	0	0	0	0	0	0	0	0	0	1	0	0	0	1	0	1	1
	YR2113-J.fasta	1195	DG	Bacteria;Actinobacteriota;Actinobacteria;Micrococcales;Micrococcaceae;Arthrobacter	2.66725	Actinobacteriota (DG) (51)	#FDB10B	Grateloupia sp. (R)	7	1	0	0	0	0	0	0	0	0	0	1	0	1	1	0	1	0	0	0	1	1
	3-341.fasta	1196	DG	Bacteria;Actinobacteriota;Actinobacteria;Micrococcales;Micrococcaceae;Arthrobacter	3.55426	Actinobacteriota (DG) (51)	#FDB10B	Gelidium sp. (H)	5	0	0	0	1	1	0	0	0	0	0	0	0	0	1	0	1	0	0	0	0	1
	2B2-80-3Z.fasta	1197	DG	Bacteria;Actinobacteriota;Actinobacteria;Micrococcales;Micrococcaceae;Arthrobacter	2.98644	Actinobacteriota (DG) (51)	#FDB10B	Saccharina sp. (B)	4	0	0	0	0	0	0	0	0	0	0	0	0	0	1	0	1	0	1	0	0	1
	S3_Bin_Bin_133_1.fasta	1198	MAG	Bacteria;Actinobacteriota;Actinobacteria;Micrococcales;Microbacteriaceae;Aquiluna	1.06126	Actinobacteriota (MAG) (100)	#0000ff	Seawater (S)	1	0	0	0	0	0	0	0	0	0	0	0	0	0	0	0	0	0	0	0	0	1
	2B1-3-53-G.fasta	1199	DG	Bacteria;Actinobacteriota;Actinobacteria;Micrococcales;Microbacteriaceae;Pseudoclavibacter	4.07089	Actinobacteriota (DG) (51)	#FDB10B	Saccharina sp. (B)	7	1	0	0	0	0	0	0	0	0	0	0	0	0	1	0	2	0	1	1	0	1
	2-35-3Z.fasta	1200	DG	Bacteria;Actinobacteriota;Actinobacteria;Micrococcales;Microbacteriaceae;Marisediminicola	3.90151	Actinobacteriota (DG) (51)	#FDB10B	Gelidium sp. (H)	6	0	0	0	0	1	0	0	0	0	0	0	0	0	1	0	1	0	2	0	0	1
	2-301.fasta	1201	DG	Bacteria;Actinobacteriota;Actinobacteria;Micrococcales;Microbacteriaceae;Curtobacterium	3.35185	Actinobacteriota (DG) (51)	#FDB10B	Gelidium sp. (H)	10	1	0	0	0	0	0	0	0	0	1	1	0	0	1	0	2	0	2	1	0	1
	262.fasta	1202	DG	Bacteria;Actinobacteriota;Actinobacteria;Micrococcales;Microbacteriaceae;Curtobacterium	3.55184	Actinobacteriota (DG) (51)	#FDB10B	Gelidium sp. (H)	7	1	0	0	0	0	0	0	0	0	0	1	0	0	1	0	2	0	0	0	0	2
	2-1120_2.fasta	1203	DG	Bacteria;Actinobacteriota;Actinobacteria;Micrococcales;Microbacteriaceae;Microbacterium	3.08156	Actinobacteriota (DG) (51)	#FDB10B	Ulva sp. (L)	2	0	0	0	0	0	0	0	0	0	0	0	0	0	1	0	0	0	0	0	0	1
	B2_Bin_Bin_101_1.fasta	1204	MAG	Bacteria;Actinobacteriota;Actinobacteria;Micrococcales;Microbacteriaceae;Microbacterium	2.49968	Actinobacteriota (MAG) (100)	#FDB10B	Saccharina sp. (B)	1	0	0	0	0	0	0	0	0	0	0	0	0	0	0	0	0	0	0	0	0	1
	R2_Bin_METABAT__123_1.fasta	1205	MAG	Bacteria;Actinobacteriota;Actinobacteria;Micrococcales;Microbacteriaceae;Microbacterium	3.6834	Actinobacteriota (MAG) (100)	#FDB10B	Grateloupia sp. (R)	4	0	0	0	0	0	0	0	0	0	0	0	0	0	2	0	1	0	0	0	0	1
	3-920-3Z.fasta	1206	DG	Bacteria;Actinobacteriota;Actinobacteria;Micrococcales;Microbacteriaceae;Microbacterium	3.53413	Actinobacteriota (DG) (51)	#FDB10B	Ulva sp. (L)	4	0	0	0	0	0	0	0	0	0	0	0	0	0	1	0	1	0	1	0	0	1
	2-1000.fasta	1207	DG	Bacteria;Actinobacteriota;Actinobacteria;Micrococcales;Microbacteriaceae;Microbacterium	2.85921	Actinobacteriota (DG) (51)	#FDB10B	Ulva sp. (L)	5	0	0	0	0	0	0	1	0	0	0	0	0	0	1	0	1	0	1	0	0	1
	3-1141-3Z.fasta	1208	DG	Bacteria;Actinobacteriota;Actinobacteria;Micrococcales;Microbacteriaceae;Microbacterium	2.87069	Actinobacteriota (DG) (51)	#FDB10B	Ulva sp. (L)	4	0	0	0	0	0	0	0	0	0	0	0	0	0	1	0	1	0	1	0	0	1
	2B1-2-50-J.fasta	1209	DG	Bacteria;Actinobacteriota;Actinobacteria;Micrococcales;Microbacteriaceae;Microbacterium	3.05718	Actinobacteriota (DG) (51)	#FDB10B	Saccharina sp. (B)	4	0	0	0	0	0	0	0	0	0	0	0	0	0	1	0	1	0	1	0	0	1
	N1_Bin_METABAT__172_1.fasta	1210	MAG	Bacteria;Actinobacteriota;Acidimicrobiia;IMCC26256	2.27516	Actinobacteriota (MAG) (100)	#000000	Sediment (N)	1	0	0	0	0	0	0	0	0	0	0	0	0	0	0	0	0	0	0	0	1	0
	S1_Bin_METABAT__211_1.fasta	1211	MAG	Bacteria;Actinobacteriota;Acidimicrobiia;Microtrichales;Ilumatobacteraceae	2.02785	Actinobacteriota (MAG) (100)	#0000ff	Seawater (S)	1	0	0	0	0	0	0	0	0	0	0	0	0	0	0	0	0	0	0	0	0	1
	S1_Bin_METABAT__134_1.fasta	1212	MAG	Bacteria;Actinobacteriota;Acidimicrobiia;Microtrichales;Ilumatobacteraceae	1.94329	Actinobacteriota (MAG) (100)	#0000ff	Seawater (S)	1	0	0	0	0	0	0	0	0	0	0	0	0	0	0	0	0	0	0	0	0	1
	R2_Bin_METABAT__114_1.fasta	1213	MAG	Bacteria;Actinobacteriota;Acidimicrobiia;Microtrichales;Ilumatobacteraceae;Ilumatobacter	3.89532	Actinobacteriota (MAG) (100)	#FDB10B	Grateloupia sp. (R)	6	0	0	0	0	0	0	0	0	0	0	0	0	0	1	1	0	0	2	0	0	2
	L2_Bin_Bin_14_1.fasta	1214	MAG	Bacteria;Actinobacteriota;Acidimicrobiia;Microtrichales;Ilumatobacteraceae;Ilumatobacter	3.95876	Actinobacteriota (MAG) (100)	#FDB10B	Ulva sp. (L)	5	0	0	0	0	0	0	0	1	0	0	0	0	0	2	0	0	0	0	1	0	1
	R2_Bin_METABAT__106_sub_1.fasta	1215	MAG	Bacteria;Actinobacteriota;Acidimicrobiia;Microtrichales;Ilumatobacteraceae;Ilumatobacter	3.88239	Actinobacteriota (MAG) (100)	#FDB10B	Grateloupia sp. (R)	6	1	0	0	0	0	0	0	1	0	0	0	0	0	0	1	0	0	0	0	0	3
	S3_Bin_Bin_209_1.fasta	1216	MAG	Bacteria;Actinobacteriota;Acidimicrobiia;Microtrichales;Ilumatobacteraceae;Ilumatobacter	2.89073	Actinobacteriota (MAG) (100)	#0000ff	Seawater (S)	4	0	0	0	0	0	0	0	0	0	0	0	0	0	1	0	0	0	1	0	0	2
	S4_Bin_Bin_20_sub_1.fasta	1217	MAG	Bacteria;Actinobacteriota;Acidimicrobiia;Microtrichales;Ilumatobacteraceae;Ilumatobacter	2.72721	Actinobacteriota (MAG) (100)	#0000ff	Seawater (S)	3	0	0	0	0	0	0	0	0	0	0	0	0	0	1	0	0	0	0	0	0	2
	S2_Bin_Bin_295_1.fasta	1218	MAG	Bacteria;Actinobacteriota;Acidimicrobiia;Microtrichales;Ilumatobacteraceae;Ilumatobacter	2.13963	Actinobacteriota (MAG) (100)	#0000ff	Seawater (S)	2	0	0	0	0	0	0	0	0	0	0	0	0	0	0	0	0	0	0	0	0	2
	R2_Bin_METABAT__166_1.fasta	1219	MAG	Bacteria;Actinobacteriota;Acidimicrobiia;Microtrichales	5.09557	Actinobacteriota (MAG) (100)	#FDB10B	Grateloupia sp. (R)	2	1	0	0	0	0	0	0	0	0	0	0	0	0	1	0	0	0	0	0	0	0
	R2_Bin_MAXBIN__055_1.fasta	1220	MAG	Bacteria;Actinobacteriota;Acidimicrobiia;Microtrichales;Microtrichaceae;Sva0996	4.88532	Actinobacteriota (MAG) (100)	#FDB10B	Grateloupia sp. (R)	7	2	0	0	0	0	0	0	0	0	0	0	0	0	1	0	0	0	1	1	1	1
	R2_Bin_MAXBIN__030_1.fasta	1221	MAG	Bacteria;Actinobacteriota;Acidimicrobiia;Microtrichales	4.58431	Actinobacteriota (MAG) (100)	#FDB10B	Grateloupia sp. (R)	2	1	0	0	0	0	0	0	0	0	0	0	0	0	0	0	0	0	0	1	0	0
	R1_Bin_MAXBIN__109_1.fasta	1222	MAG	Bacteria;Actinobacteriota;Acidimicrobiia;Microtrichales;Microtrichaceae;Sva0997	4.54952	Actinobacteriota (MAG) (100)	#FDB10B	Grateloupia sp. (R)	3	1	0	0	0	0	0	0	0	0	0	0	0	0	1	0	0	0	0	1	0	0
	H3_Bin_METABAT__239_1.fasta	1223	MAG	Bacteria;Actinobacteriota;Acidimicrobiia;Microtrichales	4.73585	Actinobacteriota (MAG) (100)	#FDB10B	Gelidium sp. (H)	5	2	0	0	0	0	0	0	1	0	0	0	0	0	0	0	0	0	0	1	1	0
	R1_Bin_METABAT__99_1.fasta	1224	MAG	Bacteria;Actinobacteriota;Acidimicrobiia;Microtrichales;Microtrichaceae	4.48966	Actinobacteriota (MAG) (100)	#FDB10B	Grateloupia sp. (R)	6	2	0	0	0	0	0	0	1	0	0	0	0	0	0	1	0	0	1	1	0	0
	R4_Bin_Bin_6_sub_1.fasta	1225	MAG	Bacteria;Actinobacteriota;Acidimicrobiia;Microtrichales	3.16198	Actinobacteriota (MAG) (100)	#FDB10B	Grateloupia sp. (R)	5	2	0	0	0	0	0	0	1	0	0	0	0	0	0	1	0	0	1	0	0	0
	R2_Bin_MAXBIN__011_sub_1.fasta	1226	MAG	Bacteria;Actinobacteriota;Acidimicrobiia;Microtrichales;Microtrichaceae;Sva0996	4.67785	Actinobacteriota (MAG) (100)	#FDB10B	Grateloupia sp. (R)	6	2	0	0	0	0	0	0	1	0	0	0	0	0	0	1	0	0	1	1	0	0
	H3_Bin_METABAT__204_1.fasta	1227	MAG	Bacteria;Actinobacteriota;Acidimicrobiia;Microtrichales	4.36754	Actinobacteriota (MAG) (100)	#FDB10B	Gelidium sp. (H)	1	0	0	0	0	0	0	0	0	0	0	0	0	0	0	0	0	0	0	1	0	0
	R3_Bin_METABAT__291_1.fasta	1228	MAG	Bacteria;Actinobacteriota;Acidimicrobiia;Microtrichales	3.11099	Actinobacteriota (MAG) (100)	#FDB10B	Grateloupia sp. (R)	3	2	0	0	0	0	0	0	0	0	0	0	0	0	0	0	0	0	0	1	0	0
	R2_Bin_Bin_5_sub_1.fasta	1229	MAG	Bacteria;Actinobacteriota;Acidimicrobiia;Microtrichales	3.31573	Actinobacteriota (MAG) (100)	#FDB10B	Grateloupia sp. (R)	2	1	0	0	0	0	0	0	0	0	0	0	0	0	0	0	0	0	0	1	0	0
	L2_Bin_METABAT__144_1.fasta	1230	MAG	Bacteria;Actinobacteriota;Acidimicrobiia;Microtrichales;Microtrichaceae	5.01025	Actinobacteriota (MAG) (100)	#FDB10B	Ulva sp. (L)	2	1	0	0	0	0	0	0	0	0	0	0	0	0	0	0	0	0	0	1	0	0
	L3_Bin_METABAT__93_1.fasta	1231	MAG	Bacteria;Actinobacteriota;Acidimicrobiia;Microtrichales	4.71664	Actinobacteriota (MAG) (100)	#FDB10B	Ulva sp. (L)	3	2	0	0	0	0	0	0	0	0	0	0	0	0	0	0	0	0	0	1	0	0
	S2_Bin_Bin_210_sub_1.fasta	1232	MAG	Bacteria;Actinobacteriota;Acidimicrobiia;Microtrichales	2.54391	Actinobacteriota (MAG) (100)	#0000ff	Seawater (S)	3	1	0	0	0	0	0	0	0	0	0	0	0	0	0	0	0	0	0	1	0	1
	S2_Bin_METABAT__327_1.fasta	1233	MAG	Bacteria;Actinobacteriota;Acidimicrobiia;Microtrichales;Microtrichaceae;Sva0996	3.08578	Actinobacteriota (MAG) (100)	#0000ff	Seawater (S)	4	0	0	0	0	0	0	0	0	0	0	0	0	0	1	0	0	0	1	1	0	1
	S2_Bin_METABAT__331_1.fasta	1234	MAG	Bacteria;Actinobacteriota;Acidimicrobiia;Microtrichales;Microtrichaceae;Sva0996	3.49079	Actinobacteriota (MAG) (100)	#0000ff	Seawater (S)	0	0	0	0	0	0	0	0	0	0	0	0	0	0	0	0	0	0	0	0	0	0
	L2_Bin_Bin_149_1.fasta	1235	MAG	Bacteria;Actinobacteriota;Acidimicrobiia;Microtrichales;Microtrichaceae	3.50826	Actinobacteriota (MAG) (100)	#FDB10B	Ulva sp. (L)	3	0	0	0	0	0	1	0	0	0	0	0	1	0	0	0	0	0	0	0	1	0
	B4_Bin_METABAT__5_1.fasta	1236	MAG	Bacteria;Actinobacteriota;Acidimicrobiia;Microtrichales;Microtrichaceae	3.68039	Actinobacteriota (MAG) (100)	#FDB10B	Saccharina sp. (B)	2	0	0	0	0	0	0	0	0	0	0	0	1	0	0	0	0	0	0	0	1	0
	R3_Bin_Bin_10_sub_1.fasta	1237	MAG	Bacteria;Actinobacteriota;Acidimicrobiia;Microtrichales;Microtrichaceae	3.3745	Actinobacteriota (MAG) (100)	#FDB10B	Grateloupia sp. (R)	1	0	0	0	0	0	0	0	0	0	0	0	0	0	0	0	0	0	0	0	0	1
	R1_Bin_MAXBIN__029_1.fasta	1238	MAG	Bacteria;Actinobacteriota;Acidimicrobiia;Microtrichales;Microtrichaceae	3.02016	Actinobacteriota (MAG) (100)	#FDB10B	Grateloupia sp. (R)	1	0	0	0	0	0	0	0	0	0	0	0	0	0	0	0	0	0	0	1	0	0
	R4_Bin_MAXBIN__006_1.fasta	1239	MAG	Bacteria;Actinobacteriota;Acidimicrobiia;Microtrichales;Microtrichaceae;Sva0996	3.62549	Actinobacteriota (MAG) (100)	#FDB10B	Grateloupia sp. (R)	1	0	0	0	0	0	0	0	0	0	0	0	0	0	0	0	0	0	0	1	0	0
	R2_Bin_MAXBIN__006_sub_1.fasta	1240	MAG	Bacteria;Actinobacteriota;Acidimicrobiia;Microtrichales;Microtrichaceae;Sva0996	3.3754	Actinobacteriota (MAG) (100)	#FDB10B	Grateloupia sp. (R)	1	0	0	0	0	0	0	0	0	0	0	0	0	0	0	0	0	0	0	1	0	0
	R1_Bin_MAXBIN__033_1.fasta	1241	MAG	Bacteria;Actinobacteriota;Acidimicrobiia;Microtrichales;Microtrichaceae	3.92939	Actinobacteriota (MAG) (100)	#FDB10B	Grateloupia sp. (R)	2	0	0	0	0	0	0	0	0	0	0	0	1	0	0	0	0	0	0	0	0	1
	R2_Bin_MAXBIN__008_sub_1.fasta	1242	MAG	Bacteria;Actinobacteriota;Acidimicrobiia;Microtrichales;Microtrichaceae	3.67353	Actinobacteriota (MAG) (100)	#FDB10B	Grateloupia sp. (R)	4	0	0	0	0	0	0	1	0	0	0	0	1	0	0	0	0	0	0	1	0	1
	R1_Bin_MAXBIN__106_sub_1.fasta	1243	MAG	Bacteria;Actinobacteriota;Acidimicrobiia;Microtrichales;Microtrichaceae	3.11944	Actinobacteriota (MAG) (100)	#FDB10B	Grateloupia sp. (R)	0	0	0	0	0	0	0	0	0	0	0	0	0	0	0	0	0	0	0	0	0	0
	H4_Bin_METABAT__6_1.fasta	1244	MAG	Bacteria;Actinobacteriota;Acidimicrobiia;Microtrichales;Microtrichaceae	3.60509	Actinobacteriota (MAG) (100)	#FDB10B	Gelidium sp. (H)	2	0	0	0	0	0	0	0	0	0	0	0	0	0	0	0	0	0	0	1	0	1
	L4_Bin_MAXBIN__068_sub_1.fasta	1245	MAG	Bacteria;Actinobacteriota;Acidimicrobiia;Microtrichales;Microtrichaceae	4.39515	Actinobacteriota (MAG) (100)	#FDB10B	Ulva sp. (L)	2	0	0	0	0	0	0	0	0	0	0	0	0	0	0	0	0	0	0	1	0	1
	L2_Bin_MAXBIN__018_sub.fasta	1246	MAG	Bacteria;Actinobacteriota;Acidimicrobiia;Microtrichales;Microtrichaceae;Sva0996	3.40949	Actinobacteriota (MAG) (100)	#FDB10B	Ulva sp. (L)	1	0	0	0	0	0	0	0	0	0	0	0	0	0	0	0	0	0	0	1	0	0
	B4_Bin_METABAT__42_1.fasta	1247	MAG	Bacteria;Actinobacteriota;Acidimicrobiia;Microtrichales;Microtrichaceae	3.92013	Actinobacteriota (MAG) (100)	#FDB10B	Saccharina sp. (B)	2	0	0	0	0	0	0	0	0	0	0	0	1	0	0	0	0	0	1	0	0	0
	L1_Bin_MAXBIN__035_sub_1.fasta	1248	MAG	Bacteria;Actinobacteriota;Acidimicrobiia;Microtrichales;Microtrichaceae	3.93374	Actinobacteriota (MAG) (100)	#FDB10B	Ulva sp. (L)	2	0	0	0	0	0	0	0	0	0	0	0	0	0	0	0	0	0	0	1	0	1
	L3_Bin_MAXBIN__015_sub_1.fasta	1249	MAG	Bacteria;Actinobacteriota;Acidimicrobiia;Microtrichales;Microtrichaceae	3.56487	Actinobacteriota (MAG) (100)	#FDB10B	Ulva sp. (L)	2	0	0	0	0	0	0	0	0	0	0	0	1	0	0	0	0	0	1	0	0	0
	L4_Bin_MAXBIN__015_sub_1.fasta	1250	MAG	Bacteria;Actinobacteriota;Acidimicrobiia;Microtrichales;Microtrichaceae	3.72813	Actinobacteriota (MAG) (100)	#FDB10B	Ulva sp. (L)	3	0	0	0	0	0	0	0	0	0	0	0	1	0	0	0	0	0	1	0	0	1
	S2_Bin_METABAT__231_sub_1.fasta	1251	MAG	Bacteria;Actinobacteriota;Acidimicrobiia;Microtrichales;Microtrichaceae	1.50612	Actinobacteriota (MAG) (100)	#0000ff	Seawater (S)	0	0	0	0	0	0	0	0	0	0	0	0	0	0	0	0	0	0	0	0	0	0
	R2_Bin_Bin_131_sub_1.fasta	1252	MAG	Bacteria;Actinobacteriota;Acidimicrobiia;Microtrichales;Microtrichaceae;Sva0996	3.6999	Actinobacteriota (MAG) (100)	#FDB10B	Grateloupia sp. (R)	1	0	0	0	0	0	0	0	0	0	0	0	0	0	0	0	0	0	1	0	0	0
	R2_Bin_METABAT__11_1.fasta	1253	MAG	Bacteria;Actinobacteriota;Acidimicrobiia;Microtrichales;Microtrichaceae	2.67605	Actinobacteriota (MAG) (100)	#FDB10B	Grateloupia sp. (R)	0	0	0	0	0	0	0	0	0	0	0	0	0	0	0	0	0	0	0	0	0	0
	L2_Bin_Bin_77_1.fasta	1254	MAG	Bacteria;Actinobacteriota;Acidimicrobiia;Microtrichales;Microtrichaceae	4.20221	Actinobacteriota (MAG) (100)	#FDB10B	Ulva sp. (L)	2	0	0	0	0	0	0	0	0	0	0	0	0	0	1	0	0	0	1	0	0	0
	B4_Bin_Bin_32_sub_1.fasta	1255	MAG	Bacteria;Actinobacteriota;Acidimicrobiia;Microtrichales;Microtrichaceae	3.89899	Actinobacteriota (MAG) (100)	#FDB10B	Saccharina sp. (B)	0	0	0	0	0	0	0	0	0	0	0	0	0	0	0	0	0	0	0	0	0	0
	S3_Bin_Bin_106_1_1.fasta	1256	MAG	Bacteria;Actinobacteriota;Acidimicrobiia;Microtrichales;Microtrichaceae;Sva0996	2.56993	Actinobacteriota (MAG) (100)	#0000ff	Seawater (S)	0	0	0	0	0	0	0	0	0	0	0	0	0	0	0	0	0	0	0	0	0	0
	S2_Bin_Bin_133_1.fasta	1257	MAG	Bacteria;Actinobacteriota;Acidimicrobiia;Microtrichales;Microtrichaceae;Sva0996	3.64747	Actinobacteriota (MAG) (100)	#0000ff	Seawater (S)	0	0	0	0	0	0	0	0	0	0	0	0	0	0	0	0	0	0	0	0	0	0
	S4_Bin_METABAT__39_1.fasta	1258	MAG	Bacteria;Actinobacteriota;Acidimicrobiia;Microtrichales;Microtrichaceae;Sva0996	3.76878	Actinobacteriota (MAG) (100)	#0000ff	Seawater (S)	2	0	0	0	0	0	0	0	0	0	0	0	0	0	2	0	0	0	0	0	0	0
	R4_Bin_Bin_121_1.fasta	1259	MAG	Bacteria;Actinobacteriota;Acidimicrobiia;Microtrichales;Microtrichaceae	1.22922	Actinobacteriota (MAG) (100)	#FDB10B	Grateloupia sp. (R)	0	0	0	0	0	0	0	0	0	0	0	0	0	0	0	0	0	0	0	0	0	0
	B4_Bin_Bin_39_sub_1.fasta	1260	MAG	Bacteria;Actinobacteriota;Acidimicrobiia;Microtrichales;Microtrichaceae	3.38089	Actinobacteriota (MAG) (100)	#FDB10B	Saccharina sp. (B)	5	0	0	0	0	0	0	0	2	0	0	0	0	0	0	1	0	0	1	1	0	0
	L1_Bin_Bin_142_1.fasta	1261	MAG	Bacteria;Actinobacteriota;Acidimicrobiia;Microtrichales;Microtrichaceae	3.4237	Actinobacteriota (MAG) (100)	#FDB10B	Ulva sp. (L)	5	0	0	0	0	0	0	0	1	0	0	0	0	0	0	0	0	0	2	1	1	0
	R2_Bin_METABAT__111_1.fasta	1262	MAG	Bacteria;Actinobacteriota;Acidimicrobiia;Microtrichales;Microtrichaceae	4.44833	Actinobacteriota (MAG) (100)	#FDB10B	Grateloupia sp. (R)	11	0	0	0	0	0	0	1	0	0	0	0	0	0	0	3	0	0	4	3	0	0
	B4_Bin_METABAT__24.fasta	1263	MAG	Bacteria;Actinobacteriota;Acidimicrobiia;Microtrichales;Microtrichaceae	3.94139	Actinobacteriota (MAG) (100)	#FDB10B	Saccharina sp. (B)	3	0	0	0	0	0	0	0	0	0	1	0	1	0	1	0	0	0	0	0	0	0
	R4_Bin_MAXBIN__075_sub_1.fasta	1264	MAG	Bacteria;Actinobacteriota;Acidimicrobiia;Microtrichales;Microtrichaceae	3.34859	Actinobacteriota (MAG) (100)	#FDB10B	Grateloupia sp. (R)	0	0	0	0	0	0	0	0	0	0	0	0	0	0	0	0	0	0	0	0	0	0
	L4_Bin_METABAT__59_1.fasta	1265	MAG	Bacteria;Actinobacteriota;Acidimicrobiia;Microtrichales;Microtrichaceae	4.5064	Actinobacteriota (MAG) (100)	#FDB10B	Ulva sp. (L)	4	0	0	0	0	0	0	0	0	0	1	0	1	0	1	0	0	0	0	1	0	0
	L4_Bin_Bin_141_1.fasta	1266	MAG	Bacteria;Actinobacteriota;Acidimicrobiia;Microtrichales;Microtrichaceae	4.87814	Actinobacteriota (MAG) (100)	#FDB10B	Ulva sp. (L)	4	0	0	0	0	0	0	0	1	0	0	0	0	0	0	1	0	0	0	2	0	0
	L3_Bin_METABAT__120_1.fasta	1267	MAG	Bacteria;Actinobacteriota;Acidimicrobiia;Microtrichales;Microtrichaceae	4.40523	Actinobacteriota (MAG) (100)	#FDB10B	Ulva sp. (L)	3	0	0	0	0	0	0	0	1	0	0	0	0	0	0	1	0	0	0	1	0	0
	L2_Bin_Bin_0_1.fasta	1268	MAG	Bacteria;Actinobacteriota;Acidimicrobiia;Microtrichales;Microtrichaceae	4.73796	Actinobacteriota (MAG) (100)	#FDB10B	Ulva sp. (L)	3	0	0	0	0	0	0	0	0	0	0	0	1	0	0	0	0	0	1	1	0	0
	L1_Bin_MAXBIN__023_sub_1.fasta	1269	MAG	Bacteria;Actinobacteriota;Acidimicrobiia;Microtrichales;Microtrichaceae	4.68981	Actinobacteriota (MAG) (100)	#FDB10B	Ulva sp. (L)	3	0	0	0	0	0	0	0	0	0	0	0	1	0	0	0	0	0	1	1	0	0
	L4_Bin_Bin_48_1.fasta	1270	MAG	Bacteria;Actinobacteriota;Acidimicrobiia;Microtrichales;Microtrichaceae	5.01902	Actinobacteriota (MAG) (100)	#FDB10B	Ulva sp. (L)	3	0	0	0	0	0	0	0	0	0	0	0	1	0	0	0	0	0	1	1	0	0
	L1_Bin_Bin_48_1.fasta	1271	MAG	Bacteria;Actinobacteriota;Acidimicrobiia;Microtrichales;Microtrichaceae	4.05007	Actinobacteriota (MAG) (100)	#FDB10B	Ulva sp. (L)	1	0	0	0	0	0	0	0	0	0	0	0	0	0	0	0	0	0	1	0	0	0
	L2_Bin_Bin_30_1.fasta	1272	MAG	Bacteria;Actinobacteriota;Acidimicrobiia;Microtrichales;Microtrichaceae	3.52225	Actinobacteriota (MAG) (100)	#FDB10B	Ulva sp. (L)	1	0	0	0	0	0	0	0	0	0	0	0	0	0	0	0	0	0	1	0	0	0
	L4_Bin_METABAT__141_1.fasta	1273	MAG	Bacteria;Actinobacteriota;Acidimicrobiia;Microtrichales;Microtrichaceae	4.06617	Actinobacteriota (MAG) (100)	#FDB10B	Ulva sp. (L)	2	0	0	0	0	0	0	0	0	0	0	0	0	0	0	0	0	0	1	1	0	0
	L4_Bin_METABAT__47_1.fasta	1274	MAG	Bacteria;Actinobacteriota;Acidimicrobiia;Microtrichales;Microtrichaceae	4.91354	Actinobacteriota (MAG) (100)	#FDB10B	Ulva sp. (L)	9	0	0	0	0	1	0	1	0	0	0	0	1	0	2	0	0	0	1	2	1	0
	L4_Bin_METABAT__70_1.fasta	1275	MAG	Bacteria;Actinobacteriota;Acidimicrobiia;Microtrichales;Microtrichaceae	4.1747	Actinobacteriota (MAG) (100)	#FDB10B	Ulva sp. (L)	4	0	0	0	0	0	0	0	0	0	0	0	0	0	1	1	0	0	0	2	0	0
	R2_Bin_METABAT__104_1.fasta	1276	MAG	Bacteria;Actinobacteriota;Acidimicrobiia;Microtrichales;Microtrichaceae	3.94007	Actinobacteriota (MAG) (100)	#FDB10B	Grateloupia sp. (R)	8	0	0	0	0	0	0	0	1	0	0	0	0	0	1	2	0	0	0	3	1	0
	R1_Bin_METABAT__148_1.fasta	1277	MAG	Bacteria;Actinobacteriota;Acidimicrobiia;Microtrichales;Microtrichaceae	3.44527	Actinobacteriota (MAG) (100)	#FDB10B	Grateloupia sp. (R)	2	0	0	0	0	0	0	0	0	0	0	0	0	0	0	0	0	0	1	1	0	0
	R4_Bin_MAXBIN__027_sub_1.fasta	1278	MAG	Bacteria;Actinobacteriota;Acidimicrobiia;Microtrichales;Microtrichaceae	4.0138	Actinobacteriota (MAG) (100)	#FDB10B	Grateloupia sp. (R)	6	0	0	0	0	0	0	0	1	0	0	0	0	0	0	2	0	0	0	2	1	0
	R2_Bin_MAXBIN__081_sub_1.fasta	1279	MAG	Bacteria;Actinobacteriota;Acidimicrobiia;Microtrichales;Microtrichaceae	3.94503	Actinobacteriota (MAG) (100)	#FDB10B	Grateloupia sp. (R)	3	0	0	0	1	1	0	0	0	0	0	0	0	0	0	0	0	0	0	1	0	0
	R1_Bin_METABAT__247_1.fasta	1280	MAG	Bacteria;Actinobacteriota;Acidimicrobiia;Microtrichales;Microtrichaceae	4.78571	Actinobacteriota (MAG) (100)	#FDB10B	Grateloupia sp. (R)	4	0	0	0	0	0	0	0	0	0	0	0	1	0	0	0	0	0	2	0	0	1
	R2_Bin_Bin_129_1.fasta	1281	MAG	Bacteria;Actinobacteriota;Acidimicrobiia;Microtrichales;Microtrichaceae	4.30835	Actinobacteriota (MAG) (100)	#FDB10B	Grateloupia sp. (R)	5	0	0	0	0	0	0	0	0	0	0	0	1	0	1	0	0	0	1	1	0	1
	R3_Bin_MAXBIN__023_1.fasta	1282	MAG	Bacteria;Actinobacteriota;Acidimicrobiia;Microtrichales;Microtrichaceae	4.85749	Actinobacteriota (MAG) (100)	#FDB10B	Grateloupia sp. (R)	5	0	0	0	0	0	0	0	0	0	0	0	1	0	1	0	0	0	1	1	0	1
	R4_Bin_Bin_147_sub_1.fasta	1283	MAG	Bacteria;Actinobacteriota;Acidimicrobiia;Microtrichales;Microtrichaceae	4.36444	Actinobacteriota (MAG) (100)	#FDB10B	Grateloupia sp. (R)	4	0	0	0	0	0	0	0	0	0	0	0	0	0	3	0	0	0	1	0	0	0
	R1_Bin_METABAT__190_1.fasta	1284	MAG	Bacteria;Actinobacteriota;Acidimicrobiia;Microtrichales;Microtrichaceae	4.3815	Actinobacteriota (MAG) (100)	#FDB10B	Grateloupia sp. (R)	1	0	0	0	0	0	0	0	0	0	0	0	0	0	0	0	0	0	0	1	0	0
	R1_Bin_METABAT__39_1.fasta	1285	MAG	Bacteria;Actinobacteriota;Acidimicrobiia;Microtrichales;Microtrichaceae	4.42469	Actinobacteriota (MAG) (100)	#FDB10B	Grateloupia sp. (R)	2	0	0	0	0	0	0	0	0	0	0	0	0	0	1	0	0	0	0	1	0	0
	R4_Bin_MAXBIN__021_sub_1.fasta	1286	MAG	Bacteria;Actinobacteriota;Acidimicrobiia;Microtrichales;Microtrichaceae	3.60418	Actinobacteriota (MAG) (100)	#FDB10B	Grateloupia sp. (R)	1	0	0	0	0	0	0	0	0	0	0	0	0	0	0	0	0	0	0	1	0	0
	R2_Bin_Bin_115_sub_1.fasta	1287	MAG	Bacteria;Actinobacteriota;Acidimicrobiia;Microtrichales;Microtrichaceae	4.40796	Actinobacteriota (MAG) (100)	#FDB10B	Grateloupia sp. (R)	1	0	0	0	0	0	0	0	0	0	0	0	0	0	0	0	0	0	0	1	0	0
	B4_Bin_METABAT__56_1.fasta	1288	MAG	Bacteria;Actinobacteriota;Acidimicrobiia;Microtrichales;Microtrichaceae;Sva0996	4.164	Actinobacteriota (MAG) (100)	#FDB10B	Saccharina sp. (B)	0	0	0	0	0	0	0	0	0	0	0	0	0	0	0	0	0	0	0	0	0	0
	R1_Bin_Bin_159_sub_1.fasta	1289	MAG	Bacteria;Actinobacteriota;Acidimicrobiia;Microtrichales	3.38682	Actinobacteriota (MAG) (100)	#FDB10B	Grateloupia sp. (R)	0	0	0	0	0	0	0	0	0	0	0	0	0	0	0	0	0	0	0	0	0	0
	R2_Bin_Bin_67_sub_1.fasta	1290	MAG	Bacteria;Actinobacteriota;Acidimicrobiia;Microtrichales	3.70295	Actinobacteriota (MAG) (100)	#FDB10B	Grateloupia sp. (R)	0	0	0	0	0	0	0	0	0	0	0	0	0	0	0	0	0	0	0	0	0	0
	R4_Bin_Bin_187_1.fasta	1291	MAG	Bacteria;Actinobacteriota;Acidimicrobiia;Microtrichales;Microtrichaceae	3.50307	Actinobacteriota (MAG) (100)	#FDB10B	Grateloupia sp. (R)	0	0	0	0	0	0	0	0	0	0	0	0	0	0	0	0	0	0	0	0	0	0
	S2_Bin_METABAT__100_sub_1_1.fasta	1292	MAG	Bacteria;Nitrospinota;Nitrospinia;Nitrospinales;Nitrospinaceae	1.87338	Oter (MAG) (58)	#0000ff	Seawater (S)	3	0	0	0	0	0	0	0	0	0	0	0	0	0	0	0	0	0	0	0	1	2
	R1_Bin_METABAT__18_1.fasta	1293	MAG	Bacteria;Nitrospirota;Nitrospiria;Nitrospirales;Nitrospiraceae;Nitrospira	2.6873	Nitrospirota (MAG) (12)	#FDB10B	Grateloupia sp. (R)	10	1	0	0	0	0	0	0	0	0	0	0	0	1	1	0	0	1	1	0	2	3
	N1_Bin_METABAT__15_1_1.fasta	1294	MAG	Bacteria;Nitrospirota;Nitrospiria;Nitrospirales;Nitrospiraceae;Nitrospira	2.70152	Nitrospirota (MAG) (12)	#000000	Sediment (N)	8	1	0	0	0	0	0	0	0	0	0	0	0	1	1	0	0	0	1	0	1	3
	N1_Bin_MAXBIN__146_1.fasta	1295	MAG	Bacteria;Nitrospirota;Nitrospiria;Nitrospirales	1.98867	Nitrospirota (MAG) (12)	#000000	Sediment (N)	2	0	0	0	0	0	0	0	0	0	0	0	0	0	0	0	0	0	0	0	1	1
	N4_Bin_METABAT__179_sub_1.fasta	1296	MAG	Bacteria;Nitrospirota;Nitrospiria;Nitrospirales	1.30558	Nitrospirota (MAG) (12)	#000000	Sediment (N)	0	0	0	0	0	0	0	0	0	0	0	0	0	0	0	0	0	0	0	0	0	0
	S1_Bin_METABAT__318_1.fasta	1297	MAG	Bacteria;Nitrospirota;Thermodesulfovibrionia;Thermodesulfovibrionales	2.22281	Nitrospirota (MAG) (12)	#0000ff	Seawater (S)	3	2	0	0	0	0	0	0	0	0	0	0	0	0	0	0	0	0	1	0	0	0
	N1_Bin_METABAT__18_1.fasta	1298	MAG	Bacteria;Nitrospirota;Thermodesulfovibrionia;Thermodesulfovibrionales	1.92371	Nitrospirota (MAG) (12)	#000000	Sediment (N)	1	0	0	0	0	0	0	0	0	0	0	0	0	0	0	0	0	0	1	0	0	0
	N1_Bin_METABAT__160_1.fasta	1299	MAG	Bacteria;Nitrospirota;Thermodesulfovibrionia;Thermodesulfovibrionales	2.40732	Nitrospirota (MAG) (12)	#000000	Sediment (N)	0	0	0	0	0	0	0	0	0	0	0	0	0	0	0	0	0	0	0	0	0	0
	N1_Bin_METABAT__227_1.fasta	1300	MAG	Bacteria;Nitrospirota;Thermodesulfovibrionia;Thermodesulfovibrionales;Thermodesulfovibrionaceae	1.86697	Nitrospirota (MAG) (12)	#000000	Sediment (N)	1	0	0	0	0	0	0	0	0	0	0	0	0	0	1	0	0	0	0	0	0	0
	R1_Bin_METABAT__137_1.fasta	1301	MAG	Bacteria;Nitrospirota;Thermodesulfovibrionia;Thermodesulfovibrionales;Thermodesulfovibrionaceae;Thermodesulfovibrio	1.7208	Nitrospirota (MAG) (12)	#FDB10B	Grateloupia sp. (R)	1	0	0	0	0	0	0	0	0	0	0	0	0	0	1	0	0	0	0	0	0	0
	S1_Bin_METABAT__389_1.fasta	1302	MAG	Bacteria;Nitrospirota;Thermodesulfovibrionia;Thermodesulfovibrionales;Thermodesulfovibrionaceae	1.74144	Nitrospirota (MAG) (12)	#0000ff	Seawater (S)	1	0	0	0	0	0	0	0	0	0	0	0	0	0	1	0	0	0	0	0	0	0
	H1_Bin_METABAT__51_1.fasta	1303	MAG	Bacteria;Nitrospirota;Thermodesulfovibrionia;Thermodesulfovibrionales;Thermodesulfovibrionaceae	1.72358	Nitrospirota (MAG) (12)	#FDB10B	Gelidium sp. (H)	1	0	0	0	0	0	0	0	0	0	0	0	0	0	1	0	0	0	0	0	0	0
	L1_Bin_Bin_28_sub_1.fasta	1304	MAG	Bacteria;Nitrospirota;Thermodesulfovibrionia;Thermodesulfovibrionales;Thermodesulfovibrionaceae	1.75379	Nitrospirota (MAG) (12)	#FDB10B	Ulva sp. (L)	1	0	0	0	0	0	0	0	0	0	0	0	0	0	1	0	0	0	0	0	0	0
	N4_Bin_Bin_7_1.fasta	1305	MAG	Bacteria;Acidobacteriota	4.47584	Acidobacteriota (MAG) (32)	#000000	Sediment (N)	5	0	0	0	0	0	0	1	0	0	0	0	0	0	0	0	0	0	3	1	0	0
	N4_Bin_METABAT__140_1.fasta	1306	MAG	Bacteria;Acidobacteriota;Thermoanaerobaculia	2.32234	Acidobacteriota (MAG) (32)	#000000	Sediment (N)	5	0	0	0	0	0	0	0	0	0	0	0	0	1	0	0	1	0	1	0	0	2
	N3_Bin_Bin_21_1.fasta	1307	MAG	Bacteria;Acidobacteriota;Thermoanaerobaculia	2.08308	Acidobacteriota (MAG) (32)	#000000	Sediment (N)	3	0	0	0	0	0	0	0	0	0	0	0	0	0	0	0	1	0	1	0	0	1
	R1_R1_Bin_Bin_46_1.fasta	1308	MAG	Bacteria;Acidobacteriota;Thermoanaerobaculia;Thermoanaerobaculales;Thermoanaerobaculaceae;Subgroup	6.53469	Acidobacteriota (MAG) (32)	#FDB10B	Grateloupia sp. (R)	21	1	0	0	0	0	0	0	0	0	0	0	0	0	0	6	1	0	3	6	1	3
	L3_Bin_Bin_90_1.fasta	1309	MAG	Bacteria;Acidobacteriota;Thermoanaerobaculia	2.90524	Acidobacteriota (MAG) (32)	#FDB10B	Ulva sp. (L)	9	2	0	0	0	1	0	0	0	0	0	0	0	0	0	1	0	0	1	3	1	0
	S1_Bin_Bin_18_1.fasta	1310	MAG	Bacteria;Acidobacteriota;Thermoanaerobaculia;Thermoanaerobaculales;Thermoanaerobaculaceae;Thermoanaerobaculum	2.00517	Acidobacteriota (MAG) (32)	#0000ff	Seawater (S)	2	0	0	0	0	0	0	0	0	0	0	0	0	0	0	0	0	0	1	0	1	0
	H1_Bin_METABAT__169_1.fasta	1311	MAG	Bacteria;Acidobacteriota;Thermoanaerobaculia;Thermoanaerobaculales;Thermoanaerobaculaceae;Thermoanaerobaculum	2.42305	Acidobacteriota (MAG) (32)	#FDB10B	Gelidium sp. (H)	2	0	0	0	0	0	0	0	0	0	0	0	0	0	0	0	0	0	1	0	1	0
	L1_Bin_MAXBIN__045_1.fasta	1312	MAG	Bacteria;Acidobacteriota;Thermoanaerobaculia;Thermoanaerobaculales;Thermoanaerobaculaceae;Thermoanaerobaculum	2.85621	Acidobacteriota (MAG) (32)	#FDB10B	Ulva sp. (L)	5	0	0	0	0	0	0	0	0	0	1	0	0	0	1	0	1	0	0	0	1	1
	R1_Bin_METABAT__272_1.fasta	1313	MAG	Bacteria;Acidobacteriota;Thermoanaerobaculia;Thermoanaerobaculales;Thermoanaerobaculaceae	3.35264	Acidobacteriota (MAG) (32)	#FDB10B	Grateloupia sp. (R)	5	0	0	0	0	0	0	0	0	0	1	0	0	0	1	0	1	0	0	0	1	1
	N1_Bin_Bin_102_1.fasta	1314	MAG	Bacteria;Acidobacteriota;Thermoanaerobaculia;Thermoanaerobaculales;Thermoanaerobaculaceae	3.3981	Acidobacteriota (MAG) (32)	#000000	Sediment (N)	5	0	0	0	0	0	0	0	0	0	1	0	0	0	1	0	1	0	0	0	1	1
	S1_Bin_METABAT__328_1.fasta	1315	MAG	Bacteria;Acidobacteriota;Aminicenantia;Aminicenantales	2.83857	Acidobacteriota (MAG) (32)	#0000ff	Seawater (S)	0	0	0	0	0	0	0	0	0	0	0	0	0	0	0	0	0	0	0	0	0	0
	R1_Bin_MAXBIN__085_1.fasta	1316	MAG	Bacteria;Acidobacteriota;Aminicenantia;Aminicenantales	2.55687	Acidobacteriota (MAG) (32)	#FDB10B	Grateloupia sp. (R)	0	0	0	0	0	0	0	0	0	0	0	0	0	0	0	0	0	0	0	0	0	0
	S1_Bin_MAXBIN__067_1.fasta	1317	MAG	Bacteria;Acidobacteriota;Blastocatellia;11-24	2.77827	Acidobacteriota (MAG) (32)	#0000ff	Seawater (S)	0	0	0	0	0	0	0	0	0	0	0	0	0	0	0	0	0	0	0	0	0	0
	H1_Bin_METABAT__179_1_1.fasta	1318	MAG	Bacteria;Acidobacteriota;Blastocatellia	2.78537	Acidobacteriota (MAG) (32)	#FDB10B	Gelidium sp. (H)	0	0	0	0	0	0	0	0	0	0	0	0	0	0	0	0	0	0	0	0	0	0
	H1_Bin_METABAT__201_1_1.fasta	1319	MAG	Bacteria;Acidobacteriota;Blastocatellia;Chloracidobacteriales;Chloracidobacteriaceae;Chloracidobacterium	2.54515	Acidobacteriota (MAG) (32)	#FDB10B	Gelidium sp. (H)	3	0	0	0	0	0	0	0	0	0	0	0	0	0	0	0	0	0	1	0	0	2
	N1_Bin_MAXBIN__140_1.fasta	1320	MAG	Bacteria;Acidobacteriota;Blastocatellia;Chloracidobacteriales;Chloracidobacteriaceae;Chloracidobacterium	2.79803	Acidobacteriota (MAG) (32)	#000000	Sediment (N)	4	0	0	0	0	0	0	0	0	0	0	0	0	0	0	0	1	0	0	0	0	3
	R1_R1_Bin_Bin_52_sub_1.fasta	1321	MAG	Bacteria;Acidobacteriota;Blastocatellia;Chloracidobacteriales;Chloracidobacteriaceae;Chloracidobacterium	3.29164	Acidobacteriota (MAG) (32)	#FDB10B	Grateloupia sp. (R)	4	0	0	0	0	0	0	0	0	0	0	0	0	0	0	0	1	0	0	0	1	2
	L1_Bin_Bin_26_sub_1.fasta	1322	MAG	Bacteria;Acidobacteriota;Blastocatellia;Chloracidobacteriales;Chloracidobacteriaceae	3.4451	Acidobacteriota (MAG) (32)	#FDB10B	Ulva sp. (L)	4	0	0	0	0	0	0	0	0	0	0	0	0	0	0	0	1	0	0	0	1	2
	S1_Bin_MAXBIN__189_1.fasta	1323	MAG	Bacteria;Acidobacteriota;Acidobacteriae;Bryobacterales;Bryobacteraceae	3.93391	Acidobacteriota (MAG) (32)	#0000ff	Seawater (S)	2	0	0	0	0	0	0	0	0	0	0	0	0	0	0	0	0	0	0	0	0	2
	H1_Bin_METABAT__163_sub_1_1.fasta	1324	MAG	Bacteria;Acidobacteriota;Acidobacteriae;Bryobacterales;Bryobacteraceae	3.96382	Acidobacteriota (MAG) (32)	#FDB10B	Gelidium sp. (H)	2	0	0	0	0	0	0	0	0	0	0	0	0	0	0	0	0	0	0	0	0	2
	N1_Bin_Bin_137_sub_1.fasta	1325	MAG	Bacteria;Acidobacteriota;Acidobacteriae;Bryobacterales;Bryobacteraceae	3.78497	Acidobacteriota (MAG) (32)	#000000	Sediment (N)	5	1	1	0	0	0	0	0	0	0	0	0	0	0	0	0	0	0	0	0	0	3
	H1_Bin_METABAT__175_1.fasta	1326	MAG	Bacteria;Acidobacteriota;Acidobacteriae;Bryobacterales;Bryobacteraceae	5.00187	Acidobacteriota (MAG) (32)	#FDB10B	Gelidium sp. (H)	5	0	0	0	0	0	0	0	0	0	0	0	0	0	0	0	0	0	2	1	0	2
	R1_Bin_METABAT__151_1.fasta	1327	MAG	Bacteria;Acidobacteriota;Acidobacteriae;Bryobacterales;Bryobacteraceae	4.90001	Acidobacteriota (MAG) (32)	#FDB10B	Grateloupia sp. (R)	5	0	0	0	0	0	0	0	0	0	0	0	0	0	0	0	0	0	2	1	0	2
	N1_Bin_METABAT__200_1.fasta	1328	MAG	Bacteria;Acidobacteriota;Acidobacteriae;Bryobacterales;Bryobacteraceae	4.87809	Acidobacteriota (MAG) (32)	#000000	Sediment (N)	6	0	0	0	0	0	0	0	0	0	0	0	0	0	0	0	0	0	2	1	0	3
	L1_Bin_METABAT__123_1.fasta	1329	MAG	Bacteria;Acidobacteriota;Acidobacteriae;Bryobacterales;Bryobacteraceae	4.06772	Acidobacteriota (MAG) (32)	#FDB10B	Ulva sp. (L)	4	0	0	0	0	0	0	0	0	0	0	0	0	0	0	0	0	0	2	0	0	2
	N1_Bin_METABAT__221_1.fasta	1330	MAG	Bacteria;Acidobacteriota;Acidobacteriae;Bryobacterales;Bryobacteraceae	5.52495	Acidobacteriota (MAG) (32)	#000000	Sediment (N)	4	1	0	0	0	0	0	0	0	0	0	0	0	0	0	0	0	0	1	0	0	2
	L1_Bin_METABAT__243_1.fasta	1331	MAG	Bacteria;Acidobacteriota;Acidobacteriae;Bryobacterales;Bryobacteraceae	4.42014	Acidobacteriota (MAG) (32)	#FDB10B	Ulva sp. (L)	4	0	0	0	0	0	0	0	0	0	0	0	0	0	0	0	0	0	1	0	0	3
	R1_Bin_METABAT__121_1.fasta	1332	MAG	Bacteria;Acidobacteriota;Acidobacteriae;Bryobacterales;Bryobacteraceae	4.13865	Acidobacteriota (MAG) (32)	#FDB10B	Grateloupia sp. (R)	4	0	0	0	0	0	0	0	0	0	0	0	0	0	0	0	0	0	1	0	0	3
	N1_Bin_Bin_189_sub_1.fasta	1333	MAG	Bacteria;Acidobacteriota;Acidobacteriae;Bryobacterales;Bryobacteraceae	3.8269	Acidobacteriota (MAG) (32)	#000000	Sediment (N)	4	0	0	0	0	0	0	0	0	0	0	0	0	0	0	0	0	0	1	0	0	3
	L1_Bin_METABAT__260_1.fasta	1334	MAG	Bacteria;Acidobacteriota;Acidobacteriae;Bryobacterales;Bryobacteraceae	3.73824	Acidobacteriota (MAG) (32)	#FDB10B	Ulva sp. (L)	5	0	0	0	0	0	0	0	0	0	0	0	0	0	1	0	0	0	1	0	0	3
	N1_Bin_MAXBIN__066_1.fasta	1335	MAG	Bacteria;Acidobacteriota;Acidobacteriae;Bryobacterales;Bryobacteraceae	4.14785	Acidobacteriota (MAG) (32)	#000000	Sediment (N)	5	0	0	0	0	0	0	0	0	0	0	0	0	0	1	0	0	0	1	0	0	3
	R1_Bin_MAXBIN__107_sub_1.fasta	1336	MAG	Bacteria;Acidobacteriota;Acidobacteriae;Bryobacterales;Bryobacteraceae	4.01211	Acidobacteriota (MAG) (32)	#FDB10B	Grateloupia sp. (R)	5	0	0	0	0	0	0	0	0	0	0	0	0	0	1	0	0	0	1	0	0	3
	R1_Bin_MAXBIN__076_sub_1.fasta	1337	MAG	Bacteria;Desulfobacterota;Desulfuromonadia;Geobacterales;Geobacteraceae	3.69789	Oter (MAG) (58)	#FDB10B	Grateloupia sp. (R)	3	0	0	0	0	0	0	0	0	0	0	0	0	0	0	0	0	0	0	1	1	1
	H1_Bin_METABAT__59_1_1.fasta	1338	MAG	Bacteria;Desulfobacterota	3.53849	Oter (MAG) (58)	#FDB10B	Gelidium sp. (H)	3	0	0	0	0	0	0	0	0	0	0	0	0	0	0	0	0	0	0	1	1	1
	R1_Bin_METABAT__149_sub_1.fasta	1339	MAG	Bacteria	1.84135	Oter (MAG) (58)	#FDB10B	Grateloupia sp. (R)	0	0	0	0	0	0	0	0	0	0	0	0	0	0	0	0	0	0	0	0	0	0
	N1_Bin_Bin_166.fasta	1340	MAG	Bacteria	1.29794	Oter (MAG) (58)	#000000	Sediment (N)	2	0	0	0	0	0	0	0	0	0	0	0	0	0	0	0	1	0	0	0	0	1
	R1_Bin_METABAT__209_1.fasta	1341	MAG	Bacteria	1.47225	Oter (MAG) (58)	#FDB10B	Grateloupia sp. (R)	4	0	0	0	0	0	0	0	0	0	0	0	0	0	0	0	1	0	0	0	0	3
	S4_Bin_MAXBIN__276_1.fasta	1342	MAG	Bacteria;NB1-j	3.9125	Myxococcota (MAG) (15)	#0000ff	Seawater (S)	2	0	0	0	0	0	0	0	0	0	0	0	0	0	2	0	0	0	0	0	0	0
	S3_Bin_Bin_187_1.fasta	1343	MAG	Bacteria;NB1-j	2.83289	Myxococcota (MAG) (15)	#0000ff	Seawater (S)	1	0	0	0	0	0	0	0	0	0	0	0	0	0	0	0	0	0	1	0	0	0
	N4_Bin_METABAT__95_1.fasta	1344	MAG	Bacteria;Myxococcota	3.35125	Myxococcota (MAG) (15)	#000000	Sediment (N)	4	1	0	0	0	0	0	0	0	0	0	0	0	1	0	0	0	0	0	0	0	2
	N4_Bin_METABAT__21_1.fasta	1345	MAG	Bacteria;Myxococcota	4.26411	Myxococcota (MAG) (15)	#000000	Sediment (N)	2	1	0	0	0	0	0	0	0	0	0	0	0	0	0	0	0	0	0	1	0	0
	N2_Bin_METABAT__121_sub_1.fasta	1346	MAG	Bacteria;Myxococcota	4.15267	Myxococcota (MAG) (15)	#000000	Sediment (N)	2	1	0	0	0	0	0	0	0	0	0	0	0	0	0	0	0	0	0	0	1	0
	S4_Bin_METABAT__45_1.fasta	1347	MAG	Bacteria;Myxococcota	3.77939	Myxococcota (MAG) (15)	#0000ff	Seawater (S)	3	1	0	0	0	0	0	0	0	0	0	0	0	0	0	0	0	0	0	0	1	1
	R4_Bin_Bin_91_sub_1.fasta	1348	MAG	Bacteria;Myxococcota	7.79921	Myxococcota (MAG) (15)	#FDB10B	Grateloupia sp. (R)	8	1	0	0	0	0	0	0	0	0	0	0	0	1	0	0	0	0	0	0	4	2
	R3_Bin_Bin_194_1.fasta	1349	MAG	Bacteria;Desulfobacterota;Desulfuromonadia;Bradymonadales;Bradymonadaceae	4.32382	Myxococcota (MAG) (15)	#FDB10B	Grateloupia sp. (R)	5	0	0	0	0	0	0	0	1	0	0	0	0	0	0	0	0	0	1	0	2	1
	H3_Bin_METABAT__215_1_1.fasta	1350	MAG	Bacteria;Desulfobacterota;Desulfuromonadia;Bradymonadales;Bradymonadaceae	4.09166	Myxococcota (MAG) (15)	#FDB10B	Gelidium sp. (H)	6	0	0	0	0	0	0	0	3	0	0	0	0	0	0	0	0	0	1	0	1	1
	S4_Bin_Bin_114_sub_1.fasta	1351	MAG	Bacteria;Myxococcota;Polyangia;Nannocystales;Nannocystaceae	2.53087	Myxococcota (MAG) (15)	#0000ff	Seawater (S)	3	0	0	0	0	0	0	0	0	0	0	0	0	0	0	0	0	0	1	0	0	2
	H4_Bin_MAXBIN__062_sub_1.fasta	1352	MAG	Bacteria;Myxococcota;Polyangia;Polyangiales	5.90533	Myxococcota (MAG) (15)	#FDB10B	Gelidium sp. (H)	4	1	0	0	0	0	0	0	0	0	0	0	0	1	0	0	0	0	0	0	0	2
	R4_Bin_MAXBIN__061_1.fasta	1353	MAG	Bacteria;Myxococcota;Polyangia;Polyangiales;Polyangiaceae	6.78897	Myxococcota (MAG) (15)	#FDB10B	Grateloupia sp. (R)	8	1	0	0	0	0	0	0	1	0	0	0	0	2	0	0	0	0	0	0	1	3
	N2_Bin_METABAT__25_sub_1.fasta	1354	MAG	Bacteria;Myxococcota;Polyangia;Polyangiales	3.4711	Myxococcota (MAG) (15)	#000000	Sediment (N)	3	0	0	0	0	0	0	0	0	0	0	0	0	0	0	0	0	0	0	0	2	1
	N4_Bin_MAXBIN__024_sub_1.fasta	1355	MAG	Bacteria;Myxococcota;Polyangia;Polyangiales	3.4594	Myxococcota (MAG) (15)	#000000	Sediment (N)	4	0	0	0	0	0	0	0	0	0	0	0	0	0	0	0	0	0	0	0	1	3
	N3_Bin_MAXBIN__017_sub_1.fasta	1356	MAG	Bacteria;Myxococcota;Polyangia;Polyangiales	3.49025	Myxococcota (MAG) (15)	#000000	Sediment (N)	2	0	0	0	0	0	0	0	0	0	0	0	0	0	0	0	0	0	0	0	2	0
	S1_Bin_METABAT__4_1.fasta	1357	MAG	Bacteria;Desulfobacterota;Syntrophorhabdia	1.53606	Oter (MAG) (58)	#0000ff	Seawater (S)	1	0	0	0	0	0	0	0	0	0	0	0	0	0	1	0	0	0	0	0	0	0
	R1_Bin_METABAT__134_1.fasta	1358	MAG	Bacteria	1.86301	Oter (MAG) (58)	#FDB10B	Grateloupia sp. (R)	0	0	0	0	0	0	0	0	0	0	0	0	0	0	0	0	0	0	0	0	0	0
	S1_Bin_METABAT__191_sub_1.fasta	1359	MAG	Bacteria	1.64086	Oter (MAG) (58)	#0000ff	Seawater (S)	1	0	0	0	0	0	0	0	0	0	0	0	0	0	0	0	0	0	1	0	0	0
	N2_Bin_METABAT__87.fasta	1360	MAG	Bacteria;Desulfobacterota	2.17949	Desulfobacterota (MAG) (38)	#000000	Sediment (N)	0	0	0	0	0	0	0	0	0	0	0	0	0	0	0	0	0	0	0	0	0	0
	N4_Bin_METABAT__17_1_1.fasta	1361	MAG	Bacteria;Desulfobacterota	1.92043	Desulfobacterota (MAG) (38)	#000000	Sediment (N)	0	0	0	0	0	0	0	0	0	0	0	0	0	0	0	0	0	0	0	0	0	0
	S1_Bin_MAXBIN__233_1.fasta	1362	MAG	Bacteria;Desulfobacterota;Desulfuromonadia;Geobacterales	2.68925	Desulfobacterota (MAG) (38)	#0000ff	Seawater (S)	1	0	0	0	0	0	0	0	0	0	0	0	0	0	1	0	0	0	0	0	0	0
	H1_Bin_METABAT__141_1.fasta	1363	MAG	Bacteria;Desulfobacterota	2.66382	Desulfobacterota (MAG) (38)	#FDB10B	Gelidium sp. (H)	1	0	0	0	0	0	0	0	0	0	0	0	0	0	1	0	0	0	0	0	0	0
	L1_Bin_Bin_5_1.fasta	1364	MAG	Bacteria;Desulfobacterota	3.2884	Desulfobacterota (MAG) (38)	#FDB10B	Ulva sp. (L)	2	1	0	0	0	0	0	0	0	0	0	0	0	0	1	0	0	0	0	0	0	0
	R1_Bin_METABAT__238_1.fasta	1365	MAG	Bacteria;Desulfobacterota	3.19018	Desulfobacterota (MAG) (38)	#FDB10B	Grateloupia sp. (R)	2	1	0	0	0	0	0	0	0	0	0	0	0	0	1	0	0	0	0	0	0	0
	N1_Bin_METABAT__110_1.fasta	1366	MAG	Bacteria;Desulfobacterota	3.2658	Desulfobacterota (MAG) (38)	#000000	Sediment (N)	2	1	0	0	0	0	0	0	0	0	0	0	0	0	1	0	0	0	0	0	0	0
	L1_Bin_Bin_51_1.fasta	1367	MAG	Bacteria;Desulfobacterota;Desulfobacteria;Desulfatiglandales	2.24582	Desulfobacterota (MAG) (38)	#FDB10B	Ulva sp. (L)	1	0	0	0	1	0	0	0	0	0	0	0	0	0	0	0	0	0	0	0	0	0
	R1_Bin_METABAT__251_1.fasta	1368	MAG	Bacteria;Desulfobacterota;Desulfovibrionia;Desulfovibrionales;Desulfomicrobiaceae	2.13383	Desulfobacterota (MAG) (38)	#FDB10B	Grateloupia sp. (R)	2	0	0	0	0	0	0	0	0	0	0	0	0	1	1	0	0	0	0	0	0	0
	S1_Bin_METABAT__30_1.fasta	1369	MAG	Bacteria;Desulfobacterota;Thermodesulfobacteria;Thermodesulfobacteriales;Thermodesulfobacteriaceae;Geothermobacterium	1.38911	Desulfobacterota (MAG) (38)	#0000ff	Seawater (S)	1	0	0	0	1	0	0	0	0	0	0	0	0	0	0	0	0	0	0	0	0	0
	S1_Bin_METABAT__302_1.fasta	1370	MAG	Bacteria;Desulfobacterota;Thermodesulfobacteria;Thermodesulfobacteriales;Thermodesulfobacteriaceae;Caldimicrobium	1.26056	Desulfobacterota (MAG) (38)	#0000ff	Seawater (S)	0	0	0	0	0	0	0	0	0	0	0	0	0	0	0	0	0	0	0	0	0	0
	H1_Bin_METABAT__127_1_1.fasta	1371	MAG	Bacteria;Desulfobacterota;Thermodesulfobacteria;Thermodesulfobacteriales;Thermodesulfobacteriaceae;Caldimicrobium	1.04696	Desulfobacterota (MAG) (38)	#FDB10B	Gelidium sp. (H)	0	0	0	0	0	0	0	0	0	0	0	0	0	0	0	0	0	0	0	0	0	0
	R1_Bin_Bin_16_sub_1.fasta	1372	MAG	Bacteria;Desulfobacterota;Thermodesulfobacteria;Thermodesulfobacteriales;Thermodesulfobacteriaceae;Caldimicrobium	1.01917	Desulfobacterota (MAG) (38)	#FDB10B	Grateloupia sp. (R)	0	0	0	0	0	0	0	0	0	0	0	0	0	0	0	0	0	0	0	0	0	0
	N4_Bin_Bin_47.fasta	1373	MAG	Bacteria;Desulfobacterota;Desulfobulbia;Desulfobulbales;Desulfocapsaceae	1.9916	Desulfobacterota (MAG) (38)	#000000	Sediment (N)	1	0	0	0	0	0	0	0	0	0	0	0	0	0	0	0	1	0	0	0	0	0
	N2_Bin_METABAT__96_2_1.fasta	1374	MAG	Bacteria;Desulfobacterota;Desulfobulbia;Desulfobulbales	1.97253	Desulfobacterota (MAG) (38)	#000000	Sediment (N)	1	0	0	0	0	0	0	0	0	0	0	0	0	0	0	0	0	0	0	0	1	0
	N2_Bin_METABAT__21_1.fasta	1375	MAG	Bacteria;Desulfobacterota;Desulfobulbia;Desulfobulbales;Desulfobulbaceae	1.94737	Desulfobacterota (MAG) (38)	#000000	Sediment (N)	1	0	0	0	0	0	0	0	0	0	0	0	0	0	0	0	0	0	1	0	0	0
	N4_Bin_METABAT__59_1.fasta	1376	MAG	Bacteria;Desulfobacterota;Desulfobulbia;Desulfobulbales	1.85728	Desulfobacterota (MAG) (38)	#000000	Sediment (N)	1	0	0	0	0	0	0	0	0	0	0	0	0	0	0	0	0	0	1	0	0	0
	N3_Bin_METABAT__35_1.fasta	1377	MAG	Bacteria;Desulfobacterota;Desulfobulbia;Desulfobulbales;Desulfobulbaceae	2.07606	Desulfobacterota (MAG) (38)	#000000	Sediment (N)	2	0	0	0	0	0	0	0	0	0	0	0	0	0	0	0	0	0	1	0	1	0
	N1_Bin_MAXBIN__049_sub_1.fasta	1378	MAG	Bacteria;Desulfobacterota;Desulfobulbia;Desulfobulbales	1.52006	Desulfobacterota (MAG) (38)	#000000	Sediment (N)	2	0	0	0	0	0	0	0	0	0	0	0	0	0	1	0	0	0	1	0	0	0
	N1_Bin_Bin_94_1.fasta	1379	MAG	Bacteria;Desulfobacterota;Desulfobaccia;Desulfobaccales;Desulfobaccaceae;Desulfobacca	2.42507	Desulfobacterota (MAG) (38)	#000000	Sediment (N)	5	1	0	0	0	0	0	0	0	0	0	0	0	0	1	0	0	0	1	0	1	1
	L1_Bin_MAXBIN__125_1.fasta	1380	MAG	Bacteria;Desulfobacterota;Desulfobaccia;Desulfobaccales	2.63856	Desulfobacterota (MAG) (38)	#FDB10B	Ulva sp. (L)	1	0	0	0	0	0	0	0	0	0	0	0	0	0	0	0	0	0	0	0	0	1
	R1_Bin_MAXBIN__089_1.fasta	1381	MAG	Bacteria;Desulfobacterota;Desulfobaccia;Desulfobaccales;Desulfobaccaceae;Desulfobacca	2.58486	Desulfobacterota (MAG) (38)	#FDB10B	Grateloupia sp. (R)	1	0	0	0	0	0	0	0	0	0	0	0	0	0	0	0	0	0	0	0	0	1
	N1_Bin_Bin_199_1.fasta	1382	MAG	Bacteria;Desulfobacterota;Desulfobaccia;Desulfobaccales;Desulfobaccaceae;Desulfobacca	2.60988	Desulfobacterota (MAG) (38)	#000000	Sediment (N)	1	0	0	0	0	0	0	0	0	0	0	0	0	0	0	0	0	0	0	0	0	1
	N2_Bin_MAXBIN__001_sub_1.fasta	1383	MAG	Bacteria;Desulfobacterota;Syntrophobacteria;Syntrophobacterales	2.00131	Desulfobacterota (MAG) (38)	#000000	Sediment (N)	2	0	0	0	0	0	0	0	0	0	0	0	0	0	0	0	0	0	1	0	0	1
	N1_Bin_Bin_49_sub_1.fasta	1384	MAG	Bacteria;Desulfobacterota;Syntrophobacteria	2.03518	Desulfobacterota (MAG) (38)	#000000	Sediment (N)	1	0	0	0	0	0	0	0	0	0	0	0	0	0	0	0	0	0	0	0	1	0
	L1_Bin_METABAT__148_1.fasta	1385	MAG	Bacteria;Desulfobacterota;Syntrophobacteria;Syntrophobacterales;Syntrophobacteraceae;Desulfosoma	3.12341	Desulfobacterota (MAG) (38)	#FDB10B	Ulva sp. (L)	2	0	1	0	1	0	0	0	0	0	0	0	0	0	0	0	0	0	0	0	0	0
	R1_Bin_METABAT__208_1.fasta	1386	MAG	Bacteria;Desulfobacterota;Syntrophobacteria;Syntrophobacterales;Syntrophobacteraceae;Desulfosoma	3.09317	Desulfobacterota (MAG) (38)	#FDB10B	Grateloupia sp. (R)	2	0	1	0	1	0	0	0	0	0	0	0	0	0	0	0	0	0	0	0	0	0
	N1_Bin_METABAT__187_1.fasta	1387	MAG	Bacteria;Desulfobacterota;Syntrophobacteria;Syntrophobacterales;Syntrophobacteraceae;Desulfosoma	3.00211	Desulfobacterota (MAG) (38)	#000000	Sediment (N)	3	0	1	0	1	0	0	0	0	0	0	0	0	0	0	0	0	0	0	0	1	0
	L1_Bin_METABAT__46_1.fasta	1388	MAG	Bacteria;Desulfobacterota;Desulfobacteria;Desulfobacterales	3.30151	Desulfobacterota (MAG) (38)	#FDB10B	Ulva sp. (L)	1	0	0	0	0	0	0	0	1	0	0	0	0	0	0	0	0	0	0	0	0	0
	N1_Bin_METABAT__42_1.fasta	1389	MAG	Bacteria;Desulfobacterota;Desulfobacteria;Desulfobacterales	3.21082	Desulfobacterota (MAG) (38)	#000000	Sediment (N)	1	0	0	0	0	0	0	0	1	0	0	0	0	0	0	0	0	0	0	0	0	0
	R1_Bin_MAXBIN__047_sub_1.fasta	1390	MAG	Bacteria;Desulfobacterota;Desulfobacteria;Desulfobacterales;Desulfosarcinaceae;Sva0081	3.38182	Desulfobacterota (MAG) (38)	#FDB10B	Grateloupia sp. (R)	1	0	0	0	0	0	0	0	1	0	0	0	0	0	0	0	0	0	0	0	0	0
	N3_Bin_METABAT__59_sub_1.fasta	1391	MAG	Bacteria;Desulfobacterota;Desulfobacteria;Desulfobacterales	5.1608	Desulfobacterota (MAG) (38)	#000000	Sediment (N)	3	0	0	0	0	0	0	0	0	0	0	0	0	0	1	0	0	0	0	0	2	0
	N2_Bin_METABAT__38_1.fasta	1392	MAG	Bacteria;Desulfobacterota;Desulfobacteria;Desulfobacterales	2.54128	Desulfobacterota (MAG) (38)	#000000	Sediment (N)	2	0	0	0	0	0	0	0	1	0	0	0	0	0	0	1	0	0	0	0	0	0
	N4_Bin_METABAT__72_1.fasta	1393	MAG	Bacteria;Desulfobacterota;Desulfobacteria;Desulfobacterales	2.57648	Desulfobacterota (MAG) (38)	#000000	Sediment (N)	0	0	0	0	0	0	0	0	0	0	0	0	0	0	0	0	0	0	0	0	0	0
	N3_Bin_METABAT__46.fasta	1394	MAG	Bacteria;Desulfobacterota;Desulfobacteria;Desulfobacterales	4.1553	Desulfobacterota (MAG) (38)	#000000	Sediment (N)	3	0	0	0	0	0	0	0	1	0	0	0	0	0	0	0	0	0	0	0	2	0
	N4_Bin_METABAT__79_1.fasta	1395	MAG	Bacteria;Desulfobacterota;Desulfobacteria;Desulfobacterales	3.58175	Desulfobacterota (MAG) (38)	#000000	Sediment (N)	7	0	0	0	0	0	0	0	2	0	0	0	0	1	0	2	0	0	0	0	2	0
	N1_Bin_METABAT__40_sub_1.fasta	1396	MAG	Bacteria;Desulfobacterota;Desulfobacteria;Desulfobacterales	3.19421	Desulfobacterota (MAG) (38)	#000000	Sediment (N)	6	0	0	0	0	0	0	0	2	0	0	0	0	1	0	1	0	0	0	0	2	0
	N2_Bin_METABAT__2_1.fasta	1397	MAG	Bacteria;Desulfobacterota;Desulfobacteria;Desulfobacterales	3.35135	Desulfobacterota (MAG) (38)	#000000	Sediment (N)	5	0	0	0	0	0	0	0	2	0	0	0	0	1	0	1	0	0	0	0	1	0
	R1_Bin_METABAT__11_1.fasta	1398	MAG	Bacteria;Bdellovibrionota	2.09768	Bdellovibrionota (MAG) (18)	#FDB10B	Grateloupia sp. (R)	2	0	0	0	0	0	0	0	0	0	0	0	0	1	0	0	0	0	0	0	1	0
	L1_Bin_Bin_16_sub_1.fasta	1399	MAG	Bacteria;Bdellovibrionota	2.34808	Bdellovibrionota (MAG) (18)	#FDB10B	Ulva sp. (L)	2	0	0	0	0	0	0	0	0	0	0	0	0	0	0	0	0	0	0	0	2	0
	R1_Bin_METABAT__38_1.fasta	1400	MAG	Bacteria;Bdellovibrionota	2.83301	Bdellovibrionota (MAG) (18)	#FDB10B	Grateloupia sp. (R)	1	0	0	0	0	0	0	0	0	0	0	0	0	0	0	1	0	0	0	0	0	0
	H1_Bin_METABAT__39_1.fasta	1401	MAG	Bacteria;Bdellovibrionota	1.24144	Bdellovibrionota (MAG) (18)	#FDB10B	Gelidium sp. (H)	0	0	0	0	0	0	0	0	0	0	0	0	0	0	0	0	0	0	0	0	0	0
	L1_Bin_METABAT__185_1.fasta	1402	MAG	Bacteria;Bdellovibrionota	1.29411	Bdellovibrionota (MAG) (18)	#FDB10B	Ulva sp. (L)	0	0	0	0	0	0	0	0	0	0	0	0	0	0	0	0	0	0	0	0	0	0
	S1_Bin_Bin_164_sub_1.fasta	1403	MAG	Bacteria;Bdellovibrionota	1.21824	Bdellovibrionota (MAG) (18)	#0000ff	Seawater (S)	0	0	0	0	0	0	0	0	0	0	0	0	0	0	0	0	0	0	0	0	0	0
	R1_Bin_METABAT__243_1.fasta	1404	MAG	Bacteria;Bdellovibrionota	1.27529	Bdellovibrionota (MAG) (18)	#FDB10B	Grateloupia sp. (R)	0	0	0	0	0	0	0	0	0	0	0	0	0	0	0	0	0	0	0	0	0	0
	R4_Bin_MAXBIN__090_sub_1.fasta	1405	MAG	Bacteria;Bdellovibrionota;Bdellovibrionia;Bacteriovoracales;Bacteriovoracaceae	2.86263	Bdellovibrionota (MAG) (18)	#FDB10B	Grateloupia sp. (R)	1	0	0	0	0	0	0	0	0	0	0	0	0	0	0	0	0	0	0	0	1	0
	R4_Bin_Bin_87_1.fasta	1406	MAG	Bacteria;Bdellovibrionota;Bdellovibrionia;Bacteriovoracales;Bacteriovoracaceae	2.6693	Bdellovibrionota (MAG) (18)	#FDB10B	Grateloupia sp. (R)	3	0	0	0	0	0	0	0	0	0	0	0	0	0	0	1	0	0	0	1	1	0
	H3_Bin_Bin_197_1.fasta	1407	MAG	Bacteria;Bdellovibrionota;Bdellovibrionia;Bacteriovoracales;Bacteriovoracaceae	3.28267	Bdellovibrionota (MAG) (18)	#FDB10B	Gelidium sp. (H)	0	0	0	0	0	0	0	0	0	0	0	0	0	0	0	0	0	0	0	0	0	0
	H2_Bin_METABAT__12_1.fasta	1408	MAG	Bacteria;Bdellovibrionota;Bdellovibrionia;Bacteriovoracales;Bacteriovoracaceae	3.07773	Bdellovibrionota (MAG) (18)	#FDB10B	Gelidium sp. (H)	6	0	0	0	0	0	0	0	0	0	0	1	0	0	0	1	1	0	0	2	0	1
	L4_Bin_MAXBIN__096_sub_1.fasta	1409	MAG	Bacteria;Bdellovibrionota;Bdellovibrionia;Bacteriovoracales;Bacteriovoracaceae	2.77331	Bdellovibrionota (MAG) (18)	#FDB10B	Ulva sp. (L)	1	0	0	0	0	0	0	0	0	0	0	0	0	0	0	0	0	0	0	0	1	0
	H3_Bin_METABAT__111_sub_1.fasta	1410	MAG	Bacteria;Bdellovibrionota;Bdellovibrionia;Bdellovibrionales	4.94411	Bdellovibrionota (MAG) (18)	#FDB10B	Gelidium sp. (H)	4	0	0	0	0	0	0	1	0	0	0	0	0	0	0	0	0	0	0	0	1	2
	L4_Bin_Bin_62_1.fasta	1411	MAG	Bacteria;Bdellovibrionota;Bdellovibrionia;Bdellovibrionales	3.54671	Bdellovibrionota (MAG) (18)	#FDB10B	Ulva sp. (L)	3	0	0	0	0	0	0	0	0	1	0	0	0	1	0	0	0	0	0	0	1	0
	L4_Bin_METABAT__131_sub_1.fasta	1412	MAG	Bacteria;Bdellovibrionota;Bdellovibrionia;Bdellovibrionales	1.8772	Bdellovibrionota (MAG) (18)	#FDB10B	Ulva sp. (L)	1	0	0	0	0	0	0	0	0	0	0	0	0	0	0	0	0	0	0	0	1	0
	R1_Bin_METABAT__256_1.fasta	1413	MAG	Bacteria;Bdellovibrionota;Bdellovibrionia;Bdellovibrionales	2.06347	Bdellovibrionota (MAG) (18)	#FDB10B	Grateloupia sp. (R)	0	0	0	0	0	0	0	0	0	0	0	0	0	0	0	0	0	0	0	0	0	0
	H3_Bin_Bin_108_1_1.fasta	1414	MAG	Bacteria;Bdellovibrionota;Bdellovibrionia;Bdellovibrionales	1.75917	Bdellovibrionota (MAG) (18)	#FDB10B	Gelidium sp. (H)	1	0	0	0	0	0	0	0	0	0	0	0	0	0	0	0	0	0	0	0	0	1
	L2_Bin_MAXBIN__129_1.fasta	1415	MAG	Bacteria;Bdellovibrionota;Bdellovibrionia;Bdellovibrionales	2.82102	Bdellovibrionota (MAG) (18)	#FDB10B	Ulva sp. (L)	0	0	0	0	0	0	0	0	0	0	0	0	0	0	0	0	0	0	0	0	0	0
	S2_Bin_METABAT__24_1.fasta	1416	MAG	Bacteria;Dadabacteria;Dadabacteriia;Dadabacteriales	1.14758	Oter (MAG) (58)	#0000ff	Seawater (S)	0	0	0	0	0	0	0	0	0	0	0	0	0	0	0	0	0	0	0	0	0	0
	R1_Bin_MAXBIN__091_1.fasta	1417	MAG	Bacteria;Campilobacterota;Campylobacteria;Campylobacterales;Helicobacteraceae;Wolinella	1.96548	Campylobacterota (MAG) (5)	#FDB10B	Grateloupia sp. (R)	2	0	0	0	0	0	0	0	0	0	0	0	1	0	0	0	0	0	0	0	1	0
	N2_Bin_METABAT__125_1.fasta	1418	MAG	Bacteria;Campilobacterota;Campylobacteria;Campylobacterales;Sulfurovaceae;Sulfurovum	1.28249	Campylobacterota (MAG) (5)	#000000	Sediment (N)	0	0	0	0	0	0	0	0	0	0	0	0	0	0	0	0	0	0	0	0	0	0
	N3_Bin_Bin_30_1_1.fasta	1419	MAG	Bacteria;Campilobacterota;Campylobacteria;Campylobacterales;Sulfurovaceae;Sulfurovum	0.738727	Campylobacterota (MAG) (5)	#000000	Sediment (N)	0	0	0	0	0	0	0	0	0	0	0	0	0	0	0	0	0	0	0	0	0	0
	272-3Z.fasta	1420	DG	Bacteria;Campilobacterota;Campylobacteria;Campylobacterales;Arcobacteraceae;Halarcobacter	3.16782	Campylobacterota (DG) (2)	#FDB10B	Gelidium sp. (H)	3	0	0	0	0	0	0	0	0	1	0	0	0	1	0	0	0	0	0	0	1	0
	S3_Bin_METABAT__224_1.fasta	1421	MAG	Bacteria;Campilobacterota;Campylobacteria;Campylobacterales;Arcobacteraceae;Poseidonibacter	1.74442	Campylobacterota (MAG) (5)	#0000ff	Seawater (S)	0	0	0	0	0	0	0	0	0	0	0	0	0	0	0	0	0	0	0	0	0	0
	3-1742-Z.fasta	1422	DG	Bacteria;Campilobacterota;Campylobacteria;Campylobacterales;Arcobacteraceae;Poseidonibacter	2.75826	Campylobacterota (DG) (2)	#0000ff	Seawater (S)	2	0	0	0	1	0	0	0	0	0	0	0	0	0	0	0	0	0	0	0	1	0
	S3_Bin_Bin_238_sub_1.fasta	1423	MAG	Bacteria;Campilobacterota;Campylobacteria;Campylobacterales;Arcobacteraceae;Poseidonibacter	1.37823	Campylobacterota (MAG) (5)	#0000ff	Seawater (S)	1	0	0	0	0	0	0	0	0	0	0	0	0	0	0	0	0	0	0	0	1	0
	S3_Bin_Bin_107_1.fasta	1424	MAG	Bacteria;Margulisbacteria	1.50887	Oter (MAG) (58)	#0000ff	Seawater (S)	1	0	0	0	0	0	0	0	0	0	0	0	0	0	0	0	0	0	0	1	0	0
	L1_Bin_Bin_167_sub_1.fasta	1425	MAG	Bacteria;Patescibacteria;Saccharimonadia;Saccharimonadales	1.03271	Patescibacteria (MAG) (43)	#FDB10B	Ulva sp. (L)	0	0	0	0	0	0	0	0	0	0	0	0	0	0	0	0	0	0	0	0	0	0
	R4_Bin_Bin_23_1.fasta	1426	MAG	Bacteria;Patescibacteria;Saccharimonadia;Saccharimonadales	0.847363	Patescibacteria (MAG) (43)	#FDB10B	Grateloupia sp. (R)	0	0	0	0	0	0	0	0	0	0	0	0	0	0	0	0	0	0	0	0	0	0
	L1_Bin_METABAT__248_1.fasta	1427	MAG	Bacteria;Patescibacteria;Saccharimonadia;Saccharimonadales	1.0293	Patescibacteria (MAG) (43)	#FDB10B	Ulva sp. (L)	0	0	0	0	0	0	0	0	0	0	0	0	0	0	0	0	0	0	0	0	0	0
	R3_Bin_Bin_150_1.fasta	1428	MAG	Bacteria;Patescibacteria;Gracilibacteria	1.04195	Patescibacteria (MAG) (43)	#FDB10B	Grateloupia sp. (R)	0	0	0	0	0	0	0	0	0	0	0	0	0	0	0	0	0	0	0	0	0	0
	L1_Bin_Bin_105_sub_1.fasta	1429	MAG	Bacteria;Patescibacteria;Gracilibacteria	1.10297	Patescibacteria (MAG) (43)	#FDB10B	Ulva sp. (L)	2	0	0	0	0	0	0	0	0	0	0	0	0	0	0	0	0	0	0	0	0	2
	H3_Bin_METABAT__264_1_1_1.fasta	1430	MAG	Bacteria;Patescibacteria;Gracilibacteria	0.942701	Patescibacteria (MAG) (43)	#FDB10B	Gelidium sp. (H)	0	0	0	0	0	0	0	0	0	0	0	0	0	0	0	0	0	0	0	0	0	0
	L3_Bin_METABAT__80_1.fasta	1431	MAG	Bacteria;Patescibacteria;Gracilibacteria	1.22436	Patescibacteria (MAG) (43)	#FDB10B	Ulva sp. (L)	1	0	0	0	0	0	0	0	0	0	0	0	0	0	0	0	0	0	0	0	0	1
	L1_Bin_Bin_129_sub_1.fasta	1432	MAG	Bacteria;Patescibacteria;Gracilibacteria	1.2064	Patescibacteria (MAG) (43)	#FDB10B	Ulva sp. (L)	1	0	0	0	0	0	0	0	0	0	0	0	0	0	0	0	0	0	0	0	0	1
	H3_Bin_METABAT__102_1_1.fasta	1433	MAG	Bacteria;Patescibacteria;Gracilibacteria	1.20227	Patescibacteria (MAG) (43)	#FDB10B	Gelidium sp. (H)	1	0	0	0	0	0	0	0	0	0	0	0	0	0	0	0	0	0	0	0	0	1
	H3_Bin_Bin_85_sub_1.fasta	1434	MAG	Bacteria;Patescibacteria;Gracilibacteria;Absconditabacteriales	1.55239	Patescibacteria (MAG) (43)	#FDB10B	Gelidium sp. (H)	1	0	0	0	0	0	0	0	0	0	0	0	0	0	0	0	0	0	0	0	0	1
	L3_Bin_METABAT__215_1.fasta	1435	MAG	Bacteria;Patescibacteria;Gracilibacteria	1.31011	Patescibacteria (MAG) (43)	#FDB10B	Ulva sp. (L)	1	0	0	0	0	0	0	0	0	0	0	0	0	0	0	0	0	0	0	0	0	1
	L3_Bin_Bin_26_sub_1.fasta	1436	MAG	Bacteria;Patescibacteria;Gracilibacteria	1.19799	Patescibacteria (MAG) (43)	#FDB10B	Ulva sp. (L)	0	0	0	0	0	0	0	0	0	0	0	0	0	0	0	0	0	0	0	0	0	0
	L3_Bin_METABAT__147_1.fasta	1437	MAG	Bacteria;Patescibacteria;Gracilibacteria	0.826645	Patescibacteria (MAG) (43)	#FDB10B	Ulva sp. (L)	0	0	0	0	0	0	0	0	0	0	0	0	0	0	0	0	0	0	0	0	0	0
	H3_Bin_Bin_193_sub_1.fasta	1438	MAG	Bacteria;Patescibacteria;Gracilibacteria	0.962868	Patescibacteria (MAG) (43)	#FDB10B	Gelidium sp. (H)	0	0	0	0	0	0	0	0	0	0	0	0	0	0	0	0	0	0	0	0	0	0
	H3_Bin_METABAT__86_1.fasta	1439	MAG	Bacteria;Patescibacteria;Gracilibacteria	1.15642	Patescibacteria (MAG) (43)	#FDB10B	Gelidium sp. (H)	0	0	0	0	0	0	0	0	0	0	0	0	0	0	0	0	0	0	0	0	0	0
	L4_Bin_MAXBIN__029_1.fasta	1440	MAG	Bacteria;Patescibacteria;Gracilibacteria;JGI	1.06849	Patescibacteria (MAG) (43)	#FDB10B	Ulva sp. (L)	0	0	0	0	0	0	0	0	0	0	0	0	0	0	0	0	0	0	0	0	0	0
	H3_Bin_METABAT__263_1.fasta	1441	MAG	Bacteria;Patescibacteria;Gracilibacteria	0.850379	Patescibacteria (MAG) (43)	#FDB10B	Gelidium sp. (H)	0	0	0	0	0	0	0	0	0	0	0	0	0	0	0	0	0	0	0	0	0	0
	H1_Bin_Bin_94_1.fasta	1442	MAG	Bacteria;Patescibacteria;Gracilibacteria	1.17655	Patescibacteria (MAG) (43)	#FDB10B	Gelidium sp. (H)	0	0	0	0	0	0	0	0	0	0	0	0	0	0	0	0	0	0	0	0	0	0
	H4_Bin_MAXBIN__043_1.fasta	1443	MAG	Bacteria;Patescibacteria;Gracilibacteria	1.21439	Patescibacteria (MAG) (43)	#FDB10B	Gelidium sp. (H)	0	0	0	0	0	0	0	0	0	0	0	0	0	0	0	0	0	0	0	0	0	0
	H2_Bin_MAXBIN__053_1.fasta	1444	MAG	Bacteria;Patescibacteria;Gracilibacteria	0.863709	Patescibacteria (MAG) (43)	#FDB10B	Gelidium sp. (H)	0	0	0	0	0	0	0	0	0	0	0	0	0	0	0	0	0	0	0	0	0	0
	H3_Bin_METABAT__46_1_1.fasta	1445	MAG	Bacteria;Patescibacteria;Gracilibacteria	1.32995	Patescibacteria (MAG) (43)	#FDB10B	Gelidium sp. (H)	0	0	0	0	0	0	0	0	0	0	0	0	0	0	0	0	0	0	0	0	0	0
	L4_Bin_Bin_88_1.fasta	1446	MAG	Bacteria;Patescibacteria;Gracilibacteria	0.761841	Patescibacteria (MAG) (43)	#FDB10B	Ulva sp. (L)	0	0	0	0	0	0	0	0	0	0	0	0	0	0	0	0	0	0	0	0	0	0
	N1_Bin_METABAT__250_sub_1.fasta	1447	MAG	Bacteria;Patescibacteria;Dojkabacteria	0.681255	Patescibacteria (MAG) (43)	#000000	Sediment (N)	0	0	0	0	0	0	0	0	0	0	0	0	0	0	0	0	0	0	0	0	0	0
	R4_Bin_Bin_115_1.fasta	1448	MAG	Bacteria;Patescibacteria	1.0448	Patescibacteria (MAG) (43)	#FDB10B	Grateloupia sp. (R)	0	0	0	0	0	0	0	0	0	0	0	0	0	0	0	0	0	0	0	0	0	0
	R4_Bin_METABAT__121_1.fasta	1449	MAG	Bacteria;Patescibacteria	1.12458	Patescibacteria (MAG) (43)	#FDB10B	Grateloupia sp. (R)	1	0	0	0	0	1	0	0	0	0	0	0	0	0	0	0	0	0	0	0	0	0
	L1_Bin_METABAT__168_1.fasta	1450	MAG	Bacteria;Patescibacteria;Microgenomatia	0.778937	Patescibacteria (MAG) (43)	#FDB10B	Ulva sp. (L)	2	0	0	0	0	1	0	0	0	0	0	1	0	0	0	0	0	0	0	0	0	0
	L1_Bin_MAXBIN__110_1.fasta	1451	MAG	Bacteria;Patescibacteria;Microgenomatia	0.942353	Patescibacteria (MAG) (43)	#FDB10B	Ulva sp. (L)	1	0	0	0	0	0	0	0	0	0	0	0	0	0	0	0	0	0	0	0	0	1
	N1_Bin_METABAT__44_1.fasta	1452	MAG	Bacteria;Patescibacteria;Microgenomatia	0.969865	Patescibacteria (MAG) (43)	#000000	Sediment (N)	1	0	0	0	0	0	0	0	0	0	0	0	0	0	0	0	0	0	0	0	0	1
	R1_Bin_METABAT__263_1.fasta	1453	MAG	Bacteria;Patescibacteria;Microgenomatia	0.943444	Patescibacteria (MAG) (43)	#FDB10B	Grateloupia sp. (R)	1	0	0	0	0	0	0	0	0	0	0	0	0	0	0	0	0	0	0	0	0	1
	L2_Bin_Bin_41_1.fasta	1454	MAG	Bacteria;Patescibacteria	1.21321	Patescibacteria (MAG) (43)	#FDB10B	Ulva sp. (L)	0	0	0	0	0	0	0	0	0	0	0	0	0	0	0	0	0	0	0	0	0	0
	R4_Bin_METABAT__73_1.fasta	1455	MAG	Bacteria;Patescibacteria	1.23614	Patescibacteria (MAG) (43)	#FDB10B	Grateloupia sp. (R)	0	0	0	0	0	0	0	0	0	0	0	0	0	0	0	0	0	0	0	0	0	0
	R4_Bin_Bin_21_sub_1.fasta	1456	MAG	Bacteria;Patescibacteria;ABY1	0.953391	Patescibacteria (MAG) (43)	#FDB10B	Grateloupia sp. (R)	0	0	0	0	0	0	0	0	0	0	0	0	0	0	0	0	0	0	0	0	0	0
	H3_Bin_METABAT__11_1.fasta	1457	MAG	Bacteria;Patescibacteria;Parcubacteria	0.812518	Patescibacteria (MAG) (43)	#FDB10B	Gelidium sp. (H)	2	0	0	0	0	0	0	0	0	0	0	0	0	0	0	0	0	1	0	0	0	1
	L1_Bin_METABAT__262_1.fasta	1458	MAG	Bacteria;Patescibacteria;Parcubacteria	0.618593	Patescibacteria (MAG) (43)	#FDB10B	Ulva sp. (L)	1	0	0	0	0	0	0	0	0	0	0	0	0	0	0	0	0	0	0	0	0	1
	R3_Bin_METABAT__89_1.fasta	1459	MAG	Bacteria;Patescibacteria	0.660831	Patescibacteria (MAG) (43)	#FDB10B	Grateloupia sp. (R)	0	0	0	0	0	0	0	0	0	0	0	0	0	0	0	0	0	0	0	0	0	0
	L1_Bin_Bin_43_sub_1.fasta	1460	MAG	Bacteria;Patescibacteria	0.867151	Patescibacteria (MAG) (43)	#FDB10B	Ulva sp. (L)	0	0	0	0	0	0	0	0	0	0	0	0	0	0	0	0	0	0	0	0	0	0
	L1_Bin_METABAT__222_1.fasta	1461	MAG	Bacteria;Patescibacteria;Parcubacteria	0.607369	Patescibacteria (MAG) (43)	#FDB10B	Ulva sp. (L)	1	0	0	0	0	0	0	0	0	0	0	0	0	0	0	0	0	0	0	0	0	1
	N1_Bin_MAXBIN__110_sub_1.fasta	1462	MAG	Bacteria;Patescibacteria;ABY1	0.801535	Patescibacteria (MAG) (43)	#000000	Sediment (N)	0	0	0	0	0	0	0	0	0	0	0	0	0	0	0	0	0	0	0	0	0	0
	S1_Bin_Bin_48_sub_1.fasta	1463	MAG	Bacteria;Patescibacteria;ABY1	0.7606	Patescibacteria (MAG) (43)	#0000ff	Seawater (S)	0	0	0	0	0	0	0	0	0	0	0	0	0	0	0	0	0	0	0	0	0	0
	S1_Bin_METABAT__198_1.fasta	1464	MAG	Bacteria;Patescibacteria;Parcubacteria;Paceibacterales	0.619187	Patescibacteria (MAG) (43)	#0000ff	Seawater (S)	0	0	0	0	0	0	0	0	0	0	0	0	0	0	0	0	0	0	0	0	0	0
	S1_Bin_METABAT__268_sub_1.fasta	1465	MAG	Bacteria;Patescibacteria;Parcubacteria;CG1-02-42-13	0.638374	Patescibacteria (MAG) (43)	#0000ff	Seawater (S)	0	0	0	0	0	0	0	0	0	0	0	0	0	0	0	0	0	0	0	0	0	0
	S1_Bin_METABAT__271_1.fasta	1466	MAG	Bacteria;Patescibacteria;Parcubacteria;GW2011-GWA2-46-7	0.331464	Patescibacteria (MAG) (43)	#0000ff	Seawater (S)	0	0	0	0	0	0	0	0	0	0	0	0	0	0	0	0	0	0	0	0	0	0
	H1_Bin_METABAT__85_sub_1.fasta	1467	MAG	Bacteria;Patescibacteria	0.465416	Patescibacteria (MAG) (43)	#FDB10B	Gelidium sp. (H)	1	0	0	0	0	1	0	0	0	0	0	0	0	0	0	0	0	0	0	0	0	0
	S1_Bin_METABAT__336_1.fasta	1468	MAG	Archaea;Micrarchaeota;Micrarchaeia	0.518034	Oter (MAG) (58)	#0000ff	Seawater (S)	1	0	0	0	0	0	0	0	0	0	0	0	0	0	0	0	0	0	0	0	0	1
	S1_Bin_METABAT__101.fasta	1469	MAG	Archaea;Aenigmarchaeota;Aenigmarchaeia;Aenigmarchaeales	0.57923	Oter (MAG) (58)	#0000ff	Seawater (S)	0	0	0	0	0	0	0	0	0	0	0	0	0	0	0	0	0	0	0	0	0	0
	S1_Bin_METABAT__384_1.fasta	1470	MAG	Archaea;Hadarchaeota;Hadarchaeia;Hadarchaeales	1.20615	Oter (MAG) (58)	#0000ff	Seawater (S)	0	0	0	0	0	0	0	0	0	0	0	0	0	0	0	0	0	0	0	0	0	0
	S1_Bin_MAXBIN__091_sub_1.fasta	1471	MAG	Archaea;Hadarchaeota;Hadarchaeia;Hadarchaeales	1.05909	Oter (MAG) (58)	#0000ff	Seawater (S)	0	0	0	0	0	0	0	0	0	0	0	0	0	0	0	0	0	0	0	0	0	0
	S1_Bin_MAXBIN__075_sub_1.fasta	1472	MAG	Archaea;Halobacterota;Archaeoglobi;Archaeoglobales;Archaeoglobaceae	1.65065	Oter (MAG) (58)	#0000ff	Seawater (S)	1	0	0	0	0	0	0	0	0	0	0	0	0	0	0	0	0	0	0	0	1	0
	S1_Bin_Bin_142_sub_1.fasta	1473	MAG	Archaea;Thermoplasmatota;Thermoplasmata;Marine	1.30565	Thermoplasmatota (MAG) (13)	#0000ff	Seawater (S)	3	0	0	0	0	0	0	0	0	0	0	0	0	0	0	1	0	0	0	0	0	2
	S1_Bin_MAXBIN__019_1.fasta	1474	MAG	Archaea;Thermoplasmatota;Thermoplasmata	1.44664	Thermoplasmatota (MAG) (13)	#0000ff	Seawater (S)	2	0	0	0	0	0	0	0	0	0	0	0	0	0	0	0	0	0	0	0	0	2
	S1_Bin_METABAT__258_1.fasta	1475	MAG	Archaea;Thermoplasmatota;Thermoplasmata;Marine	1.37552	Thermoplasmatota (MAG) (13)	#0000ff	Seawater (S)	2	0	0	0	0	0	0	0	0	0	0	0	0	0	0	0	0	0	0	0	0	2
	S2_Bin_METABAT__10_1.fasta	1476	MAG	Archaea;Thermoplasmatota;Thermoplasmata;Marine	1.47893	Thermoplasmatota (MAG) (13)	#0000ff	Seawater (S)	2	0	0	0	0	0	0	0	0	0	0	0	0	0	0	0	0	0	0	0	0	2
	S1_Bin_MAXBIN__206_sub_1.fasta	1477	MAG	Archaea;Thermoplasmatota;Thermoplasmata;Marine	1.75821	Thermoplasmatota (MAG) (13)	#0000ff	Seawater (S)	1	0	0	0	0	0	0	0	0	0	0	0	0	0	0	0	0	0	0	0	0	1
	S1_Bin_METABAT__253_1.fasta	1478	MAG	Archaea;Thermoplasmatota	1.44997	Thermoplasmatota (MAG) (13)	#0000ff	Seawater (S)	4	0	0	0	0	0	0	0	0	0	0	0	0	0	0	1	0	0	0	0	0	3
	S4_Bin_METABAT__259_1.fasta	1479	MAG	Archaea;Thermoplasmatota;Thermoplasmata	1.89344	Thermoplasmatota (MAG) (13)	#0000ff	Seawater (S)	4	0	0	0	0	0	0	0	0	1	0	0	0	0	0	1	0	0	0	0	0	2
	S4_Bin_METABAT__153.fasta	1480	MAG	Archaea;Thermoplasmatota;Thermoplasmata;Marine	1.84138	Thermoplasmatota (MAG) (13)	#0000ff	Seawater (S)	4	0	0	0	0	0	0	0	0	0	0	0	0	0	0	1	0	0	0	0	0	3
	S4_Bin_Bin_159_sub_1.fasta	1481	MAG	Archaea;Thermoplasmatota	1.93461	Thermoplasmatota (MAG) (13)	#0000ff	Seawater (S)	2	0	0	0	0	0	0	0	0	0	0	0	0	0	0	0	0	0	0	0	0	2
	S4_Bin_METABAT__164_1.fasta	1482	MAG	Archaea;Thermoplasmatota	1.94178	Thermoplasmatota (MAG) (13)	#0000ff	Seawater (S)	4	0	0	0	0	0	0	0	0	1	0	0	0	0	0	1	0	0	0	0	0	2
	S1_Bin_MAXBIN__140_1.fasta	1483	MAG	Archaea;Thermoplasmatota;Thermoplasmata	2.01633	Thermoplasmatota (MAG) (13)	#0000ff	Seawater (S)	4	0	0	0	0	0	0	0	0	1	0	0	0	0	0	1	0	0	0	0	0	2
	S2_Bin_METABAT__278_1.fasta	1484	MAG	Archaea;Thermoplasmatota	1.47222	Thermoplasmatota (MAG) (13)	#0000ff	Seawater (S)	3	0	0	0	0	0	0	0	0	1	0	0	0	0	0	0	0	0	0	0	0	2
	S4_Bin_METABAT__118_1.fasta	1485	MAG	Archaea;Thermoplasmatota	1.50813	Thermoplasmatota (MAG) (13)	#0000ff	Seawater (S)	4	0	0	0	0	0	0	0	0	1	0	0	0	0	0	1	0	0	0	0	0	2
	S1_Bin_MAXBIN__164_sub_1.fasta	1486	MAG	Archaea;Asgardarchaeota;Heimdallarchaeia	1.49078	Oter (MAG) (58)	#0000ff	Seawater (S)	3	0	0	0	0	0	0	0	0	0	0	0	0	0	0	1	0	0	0	0	0	2
	S1_Bin_METABAT__350_sub_1.fasta	1487	MAG	Archaea;Korarchaeota;Korarchaeia;Korarchaeales;Korarchaeaceae;Candidatus Korarchaeum	0.945919	Thermoproteota (MAG) (33)	#0000ff	Seawater (S)	1	0	0	0	0	0	0	0	0	0	0	0	0	0	0	0	0	0	0	0	1	0
	S1_Bin_METABAT__10_1.fasta	1488	MAG	Archaea;Crenarchaeota;Methanomethylicia	0.986995	Thermoproteota (MAG) (33)	#0000ff	Seawater (S)	0	0	0	0	0	0	0	0	0	0	0	0	0	0	0	0	0	0	0	0	0	0
	R1_Bin_Bin_1_1.fasta	1489	MAG	Archaea;Crenarchaeota;Methanomethylicia;Methanomethyliales;Methanomethyliaceae	1.00604	Thermoproteota (MAG) (33)	#FDB10B	Grateloupia sp. (R)	1	0	0	0	0	0	1	0	0	0	0	0	0	0	0	0	0	0	0	0	0	0
	S1_Bin_Bin_224_sub_1.fasta	1490	MAG	Archaea;Crenarchaeota;Thermoprotei;Thermoproteales;Thermoproteaceae;Vulcanisaeta	1.51896	Thermoproteota (MAG) (33)	#0000ff	Seawater (S)	1	0	0	0	0	0	0	0	0	0	0	0	0	0	0	0	0	0	0	0	1	0
	S1_Bin_MAXBIN__103_1.fasta	1491	MAG	Archaea;Crenarchaeota;Thermoprotei;Thermoproteales;Thermoproteaceae;Pyrobaculum	1.24334	Thermoproteota (MAG) (33)	#0000ff	Seawater (S)	1	0	0	0	0	0	0	0	0	0	0	0	0	0	1	0	0	0	0	0	0	0
	S1_Bin_METABAT__117_1.fasta	1492	MAG	Archaea;Crenarchaeota;Thermoprotei;Desulfurococcales;Acidilobaceae;Aeropyrum	1.38883	Thermoproteota (MAG) (33)	#0000ff	Seawater (S)	0	0	0	0	0	0	0	0	0	0	0	0	0	0	0	0	0	0	0	0	0	0
	S1_Bin_METABAT__125_1.fasta	1493	MAG	Archaea;Crenarchaeota;Thermoprotei;Sulfolobales	1.29496	Thermoproteota (MAG) (33)	#0000ff	Seawater (S)	1	0	0	0	0	0	0	0	0	0	0	0	0	0	0	0	0	0	0	0	1	0
	S1_Bin_METABAT__237_1.fasta	1494	MAG	Archaea;Crenarchaeota;Thermoprotei;Sulfolobales	0.750087	Thermoproteota (MAG) (33)	#0000ff	Seawater (S)	1	0	0	0	0	0	0	0	0	0	0	0	0	0	0	0	0	0	0	0	1	0
	S1_Bin_METABAT__310_1.fasta	1495	MAG	Archaea;Crenarchaeota;Thermoprotei;Desulfurococcales;Ignisphaeraceae;Ignisphaera	1.63376	Thermoproteota (MAG) (33)	#0000ff	Seawater (S)	0	0	0	0	0	0	0	0	0	0	0	0	0	0	0	0	0	0	0	0	0	0
	S1_Bin_METABAT__364_1.fasta	1496	MAG	Archaea;Crenarchaeota;Thermoprotei;Sulfolobales	1.29559	Thermoproteota (MAG) (33)	#0000ff	Seawater (S)	0	0	0	0	0	0	0	0	0	0	0	0	0	0	0	0	0	0	0	0	0	0
	S1_Bin_METABAT__331_1.fasta	1497	MAG	Archaea;Crenarchaeota;Thermoprotei;Sulfolobales	1.33073	Thermoproteota (MAG) (33)	#0000ff	Seawater (S)	0	0	0	0	0	0	0	0	0	0	0	0	0	0	0	0	0	0	0	0	0	0
	S1_Bin_MAXBIN__086_1.fasta	1498	MAG	Archaea;Crenarchaeota;Thermoprotei;Desulfurococcales;Ignisphaeraceae	1.38534	Thermoproteota (MAG) (33)	#0000ff	Seawater (S)	1	0	0	0	0	0	0	0	0	0	0	0	0	0	0	0	0	0	0	0	1	0
	S1_Bin_MAXBIN__196_sub_1.fasta	1499	MAG	Archaea;Crenarchaeota;Thermoprotei;Sulfolobales	1.45557	Thermoproteota (MAG) (33)	#0000ff	Seawater (S)	1	0	0	0	0	0	0	0	0	0	0	0	0	0	0	0	0	0	0	0	1	0
	S1_Bin_Bin_78_sub.fasta	1500	MAG	Archaea;Crenarchaeota;Thermoprotei;Sulfolobales	1.51919	Thermoproteota (MAG) (33)	#0000ff	Seawater (S)	1	0	0	0	0	0	0	0	0	0	0	0	0	0	0	0	0	0	0	0	1	0
	S1_Bin_METABAT__59_1.fasta	1501	MAG	Archaea;Crenarchaeota;Bathyarchaeia	1.48926	Thermoproteota (MAG) (33)	#0000ff	Seawater (S)	0	0	0	0	0	0	0	0	0	0	0	0	0	0	0	0	0	0	0	0	0	0
	S1_Bin_METABAT__214_1.fasta	1502	MAG	Archaea;Crenarchaeota;Bathyarchaeia	1.2747	Thermoproteota (MAG) (33)	#0000ff	Seawater (S)	0	0	0	0	0	0	0	0	0	0	0	0	0	0	0	0	0	0	0	0	0	0
	S1_Bin_MAXBIN__147_sub_1.fasta	1503	MAG	Archaea;Crenarchaeota;Bathyarchaeia	1.61672	Thermoproteota (MAG) (33)	#0000ff	Seawater (S)	0	0	0	0	0	0	0	0	0	0	0	0	0	0	0	0	0	0	0	0	0	0
	S1_Bin_METABAT__95.fasta	1504	MAG	Archaea;Crenarchaeota;Bathyarchaeia	1.71377	Thermoproteota (MAG) (33)	#0000ff	Seawater (S)	0	0	0	0	0	0	0	0	0	0	0	0	0	0	0	0	0	0	0	0	0	0
	S1_Bin_MAXBIN__046_sub_1.fasta	1505	MAG	Archaea;Crenarchaeota;Bathyarchaeia	1.65132	Thermoproteota (MAG) (33)	#0000ff	Seawater (S)	0	0	0	0	0	0	0	0	0	0	0	0	0	0	0	0	0	0	0	0	0	0
	S1_Bin_MAXBIN__016_1.fasta	1506	MAG	Archaea;Crenarchaeota;Thermoprotei;Thermoproteales;Thermoproteaceae;Vulcanisaeta	1.23123	Thermoproteota (MAG) (33)	#0000ff	Seawater (S)	0	0	0	0	0	0	0	0	0	0	0	0	0	0	0	0	0	0	0	0	0	0
	S1_Bin_MAXBIN__053_sub_1.fasta	1507	MAG	Archaea;Crenarchaeota;Bathyarchaeia	2.02701	Thermoproteota (MAG) (33)	#0000ff	Seawater (S)	0	0	0	0	0	0	0	0	0	0	0	0	0	0	0	0	0	0	0	0	0	0
	S1_Bin_METABAT__127_sub_1.fasta	1508	MAG	Archaea;Crenarchaeota;Nitrososphaeria;Caldiarchaeales;Caldiarchaeaceae	1.44558	Thermoproteota (MAG) (33)	#0000ff	Seawater (S)	0	0	0	0	0	0	0	0	0	0	0	0	0	0	0	0	0	0	0	0	0	0
	S1_Bin_MAXBIN__124_sub_1.fasta	1509	MAG	Archaea;Crenarchaeota;Nitrososphaeria;Caldiarchaeales;Caldiarchaeaceae	1.62918	Thermoproteota (MAG) (33)	#0000ff	Seawater (S)	0	0	0	0	0	0	0	0	0	0	0	0	0	0	0	0	0	0	0	0	0	0
	S1_Bin_METABAT__142_1.fasta	1510	MAG	Archaea;Crenarchaeota;Nitrososphaeria;Caldiarchaeales;Caldiarchaeaceae	0.988498	Thermoproteota (MAG) (33)	#0000ff	Seawater (S)	0	0	0	0	0	0	0	0	0	0	0	0	0	0	0	0	0	0	0	0	0	0
	H1_Bin_METABAT__153_1_1.fasta	1511	MAG	Archaea;Crenarchaeota;Nitrososphaeria;Caldiarchaeales;Caldiarchaeaceae	1.56405	Thermoproteota (MAG) (33)	#FDB10B	Gelidium sp. (H)	2	0	0	0	0	0	0	0	0	0	0	0	0	0	1	0	0	0	0	0	0	1
	S1_Bin_METABAT__43_1.fasta	1512	MAG	Archaea;Crenarchaeota;Nitrososphaeria;Caldiarchaeales;Caldiarchaeaceae	1.154	Thermoproteota (MAG) (33)	#0000ff	Seawater (S)	0	0	0	0	0	0	0	0	0	0	0	0	0	0	0	0	0	0	0	0	0	0
	S1_Bin_METABAT__236_1.fasta	1513	MAG	Archaea;Crenarchaeota;Nitrososphaeria;SCGC	1.79534	Thermoproteota (MAG) (33)	#0000ff	Seawater (S)	0	0	0	0	0	0	0	0	0	0	0	0	0	0	0	0	0	0	0	0	0	0
	S1_Bin_METABAT__299_1.fasta	1514	MAG	Archaea;Crenarchaeota;Nitrososphaeria;Nitrososphaerales	1.38633	Thermoproteota (MAG) (33)	#0000ff	Seawater (S)	0	0	0	0	0	0	0	0	0	0	0	0	0	0	0	0	0	0	0	0	0	0
	S1_Bin_METABAT__227_1.fasta	1515	MAG	Archaea;Crenarchaeota;Nitrososphaeria;Nitrososphaerales	1.1132	Thermoproteota (MAG) (33)	#0000ff	Seawater (S)	0	0	0	0	0	0	0	0	0	0	0	0	0	0	0	0	0	0	0	0	0	0
	H1_Bin_METABAT__116_1.fasta	1516	MAG	Archaea;Crenarchaeota;Nitrososphaeria;Nitrosocaldales;Nitrosocaldaceae	1.35567	Thermoproteota (MAG) (33)	#FDB10B	Gelidium sp. (H)	1	0	0	0	0	0	1	0	0	0	0	0	0	0	0	0	0	0	0	0	0	0
	S1_Bin_METABAT__108_1.fasta	1517	MAG	Archaea;Crenarchaeota;Nitrososphaeria;Nitrosocaldales;Nitrosocaldaceae;Candidatus	1.37276	Thermoproteota (MAG) (33)	#0000ff	Seawater (S)	1	0	0	0	0	0	1	0	0	0	0	0	0	0	0	0	0	0	0	0	0	0
	S2_Bin_Bin_67_1.fasta	1518	MAG	Archaea;Crenarchaeota;Nitrososphaeria;Nitrosopumilales;Nitrosopumilaceae;Nitrosopumilus	0.751004	Thermoproteota (MAG) (33)	#0000ff	Seawater (S)	0	0	0	0	0	0	0	0	0	0	0	0	0	0	0	0	0	0	0	0	0	0
	S1_Bin_Bin_235_sub_1.fasta	1519	MAG	Archaea;Crenarchaeota;Nitrososphaeria;Nitrosopumilales;Nitrosopumilaceae;Nitrosopumilus	1.17027	Thermoproteota (MAG) (33)	#0000ff	Seawater (S)	0	0	0	0	0	0	0	0	0	0	0	0	0	0	0	0	0	0	0	0	0	0
	S4_Bin_Bin_110_1.fasta	1520	MAG	Bacteria;SAR324	2.59057	Oter (MAG) (58)	#0000ff	Seawater (S)	2	0	0	0	0	0	0	0	0	0	0	0	0	0	0	0	1	0	0	0	0	1
	S2_Bin_METABAT__112_1.fasta	1521	MAG	Bacteria;SAR324	2.84706	Oter (MAG) (58)	#0000ff	Seawater (S)	5	1	0	0	0	0	0	0	0	0	0	0	0	0	0	1	1	0	1	0	0	1
	S1_Bin_METABAT__94_sub_1.fasta	1522	MAG	Bacteria;Proteobacteria;Gammaproteobacteria;Pseudomonadales;SAR86	0.730147	Gammaproteobacteria (MAG) (331)	#0000ff	Seawater (S)	0	0	0	0	0	0	0	0	0	0	0	0	0	0	0	0	0	0	0	0	0	0
	S3_Bin_MAXBIN__003_1.fasta	1523	MAG	Bacteria;Proteobacteria;Gammaproteobacteria;Pseudomonadales;SAR86	0.996686	Gammaproteobacteria (MAG) (331)	#0000ff	Seawater (S)	1	0	0	0	0	0	0	0	0	0	0	0	0	0	1	0	0	0	0	0	0	0
	S4_Bin_Bin_44_sub_1.fasta	1524	MAG	Bacteria;Proteobacteria;Gammaproteobacteria;Pseudomonadales;SAR86	1.07968	Gammaproteobacteria (MAG) (331)	#0000ff	Seawater (S)	0	0	0	0	0	0	0	0	0	0	0	0	0	0	0	0	0	0	0	0	0	0
	S2_Bin_METABAT__269_1.fasta	1525	MAG	Bacteria;Proteobacteria;Gammaproteobacteria;Pseudomonadales;SAR86	0.86626	Gammaproteobacteria (MAG) (331)	#0000ff	Seawater (S)	0	0	0	0	0	0	0	0	0	0	0	0	0	0	0	0	0	0	0	0	0	0
	S2_Bin_METABAT__300_1.fasta	1526	MAG	Bacteria;Proteobacteria;Gammaproteobacteria;Pseudomonadales;SAR86	1.42444	Gammaproteobacteria (MAG) (331)	#0000ff	Seawater (S)	0	0	0	0	0	0	0	0	0	0	0	0	0	0	0	0	0	0	0	0	0	0
	S1_Bin_METABAT__256_1.fasta	1527	MAG	Bacteria;Proteobacteria;Gammaproteobacteria;Pseudomonadales;SAR86	1.33431	Gammaproteobacteria (MAG) (331)	#0000ff	Seawater (S)	0	0	0	0	0	0	0	0	0	0	0	0	0	0	0	0	0	0	0	0	0	0
	S2_Bin_METABAT__256_1.fasta	1528	MAG	Bacteria;Proteobacteria;Gammaproteobacteria;Pseudomonadales;SAR86	1.39405	Gammaproteobacteria (MAG) (331)	#0000ff	Seawater (S)	0	0	0	0	0	0	0	0	0	0	0	0	0	0	0	0	0	0	0	0	0	0
	S4_Bin_METABAT__317_1.fasta	1529	MAG	Bacteria;Proteobacteria;Gammaproteobacteria;Pseudomonadales;SAR86	1.26343	Gammaproteobacteria (MAG) (331)	#0000ff	Seawater (S)	0	0	0	0	0	0	0	0	0	0	0	0	0	0	0	0	0	0	0	0	0	0
	S3_Bin_METABAT__91_1.fasta	1530	MAG	Bacteria;Proteobacteria;Gammaproteobacteria;Pseudomonadales;SAR86	1.07137	Gammaproteobacteria (MAG) (331)	#0000ff	Seawater (S)	0	0	0	0	0	0	0	0	0	0	0	0	0	0	0	0	0	0	0	0	0	0
	N4_Bin_METABAT__120_1.fasta	1531	MAG	Bacteria;Proteobacteria;Gammaproteobacteria;Thiomicrospirales	1.14577	Gammaproteobacteria (MAG) (331)	#000000	Sediment (N)	0	0	0	0	0	0	0	0	0	0	0	0	0	0	0	0	0	0	0	0	0	0
	S3_Bin_Bin_39_sub_1.fasta	1532	MAG	Bacteria;Proteobacteria;Gammaproteobacteria;Thiomicrospirales	1.12709	Gammaproteobacteria (MAG) (331)	#0000ff	Seawater (S)	0	0	0	0	0	0	0	0	0	0	0	0	0	0	0	0	0	0	0	0	0	0
	R2_Bin_Bin_4_1.fasta	1533	MAG	Bacteria;Proteobacteria;Gammaproteobacteria;Arenicellales	2.29478	Gammaproteobacteria (MAG) (331)	#FDB10B	Grateloupia sp. (R)	1	0	0	0	0	0	0	1	0	0	0	0	0	0	0	0	0	0	0	0	0	0
	R2_Bin_MAXBIN__028_sub_1.fasta	1534	MAG	Bacteria;Proteobacteria;Gammaproteobacteria;Arenicellales	3.8453	Gammaproteobacteria (MAG) (331)	#FDB10B	Grateloupia sp. (R)	3	0	0	0	0	0	1	0	0	0	0	0	1	1	0	0	0	0	0	0	0	0
	R1_R1_Bin_Bin_190_sub_1.fasta	1535	MAG	Bacteria;Proteobacteria;Gammaproteobacteria;Thiomicrospirales	3.75679	Gammaproteobacteria (MAG) (331)	#FDB10B	Grateloupia sp. (R)	5	0	0	0	0	0	1	0	0	0	0	0	1	2	0	0	0	0	1	0	0	0
	R2_Bin_MAXBIN__073_sub_1.fasta	1536	MAG	Bacteria;Proteobacteria;Gammaproteobacteria;Arenicellales	5.03464	Gammaproteobacteria (MAG) (331)	#FDB10B	Grateloupia sp. (R)	4	0	0	0	0	0	0	1	0	0	0	0	0	0	1	0	0	0	0	1	0	1
	S1_Bin_METABAT__80_1.fasta	1537	MAG	Bacteria;Proteobacteria;Gammaproteobacteria;Arenicellales	2.81118	Gammaproteobacteria (MAG) (331)	#0000ff	Seawater (S)	3	0	0	0	0	0	0	0	0	0	0	0	0	0	1	0	0	0	0	0	1	1
	S2_Bin_METABAT__152.fasta	1538	MAG	Bacteria;Proteobacteria;Gammaproteobacteria;UBA10353	1.62414	Gammaproteobacteria (MAG) (331)	#0000ff	Seawater (S)	5	0	0	0	0	0	0	0	0	0	0	0	0	0	0	0	0	0	1	1	3	0
	S4_Bin_METABAT__182_1.fasta	1539	MAG	Bacteria;Proteobacteria;Gammaproteobacteria;UBA10353	1.7617	Gammaproteobacteria (MAG) (331)	#0000ff	Seawater (S)	4	0	0	0	0	0	0	0	0	0	0	0	0	0	0	0	0	0	1	1	2	0
	R3_Bin_Bin_161_1.fasta	1540	MAG	Bacteria;Proteobacteria;Gammaproteobacteria;Arenicellales;Arenicellaceae	2.00574	Gammaproteobacteria (MAG) (331)	#FDB10B	Grateloupia sp. (R)	3	0	0	0	0	0	0	1	0	0	0	0	0	1	1	0	0	0	0	0	0	0
	R1_R1_Bin_Bin_155_sub_1.fasta	1541	MAG	Bacteria;Proteobacteria;Gammaproteobacteria;Arenicellales;Arenicellaceae;Arenicella	3.38443	Gammaproteobacteria (MAG) (331)	#FDB10B	Grateloupia sp. (R)	4	0	0	0	0	0	0	0	0	0	0	0	0	1	2	0	0	0	0	0	1	0
	R1_Bin_METABAT__171_1.fasta	1542	MAG	Bacteria;Proteobacteria;Gammaproteobacteria;Arenicellales;Arenicellaceae;Arenicella	2.69284	Gammaproteobacteria (MAG) (331)	#FDB10B	Grateloupia sp. (R)	2	0	0	0	0	0	0	0	0	0	0	0	0	0	1	0	0	0	0	0	1	0
	R1_R1_Bin_Bin_182_sub_1.fasta	1543	MAG	Bacteria;Proteobacteria;Gammaproteobacteria;Arenicellales;Arenicellaceae;Arenicella	2.82535	Gammaproteobacteria (MAG) (331)	#FDB10B	Grateloupia sp. (R)	2	0	0	0	0	0	0	0	0	0	0	0	0	1	0	0	0	0	0	0	1	0
	R4_Bin_Bin_82_1.fasta	1544	MAG	Bacteria;Proteobacteria;Gammaproteobacteria;Arenicellales;Arenicellaceae;Arenicella	2.99492	Gammaproteobacteria (MAG) (331)	#FDB10B	Grateloupia sp. (R)	2	0	0	0	0	0	0	0	0	0	0	0	0	1	0	0	0	0	0	0	1	0
	L1_Bin_METABAT__211_1.fasta	1545	MAG	Bacteria;Proteobacteria;Gammaproteobacteria;Arenicellales;Arenicellaceae;Arenicella	3.36561	Gammaproteobacteria (MAG) (331)	#FDB10B	Ulva sp. (L)	2	0	0	0	0	0	0	1	0	0	0	0	0	0	0	0	0	0	0	0	1	0
	H4_Bin_MAXBIN__046_sub_1.fasta	1546	MAG	Bacteria;Proteobacteria;Gammaproteobacteria;Arenicellales;Arenicellaceae;Arenicella	1.92031	Gammaproteobacteria (MAG) (331)	#FDB10B	Gelidium sp. (H)	0	0	0	0	0	0	0	0	0	0	0	0	0	0	0	0	0	0	0	0	0	0
	R1_Bin_METABAT__234_1.fasta	1547	MAG	Bacteria;Proteobacteria;Gammaproteobacteria;Arenicellales;Arenicellaceae;Arenicella	3.57806	Gammaproteobacteria (MAG) (331)	#FDB10B	Grateloupia sp. (R)	2	0	0	0	0	0	0	0	0	0	0	0	0	1	0	0	0	0	0	0	1	0
	R3_Bin_Bin_43_1.fasta	1548	MAG	Bacteria;Proteobacteria;Gammaproteobacteria;Arenicellales;Arenicellaceae;Arenicella	2.33625	Gammaproteobacteria (MAG) (331)	#FDB10B	Grateloupia sp. (R)	3	0	0	0	0	0	0	0	0	0	0	0	0	2	1	0	0	0	0	0	0	0
	R2_Bin_METABAT__76_1.fasta	1549	MAG	Bacteria;Proteobacteria;Gammaproteobacteria;Arenicellales;Arenicellaceae;Arenicella	3.12172	Gammaproteobacteria (MAG) (331)	#FDB10B	Grateloupia sp. (R)	3	0	0	0	0	0	0	0	0	0	0	0	0	1	1	0	0	0	0	0	1	0
	L1_Bin_MAXBIN__056_sub_1.fasta	1550	MAG	Bacteria;Proteobacteria;Gammaproteobacteria;Arenicellales;Arenicellaceae;Arenicella	3.21687	Gammaproteobacteria (MAG) (331)	#FDB10B	Ulva sp. (L)	1	0	0	0	0	0	0	0	0	0	0	0	0	0	0	0	0	0	0	0	1	0
	L2_Bin_Bin_11_sub_1.fasta	1551	MAG	Bacteria;Proteobacteria;Gammaproteobacteria;Arenicellales;Arenicellaceae;Arenicella	2.36949	Gammaproteobacteria (MAG) (331)	#FDB10B	Ulva sp. (L)	1	0	0	0	0	0	0	0	0	0	0	0	0	0	0	0	0	0	0	1	0	0
	L4_Bin_Bin_103_1.fasta	1552	MAG	Bacteria;Proteobacteria;Gammaproteobacteria;Arenicellales;Arenicellaceae;Arenicella	3.75575	Gammaproteobacteria (MAG) (331)	#FDB10B	Ulva sp. (L)	1	0	0	0	0	0	0	0	0	0	0	0	0	0	0	0	0	0	0	0	1	0
	2-1273.fasta	1553	DG	Bacteria;Proteobacteria;Gammaproteobacteria;Arenicellales;Arenicellaceae;Arenicella	4.19056	Gammaproteobacteria (DG) (154)	#FDB10B	Ulva sp. (L)	2	0	0	0	0	0	0	0	0	0	0	0	0	0	0	0	0	0	0	1	1	0
	S1_Bin_Bin_270_1.fasta	1554	MAG	Bacteria;Proteobacteria;Gammaproteobacteria;Burkholderiales;Methylophilaceae	0.897341	Gammaproteobacteria (MAG) (331)	#0000ff	Seawater (S)	2	0	0	0	0	0	0	0	0	0	0	0	1	0	0	0	0	0	0	0	0	1
	S1_Bin_METABAT__241_1.fasta	1555	MAG	Bacteria;Proteobacteria;Gammaproteobacteria;Burkholderiales;Methylophilaceae	0.583725	Gammaproteobacteria (MAG) (331)	#0000ff	Seawater (S)	0	0	0	0	0	0	0	0	0	0	0	0	0	0	0	0	0	0	0	0	0	0
	S2_Bin_Bin_91_1.fasta	1556	MAG	Bacteria;Proteobacteria;Gammaproteobacteria;Burkholderiales;Methylophilaceae	1.11801	Gammaproteobacteria (MAG) (331)	#0000ff	Seawater (S)	2	0	0	0	0	0	0	0	0	0	0	0	0	0	0	0	0	0	0	0	0	2
	S4_Bin_MAXBIN__030_sub_1.fasta	1557	MAG	Bacteria;Proteobacteria;Gammaproteobacteria;Burkholderiales;Methylophilaceae;OM43	1.01235	Gammaproteobacteria (MAG) (331)	#0000ff	Seawater (S)	2	0	0	0	0	0	0	0	0	0	0	0	0	0	0	0	0	0	0	0	0	2
	S2_Bin_METABAT__210_sub_1.fasta	1558	MAG	Bacteria;Proteobacteria;Gammaproteobacteria;Burkholderiales;Methylophilaceae	1.13239	Gammaproteobacteria (MAG) (331)	#0000ff	Seawater (S)	1	0	0	0	0	0	0	0	0	0	0	0	0	0	0	0	0	0	0	0	0	1
	S2_Bin_Bin_270_sub_1.fasta	1559	MAG	Bacteria;Proteobacteria;Gammaproteobacteria;Burkholderiales;Methylophilaceae	1.12732	Gammaproteobacteria (MAG) (331)	#0000ff	Seawater (S)	3	0	0	0	0	0	0	0	0	0	0	0	1	0	0	0	0	0	0	0	0	2
	S3_Bin_Bin_33.fasta	1560	MAG	Bacteria;Proteobacteria;Gammaproteobacteria;Burkholderiales;Methylophilaceae	1.08039	Gammaproteobacteria (MAG) (331)	#0000ff	Seawater (S)	2	0	0	0	0	0	0	0	0	0	0	0	1	0	0	0	0	0	0	0	0	1
	S2_Bin_METABAT__31_sub_1.fasta	1561	MAG	Bacteria;Proteobacteria;Gammaproteobacteria;Burkholderiales;Methylophilaceae	0.970776	Gammaproteobacteria (MAG) (331)	#0000ff	Seawater (S)	2	0	0	0	0	0	0	0	0	0	0	0	0	0	0	0	0	0	0	0	0	2
	N4_Bin_Bin_65.fasta	1562	MAG	Bacteria;Proteobacteria;Gammaproteobacteria;Burkholderiales	1.53015	Gammaproteobacteria (MAG) (331)	#000000	Sediment (N)	0	0	0	0	0	0	0	0	0	0	0	0	0	0	0	0	0	0	0	0	0	0
	S3_Bin_MAXBIN__033_sub_1.fasta	1563	MAG	Bacteria;Proteobacteria;Gammaproteobacteria;Burkholderiales;Nitrosomonadaceae;IS-44	1.63303	Gammaproteobacteria (MAG) (331)	#0000ff	Seawater (S)	1	0	0	0	0	0	0	0	0	0	0	0	0	0	0	0	0	0	0	0	0	1
	S2_Bin_METABAT__44_1.fasta	1564	MAG	Bacteria;Proteobacteria;Gammaproteobacteria;Burkholderiales	1.53079	Gammaproteobacteria (MAG) (331)	#0000ff	Seawater (S)	1	0	0	0	0	0	0	0	0	0	0	0	0	0	0	0	0	0	0	0	0	1
	S4_Bin_Bin_40_1.fasta	1565	MAG	Bacteria;Proteobacteria;Gammaproteobacteria;Burkholderiales	1.88958	Gammaproteobacteria (MAG) (331)	#0000ff	Seawater (S)	2	0	0	0	0	0	0	0	0	0	0	0	0	0	0	0	0	0	0	0	0	2
	N1_Bin_METABAT__16_1.fasta	1566	MAG	Bacteria;Proteobacteria;Gammaproteobacteria;Halothiobacillales;Halothiobacillaceae	2.67637	Gammaproteobacteria (MAG) (331)	#000000	Sediment (N)	3	0	1	0	0	0	0	0	0	0	0	0	0	0	0	1	0	0	0	0	0	1
	N1_Bin_Bin_42_1.fasta	1567	MAG	Bacteria;Proteobacteria;Gammaproteobacteria;Halothiobacillales;Halothiobacillaceae	2.56077	Gammaproteobacteria (MAG) (331)	#000000	Sediment (N)	2	0	1	0	0	0	0	0	0	0	0	0	0	0	0	0	0	0	0	0	0	1
	R1_R1_Bin_Bin_25_sub_1.fasta	1568	MAG	Bacteria;Proteobacteria;Gammaproteobacteria;Halothiobacillales;Halothiobacillaceae	2.04328	Gammaproteobacteria (MAG) (331)	#FDB10B	Grateloupia sp. (R)	2	0	1	0	0	0	0	0	0	0	0	0	0	0	0	0	0	0	0	0	0	1
	N1_Bin_METABAT__104_1.fasta	1569	MAG	Bacteria;Proteobacteria;Gammaproteobacteria;Halothiobacillales;Halothiobacillaceae	1.98727	Gammaproteobacteria (MAG) (331)	#000000	Sediment (N)	2	0	1	0	0	0	0	0	0	0	0	0	0	0	0	0	0	0	0	0	0	1
	H1_Bin_Bin_11_sub_1_1.fasta	1570	MAG	Bacteria;Proteobacteria;Gammaproteobacteria;Burkholderiales;Rhodocyclaceae;Azonexus	3.09112	Gammaproteobacteria (MAG) (331)	#FDB10B	Gelidium sp. (H)	5	0	0	0	1	0	0	0	0	0	0	0	0	1	0	0	0	0	0	0	2	1
	R1_R1_Bin_Bin_26_sub_1.fasta	1571	MAG	Bacteria;Proteobacteria;Gammaproteobacteria;Burkholderiales;Rhodocyclaceae;Azonexus	3.11215	Gammaproteobacteria (MAG) (331)	#FDB10B	Grateloupia sp. (R)	5	0	0	0	0	0	0	0	0	0	0	0	0	1	0	1	0	0	0	0	2	1
	S1_Bin_MAXBIN__139_sub_1_1.fasta	1572	MAG	Bacteria;Proteobacteria;Gammaproteobacteria;Burkholderiales;Rhodocyclaceae;Azonexus	3.5667	Gammaproteobacteria (MAG) (331)	#0000ff	Seawater (S)	8	0	2	0	0	0	0	0	0	1	0	0	0	2	1	0	0	0	0	0	1	1
	R1_Bin_METABAT__302_1.fasta	1573	MAG	Bacteria;Proteobacteria;Gammaproteobacteria;Burkholderiales;Rhodocyclaceae;Azonexus	3.88981	Gammaproteobacteria (MAG) (331)	#FDB10B	Grateloupia sp. (R)	8	0	2	0	0	0	0	0	0	1	0	0	0	2	1	0	0	0	0	0	1	1
	N1_Bin_Bin_168_sub_1.fasta	1574	MAG	Bacteria;Proteobacteria;Gammaproteobacteria;Burkholderiales;Rhodocyclaceae;Azonexus	3.66389	Gammaproteobacteria (MAG) (331)	#000000	Sediment (N)	7	0	2	0	0	0	0	0	0	1	0	0	0	2	0	0	0	0	0	0	1	1
	L1_Bin_Bin_130_sub_1.fasta	1575	MAG	Bacteria;Proteobacteria;Gammaproteobacteria;Burkholderiales;Rhodocyclaceae;Azonexus	3.89854	Gammaproteobacteria (MAG) (331)	#FDB10B	Ulva sp. (L)	8	0	2	0	0	0	0	0	0	1	0	0	0	2	1	0	0	0	0	0	1	1
	N1_Bin_METABAT__213_1.fasta	1576	MAG	Bacteria;Proteobacteria;Gammaproteobacteria;Burkholderiales;Sutterellaceae	2.53642	Gammaproteobacteria (MAG) (331)	#000000	Sediment (N)	1	0	0	0	0	0	0	0	0	0	0	0	0	0	0	0	0	0	0	0	0	1
	R1_Bin_METABAT__259_sub_1.fasta	1577	MAG	Bacteria;Proteobacteria;Gammaproteobacteria;Burkholderiales;Burkholderiaceae	2.7698	Gammaproteobacteria (MAG) (331)	#FDB10B	Grateloupia sp. (R)	4	0	0	0	0	0	0	0	0	0	0	0	0	0	0	0	0	0	1	0	0	3
	N1_Bin_METABAT__140_sub_1.fasta	1578	MAG	Bacteria;Proteobacteria;Gammaproteobacteria;Burkholderiales;Burkholderiaceae	2.29816	Gammaproteobacteria (MAG) (331)	#000000	Sediment (N)	3	0	1	0	0	0	0	0	0	0	0	0	0	0	0	0	0	0	0	0	0	2
	N1_Bin_METABAT__95_1.fasta	1579	MAG	Bacteria;Proteobacteria;Gammaproteobacteria;Burkholderiales;Burkholderiaceae	3.30616	Gammaproteobacteria (MAG) (331)	#000000	Sediment (N)	3	0	1	0	0	0	0	0	0	0	0	0	0	0	0	0	0	0	0	0	1	1
	H2_Bin_METABAT__71_1.fasta	1580	MAG	Bacteria;Proteobacteria;Gammaproteobacteria;Burkholderiales;Comamonadaceae;Aquabacterium	2.62911	Gammaproteobacteria (MAG) (331)	#FDB10B	Gelidium sp. (H)	3	0	0	0	0	0	0	0	0	0	0	0	0	0	1	0	0	0	0	1	1	0
	R1_Bin_METABAT__145_sub_1.fasta	1581	MAG	Bacteria;Proteobacteria;Gammaproteobacteria;Burkholderiales;Comamonadaceae;Tepidimonas	2.4605	Gammaproteobacteria (MAG) (331)	#FDB10B	Grateloupia sp. (R)	2	0	0	0	0	0	0	0	0	0	0	0	0	0	0	0	0	0	0	0	0	2
	S1_Bin_METABAT__109_1.fasta	1582	MAG	Bacteria;Proteobacteria;Gammaproteobacteria;Burkholderiales;Comamonadaceae;Tepidimonas	2.13405	Gammaproteobacteria (MAG) (331)	#0000ff	Seawater (S)	1	0	0	0	0	0	0	0	0	0	0	0	0	0	0	0	0	0	0	0	0	1
	N1_Bin_METABAT__176_1.fasta	1583	MAG	Bacteria;Proteobacteria;Gammaproteobacteria;Burkholderiales;Comamonadaceae;Tepidimonas	1.4809	Gammaproteobacteria (MAG) (331)	#000000	Sediment (N)	1	0	0	0	0	0	0	0	0	0	0	0	0	0	0	0	0	0	0	0	0	1
	S3_Bin_Bin_0_1.fasta	1584	MAG	Bacteria;Proteobacteria;Gammaproteobacteria;Burkholderiales;Comamonadaceae;RS62	2.26382	Gammaproteobacteria (MAG) (331)	#0000ff	Seawater (S)	5	0	0	0	0	0	0	0	0	0	0	0	1	0	0	0	0	0	0	0	1	3
	H1_Bin_Bin_16_1.fasta	1585	MAG	Bacteria;Proteobacteria;Gammaproteobacteria;Burkholderiales;Comamonadaceae;Comamonas	5.87669	Gammaproteobacteria (MAG) (331)	#FDB10B	Gelidium sp. (H)	6	0	0	0	0	0	0	0	0	1	0	0	0	0	0	0	0	0	0	3	1	1
	H2_Bin_Bin_66_1_1.fasta	1586	MAG	Bacteria;Proteobacteria;Gammaproteobacteria;Burkholderiales;Comamonadaceae;Comamonas	4.0363	Gammaproteobacteria (MAG) (331)	#FDB10B	Gelidium sp. (H)	2	0	0	0	0	0	0	0	0	1	0	0	0	0	0	0	0	0	0	0	0	1
	S2_Bin_Bin_135_sub_1.fasta	1587	MAG	Bacteria;Proteobacteria;Gammaproteobacteria;Methylococcales;Cycloclasticaceae;Cycloclasticus	2.18174	Gammaproteobacteria (MAG) (331)	#0000ff	Seawater (S)	4	0	0	0	0	0	0	0	0	0	0	0	1	0	1	0	0	0	1	0	1	0
	N1_Bin_METABAT__96_1.fasta	1588	MAG	Bacteria;Proteobacteria;Gammaproteobacteria;Xanthomonadales	2.55929	Gammaproteobacteria (MAG) (331)	#000000	Sediment (N)	0	0	0	0	0	0	0	0	0	0	0	0	0	0	0	0	0	0	0	0	0	0
	688.fasta	1589	DG	Bacteria;Proteobacteria;Gammaproteobacteria;Xanthomonadales;Xanthomonadaceae;Luteimonas	4.07047	Gammaproteobacteria (DG) (154)	#FDB10B	Grateloupia sp. (R)	2	0	0	0	0	0	0	0	0	0	0	0	0	1	0	0	0	0	0	0	1	0
	681.fasta	1590	DG	Bacteria;Proteobacteria;Gammaproteobacteria;Xanthomonadales;Xanthomonadaceae;Pseudoxanthomonas	4.0729	Gammaproteobacteria (DG) (154)	#FDB10B	Grateloupia sp. (R)	5	0	0	0	0	0	0	0	0	0	0	0	0	1	0	1	0	0	0	1	2	0
	H1_Bin_Bin_46_1.fasta	1591	MAG	Bacteria;Proteobacteria;Gammaproteobacteria;Xanthomonadales;Xanthomonadaceae;Stenotrophomonas	4.68403	Gammaproteobacteria (MAG) (331)	#FDB10B	Gelidium sp. (H)	5	0	0	0	0	0	0	1	0	0	0	0	0	1	0	0	0	0	0	1	2	0
	S1_Bin_Bin_4_1.fasta	1592	MAG	Bacteria;Proteobacteria;Gammaproteobacteria;Xanthomonadales;Xanthomonadaceae;Stenotrophomonas	2.77169	Gammaproteobacteria (MAG) (331)	#0000ff	Seawater (S)	4	0	0	0	0	0	0	0	0	0	0	0	0	2	0	0	0	0	0	0	2	0
	H4_Bin_Bin_154_1.fasta	1593	MAG	Bacteria;Proteobacteria;Gammaproteobacteria;Xanthomonadales;Xanthomonadaceae;Stenotrophomonas	4.72449	Gammaproteobacteria (MAG) (331)	#FDB10B	Gelidium sp. (H)	4	0	0	0	0	0	0	0	0	0	0	0	0	1	0	0	0	0	0	1	2	0
	S4_Bin_Bin_104_1.fasta	1594	MAG	Bacteria;Proteobacteria;Gammaproteobacteria;Xanthomonadales;Xanthomonadaceae;Stenotrophomonas	2.89902	Gammaproteobacteria (MAG) (331)	#0000ff	Seawater (S)	4	0	0	0	0	0	0	0	0	0	0	0	0	1	0	0	0	0	0	1	2	0
	L4_Bin_Bin_145_1.fasta	1595	MAG	Bacteria;Proteobacteria;Gammaproteobacteria;Xanthomonadales;Xanthomonadaceae;Stenotrophomonas	4.76793	Gammaproteobacteria (MAG) (331)	#FDB10B	Ulva sp. (L)	4	0	0	0	0	0	0	0	0	0	0	0	0	1	0	0	0	0	0	1	2	0
	S4E-49.fasta	1596	DG	Bacteria;Proteobacteria;Gammaproteobacteria;Gammaproteobacteria Incertae Sedis;Unknown Family;Marinicella	2.80092	Gammaproteobacteria (DG) (154)	#0000ff	Seawater (S)	1	0	0	0	0	0	0	0	0	0	0	0	0	0	0	0	0	0	0	0	1	0
	YR205-23-n2.fasta	1597	DG	Bacteria;Proteobacteria;Gammaproteobacteria;Gammaproteobacteria Incertae Sedis;Unknown Family;Marinicella	3.23542	Gammaproteobacteria (DG) (154)	#FDB10B	Grateloupia sp. (R)	2	0	0	0	0	0	0	0	0	0	0	0	0	1	0	0	0	0	0	0	1	0
	L4_Bin_Bin_140_1.fasta	1598	MAG	Bacteria;Proteobacteria;Gammaproteobacteria;Gammaproteobacteria Incertae Sedis;Unknown Family;Marinicella	3.53518	Gammaproteobacteria (MAG) (331)	#FDB10B	Ulva sp. (L)	4	0	0	0	0	0	0	0	0	0	0	0	0	0	0	0	0	0	1	1	2	0
	R1_R1_Bin_Bin_242_1.fasta	1599	MAG	Bacteria;Proteobacteria;Gammaproteobacteria;Gammaproteobacteria Incertae Sedis;Unknown Family;Marinicella	3.38678	Gammaproteobacteria (MAG) (331)	#FDB10B	Grateloupia sp. (R)	3	0	0	0	0	0	0	0	0	0	0	0	0	0	0	0	0	0	0	1	2	0
	N3_Bin_Bin_6_1.fasta	1600	MAG	Bacteria;Proteobacteria;Gammaproteobacteria;Xanthomonadales	3.43519	Gammaproteobacteria (MAG) (331)	#000000	Sediment (N)	1	0	0	0	0	0	0	0	0	0	0	0	0	0	0	0	0	0	0	0	1	0
	N2_Bin_METABAT__163_1.fasta	1601	MAG	Bacteria;Proteobacteria;Gammaproteobacteria;Xanthomonadales	2.44214	Gammaproteobacteria (MAG) (331)	#000000	Sediment (N)	0	0	0	0	0	0	0	0	0	0	0	0	0	0	0	0	0	0	0	0	0	0
	N4_Bin_METABAT__4_1_1.fasta	1602	MAG	Bacteria;Proteobacteria;Gammaproteobacteria;Xanthomonadales	2.82181	Gammaproteobacteria (MAG) (331)	#000000	Sediment (N)	4	2	0	0	0	0	0	0	0	0	0	0	0	0	0	1	0	0	0	0	1	0
	N2_Bin_METABAT__104_1_1.fasta	1603	MAG	Bacteria;Proteobacteria;Gammaproteobacteria;Xanthomonadales	2.84088	Gammaproteobacteria (MAG) (331)	#000000	Sediment (N)	4	2	0	0	0	0	0	0	0	0	0	0	0	0	0	1	0	0	0	0	1	0
	N2_Bin_METABAT__57_1.fasta	1604	MAG	Bacteria;Proteobacteria;Gammaproteobacteria;Xanthomonadales	3.06503	Gammaproteobacteria (MAG) (331)	#000000	Sediment (N)	2	1	0	0	0	0	0	0	0	0	0	0	0	0	0	0	0	0	0	0	1	0
	N4_Bin_METABAT__41_1_1.fasta	1605	MAG	Bacteria;Proteobacteria;Gammaproteobacteria;Xanthomonadales	2.58534	Gammaproteobacteria (MAG) (331)	#000000	Sediment (N)	1	0	0	0	0	0	0	0	0	0	0	0	0	0	0	0	0	0	0	0	1	0
	R2_Bin_Bin_54_1_1.fasta	1606	MAG	Bacteria;Proteobacteria;Gammaproteobacteria	5.75168	Gammaproteobacteria (MAG) (331)	#FDB10B	Grateloupia sp. (R)	12	0	0	0	0	0	0	0	0	1	0	0	1	1	0	1	0	1	0	3	2	2
	L1_Bin_METABAT__119_1.fasta	1607	MAG	Bacteria;Proteobacteria;Gammaproteobacteria;Chromatiales;Chromatiaceae	2.37956	Gammaproteobacteria (MAG) (331)	#FDB10B	Ulva sp. (L)	3	0	0	0	0	0	0	0	1	0	0	0	0	0	0	0	0	1	0	0	0	1
	R1_Bin_METABAT__8_1.fasta	1608	MAG	Bacteria;Proteobacteria;Gammaproteobacteria;Arenicellales;Arenicellaceae;Perspicuibacter	2.5269	Gammaproteobacteria (MAG) (331)	#FDB10B	Grateloupia sp. (R)	4	0	0	0	0	0	0	0	1	0	0	0	0	0	0	1	0	1	0	0	0	1
	N2_Bin_Bin_125_1.fasta	1609	MAG	Bacteria;Proteobacteria;Gammaproteobacteria;SS1-B-09-64	2.10942	Gammaproteobacteria (MAG) (331)	#000000	Sediment (N)	2	0	0	0	0	0	0	0	0	0	0	0	0	0	1	0	0	0	0	0	0	1
	N4_Bin_METABAT__167_1.fasta	1610	MAG	Bacteria;Proteobacteria;Gammaproteobacteria;SS1-B-09-64	2.2643	Gammaproteobacteria (MAG) (331)	#000000	Sediment (N)	3	0	0	0	0	0	0	0	0	0	0	0	0	0	1	0	0	0	0	0	0	2
	N1_Bin_Bin_32_1.fasta	1611	MAG	Bacteria;Proteobacteria;Gammaproteobacteria;SS1-B-09-64	1.7953	Gammaproteobacteria (MAG) (331)	#000000	Sediment (N)	2	0	0	0	0	0	0	0	0	0	0	0	0	0	0	0	0	0	0	0	0	2
	N3_Bin_METABAT__31_1.fasta	1612	MAG	Bacteria;Proteobacteria;Gammaproteobacteria	2.51186	Gammaproteobacteria (MAG) (331)	#000000	Sediment (N)	3	0	0	0	0	0	0	0	0	0	0	0	0	0	1	0	0	0	1	0	0	1
	N3_Bin_METABAT__47_sub_1.fasta	1613	MAG	Bacteria;Proteobacteria;Gammaproteobacteria	1.90562	Gammaproteobacteria (MAG) (331)	#000000	Sediment (N)	2	0	0	0	0	0	0	0	0	0	0	0	0	1	0	0	0	0	1	0	0	0
	N4_Bin_METABAT__143_1.fasta	1614	MAG	Bacteria;Proteobacteria;Gammaproteobacteria;Steroidobacterales;Woeseiaceae;Woeseia	1.96108	Gammaproteobacteria (MAG) (331)	#000000	Sediment (N)	4	0	0	0	0	0	0	0	0	0	0	0	0	1	0	0	0	0	0	1	2	0
	S2_Bin_METABAT__254_1.fasta	1615	MAG	Bacteria;Proteobacteria;Gammaproteobacteria;UBA4486	2.20166	Gammaproteobacteria (MAG) (331)	#0000ff	Seawater (S)	5	1	0	0	0	0	0	0	0	0	0	0	1	0	0	0	0	0	0	0	2	1
	S2_Bin_METABAT__135_1.fasta	1616	MAG	Bacteria;Proteobacteria;Gammaproteobacteria;UBA4486	2.44832	Gammaproteobacteria (MAG) (331)	#0000ff	Seawater (S)	6	1	0	0	0	0	0	0	1	0	0	0	0	0	0	1	0	0	0	0	2	1
	S2_Bin_METABAT__69_1.fasta	1617	MAG	Bacteria;Proteobacteria;Gammaproteobacteria;JTB23	1.88687	Gammaproteobacteria (MAG) (331)	#0000ff	Seawater (S)	6	1	0	0	0	0	0	0	1	0	0	0	0	0	0	1	0	0	0	0	1	2
	S1_Bin_METABAT__343_1.fasta	1618	MAG	Bacteria;Proteobacteria;Gammaproteobacteria;Ga0077536	2.4099	Gammaproteobacteria (MAG) (331)	#0000ff	Seawater (S)	2	0	0	0	0	0	0	0	0	0	0	0	0	0	0	0	0	0	0	0	1	1
	S2_Bin_Bin_134_sub_1.fasta	1619	MAG	Bacteria;Proteobacteria;Gammaproteobacteria;Ga0077536	4.71895	Gammaproteobacteria (MAG) (331)	#0000ff	Seawater (S)	8	1	0	0	0	0	0	0	0	0	0	0	0	0	2	0	0	0	1	0	2	2
	S3_Bin_METABAT__63_1.fasta	1620	MAG	Bacteria;Proteobacteria;Gammaproteobacteria;Ga0077536	2.03437	Gammaproteobacteria (MAG) (331)	#0000ff	Seawater (S)	4	1	0	0	0	0	0	0	0	0	0	0	0	0	1	0	0	0	0	0	0	2
	S4_Bin_METABAT__295_1.fasta	1621	MAG	Bacteria;Proteobacteria;Gammaproteobacteria;Ga0077536	1.95411	Gammaproteobacteria (MAG) (331)	#0000ff	Seawater (S)	3	1	0	0	0	0	0	0	0	0	0	0	0	0	0	0	0	0	0	0	0	2
	S1_Bin_MAXBIN__169_sub_2.fasta	1622	MAG	Bacteria;Proteobacteria;Gammaproteobacteria;Ga0077536	1.23758	Gammaproteobacteria (MAG) (331)	#0000ff	Seawater (S)	2	1	0	0	0	0	0	0	0	0	0	0	0	0	0	0	0	0	0	0	0	1
	L2_Bin_Bin_18_1.fasta	1623	MAG	Bacteria;Proteobacteria;Gammaproteobacteria	2.13757	Gammaproteobacteria (MAG) (331)	#FDB10B	Ulva sp. (L)	2	0	0	0	0	0	0	0	0	0	0	0	0	0	0	0	0	0	0	0	2	0
	R3_Bin_Bin_90_sub_1.fasta	1624	MAG	Bacteria;Proteobacteria;Gammaproteobacteria	1.97834	Gammaproteobacteria (MAG) (331)	#FDB10B	Grateloupia sp. (R)	1	0	0	0	0	0	0	0	0	0	0	0	0	0	0	0	0	0	0	0	1	0
	N2_Bin_METABAT__10_1.fasta	1625	MAG	Bacteria;Proteobacteria;Gammaproteobacteria	2.94899	Gammaproteobacteria (MAG) (331)	#000000	Sediment (N)	3	0	0	0	0	0	0	0	0	0	0	0	0	0	1	0	0	0	0	0	1	1
	N3_Bin_METABAT__65_sub_1.fasta	1626	MAG	Bacteria;Proteobacteria;Gammaproteobacteria	2.7405	Gammaproteobacteria (MAG) (331)	#000000	Sediment (N)	2	0	0	0	0	0	0	0	0	0	0	0	0	0	0	0	0	0	0	0	2	0
	N2_Bin_Bin_13_1.fasta	1627	MAG	Bacteria;Proteobacteria;Gammaproteobacteria;Steroidobacterales;Woeseiaceae;Woeseia	3.37888	Gammaproteobacteria (MAG) (331)	#000000	Sediment (N)	3	1	0	0	0	0	0	0	0	0	0	0	0	0	0	0	0	0	0	0	2	0
	N4_Bin_Bin_38_1.fasta	1628	MAG	Bacteria;Proteobacteria;Gammaproteobacteria	3.43002	Gammaproteobacteria (MAG) (331)	#000000	Sediment (N)	3	1	0	0	0	0	0	0	0	0	0	0	0	0	0	0	0	0	0	0	2	0
	N1_Bin_Bin_3_sub_1.fasta	1629	MAG	Bacteria;Proteobacteria;Gammaproteobacteria	3.04082	Gammaproteobacteria (MAG) (331)	#000000	Sediment (N)	2	1	0	0	0	0	0	0	0	0	0	0	0	0	0	0	0	0	0	0	1	0
	N4_Bin_METABAT__110_1.fasta	1630	MAG	Bacteria;Proteobacteria;Gammaproteobacteria	3.18274	Gammaproteobacteria (MAG) (331)	#000000	Sediment (N)	3	0	0	0	0	0	0	0	0	0	0	0	0	0	0	0	0	0	1	0	1	1
	N2_Bin_METABAT__143_1.fasta	1631	MAG	Bacteria;Proteobacteria;Gammaproteobacteria;Steroidobacterales;Woeseiaceae;Woeseia	3.04199	Gammaproteobacteria (MAG) (331)	#000000	Sediment (N)	2	0	0	0	0	0	0	0	0	0	0	0	0	0	0	0	0	0	1	0	0	1
	N3_Bin_Bin_151.fasta	1632	MAG	Bacteria;Proteobacteria;Gammaproteobacteria;Steroidobacterales;Woeseiaceae;Woeseia	3.14426	Gammaproteobacteria (MAG) (331)	#000000	Sediment (N)	3	0	0	0	0	0	0	0	0	0	0	0	0	0	0	0	0	0	1	0	1	1
	S2_Bin_METABAT__225_1.fasta	1633	MAG	Bacteria;Proteobacteria;Gammaproteobacteria;Steroidobacterales;Woeseiaceae	1.51215	Gammaproteobacteria (MAG) (331)	#0000ff	Seawater (S)	3	0	0	0	0	0	0	0	0	0	0	0	0	0	1	0	0	0	1	0	0	1
	N1_Bin_METABAT__269_sub_1_1.fasta	1634	MAG	Bacteria;Proteobacteria;Gammaproteobacteria;Steroidobacterales;Woeseiaceae	2.03658	Gammaproteobacteria (MAG) (331)	#000000	Sediment (N)	1	0	0	0	0	0	0	0	0	0	0	0	0	0	0	0	0	0	0	0	1	0
	N4_Bin_METABAT__54_1.fasta	1635	MAG	Bacteria;Proteobacteria;Gammaproteobacteria;Steroidobacterales;Woeseiaceae;Woeseia	2.29012	Gammaproteobacteria (MAG) (331)	#000000	Sediment (N)	0	0	0	0	0	0	0	0	0	0	0	0	0	0	0	0	0	0	0	0	0	0
	N2_Bin_METABAT__166_1.fasta	1636	MAG	Bacteria;Proteobacteria;Gammaproteobacteria;Steroidobacterales;Woeseiaceae	1.94661	Gammaproteobacteria (MAG) (331)	#000000	Sediment (N)	0	0	0	0	0	0	0	0	0	0	0	0	0	0	0	0	0	0	0	0	0	0
	N2_Bin_MAXBIN__002_1_1.fasta	1637	MAG	Bacteria;Proteobacteria;Gammaproteobacteria;Steroidobacterales;Woeseiaceae	2.41007	Gammaproteobacteria (MAG) (331)	#000000	Sediment (N)	2	0	0	0	0	0	0	0	0	0	0	0	0	0	0	0	0	0	1	0	1	0
	N4_Bin_METABAT__49_1_1.fasta	1638	MAG	Bacteria;Proteobacteria;Gammaproteobacteria;Steroidobacterales;Woeseiaceae	2.41914	Gammaproteobacteria (MAG) (331)	#000000	Sediment (N)	2	0	0	0	0	0	0	0	0	0	0	0	0	0	0	0	0	0	1	0	1	0
	N1_Bin_MAXBIN__034_sub_1_1.fasta	1639	MAG	Bacteria;Proteobacteria;Gammaproteobacteria;Steroidobacterales;Woeseiaceae	2.73028	Gammaproteobacteria (MAG) (331)	#000000	Sediment (N)	1	0	0	0	0	0	0	0	0	0	0	0	0	0	0	0	0	0	0	0	1	0
	N4_Bin_MAXBIN__061_sub_1.fasta	1640	MAG	Bacteria;Proteobacteria;Gammaproteobacteria	1.69095	Gammaproteobacteria (MAG) (331)	#000000	Sediment (N)	3	0	0	0	0	0	0	0	0	0	0	0	0	0	0	0	0	0	0	0	3	0
	N3_Bin_MAXBIN__018_1_1.fasta	1641	MAG	Bacteria;Proteobacteria;Gammaproteobacteria	2.47408	Gammaproteobacteria (MAG) (331)	#000000	Sediment (N)	2	0	0	0	0	0	0	0	0	0	0	0	0	0	0	0	0	0	0	0	2	0
	N2_Bin_Bin_119_1.fasta	1642	MAG	Bacteria;Proteobacteria;Gammaproteobacteria	3.24687	Gammaproteobacteria (MAG) (331)	#000000	Sediment (N)	2	0	0	0	0	0	0	0	0	0	0	0	0	0	1	0	0	0	0	0	1	0
	N4_Bin_Bin_21_1.fasta	1643	MAG	Bacteria;Proteobacteria;Gammaproteobacteria;Thiotrichales;Thiotrichaceae	2.7555	Gammaproteobacteria (MAG) (331)	#000000	Sediment (N)	3	0	0	0	0	0	0	0	0	0	0	0	0	0	1	0	0	0	0	0	2	0
	L1_Bin_METABAT__212_1.fasta	1644	MAG	Bacteria;Proteobacteria;Gammaproteobacteria	2.13939	Gammaproteobacteria (MAG) (331)	#FDB10B	Ulva sp. (L)	4	0	0	0	0	0	0	0	0	0	0	0	0	0	1	0	0	0	1	0	2	0
	S2_Bin_Bin_9_1.fasta	1645	MAG	Bacteria;Proteobacteria;Gammaproteobacteria;Tenderiales;Tenderiaceae;Candidatus	1.9077	Gammaproteobacteria (MAG) (331)	#0000ff	Seawater (S)	2	0	0	0	0	0	0	0	0	0	0	0	0	0	0	0	0	0	0	0	2	0
	R4_Bin_Bin_135_sub_1.fasta	1646	MAG	Bacteria;Proteobacteria;Gammaproteobacteria;Thiotrichales	2.0769	Gammaproteobacteria (MAG) (331)	#FDB10B	Grateloupia sp. (R)	1	0	0	0	0	0	0	0	0	0	0	0	0	0	0	0	0	0	0	0	0	1
	R4_Bin_METABAT__78_1.fasta	1647	MAG	Bacteria;Proteobacteria;Gammaproteobacteria;Thiotrichales	2.24241	Gammaproteobacteria (MAG) (331)	#FDB10B	Grateloupia sp. (R)	2	0	0	0	0	0	0	0	0	0	0	0	0	0	0	0	0	0	1	0	0	1
	R4_Bin_Bin_73_sub_1.fasta	1648	MAG	Bacteria;Proteobacteria;Gammaproteobacteria;Thiotrichales	2.93249	Gammaproteobacteria (MAG) (331)	#FDB10B	Grateloupia sp. (R)	3	0	0	0	0	0	0	0	0	0	0	0	0	0	0	1	0	0	1	1	0	0
	H4_Bin_Bin_186_1_1.fasta	1649	MAG	Bacteria;Proteobacteria;Gammaproteobacteria;Thiotrichales;Thiotrichaceae	3.56679	Gammaproteobacteria (MAG) (331)	#FDB10B	Gelidium sp. (H)	1	0	0	0	0	0	0	0	0	0	0	0	1	0	0	0	0	0	0	0	0	0
	H2_Bin_Bin_73_1_1.fasta	1650	MAG	Bacteria;Proteobacteria;Gammaproteobacteria;Thiotrichales;Thiotrichaceae	3.179	Gammaproteobacteria (MAG) (331)	#FDB10B	Gelidium sp. (H)	2	0	1	0	0	0	0	0	0	0	0	0	0	0	0	0	0	0	0	0	1	0
	R2_Bin_Bin_189_1.fasta	1651	MAG	Bacteria;Proteobacteria;Gammaproteobacteria;Thiotrichales;Thiotrichaceae;Leucothrix	2.36886	Gammaproteobacteria (MAG) (331)	#FDB10B	Grateloupia sp. (R)	2	0	0	0	0	0	0	0	0	0	0	0	0	0	0	1	0	0	1	0	0	0
	H2_Bin_METABAT__90_1.fasta	1652	MAG	Bacteria;Proteobacteria;Gammaproteobacteria;Thiotrichales;Thiotrichaceae	2.70442	Gammaproteobacteria (MAG) (331)	#FDB10B	Gelidium sp. (H)	2	0	0	0	0	0	0	0	0	0	0	0	0	0	0	0	0	0	0	0	2	0
	B3_Bin_MAXBIN__016_sub_1.fasta	1653	MAG	Bacteria;Proteobacteria;Gammaproteobacteria;Thiotrichales;Thiotrichaceae;Leucothrix	2.41217	Gammaproteobacteria (MAG) (331)	#FDB10B	Saccharina sp. (B)	4	0	2	0	0	0	0	0	0	0	0	0	0	0	0	0	0	0	1	0	1	0
	L3_Bin_Bin_68_1.fasta	1654	MAG	Bacteria;Proteobacteria;Gammaproteobacteria;Thiotrichales;Thiotrichaceae;Leucothrix	2.21422	Gammaproteobacteria (MAG) (331)	#FDB10B	Ulva sp. (L)	2	0	0	0	0	0	0	0	0	0	0	0	1	0	0	0	0	0	1	0	0	0
	R2_Bin_Bin_9_1.fasta	1655	MAG	Bacteria;Proteobacteria;Gammaproteobacteria;Thiotrichales;Thiotrichaceae	1.97841	Gammaproteobacteria (MAG) (331)	#FDB10B	Grateloupia sp. (R)	3	0	0	0	0	0	0	0	0	0	0	0	1	0	0	0	0	0	1	0	1	0
	L2_Bin_Bin_53_1.fasta	1656	MAG	Bacteria;Proteobacteria;Gammaproteobacteria;Thiotrichales;Thiotrichaceae	2.63228	Gammaproteobacteria (MAG) (331)	#FDB10B	Ulva sp. (L)	1	0	0	0	0	0	0	0	0	0	0	0	0	0	0	0	0	0	0	0	1	0
	4-1410.fasta	1657	DG	Bacteria;Proteobacteria;Gammaproteobacteria;Thiotrichales;Thiotrichaceae;Cocleimonas	4.60387	Gammaproteobacteria (DG) (154)	#000000	Sediment (N)	4	0	0	0	0	0	0	0	0	0	0	0	0	1	0	1	0	0	0	0	2	0
	H3_Bin_Bin_119_1.fasta	1658	MAG	Bacteria;Proteobacteria;Gammaproteobacteria;Thiotrichales;Thiotrichaceae;Cocleimonas	3.24818	Gammaproteobacteria (MAG) (331)	#FDB10B	Gelidium sp. (H)	5	0	0	0	0	0	0	0	0	0	0	0	0	2	0	1	0	0	0	0	2	0
	R3_Bin_METABAT__94_sub_1.fasta	1659	MAG	Bacteria;Proteobacteria;Gammaproteobacteria;Thiotrichales;Thiotrichaceae;Cocleimonas	2.52096	Gammaproteobacteria (MAG) (331)	#FDB10B	Grateloupia sp. (R)	4	0	0	0	0	0	0	0	0	0	0	0	0	1	0	1	0	0	0	0	2	0
	H3_Bin_Bin_228_1.fasta	1660	MAG	Bacteria;Proteobacteria;Gammaproteobacteria;Thiotrichales;Thiotrichaceae;Cocleimonas	1.78781	Gammaproteobacteria (MAG) (331)	#FDB10B	Gelidium sp. (H)	1	0	0	0	0	0	0	0	0	0	0	0	0	0	0	0	0	0	0	0	1	0
	L3_Bin_Bin_59_1.fasta	1661	MAG	Bacteria;Proteobacteria;Gammaproteobacteria;Thiotrichales;Thiotrichaceae;Cocleimonas	1.48314	Gammaproteobacteria (MAG) (331)	#FDB10B	Ulva sp. (L)	1	0	0	0	0	0	0	0	0	0	0	0	0	0	0	0	0	0	0	0	1	0
	L2_Bin_Bin_134_sub_1.fasta	1662	MAG	Bacteria;Proteobacteria;Gammaproteobacteria;Thiotrichales;Thiotrichaceae;Cocleimonas	1.91274	Gammaproteobacteria (MAG) (331)	#FDB10B	Ulva sp. (L)	1	0	0	0	0	0	0	0	0	0	0	0	0	0	0	0	0	0	0	0	1	0
	R2_Bin_Bin_184_1.fasta	1663	MAG	Bacteria;Proteobacteria;Gammaproteobacteria;Thiotrichales;Thiotrichaceae;Cocleimonas	1.33337	Gammaproteobacteria (MAG) (331)	#FDB10B	Grateloupia sp. (R)	2	0	0	0	0	0	0	0	0	0	0	0	0	0	1	0	0	0	0	0	1	0
	H4_Bin_Bin_160_1.fasta	1664	MAG	Bacteria;Proteobacteria;Gammaproteobacteria;Thiotrichales;Thiotrichaceae;Cocleimonas	2.46222	Gammaproteobacteria (MAG) (331)	#FDB10B	Gelidium sp. (H)	2	0	0	0	0	0	0	0	0	0	0	0	0	0	1	0	0	0	0	0	1	0
	R1_R1_Bin_Bin_202_1.fasta	1665	MAG	Bacteria;Proteobacteria;Gammaproteobacteria;Thiotrichales;Thiotrichaceae;Cocleimonas	2.6953	Gammaproteobacteria (MAG) (331)	#FDB10B	Grateloupia sp. (R)	3	0	0	0	0	0	0	0	0	0	0	0	0	0	1	1	0	0	0	0	1	0
	R4_Bin_Bin_150_1.fasta	1666	MAG	Bacteria;Proteobacteria;Gammaproteobacteria;Thiotrichales;Thiotrichaceae;Cocleimonas	2.53845	Gammaproteobacteria (MAG) (331)	#FDB10B	Grateloupia sp. (R)	1	0	0	0	0	0	0	0	0	0	0	0	0	0	1	0	0	0	0	0	0	0
	N2_Bin_METABAT__46_1_1.fasta	1667	MAG	Bacteria;Proteobacteria;Gammaproteobacteria	2.98433	Gammaproteobacteria (MAG) (331)	#000000	Sediment (N)	2	0	0	0	0	0	0	0	0	0	0	0	1	0	0	0	0	0	0	0	1	0
	N3_Bin_MAXBIN__052_1.fasta	1668	MAG	Bacteria;Proteobacteria;Gammaproteobacteria	1.96504	Gammaproteobacteria (MAG) (331)	#000000	Sediment (N)	1	0	0	0	0	0	0	0	0	0	0	0	0	0	0	0	0	0	0	0	1	0
	N4_Bin_METABAT__99_sub_1_1.fasta	1669	MAG	Bacteria;Proteobacteria;Gammaproteobacteria	2.24064	Gammaproteobacteria (MAG) (331)	#000000	Sediment (N)	1	0	0	0	0	0	0	0	0	0	0	0	0	0	0	0	0	0	0	0	1	0
	N1_Bin_METABAT__43_sub_1.fasta	1670	MAG	Bacteria;Proteobacteria;Gammaproteobacteria	1.91528	Gammaproteobacteria (MAG) (331)	#000000	Sediment (N)	1	0	0	0	0	0	0	0	0	0	0	0	1	0	0	0	0	0	0	0	0	0
	N3_Bin_MAXBIN__027_1.fasta	1671	MAG	Bacteria;Proteobacteria;Gammaproteobacteria	2.45978	Gammaproteobacteria (MAG) (331)	#000000	Sediment (N)	2	0	0	0	0	0	0	0	0	0	0	0	1	0	0	0	0	0	0	0	1	0
	N4_Bin_METABAT__15_1.fasta	1672	MAG	Bacteria;Proteobacteria;Gammaproteobacteria	3.48252	Gammaproteobacteria (MAG) (331)	#000000	Sediment (N)	1	0	0	0	0	0	0	0	0	0	0	0	0	0	0	0	0	0	0	0	1	0
	N2_Bin_METABAT__99_sub_1.fasta	1673	MAG	Bacteria;Proteobacteria;Gammaproteobacteria;Thiotrichales;Thiotrichaceae	3.75891	Gammaproteobacteria (MAG) (331)	#000000	Sediment (N)	1	0	0	0	0	0	0	0	0	0	0	0	0	0	0	0	0	0	0	0	1	0
	N3_Bin_Bin_31_sub_1.fasta	1674	MAG	Bacteria;Proteobacteria;Gammaproteobacteria	3.32905	Gammaproteobacteria (MAG) (331)	#000000	Sediment (N)	4	1	0	0	0	0	0	0	0	0	0	0	0	0	0	0	0	0	2	0	1	0
	N2_Bin_MAXBIN__011_sub_1_1.fasta	1675	MAG	Bacteria;Proteobacteria;Gammaproteobacteria	2.61765	Gammaproteobacteria (MAG) (331)	#000000	Sediment (N)	3	0	0	0	0	0	0	0	0	0	0	0	1	0	0	0	0	0	1	0	1	0
	N4_Bin_MAXBIN__018_sub_1_1.fasta	1676	MAG	Bacteria;Proteobacteria;Gammaproteobacteria	2.73103	Gammaproteobacteria (MAG) (331)	#000000	Sediment (N)	2	0	0	0	0	0	0	0	0	0	0	0	1	0	0	0	0	0	0	0	1	0
	N1_Bin_MAXBIN__089_1.fasta	1677	MAG	Bacteria;Proteobacteria;Gammaproteobacteria	3.34996	Gammaproteobacteria (MAG) (331)	#000000	Sediment (N)	3	0	0	0	0	0	0	0	0	0	0	0	0	0	0	0	0	0	2	0	1	0
	L4_Bin_Bin_89_sub_1.fasta	1678	MAG	Bacteria;Proteobacteria;Gammaproteobacteria;Granulosicoccales;Granulosicoccaceae	1.81031	Gammaproteobacteria (MAG) (331)	#FDB10B	Ulva sp. (L)	0	0	0	0	0	0	0	0	0	0	0	0	0	0	0	0	0	0	0	0	0	0
	H3_Bin_METABAT__274_1.fasta	1679	MAG	Bacteria;Proteobacteria;Gammaproteobacteria;Granulosicoccales;Granulosicoccaceae	4.77698	Gammaproteobacteria (MAG) (331)	#FDB10B	Gelidium sp. (H)	7	0	0	0	0	0	0	0	0	0	0	0	1	0	0	2	0	0	1	2	1	0
	B4_Bin_METABAT__95_1.fasta	1680	MAG	Bacteria;Proteobacteria;Gammaproteobacteria;Granulosicoccales;Granulosicoccaceae	3.5556	Gammaproteobacteria (MAG) (331)	#FDB10B	Saccharina sp. (B)	3	0	0	0	0	0	0	0	0	0	0	0	1	0	0	0	0	0	1	0	1	0
	B4_Bin_Bin_33_sub_1.fasta	1681	MAG	Bacteria;Proteobacteria;Gammaproteobacteria;Granulosicoccales;Granulosicoccaceae	3.43017	Gammaproteobacteria (MAG) (331)	#FDB10B	Saccharina sp. (B)	3	0	0	0	0	0	0	0	0	0	0	0	1	0	0	0	0	0	1	0	1	0
	H4_Bin_Bin_189_sub_1.fasta	1682	MAG	Bacteria;Proteobacteria;Gammaproteobacteria;Granulosicoccales;Granulosicoccaceae	3.07685	Gammaproteobacteria (MAG) (331)	#FDB10B	Gelidium sp. (H)	3	0	0	0	0	0	0	0	0	0	0	0	1	0	0	0	0	0	1	0	1	0
	L4_Bin_MAXBIN__020_sub_1_1.fasta	1683	MAG	Bacteria;Proteobacteria;Gammaproteobacteria;Granulosicoccales;Granulosicoccaceae	4.91107	Gammaproteobacteria (MAG) (331)	#FDB10B	Ulva sp. (L)	2	0	0	0	0	0	0	0	0	0	0	0	0	0	0	0	0	1	0	0	1	0
	L1_Bin_METABAT__155_1.fasta	1684	MAG	Bacteria;Proteobacteria;Gammaproteobacteria;Granulosicoccales;Granulosicoccaceae	5.34253	Gammaproteobacteria (MAG) (331)	#FDB10B	Ulva sp. (L)	3	0	0	0	0	0	0	1	0	0	0	0	0	0	0	0	0	1	0	0	1	0
	H4_Bin_METABAT__25_1.fasta	1685	MAG	Bacteria;Proteobacteria;Gammaproteobacteria;Granulosicoccales;Granulosicoccaceae	3.90551	Gammaproteobacteria (MAG) (331)	#FDB10B	Gelidium sp. (H)	1	0	0	0	0	0	0	0	0	0	0	0	0	0	0	0	0	1	0	0	0	0
	B4_Bin_MAXBIN__032_sub_1.fasta	1686	MAG	Bacteria;Proteobacteria;Gammaproteobacteria;Granulosicoccales;Granulosicoccaceae	6.83528	Gammaproteobacteria (MAG) (331)	#FDB10B	Saccharina sp. (B)	5	0	0	0	0	0	1	0	0	0	0	0	1	0	0	1	0	0	0	1	1	0
	L3_Bin_METABAT__111_1_1.fasta	1687	MAG	Bacteria;Proteobacteria;Gammaproteobacteria;Granulosicoccales;Granulosicoccaceae	5.72216	Gammaproteobacteria (MAG) (331)	#FDB10B	Ulva sp. (L)	2	0	0	0	0	0	0	0	0	0	0	0	0	0	0	1	1	0	0	0	0	0
	H3_Bin_Bin_144_1.fasta	1688	MAG	Bacteria;Proteobacteria;Gammaproteobacteria;Granulosicoccales;Granulosicoccaceae	6.16347	Gammaproteobacteria (MAG) (331)	#FDB10B	Gelidium sp. (H)	5	0	0	0	0	1	1	0	0	0	0	0	0	0	0	0	1	0	1	0	1	0
	R3_Bin_Bin_182_1_1.fasta	1689	MAG	Bacteria;Proteobacteria;Gammaproteobacteria;Granulosicoccales;Granulosicoccaceae	6.61907	Gammaproteobacteria (MAG) (331)	#FDB10B	Grateloupia sp. (R)	5	0	0	0	0	0	1	0	0	0	0	0	0	0	0	1	1	0	1	0	1	0
	L4_Bin_METABAT__61_1_1.fasta	1690	MAG	Bacteria;Proteobacteria;Gammaproteobacteria;Granulosicoccales;Granulosicoccaceae;Granulosicoccus	5.3844	Gammaproteobacteria (MAG) (331)	#FDB10B	Ulva sp. (L)	1	0	0	0	0	0	0	0	0	0	0	0	0	0	0	0	1	0	0	0	0	0
	L1_Bin_Bin_134_sub.fasta	1691	MAG	Bacteria;Proteobacteria;Gammaproteobacteria;Granulosicoccales;Granulosicoccaceae	3.69393	Gammaproteobacteria (MAG) (331)	#FDB10B	Ulva sp. (L)	0	0	0	0	0	0	0	0	0	0	0	0	0	0	0	0	0	0	0	0	0	0
	L4_Bin_METABAT__115_sub_1.fasta	1692	MAG	Bacteria;Proteobacteria;Gammaproteobacteria;Granulosicoccales;Granulosicoccaceae	5.02673	Gammaproteobacteria (MAG) (331)	#FDB10B	Ulva sp. (L)	2	0	0	0	0	0	0	0	0	0	0	0	0	0	0	0	0	0	1	0	1	0
	L3_Bin_Bin_187_1_1.fasta	1693	MAG	Bacteria;Proteobacteria;Gammaproteobacteria;Granulosicoccales;Granulosicoccaceae	3.41324	Gammaproteobacteria (MAG) (331)	#FDB10B	Ulva sp. (L)	0	0	0	0	0	0	0	0	0	0	0	0	0	0	0	0	0	0	0	0	0	0
	L4_Bin_Bin_123_sub_1.fasta	1694	MAG	Bacteria;Proteobacteria;Gammaproteobacteria;Granulosicoccales;Granulosicoccaceae	3.66379	Gammaproteobacteria (MAG) (331)	#FDB10B	Ulva sp. (L)	0	0	0	0	0	0	0	0	0	0	0	0	0	0	0	0	0	0	0	0	0	0
	L4_Bin_MAXBIN__032_1_1.fasta	1695	MAG	Bacteria;Proteobacteria;Gammaproteobacteria;Granulosicoccales;Granulosicoccaceae	5.54149	Gammaproteobacteria (MAG) (331)	#FDB10B	Ulva sp. (L)	3	0	0	0	0	0	0	0	0	0	0	0	1	0	0	1	0	0	0	0	0	1
	L2_Bin_MAXBIN__041_1_1.fasta	1696	MAG	Bacteria;Proteobacteria;Gammaproteobacteria;Granulosicoccales;Granulosicoccaceae	3.79359	Gammaproteobacteria (MAG) (331)	#FDB10B	Ulva sp. (L)	1	0	0	0	0	0	0	0	0	0	0	0	0	0	0	0	0	0	0	0	0	1
	L2_Bin_MAXBIN__041_1.fasta	1697	MAG	Bacteria;Proteobacteria;Gammaproteobacteria;Granulosicoccales;Granulosicoccaceae;Granulosicoccus	5.3268	Gammaproteobacteria (MAG) (331)	#FDB10B	Ulva sp. (L)	2	0	0	0	0	0	0	0	0	0	0	0	1	0	0	0	0	0	0	0	0	1
	L3_Bin_Bin_198_1.fasta	1698	MAG	Bacteria;Proteobacteria;Gammaproteobacteria;Granulosicoccales;Granulosicoccaceae	4.36265	Gammaproteobacteria (MAG) (331)	#FDB10B	Ulva sp. (L)	3	0	0	0	0	0	0	0	0	0	0	0	1	0	0	1	0	0	0	0	0	1
	L1_Bin_Bin_159_1.fasta	1699	MAG	Bacteria;Proteobacteria;Gammaproteobacteria;Granulosicoccales;Granulosicoccaceae	4.86131	Gammaproteobacteria (MAG) (331)	#FDB10B	Ulva sp. (L)	1	0	0	0	0	0	0	0	0	0	0	0	1	0	0	0	0	0	0	0	0	0
	R1_Bin_Bin_88_1.fasta	1700	MAG	Bacteria;Proteobacteria;Gammaproteobacteria;Granulosicoccales;Granulosicoccaceae	3.9794	Gammaproteobacteria (MAG) (331)	#FDB10B	Grateloupia sp. (R)	2	0	0	0	0	0	0	0	0	0	0	0	1	0	0	0	0	0	0	0	0	1
	H3_Bin_METABAT__122_1.fasta	1701	MAG	Bacteria;Proteobacteria;Gammaproteobacteria;Granulosicoccales;Granulosicoccaceae	4.55172	Gammaproteobacteria (MAG) (331)	#FDB10B	Gelidium sp. (H)	2	0	0	0	0	0	0	0	0	0	0	0	1	0	0	0	0	0	0	1	0	0
	H3_Bin_Bin_39_sub_1_1.fasta	1702	MAG	Bacteria;Proteobacteria;Gammaproteobacteria;Granulosicoccales;Granulosicoccaceae	4.19603	Gammaproteobacteria (MAG) (331)	#FDB10B	Gelidium sp. (H)	5	0	0	0	0	0	0	0	0	0	0	0	1	0	1	1	0	0	1	1	0	0
	L3_Bin_Bin_125_1_1.fasta	1703	MAG	Bacteria;Proteobacteria;Gammaproteobacteria;Granulosicoccales;Granulosicoccaceae	5.77487	Gammaproteobacteria (MAG) (331)	#FDB10B	Ulva sp. (L)	3	1	0	0	0	0	0	0	0	0	0	0	1	0	1	0	0	0	0	0	0	0
	H3_Bin_METABAT__131_1.fasta	1704	MAG	Bacteria;Proteobacteria;Gammaproteobacteria;Granulosicoccales;Granulosicoccaceae	5.13883	Gammaproteobacteria (MAG) (331)	#FDB10B	Gelidium sp. (H)	1	0	0	0	0	0	0	0	0	0	0	0	1	0	0	0	0	0	0	0	0	0
	R3_Bin_Bin_87_1.fasta	1705	MAG	Bacteria;Proteobacteria;Gammaproteobacteria;Granulosicoccales;Granulosicoccaceae	6.18407	Gammaproteobacteria (MAG) (331)	#FDB10B	Grateloupia sp. (R)	4	1	0	0	0	0	0	0	0	0	0	0	1	0	1	0	0	0	0	1	0	0
	L4_Bin_Bin_134_1.fasta	1706	MAG	Bacteria;Proteobacteria;Gammaproteobacteria;Granulosicoccales;Granulosicoccaceae	4.69019	Gammaproteobacteria (MAG) (331)	#FDB10B	Ulva sp. (L)	4	0	1	0	0	0	0	0	0	0	0	0	1	0	1	0	0	0	0	0	0	1
	L4_Bin_METABAT__111_1.fasta	1707	MAG	Bacteria;Proteobacteria;Gammaproteobacteria;Granulosicoccales;Granulosicoccaceae	5.20253	Gammaproteobacteria (MAG) (331)	#FDB10B	Ulva sp. (L)	2	0	0	0	0	0	0	0	0	0	0	0	0	0	0	0	0	0	1	1	0	0
	R3_Bin_Bin_67_1.fasta	1708	MAG	Bacteria;Proteobacteria;Gammaproteobacteria;Granulosicoccales;Granulosicoccaceae	4.53049	Gammaproteobacteria (MAG) (331)	#FDB10B	Grateloupia sp. (R)	2	0	0	0	0	0	0	0	0	0	0	0	1	0	1	0	0	0	0	0	0	0
	R2_Bin_METABAT__154_1.fasta	1709	MAG	Bacteria;Proteobacteria;Gammaproteobacteria;Granulosicoccales;Granulosicoccaceae	4.05536	Gammaproteobacteria (MAG) (331)	#FDB10B	Grateloupia sp. (R)	0	0	0	0	0	0	0	0	0	0	0	0	0	0	0	0	0	0	0	0	0	0
	R4_Bin_Bin_160_1.fasta	1710	MAG	Bacteria;Proteobacteria;Gammaproteobacteria;Granulosicoccales;Granulosicoccaceae	3.67693	Gammaproteobacteria (MAG) (331)	#FDB10B	Grateloupia sp. (R)	1	0	0	0	0	0	0	0	0	0	0	0	1	0	0	0	0	0	0	0	0	0
	R1_R1_Bin_Bin_128_sub_1.fasta	1711	MAG	Bacteria;Proteobacteria;Gammaproteobacteria;Granulosicoccales;Granulosicoccaceae	3.86857	Gammaproteobacteria (MAG) (331)	#FDB10B	Grateloupia sp. (R)	1	0	0	0	0	0	0	0	0	0	0	0	1	0	0	0	0	0	0	0	0	0
	L4_Bin_Bin_67_1.fasta	1712	MAG	Bacteria;Proteobacteria;Gammaproteobacteria;Granulosicoccales;Granulosicoccaceae	4.10018	Gammaproteobacteria (MAG) (331)	#FDB10B	Ulva sp. (L)	2	0	0	0	0	0	0	0	0	0	0	0	0	0	0	1	0	0	0	1	0	0
	R3_Bin_Bin_20_1.fasta	1713	MAG	Bacteria;Proteobacteria;Gammaproteobacteria;Granulosicoccales;Granulosicoccaceae	2.96727	Gammaproteobacteria (MAG) (331)	#FDB10B	Grateloupia sp. (R)	0	0	0	0	0	0	0	0	0	0	0	0	0	0	0	0	0	0	0	0	0	0
	R2_Bin_METABAT__77_1.fasta	1714	MAG	Bacteria;Proteobacteria;Gammaproteobacteria;Granulosicoccales;Granulosicoccaceae	4.44292	Gammaproteobacteria (MAG) (331)	#FDB10B	Grateloupia sp. (R)	3	0	0	0	0	0	0	0	0	0	0	0	1	0	0	0	0	0	1	1	0	0
	R2_Bin_METABAT__7_1.fasta	1715	MAG	Bacteria;Proteobacteria;Gammaproteobacteria;Granulosicoccales;Granulosicoccaceae	4.48677	Gammaproteobacteria (MAG) (331)	#FDB10B	Grateloupia sp. (R)	5	0	0	0	0	0	0	1	0	0	0	0	0	0	0	0	0	0	1	3	0	0
	R2_Bin_Bin_106_sub_1.fasta	1716	MAG	Bacteria;Proteobacteria;Gammaproteobacteria;Granulosicoccales;Granulosicoccaceae	2.7283	Gammaproteobacteria (MAG) (331)	#FDB10B	Grateloupia sp. (R)	0	0	0	0	0	0	0	0	0	0	0	0	0	0	0	0	0	0	0	0	0	0
	R2_Bin_Bin_38_sub_1.fasta	1717	MAG	Bacteria;Proteobacteria;Gammaproteobacteria;Granulosicoccales;Granulosicoccaceae	4.27654	Gammaproteobacteria (MAG) (331)	#FDB10B	Grateloupia sp. (R)	0	0	0	0	0	0	0	0	0	0	0	0	0	0	0	0	0	0	0	0	0	0
	R1_Bin_METABAT__111_1.fasta	1718	MAG	Bacteria;Proteobacteria;Gammaproteobacteria;Granulosicoccales;Granulosicoccaceae	4.89763	Gammaproteobacteria (MAG) (331)	#FDB10B	Grateloupia sp. (R)	1	0	0	0	0	0	0	0	0	0	0	0	0	0	0	0	0	0	1	0	0	0
	R2_Bin_Bin_3_sub_1.fasta	1719	MAG	Bacteria;Proteobacteria;Gammaproteobacteria;Granulosicoccales;Granulosicoccaceae;Granulosicoccus	4.20699	Gammaproteobacteria (MAG) (331)	#FDB10B	Grateloupia sp. (R)	1	0	0	0	0	0	0	0	0	0	0	0	0	0	0	0	0	0	1	0	0	0
	H4_Bin_Bin_63_1.fasta	1720	MAG	Bacteria;Proteobacteria;Gammaproteobacteria;Granulosicoccales;Granulosicoccaceae	3.08555	Gammaproteobacteria (MAG) (331)	#FDB10B	Gelidium sp. (H)	2	0	0	0	0	0	0	0	0	0	0	0	0	0	0	0	0	0	0	0	1	1
	R2_Bin_Bin_34_1.fasta	1721	MAG	Bacteria;Proteobacteria;Gammaproteobacteria;Granulosicoccales;Granulosicoccaceae	3.5424	Gammaproteobacteria (MAG) (331)	#FDB10B	Grateloupia sp. (R)	3	0	0	0	0	0	0	0	0	0	0	0	0	0	0	0	0	0	0	2	1	0
	R1_R1_Bin_Bin_209_1.fasta	1722	MAG	Bacteria;Proteobacteria;Gammaproteobacteria;Granulosicoccales;Granulosicoccaceae	2.31437	Gammaproteobacteria (MAG) (331)	#FDB10B	Grateloupia sp. (R)	0	0	0	0	0	0	0	0	0	0	0	0	0	0	0	0	0	0	0	0	0	0
	L4_Bin_METABAT__2_1.fasta	1723	MAG	Bacteria;Proteobacteria;Gammaproteobacteria;Granulosicoccales;Granulosicoccaceae;Granulosicoccus	3.63182	Gammaproteobacteria (MAG) (331)	#FDB10B	Ulva sp. (L)	5	0	0	0	0	0	0	0	0	0	0	0	0	1	0	0	1	0	1	0	0	2
	L4_Bin_METABAT__157_1.fasta	1724	MAG	Bacteria;Proteobacteria;Gammaproteobacteria;Granulosicoccales;Granulosicoccaceae;Granulosicoccus	3.81573	Gammaproteobacteria (MAG) (331)	#FDB10B	Ulva sp. (L)	4	0	0	0	0	0	0	0	0	0	0	0	0	1	0	0	0	0	1	0	0	2
	L1_Bin_Bin_78_sub_1.fasta	1725	MAG	Bacteria;Proteobacteria;Gammaproteobacteria;Granulosicoccales;Granulosicoccaceae;Granulosicoccus	3.78886	Gammaproteobacteria (MAG) (331)	#FDB10B	Ulva sp. (L)	3	0	0	0	0	0	0	0	0	0	0	0	1	0	0	0	0	0	1	0	1	0
	H4_Bin_Bin_111_1.fasta	1726	MAG	Bacteria;Proteobacteria;Gammaproteobacteria;Granulosicoccales;Granulosicoccaceae;Granulosicoccus	4.58259	Gammaproteobacteria (MAG) (331)	#FDB10B	Gelidium sp. (H)	6	0	1	0	0	0	1	0	0	0	0	0	0	0	0	0	0	1	3	0	0	0
	H3_Bin_Bin_45_1_1.fasta	1727	MAG	Bacteria;Proteobacteria;Gammaproteobacteria;Granulosicoccales;Granulosicoccaceae;Granulosicoccus	3.44032	Gammaproteobacteria (MAG) (331)	#FDB10B	Gelidium sp. (H)	3	0	0	0	0	0	0	0	0	0	0	0	1	0	0	0	0	1	1	0	0	0
	3-149-J.fasta	1728	DG	Bacteria;Proteobacteria;Gammaproteobacteria;Granulosicoccales;Granulosicoccaceae;Granulosicoccus	6.65681	Gammaproteobacteria (DG) (154)	#FDB10B	Gelidium sp. (H)	6	0	0	0	0	0	0	0	0	0	0	0	0	0	0	1	0	1	2	1	1	0
	3-233.fasta	1729	DG	Bacteria;Proteobacteria;Gammaproteobacteria;Granulosicoccales;Granulosicoccaceae;Granulosicoccus	7.16162	Gammaproteobacteria (DG) (154)	#FDB10B	Gelidium sp. (H)	5	0	0	0	0	1	0	0	0	0	0	0	0	0	0	0	0	1	2	0	1	0
	3-2093-J.fasta	1730	DG	Bacteria;Proteobacteria;Gammaproteobacteria;Granulosicoccales;Granulosicoccaceae;Granulosicoccus	7.35626	Gammaproteobacteria (DG) (154)	#FDB10B	Saccharina sp. (B)	4	0	0	0	0	1	0	0	0	0	0	0	0	0	0	0	0	1	2	0	0	0
	L2_Bin_Bin_84_1.fasta	1731	MAG	Bacteria;Proteobacteria;Gammaproteobacteria;Granulosicoccales;Granulosicoccaceae;Granulosicoccus	3.76695	Gammaproteobacteria (MAG) (331)	#FDB10B	Ulva sp. (L)	3	0	0	0	0	0	1	0	0	0	0	0	0	0	0	0	0	0	1	0	0	1
	L3_Bin_Bin_169_1_1.fasta	1732	MAG	Bacteria;Proteobacteria;Gammaproteobacteria;Granulosicoccales;Granulosicoccaceae;Granulosicoccus	3.01617	Gammaproteobacteria (MAG) (331)	#FDB10B	Ulva sp. (L)	4	0	0	0	0	0	1	0	0	0	0	0	0	0	0	0	0	1	1	0	0	1
	B2_Bin_Bin_131_1.fasta	1733	MAG	Bacteria;Proteobacteria;Gammaproteobacteria;Granulosicoccales;Granulosicoccaceae;Granulosicoccus	4.40258	Gammaproteobacteria (MAG) (331)	#FDB10B	Saccharina sp. (B)	2	0	0	0	0	0	0	0	0	0	0	0	0	0	1	0	0	0	1	0	0	0
	B3_Bin_MAXBIN__015_1.fasta	1734	MAG	Bacteria;Proteobacteria;Gammaproteobacteria;Granulosicoccales;Granulosicoccaceae;Granulosicoccus	2.33777	Gammaproteobacteria (MAG) (331)	#FDB10B	Saccharina sp. (B)	1	0	0	0	0	0	0	0	0	0	0	0	0	0	0	0	0	0	1	0	0	0
	B2_Bin_Bin_99_1.fasta	1735	MAG	Bacteria;Proteobacteria;Gammaproteobacteria;Granulosicoccales;Granulosicoccaceae;Granulosicoccus	3.82706	Gammaproteobacteria (MAG) (331)	#FDB10B	Saccharina sp. (B)	2	0	0	0	0	0	0	0	0	0	0	0	0	0	1	0	0	0	1	0	0	0
	H3_Bin_Bin_167_1_1.fasta	1736	MAG	Bacteria;Proteobacteria;Gammaproteobacteria;Granulosicoccales;Granulosicoccaceae;Granulosicoccus	4.10178	Gammaproteobacteria (MAG) (331)	#FDB10B	Gelidium sp. (H)	1	0	0	0	0	0	0	0	0	0	0	0	0	0	1	0	0	0	0	0	0	0
	H2_Bin_Bin_61_1_1.fasta	1737	MAG	Bacteria;Proteobacteria;Gammaproteobacteria;Granulosicoccales;Granulosicoccaceae;Granulosicoccus	4.33735	Gammaproteobacteria (MAG) (331)	#FDB10B	Gelidium sp. (H)	4	0	0	0	0	0	1	0	0	0	0	0	0	0	1	0	0	0	1	0	1	0
	B3_Bin_MAXBIN__007_2.fasta	1738	MAG	Bacteria;Proteobacteria;Gammaproteobacteria;Granulosicoccales;Granulosicoccaceae;Granulosicoccus	3.96044	Gammaproteobacteria (MAG) (331)	#FDB10B	Saccharina sp. (B)	2	0	0	0	0	0	0	0	0	0	0	0	0	0	0	0	0	0	1	0	1	0
	H3_Bin_Bin_11_1_1.fasta	1739	MAG	Bacteria;Proteobacteria;Gammaproteobacteria;Granulosicoccales;Granulosicoccaceae;Granulosicoccus	4.5149	Gammaproteobacteria (MAG) (331)	#FDB10B	Gelidium sp. (H)	2	0	0	0	0	0	0	0	0	0	0	0	0	0	0	0	0	1	0	1	0	0
	L3_Bin_Bin_131_1.fasta	1740	MAG	Bacteria;Proteobacteria;Gammaproteobacteria;Granulosicoccales;Granulosicoccaceae;Granulosicoccus	3.25311	Gammaproteobacteria (MAG) (331)	#FDB10B	Ulva sp. (L)	2	0	0	0	0	0	0	0	0	0	0	0	0	0	0	0	0	1	1	0	0	0
	L3_Bin_Bin_42_1.fasta	1741	MAG	Bacteria;Proteobacteria;Gammaproteobacteria;Granulosicoccales;Granulosicoccaceae	5.07124	Gammaproteobacteria (MAG) (331)	#FDB10B	Ulva sp. (L)	4	0	0	0	0	0	0	0	0	0	0	0	1	0	0	1	0	1	0	1	0	0
	H2_Bin_Bin_7.fasta	1742	MAG	Bacteria;Proteobacteria;Gammaproteobacteria;Granulosicoccales;Granulosicoccaceae	2.4075	Gammaproteobacteria (MAG) (331)	#FDB10B	Gelidium sp. (H)	0	0	0	0	0	0	0	0	0	0	0	0	0	0	0	0	0	0	0	0	0	0
	R3_Bin_METABAT__80_1.fasta	1743	MAG	Bacteria;Proteobacteria;Gammaproteobacteria;Granulosicoccales;Granulosicoccaceae	4.10313	Gammaproteobacteria (MAG) (331)	#FDB10B	Grateloupia sp. (R)	3	0	0	0	0	0	0	0	0	0	0	0	0	0	0	0	0	1	1	1	0	0
	R3_Bin_Bin_137_1.fasta	1744	MAG	Bacteria;Proteobacteria;Gammaproteobacteria;Granulosicoccales;Granulosicoccaceae	3.683	Gammaproteobacteria (MAG) (331)	#FDB10B	Grateloupia sp. (R)	6	0	0	0	0	0	0	0	0	2	0	0	0	2	0	1	0	0	0	1	0	0
	L3_Bin_METABAT__160_sub_2.fasta	1745	MAG	Bacteria;Proteobacteria;Gammaproteobacteria;Granulosicoccales;Granulosicoccaceae	3.20908	Gammaproteobacteria (MAG) (331)	#FDB10B	Ulva sp. (L)	5	0	0	0	0	0	0	0	0	2	0	0	0	2	0	0	0	0	1	0	0	0
	R2_Bin_METABAT__51_sub_1.fasta	1746	MAG	Bacteria;Proteobacteria;Gammaproteobacteria;Granulosicoccales;Granulosicoccaceae	3.24563	Gammaproteobacteria (MAG) (331)	#FDB10B	Grateloupia sp. (R)	1	0	0	0	0	0	0	0	0	0	0	0	0	0	0	0	0	0	0	1	0	0
	B4_Bin_METABAT__38_1.fasta	1747	MAG	Bacteria;Proteobacteria;Gammaproteobacteria;Granulosicoccales;Granulosicoccaceae	2.66956	Gammaproteobacteria (MAG) (331)	#FDB10B	Saccharina sp. (B)	0	0	0	0	0	0	0	0	0	0	0	0	0	0	0	0	0	0	0	0	0	0
	R2_Bin_METABAT__97_1.fasta	1748	MAG	Bacteria;Proteobacteria;Gammaproteobacteria;Granulosicoccales;Granulosicoccaceae	3.6175	Gammaproteobacteria (MAG) (331)	#FDB10B	Grateloupia sp. (R)	1	0	0	0	0	0	0	0	0	0	0	0	0	0	0	0	0	0	1	0	0	0
	L1_Bin_Bin_15_sub_1.fasta	1749	MAG	Bacteria;Proteobacteria;Gammaproteobacteria;Granulosicoccales;Granulosicoccaceae	4.05335	Gammaproteobacteria (MAG) (331)	#FDB10B	Ulva sp. (L)	1	0	0	0	0	0	0	0	0	0	0	0	0	0	0	0	0	0	0	1	0	0
	L4_Bin_Bin_42_1.fasta	1750	MAG	Bacteria;Proteobacteria;Gammaproteobacteria;Granulosicoccales;Granulosicoccaceae	5.03642	Gammaproteobacteria (MAG) (331)	#FDB10B	Ulva sp. (L)	2	0	0	0	0	0	0	0	0	0	0	0	0	0	0	0	0	0	0	1	0	1
	R3_Bin_Bin_135_sub_1.fasta	1751	MAG	Bacteria;Proteobacteria;Gammaproteobacteria;Granulosicoccales;Granulosicoccaceae	4.2155	Gammaproteobacteria (MAG) (331)	#FDB10B	Grateloupia sp. (R)	0	0	0	0	0	0	0	0	0	0	0	0	0	0	0	0	0	0	0	0	0	0
	L2_Bin_Bin_33_1.fasta	1752	MAG	Bacteria;Proteobacteria;Gammaproteobacteria;Granulosicoccales;Granulosicoccaceae	4.34399	Gammaproteobacteria (MAG) (331)	#FDB10B	Ulva sp. (L)	0	0	0	0	0	0	0	0	0	0	0	0	0	0	0	0	0	0	0	0	0	0
	R2_Bin_Bin_82_1.fasta	1753	MAG	Bacteria;Proteobacteria;Gammaproteobacteria;Granulosicoccales;Granulosicoccaceae	3.79631	Gammaproteobacteria (MAG) (331)	#FDB10B	Grateloupia sp. (R)	0	0	0	0	0	0	0	0	0	0	0	0	0	0	0	0	0	0	0	0	0	0
	R4_Bin_Bin_132_1.fasta	1754	MAG	Bacteria;Proteobacteria;Gammaproteobacteria;Granulosicoccales;Granulosicoccaceae	5.74981	Gammaproteobacteria (MAG) (331)	#FDB10B	Grateloupia sp. (R)	4	0	0	0	0	0	0	0	0	1	0	0	1	0	0	0	0	0	0	2	0	0
	L3_Bin_Bin_177_sub_1.fasta	1755	MAG	Bacteria;Proteobacteria;Gammaproteobacteria;Granulosicoccales;Granulosicoccaceae	4.34072	Gammaproteobacteria (MAG) (331)	#FDB10B	Ulva sp. (L)	3	0	0	0	0	0	0	0	0	1	0	0	1	0	0	0	0	0	1	0	0	0
	R2_Bin_Bin_205_sub_1.fasta	1756	MAG	Bacteria;Proteobacteria;Gammaproteobacteria;Granulosicoccales;Granulosicoccaceae	3.96964	Gammaproteobacteria (MAG) (331)	#FDB10B	Grateloupia sp. (R)	2	0	0	0	0	0	0	0	0	0	0	0	1	0	1	0	0	0	0	0	0	0
	R3_Bin_Bin_131_1.fasta	1757	MAG	Bacteria;Proteobacteria;Gammaproteobacteria;Granulosicoccales;Granulosicoccaceae	4.59914	Gammaproteobacteria (MAG) (331)	#FDB10B	Grateloupia sp. (R)	2	0	0	0	0	0	0	1	0	0	0	0	1	0	0	0	0	0	0	0	0	0
	1103-3Z.fasta	1758	DG	Bacteria;Proteobacteria;Gammaproteobacteria;Oceanospirillales;Kangiellaceae;Kangiella	2.35507	Gammaproteobacteria (DG) (154)	#FDB10B	Ulva sp. (L)	2	0	0	0	0	0	0	0	0	0	0	0	0	1	0	0	0	0	0	0	1	0
	721.fasta	1759	DG	Bacteria;Proteobacteria;Gammaproteobacteria;Oceanospirillales;Kangiellaceae;Kangiella	2.50602	Gammaproteobacteria (DG) (154)	#FDB10B	Grateloupia sp. (R)	2	0	0	0	0	0	0	0	0	0	0	0	0	1	0	0	0	0	0	0	1	0
	994.fasta	1760	DG	Bacteria;Proteobacteria;Gammaproteobacteria;Oceanospirillales;Kangiellaceae;Kangiella	2.36195	Gammaproteobacteria (DG) (154)	#FDB10B	Ulva sp. (L)	2	0	0	0	0	0	0	0	0	0	0	0	0	1	0	0	0	0	0	0	1	0
	566.fasta	1761	DG	Bacteria;Proteobacteria;Gammaproteobacteria;Oceanospirillales;Kangiellaceae;Kangiella	2.32029	Gammaproteobacteria (DG) (154)	#FDB10B	Grateloupia sp. (R)	1	0	0	0	0	0	0	0	0	0	0	0	0	0	0	0	0	0	0	0	1	0
	709.fasta	1762	DG	Bacteria;Proteobacteria;Gammaproteobacteria;Oceanospirillales;Kangiellaceae;Kangiella	2.4066	Gammaproteobacteria (DG) (154)	#FDB10B	Grateloupia sp. (R)	1	0	0	0	0	0	0	0	0	0	0	0	0	0	0	0	0	0	0	0	1	0
	935.fasta	1763	DG	Bacteria;Proteobacteria;Gammaproteobacteria;Oceanospirillales;Kangiellaceae;Kangiella	2.34848	Gammaproteobacteria (DG) (154)	#FDB10B	Ulva sp. (L)	1	0	0	0	0	0	0	0	0	0	0	0	0	0	0	0	0	0	0	0	1	0
	B3_Bin_Bin_27_1.fasta	1764	MAG	Bacteria;Proteobacteria;Gammaproteobacteria;Alteromonadales;Shewanellaceae;Psychrobium	3.09564	Gammaproteobacteria (MAG) (331)	#FDB10B	Saccharina sp. (B)	3	0	0	0	0	0	0	0	0	0	0	0	0	0	0	0	0	0	1	0	2	0
	RZ5.fasta	1765	DG	Bacteria;Proteobacteria;Gammaproteobacteria;Alteromonadales;Psychromonadaceae;Psychromonas	3.51201	Gammaproteobacteria (DG) (154)	#FDB10B	Grateloupia sp. (R)	4	1	0	0	0	0	0	0	1	0	0	1	0	0	0	0	0	0	0	0	1	0
	RZ22.fasta	1766	DG	Bacteria;Proteobacteria;Gammaproteobacteria;Alteromonadales;Psychromonadaceae;Psychromonas	3.06998	Gammaproteobacteria (DG) (154)	#FDB10B	Grateloupia sp. (R)	3	1	0	0	0	0	0	0	1	0	0	0	0	1	0	0	0	0	0	0	0	0
	2B1-1-12-3Z.fasta	1767	DG	Bacteria;Proteobacteria;Gammaproteobacteria;Alteromonadales;Psychromonadaceae;Psychromonas	4.58005	Gammaproteobacteria (DG) (154)	#FDB10B	Saccharina sp. (B)	3	1	0	0	0	0	0	0	1	0	0	0	0	0	0	0	0	0	0	0	1	0
	2B2-76.fasta	1768	DG	Bacteria;Proteobacteria;Gammaproteobacteria;Alteromonadales;Psychromonadaceae;Psychromonas	4.19657	Gammaproteobacteria (DG) (154)	#FDB10B	Saccharina sp. (B)	4	1	0	0	0	0	0	0	1	0	0	1	0	0	0	0	0	0	0	0	1	0
	B2_Bin_Bin_106_1.fasta	1769	MAG	Bacteria;Proteobacteria;Gammaproteobacteria;Alteromonadales;Psychromonadaceae;Psychromonas	3.18394	Gammaproteobacteria (MAG) (331)	#FDB10B	Saccharina sp. (B)	2	1	0	0	0	0	0	0	0	0	0	0	0	0	0	0	0	0	0	0	1	0
	1028.fasta	1770	DG	Bacteria;Proteobacteria;Gammaproteobacteria;Alteromonadales;Shewanellaceae;Ferrimonas	4.03939	Gammaproteobacteria (DG) (154)	#FDB10B	Ulva sp. (L)	3	0	0	0	0	0	0	0	0	0	0	0	0	0	1	0	0	0	0	0	2	0
	1690.fasta	1771	DG	Bacteria;Proteobacteria;Gammaproteobacteria;Alteromonadales;Shewanellaceae;Shewanella	4.51353	Gammaproteobacteria (DG) (154)	#000000	Sediment (N)	8	1	0	0	1	0	0	0	1	0	0	1	0	1	1	0	0	0	0	0	2	0
	3-195-3Z.fasta	1772	DG	Bacteria;Proteobacteria;Gammaproteobacteria;Alteromonadales;Shewanellaceae;Shewanella	4.85232	Gammaproteobacteria (DG) (154)	#FDB10B	Gelidium sp. (H)	5	1	0	0	0	0	0	0	1	0	0	0	0	1	1	0	0	0	0	0	1	0
	N151-Z.fasta	1773	DG	Bacteria;Proteobacteria;Gammaproteobacteria;Alteromonadales;Shewanellaceae;Shewanella	4.88468	Gammaproteobacteria (DG) (154)	#000000	Sediment (N)	6	1	0	0	0	0	0	0	1	0	0	0	0	1	1	0	0	0	0	0	2	0
	4-75.fasta	1774	DG	Bacteria;Proteobacteria;Gammaproteobacteria;Alteromonadales;Shewanellaceae;Shewanella	4.95367	Gammaproteobacteria (DG) (154)	#FDB10B	Gelidium sp. (H)	6	1	0	0	0	0	0	0	1	0	0	0	0	1	1	0	0	0	0	0	2	0
	N241-1-2-Z.fasta	1775	DG	Bacteria;Proteobacteria;Gammaproteobacteria;Alteromonadales;Shewanellaceae;Shewanella	4.53521	Gammaproteobacteria (DG) (154)	#000000	Sediment (N)	5	1	0	0	0	0	0	0	1	0	0	0	0	1	1	0	0	0	0	0	1	0
	4-1428.fasta	1776	DG	Bacteria;Proteobacteria;Gammaproteobacteria;Alteromonadales;Shewanellaceae;Shewanella	4.90216	Gammaproteobacteria (DG) (154)	#000000	Sediment (N)	5	1	0	0	0	0	0	0	1	0	0	0	0	1	0	0	0	0	0	0	2	0
	N1E18-Z.fasta	1777	DG	Bacteria;Proteobacteria;Gammaproteobacteria;Alteromonadales;Shewanellaceae;Shewanella	5.05228	Gammaproteobacteria (DG) (154)	#000000	Sediment (N)	6	1	0	0	0	0	0	0	1	0	0	0	0	1	1	0	0	0	0	0	2	0
	4-1054.fasta	1778	DG	Bacteria;Proteobacteria;Gammaproteobacteria;Alteromonadales;Shewanellaceae;Shewanella	5.90162	Gammaproteobacteria (DG) (154)	#FDB10B	Ulva sp. (L)	18	2	0	0	0	0	0	0	2	2	0	1	0	1	0	2	0	0	1	5	2	0
	2-1108.fasta	1779	DG	Bacteria;Proteobacteria;Gammaproteobacteria;Alteromonadales;Shewanellaceae;Shewanella	5.58049	Gammaproteobacteria (DG) (154)	#FDB10B	Ulva sp. (L)	20	3	0	0	0	0	0	0	2	1	0	1	0	1	0	1	0	0	3	6	2	0
	4-590.fasta	1780	DG	Bacteria;Proteobacteria;Gammaproteobacteria;Alteromonadales;Shewanellaceae;Shewanella	5.62005	Gammaproteobacteria (DG) (154)	#FDB10B	Grateloupia sp. (R)	17	3	0	0	0	0	0	0	1	1	0	1	0	1	0	1	0	0	0	7	2	0
	L1_Bin_Bin_94_1.fasta	1781	MAG	Bacteria;Proteobacteria;Gammaproteobacteria;Aeromonadales;Aeromonadaceae;Aeromonas	3.85698	Gammaproteobacteria (MAG) (331)	#FDB10B	Ulva sp. (L)	5	0	0	0	0	0	0	0	0	0	0	0	0	1	0	0	0	1	0	2	1	0
	4-1426.fasta	1782	DG	Bacteria;Proteobacteria;Gammaproteobacteria;Aeromonadales;Aeromonadaceae;Oceanisphaera	3.64699	Gammaproteobacteria (DG) (154)	#000000	Sediment (N)	1	0	0	0	0	0	0	0	0	0	0	0	1	0	0	0	0	0	0	0	0	0
	3-1238-2.fasta	1783	DG	Bacteria;Proteobacteria;Gammaproteobacteria;Aeromonadales;Aeromonadaceae;Oceanisphaera	4.62164	Gammaproteobacteria (DG) (154)	#FDB10B	Ulva sp. (L)	5	0	0	0	1	0	0	0	0	0	0	1	0	0	1	0	0	0	1	1	0	0
	73.fasta	1784	DG	Bacteria;Proteobacteria;Gammaproteobacteria;Enterobacterales;Enterobacteriaceae;Cedecea	4.99319	Gammaproteobacteria (DG) (154)	#FDB10B	Gelidium sp. (H)	5	2	0	0	1	0	0	0	0	0	0	0	0	1	0	0	0	0	1	0	0	0
	4-8.fasta	1785	DG	Bacteria;Proteobacteria;Gammaproteobacteria;Enterobacterales;Enterobacteriaceae;Klebsiella	5.21876	Gammaproteobacteria (DG) (154)	#FDB10B	Gelidium sp. (H)	4	0	0	0	1	0	0	0	0	0	0	0	0	1	0	0	0	0	0	1	1	0
	R2_Bin_Bin_206_1.fasta	1786	MAG	Bacteria;Proteobacteria;Gammaproteobacteria;Enterobacterales;Enterobacteriaceae;Enterobacter	4.09175	Gammaproteobacteria (MAG) (331)	#FDB10B	Grateloupia sp. (R)	2	0	0	0	0	0	0	0	0	0	0	1	0	0	0	0	0	0	0	0	0	1
	N510-Z.fasta	1787	DG	Bacteria;Proteobacteria;Gammaproteobacteria;Vibrionales;Vibrionaceae;Photobacterium	5.35133	Gammaproteobacteria (DG) (154)	#000000	Sediment (N)	6	0	0	0	1	0	0	0	0	0	0	0	1	1	1	0	0	0	1	0	1	0
	459.fasta	1788	DG	Bacteria;Proteobacteria;Gammaproteobacteria;Vibrionales;Vibrionaceae;Photobacterium	5.39211	Gammaproteobacteria (DG) (154)	#FDB10B	Grateloupia sp. (R)	5	1	0	0	0	0	0	0	1	0	0	0	0	1	1	0	0	0	0	0	1	0
	M1486-2.fasta	1789	DG	Bacteria;Proteobacteria;Gammaproteobacteria;Vibrionales;Vibrionaceae;Vibrio	3.90596	Gammaproteobacteria (DG) (154)	#000000	Sediment (N)	3	0	0	0	0	0	0	0	0	0	0	1	1	1	0	0	0	0	0	0	0	0
	4-972.fasta	1790	DG	Bacteria;Proteobacteria;Gammaproteobacteria;Vibrionales;Vibrionaceae;Vibrio	4.27691	Gammaproteobacteria (DG) (154)	#FDB10B	Ulva sp. (L)	2	0	0	0	0	0	0	0	0	0	0	0	0	1	0	0	0	0	0	0	1	0
	S3_Bin_Bin_259_sub_1.fasta	1791	MAG	Bacteria;Proteobacteria;Gammaproteobacteria;Vibrionales;Vibrionaceae;Vibrio	0.61958	Gammaproteobacteria (MAG) (331)	#0000ff	Seawater (S)	0	0	0	0	0	0	0	0	0	0	0	0	0	0	0	0	0	0	0	0	0	0
	1078.fasta	1792	DG	Bacteria;Proteobacteria;Gammaproteobacteria;Vibrionales;Vibrionaceae;Vibrio	4.39796	Gammaproteobacteria (DG) (154)	#FDB10B	Ulva sp. (L)	2	0	0	0	0	0	0	0	0	0	0	0	0	0	1	0	0	0	0	0	1	0
	3-1009.fasta	1793	DG	Bacteria;Proteobacteria;Gammaproteobacteria;Vibrionales;Vibrionaceae;Vibrio	4.39774	Gammaproteobacteria (DG) (154)	#FDB10B	Ulva sp. (L)	2	0	0	0	0	0	0	0	0	0	0	0	0	0	1	0	0	0	0	0	1	0
	611.fasta	1794	DG	Bacteria;Proteobacteria;Gammaproteobacteria;Vibrionales;Vibrionaceae;Vibrio	6.36018	Gammaproteobacteria (DG) (154)	#FDB10B	Grateloupia sp. (R)	9	1	0	0	0	0	0	0	1	0	0	0	0	1	1	0	0	0	1	2	2	0
	4-1386.fasta	1795	DG	Bacteria;Proteobacteria;Gammaproteobacteria;Vibrionales;Vibrionaceae;Vibrio	4.60431	Gammaproteobacteria (DG) (154)	#000000	Sediment (N)	4	0	0	0	0	0	0	0	0	0	0	0	1	0	1	0	0	0	1	0	1	0
	4-931.fasta	1796	DG	Bacteria;Proteobacteria;Gammaproteobacteria;Vibrionales;Vibrionaceae;Vibrio	5.30724	Gammaproteobacteria (DG) (154)	#FDB10B	Ulva sp. (L)	3	0	0	0	0	0	0	0	0	0	0	0	1	0	1	0	0	0	0	0	1	0
	592-G.fasta	1797	DG	Bacteria;Proteobacteria;Gammaproteobacteria;Vibrionales;Vibrionaceae;Vibrio	6.18722	Gammaproteobacteria (DG) (154)	#FDB10B	Grateloupia sp. (R)	7	0	0	0	0	0	0	0	0	0	0	1	1	1	1	0	0	0	0	1	2	0
	4-1429.fasta	1798	DG	Bacteria;Proteobacteria;Gammaproteobacteria;Vibrionales;Vibrionaceae;Vibrio	5.16343	Gammaproteobacteria (DG) (154)	#000000	Sediment (N)	5	0	0	0	0	0	0	0	0	0	0	1	1	1	1	0	0	0	0	0	1	0
	4-2078.fasta	1799	DG	Bacteria;Proteobacteria;Gammaproteobacteria;Vibrionales;Vibrionaceae;Vibrio	5.46257	Gammaproteobacteria (DG) (154)	#FDB10B	Saccharina sp. (B)	5	0	0	0	0	0	0	0	0	0	0	1	1	1	1	0	0	0	0	0	1	0
	4-161.fasta	1800	DG	Bacteria;Proteobacteria;Gammaproteobacteria;Vibrionales;Vibrionaceae;Vibrio	5.33334	Gammaproteobacteria (DG) (154)	#FDB10B	Gelidium sp. (H)	5	0	0	0	0	0	0	0	0	0	0	1	1	1	1	0	0	0	0	0	1	0
	621.fasta	1801	DG	Bacteria;Proteobacteria;Gammaproteobacteria;Vibrionales;Vibrionaceae;Vibrio	5.09665	Gammaproteobacteria (DG) (154)	#FDB10B	Grateloupia sp. (R)	5	0	0	0	0	0	0	0	0	0	0	1	1	1	1	0	0	0	0	0	1	0
	832-G.fasta	1802	DG	Bacteria;Proteobacteria;Gammaproteobacteria;Vibrionales;Vibrionaceae;Vibrio	5.26825	Gammaproteobacteria (DG) (154)	#FDB10B	Ulva sp. (L)	5	0	0	0	0	0	0	0	0	0	0	1	1	1	1	0	0	0	0	0	1	0
	221-jn_2.fasta	1803	DG	Bacteria;Proteobacteria;Gammaproteobacteria;Vibrionales;Vibrionaceae;Vibrio	5.29594	Gammaproteobacteria (DG) (154)	#FDB10B	Gelidium sp. (H)	5	0	0	0	0	0	0	0	0	0	0	1	1	1	1	0	0	0	0	0	1	0
	A4-8_2.fasta	1804	DG	Bacteria;Proteobacteria;Gammaproteobacteria;Vibrionales;Vibrionaceae;Vibrio	5.2013	Gammaproteobacteria (DG) (154)	#FDB10B	Gelidium sp. (H)	5	0	0	0	0	0	0	0	0	0	0	1	1	1	1	0	0	0	0	0	1	0
	S2_Bin_METABAT__198_1.fasta	1805	MAG	Bacteria;Proteobacteria;Gammaproteobacteria;Alteromonadales;Colwelliaceae;Thalassotalea	3.632	Gammaproteobacteria (MAG) (331)	#0000ff	Seawater (S)	0	0	0	0	0	0	0	0	0	0	0	0	0	0	0	0	0	0	0	0	0	0
	M705a.fasta	1806	DG	Bacteria;Proteobacteria;Gammaproteobacteria;Alteromonadales;Colwelliaceae;Thalassotalea	3.73816	Gammaproteobacteria (DG) (154)	#FDB10B	Grateloupia sp. (R)	0	0	0	0	0	0	0	0	0	0	0	0	0	0	0	0	0	0	0	0	0	0
	N358-Z.fasta	1807	DG	Bacteria;Proteobacteria;Gammaproteobacteria;Alteromonadales;Colwelliaceae;Thalassotalea	4.30442	Gammaproteobacteria (DG) (154)	#000000	Sediment (N)	1	0	0	0	0	0	0	0	0	0	0	0	0	0	0	0	0	0	1	0	0	0
	M1454-2.fasta	1808	DG	Bacteria;Proteobacteria;Gammaproteobacteria;Alteromonadales;Colwelliaceae;Thalassotalea	3.66505	Gammaproteobacteria (DG) (154)	#000000	Sediment (N)	0	0	0	0	0	0	0	0	0	0	0	0	0	0	0	0	0	0	0	0	0	0
	S2_Bin_METABAT__48_sub_1.fasta	1809	MAG	Bacteria;Proteobacteria;Gammaproteobacteria;Alteromonadales;Colwelliaceae;Thalassotalea	2.82661	Gammaproteobacteria (MAG) (331)	#0000ff	Seawater (S)	0	0	0	0	0	0	0	0	0	0	0	0	0	0	0	0	0	0	0	0	0	0
	S1_Bin_MAXBIN__181_1.fasta	1810	MAG	Bacteria;Proteobacteria;Gammaproteobacteria;Alteromonadales;Alteromonadaceae	2.45782	Gammaproteobacteria (MAG) (331)	#0000ff	Seawater (S)	0	0	0	0	0	0	0	0	0	0	0	0	0	0	0	0	0	0	0	0	0	0
	M1531a.fasta	1811	DG	Bacteria;Proteobacteria;Gammaproteobacteria;Alteromonadales;Colwelliaceae;Thalassotalea	4.04886	Gammaproteobacteria (DG) (154)	#000000	Sediment (N)	2	0	0	0	0	0	0	0	0	0	0	0	0	0	0	0	0	1	0	0	1	0
	455.fasta	1812	DG	Bacteria;Proteobacteria;Gammaproteobacteria;Alteromonadales;Colwelliaceae;Thalassotalea	4.50453	Gammaproteobacteria (DG) (154)	#FDB10B	Grateloupia sp. (R)	2	0	0	0	0	0	0	0	0	0	0	0	0	0	0	0	0	1	0	0	1	0
	454-G.fasta	1813	DG	Bacteria;Proteobacteria;Gammaproteobacteria;Alteromonadales;Colwelliaceae;Thalassotalea	4.50377	Gammaproteobacteria (DG) (154)	#FDB10B	Grateloupia sp. (R)	2	0	0	0	0	0	0	0	0	0	0	0	0	0	0	0	0	1	0	0	1	0
	S2_Bin_Bin_3_sub_1.fasta	1814	MAG	Bacteria;Proteobacteria;Gammaproteobacteria;Alteromonadales;Colwelliaceae;Colwellia	2.19095	Gammaproteobacteria (MAG) (331)	#0000ff	Seawater (S)	1	1	0	0	0	0	0	0	0	0	0	0	0	0	0	0	0	0	0	0	0	0
	S3_Bin_Bin_98_sub_1.fasta	1815	MAG	Bacteria;Proteobacteria;Gammaproteobacteria;Alteromonadales;Colwelliaceae;Colwellia	2.25892	Gammaproteobacteria (MAG) (331)	#0000ff	Seawater (S)	1	1	0	0	0	0	0	0	0	0	0	0	0	0	0	0	0	0	0	0	0	0
	N2-207-Z.fasta	1816	DG	Bacteria;Proteobacteria;Gammaproteobacteria;Alteromonadales;Colwelliaceae;Thalassotalea	4.73231	Gammaproteobacteria (DG) (154)	#000000	Sediment (N)	4	0	0	0	1	0	0	0	0	1	0	0	0	1	0	0	0	1	0	0	0	0
	B3_Bin_Bin_49_1.fasta	1817	MAG	Bacteria;Proteobacteria;Gammaproteobacteria;Alteromonadales;Colwelliaceae	3.40907	Gammaproteobacteria (MAG) (331)	#FDB10B	Saccharina sp. (B)	2	0	0	0	1	0	0	0	0	0	0	0	0	0	0	0	0	1	0	0	0	0
	2B1-7-64-G.fasta	1818	DG	Bacteria;Proteobacteria;Gammaproteobacteria;Alteromonadales;Colwelliaceae;Colwellia	4.18011	Gammaproteobacteria (DG) (154)	#FDB10B	Saccharina sp. (B)	5	0	0	0	1	0	0	1	0	0	0	0	0	0	0	0	0	1	0	0	2	0
	2-931-1.fasta	1819	DG	Bacteria;Proteobacteria;Gammaproteobacteria;Alteromonadales;Colwelliaceae;Colwellia	4.29676	Gammaproteobacteria (DG) (154)	#FDB10B	Ulva sp. (L)	7	0	0	0	1	0	0	1	0	0	0	0	0	1	0	0	0	1	1	0	2	0
	901.fasta	1820	DG	Bacteria;Proteobacteria;Gammaproteobacteria;Alteromonadales;Colwelliaceae;Colwellia	4.29727	Gammaproteobacteria (DG) (154)	#FDB10B	Ulva sp. (L)	7	0	0	0	1	0	0	1	0	0	0	0	0	1	0	0	0	1	1	0	2	0
	3-2272-1-G.fasta	1821	DG	Bacteria;Proteobacteria;Gammaproteobacteria;Alteromonadales;Colwelliaceae;Colwellia	4.34436	Gammaproteobacteria (DG) (154)	#FDB10B	Saccharina sp. (B)	4	0	0	0	1	0	0	0	0	0	0	0	0	0	0	0	0	1	0	0	2	0
	S2_Bin_METABAT__167_1.fasta	1822	MAG	Bacteria;Proteobacteria;Gammaproteobacteria;Alteromonadales;Alteromonadaceae	5.88642	Gammaproteobacteria (MAG) (331)	#0000ff	Seawater (S)	17	1	0	0	0	0	1	0	0	0	1	0	0	1	0	0	0	0	1	8	4	0
	2-982.fasta	1823	DG	Bacteria;Proteobacteria;Gammaproteobacteria;Alteromonadales;Pseudoalteromonadaceae;Algicola	3.80094	Gammaproteobacteria (DG) (154)	#FDB10B	Ulva sp. (L)	3	0	0	0	0	0	0	0	0	0	0	0	0	1	0	0	0	0	0	0	2	0
	995-G.fasta	1824	DG	Bacteria;Proteobacteria;Gammaproteobacteria;Alteromonadales;Pseudoalteromonadaceae;Pseudoalteromonas	5.23663	Gammaproteobacteria (DG) (154)	#FDB10B	Ulva sp. (L)	5	0	0	0	0	0	0	0	0	0	2	0	0	0	0	0	0	0	0	1	2	0
	4-69.fasta	1825	DG	Bacteria;Proteobacteria;Gammaproteobacteria;Alteromonadales;Pseudoalteromonadaceae;Pseudoalteromonas	4.48079	Gammaproteobacteria (DG) (154)	#FDB10B	Gelidium sp. (H)	2	0	0	0	0	0	0	0	0	0	0	0	0	1	0	0	0	0	0	0	1	0
	3-2270-J.fasta	1826	DG	Bacteria;Proteobacteria;Gammaproteobacteria;Alteromonadales;Pseudoalteromonadaceae;Pseudoalteromonas	4.56995	Gammaproteobacteria (DG) (154)	#FDB10B	Saccharina sp. (B)	3	0	0	0	0	0	0	0	0	1	0	0	0	1	0	0	0	0	0	0	1	0
	H3_Bin_Bin_195_1.fasta	1827	MAG	Bacteria;Proteobacteria;Gammaproteobacteria;Alteromonadales;Pseudoalteromonadaceae;Pseudoalteromonas	1.72907	Gammaproteobacteria (MAG) (331)	#FDB10B	Gelidium sp. (H)	1	0	0	0	0	0	0	0	0	0	0	0	0	1	0	0	0	0	0	0	0	0
	4-110.fasta	1828	DG	Bacteria;Proteobacteria;Gammaproteobacteria;Alteromonadales;Pseudoalteromonadaceae;Pseudoalteromonas	4.37973	Gammaproteobacteria (DG) (154)	#FDB10B	Gelidium sp. (H)	10	0	0	0	0	0	0	0	0	0	0	1	0	1	0	0	0	0	3	2	3	0
	2-1285.fasta	1829	DG	Bacteria;Proteobacteria;Gammaproteobacteria;Alteromonadales;Pseudoalteromonadaceae;Pseudoalteromonas	4.52688	Gammaproteobacteria (DG) (154)	#FDB10B	Ulva sp. (L)	3	0	0	0	0	0	0	0	0	0	0	0	0	1	0	0	0	0	0	0	2	0
	608.fasta	1830	DG	Bacteria;Proteobacteria;Gammaproteobacteria;Alteromonadales;Idiomarinaceae	2.50231	Gammaproteobacteria (DG) (154)	#FDB10B	Grateloupia sp. (R)	2	0	0	0	0	0	0	0	0	0	0	0	0	0	1	0	0	0	0	0	1	0
	M269a.fasta	1831	DG	Bacteria;Proteobacteria;Gammaproteobacteria;Alteromonadales;Alteromonadaceae	5.61042	Gammaproteobacteria (DG) (154)	#FDB10B	Gelidium sp. (H)	9	0	0	0	1	1	0	0	0	0	1	0	0	0	0	1	0	0	0	2	3	0
	3-2217-3Z.fasta	1832	DG	Bacteria;Proteobacteria;Gammaproteobacteria;Alteromonadales;Alteromonadaceae;Paraglaciecola	4.53568	Gammaproteobacteria (DG) (154)	#FDB10B	Saccharina sp. (B)	4	0	0	0	0	0	0	0	0	1	0	0	0	1	0	0	0	0	1	0	1	0
	L4_Bin_METABAT__24_1.fasta	1833	MAG	Bacteria;Proteobacteria;Gammaproteobacteria;Alteromonadales;Alteromonadaceae;Paraglaciecola	3.19746	Gammaproteobacteria (MAG) (331)	#FDB10B	Ulva sp. (L)	1	0	0	0	0	0	0	0	0	0	0	0	0	0	0	0	0	0	0	0	1	0
	2-185.fasta	1834	DG	Bacteria;Proteobacteria;Gammaproteobacteria;Alteromonadales;Alteromonadaceae;Paraglaciecola	3.85067	Gammaproteobacteria (DG) (154)	#FDB10B	Gelidium sp. (H)	2	0	0	0	0	0	0	1	0	0	0	0	0	0	0	0	0	0	0	0	1	0
	44-3Z.fasta	1835	DG	Bacteria;Proteobacteria;Gammaproteobacteria;Alteromonadales;Alteromonadaceae;Paraglaciecola	3.92015	Gammaproteobacteria (DG) (154)	#FDB10B	Gelidium sp. (H)	2	0	0	0	0	0	0	1	0	0	0	0	0	0	0	0	0	0	0	0	1	0
	L1_Bin_Bin_57_1.fasta	1836	MAG	Bacteria;Proteobacteria;Gammaproteobacteria;Alteromonadales;Alteromonadaceae;Paraglaciecola	1.84905	Gammaproteobacteria (MAG) (331)	#FDB10B	Ulva sp. (L)	1	0	0	0	0	0	0	0	0	0	0	0	0	0	0	0	0	0	0	0	1	0
	271.fasta	1837	DG	Bacteria;Proteobacteria;Gammaproteobacteria;Alteromonadales;Alteromonadaceae;Aestuariibacter	5.6452	Gammaproteobacteria (DG) (154)	#FDB10B	Gelidium sp. (H)	1	0	0	0	0	0	0	0	0	0	0	0	0	0	0	0	0	0	0	0	1	0
	1013.fasta	1838	DG	Bacteria;Proteobacteria;Gammaproteobacteria;Alteromonadales;Alteromonadaceae	4.87674	Gammaproteobacteria (DG) (154)	#FDB10B	Ulva sp. (L)	5	0	0	0	0	0	0	0	0	1	0	0	0	1	0	0	0	1	0	1	1	0
	M165-1.fasta	1839	DG	Bacteria;Proteobacteria;Gammaproteobacteria;Alteromonadales;Alteromonadaceae;Aliiglaciecola	4.60276	Gammaproteobacteria (DG) (154)	#FDB10B	Gelidium sp. (H)	1	0	0	0	0	0	0	0	0	0	0	0	0	0	0	0	0	0	0	0	1	0
	4-78.fasta	1840	DG	Bacteria;Proteobacteria;Gammaproteobacteria;Alteromonadales;Alteromonadaceae;Alteromonas	4.52424	Gammaproteobacteria (DG) (154)	#FDB10B	Gelidium sp. (H)	2	0	0	0	0	0	0	0	0	0	0	1	0	0	0	0	0	0	0	0	1	0
	S4_Bin_Bin_77_1.fasta	1841	MAG	Bacteria;Proteobacteria;Gammaproteobacteria;Alteromonadales;Alteromonadaceae;Glaciecola	2.57331	Gammaproteobacteria (MAG) (331)	#0000ff	Seawater (S)	1	0	0	0	0	0	0	0	0	0	0	0	0	0	0	0	0	0	0	0	0	1
	1036.fasta	1842	DG	Bacteria;Proteobacteria;Gammaproteobacteria;Alteromonadales;Alteromonadaceae;Agaribacter	4.4188	Gammaproteobacteria (DG) (154)	#FDB10B	Ulva sp. (L)	2	0	0	0	0	0	0	0	0	0	0	0	0	0	0	0	0	0	0	0	2	0
	699-1.fasta	1843	DG	Bacteria;Proteobacteria;Gammaproteobacteria;Alteromonadales;Alteromonadaceae;Agaribacter	4.79232	Gammaproteobacteria (DG) (154)	#FDB10B	Grateloupia sp. (R)	2	0	0	0	0	0	0	0	0	0	0	0	0	0	0	0	0	1	0	0	1	0
	S4_Bin_Bin_189_1.fasta	1844	MAG	Bacteria;Proteobacteria;Gammaproteobacteria;Oceanospirillales;Litoricolaceae;Litoricola	1.62223	Gammaproteobacteria (MAG) (331)	#0000ff	Seawater (S)	1	0	0	0	0	0	0	0	0	0	0	0	0	0	0	0	0	0	0	0	0	1
	S3_Bin_Bin_251_sub_1.fasta	1845	MAG	Bacteria;Proteobacteria;Gammaproteobacteria;Oceanospirillales;Litoricolaceae	1.48678	Gammaproteobacteria (MAG) (331)	#0000ff	Seawater (S)	1	0	0	0	0	0	0	0	0	0	0	0	0	0	0	0	0	0	0	0	0	1
	S4_Bin_MAXBIN__101_sub_1.fasta	1846	MAG	Bacteria;Proteobacteria;Gammaproteobacteria;Oceanospirillales;Litoricolaceae	1.61633	Gammaproteobacteria (MAG) (331)	#0000ff	Seawater (S)	2	0	0	0	0	0	0	0	0	0	0	0	0	0	0	0	0	1	0	0	0	1
	2-217-3Z.fasta	1847	DG	Bacteria;Proteobacteria;Gammaproteobacteria;Pseudomonadales;Moraxellaceae;Acinetobacter	2.60934	Gammaproteobacteria (DG) (154)	#FDB10B	Gelidium sp. (H)	2	0	0	0	0	0	0	0	0	0	0	0	0	1	0	0	0	0	0	0	1	0
	H1_Bin_Bin_125.fasta	1848	MAG	Bacteria;Proteobacteria;Gammaproteobacteria;Pseudomonadales;Moraxellaceae;Acinetobacter	3.09111	Gammaproteobacteria (MAG) (331)	#FDB10B	Gelidium sp. (H)	4	0	0	0	0	0	0	0	0	0	0	1	0	1	1	0	0	0	0	0	1	0
	R4_Bin_Bin_156_1.fasta	1849	MAG	Bacteria;Proteobacteria;Gammaproteobacteria;Pseudomonadales;Moraxellaceae;Acinetobacter	3.30945	Gammaproteobacteria (MAG) (331)	#FDB10B	Grateloupia sp. (R)	8	0	0	0	0	0	0	0	0	0	0	1	0	3	0	0	0	1	0	2	1	0
	L4_Bin_METABAT__130_1.fasta	1850	MAG	Bacteria;Proteobacteria;Gammaproteobacteria;Pseudomonadales;Moraxellaceae;Acinetobacter	2.72704	Gammaproteobacteria (MAG) (331)	#FDB10B	Ulva sp. (L)	2	0	0	0	0	0	0	0	0	0	0	1	0	0	0	0	0	0	0	0	1	0
	498.fasta	1851	DG	Bacteria;Proteobacteria;Gammaproteobacteria;Pseudomonadales;Moraxellaceae;Acinetobacter	3.6254	Gammaproteobacteria (DG) (154)	#FDB10B	Grateloupia sp. (R)	4	0	0	0	0	0	0	0	0	0	0	1	0	1	1	0	0	0	0	0	1	0
	2-702.fasta	1852	DG	Bacteria;Proteobacteria;Gammaproteobacteria;Pseudomonadales;Moraxellaceae;Acinetobacter	3.1987	Gammaproteobacteria (DG) (154)	#FDB10B	Grateloupia sp. (R)	5	0	0	0	0	0	0	0	0	0	0	1	0	2	1	0	0	0	0	0	1	0
	2-206-1-3Z.fasta	1853	DG	Bacteria;Proteobacteria;Gammaproteobacteria;Pseudomonadales;Moraxellaceae;Psychrobacter	3.43096	Gammaproteobacteria (DG) (154)	#FDB10B	Gelidium sp. (H)	2	0	0	0	0	0	0	0	0	0	0	0	0	0	2	0	0	0	0	0	0	0
	3-219-3Z.fasta	1854	DG	Bacteria;Proteobacteria;Gammaproteobacteria;Pseudomonadales;Moraxellaceae;Psychrobacter	3.44774	Gammaproteobacteria (DG) (154)	#FDB10B	Gelidium sp. (H)	2	0	0	0	0	0	0	0	0	0	0	0	0	0	2	0	0	0	0	0	0	0
	2B2-56-G.fasta	1855	DG	Bacteria;Proteobacteria;Gammaproteobacteria;Pseudomonadales;Moraxellaceae;Psychrobacter	3.47069	Gammaproteobacteria (DG) (154)	#FDB10B	Saccharina sp. (B)	2	0	0	0	0	0	0	0	0	0	0	0	0	0	2	0	0	0	0	0	0	0
	2B2-69-G.fasta	1856	DG	Bacteria;Proteobacteria;Gammaproteobacteria;Pseudomonadales;Moraxellaceae;Psychrobacter	3.61232	Gammaproteobacteria (DG) (154)	#FDB10B	Saccharina sp. (B)	2	0	0	0	0	0	0	0	0	0	0	0	0	0	2	0	0	0	0	0	0	0
	2-259-3Z.fasta	1857	DG	Bacteria;Proteobacteria;Gammaproteobacteria;Pseudomonadales;Moraxellaceae;Psychrobacter	3.46548	Gammaproteobacteria (DG) (154)	#FDB10B	Gelidium sp. (H)	2	0	0	0	0	0	0	0	0	0	0	0	0	0	2	0	0	0	0	0	0	0
	2B2-127.fasta	1858	DG	Bacteria;Proteobacteria;Gammaproteobacteria;Pseudomonadales;Moraxellaceae;Psychrobacter	3.48804	Gammaproteobacteria (DG) (154)	#FDB10B	Saccharina sp. (B)	2	0	0	0	0	0	0	0	0	0	0	0	0	0	2	0	0	0	0	0	0	0
	2B1-2-97-J.fasta	1859	DG	Bacteria;Proteobacteria;Gammaproteobacteria;Pseudomonadales;Moraxellaceae;Psychrobacter	3.56547	Gammaproteobacteria (DG) (154)	#FDB10B	Saccharina sp. (B)	2	0	0	0	0	0	0	0	0	0	0	0	0	0	2	0	0	0	0	0	0	0
	2-645A-Z.fasta	1860	DG	Bacteria;Proteobacteria;Gammaproteobacteria;Pseudomonadales;Moraxellaceae;Psychrobacter	2.98855	Gammaproteobacteria (DG) (154)	#FDB10B	Grateloupia sp. (R)	2	0	0	0	0	0	0	0	0	0	0	1	0	0	1	0	0	0	0	0	0	0
	4-49.fasta	1861	DG	Bacteria;Proteobacteria;Gammaproteobacteria;Pseudomonadales;Moraxellaceae;Psychrobacter	2.98807	Gammaproteobacteria (DG) (154)	#FDB10B	Gelidium sp. (H)	1	0	0	0	0	0	0	0	0	0	0	0	0	0	1	0	0	0	0	0	0	0
	2B3-17-G.fasta	1862	DG	Bacteria;Proteobacteria;Gammaproteobacteria;Pseudomonadales;Moraxellaceae;Psychrobacter	3.04019	Gammaproteobacteria (DG) (154)	#FDB10B	Saccharina sp. (B)	1	0	0	0	0	0	0	0	0	0	0	0	0	0	1	0	0	0	0	0	0	0
	2B2-49.fasta	1863	DG	Bacteria;Proteobacteria;Gammaproteobacteria;Pseudomonadales;Moraxellaceae;Psychrobacter	2.89233	Gammaproteobacteria (DG) (154)	#FDB10B	Saccharina sp. (B)	1	0	0	0	0	0	0	0	0	0	0	0	0	0	1	0	0	0	0	0	0	0
	4-89.fasta	1864	DG	Bacteria;Proteobacteria;Gammaproteobacteria;Pseudomonadales;Moraxellaceae;Psychrobacter	3.05336	Gammaproteobacteria (DG) (154)	#FDB10B	Gelidium sp. (H)	1	0	0	0	0	0	0	0	0	0	0	0	0	0	1	0	0	0	0	0	0	0
	492.fasta	1865	DG	Bacteria;Proteobacteria;Gammaproteobacteria;Pseudomonadales;Moraxellaceae;Psychrobacter	3.05306	Gammaproteobacteria (DG) (154)	#FDB10B	Grateloupia sp. (R)	1	0	0	0	0	0	0	0	0	0	0	0	0	0	1	0	0	0	0	0	0	0
	2-136.fasta	1866	DG	Bacteria;Proteobacteria;Gammaproteobacteria;Pseudomonadales;Moraxellaceae;Psychrobacter	2.88218	Gammaproteobacteria (DG) (154)	#FDB10B	Gelidium sp. (H)	1	0	0	0	0	0	0	0	0	0	0	0	0	0	1	0	0	0	0	0	0	0
	2B2-57-J.fasta	1867	DG	Bacteria;Proteobacteria;Gammaproteobacteria;Pseudomonadales;Moraxellaceae;Psychrobacter	2.95728	Gammaproteobacteria (DG) (154)	#FDB10B	Saccharina sp. (B)	1	0	0	0	0	0	0	0	0	0	0	0	0	0	1	0	0	0	0	0	0	0
	3-2232-1-J.fasta	1868	DG	Bacteria;Proteobacteria;Gammaproteobacteria;Pseudomonadales;Moraxellaceae;Psychrobacter	2.92633	Gammaproteobacteria (DG) (154)	#FDB10B	Saccharina sp. (B)	1	0	0	0	0	0	0	0	0	0	0	0	0	0	1	0	0	0	0	0	0	0
	3-1235-1-3Z.fasta	1869	DG	Bacteria;Proteobacteria;Gammaproteobacteria;Pseudomonadales;Moraxellaceae;Psychrobacter	3.24553	Gammaproteobacteria (DG) (154)	#FDB10B	Ulva sp. (L)	1	0	0	0	0	0	0	0	0	0	0	0	0	0	1	0	0	0	0	0	0	0
	4-164.fasta	1870	DG	Bacteria;Proteobacteria;Gammaproteobacteria;Pseudomonadales;Moraxellaceae;Psychrobacter	3.21709	Gammaproteobacteria (DG) (154)	#FDB10B	Gelidium sp. (H)	1	0	0	0	0	0	0	0	0	0	0	0	0	0	1	0	0	0	0	0	0	0
	2-768.fasta	1871	DG	Bacteria;Proteobacteria;Gammaproteobacteria;Pseudomonadales;Moraxellaceae;Psychrobacter	3.31004	Gammaproteobacteria (DG) (154)	#FDB10B	Grateloupia sp. (R)	1	0	0	0	0	0	0	0	0	0	0	0	0	0	1	0	0	0	0	0	0	0
	H4_Bin_Bin_84_1.fasta	1872	MAG	Bacteria;Proteobacteria;Gammaproteobacteria;Pseudomonadales;Moraxellaceae;Psychrobacter	2.49051	Gammaproteobacteria (MAG) (331)	#FDB10B	Gelidium sp. (H)	1	0	0	0	0	0	0	0	0	0	0	1	0	0	0	0	0	0	0	0	0	0
	2-644-G.fasta	1873	DG	Bacteria;Proteobacteria;Gammaproteobacteria;Pseudomonadales;Moraxellaceae;Psychrobacter	3.31631	Gammaproteobacteria (DG) (154)	#FDB10B	Grateloupia sp. (R)	1	0	0	0	0	0	0	0	0	0	0	0	0	0	1	0	0	0	0	0	0	0
	3-671-J.fasta	1874	DG	Bacteria;Proteobacteria;Gammaproteobacteria;Pseudomonadales;Moraxellaceae;Psychrobacter	3.01933	Gammaproteobacteria (DG) (154)	#FDB10B	Grateloupia sp. (R)	1	0	0	0	0	0	0	0	0	0	0	0	0	0	1	0	0	0	0	0	0	0
	2-632.fasta	1875	DG	Bacteria;Proteobacteria;Gammaproteobacteria;Pseudomonadales;Moraxellaceae;Psychrobacter	3.23909	Gammaproteobacteria (DG) (154)	#FDB10B	Grateloupia sp. (R)	1	0	0	0	0	0	0	0	0	0	0	0	0	0	1	0	0	0	0	0	0	0
	4-23.fasta	1876	DG	Bacteria;Proteobacteria;Gammaproteobacteria;Pseudomonadales;Moraxellaceae;Psychrobacter	2.98705	Gammaproteobacteria (DG) (154)	#FDB10B	Gelidium sp. (H)	1	0	0	0	0	0	0	0	0	0	0	0	0	0	1	0	0	0	0	0	0	0
	1068.fasta	1877	DG	Bacteria;Proteobacteria;Gammaproteobacteria;Pseudomonadales;Moraxellaceae;Psychrobacter	3.04459	Gammaproteobacteria (DG) (154)	#FDB10B	Ulva sp. (L)	1	0	0	0	0	0	0	0	0	0	0	0	0	0	1	0	0	0	0	0	0	0
	1188.fasta	1878	DG	Bacteria;Proteobacteria;Gammaproteobacteria;Pseudomonadales;Moraxellaceae;Psychrobacter	3.05255	Gammaproteobacteria (DG) (154)	#FDB10B	Ulva sp. (L)	1	0	0	0	0	0	0	0	0	0	0	0	0	0	1	0	0	0	0	0	0	0
	997.fasta	1879	DG	Bacteria;Proteobacteria;Gammaproteobacteria;Pseudomonadales;Moraxellaceae;Psychrobacter	3.03386	Gammaproteobacteria (DG) (154)	#FDB10B	Ulva sp. (L)	1	0	0	0	0	0	0	0	0	0	0	0	0	0	1	0	0	0	0	0	0	0
	4-162.fasta	1880	DG	Bacteria;Proteobacteria;Gammaproteobacteria;Oceanospirillales;Endozoicomonadaceae;Endozoicomonas	4.54504	Gammaproteobacteria (DG) (154)	#FDB10B	Gelidium sp. (H)	2	0	0	0	0	0	0	0	0	0	0	1	0	0	1	0	0	0	0	0	0	0
	565_1.fasta	1881	DG	Bacteria;Proteobacteria;Gammaproteobacteria;Pseudomonadales;Pseudomonadaceae;Pseudomonas	6.39893	Gammaproteobacteria (DG) (154)	#FDB10B	Grateloupia sp. (R)	15	2	0	0	1	0	0	0	0	0	0	0	0	0	1	0	0	2	3	5	1	0
	H1_Bin_MAXBIN__037_sub_1_1.fasta	1882	MAG	Bacteria;Proteobacteria;Gammaproteobacteria;Pseudomonadales;Pseudomonadaceae;Pseudomonas	3.40539	Gammaproteobacteria (MAG) (331)	#FDB10B	Gelidium sp. (H)	2	0	0	0	0	0	0	0	0	0	0	0	0	1	0	0	0	0	0	0	1	0
	R2_Bin_Bin_89_1.fasta	1883	MAG	Bacteria;Proteobacteria;Gammaproteobacteria;Pseudomonadales;Pseudomonadaceae;Pseudomonas	4.11921	Gammaproteobacteria (MAG) (331)	#FDB10B	Grateloupia sp. (R)	8	1	0	0	0	0	0	0	0	0	0	0	0	1	0	0	0	0	2	3	0	1
	L2_Bin_Bin_178_1.fasta	1884	MAG	Bacteria;Proteobacteria;Gammaproteobacteria;Pseudomonadales;Pseudomonadaceae;Pseudomonas	5.20329	Gammaproteobacteria (MAG) (331)	#FDB10B	Ulva sp. (L)	4	0	0	0	0	0	0	0	0	0	0	0	0	0	0	0	0	0	0	3	1	0
	3-762-J.fasta	1885	DG	Bacteria;Proteobacteria;Gammaproteobacteria;Pseudomonadales;Pseudomonadaceae;Pseudomonas	5.17344	Gammaproteobacteria (DG) (154)	#FDB10B	Grateloupia sp. (R)	8	1	0	0	0	0	0	0	0	0	0	0	0	1	0	0	0	0	2	3	0	1
	B2_Bin_Bin_121_1.fasta	1886	MAG	Bacteria;Proteobacteria;Gammaproteobacteria;Pseudomonadales;Pseudomonadaceae;Pseudomonas	4.34798	Gammaproteobacteria (MAG) (331)	#FDB10B	Saccharina sp. (B)	6	1	0	0	0	0	0	0	0	0	0	0	0	1	0	0	0	0	1	2	0	1
	2-1038.fasta	1887	DG	Bacteria;Proteobacteria;Gammaproteobacteria;Oceanospirillales;Saccharospirillaceae	5.3416	Gammaproteobacteria (DG) (154)	#FDB10B	Ulva sp. (L)	11	2	0	0	0	0	0	0	0	0	0	2	1	1	1	0	0	1	0	0	3	0
	4-626-3Z.fasta	1888	DG	Bacteria;Proteobacteria;Gammaproteobacteria;Oceanospirillales;Saccharospirillaceae	4.66012	Gammaproteobacteria (DG) (154)	#FDB10B	Grateloupia sp. (R)	12	4	0	1	0	0	0	0	0	1	0	1	0	0	1	0	0	1	0	1	2	0
	2-1005-n2.fasta	1889	DG	Bacteria;Proteobacteria;Gammaproteobacteria;Oceanospirillales;Marinomonadaceae;Marinomonas	3.87527	Gammaproteobacteria (DG) (154)	#FDB10B	Ulva sp. (L)	4	0	2	0	0	0	1	0	0	0	0	0	0	0	0	0	0	0	0	0	1	0
	B4_Bin_Bin_14_sub_1.fasta	1890	MAG	Bacteria;Proteobacteria;Gammaproteobacteria;Oceanospirillales;Marinomonadaceae;Marinomonas	2.5214	Gammaproteobacteria (MAG) (331)	#FDB10B	Saccharina sp. (B)	1	0	0	0	0	0	0	0	0	0	0	0	0	0	0	0	0	0	0	0	1	0
	3-2054-3Z.fasta	1891	DG	Bacteria;Proteobacteria;Gammaproteobacteria;Oceanospirillales;Marinomonadaceae;Marinomonas	3.77279	Gammaproteobacteria (DG) (154)	#FDB10B	Saccharina sp. (B)	2	0	0	0	0	0	0	0	0	0	0	0	1	0	0	0	0	0	0	0	1	0
	2B1-5-50-G.fasta	1892	DG	Bacteria;Proteobacteria;Gammaproteobacteria;Oceanospirillales;Marinomonadaceae;Marinomonas	3.39021	Gammaproteobacteria (DG) (154)	#FDB10B	Saccharina sp. (B)	2	0	0	0	0	0	0	0	0	0	0	0	1	0	0	0	0	0	0	0	1	0
	S3_Bin_Bin_123_1.fasta	1893	MAG	Bacteria;Proteobacteria;Gammaproteobacteria;Oceanospirillales;Nitrincolaceae	2.4788	Gammaproteobacteria (MAG) (331)	#0000ff	Seawater (S)	2	0	0	0	0	0	0	0	0	0	0	0	0	0	1	0	1	0	0	0	0	0
	S4_Bin_Bin_50_1.fasta	1894	MAG	Bacteria;Proteobacteria;Gammaproteobacteria;Oceanospirillales;Nitrincolaceae	2.38243	Gammaproteobacteria (MAG) (331)	#0000ff	Seawater (S)	3	0	0	0	0	0	0	0	0	0	0	0	0	0	1	0	1	0	0	0	1	0
	N1Y108-4-Z.fasta	1895	DG	Bacteria;Proteobacteria;Gammaproteobacteria;Oceanospirillales;Nitrincolaceae;Neptuniibacter	3.49365	Gammaproteobacteria (DG) (154)	#000000	Sediment (N)	7	0	0	0	0	0	0	0	0	0	0	0	1	0	3	0	1	0	0	0	2	0
	N1E34-Z.fasta	1896	DG	Bacteria;Proteobacteria;Gammaproteobacteria;Oceanospirillales;Nitrincolaceae;Neptuniibacter	4.29004	Gammaproteobacteria (DG) (154)	#000000	Sediment (N)	10	0	0	0	0	0	0	0	0	0	0	0	0	0	2	1	1	0	1	1	3	1
	N1Y112-3Z.fasta	1897	DG	Bacteria;Proteobacteria;Gammaproteobacteria;Oceanospirillales;Nitrincolaceae;Neptuniibacter	4.63901	Gammaproteobacteria (DG) (154)	#000000	Sediment (N)	8	0	0	0	0	0	0	0	0	0	0	0	1	0	2	0	1	0	1	0	3	0
	3-1745-J.fasta	1898	DG	Bacteria;Proteobacteria;Gammaproteobacteria;Oceanospirillales;Nitrincolaceae;Marinobacterium	3.22936	Gammaproteobacteria (DG) (154)	#0000ff	Seawater (S)	3	0	0	0	0	0	0	0	0	0	0	0	1	0	1	0	1	0	0	0	0	0
	S4_Bin_Bin_5_1.fasta	1899	MAG	Bacteria;Proteobacteria;Gammaproteobacteria;Oceanospirillales;Nitrincolaceae;Marinobacterium	1.57775	Gammaproteobacteria (MAG) (331)	#0000ff	Seawater (S)	1	0	0	0	0	0	0	0	0	0	0	0	0	0	0	0	1	0	0	0	0	0
	S1_Bin_Bin_107_sub_2.fasta	1900	MAG	Bacteria;Proteobacteria;Gammaproteobacteria;Oceanospirillales;Nitrincolaceae;Marinobacterium	1.71749	Gammaproteobacteria (MAG) (331)	#0000ff	Seawater (S)	2	0	0	0	0	0	0	0	0	0	0	0	0	0	1	0	1	0	0	0	0	0
	3-1858-Z.fasta	1901	DG	Bacteria;Proteobacteria;Gammaproteobacteria;Alteromonadales;Marinobacteraceae;Marinobacter	4.05107	Gammaproteobacteria (DG) (154)	#0000ff	Seawater (S)	4	0	0	0	0	0	0	0	0	0	0	0	1	0	2	0	0	0	0	1	0	0
	3-1899-Z.fasta	1902	DG	Bacteria;Proteobacteria;Gammaproteobacteria;Alteromonadales;Marinobacteraceae;Marinobacter	3.80758	Gammaproteobacteria (DG) (154)	#0000ff	Seawater (S)	4	0	0	0	0	0	0	0	0	0	0	1	1	0	2	0	0	0	0	0	0	0
	R2_Bin_METABAT__17_1.fasta	1903	MAG	Bacteria;Proteobacteria;Gammaproteobacteria;Alteromonadales;Marinobacteraceae;Marinobacter	3.68598	Gammaproteobacteria (MAG) (331)	#FDB10B	Grateloupia sp. (R)	5	0	0	0	0	0	0	0	0	0	0	1	1	0	2	0	0	0	0	0	1	0
	S4_Bin_Bin_118_1.fasta	1904	MAG	Bacteria;Proteobacteria;Gammaproteobacteria;Oceanospirillales;Halomonadaceae;Cobetia	3.25651	Gammaproteobacteria (MAG) (331)	#0000ff	Seawater (S)	3	0	0	0	0	0	0	0	0	0	0	1	0	1	0	0	0	0	0	0	1	0
	2-276.fasta	1905	DG	Bacteria;Proteobacteria;Gammaproteobacteria;Oceanospirillales;Halomonadaceae;Cobetia	3.98749	Gammaproteobacteria (DG) (154)	#FDB10B	Gelidium sp. (H)	6	0	0	0	0	0	0	0	0	0	0	1	1	1	0	1	0	0	0	0	2	0
	4-2069.fasta	1906	DG	Bacteria;Proteobacteria;Gammaproteobacteria;Oceanospirillales;Halomonadaceae;Kushneria	3.53071	Gammaproteobacteria (DG) (154)	#FDB10B	Saccharina sp. (B)	0	0	0	0	0	0	0	0	0	0	0	0	0	0	0	0	0	0	0	0	0	0
	2-456A-J.fasta	1907	DG	Bacteria;Proteobacteria;Gammaproteobacteria;Oceanospirillales;Halomonadaceae;Halomonas	3.71675	Gammaproteobacteria (DG) (154)	#FDB10B	Grateloupia sp. (R)	5	0	0	0	0	0	0	0	0	0	0	1	2	1	0	0	0	0	0	0	0	1
	2-214.fasta	1908	DG	Bacteria;Proteobacteria;Gammaproteobacteria;Oceanospirillales;Halomonadaceae;Halomonas	3.64159	Gammaproteobacteria (DG) (154)	#FDB10B	Gelidium sp. (H)	5	0	0	0	0	0	0	0	0	0	0	1	2	1	0	0	0	0	0	0	0	1
	2B2-3.fasta	1909	DG	Bacteria;Proteobacteria;Gammaproteobacteria;Oceanospirillales;Halomonadaceae;Halomonas	4.00549	Gammaproteobacteria (DG) (154)	#FDB10B	Saccharina sp. (B)	5	0	0	0	0	0	0	0	0	0	0	1	1	1	0	1	0	0	0	0	0	1
	2B2-126-J.fasta	1910	DG	Bacteria;Proteobacteria;Gammaproteobacteria;Oceanospirillales;Halomonadaceae;Halomonas	3.99731	Gammaproteobacteria (DG) (154)	#FDB10B	Saccharina sp. (B)	5	0	0	0	0	0	0	0	0	0	0	1	1	1	0	1	0	0	0	0	0	1
	2B2-56-n2_2.fasta	1911	DG	Bacteria;Proteobacteria;Gammaproteobacteria;Oceanospirillales;Halomonadaceae;Halomonas	3.94134	Gammaproteobacteria (DG) (154)	#FDB10B	Saccharina sp. (B)	5	0	0	0	0	0	0	0	0	0	0	1	1	1	0	1	0	0	0	0	0	1
	2B2-55-G.fasta	1912	DG	Bacteria;Proteobacteria;Gammaproteobacteria;Oceanospirillales;Halomonadaceae;Halomonas	3.93663	Gammaproteobacteria (DG) (154)	#FDB10B	Saccharina sp. (B)	5	0	0	0	0	0	0	0	0	0	0	1	1	1	0	1	0	0	0	0	0	1
	273.fasta	1913	DG	Bacteria;Proteobacteria;Gammaproteobacteria;Oceanospirillales;Halomonadaceae;Halomonas	3.743	Gammaproteobacteria (DG) (154)	#FDB10B	Gelidium sp. (H)	4	0	0	0	0	0	0	0	0	0	0	1	1	0	1	1	0	0	0	0	0	0
	2B2-20-3Z.fasta	1914	DG	Bacteria;Proteobacteria;Gammaproteobacteria;Oceanospirillales;Halomonadaceae;Halomonas	4.01886	Gammaproteobacteria (DG) (154)	#FDB10B	Saccharina sp. (B)	4	0	0	0	0	0	0	0	0	0	0	1	1	0	1	1	0	0	0	0	0	0
	2-192-jn.fasta	1915	DG	Bacteria;Proteobacteria;Gammaproteobacteria;Oceanospirillales;Halomonadaceae;Halomonas	3.80871	Gammaproteobacteria (DG) (154)	#FDB10B	Gelidium sp. (H)	3	0	0	0	0	0	0	0	0	0	0	0	1	0	1	1	0	0	0	0	0	0
	4-21.fasta	1916	DG	Bacteria;Proteobacteria;Gammaproteobacteria;Oceanospirillales;Halomonadaceae;Halomonas	3.34583	Gammaproteobacteria (DG) (154)	#FDB10B	Gelidium sp. (H)	3	0	0	0	0	0	0	1	0	0	0	0	1	0	0	0	0	1	0	0	0	0
	N2E173_1.fasta	1917	DG	Bacteria;Proteobacteria;Gammaproteobacteria;Oceanospirillales;Halomonadaceae;Halomonas	3.32798	Gammaproteobacteria (DG) (154)	#000000	Sediment (N)	2	0	0	0	0	0	0	0	0	0	0	0	2	0	0	0	0	0	0	0	0	0
	3-558-1-J.fasta	1918	DG	Bacteria;Proteobacteria;Gammaproteobacteria;Oceanospirillales;Halomonadaceae;Halomonas	3.3828	Gammaproteobacteria (DG) (154)	#FDB10B	Grateloupia sp. (R)	2	0	0	0	0	0	0	0	0	0	0	0	1	0	0	1	0	0	0	0	0	0
	S4_Bin_MAXBIN__140_sub_1.fasta	1919	MAG	Bacteria;Proteobacteria;Gammaproteobacteria;Oceanospirillales;Pseudohongiellaceae	2.22358	Gammaproteobacteria (MAG) (331)	#0000ff	Seawater (S)	0	0	0	0	0	0	0	0	0	0	0	0	0	0	0	0	0	0	0	0	0	0
	S1_Bin_MAXBIN__083_1.fasta	1920	MAG	Bacteria;Proteobacteria;Gammaproteobacteria;Oceanospirillales;Pseudohongiellaceae	2.53685	Gammaproteobacteria (MAG) (331)	#0000ff	Seawater (S)	1	0	0	0	0	0	0	0	0	0	0	0	0	0	0	0	0	0	0	0	0	1
	S4_Bin_Bin_139_1.fasta	1921	MAG	Bacteria;Proteobacteria;Gammaproteobacteria;Oceanospirillales;Pseudohongiellaceae	2.1961	Gammaproteobacteria (MAG) (331)	#0000ff	Seawater (S)	1	0	0	0	0	0	0	0	0	0	0	0	0	0	0	0	0	0	0	0	0	1
	S3_Bin_Bin_95_1.fasta	1922	MAG	Bacteria;Proteobacteria;Gammaproteobacteria;Oceanospirillales;Pseudohongiellaceae	2.34998	Gammaproteobacteria (MAG) (331)	#0000ff	Seawater (S)	1	0	0	0	0	0	0	0	0	0	0	0	0	0	0	0	0	0	0	0	0	1
	S2_Bin_METABAT__260_sub_1.fasta	1923	MAG	Bacteria;Proteobacteria;Gammaproteobacteria;Oceanospirillales;Pseudohongiellaceae	3.2768	Gammaproteobacteria (MAG) (331)	#0000ff	Seawater (S)	0	0	0	0	0	0	0	0	0	0	0	0	0	0	0	0	0	0	0	0	0	0
	S3_Bin_Bin_255_sub_1.fasta	1924	MAG	Bacteria;Proteobacteria;Gammaproteobacteria;Oceanospirillales;Pseudohongiellaceae	2.3013	Gammaproteobacteria (MAG) (331)	#0000ff	Seawater (S)	0	0	0	0	0	0	0	0	0	0	0	0	0	0	0	0	0	0	0	0	0	0
	S2_Bin_MAXBIN__141_1.fasta	1925	MAG	Bacteria;Proteobacteria;Gammaproteobacteria;Pseudomonadales;Pseudomonadaceae	3.12999	Gammaproteobacteria (MAG) (331)	#0000ff	Seawater (S)	0	0	0	0	0	0	0	0	0	0	0	0	0	0	0	0	0	0	0	0	0	0
	S3_Bin_MAXBIN__103_sub_1.fasta	1926	MAG	Bacteria;Proteobacteria;Gammaproteobacteria;Pseudomonadales;Pseudomonadaceae	3.13782	Gammaproteobacteria (MAG) (331)	#0000ff	Seawater (S)	0	0	0	0	0	0	0	0	0	0	0	0	0	0	0	0	0	0	0	0	0	0
	S2_Bin_METABAT__209_2.fasta	1927	MAG	Bacteria;Proteobacteria;Gammaproteobacteria;Pseudomonadales;	3.0603	Gammaproteobacteria (MAG) (331)	#0000ff	Seawater (S)	1	0	0	0	0	0	0	0	0	0	0	0	0	0	0	0	0	0	0	0	0	1
	S3_Bin_METABAT__55_1.fasta	1928	MAG	Bacteria;Proteobacteria;Gammaproteobacteria;Pseudomonadales	4.1139	Gammaproteobacteria (MAG) (331)	#0000ff	Seawater (S)	0	0	0	0	0	0	0	0	0	0	0	0	0	0	0	0	0	0	0	0	0	0
	S2_Bin_Bin_19_sub_1.fasta	1929	MAG	Bacteria;Proteobacteria;Gammaproteobacteria;Pseudomonadales	2.86228	Gammaproteobacteria (MAG) (331)	#0000ff	Seawater (S)	0	0	0	0	0	0	0	0	0	0	0	0	0	0	0	0	0	0	0	0	0	0
	S1_Bin_Bin_180_sub_1.fasta	1930	MAG	Bacteria;Proteobacteria;Gammaproteobacteria;Pseudomonadales	1.8248	Gammaproteobacteria (MAG) (331)	#0000ff	Seawater (S)	0	0	0	0	0	0	0	0	0	0	0	0	0	0	0	0	0	0	0	0	0	0
	S2_Bin_METABAT__86_1.fasta	1931	MAG	Bacteria;Proteobacteria;Gammaproteobacteria;Pseudomonadales	3.34191	Gammaproteobacteria (MAG) (331)	#0000ff	Seawater (S)	0	0	0	0	0	0	0	0	0	0	0	0	0	0	0	0	0	0	0	0	0	0
	S4_Bin_Bin_105_1.fasta	1932	MAG	Bacteria;Proteobacteria;Gammaproteobacteria;Pseudomonadales	2.33209	Gammaproteobacteria (MAG) (331)	#0000ff	Seawater (S)	0	0	0	0	0	0	0	0	0	0	0	0	0	0	0	0	0	0	0	0	0	0
	S1_Bin_MAXBIN__076_sub_1.fasta	1933	MAG	Bacteria;Proteobacteria;Gammaproteobacteria;OM182	3.18837	Gammaproteobacteria (MAG) (331)	#0000ff	Seawater (S)	0	0	0	0	0	0	0	0	0	0	0	0	0	0	0	0	0	0	0	0	0	0
	S2_Bin_Bin_45_sub_1.fasta	1934	MAG	Bacteria;Proteobacteria;Gammaproteobacteria;Pseudomonadales	2.78183	Gammaproteobacteria (MAG) (331)	#0000ff	Seawater (S)	0	0	0	0	0	0	0	0	0	0	0	0	0	0	0	0	0	0	0	0	0	0
	S3_Bin_Bin_37_sub_1.fasta	1935	MAG	Bacteria;Proteobacteria;Gammaproteobacteria;Pseudomonadales	2.22131	Gammaproteobacteria (MAG) (331)	#0000ff	Seawater (S)	0	0	0	0	0	0	0	0	0	0	0	0	0	0	0	0	0	0	0	0	0	0
	S4_Bin_METABAT__169_1.fasta	1936	MAG	Bacteria;Proteobacteria;Gammaproteobacteria;Pseudomonadales	2.72562	Gammaproteobacteria (MAG) (331)	#0000ff	Seawater (S)	0	0	0	0	0	0	0	0	0	0	0	0	0	0	0	0	0	0	0	0	0	0
	S3_Bin_METABAT__140_1.fasta	1937	MAG	Bacteria;Proteobacteria;Gammaproteobacteria;Pseudomonadales	2.53917	Gammaproteobacteria (MAG) (331)	#0000ff	Seawater (S)	0	0	0	0	0	0	0	0	0	0	0	0	0	0	0	0	0	0	0	0	0	0
	S2_Bin_METABAT__19_1.fasta	1938	MAG	Bacteria;Proteobacteria;Gammaproteobacteria;Pseudomonadales	2.56889	Gammaproteobacteria (MAG) (331)	#0000ff	Seawater (S)	0	0	0	0	0	0	0	0	0	0	0	0	0	0	0	0	0	0	0	0	0	0
	S4_Bin_METABAT__316_1.fasta	1939	MAG	Bacteria;Proteobacteria;Gammaproteobacteria;Pseudomonadales	2.96507	Gammaproteobacteria (MAG) (331)	#0000ff	Seawater (S)	2	0	0	0	0	0	0	0	0	0	0	0	0	0	0	0	0	0	0	0	1	1
	S1_Bin_METABAT__15_sub_1.fasta	1940	MAG	Bacteria;Proteobacteria;Gammaproteobacteria;Pseudomonadales	2.67167	Gammaproteobacteria (MAG) (331)	#0000ff	Seawater (S)	2	1	0	0	0	0	0	0	0	0	0	0	0	0	0	0	0	0	0	0	1	0
	S2_Bin_METABAT__239_1.fasta	1941	MAG	Bacteria;Proteobacteria;Gammaproteobacteria;Pseudomonadales	3.43686	Gammaproteobacteria (MAG) (331)	#0000ff	Seawater (S)	1	0	0	0	0	0	0	0	0	0	0	0	0	0	0	0	0	0	0	0	1	0
[truncated: 643 more rows]

## Sheet: Sheet2
	BGC-ID	Genome ID	Tree ID	MAG or DG	Region (Strain ID Contig ID BGC ID)	BGC gbk contig	Gene number of BGCs	Orig.start	Orig.end	Start gene ID of BGC	End gene ID of BGC	Start contig number	End contig number	Protocluster-protocluster	Protocluster-aStool	Protocluster-contig edge	Protocluster-core location	Protocluster-cutoff	Protocluster-neighbourhood	Protocluster-product	Protocluster-protocluster number	Proto core-proto core	Proto core-cutoff	Proto core-detection rule and region-rules	Proto core-neighbourhood	Proto core-product	Proto core-protocluster number	Region	Region-candidate cluster numbers	Region-contig edge	Region-product	Region number	Cand cluster-contig edge	Cand cluster-kind	Cand cluster-product	Cand cluster-protoclusters	BGC-type	Start	End	Most similar known	BGC-cluster	Similarity
[truncated: 8,810 more rows]

[truncated: 2 more sheets: Sheet3, Sheet4]
