# Supplementary material for: Epiphytic common core bacteria in the microbiomes of co-located green (Ulva), brown (Saccharina) and red (Grateloupia, Gelidium) macroalgae
Source: Microbiome. 2023 Jun 1;11:126. doi: 10.1186/s40168-023-01559-1 (PMC10233909; doi:10.1186/s40168-023-01559-1)
Supplement: Supplementary file 4 — Additional file 3: Description of supplementary tables. Table S1. Data associated with the 16S rRNA gene amplicon-based community profiling for all six sample sources analyzed in this study. Sequencing, assembly and binning statistics of the 23 metagenome datasets used in this study. These data include the time, season, geographical location, sample, environmental metadata for each sample and library information related to the amplicon sequencing. Furthermore included are summary analyses of the average relative abundances grouped by season and sample type at the genus and family levels, as well as statistical analyses of the proportions of core and dominant taxa in each sample. In addition, this file contains diversity indices, average relative abundances of domain, phylum, family, genus, OTU and ASV levels. Table S2. Data associated with the 16S rRNA gene-based community analyses of cultured bacterial strains, including information on sampling time, season, geographical location, source, culture conditions, 16S rRNA sequence information, new species attributes and taxonomic status information. Included are also summary analyses about average relative abundances at phylum, family, genus and OTU levels, as well as core taxa analyses results at the family and genus levels (matched to the 16S amplicon data). In addition, the file contains EZcloud and SILVA 138 sequence alignment results. Table S3. Summary data on the 1,619 MAGs and 965 draft genomes, including completeness, contamination, contig number, tRNA number, quality classification, size (Mbp), N50 value, species cluster ID in dRep, and the annotation results from GTDB SR202, EZcloud and SILVA 138 ordered according to their positions on the phylogenetic tree in Fig. 4. Table S4. Summary information about the four categories of PULs / PUL-like loci used in this study that were found with sliding window lengths from 1 and 10. The information includes: taxonomic affiliation, length (number of genes), number and ty [file 40168_2023_1559_MOESM3_ESM.zip › Supplementary Table 8.xlsx]

## Sheet: Legend
	Table	Description
	Sheet1	PUL information of dbCAN-PUL database
	Sheet2	CAZymes gene function of CAZy databse

## Sheet: Sheet1
PUL-ID	Substrate	Substrate type	Organism name	Degradation/biosynthesis	Number of genes	Predicted CAZymes
PUL0001	beta-mannan	Polysaccharides	Roseburia intestinalis	degradation	15	GH1, CE2, GH130, GH130, GH36, GH113
PUL0002	lichenan	Polysaccharides	Bacillus subtilis	degradation	2	GH16
PUL0003	xylan	Polysaccharides	Bacillus subtilis	degradation	2	GH30|GH30_8, GH43_16|CBM6
PUL0004	glucose, cellobiose, maltose	Monosaccharide$Oligosaccharides	uncultured bacterium	degradation	2	GH1
PUL0005	beta-glucan, sophorose, laminaribiose	Polysaccharides	Listeria innocua	degradation	2	GH94, GH3
PUL0006	galactan	Polysaccharides	Geobacillus stearothermophilus	degradation	11	GH1
PUL0007	galactan	Polysaccharides	Leuconostoc gelidum	degradation	8	GH53, GH42
PUL0008	fructan	Polysaccharides	Bacteroides thetaiotaomicron	degradation	12	GH32, GH32, GH32
PUL0009	glycosaminoglycan	Polysaccharides	Streptobacillus moniliformis	degradation	15	PL8, PL8, GH88
PUL0010	xylan	Polysaccharides	Geobacillus thermodenitrificans	degradation	42	GH43|GH43_11, GH10, GH39, GH67, GH10|CBM22, GH52, CE4, GH51
PUL0011	cellulose	Polysaccharides	Ruminiclostridium cellulolyticum	degradation	4	GH48, GH8, CBM3|GH9, CBM4|GH9
PUL0013	arabinan	Polysaccharides	Geobacillus stearothermophilus	degradation	56	GH43_5|GH43, GH43|GH43_4, GH51, GH51, GH127, CE4, GH52, GH10, GH67, GH39, GH43_11
PUL0014	pectin	Polysaccharides	Geobacillus thermodenitrificans	degradation	9	PL1_6|PL1, GH105
PUL0015	cellobiose	Oligosaccharides	Lactococcus lactis	degradation	4	GH9
PUL0016	cellobiose	Oligosaccharides	Lactococcus lactis	degradation	5	GH1
PUL0017	cellobiose	Oligosaccharides	Ruminiclostridium cellulolyticum	degradation	9	GH94
PUL0018	glycosaminoglycan	Polysaccharides	Streptococcus pneumoniae	degradation	12	CBM70|PL8_1|PL8, GH88, PL12_1
PUL0019	lichenan, cellobiose, beta-glucoside	Polysaccharides$Oligosaccharides$Monosaccharide	Bacillus subtilis	degradation	6	GH4
PUL0020	glycosaminoglycan	Polysaccharides	Lactobacillus rhamnosus	degradation	16	PL12_1|PL12, GH88, PL8
PUL0021	glycosaminoglycan	Polysaccharides	Lactobacillus casei	degradation	16	PL12|PL12_1, GH88
PUL0024	kestose	Oligosaccharides	uncultured bacterium	degradation	12	GH32
PUL0025	capsule polysaccharide	Polysaccharides	Acinetobacter baumannii	biosynthesis	18	GT2, GT4, GT0, GT2
PUL0026	ribose	Monosaccharide	Bacteroides thetaiotaomicron	degradation	8	GH0|GH35
PUL0027	alginate	Polysaccharides	Azotobacter vinelandii	biosynthesis	5	PL5|PL5_1
PUL0028	mucin	Oligosaccharides	[Ruminococcus] gnavus	degradation	14	GH0|GH33|CBM40, GH1, GH140
PUL0029	arabinogalactan	Polysaccharides	Bifidobacterium longum	degradation	24	GH43_24|GH43, CBM13|GH30|GH30_5, GH146, GH43_22|GH43|GH43_34, GH43_22|GH43|GH43_26, GH43_27|GH43, GH43_22, GH43_22
PUL0032	sucrose	Oligosaccharides	Bifidobacterium longum	degradation	3	GH13|GH13_18
PUL0033	trehalose	Polysaccharides	Spiroplasma citri	degradation	6	GH13_29|GH13
PUL0034	pectin	Polysaccharides	Dickeya chrysanthemi	degradation	2	GH43_18|CE10
PUL0035	pectin	Polysaccharides	Dickeya chrysanthemi	degradation	5	PL2_2
PUL0036	emulsan	Polysaccharides	Acinetobacter venetianus	biosynthesis	22	PL12|PL0, GT4
PUL0037	raffinose	Polysaccharides	Streptococcus pneumoniae	degradation	7	GH13|GH13_18
PUL0038	melibiose, galactose	Monosaccharide	Thermus brockianus	degradation	8	GH42, GH36
PUL0039	melibiose, galactose	Monosaccharide	Thermus thermophilus	degradation	3	GH36
PUL0040	cellulose	Polysaccharides	Ruminiclostridium cellulolyticum	degradation	6	GH9|CBM3, GH9|CBM3, GH5_17, GH9, PL11_1|PL11, GH5_1|GH5
PUL0042	sucrose	Oligosaccharides	Caulobacter vibrioides	degradation	4	GH13_4
PUL0044	arabinoxylan	Polysaccharides	Bacteroides ovatus	degradation	33	GH43|GH43_10, GH3, GH43_12|GH43, GH31, GH97, CBM6|GH43|GH43_29, GH43_12|GH43, GH30_8, CBM35|GH98, GH115, CE6|CE1, CBM6|GH43|GH43_29, GH95, GH30, GH115
PUL0045	arabinoxylan	Polysaccharides	Bacteroides ovatus	degradation	11	GH67, GH43_1|GH43, GH10, CBM4|GH10
PUL0049	beta-glucan, galactomannan	Polysaccharides	feces metagenome	degradation	29	GH43_17, GH26, GH16
PUL0050	cellulose, galactomannan	Polysaccharides	feces metagenome	degradation	20	GH5_4|GH5, GH26, GH130, GH3, GH94
PUL0051	alginate	Polysaccharides	Cellulophaga lytica	degradation	6	PL6_1|PL6, PL17_2|PL17
PUL0058	glycogen	Polysaccharides	Bacillus subtilis	biosynthesis	5	GH13|CBM48|GH13_9, GT5, GT35
PUL0060	capsule polysaccharide	Polysaccharides	Acinetobacter baumannii	biosynthesis	24	GT2, GT2, GT4, GT2
PUL0061	capsule polysaccharide	Polysaccharides	Acinetobacter baumannii	biosynthesis	35	GT2, GT2, GT4, GT2, GT4, CE4
PUL0063	xyloglucan	Polysaccharides	Bacteroides ovatus	degradation	16	GH3, GH2, GH31, GH9, GH5_4, GH43|GH43_12, GH43_12, GH3
PUL0064	xyloglucan	Polysaccharides	Bacteroides cellulosilyticus	degradation	12	GH5|GH5_4, GH31, GH2, GH3
PUL0065	xyloglucan	Polysaccharides	Bacteroides uniformis	degradation	13	GH43_12|GH43, GH5_4|GH5, GH31, GH2, GH3, GH95
PUL0067	xyloglucan	Polysaccharides	Dysgonomonas gadei	degradation	11	GH2, GH5_4|GH5, GH31, GH95, GH3, GH43_12
PUL0068	raffinose	Polysaccharides	Escherichia coli	degradation	4	GH36, GH32
PUL0069	capsule polysaccharide	Polysaccharides	Acinetobacter baumannii	biosynthesis	22	GT0, GT2
PUL0070	capsule polysaccharide	Polysaccharides	Acinetobacter baumannii	biosynthesis	36	GT52, GT0|GT14, GT2, GT25, GT4, CE4
PUL0071	capsule polysaccharide	Polysaccharides	Acinetobacter baumannii	biosynthesis	38	GT0|GT14, GT2, GT25, GT4, CE4
PUL0072	capsule polysaccharide	Polysaccharides	Acinetobacter baumannii	biosynthesis	22	GT2, GT0
PUL0073	capsule polysaccharide	Polysaccharides	Acinetobacter baumannii	biosynthesis	22	GT2
PUL0074	capsule polysaccharide	Polysaccharides	Acinetobacter baumannii	biosynthesis	36	GT2, GT4
PUL0075	capsule polysaccharide	Polysaccharides	Acinetobacter baumannii	biosynthesis	25	GT2, GT4, GT2
PUL0076	capsule polysaccharide, outer core capsule polysaccharide	Polysaccharides	Acinetobacter baumannii	biosynthesis	7	GT4, CE4
PUL0078	xylan, xylose	Polysaccharides	Caldicellulosiruptor sp. Rt8B.4	degradation	6	CBM22|GH10
PUL0080	capsule polysaccharide, outer core capsule polysaccharide	Polysaccharides	Acinetobacter baumannii	biosynthesis	12	CE4, GT4, GT2
PUL0081	oligogalacturonide	Oligosaccharides	Vibrio parahaemolyticus	degradation	13	PL9_1, PL22_1|PL22
PUL0082	melibiose, raffinose-oligosaccharide, stachyose	Oligosaccharides	Bacillus subtilis	degradation	6	GH4
PUL0083	lignocellulose	Polysaccharides	Ruminiclostridium papyrosolvens	degradation	12	cohesin|CBM3, GH48, GH8, CBM3|GH9, CBM4|CBM30|GH9, CBM3|GH9, CBM3|GH9, GH5_17, GH9, GH5_7, GH5_1
PUL0084	lignocellulose	Polysaccharides	Ruminiclostridium papyrosolvens	degradation	12	GH10|CBM6, GH43_29|GH43|CBM6, CE1|CBM6, GH43_10|CBM6, GH62|CBM6, GH43_29|GH43|CBM6, GH27|CBM6, GH59|CBM6, GH62|CE6|CBM6, GH95|CBM32, CE1|CBM6, GH30_8|CBM6
PUL0085	lignocellulose	Polysaccharides	Ruminiclostridium papyrosolvens	degradation	3	CBM35|GH26, GH9|CBM3, GH9
PUL0086	lignocellulose	Polysaccharides	Ruminiclostridium papyrosolvens	degradation	3	PL10|PL10_1, CE8, CE12|PL11_1|PL11
PUL0087	lignocellulose	Polysaccharides	Ruminiclostridium papyrosolvens	degradation	2	CBM3|GH9, CBM3|GH9
PUL0088	raffinose, melibiose, isomaltotriose	Monosaccharide$Oligosaccharides	Streptococcus mutans	degradation	8	GH36, GH13_18|GH13
PUL0089	lignocellulose	Polysaccharides	Ruminiclostridium papyrosolvens	degradation	2	GH5|GH5_4|CBM79
PUL0090	O-antigen	Polysaccharides	Escherichia coli	biosynthesis	12	GT4, GT4, GT4
PUL0092	O-glycan, N-glycan	Polysaccharides	Bacteroides vulgatus	degradation	10	GH20, GH2, GH20, GH33
PUL0093	O-glycan, N-glycan	Polysaccharides	uncultured bacterium	degradation	24	CE9, GH2, GH92, GH20, GH20, GH2
PUL0094	O-glycan, N-glycan	Polysaccharides	uncultured bacterium	degradation	25	GH27, GH33, GH20, GH2, GH20
PUL0096	O-glycan, N-glycan	Polysaccharides	uncultured bacterium	degradation	22	GH33, GH20, GH2, GH20, GH20, GH92, GH2, CE9, GH29, GH97
PUL0097	O-glycan, N-glycan	Polysaccharides	Bacteroides massiliensis	degradation	15	GH33, GH20, GH2, GH20, GH20, GH92, GH2, CE9
PUL0098	O-glycan, N-glycan	Polysaccharides	Bacteroides plebeius	degradation	12	GH33
PUL0099	beta-mannan	Polysaccharides	Roseburia intestinalis	degradation	3	CBM27|GH26|CBM23, GH3, GH3
PUL0101	O-glycan, N-glycan	Polysaccharides	Bacteroides plebeius	degradation	19	CBM67|GH78, GH3, GH115, GH97
PUL0102	O-glycan, N-glycan	Polysaccharides	uncultured bacterium	degradation	25	GH20, GH29, GH33, CBM67|GH78
PUL0103	O-glycan, N-glycan	Polysaccharides	uncultured bacterium	degradation	31	CBM67|GH78, GH33
PUL0104	O-glycan, N-glycan	Polysaccharides	uncultured bacterium	degradation	33	GH33, CBM67|GH78
PUL0105	O-glycan, N-glycan	Polysaccharides	uncultured bacterium	degradation	36	GH33, CBM67|GH78, GH3, GH115, GH97
PUL0108	O-glycan, N-glycan	Polysaccharides	Bacteroides uniformis	degradation	27	GH2, GH3
PUL0109	O-glycan, N-glycan	Polysaccharides	uncultured bacterium	degradation	28	GH2
PUL0111	melibiose	Monosaccharide	Escherichia coli	degradation	3	GH4
PUL0112	O-glycan, N-glycan	Polysaccharides	uncultured bacterium	degradation	25	GH20, GH2, GH2, GH2
PUL0113	O-glycan, N-glycan	Polysaccharides	Faecalibacterium prausnitzii	degradation	23	GH1
PUL0114	arabinofuranose	Monosaccharide	Ruminiclostridium cellulolyticum	degradation	14	GH43|GH43_16|CBM6, GH10|CBM6, GH43|GH43_29|CBM6, CE1|CBM6, GH43_10|CBM6, GH62|CBM6, GH43|GH43_29|CBM6, GH146|CBM22, GH27|CBM6, GH59|CBM6, GH2|CBM6, GH62|CE6|CBM6, CBM32|GH95|CBM6, GH30_8|CBM6
PUL0115	N-glycan	Polysaccharides	Bacteroides thetaiotaomicron	degradation	7	GH33, GH20, GH2, GH20, GH20, GH2
PUL0116	N-glycan	Polysaccharides	Bacteroides thetaiotaomicron	degradation	2	GH20
PUL0117	N-glycan	Polysaccharides	Bacteroides thetaiotaomicron	degradation	22	GH92, GH130, GH163, GH20
PUL0118	laminarin, beta-glucan	Polysaccharides	Bacteroides uniformis	degradation	7	CBM6|GH3, GH158, GH16
PUL0119	N-glycan	Polysaccharides	Bacteroides thetaiotaomicron	degradation	2	CBM32|GH29
PUL0120	N-glycan, mucin	Polysaccharides$Oligosaccharides	Bacteroides thetaiotaomicron	degradation	6	CBM14|GH18
PUL0121	4-methylumbelliferyl 6-azido-6-deoxy-beta-D-galactoside	Monosaccharide	uncultured bacterium	degradation	36	GH13_23, GH1
PUL0122	alpha-galactoside, beta-galactoside, raffinose, melibiose	Monosaccharide	Thermotoga maritima	degradation	6	GH42, GH2, GH36
PUL0123	4-methylumbelliferyl 6-azido-6-deoxy-beta-D-galactoside	Monosaccharide	uncultured bacterium	degradation	37	GH63, CBM67|GH78
PUL0124	4-methylumbelliferyl 6-azido-6-deoxy-beta-D-galactoside	Monosaccharide	uncultured bacterium	degradation	33	GH13|GH13_23, GH1
PUL0125	beta-glucan	Polysaccharides	Bacteroides ovatus	degradation	6	GH16, GH3
PUL0126	alginate, ulvan	Polysaccharides$	Alteromonas sp. 76-1	degradation	8	PL7|PL7_5, PL6|PL6_1
PUL0127	alginate, ulvan	Polysaccharides$	Alteromonas sp. 76-1	degradation	12	PL7|PL7_5|CBM32, PL6_3|PL6, PL7|PL7_5, PL6|PL6_1
PUL0128	hemicellulose	Polysaccharides	Bifidobacterium longum subsp. longum JCM 1217	degradation	24	GH43|GH43_24, GH30_5|GH30|CBM13, GH146, GH43|GH43_34|GH43_22, GH43|GH43_22|GH43_26, GH43_27|GH43, GH43_22, GH43_22
PUL0129	mannan	Polysaccharides	gut metagenome	degradation	12	GH5|GH5_4|GH26, GH26, GH5|GH5_4, CE7, CE7|GH26, GH130
PUL0130	O-antigen	Polysaccharides	Yersinia rohdei	biosynthesis	11	GT4, GT4
PUL0132	hemicellulose	Polysaccharides	Zobellia galactanivorans	degradation	8	GH5|GH5_4, CBM4
PUL0133	exopolysaccharide	Polysaccharides	Lactobacillus acidophilus	biosynthesis	14	GT2, GT2
PUL0134	pectin	Polysaccharides	Gramella flava	degradation	29	CE8, PL9_1, GH28, GH105, GH43_10, GH28|PL9_1, CE12, CE8|CE10, CE12, PL10_1
PUL0135	pectin	Polysaccharides	Pseudoalteromonas sp.	degradation	21	CE12|CE4, GH28, GH105, GH105, GH43|GH43_10, CE8, PL1_2
PUL0136	pectin	Polysaccharides	Pseudoalteromonas haloplanktis	degradation	26	PL1|PL1_5|CE8, PL1|PL1_2, GH105, GH105, GH28
PUL0137	lactose	Oligosaccharides	Bifidobacterium animalis subsp. animalis	degradation	3	GH2
PUL0138	raffinose, melibiose	Monosaccharide	Bifidobacterium animalis subsp. animalis	degradation	7	GH36, GH36
PUL0139	arabinose	Monosaccharide	Bifidobacterium animalis subsp. animalis	degradation	12	GH51
PUL0140	xylose	Polysaccharides	Bifidobacterium animalis subsp. animalis	degradation	11	GH43|GH43_12, GH43|GH43_11, GH43_10
PUL0141	sucrose	Oligosaccharides	Bifidobacterium animalis subsp. animalis	degradation	4	GH13_18|GH13
PUL0142	maltose	Oligosaccharides	Bifidobacterium animalis subsp. animalis	degradation	5	GH13_30
PUL0143	exopolysaccharide	Polysaccharides	Bifidobacterium animalis subsp. animalis	degradation	12	GT2, GT32
PUL0144	chitin	Polysaccharides	Thermococcus kodakarensis	degradation	12	GH35, GH1, CBM2|GH18
PUL0146	carrageenan	Polysaccharides	Pseudoalteromonas atlantica	degradation	23	GH16
PUL0147	carrageenan	Polysaccharides	Pseudoalteromonas carrageenovora	degradation	30	GH16, GH16, GH150
PUL0148	carrageenan	Polysaccharides	Zobellia galactanivorans	degradation	15	GH127, GH127, GH127, GH129
PUL0149	carrageenan	Polysaccharides	Zobellia galactanivorans	degradation	10	GH110, GH110
PUL0150	alginate	Polysaccharides	Pseudoalteromonas carrageenovora	degradation	14	PL6|PL6_1, PL17|PL17_2, PL6_3
PUL0151	alginate	Polysaccharides	Zobellia galactanivorans	degradation	12	PL7, PL17_2|PL17
PUL0152	alginate	Polysaccharides	Pseudoalteromonas atlantica	degradation	8	PL6|PL6_1
PUL0155	alginate	Polysaccharides	Agrobacterium fabrum	degradation	8	PL15_1
PUL0160	alpha-mannan	Polysaccharides	Salegentibacter sp. Hel_I_6	degradation	33	GH92, GH92, GH43|GH43_34, GH125, CBM32, GH92, GH92, GH92, GH76, GH2, GH92
PUL0161	alpha-mannan	Polysaccharides	Bacteroides thetaiotaomicron	degradation	26	GH97, GH67, GH76, GH92, GH76, GH125
PUL0162	alpha-mannan	Polysaccharides	Bacteroides thetaiotaomicron	degradation	13	GH92, GH99
PUL0164	beta-mannan	Polysaccharides	Leeuwenhoekiella sp. MAR_2009_132	degradation	19	CE2, GH3, GH5_7, GH26, GH130, GH26, GH5_2|GH5, GH27, GH9, GH26
PUL0165	beta-mannan	Polysaccharides	Salegentibacter sp. Hel_I_6	degradation	17	GH9, GH27, GH5|GH5_2, GH26, GH130, GH26
PUL0166	starch	Polysaccharides	Bacteroides fragilis	degradation	5	GH13_10|GH13
PUL0167	beta-mannan	Polysaccharides	Bacteroides ovatus	degradation	12	GH130, GH36, GH26, GH26
PUL0168	galactose	Monosaccharide	Lactococcus lactis subsp. lactis	degradation	9	GH2
PUL0169	arabinofuranooligosaccharide	Oligosaccharides	Xanthomonas euvesicatoria	degradation	9	GH146, GH43|GH43_29, GH121
PUL0170	beta-glucan	Polysaccharides	Bacteroides ovatus	degradation	7	GH3, GH16, GH3
PUL0174	starch	Polysaccharides	Kribbella flavida	degradation	3	CBM20|GH31, CBM35|GH31
PUL0175	galactomannan	Polysaccharides	Cellvibrio mixtus	degradation	4	GH130, GH5_7|GH5, GH27
PUL0176	isomaltose	Monosaccharide	Kribbella flavida	degradation	6	GH31, GH15
PUL0178	galactomannan	Polysaccharides	Bacteroides ovatus	degradation	14	GH130, GH36, GH26, GH26
PUL0179	galactomannan	Polysaccharides	Bacteroides ovatus	degradation	15	CE7, GH130, GH26, GH26
PUL0180	galactomannan	Polysaccharides	Bacteroides fragilis	degradation	19	GH36, GH29, GH29
PUL0187	beta-glucan	Polysaccharides	Paenibacillus sp. JDR-2	degradation	7	CBM4|CBM54|CBM6|GH16, GH16
PUL0188	O-antigen	Polysaccharides	Escherichia coli	biosynthesis	10	GT0, GT2
PUL0189	pectin	Polysaccharides	Bacteroides xylanisolvens	degradation	17	GH95, GH140, CBM67|GH78|GH33, GH28, GH78|CBM67, GH43_18|GH43, PL1|CE8|PL1_2, GH92
PUL0190	pectin	Polysaccharides	Bacteroides xylanisolvens	degradation	15	GH51, GH146, GH43|GH43_4, GH43_4, GH51, GH43_29
PUL0191	pectin	Polysaccharides	Bacteroides xylanisolvens	degradation	11	GH105, CE8, CE8|CE12|CE4, PL1_2, PL1_2
PUL0192	pectin	Polysaccharides	Bacteroides xylanisolvens	degradation	27	GH106, GH28, GH28, CE12, GH2, GH43_18|GH43_34|GH43|CBM32, GH42, GH28, PL11|PL11_1, PL26, CE12, GH105, PL11_1, GH105
PUL0193	pectin	Polysaccharides	Bacteroides xylanisolvens	degradation	30	GH2, PL11_1|PL11, GH28, GH117, PL11_1|PL11, GH28, GH105, GH28
PUL0194	N-glycan	Polysaccharides	Streptococcus pneumoniae	degradation	6	GH20, GH38, GH125, GH92, GH29
PUL0196	lacto-n-triose	Oligosaccharides	Lactobacillus casei	degradation	10	GH20, CE9
PUL0197	maltose	Oligosaccharides	Streptococcus mutans	degradation	7	GT35, GH77
PUL0199	alginate	Polysaccharides	Saccharophagus degradans	degradation	17	CBM16|PL18|CBM32, PL6_1|PL6, PL6_1|PL6, PL17|PL17_2, PL6_1|PL6, PL7_5
PUL0200	O-antigen	Polysaccharides	Escherichia coli	biosynthesis	13	GT2, GT2
PUL0203	exopolysaccharide	Polysaccharides	Bacteroides thetaiotaomicron	degradation	7	GH32, GH32, GH32
PUL0204	exopolysaccharide	Polysaccharides	Bacteroides thetaiotaomicron	degradation	7	GH97
PUL0205	exopolysaccharide	Polysaccharides	Bacteroides thetaiotaomicron	degradation	6	GH31, GH31, GH66
PUL0206	mucin	Oligosaccharides	Capnocytophaga canimorsus	degradation	8	GH2
PUL0207	N-glycan	Polysaccharides	Streptococcus agalactiae	degradation	7	PL12|PL12_1, GH88
PUL0209	galactan	Polysaccharides	Dickeya dadantii	degradation	9	GH42, GH53
PUL0210	N-glycan	Polysaccharides	Clostridium perfringens	degradation	13	PL8, GH88, PL12_1
PUL0211	N-glycan	Polysaccharides	Xanthomonas campestris pv. campestris	degradation	9	GH29, GH18, GH20, GH2, GH3, GH125, GH92, GH35
PUL0214	galactooligosaccharide	Oligosaccharides	Bifidobacterium adolescentis	degradation	9	GH42, GH35
PUL0215	xyloglucan	Polysaccharides	Cellvibrio japonicus	degradation	4	GH31, GH35, GH95
PUL0216	alginate	Polysaccharides	Sphingomonas sp.	degradation	10	PL7|PL5, PL15_1
PUL0217	galactomannan, glucomannan, glucose, mannose	Polysaccharides$Monosaccharide	Caldanaerobius polysaccharolyticus	degradation	7	GH130, GH5_36
PUL0218	arabinose, arabinan	Monosaccharide$Polysaccharides	termite gut metagenome	degradation	24	GH51, GH97|GH146, GH43_4|GH43, GH43_4, GH51|GH43_29
PUL0219	fructooligosaccharide, fructan	Oligosaccharides$Polysaccharides	Lactobacillus paracasei	degradation	7	GH32
PUL0220	laminarin	Polysaccharides	Polaribacter sp. Hel1_33_49	degradation	11	GH30|GH30_1, GH17, GH3, GH149, GH16
PUL0221	cellulose	Polysaccharides	uncultured bacterium Contig1529	degradation	10	GH35, GH105, GH3, GH5_4
PUL0222	cellulose	Polysaccharides	uncultured bacterium Contig196	degradation	7	GH5|GH5_7, GH5_4, GH26
PUL0223	N-glycan	Polysaccharides	Bacteroides thetaiotaomicron	degradation	9	GH92, GH130, GH163
PUL0224	cellulose	Polysaccharides	Ruminiclostridium cellulolyticum	degradation	16	GH43_16|GH43|CBM6, GH10|CBM6, GH43|GH43_29|CBM6, CBM6|CE1, GH43_10|CBM6, GH62|CBM6, GH43|GH43_29|CBM6, GH146|CBM22, GH27|CBM6, GH59|CBM6, GH2|CBM6, GH62|CBM6|CE6, CBM32|GH95|CBM6, GH30_8|CBM6
PUL0225	porphyran	Polysaccharides	Bacteroides plebeius	degradation	36	GH16, GH117, GH2, GH2, GH50, GH154|GH105, GH16, GH86, GH86, GH29, GH16, GH2
PUL0226	xanthan	Polysaccharides	Xanthomonas campestris	biosynthesis	13	GT4, GT94, GT70, GT26
PUL0227	xylan	Polysaccharides	Caldanaerobius polysaccharolyticus	degradation	12	GH67, GH3
PUL0228	arabinan	Polysaccharides	Bacteroides thetaiotaomicron	degradation	10	GH43|GH43_4, GH43_4, GH51, GH43_29
PUL0229	aldouronate	Polysaccharides	Paenibacillus sp. JDR-2	degradation	8	GH67, CBM22|GH10, GH43_12|GH43
PUL0230	maltooligosaccharide	Oligosaccharides	Lactobacillus acidophilus	degradation	12	GH65, CBM34|GH13|GH13_20
PUL0231	beta-glucoside	Monosaccharide	Pectobacterium carotovorum subsp. carotovorum	degradation	2	GH1
PUL0232	raffinose	Polysaccharides	Bifidobacterium breve	degradation	6	GH36
PUL0233	melezitose	Oligosaccharides	Bifidobacterium breve	degradation	5	GH36
PUL0234	laminarin	Polysaccharides	Gramella forsetii	degradation	7	GH16, GH3, GH16
PUL0235	alginate	Polysaccharides	Gramella forsetii	degradation	20	PL7|PL7_5, PL6_1|PL6, PL7|PL7_5, PL17|PL17_2, PL7, PL7
PUL0236	alpha-glucan	Polysaccharides	Gramella forsetii	degradation	13	GH13, GH13|GH13_36, GH65, GH13_7
PUL0237	exopolysaccharide	Polysaccharides	Pseudomonas alkylphenolica	biosynthesis	12	PL5
PUL0238	glucomannan	Polysaccharides	Bacillus subtilis	degradation	8	GH26
PUL0239	cellulose	Polysaccharides	Prevotella sp. Sc00026	degradation	18	GH26|GH5_4, GH5_7, GH130, GH26, CE7, GH36, GH3
PUL0240	cellulose	Polysaccharides	Prevotella sp. Sc00028	degradation	11	GH31, GH9, GH26
PUL0241	cellulose	Polysaccharides	Prevotella sp. Sc00033	degradation	7	GH5|GH5_4, GH36
PUL0242	cellulose	Polysaccharides	Prevotella sp. Sc00044	degradation	9	GH31, CBM72|GH5_4, GH26
PUL0243	cellulose	Polysaccharides	Prevotella sp. Sc00066	degradation	12	GH5_38, GH94, GH36
PUL0244	sialic acid	Monosaccharide	Tannerella forsythia	degradation	9	GH20, GH33
PUL0245	fucose	Polysaccharides	Streptococcus pneumoniae	degradation	11	GH98|CBM47, GH95
PUL0246	fucose	Polysaccharides	Streptococcus pneumoniae	degradation	11	GH98|CBM51, GH36, GH36, GH29
PUL0247	capsule polysaccharide	Polysaccharides	Vibrio vulnificus	degradation	18	GT4, GT4
PUL0248	capsule polysaccharide	Polysaccharides	Vibrio vulnificus	degradation	19	PL12_3|PL0
PUL0249	rhamnogalacturonan	Monosaccharide	Bacillus subtilis	degradation	12	GH105, CE12, PL11_1|CE12|PL11, PL11_1|PL11, CE12, GH42
PUL0250	capsule polysaccharide	Polysaccharides	Vibrio vulnificus	degradation	30	GT4, GT4, PL12|PL0, GT4
PUL0251	host glycan	Polysaccharides	Bacteroides thetaiotaomicron	degradation	7	CBM32
PUL0252	mucin, O-glycan	Oligosaccharides$Polysaccharides	Bacteroides thetaiotaomicron	degradation	6	CBM32, GH29
PUL0253	capsule polysaccharide	Polysaccharides	Bacteroides thetaiotaomicron	degradation	32	GT2, GT2, GT101|GT0, GT2, GT2, GT4, GT4, GH27
PUL0256	capsule polysaccharide	Polysaccharides	Bacteroides thetaiotaomicron	degradation	19	GT4, GT4|GT94
PUL0257	capsule polysaccharide	Polysaccharides	Bacteroides thetaiotaomicron	degradation	15	GT4, GT2, GT4, GT2
PUL0258	capsule polysaccharide	Polysaccharides	Bacteroides thetaiotaomicron	degradation	10	GT2, GT2, GT2, GT25
PUL0259	exopolysaccharide	Polysaccharides	Nitrosospira multiformis	biosynthesis	24	GT4, PL15, GT4
PUL0261	capsule polysaccharide	Polysaccharides	Bacteroides thetaiotaomicron	degradation	17	GT4, GT0|GT4, GT4, GT2, GT14, GT14, GT32, GT8, GT2, GT2
PUL0262	xylan, arabinoxylan	Polysaccharides	Bacteroides cellulosilyticus	degradation	12	GH10|CBM4, GH10, GH5_21|GH5, CE1|CE0, CE6|GH95, GH8
PUL0263	xylan, arabinoxylan	Polysaccharides	Bacteroides cellulosilyticus	degradation	5	GH10|CBM4|CBM22
PUL0264	carrageenan	Polysaccharides	Pseudoalteromonas distincta	degradation	29	GH16, GH16
PUL0265	maltose, maltotriose	Oligosaccharides	Staphylococcus xylosus	degradation	2	GH13_31|GH13
PUL0266	lactose	Oligosaccharides	Halorubrum lacusprofundi	degradation	15	GH42, GH36
PUL0267	glycogen	Polysaccharides	Lactobacillus acidophilus	biosynthesis	10	GH13_9|CBM48|GH13, GT5, GT35, GH13_39|CBM34|GH13
PUL0268	starch	Polysaccharides	Geobacillus kaustophilus	degradation	5	GH13_1|GH13
PUL0269	chitin	Polysaccharides	Haloferax mediterranei	degradation	16	GH3, CBM5, CBM5|GH18, CBM5|GH18
PUL0270	exopolysaccharide, lipopolysaccharide	Polysaccharides	Nitrosospira multiformis	biosynthesis	15	GT4, CE0|CE4
PUL0271	gentiobiose	Oligosaccharides	Bifidobacterium animalis subsp. lactis	degradation	4	GH30_1, GH42
PUL0272	beta-galactooligosaccharide	Oligosaccharides	Bifidobacterium animalis subsp. lactis	degradation	3	GH2
PUL0273	beta-galactooligosaccharide	Oligosaccharides	Bifidobacterium animalis subsp. lactis	degradation	5	GH42
PUL0274	xylobiose, xylooligosaccharide	Polysaccharides$Oligosaccharides	Bifidobacterium animalis subsp. lactis	degradation	12	GH43|GH43_12, GH43_11|GH43, GH43_10
PUL0275	maltotriose	Oligosaccharides	Bifidobacterium animalis subsp. lactis	degradation	8	GH77
PUL0276	isomaltose, panose, raffinose, stachyose, melibiose	Oligosaccharides$Monosaccharide	Bifidobacterium animalis subsp. lactis	degradation	9	GH36, GH36
PUL0280	capsule polysaccharide	Polysaccharides	Streptococcus suis	biosynthesis	15	GT4, GT4, GT2, GT2, GT2
PUL0281	exopolysaccharide, lipopolysaccharide, capsule polysaccharide	Polysaccharides	Nitrosospira multiformis	biosynthesis	28	GT2, GT4, GT4
PUL0282	galactan	Polysaccharides	Geobacillus stearothermophilus	degradation	7	GH42
PUL0283	galactooligosaccharide	Oligosaccharides	Bifidobacterium breve	degradation	6	GH42, GH53|CBM61
PUL0284	galactooligosaccharide	Oligosaccharides	Bifidobacterium breve	degradation	3	GH2
PUL0286	O-antigen	Polysaccharides	Providencia alcalifaciens	biosynthesis	16	GT2, GT4, GT2
PUL0287	unknown polysaccharide	Polysaccharides	Streptococcus pneumoniae	degradation	6	GH1
PUL0288	capsule polysaccharide, heparosan	Polysaccharides$Monosaccharide	Escherichia coli	biosynthesis	5	GT2
PUL0289	xylan	Polysaccharides	Flavobacterium johnsoniae	degradation	12	GH97, GH3, CBM22|GH43_10|GH43, GH146, GH115, CE0|CE6|CE1, GH43_12
PUL0291	lactose	Oligosaccharides	Escherichia coli	degradation	10	GH31
PUL0292	chitin	Polysaccharides	Collimonas fungivorans	degradation	14	GH0|GH16, GH3
PUL0293	mannan	Polysaccharides	Bacillus sp. N16-5	degradation	12	GH130, GH130, GH27, CE7
PUL0294	xylooligosaccharide	Oligosaccharides	Bifidobacterium longum	degradation	12	GH120, GH43|GH43_12, GH43_11|GH43
PUL0295	arabinan	Polysaccharides	Bifidobacterium longum	degradation	9	GH43_22|GH43_34|GH43, GH43_22|GH43_26|GH43, GH43_27|GH43, GH43_22|GH43, GH43_22
PUL0296	arabinan	Polysaccharides	Bifidobacterium longum	degradation	4	GH43|GH43_22
PUL0297	galactan	Polysaccharides	Bifidobacterium longum	degradation	9	GH42, GH53|CBM61
PUL0299	fucosyllactose	Oligosaccharides	Bifidobacterium longum	degradation	13	GH29, GH95
PUL0300	arabinoxylan	Polysaccharides	Bifidobacterium longum	degradation	14	GH43_26|GH43, GH43_27|GH43, GH43_4, GH43_4, GH51
PUL0301	O-antigen	Polysaccharides	Escherichia coli	biosynthesis	10	GT32, GT2, GT2
PUL0302	arabinan	Polysaccharides	Bacteroides thetaiotaomicron	degradation	22	GH51, GH146, GH43_4|GH43, GH43_4, GH51, GH43_29
PUL0303	chitin	Polysaccharides	Collimonas fungivorans	degradation	9	CE9
PUL0304	galactan	Polysaccharides	Bacteroides thetaiotaomicron	degradation	7	GH2, GH53
PUL0305	homogalacturonan	Polysaccharides	Bacteroides thetaiotaomicron	degradation	17	GH105, CE8, CE4|CE8|CE12, PL1_2|PL1|CE8, PL1_2|PL1|CE8, PL1_2, GH28
PUL0306	galactan	Polysaccharides	Bacteroides ovatus	degradation	7	GH2, GH53, GH147
PUL0307	chitin	Polysaccharides	Serratia marcescens subsp. marcescens	degradation	6	CBM5|GH18, AA10
PUL0309	arabinan	Polysaccharides	Caldanaerobius polysaccharolyticus	degradation	12	GH43_4|GH43, GH127, GH51, GH27, GH51, GH146
PUL0310	laminarin	Polysaccharides	Zobellia galactanivorans	degradation	6	CBM4
PUL0311	cellulose	Polysaccharides	Escherichia coli	degradation	4	GT2, GH8
PUL0312	sucrose	Oligosaccharides	Gluconacetobacter diazotrophicus	degradation	2	GH68, GH32
PUL0313	alginate	Polysaccharides	Zobellia galactanivorans	degradation	3	PL6|PL6_1, PL7_5|PL7, PL6|PL6_1
PUL0314	laminarin, alginate	Polysaccharides	Zobellia galactanivorans	degradation	5	GT2, GT4
PUL0315	agar, porphyran	Polysaccharides	Zobellia galactanivorans	degradation	4	GH16
PUL0316	agar, porphyran	Polysaccharides	Zobellia galactanivorans	degradation	15	GH2, GH117
PUL0318	carrageenan	Polysaccharides	Zobellia galactanivorans	degradation	3	CBM16|GH16
PUL0319	carrageenan	Polysaccharides	Zobellia galactanivorans	degradation	4	GH5_42|GH5
PUL0320	glucan	Polysaccharides	Caldicellulosiruptor bescii	degradation	19	CE12|PL11|CBM3, PL3_1|CBM66|PL3, PL9_1|PL9|CBM66, CBM22|GH10|GH48|CBM3, GH44|GH5|CBM3|GH5_8, GH48|GH74|CBM3, GT39, GH5|GH9|CBM3|GH5_8, GH5_1|CBM3|GH5_8, GH9|GH48|CBM3
PUL0322	glucan	Polysaccharides	Caldicellulosiruptor danielii	degradation	20	CBM3|PL11|CE12, PL3_1|CBM66|PL3, CBM66|PL9|PL9_1, CBM66|PL9|PL9_1, CBM66|PL9|PL9_1, CBM3|GH74|GH48, GT39, CBM3|GH9|GH5|GH5_8, GH5_1|GH10|GH5|CBM22|CBM3, GH48|GH10|GH12|CBM22|CBM3, CBM3|GH5|GH44|GH5_8, CBM3|GH9|GH48
PUL0323	galactan	Polysaccharides	Bacillus subtilis subsp. subtilis	degradation	6	CBM61|GH53, GH42
PUL0326	beta-glucan	Polysaccharides	Bacteroides ovatus	degradation	13	GH73
PUL0327	maltodextrin	Polysaccharides	Enterococcus faecalis	degradation	6	GH13|CBM34|GH13_20
PUL0328	xylan	Polysaccharides	Gramella flava	degradation	10	GH127|CBM13, GH43|GH43_26, GH2, GH5|GH5_13
PUL0329	xylan	Polysaccharides	Gramella flava	degradation	25	GH43_10|GH43|CBM22, GH43|GH43_12, GH43|GH43_1, GH3, GH67, GH10, GH115, CE15
PUL0332	carboxymethylcellulose, xylan, beta-glucan, lichenan	Polysaccharides	uncultured bacterium	degradation	19	GH5|GH5_2, GH5_7|GH5, CE7, GH2, GH94, GH97, GH127, GH127
PUL0333	carboxymethylcellulose, xylan, beta-glucan, lichenan	Polysaccharides	uncultured bacterium	degradation	22	GH9, GH31, GH9
PUL0334	carboxymethylcellulose, xylan, beta-glucan, lichenan	Polysaccharides	uncultured bacterium	degradation	23	GH9, GH31, GH9, GH9, CE4
PUL0335	xylan, beta-glucan, lichenan	Polysaccharides	uncultured bacterium	degradation	31	GH13, GH97, GH3, GH158, GH16
PUL0336	xylan, beta-glucan, lichenan	Polysaccharides	uncultured bacterium	degradation	25	GH3, GH158, GH16
PUL0338	xylan, beta-glucan, lichenan	Polysaccharides	uncultured bacterium	degradation	34	GH16, GH158, GH3, GH97
PUL0339	xylan, beta-glucan, lichenan	Polysaccharides	uncultured bacterium	degradation	24	GH97, GH3, GH16, GH20
PUL0340	carboxymethylcellulose, xylan, beta-glucan, lichenan	Polysaccharides	uncultured bacterium	degradation	37	GH5_2|GH5
PUL0341	carboxymethylcellulose, xylan, beta-glucan, lichenan	Polysaccharides	uncultured bacterium	degradation	43	GH32, GH91, GH5|GH5_2
PUL0342	xylan	Polysaccharides	Prevotella ruminicola	degradation	5	GH10|CE1|CBM22, GH95, GH3
PUL0344	chitin	Polysaccharides	Flavobacterium johnsoniae	degradation	11	GH18, GH20, GH18
PUL0345	xylan	Polysaccharides	Bacteroides intestinalis	degradation	31	CBM4|GH10, GH35, GH43_12|GH43|GH10, GH43_1|GH43, GH67, GH8, CE6|GH95, CE0|CE1, GH5|GH5_21, GH10|CBM0, GH115
PUL0346	xylooligosaccharide	Oligosaccharides	uncultured bacterium	degradation	15	GH43|GH43_29, GH43|GH43_12, GH43|GH43_1, GH10, GH16
PUL0347	sorbitol	Monosaccharide	Bifidobacterium breve	degradation	13	CBM48|GH13_11
PUL0348	sialoglycoconjugate	Monosaccharide	Bacteroides fragilis	degradation	13	GH33, GH20, GH2, CBM32|GH20, GH20, GH92, GH2, GH2
PUL0349	sucrose	Oligosaccharides	Leptotrichia buccalis	degradation	3	GH4
PUL0352	arabinan, xylan, levan, pectin, rhamnogalacturonan	Polysaccharides	Bacteroides thetaiotaomicron	degradation	6	GH20
PUL0353	arabinan, xylan, levan, pectin, rhamnogalacturonan	Polysaccharides	Bacteroides thetaiotaomicron	degradation	11	GH0, GH92, GH92
PUL0354	lactose, host glycan	Oligosaccharides$Polysaccharides	Bacteroides thetaiotaomicron	degradation	8	GH93|GH0, GH43_31|GH43, GH43_31
PUL0355	lactose, host glycan	Oligosaccharides$Polysaccharides	Bacteroides thetaiotaomicron	degradation	8	GH30_4|GH30, GH18
PUL0356	lactose, host glycan	Oligosaccharides$Polysaccharides	Bacteroides thetaiotaomicron	degradation	9	GH18
PUL0357	arabinan, xylan, levan, pectin, rhamnogalacturonan	Polysaccharides	Bacteroides thetaiotaomicron	degradation	3	CBM32
PUL0358	lactose, host glycan	Oligosaccharides$Polysaccharides	Bacteroides thetaiotaomicron	degradation	4	CBM32|GH35, GH43_19|GH43, GH43_9|GH43_19|GH43, GH51
PUL0359	lactose, host glycan	Oligosaccharides$Polysaccharides	Bacteroides thetaiotaomicron	degradation	5	GH43_10, GH97, GH29
PUL0360	lactose, host glycan	Oligosaccharides$Polysaccharides	Bacteroides thetaiotaomicron	degradation	6	GH2, GH53
PUL0361	starch, maltodextrin	Polysaccharides	Thermotoga maritima	degradation	6	GH13_20|CBM34|GH13, GH4
PUL0363	pectin	Polysaccharides	Xanthomonas campestris pv. campestris	degradation	3	CE8, PL10|PL10_1
PUL0364	xylan	Polysaccharides	Xanthomonas campestris pv. campestris	degradation	8	CBM22|GH10, GH2, GH10, GH43_1
PUL0365	maltodextrin	Polysaccharides	Xanthomonas campestris pv. campestris	degradation	8	GH13|GH13_2, GH97
PUL0366	N-acetyl-D-galactosamine, d-galactosamine	Monosaccharide	Escherichia coli	degradation	13	CE9
PUL0367	galactooligosaccharide	Oligosaccharides	Bifidobacterium longum	degradation	3	GH42
PUL0368	human milk oligosaccharide	Oligosaccharides	Bifidobacterium longum subsp. infantis	degradation	30	GH2, GH95, GH29, GH33, GH20
PUL0369	unsaturated hyaluronate disaccharide, chondroitin disaccharide	Oligosaccharides	Streptococcus agalactiae NEM316	degradation	11	GH88
PUL0371	cyclomaltodextrin	Polysaccharides$Oligosaccharides	Thermococcus sp. B1001	degradation	5	CBM34|GH13|GH13_20
PUL0374	melibiose	Monosaccharide	Dickeya dadantii	degradation	3	GH36
PUL0376	mucin, O-glycan	Oligosaccharides$Polysaccharides	Bacteroides thetaiotaomicron	degradation	9	GH16, GH18
PUL0377	glycosaminoglycan	Polysaccharides	Bacteroides thetaiotaomicron	degradation	27	PL8_2|PL8, PL29, GH2, GH88, PL8_2
PUL0378	alpha-mannan	Polysaccharides	Bacteroides thetaiotaomicron	degradation	20	GH92, CBM32|GH38, GT32, GT32, GH130, GH125, GH76, GH92, GH76
PUL0380	mucin, O-glycan	Oligosaccharides$Polysaccharides	Bacteroides thetaiotaomicron	degradation	12	GH0, GH92, GH92, GH92
PUL0381	chitin	Polysaccharides	Vibrio cholerae	degradation	6	CBM12|CE4, GH4
PUL0382	mucin, O-glycan	Oligosaccharides$Polysaccharides	Bacteroides thetaiotaomicron	degradation	11	GH2, GH109
PUL0383	mucin, O-glycan	Oligosaccharides$Polysaccharides	Bacteroides thetaiotaomicron	degradation	5	GH89
PUL0384	glycosaminoglycan	Polysaccharides	Bacteroides thetaiotaomicron	degradation	12	PL15_2|PL15, PL12|PL12_2, GH88, PL12_2
PUL0385	cellulose	Polysaccharides	Ruminiclostridium cellulolyticum	degradation	12	GH48, GH8, GH9|CBM3, CBM4|GH9|CBM30, GH9|CBM3, GH9|CBM3, GH5_17, GH9, PL11_1|PL11, GH5_1
PUL0386	hemicellulose	Polysaccharides	Ruminiclostridium cellulolyticum	degradation	11	GH43|CBM6|GH43_16, GH10|CBM6, GH43_29|GH43|CBM6, CE1|CBM6, GH43_10|CBM6, GH62|CBM6, GH43_29|GH43|CBM6, GH146|CBM22, GH27|CBM6, GH59|CBM6, GH2|CBM6
PUL0389	O-antigen	Polysaccharides	Escherichia coli	biosynthesis	8	GT4, GT4, GT2
PUL0390	acetylated glucuronoxylan	Polysaccharides	Thermotoga maritima	degradation	24	GH67, GH10|CBM22|CBM9, CBM22|GH10, GH3, CE7
PUL0391	cellulose, xylan, xyloglucan, pectin, mannan	Polysaccharides	Caldicellulosiruptor bescii	degradation	15	PL11|CBM35|GH12|CBM3|CBM2|CE12, PL3_1|PL3|CBM66, PL9_1|CBM35|CBM66|PL9, CBM22|GH12|CBM0|CBM3|CBM2|CBM1|GH48|GH10|CBM9, GH44|CBM35|GH12|CBM44|CBM3|CBM2|CBM76|CBM10|GH5|GH5_8, CBM35|GH12|CBM5|CBM3|CBM2|GH74|CBM1|GH48, GT39, CBM3|GH9|GH5_8, CBM3|GH5_1|GH5_8, CBM3|GH48|GH9
PUL0392	xylan	Polysaccharides	Bacteroides xylanisolvens	degradation	8	GH67, GH13_14
PUL0393	galactan	Polysaccharides	Microbulbifer thermotolerans	degradation	10	GH86|CBM6, GH16|CBM6
PUL0394	fructan, inulin	Polysaccharides$Oligosaccharides	Roseburia inulinivorans	degradation	6	GH32
PUL0395	arabinose, arabinan	Monosaccharide$Polysaccharides	Geobacillus stearothermophilus	degradation	25	GH43|GH43_5, GH43|GH43_4|CBM54, GH51, GH51, GH127
PUL0397	N-acetylglucosamine	Monosaccharide	Capnocytophaga canimorsus	degradation	5	GH18
PUL0398	N-acetylglucosamine	Monosaccharide	Capnocytophaga canimorsus	degradation	9	GH2
PUL0399	beta-galactooligosaccharide	Oligosaccharides	Lactobacillus acidophilus	degradation	12	GH42, GH2
PUL0400	alginate	Polysaccharides	Alteromonas macleodii	degradation	14	PL6_1|PL6, PL17|PL17_2, CBM32|PL7_5, PL6_3, PL7_5
PUL0401	laminarin	Polysaccharides	Alteromonas macleodii	degradation	9	CBM4|GH16, GH3
PUL0402	xylan, xylose	Polysaccharides	Lactococcus lactis subsp. lactis IO-1	degradation	6	GH43_11|GH43
PUL0403	laminarin	Polysaccharides	Alteromonas macleodii	degradation	4	GH1
PUL0404	pectin	Polysaccharides	Alteromonas macleodii	degradation	18	CE12, GH105, GH28, CE8
PUL0405	pectin	Polysaccharides	Alteromonas macleodii	degradation	4	PL1|PL1_2, PL1_5|CE8
PUL0406	beta-glucan	Polysaccharides	Coprothermobacter proteolyticus	degradation	20	GH16, GH3, GH18
PUL0408	mannan	Polysaccharides	Bacteroides fragilis	degradation	4	GH26, GH130
PUL0409	polysialic acid	Polysaccharides	Escherichia coli	biosynthesis	14	GT38
PUL0410	sialic acid	Monosaccharide	Escherichia coli	degradation	7	GH33
PUL0411	xylan	Polysaccharides	Prevotella bryantii	degradation	2	GH10, GH43_1
PUL0412	polygalacturonic acid	Polysaccharides	Ralstonia solanacearum	degradation	2	GH28
PUL0413	cellobiose	Oligosaccharides	uncultured bacterium contig00059	degradation	31	GH44
PUL0414	xylan	Polysaccharides	uncultured bacterium 35A20	degradation	28	GH10, GH10
PUL0415	xylan, glucomannan, plant polysaccharide	Polysaccharides	Bacteroides ovatus	degradation	4	GH20, GH20
PUL0416	plant polysaccharide	Polysaccharides	Bacteroides ovatus	degradation	12	CE6|GH105|GH151
PUL0417	plant polysaccharide	Polysaccharides	Bacteroides ovatus	degradation	13	CE6|GH105
PUL0418	plant polysaccharide	Polysaccharides	Bacteroides ovatus	degradation	9	CE1, CE1
PUL0419	plant polysaccharide	Polysaccharides	Bacteroides ovatus	degradation	11	GH5|GH5_2, GH5_5, GH2, GH5|GH5_5, GH140, GH130, CBM67|GH78
PUL0420	plant polysaccharide	Polysaccharides	Bacteroides ovatus	degradation	4	GH144, GH3
PUL0421	starch	Polysaccharides	Bacteroides ovatus	degradation	7	GH13|GH13_10, GH97, GH13
PUL0422	host glycan	Polysaccharides	Bacteroides ovatus	degradation	4	GH18
PUL0424	host glycan	Polysaccharides	Bacteroides ovatus	degradation	18	GH18, GH163, GH130, GH92
PUL0425	fructan, inulin	Polysaccharides$Oligosaccharides	Bacteroides ovatus	degradation	11	GH32, GH91, GH91, GH32
PUL0427	plant polysaccharide	Polysaccharides	Bacteroides ovatus	degradation	6	GH53, GH147
PUL0428	exopolysaccharide	Polysaccharides	Staphylococcus epidermidis	biosynthesis	5	CE4
PUL0429	O-antigen, unknown polysaccharide	Polysaccharides	Sinorhizobium meliloti	biosynthesis	42	GT2, GT2, GT4, GT2
PUL0430	O-antigen, exopolysaccharide	Polysaccharides	Clavibacter michiganensis	biosynthesis	13	GT4, GT4, GT94
PUL0431	O-antigen	Polysaccharides	Escherichia coli	biosynthesis	18	GT26
PUL0433	O-antigen	Polysaccharides	Escherichia coli	biosynthesis	12	GT2
PUL0434	mannooligosaccharide	Oligosaccharides	Clostridium cellulovorans	degradation	8	CBM30|CBM4|GH9, GH9, GH5_17, CBM4|GH9, CBM4
PUL0435	glucose	Monosaccharide	Chitinophaga pinensis	degradation	13	GH43|GH43_34, GH30|GH30_1, GH30|GH30_3, GH16
PUL0436	glucomannan	Polysaccharides	Chitinophaga pinensis	degradation	8	GH65, GH13, CBM32
PUL0437	glucomannan	Polysaccharides	Chitinophaga pinensis	degradation	6	GH51
PUL0438	glucomannan, glucose	Polysaccharides$Monosaccharide	Chitinophaga pinensis	degradation	7	GH89, GH158
PUL0439	glucomannan, glucose	Polysaccharides$Monosaccharide	Chitinophaga pinensis	degradation	4	GH33
PUL0440	glucomannan, galactomannan	Polysaccharides	Chitinophaga pinensis	degradation	5	GH2, GH76|CBM13
PUL0441	glucomannan, galactomannan	Polysaccharides	Chitinophaga pinensis	degradation	6	GH130, CBM13|GH43_26
PUL0442	glucomannan, galactomannan, glucose	Polysaccharides$Monosaccharide	Chitinophaga pinensis	degradation	9	CBM5|GH18, GH18|GH64|CBM6, GH16|CBM6
PUL0443	glucomannan, galactomannan, glucose	Polysaccharides$Monosaccharide	Chitinophaga pinensis	degradation	9	GH16, CBM6
PUL0444	glucomannan, galactomannan, glucose	Polysaccharides$Monosaccharide	Chitinophaga pinensis	degradation	6	GH31, GH19|CBM5
PUL0450	O-antigen	Polysaccharides	Escherichia albertii	biosynthesis	14	GT52, GT2, GT2
PUL0452	O-antigen	Polysaccharides	Streptococcus pneumoniae	biosynthesis	18	GT4, GT2
PUL0453	O-antigen	Polysaccharides	Streptococcus pneumoniae	biosynthesis	18	GT4
PUL0454	acarbose	Oligosaccharides	Actinoplanes sp. SE50/110	biosynthesis	22	GH13_13|CBM41|GH13, GT5|GT0, GT5|GT0, GH77, GH13_13|CBM41, CBM20|GH13_2
PUL0456	xylan	Polysaccharides	Prevotella bryantii	degradation	13	CE6|GH43_10|GH43, GH43_1|GH43, GH10, GH67
PUL0457	xylooligosaccharide	Oligosaccharides	Lactobacillus rossiae	degradation	7	GH43_11|GH43
PUL0458	carrageenan	Polysaccharides	Colwellia echini	degradation	49	GH16, GH16|CBM16, GH16, GH16
PUL0459	agar	Polysaccharides	Colwellia echini	degradation	48	GH2, GH96|CBM6, GH96|CBM6, GH50, GH50, GH29, GH50, GH86, GH117
PUL0460	carrageenan, agar	Polysaccharides	Paraglaciecola hydrolytica	degradation	108	GH2, GH29, GH63, GH86|CBM6, GH50, GH86, GH50, GH117, GH50, GH16, GH50, CE1, GH16, GH127, GH16, GH82, GH16, GH16, GH16
PUL0462	O-antigen	Polysaccharides	Escherichia coli	biosynthesis	14	GT0, GT4, GT2
PUL0463	host glycan	Polysaccharides	Bacteroides thetaiotaomicron	degradation	13	GH89, CE2
PUL0464	host glycan	Polysaccharides	Bacteroides thetaiotaomicron	degradation	16	GH33, GH20, GH2, GH20, GH20, GH2
PUL0465	mucin	Oligosaccharides	Bacteroides thetaiotaomicron	degradation	8	GH18
PUL0466	arabinan	Polysaccharides	Bacillus subtilis	degradation	9	GH51
PUL0467	host glycan	Polysaccharides	Bacteroides thetaiotaomicron	degradation	14	GH29|CBM32, GH2, GH20, GH18
PUL0468	host glycan	Polysaccharides	Bacteroides thetaiotaomicron	degradation	47	GH43|GH43_26, GH76
PUL0469	starch	Polysaccharides	Bacteroides thetaiotaomicron	degradation	8	GH97
PUL0471	mucin	Oligosaccharides	Bacteroides thetaiotaomicron	degradation	9	GH92, GH92, GH92
PUL0472	mucin	Oligosaccharides	Bacteroides thetaiotaomicron	degradation	28	GH38, GH92, CBM32|GH2, GH78|CBM67, CE1, GH92, GH92, GH130, GH43_8
PUL0473	alpha-glucan, starch	Polysaccharides	Flavobacterium johnsoniae	degradation	8	CBM26|GH13, GH97, GH13
PUL0474	beta-glucan, xylan	Polysaccharides	Flavobacterium johnsoniae	degradation	9	GH30_1|GH30, GH30_1|GH30, GH3, GH30_3, GH3
PUL0475	cellobiose, cellotriose	Polysaccharides$Oligosaccharides	Streptomyces reticuli	degradation	7	GH18|CBM2
PUL0476	hemicellulose, pectin	Polysaccharides	Flavobacterium johnsoniae	degradation	11	GH5|GH5_13, GH43_18, GH2, GH43|GH43_26, GH43_31, GH29|CBM32
PUL0477	beta-glucan	Polysaccharides	Flavobacterium johnsoniae	degradation	6	GH16, GH16
PUL0478	alpha-glucan, starch	Polysaccharides	Flavobacterium johnsoniae	degradation	8	GH2, GH92, GH92, GH125
PUL0479	pectin	Polysaccharides	Flavobacterium johnsoniae	degradation	20	GH43|GH43_34|GH43_19, GH27, GH2, GH95, GH51, GH28, GH28, GH2, GH92, GH92, GH89
PUL0480	hemicellulose	Polysaccharides	Flavobacterium johnsoniae	degradation	9	GH3, GH10, GH16, GH8
PUL0481	hemicellulose	Polysaccharides	Flavobacterium johnsoniae	degradation	13	GH97, GH3, GH43|GH43_10|CBM22, GH146, GH115, GH43_12, GH3
PUL0482	pectin	Polysaccharides	Flavobacterium johnsoniae	degradation	27	GH78|CBM67, GH142, GH95, GH78|CBM67, GH143, GH43_18|GH43, GH28, GH140, PL1|CE8|PL1_2, PL1|CE8|PL1_2, CE8, GH127, PL1|PL1_2, GH139, GH106, GH2, GH137, GH78
PUL0483	pectin	Polysaccharides	Flavobacterium johnsoniae	degradation	12	GH2, CE12|CE4, GH28, GH117, GH106, GH105
PUL0484	pectin	Polysaccharides	Flavobacterium johnsoniae	degradation	12	CE12, GH28, PL10|CE8|PL10_1, GH43_10|GH43, GH105, GH105, GH105, GH28
PUL0485	dextran	Polysaccharides	Flavobacterium johnsoniae	degradation	9	GH65, GH97, GH31, GH66
PUL0486	raffinose	Polysaccharides	Streptococcus pneumoniae	degradation	8	GH13|GH13_18, GH36
PUL0488	beta-mannan	Polysaccharides	Flavobacterium johnsoniae	degradation	14	GH5|GH5_2, GH27, GH26, GH130, GH26, GH5_7, GH97
PUL0489	capsule polysaccharide	Polysaccharides	Bacteroides fragilis	biosynthesis	21	GT4
PUL0490	capsule polysaccharide	Polysaccharides	Bacteroides fragilis	biosynthesis	20	GT2, GT11
PUL0491	capsule polysaccharide	Polysaccharides	Bacteroides fragilis	biosynthesis	20	GT46|GT0
PUL0494	capsule polysaccharide	Polysaccharides	Bacteroides fragilis	biosynthesis	23	GT4, GT4, GT4
PUL0495	capsule polysaccharide	Polysaccharides	Bacteroides fragilis	biosynthesis	22	GT2, GT2, GT4|GT94, GT2
PUL0496	capsule polysaccharide	Polysaccharides	Bacteroides fragilis	biosynthesis	16	GT2, GT2, GT2, GT2
PUL0498	capsule polysaccharide	Polysaccharides	Bacteroides fragilis	biosynthesis	25	GT2, GT4, GT11, GT4, GT4, GT4, GT26
PUL0499	capsule polysaccharide	Polysaccharides	Bacteroides fragilis	biosynthesis	14	GT2, GT2, GT101|GT0, GT4, GT2, GT2, GT2
PUL0502	capsule polysaccharide	Polysaccharides	Bacteroides fragilis	biosynthesis	20	GT11, GT2, GT2, GT4
PUL0503	capsule polysaccharide	Polysaccharides	Bacteroides fragilis	biosynthesis	16	GT11, GT4, GT2, GT4, CE4|CE0, GT4, GT2
PUL0504	capsule polysaccharide	Polysaccharides	Bacteroides fragilis	biosynthesis	16	GT2, GT2, GT2, GT11, GT0|GT10
PUL0505	capsule polysaccharide	Polysaccharides	Bacteroides fragilis	biosynthesis	14	GT4, GT4, GT4, GT2, GT2
PUL0506	capsule polysaccharide	Polysaccharides	Bacteroides fragilis	biosynthesis	15	GT8, GT2, GT2
PUL0507	capsule polysaccharide	Polysaccharides	Bacteroides fragilis	biosynthesis	19	PL12
PUL0508	xylobiose, xylotriose	Oligosaccharides	Streptomyces thermoviolaceus	degradation	5	GH3
PUL0509	capsule polysaccharide	Polysaccharides	Bacteroides fragilis	biosynthesis	14	GT2, GT4, GT2, GT2, GT2, GT10
PUL0510	capsule polysaccharide	Polysaccharides	Bacteroides fragilis	biosynthesis	27	GT2, GT2, GT2, GT2, GT4, GT4, GT26
PUL0511	capsule polysaccharide	Polysaccharides	Bacteroides fragilis	biosynthesis	14	GT2, GT2, GT4, GT2, GT2
PUL0513	capsule polysaccharide	Polysaccharides	Bacteroides fragilis	biosynthesis	16	GT2, GT2
PUL0515	capsule polysaccharide	Polysaccharides	Bacteroides fragilis	biosynthesis	20	GT0|GT46
PUL0516	capsule polysaccharide	Polysaccharides	Bacteroides fragilis	biosynthesis	13	GT4, GT4, GT2, GT4
PUL0517	capsule polysaccharide	Polysaccharides	Bacteroides fragilis	biosynthesis	19	GT2, GT2, GT11, GT2
PUL0520	xylobiose, xylodextrin	Polysaccharides	Klebsiella oxytoca	degradation	2	GH43|GH43_11
PUL0522	capsule polysaccharide	Polysaccharides	Bacteroides fragilis	biosynthesis	20	GT2, GT4, GT2, GT32, GT2, GT2
PUL0523	capsule polysaccharide	Polysaccharides	Bacteroides fragilis	biosynthesis	14	GT4, GT4, GT4, GT26
PUL0524	capsule polysaccharide	Polysaccharides	Bacteroides fragilis	biosynthesis	13	GT2, GT2, GT4, GT101|GT0, GT4, GT2, GT2
PUL0525	O-glycan	Polysaccharides	Bacteroides fragilis	biosynthesis	9	GT0|GT94, GT4, GT4, GT2
PUL0526	beta-glucan	Polysaccharides	Bacteroides ovatus	degradation	6	GH30_3|GH30, GH3
PUL0527	xyloglucan	Polysaccharides	Bacteroides ovatus	degradation	16	GH3, GH2, GH31, GH9, GH5_4, GH43_12, GH43_12, GH3
PUL0529	homogalacturonan	Polysaccharides	Bacteroides ovatus	degradation	27	GH105, CE8, CE12|CE4|CE8, PL1|CE8|PL1_2, PL1|PL1_2, PL1|PL1_2, CE8, PL1|PL1_2, PL1|CE8|PL1_2, CE8, GH28, GH3, GH43_10|CBM6
PUL0530	rhamnogalacturonan	Monosaccharide	Bacteroides thetaiotaomicron	degradation	54	PL1|CE8|PL1_2, GH2, GH139, GH106, GH2, GH2, GH137|GH2|CBM57, GH138, GH78, GH141, GH127, GH95, GH105, GH140, GH78|GH33|CBM67, GH28, GH78|CBM67, GH143|GH142, GH43_18|GH43, PL1|CE8|PL1_2
PUL0531	chitobiose	Polysaccharides$Oligosaccharides	Serratia marcescens	degradation	5	GH1
PUL0532	arabinan, pectin	Polysaccharides	Bacteroides cellulosilyticus	degradation	17	GH51, GH43_4|GH43, GH43_4|GH43, GH146, GH51
PUL0533	xylan, arabinoxylan	Polysaccharides	Bacteroides cellulosilyticus	degradation	9	GH115, GH10, GH30_8
PUL0534	pectin	Polysaccharides	Bacteroides cellulosilyticus	degradation	9	GH133|GH0, GH13|GH13_10, GH2, GH53, GH147
PUL0535	arabinogalactan	Polysaccharides	Bacteroides cellulosilyticus	degradation	9	GH16|GH43|GH43_24, GH16
PUL0536	N-acetyl-D-glucosamine, glucosamine	Monosaccharide	Bacteroides cellulosilyticus	degradation	6	GH2
PUL0537	beta-glucan	Polysaccharides	Bacteroides cellulosilyticus	degradation	7	GH3, GH3, GH157
PUL0538	galactomannan, glucomannan, cellobiose, xyloglucan	Polysaccharides$Monosaccharide	Bacteroides cellulosilyticus	degradation	15	GH130, GH26, GH26, GH5_2|GH5, GH5_7, CE7, GH3
PUL0539	fucose, galacturonic acid, rhamnose	Polysaccharides$Monosaccharide	Bacteroides cellulosilyticus	degradation	16	PL1_2|CE8|PL1, GH28, GH105, GH28, PL11, GH106, GH105
PUL0540	pullulan	Polysaccharides	Bacteroides cellulosilyticus	degradation	6	GH97, GH13, GH13
PUL0541	N-acetyl-D-galactosamine, chondrotin sulfate	Monosaccharide$Polysaccharides	Bacteroides cellulosilyticus	degradation	5	PL8_2
PUL0542	xylan	Polysaccharides	Geobacillus stearothermophilus	degradation	30	CE4, GH52, GH10, GH67, GH39, GH43_11
PUL0543	cellobiose, beta-glucan, glucosamine	Polysaccharides$Oligosaccharides	Bacteroides cellulosilyticus	degradation	6	GH30|GH30_3, GH2|CBM57, GH88
PUL0544	ribose	Monosaccharide	Bacteroides cellulosilyticus	degradation	9	GH2
PUL0545	arabinan	Polysaccharides	Bacteroides cellulosilyticus	degradation	10	GH43_2|CBM6|GH43, GH3, GH43_17, GH9, GH43_7|CBM13, CE1
PUL0546	arabinogalactan, cellobiose	Polysaccharides$Oligosaccharides	Bacteroides cellulosilyticus	degradation	8	GH2, GH30_4, GH51
PUL0547	mannose	Monosaccharide	Bacteroides cellulosilyticus	degradation	11	GH130, GH26, GH2, GH3
PUL0548	arabinose	Monosaccharide	Bacteroides cellulosilyticus	degradation	7	GH28, GH92, GH92
PUL0549	polygalacturonic acid	Polysaccharides	Bacteroides cellulosilyticus	degradation	6	GH140
PUL0550	N-acetyl-D-galactosamine	Monosaccharide	Bacteroides cellulosilyticus	degradation	7	CE8|PL1|PL1_2, CE8, GH3
PUL0551	cellobiose, beta-glucan, glucomannan, laminarin	Polysaccharides$Oligosaccharides	Bacteroides cellulosilyticus	degradation	6	GH16, GH3
PUL0552	arabinan	Polysaccharides	Bacteroides cellulosilyticus	degradation	7	PL1_2|CE8|PL1, GH43_18|GH43, GH142|GH143, GH78|CBM67
PUL0553	xylan	Polysaccharides	Bacteroides xylanisolvens	degradation	21	GH43_10|GH43, CBM6|GH3, GH43|GH43_12, GH31, GH97, CBM66|CBM6|GH43|GH43_29, GH43|GH43_12, CBM4|CBM0|GH10, GH5_21, CE1|CE6, CBM6|GH43_29, GH95, GH115
PUL0554	dextran	Polysaccharides	Bacteroides cellulosilyticus	degradation	6	GH66, GH31, GH97
PUL0555	N-glycan	Polysaccharides	Bacteroides fragilis	degradation	9	GH154, GH2, GH20, GH88, PL0|PL33_1
PUL0556	N-glycan	Polysaccharides	Bacteroides fragilis	degradation	7	GH18
PUL0558	rhamnogalacturonan	Monosaccharide	Bacteroides thetaiotaomicron	degradation	50	GH2, GH139, GH106, GH2, GH2, GH2|CBM57|GH137, GH138, GH78, GH141, GH127, GH95, GH105, GH140, CBM67|GH33|GH78, GH28, CBM67|GH78, GH142|GH143, GH43_18|GH43, CE8|PL1_2|PL1
PUL0559	rhamnogalacturonan	Monosaccharide	Bacteroides thetaiotaomicron	degradation	12	CBM32|GH43_34, GH43_10, GH97, GH29
PUL0560	arabinogalactan	Polysaccharides	Bacteroides thetaiotaomicron	degradation	30	PL27, GH43_24, GH43|GH43_24, GH35|CBM32
PUL0561	alpha-galactoside	Monosaccharide	Lactobacillus plantarum	degradation	5	GH36, GH2
PUL0562	host glycan, rhamnogalacturonan	Polysaccharides	Bacteroides thetaiotaomicron	degradation	11	CBM32|GH43_34, GH43_10, GH97, GH29
PUL0563	arabinogalactan	Polysaccharides	Bacteroides thetaiotaomicron	degradation	14	GH127, GH43|GH43_34, GH154, GH43|GH16|GH43_24, GH43_24, GH145, GH105
PUL0564	rhamnogalacturonan	Monosaccharide	Bacteroides thetaiotaomicron	degradation	39	GH106, GH28, GH28, CE12, GH2, GH43|GH43_18|GH42, GH28, CE4|CE0, GH28, GH2, GH27|CBM35, GH35, PL9|PL9_1, PL26, CE12, GH105, PL11|PL11_1, GH105, CE4|CE0, CE6, GH2, PL9_1
PUL0565	galactomannan, glucomannan	Polysaccharides	Bacteroides ovatus	degradation	10	GH130, GH36, GH26, GH26
PUL0566	pectin	Polysaccharides	Bacteroides ovatus	degradation	7	GH2, GH53, GH147
PUL0567	chitin	Polysaccharides	Pseudoalteromonas sp. S9	degradation	3	CBM5|GH18, AA10|CBM5, CBM5|GH18
PUL0568	sucrose	Oligosaccharides	Clostridium beijerinckii	degradation	4	GH32
PUL0569	levan	Polysaccharides	Bacillus subtilis	degradation	3	GH68, GH32
PUL0571	chitooligosaccharide	Oligosaccharides	Salmonella enterica	degradation	8	GH4
PUL0573	cellobiose, cellulose, cellooligosaccharide	Polysaccharides$Oligosaccharides	Streptomyces griseus	degradation	5	GH1
PUL0574	alpha-mannoside, N-glycan	Polysaccharides	Streptococcus pyogenes	degradation	8	GH1, GH84, GH125, GH38
PUL0575	raffinose	Polysaccharides	Enterococcus faecium	degradation	11	GH13|GH13_18, GH13_31|GH13, GH36, GH4
PUL0576	mucin, human milk oligosaccharide, O-glycan	Oligosaccharides$Polysaccharides	Bifidobacterium bifidum	degradation	9	GH112
PUL0577	chitin, chitobiose, cellobiose	Polysaccharides$Oligosaccharides	Photobacterium profundum	degradation	11	GH94, GH20, GH9
PUL0581	inulin	Polysaccharides	Microbulbifer sp. JAM-3301	degradation	3	GH32|CBM38, GH32
PUL0582	lactose	Oligosaccharides	Lactococcus lactis	degradation	5	GH1
PUL0583	cellobiose	Oligosaccharides	Geobacillus stearothermophilus	degradation	5	CE0
PUL0584	melibiose	Monosaccharide	Lactococcus lactis	degradation	11	GH13|GH13_18, GH36
PUL0586	chitin	Polysaccharides	Serratia marcescens	degradation	3	GH20
PUL0587	levan, inulin, fructan	Polysaccharides	Prevotella intermedia	degradation	3	GH32
PUL0588	chitin	Polysaccharides	Streptomyces coelicolor	degradation	4	GH3
PUL0589	starch	Polysaccharides	Streptococcus mutans	degradation	3	GT35, GH77
PUL0590	maltose, maltodextrin	Oligosaccharides	Enterococcus faecium	degradation	5	CBM34|GH13_20
PUL0591	N-acetylglucosamine	Monosaccharide	Bacillus subtilis	degradation	4	CE9
PUL0592	methylglucuronoarabinoxylan	Polysaccharides	Paenibacillus sp. JDR-2	degradation	8	GH67, GH10, GH43_12
PUL0593	maltose, maltotriose	Oligosaccharides	Thermoanaerobacterium thermosulfurigenes	degradation	6	GH13_39|CBM34|GH13|CBM20, GH13_2|CBM20
PUL0594	methylglucuronoarabinoxylan	Polysaccharides	Paenibacillus sp. JDR-2	degradation	4	GH51
PUL0595	starch	Polysaccharides	[Eubacterium] rectale	degradation	4	CBM26|GH13_41|CBM82|GH13|CBM41|CBM83
PUL0596	starch	Polysaccharides	[Eubacterium] rectale	degradation	4	GH13_36
PUL0597	arabinoxylan, arabino-xylooligosaccharide	Polysaccharides$Oligosaccharides	Corynebacterium alkanolyticum	degradation	5	GH3
PUL0598	xylose	Polysaccharides	Clostridium cellulovorans 743B	degradation	4	GH95
PUL0599	xylan	Polysaccharides	Clostridium cellulovorans	degradation	7	GH43|GH43_11
PUL0600	galactomannan	Polysaccharides	Clostridium cellulovorans	degradation	12	GH130, GH130, GH2
PUL0601	pectin	Polysaccharides	Clostridium cellulovorans	degradation	15	GH28, GH105
PUL0602	xylan	Polysaccharides	Parageobacillus thermoglucosidasius	degradation	26	CBM22|GH10, GH39, GH67, GH10, GH52, CE4
PUL0603	alginate	Polysaccharides	Arenibacter palladensis sp. MAR_2009_79	degradation	16	CE1;GH33;PL6;PL7;
PUL0607	alginate	Polysaccharides	Flavobacteriaceae bacterium sp. MAR_2009_75	degradation	18	PL6;PL17;
PUL0609	alginate	Polysaccharides	Flavobacteriaceae bacterium sp. MAR_2010_119	degradation	19	PL7;PL17;PL6;PL7;PL7;PL12;PL6;PL6;
PUL0611	alginate	Polysaccharides	Gramella forsetii sp. KT0803	degradation	16	PL7;PL6;PL7;PL17;PL7;PL7;
PUL0612	alginate	Polysaccharides	Leeuwenhoekiella sp. MAR_2009_132	degradation	8	PL7;PL17;PL6;
PUL0613	alginate	Polysaccharides	Lutibacter sp. Hel1_33_5	degradation	18	PL6;PL7;PL7;PL6|CBM32;PL17;PL7;
PUL0617	alginate	Polysaccharides	Maribacter forsetii sp. DSM_18668	degradation	13	PL6;PL7;PL6;PL17;
PUL0618	alginate	Polysaccharides	Maribacter sp. Hel1_7	degradation	10	PL17;PL6;
PUL0619	alginate	Polysaccharides	Maribacter sp. Hel1_7	degradation	7	PL7;PL7;
PUL0620	alginate	Polysaccharides	Maribacter sp. MAR_2009_60	degradation	13	PL17;PL6;PL12;PL6;
PUL0622	alginate	Polysaccharides	Olleya sp. Hel1_94	degradation	10	PL7;PL17;PL12;PL6;PL7;
PUL0633	alpha-glucan (potentially starch)	Polysaccharides	Cellulophaga sp. RHA_19	degradation	11	GH13|CBM48;GH65;GH13;GH13;
PUL0634	alpha-glucan (potentially starch)	Polysaccharides	Cellulophaga sp. RHA_52	degradation	20	GH16;GH13|CBM48;GH65;GH13;CE1;GH13;
PUL0636	alpha-glucan (potentially starch)	Polysaccharides	Flavobacteriaceae bacterium sp. Hel1_10	degradation	16	GH13;GH65;GH13;GH31;GH13;GH13;GH13;GH97;
PUL0637	alpha-glucan (potentially starch)	Polysaccharides	Flavobacteriaceae bacterium sp. MAR_2010_105	degradation	14	GH13;GH13;CE1;GH13;GH65;GH13;
PUL0638	alpha-glucan (potentially starch)	Polysaccharides	Flavobacteriaceae bacterium sp. MAR_2010_105	degradation	4	GH31;GH13|CBM48;GH13;
PUL0642	alpha-glucan (potentially starch)	Polysaccharides	Flavobacteriaceae bacterium sp. MAR_2010_188	degradation	13	GH65;GH3;
PUL0643	alpha-glucan (potentially starch)	Polysaccharides	Gillisia sp. Hel1_29	degradation	11	GH13;GH65 ;GH13 ;GH31 ;GH13 ;
PUL0645	alpha-glucan (potentially starch)	Polysaccharides	Gillisia sp. Hel1_86	degradation	11	GH13;GH31;GH13;GH65;GH13;
PUL0646	alpha-glucan (potentially starch)	Polysaccharides	Gramella forsetii sp. KT0803	degradation	12	GH13;GH13;GH65;GH13;
PUL0649	alpha-glucan (potentially starch)	Polysaccharides	Gramella sp. MAR_2010_102	degradation	15	GH5;GH13;GH65;GH13;GH13;
PUL0652	alpha-glucan (potentially starch)	Polysaccharides	Leeuwenhoekiella sp. MAR_2009_132	degradation	6	GH31;GH13;GH13;
PUL0653	alpha-glucan (potentially starch)	Polysaccharides	Flavimarina sp. Hel1_48	degradation	7	GH13|CBM48;GH13;GH13;
PUL0656	alpha-glucan (potentially starch)	Polysaccharides	Maribacter sp. Hel1_7	degradation	10	GH65;GH13;
PUL0660	alpha-glucan (potentially starch)	Polysaccharides	Nonlabens sp. Hel1_33_55	degradation	11	GH13|CBM48;GH65;GH97;GH13;GH13;
PUL0661	alpha-glucan (potentially starch)	Polysaccharides	Nonlabens sp. Hel1_38	degradation	11	GH13;GH13;GH13;GH65;GH13|CBM48;
PUL0662	alpha-glucan (potentially starch)	Polysaccharides	Olleya sp. Hel1_94	degradation	12	GH13|CBM48;GH65;GH13;GH31|CE1;GH13;GH13;
PUL0663	alpha-glucan (potentially starch)	Polysaccharides	Polaribacter sp. Hel1_33_49	degradation	14	GH13|CBM48;GH65;GH13;CE1;GH31;GH13;GH13;
PUL0665	alpha-glucan (potentially starch)	Polysaccharides	Polaribacter sp. Hel1_85	degradation	14	GH97;GH13;GH13;GH31;GH13;GH65;GH13|CBM48;
PUL0666	alpha-glucan (potentially starch)	Polysaccharides	Polaribacter sp. Hel1_88	degradation	16	GH97;GH13;GH13;GH31;CE1;GH13;GH65;GH13;
PUL0667	alpha-glucan (potentially starch)	Polysaccharides	Polaribacter sp. KT25b	degradation	15	GH97;GH13;GH13;GH31;CE1;GH13;GH65;GH13|CBM48;
PUL0668	alpha-glucan (potentially starch)	Polysaccharides	Psychroserpens sp. Hel1_66	degradation	15	GH13|CBM48;GH65;GH13;CE1;GH31;GH13;GH13;GH13;GH97;
PUL0669	alpha-glucan (potentially starch)	Polysaccharides	Salegentibacter sp. Hel1_6	degradation	10	GH13;GH65;GH13;GH13;
PUL0670	alpha-glucan (potentially starch)	Polysaccharides	Tenacibaculum sp. MAR_2009_124	degradation	13	GH13;GH13;GH31;GH13;GH65;GH13|CBM48;
PUL0673	alpha-mannan	Polysaccharides	Maribacter sp. Hel1_7	degradation	17	GH38;GH38;GH38;GH76;
PUL0674	alpha-mannan	Polysaccharides	Salegentibacter sp. Hel1_6	degradation	39	GH92;GH92;GH32|GH43;AA3;GH125;CBM32;GH92;GH92;GH92;GH76;GH2;GH92;CBM9;
PUL0675	Alpha-mannose-containing substrate	Polysaccharides	Zobellia amurskyensis MAR_2009_138	degradation	5	GH92;
PUL0676	alpha-mannose-rich substrate	Polysaccharides	Cellulophaga sp. RHA_19	degradation	25	CBM9;GH92;GH92;GH20|CBM32;CBM9;CBM32;
PUL0677	alpha-mannose-rich substrate	Polysaccharides	Flavobacteriaceae bacterium sp. MAR_2010_10	degradation	7	GH92;GH92|CBM32;CE4;
PUL0678	alpha-mannose-rich substrate	Polysaccharides	Aquimarina sp. MAR_2010_214	degradation	15	GH92;GH130;CBM9;GH92;GH20|CBM32;GH29;GH92;GH92;
PUL0679	alpha-mannose-rich substrate	Polysaccharides	Aquimarina sp. MAR_2010_214	degradation	11	CBM32;GH92;GH92;
PUL0681	alpha-mannose-rich substrate	Polysaccharides	Arenibacter palladensis sp. MAR_2009_79	degradation	38	GH38;GH38;GH92;GH92;GH92;GH92;GH92;
PUL0682	alpha-mannose-rich substrate	Polysaccharides	Flavimarina sp. Hel1_48	degradation	16	GH125;GH92;GH97;GH92;GH92;GH32|GH43;GH63;
PUL0683	alpha-mannose-rich substrate	Polysaccharides	Lutibacter sp. Hel1_33_5	degradation	12	GH92;GH92|CBM32;GH20;GH2;
PUL0684	alpha-mannose-rich sulfated substrate	Polysaccharides	Formosa sp. Hel1_33_131	degradation	19	GH92;GH92;GH92;GH92;
PUL0687	alpha-mannose-rich sulfated substrate	Polysaccharides	Polaribacter sp. Hel1_33_96	degradation	40	GH2;GH92;GH88;GH92;GH3;GH3;GH92;GH92;GH92;
PUL0688	arabinan	Polysaccharides	Muricauda sp. MAR_2010_75	degradation	15	GH51;GH127;GH51;
PUL0689	arabinoxylan	Polysaccharides	Gramella forsetii sp. KT0803	degradation	19	GH51;GH43;GH43;GH43;GH43;GH97;
PUL0690	arabinoxylan	Polysaccharides	Flavimarina sp. Hel1_48	degradation	10	GH51;GH43;GH43|GH32;GH51;
PUL0691	beta-mannan	Polysaccharides	Flavobacteriaceae bacterium sp. Hel1_10	degradation	15	GH5;CE2;GH3;GH5;GH26;GH130;GH26;GH36|GH27;
PUL0692	beta-mannan	Polysaccharides	Leeuwenhoekiella sp. MAR_2009_132	degradation	18	CE2;GH3;GH5;GH26;GH130;GH26;GH5;binding to mannan shown;GH36|GH27;GH9;GH26;
PUL0693	beta-mannan	Polysaccharides	Flavimarina sp. Hel1_48	degradation	14	GH130;GH26;GH36|GH27;CE2;GH26;GH9;
PUL0694	beta-mannan	Polysaccharides	Muricauda sp. MAR_2010_75	degradation	34	GH5;GH36|GH27;GH26;CE2;GH9;GH26;GH130;GH26;
PUL0695	beta-mannan	Polysaccharides	Salegentibacter sp. Hel1_6	degradation	17	GH9;GH36|GH27;GH5;GH26;GH130;GH26;CE2;
PUL0696	carrageenan	Polysaccharides	Cellulophaga sp. RHA_19	degradation	20	GH129;GH2;GH127;
PUL0697	carrageenan	Polysaccharides	Cellulophaga sp. RHA_19	degradation	25	GH110;GH2;GH82;GH2;GH36;GH27;
PUL0699	carrageenan	Polysaccharides	Polaribacter sp. KT25b	degradation	37	GH42;GH110;GH2;GH2;GH82;GH82;
PUL0700	carrageenan	Polysaccharides	Zobellia amurskyensis MAR_2009_138	degradation	15	GH127;GH127;GH127;GH129;
PUL0701	chitin	Polysaccharides	Aquimarina sp. MAR_2010_214	degradation	15	GH20;GH19|CBM5;GH18|CBM12;GH18|CBM12;GH18;
PUL0702	chitin	Polysaccharides	Flavobacteriaceae bacterium sp. MAR_2010_105	degradation	8	GH18;GH3;
PUL0704	chitin	Polysaccharides	Tenacibaculum sp. MAR_2009_124	degradation	5	GH19|CBM12;GH18;
PUL0705	chitin	Polysaccharides	Tenacibaculum sp. MAR_2010_89	degradation	19	GH18|CBM12;GH19|CBM12;
PUL0706	digeneaside	Polysaccharides	Cellulophaga sp. RHA_19	degradation	5	GH37|GH63;
PUL0717	fucose	Polysaccharides	Arenibacter palladensis sp. MAR_2009_79	degradation	33	GH29;GH29;GH31;GH29;GH95;
PUL0718	fucose	Polysaccharides	Cellulophaga sp. RHA_19	degradation	51	GH29;GH16;GH29;CBM35|CBM6;GH117|GH43;GH28;GH16;GH28;GH74;GH2;GH117;GH117|GH43;GH86;GH2;GH2;GH117|GH43;GH2;
PUL0719	fucose	Polysaccharides	Cellulophaga sp. RHA_52	degradation	27	GH29;GH16;GH29;GH29;CBM35|GH43;GH117|GH43;GH16;GH28;GH16;GH86;GH2;GH2;
PUL0720	fucose	Polysaccharides	Flavobacteriaceae bacterium sp. MAR_2009_75	degradation	15	GH3;GH97;GH88;GH29;
PUL0721	fucose	Polysaccharides	Flavobacteriaceae bacterium sp. MAR_2009_75	degradation	15	GH3;GH29|CBM32;GH29;GH29;
PUL0722	fucose	Polysaccharides	Flavobacteriaceae bacterium sp. MAR_2009_75	degradation	23	GH3;GH29;GH16;GH29;GH29;GH16;
PUL0723	fucose	Polysaccharides	Gramella forsetii sp. KT0803	degradation	41	GH2;GH29;GH16|CBM16;GH16|CBM16;CE1;GH2;GH117|GH43;GH16|CBM16;GH2;GH16;GH37|GH78;GH2;
PUL0724	fucose	Polysaccharides	Lutibacter sp. Hel1_33_5	degradation	24	GH29;GH88;
PUL0725	fucose	Polysaccharides	Maribacter dokdonensis sp. MAR_2009_71	degradation	102	GH85;GH117|GH43;GH16;CE1;GH117|GH43;GH117|GH43;GH29;GH16;GH2;GH29;GH28;GH95;GH117;GH29;GH97;CE1;GH88;
PUL0726	fucose	Polysaccharides	Maribacter forsetii sp. DSM_18668	degradation	27	GH28|GH49;GH97;GH95;GH117;GH29;CE1;GH88;
PUL0727	fucose	Polysaccharides	Maribacter sp. Hel1_7	degradation	29	GH29;GH97;CE1;GH88;
PUL0728	fucose	Polysaccharides	Maribacter sp. MAR_2009_60	degradation	108	GH88;CE1;GH97;GH29;GH117;GH95;GH28;GH29;GH2;GH16;GH29;GH117|GH43;GH117|GH43;CE1;GH16;GH117|GH43;GH85;
PUL0729	fucose	Polysaccharides	Nonlabens sp. Hel1_33_55	degradation	24	GH3;GH29;GH10;PL9;
PUL0730	fucose	Polysaccharides	Polaribacter sp. Hel1_85	degradation	29	GH95;GH29;GH29;GH29;
PUL0731	fucose	Polysaccharides	Polaribacter sp. Hel1_85	degradation	37	GH88;GH117;CE1;GH30;GH95;CBM35|CBM6;GH120;GH39;
PUL0732	fucose	Polysaccharides	Polaribacter sp. Hel1_85	degradation	35	GH117;GH95;GH117|CE1;GH32|GH117;GH117;GH97;CBM32;GH128;GH128;GH128;GH2|CBM35;GH2;GH43;
PUL0733	fucose	Polysaccharides	Polaribacter sp. KT25b	degradation	49	GH97;GH32|GH117;GH43;GH29;GH117;GH36;GH51;GH29;GH95;GH32|GH117;GH116;GH36;CE1;GH117;GH43;GH95;GH117;GH30;
PUL0735	fucose	Polysaccharides	Zobellia amurskyensis MAR_2009_138	degradation	29	GH29;GH29;GH2;GH28;GH28;GH16;GH74;GH117|GH43;GH43;GH74;GH29;
PUL0736	fucose	Polysaccharides	Zobellia amurskyensis MAR_2009_138	degradation	37	GH29;GH29;GH97;GH88;
PUL0737	fructose	Polysaccharides	Arenibacter palladensis sp. MAR_2009_79	degradation	6	GH32;
PUL0742	fructose	Polysaccharides	Salegentibacter sp. Hel1_6	degradation	11	GH32;GH32;
PUL0743	fucomannan	Polysaccharides	Flavimarina sp. Hel1_48	degradation	14	GH92;CBM9;GH20|CBM32;GH92;GH3;GH29;GH29|CBM32;
PUL0744	galactose-containing polysaccharide	Polysaccharides	Cellulophaga sp. RHA_19	degradation	8	GH36;
PUL0745	galactose-containing polysaccharide	Polysaccharides	Leeuwenhoekiella sp. MAR_2009_132	degradation	9	GH35|GH42;
PUL0746	galactose-containing polysaccharide	Polysaccharides	Nonlabens sp. Hel1_56	degradation	7	GH5|GH53;GH2;
PUL0747	galactose-containing sulfated polysaccharide	Polysaccharides	Cellulophaga sp. RHA_19	degradation	19	GH42;GH110;
PUL0748	galactose-containing sulfated polysaccharide	Polysaccharides	Polaribacter sp. Hel1_88	degradation	26	GH36;GH36;
PUL0749	galactose-containing sulfated polysaccharide	Polysaccharides	Tenacibaculum sp. MAR_2009_124	degradation	10	GH110;GH28;
PUL0750	galactose-containing sulfated polysaccharide	Polysaccharides	Zobellia amurskyensis MAR_2009_138	degradation	16	GH2;GH110;GH110;
PUL0751	glucuronoxylan	Polysaccharides	Maribacter sp. Hel1_7	degradation	10	GH43;GH10;GH67;
PUL0752	glucuronoxylan	Polysaccharides	Maribacter sp. MAR_2009_72	degradation	13	GH2;GH43;GH10;GH67;
PUL0753	glucuronoxylan	Polysaccharides	Muricauda sp. MAR_2010_75	degradation	15	GH67;GH10;GH2|CE4;CE15;GH2;GH30;CBM4;GH43;
PUL0754	glucuronoxylan	Polysaccharides	Salegentibacter sp. Hel1_6	degradation	6	GH3;GH67;GH10|GH5;GH115;
PUL0755	laminarin	Polysaccharides	Formosa sp. Hel1_33_131	degradation	4	GH16;
PUL0759	laminarin A	Polysaccharides	Flavobacteriaceae bacterium sp. MAR_2010_105	degradation	6	GH3;GH16;
PUL0760	laminarin A	Polysaccharides	Flavobacteriaceae bacterium sp. MAR_2010_105	degradation	10	GH16;GH3;GH16;
PUL0767	laminarin A	Polysaccharides	Gramella forsetii sp. KT0803	degradation	7	2798;3032;1481;2714;GH16|1664;GH3|2273;GH16|788;
PUL0773	laminarin A	Polysaccharides	Olleya sp. Hel1_94	degradation	7	CBM4;GH16;GH3;GH16;
PUL0777	laminarin B	Polysaccharides	Cellulophaga sp. Hel1_12	degradation	11	GH17;GH17;GH30;GH17;GH17;GH16;GH2;
PUL0778	laminarin B	Polysaccharides	Flavobacteriaceae bacterium sp. Hel1_10	degradation	9	GH16;GH17;GH30;GH17;
PUL0779	laminarin B	Polysaccharides	Flavobacteriaceae bacterium sp. MAR_2010_118	degradation	13	GH16;GH17;GH2;GH30;GH17;
PUL0780	laminarin B	Polysaccharides	Formosa sp. Hel1_31_208	degradation	18	GH16;GH17;GH30;GH17;GH76;
PUL0781	laminarin B	Polysaccharides	Formosa sp. Hel1_33_131	degradation	9	GH16;GH17;GH30;GH17;GH17;
PUL0782	laminarin B	Polysaccharides	Formosa sp. Hel3_A1_48	degradation	6	GH17;GH17;GH30;GH2;GH17;
PUL0784	laminarin B	Polysaccharides	Nonlabens sp. Hel1_33_55	degradation	12	GH3;GH17;GH17;GH30;GH17;GH16;GH2;
PUL0785	laminarin B	Polysaccharides	Nonlabens sp. Hel1_56	degradation	9	GH17;GH17;GH30;GH17;GH16;GH2;
PUL0786	laminarin B	Polysaccharides	Polaribacter sp. Hel1_33_49	degradation	14	GH17;GH30;GH17;GH3;GH16;
PUL0788	laminarin B	Polysaccharides	Polaribacter sp. Hel1_33_96	degradation	14	GH16;GH3;GH17;GH30;GH17;
PUL0789	laminarin B	Polysaccharides	Polaribacter sp. Hel1_85	degradation	12	GH17;GH30;GH17;GH3;GH2;GH16;CBM4|CBM22;
PUL0790	laminarin B	Polysaccharides	Polaribacter sp. Hel1_88	degradation	17	GH17;GH17;GH30;GH17;GH3;GH16;CBM4;
PUL0791	laminarin B	Polysaccharides	Polaribacter sp. KT25b	degradation	13	CBM4;GH16;GH2;GH3;GH17;GH30;GH17;
PUL0794	laminarin C	Polysaccharides	Flavobacteriaceae bacterium sp. Hel1_10	degradation	9	GH30;GH16;GH5|CBM6;
PUL0797	laminarin C	Polysaccharides	Polaribacter sp. Hel1_33_78	degradation	13	GH5|CBM6;GH16;GH30;
PUL0799	laminarin D	Polysaccharides	Gillisia sp. Hel1_86	degradation	11	GH16;GH3;GH30;CBM6|GH5;GH30;GH16;
PUL0800	laminarin D	Polysaccharides	Gramella sp. MAR_2010_102	degradation	10	GH16;GH3;GH5|CBM6;GH30;GH16;
PUL0801	laminarin other	Polysaccharides	Flavobacteriaceae bacterium sp. MAR_2010_188	degradation	19	CE1;GH3;GH3;GH16;
PUL0802	NAG	Polysaccharides	Flavobacteriaceae bacterium sp. MAR_2009_75	degradation	9	GH20;CE9;GH20;
PUL0803	NAG	Polysaccharides	Gramella sp. MAR_2010_102	degradation	13	GH20;
PUL0805	NAG	Polysaccharides	Lacinutrix sp. Hel1_90	degradation	18	CE4;GH2;GH20;CBM32;
PUL0808	NAG	Polysaccharides	Tenacibaculum sp. MAR_2009_124	degradation	5	GH2;GH20;
PUL0812	pectin	Polysaccharides	Arenibacter palladensis sp. MAR_2009_79	degradation	23	CE8;CE12;GH105;GH106;GH88;GH105;GH28;GH117;GH97;
PUL0813	pectin	Polysaccharides	Arenibacter palladensis sp. MAR_2009_79	degradation	17	GH116;GH2;GH88;PL12;GH95;GH36;
PUL0814	pectin	Polysaccharides	Flavobacteriaceae bacterium sp. Hel1_10	degradation	19	PL9;PL1;PL1;CE8;PL1;GH28;GH105;GH43;CE8|PL10;CE12;
PUL0815	pectin	Polysaccharides	Flavobacteriaceae bacterium sp. MAR_2009_75	degradation	10	PL1;PL10;
PUL0816	pectin	Polysaccharides	Flavobacteriaceae bacterium sp. MAR_2009_75	degradation	44	GH105;CE8;CE12;GH28;PL1;CBM9;
PUL0817	pectin	Polysaccharides	Gramella sp. Hel1_59	degradation	32	PL10;CE12;CE8;CE12;PL9;GH43;GH105;GH28;CE8;PL1;
PUL0818	pectin	Polysaccharides	Gramella sp. MAR_2010_147	degradation	19	GH2;GH28;GH97;CE12;
PUL0819	pectin	Polysaccharides	Gramella sp. MAR_2010_147	degradation	30	PL9;CE8;GH28;GH105;GH43;PL9;CE12;CE8;PL10|CE12;GH28;
PUL0820	pectin	Polysaccharides	Leeuwenhoekiella sp. MAR_2009_132	degradation	31	CE12;CE8;GH43;GH28;GH105;
PUL0821	pectin	Polysaccharides	Flavimarina sp. Hel1_48	degradation	18	PL10;CE12;CE8;CE12;GH43;GH105;GH28;PL1;PL9;CE8;
PUL0822	pectin	Polysaccharides	Maribacter sp. MAR_2009_72	degradation	17	GH115;GH28;GH105|GH88;GH31;GH106|GH2;GH105;GH43;CBM67|GH78;
PUL0823	pectin	Polysaccharides	Maribacter sp. MAR_2009_72	degradation	16	GH43;GH28;GH105;GH105;CE8|PL10;CE12;GH43;GH51;
PUL0824	pectin	Polysaccharides	Nonlabens sp. Hel1_33_55	degradation	14	PL9;GH43;GH105;GH28;CE8|PL10;CE12;
PUL0825	pectin	Polysaccharides	Psychroserpens sp. Hel1_66	degradation	18	PL9;PL1;GH28;GH105;GH43;PL10|CE8;CE12;
PUL0826	rhamnose-containing substrate	Polysaccharides	Arenibacter palladensis sp. MAR_2009_79	degradation	17	GH78;CBM6;AA3;
PUL0827	rhamnose-containing substrate	Polysaccharides	Arenibacter palladensis sp. MAR_2009_79	degradation	13	CBM67;GH105;
PUL0828	rhamnose-containing substrate	Polysaccharides	Arenibacter palladensis sp. MAR_2009_79	degradation	7	CBM67;CBM67;
PUL0829	rhamnose-containing substrate	Polysaccharides	Cellulophaga sp. Hel1_12	degradation	23	CBM3;GH43|CBM6;GH2;GH78;GH106|GH2;CBM67|GH78;GH120;
PUL0830	rhamnose-containing substrate	Polysaccharides	Flavobacteriaceae bacterium sp. MAR_2009_75	degradation	29	CBM67|GH78;CBM67|GH78;CBM6;CBM6;CBM67|GH78;GH106;GH106;GH78;
PUL0831	rhamnose-containing substrate	Polysaccharides	Flavobacteriaceae bacterium sp. MAR_2009_75	degradation	13	GH43;GH105;GH106;GH31;GH105;CE12;
PUL0832	rhamnose-containing substrate	Polysaccharides	Maribacter sp. MAR_2009_72	degradation	53	CBM67|GH78;CBM67|GH78;CBM6;CBM6;GH3;CBM67|GH78;GH106;GH78;
PUL0833	rhamnose-containing substrate	Polysaccharides	Polaribacter sp. Hel1_88	degradation	32	GH78;CBM67|GH78;
PUL0834	rhamnose-containing substrate	Polysaccharides	Zobellia amurskyensis MAR_2009_138	degradation	6	CBM67|GH78;
PUL0835	rhamnose-containing substrate	Polysaccharides	Zobellia amurskyensis MAR_2009_138	degradation	6	GH37|GH78;
PUL0836	rhamnose-containing substrate	Polysaccharides	Zobellia amurskyensis MAR_2009_138	degradation	44	GH78;CBM67;GH106;GH105;GH37|GH78;GH5;CBM67|GH78;
PUL0837	sialic acid polysaccharide	Polysaccharides	Arenibacter palladensis sp. MAR_2009_79	degradation	8	GH2;GH33;
PUL0838	sialic acid polysaccharide	Polysaccharides	Flavobacteriaceae bacterium sp. MAR_2010_105	degradation	19	GH20|CBM32;GH33;GH95;GH33;GH20;GH33;
PUL0839	sialic acid polysaccharide	Polysaccharides	Flavobacteriaceae bacterium sp. MAR_2010_188	degradation	10	GH33;GH33;
PUL0840	sialic acid polysaccharide	Polysaccharides	Flavimarina sp. Hel1_48	degradation	7	GH33;GH84;
PUL0841	sialic acid polysaccharide	Polysaccharides	Maribacter sp. MAR_2009_72	degradation	13	GH33;GH29;
PUL0842	sialic acid polysaccharide	Polysaccharides	Zobellia amurskyensis MAR_2009_138	degradation	15	GH33;
PUL0843	sulfated substrate rich in galactose	Polysaccharides	Polaribacter sp. Hel1_88	degradation	33	GH35;GH43;GH16|CBM6;GH2;CBM32|GH43;GH2;GH30;GH2;GH2;GH115;GH2;
PUL0844	trehalose	Polysaccharides	Flavobacteriaceae bacterium sp. MAR_2010_105	degradation	12	GH13;GH37;
PUL0846	xylan	Polysaccharides	Flavobacteriaceae bacterium sp. Hel1_10	degradation	54	GH2;GH51;GH10;GH2;GH3;GH67;GH115;GH10;GH43;CBM22;GH30;GH10;CE6|CE1;GH43;CBM35|CBM6;GH32|CBM35;GH97;GH3;GH43;GH95;
PUL0848	xylan	Polysaccharides	Leeuwenhoekiella sp. MAR_2009_132	degradation	24	GH10|CBM4;GH2;GH67;GH115;GH43;GH43;GH10;GH115;GH89;GH28;GH92;
PUL0849	xylan	Polysaccharides	Flavimarina sp. Hel1_48	degradation	19	GH67;GH10;GH115;CBM22|GH10;CBM9|CE15;GH43;GH2;
PUL0850	xylan	Polysaccharides	Flavimarina sp. Hel1_48	degradation	14	GH43;GH97;GH43;CE6|CE1;GH8;GH95;GH10;GH10|CBM4;
PUL0851	xylan	Polysaccharides	Maribacter dokdonensis sp. MAR_2009_71	degradation	13	GH43;GH10;
PUL0852	xylan	Polysaccharides	Maribacter sp. MAR_2009_60	degradation	12	GH10;GH43;
PUL0853	xylan	Polysaccharides	Muricauda sp. MAR_2010_75	degradation	16	GH2;GH43;GH43;GH43;GH43;GH5;
PUL0854	xylan	Polysaccharides	Salegentibacter sp. Hel1_6	degradation	20	GH8;GH43;GH32|CBM36;GH32|GH43;CE6|CE1;GH95;GH43|CBM6;GH43;CE15;GH97;GH10;CBM22|GH10;GH2;
PUL0857	xylose-containing polysaccharide	Polysaccharides	Salegentibacter sp. Hel1_6	degradation	10	GH9;GH9;GH43;GH43;
PUL0858	xylose-containing polysaccharide	Polysaccharides	Zobellia amurskyensis MAR_2009_138	degradation	14	GH49;GH43;GH2;CBM9;
PUL0859	xylose-containing sulfated polysaccharide	Polysaccharides	Formosa sp. Hel3_A1_48	degradation	17	GH10;GH5;GH30;PL9|CBM22;GH10;GH43;
PUL0860	xylose-containing sulfated polysaccharide	Polysaccharides	Zobellia amurskyensis MAR_2009_138	degradation	6	GH43;
PUL0861	xylose-containing sulfated polysaccharide	Polysaccharides	Zobellia amurskyensis MAR_2009_138	degradation	17	GH5;GH43;GH43;
PUL0862	xylose-containing sulfated polysaccharide	Polysaccharides	Zobellia amurskyensis MAR_2009_138	degradation	14	GH43;GH27;GH43;GH49;GH43;GH43;GH49;GH43;GH49;

## Sheet: Sheet2
Family_sub	Type of digestion	Activities in family
AA1_1	endo	lignin
AA10	endo	chitin
AA10	endo	cellulose
AA11	endo	chitin
AA13	endo	starch
AA14	endo	xylan
AA15	endo	cellulose
AA15	endo	chitin
AA16	endo	cellulose
AA17	endo	polygalacturonic acid
AA2	endo	lignin
AA5_2	endo	raffinose
AA9	endo	beta-glucan
AA9	endo	cellulose
AA9	endo	xyloglucan
AA9	endo	xylogucan
CBM0	endo	peptidoglycan
CBM1	endo	beta-glucan
CBM1	endo	chitosan
CBM10	endo	xylan
CBM11	endo	beta-glucan
CBM11	endo	xylan
CBM12	endo	chitin
CBM13	endo	arabinogalactan
CBM13	endo	xylan
CBM13	endo	arabinoxylan
CBM14	endo	chitin
CBM15	endo	xylan
CBM16	endo	cellulose
CBM16	endo	beta-mannan
CBM16	endo	glucomannan
CBM17	endo	beta-glucan
CBM18	endo	chitin
CBM18	endo	peptidoglycan
CBM19	endo	chitin
CBM2	endo	xylan
CBM2	endo	cellulose
CBM2	endo	chitin
CBM2	endo	beta-glucan
CBM20	endo	starch
CBM20	endo	alpha-cyclodextrin glucan
CBM20	endo	beta-cyclodextrin glucan
CBM20	endo	cyclodextrin glucan
CBM21	endo	glycogen
CBM21	endo	starch
CBM22	endo	xylan
CBM23	endo	mannan
CBM24	endo	glucan
CBM25	endo	starch
CBM26	endo	starch
CBM27	endo	beta-mannan
CBM28	endo	beta-glucan
CBM28	endo	cellulose
CBM29	endo	mannan
CBM29	endo	glucomannan
CBM3	endo	chitin
CBM3	endo	cellulose
CBM30	endo	cellulose
CBM31	endo	xylan
CBM32	endo	glucan
CBM32	endo	alginate
CBM32	endo	chitosan
CBM34	endo	pullulan
CBM34	endo	starch
CBM35	endo	xylan
CBM35	endo	dextran
CBM35	endo	galactan
CBM35	endo	beta-mannan
CBM35	endo	mannan
CBM35	endo	chitosan
CBM35	endo	glucuronoxylan
CBM36	endo	xylan
CBM39	endo	beta-glucan
CBM4	endo	laminarin
CBM4	endo	beta-glucan
CBM4	endo	xylan
CBM4	endo	lichenin
CBM41	endo	glycogen
CBM41	endo	pullulan
CBM41	endo	starch
CBM43	endo	beta-glucan
CBM44	endo	glucan
CBM46	endo	beta-glucan
CBM46	endo	cellulose
CBM47	endo	fucose
CBM48	endo	alpha-glucan
CBM48	endo	trehalose
CBM48	endo	pullulan
CBM48	endo	starch
CBM48	endo	glycogen
CBM5	endo	beta-glucan
CBM5	endo	chitin
CBM50	endo	chitin
CBM50	endo	peptidoglycan
CBM52	endo	beta-glucan
CBM54	endo	laminarin
CBM54	endo	chitin
CBM54	endo	lichenin
CBM56	endo	laminarin
CBM58	endo	starch
CBM59	endo	beta-mannan
CBM6	endo	xylan
CBM6	endo	cellulose
CBM6	endo	beta-glucan
CBM61	endo	galactan
CBM62	endo	arabinoxylan
CBM64	endo	xylan
CBM65	endo	beta-glucan
CBM68	endo	pullulan
CBM69	endo	starch
CBM72	endo	beta-glucan
CBM72	endo	cellulose
CBM72	endo	xylan
CBM72	endo	beta-mannan
CBM73	endo	chitin
CBM75	endo	xyloglucan
CBM76	endo	xyloglucan
CBM76	endo	glucomannan
CBM76	endo	beta-glucan
CBM77	endo	pectin
CBM78	endo	xyloglucan
CBM78	endo	beta-glucan
CBM79	endo	beta-glucan
CBM8	endo	cellulose
CBM80	endo	xyloglucan
CBM80	endo	glucomannan
CBM80	endo	beta-glucan
CBM80	endo	galactomannan
CBM82	endo	starch
CBM83	endo	starch
CBM84	endo	xanthan
CBM86	endo	xylan
CBM87	endo	galactosaminogalactan
CBM9	endo	xylan
CE0	endo	xylan
CE1	endo	acetylxylan
CE12	endo	pectin
CE12	endo	acetylxylan
CE13	endo	pectin
CE17	endo	acetylmannan
CE19	endo	pectin
CE2	endo	mannan
CE2	endo	acetylxylan
CE3	endo	acetylxylan
CE4	endo	xylan
CE4	endo	chitin
CE4	endo	LPS
CE4	endo	peptidoglycan
CE4	endo	acetylxylan
CE5	endo	acetylxylan
CE5	endo	cutin
CE6	endo	acetylxylan
CE7	endo	acetylxylan
CE8	endo	pectin
GH0	endo	O-antigen
GH0	endo	peptidoglycan
GH1	endo	xylose
GH1	endo	beta-glucan
GH1	endo	cellodextrin
GH10	endo	beta-xylose
GH10	endo	beta-glucan
GH10	endo	beta-xylan
GH10	endo	beta-arabinoxylan
GH10	endo	celloxylan
GH101	endo	alpha-N-acetylgalactosamine
GH102	endo	peptidoglycan
GH103	endo	peptidoglycan
GH104	endo	peptidoglycan
GH107	endo	alpha-fucan
GH107	endo	fucoidan
GH108	endo	peptidoglycan
GH11	endo	beta-xylan
GH111	endo	keratan sulfate
GH113	endo	beta-mannan
GH114	endo	alpha-polygalactosamine
GH115	endo	xylan
GH115	endo	glucuronoxylan
GH117	endo	agar
GH118	endo	agar
GH119	endo	starch
GH12	endo	xyloglucan
GH12	endo	glucan
GH12	endo	beta-glucan
GH124	endo	beta-glucan
GH126	endo	starch
GH127	endo	xylose
GH128	endo	beta-glucan
GH13	endo	starch
GH13	endo	trehalose
GH13	endo	alpha-glucan
GH13	endo	pullulan
GH13_1	endo	alpha-glucan
GH13_1	endo	starch
GH13_10	endo	starch
GH13_10	endo	trehalose
GH13_11	endo	alpha-glucan
GH13_11	endo	starch
GH13_12	endo	starch
GH13_12	endo	glycogen
GH13_12	endo	pullulan
GH13_13	endo	starch
GH13_13	endo	pullulan
GH13_14	endo	starch
GH13_14	endo	pullulan
GH13_15	endo	starch
GH13_17	endo	starch
GH13_19	endo	starch
GH13_2	endo	starch
GH13_2	endo	alpha-cyclodextrin glucan
GH13_2	endo	beta-cyclodextrin glucan
GH13_2	endo	cyclodextrin glucan
GH13_20	endo	starch
GH13_20	endo	pullulan
GH13_21	endo	maltodextrin
GH13_21	endo	starch
GH13_23	endo	trehalose
GH13_24	endo	starch
GH13_27	endo	starch
GH13_28	endo	starch
GH13_28	endo	pullulan
GH13_29	endo	trehalose
GH13_3	endo	alpha-glucan
GH13_31	endo	starch
GH13_31	endo	dextran
GH13_32	endo	starch
GH13_32	endo	pullulan
GH13_34	endo	starch
GH13_34	endo	trehalose
GH13_35	endo	starch
GH13_35	endo	trehalose
GH13_36	endo	starch
GH13_37	endo	starch
GH13_39	endo	starch
GH13_39	endo	pullulan
GH13_4	endo	starch
GH13_40	endo	dextran
GH13_41	endo	starch
GH13_41	endo	pullulan
GH13_42	endo	alpha-glucan
GH13_42	endo	starch
GH13_43	endo	starch
GH13_5	endo	starch
GH13_6	endo	starch
GH13_7	endo	starch
GH130	endo	beta-mannan
GH130	endo	N-glycan
GH131	endo	beta-glucan
GH132	endo	beta-glucan
GH134	endo	beta-mannan
GH135	endo	galactan
GH137	endo	beta-glucan
GH14	endo	starch
GH141	endo	xylan
GH144	endo	beta-glucan
GH147	endo	galactan
GH148	endo	beta-glucan
GH149	endo	beta-glucan
GH15	endo	trehalose
GH15	endo	dextran
GH15	endo	starch
GH150	endo	carrageenan
GH152	endo	beta-glucan
GH154	endo	arabinogalactan
GH157	endo	beta-glucan
GH157	endo	laminarin
GH158	endo	beta-glucan
GH16	endo	beta-glucan
GH16	endo	laminarin
GH16	endo	xyloglucan
GH16	endo	keratan-sulfate
GH16_1	endo	laminarin
GH16_1	endo	beta-glucan
GH16_1	endo	lichenin
GH16_10	endo	galactan
GH16_11	endo	porphyran
GH16_12	endo	porphyran
GH16_13	endo	carrageenan
GH16_14	endo	agar
GH16_15	endo	agar
GH16_16	endo	agar
GH16_16	endo	porphyran
GH16_17	endo	carrageenan
GH16_18	endo	beta-glucan
GH16_18	endo	chitin
GH16_18	endo	laminarin
GH16_19	endo	chitin
GH16_20	endo	xyloglucan
GH16_20	endo	beta-glucan
GH16_21	endo	beta-glucan
GH16_21	endo	lichenin
GH16_24	endo	galactosidase
GH16_25	endo	beta-glucan
GH16_25	endo	lichenin
GH16_26	endo	porphyran
GH16_27	endo	xyloglucan
GH16_27	endo	beta-glucan
GH16_3	endo	laminarin
GH16_3	endo	beta-glucan
GH16_3	endo	O-glycan
GH16_3	endo	lichenin
GH16_4	endo	beta-glucan
GH16_4	endo	laminarin
GH16_8	endo	beta-galactosidase
GH16_9	endo	beta-glucan
GH161	endo	beta-glucan
GH162	endo	beta-glucan
GH166	endo	alpha-galactosaminogalactan
GH167	endo	carrageenan
GH168	endo	fucan
GH17	endo	beta-glucan
GH17	endo	laminarin
GH17	endo	lichenin
GH170	endo	peptidoglycan
GH171	endo	peptidoglycan
GH18	endo	N-acetylglucosamine
GH18	endo	chitin
GH18	endo	xylan
GH18	endo	strach
GH18	endo	peptidoglycan
GH19	endo	chitin
GH19	endo	peptidoglycan
GH2	endo	mannosylglycoprotein
GH2	endo	beta-mannan
GH2	endo	N-glycan
GH22	endo	peptidoglycan
GH23	endo	chitin
GH23	endo	peptidoglycan
GH24	endo	peptidoglycan
GH25	endo	peptidoglycan
GH26	endo	beta-glucan
GH26	endo	xyloglucan
GH26	endo	xylan
GH26	endo	cellulose
GH26	endo	mannan
GH27	endo	dextran
GH27	endo	galactan
GH28	endo	homogalacturonan
GH28	endo	pectin
GH28	endo	xylogalacturonan
GH29	endo	fucose
GH29	endo	N-glycan
GH3	endo	beta-glucan
GH3	endo	cellulose
GH3	endo	xylose
GH3	endo	xylan
GH3	endo	N-glycan
GH3	endo	xyloglucan
GH3	endo	glucan
GH3	endo	cellodextrin
GH3	endo	chitosan
GH30_1	endo	laminarin
GH30_1	endo	xylose
GH30_10	endo	beta-xylan
GH30_10	endo	beta-glucan
GH30_10	endo	galactan
GH30_10	endo	glucuronoarabinoxylan
GH30_3	endo	beta-glucan
GH30_3	endo	laminarin
GH30_5	endo	galactan
GH30_7	endo	beta-xylan
GH30_8	endo	beta-xylan
GH30_8	endo	arabinoxylan
GH30_8	endo	glucuronoxylan
GH31	endo	starch
GH31	endo	dextran
GH31	endo	alpha-glucan
GH32	endo	inulin
GH32	endo	levanase
GH33	endo	lipopolysaccharide
GH35	endo	xyloglucan
GH35	endo	chitosan
GH36	endo	galactomannan
GH37	endo	trehalose
GH38	endo	alpha-mannan
GH39	endo	xylan
GH42	endo	galactan
GH43	endo	alpha-arabinanase
GH43	endo	xylan
GH43_1	endo	xylan
GH43_10	endo	xylan
GH43_10	endo	arabinoxylan
GH43_12	endo	xylan
GH43_12	endo	arabinoxylan
GH43_14	endo	xylan
GH43_16	endo	xylan
GH43_16	endo	arabinoxylan
GH43_17	endo	beta-xylan
GH43_22	endo	arabinan
GH43_24	endo	arabinogalactan
GH43_27	endo	xylan
GH43_29	endo	arabinan
GH43_35	endo	xylan
GH43_36	endo	arabinoxylan
GH43_36	endo	xylan
GH43_37	endo	alpha-arabinan
GH43_4	endo	alpha-arabinan
GH43_5	endo	alpha-arabinan
GH43_6	endo	alpha-arabinan
GH43_7	endo	beta-xylan
GH44	endo	glucan
GH44	endo	beta-mannan
GH44	endo	beta-glucan
GH44	endo	cellulose
GH44	endo	xylan
GH44	endo	xyloglucan
GH44	endo	mannan
GH45	endo	beta-glucan
GH45	endo	beta-mannan
GH45	endo	glucan
GH45	endo	xyloglucan
GH45	endo	cellulose
GH46	endo	chitosan
GH48	endo	beta-glucan
GH48	endo	cellodextrin
GH48	endo	chitin
GH48	endo	cellulose
GH48	endo	glucan
GH49	endo	sulfated beta-arabinan
GH49	endo	dextran
GH49	endo	pullulan
GH5	endo	xylan
GH5	endo	beta-glucan
GH5	endo	mannan
GH5	endo	arabinoxylan
GH5	endo	cellulose
GH5	endo	glucan
GH5_1	endo	beta-glucan
GH5_1	endo	cellulose
GH5_1	endo	lichenin
GH5_10	endo	beta-mannan
GH5_15	endo	beta-glucan
GH5_16	endo	beta-galactan
GH5_17	endo	beta-mannan
GH5_2	endo	beta-glucan
GH5_2	endo	beta-xylan
GH5_2	endo	glucan
GH5_2	endo	cellulose
GH5_2	endo	chitosan
GH5_21	endo	beta-xylan
GH5_22	endo	beta-glucan
GH5_22	endo	xylan
GH5_22	endo	cellulose
GH5_25	endo	beta-glucan
GH5_25	endo	mannan
GH5_25	endo	beta-xylan
GH5_25	endo	laminarin
GH5_26	endo	beta-glucan
GH5_26	endo	cellulose
GH5_27	endo	glycoceramid
GH5_28	endo	glycoceramid
GH5_29	endo	glycoceramid
GH5_31	endo	beta-mannan
GH5_34	endo	beta-xylan
GH5_34	endo	arabinoxylan
GH5_35	endo	beta-xylan
GH5_36	endo	beta-mannan
GH5_37	endo	beta-glucan
GH5_37	endo	cellulose
GH5_37	endo	glucan
GH5_37	endo	cellodextrin
GH5_37	endo	lichena
GH5_38	endo	beta-glucan
GH5_38	endo	cellulose
GH5_4	endo	beta-glucan
GH5_4	endo	xyloglucan
GH5_4	endo	xylan
GH5_4	endo	glucomannan
GH5_4	endo	lichenin
GH5_40	endo	beta-mannan
GH5_41	endo	beta-mannan
GH5_46	endo	beta-glucan
GH5_47	endo	beta-glucan
GH5_47	endo	laminarin
GH5_48	endo	chitosan
GH5_5	endo	beta-glucan
GH5_5	endo	glucan
GH5_5	endo	cellulose
GH5_52	endo	cellodextrin
GH5_53	endo	cellodextrin
GH5_55	endo	beta-glucan
GH5_55	endo	beta-mannan
GH5_7	endo	beta-mannan
GH5_8	endo	beta-mannan
GH5_9	endo	beta-glucan
GH50	endo	agar
GH51	endo	beta-xylan
GH51	endo	glucan
GH51	endo	arabinoxylan
GH51	endo	cellulose
GH51	endo	beta-glucan
GH53	endo	beta-galactan
GH55	endo	beta-glucan
GH55	endo	laminarin
GH56	endo	chondroitin
GH57	endo	starch
GH57	endo	pullulan
GH57	endo	glucan
GH57	endo	alpha-glucan
GH58	endo	sialidase
GH58	endo	N-acetylneuraminic
GH6	endo	beta-glucan
GH6	endo	glucan
GH6	endo	cellulose
GH6	endo	xylan
GH62	endo	arabinoxylan
GH62	endo	acetylxylan
GH64	endo	beta-glucan
GH64	endo	laminarin
GH65	endo	alpha-glucan
GH65	endo	trehalose
GH66	endo	dextran
GH67	endo	xylan
GH68	endo	fructan
GH7	endo	beta-glucan
GH7	endo	cellulose
GH7	endo	chitosan
GH70	endo	alpha-glucan
GH70	endo	glucan
GH70	endo	beta-glucan
GH70	endo	dextran
GH71	endo	alpha-glucan
GH72	endo	beta-glucan
GH73	endo	N-acetylglucosamine
GH73	endo	peptidoglycan
GH74	endo	glucan
GH74	endo	xyloglucan
GH75	endo	chitosan
GH76	endo	alpha-mannan
GH77	endo	glucan
GH77	endo	alpha-glucan
GH77	endo	starch
GH8	endo	beta-glucan
GH8	endo	beta-xylan
GH8	endo	laminarin
GH8	endo	glucan
GH8	endo	chitosan
GH8	endo	lichenin
GH80	endo	chitosan
GH81	endo	beta-glucan
GH81	endo	laminarin
GH82	endo	carrageenan
GH85	endo	N-acetylglucosamine
GH86	endo	agar
GH86	endo	porphyran
GH87	endo	alpha-glucan
GH87	endo	dextran
GH9	endo	beta-glucan
GH9	endo	xyloglucan
GH9	endo	glucan
GH9	endo	laminarin
GH9	endo	xanthan
GH9	endo	beta-mannan
GH9	endo	cellulose
GH9	endo	chitosan
GH90	endo	rhamnose
GH91	endo	inulin
GH92	endo	alpha-mannan
GH92	endo	N-glycan
GH94	endo	beta-glucan
GH94	endo	cellulose
GH94	endo	cellodextrin
GH96	endo	agar
GH97	endo	starch
GH97	endo	alpha-mannan
GH98	endo	beta-galactosidase
GH98	endo	beta-xylan
GH99	endo	alpha-mannan
GH99	endo	glycoprotein
GT1	endo	gellan
GT10	endo	fucose
GT102	endo	O-antigen-polysaccharide
GT103	endo	O-antigen-polysaccharide
GT11	endo	fucose
GT110	endo	xylose
GT111	endo	galactan
GT111	endo	LPS
GT113	endo	O-antigen
GT113	endo	LPS
GT14	endo	arabinogalactan
GT14	endo	xylose
GT15	endo	glycolipid
GT2	endo	galactan
GT2	endo	N-glycan
GT2	endo	glucomannan
GT2	endo	alginate
GT2	endo	chondroitin
GT2	endo	LPS
GT2	endo	teichoic acid
GT20	endo	trehalose
GT23	endo	fucose
GT25	endo	LPS
GT26	endo	xanthan
GT29	endo	galactan
GT31	endo	arabinogalactan
GT31	endo	N-glycan
GT31	endo	glycosaminoglycan
GT31	endo	galactomannan
GT31	endo	fucose
GT31	endo	galactan
GT31	endo	chondroitin
GT34	endo	galactomannan
GT34	endo	xyloglucan
GT35	endo	alpha-glucan
GT35	endo	glycogen
GT35	endo	maltodextrin
GT35	endo	starch
GT37	endo	arabinogalactan
GT37	endo	xyloglucan
GT4	endo	trehalose
GT4	endo	xylose
GT4	endo	teichoic acid
GT4	endo	LPS
GT41	endo	fucose
GT42	endo	lipopolysaccharide
GT43	endo	xylan
GT43	endo	glucuronoxylan
GT47	endo	pectin
GT47	endo	xyloglucan
GT47	endo	heparan sulfate
GT5	endo	starch
GT51	endo	peptidoglycan
GT58	endo	N-glycan
GT61	endo	xylan
GT61	endo	N-glycan
GT62	endo	alpha-mannan
GT64	endo	heparan
GT65	endo	fucose
GT67	endo	N-glycan
GT67	endo	phosphoglycan
GT68	endo	fucose
GT7	endo	chondroitin
GT7	endo	xylosylprotein
GT70	endo	xanthan
GT74	endo	fucose
GT77	endo	fucose
GT79	endo	phosphoglycan
GT8	endo	galactan
GT8	endo	xylose
GT8	endo	xylan
GT8	endo	homogalacturonan
GT8	endo	glycogen
GT8	endo	lipopolysaccharide
GT8	endo	LPS
GT87	endo	lipoarabinomannan
GT89	endo	arabinan
GT9	endo	LPS
GT92	endo	N-glycan
GT94	endo	xanthan
PL1	endo	pectin
PL1	endo	pectate
PL1_1	endo	pectate
PL1_10	endo	pectin
PL1_10	endo	poly a-D-N-acetylgalactosaminuric acid
PL1_10	endo	pectate
PL1_11	endo	pectin
PL1_11	endo	poly a-D-N-acetylgalactosaminuric acid
PL1_11	endo	pectate
PL1_12	endo	pectin
PL1_12	endo	poly a-D-N-acetylgalactosaminuric acid
PL1_12	endo	pectate
PL1_13	endo	poly a-D-N-acetylgalactosaminuric acid
PL1_2	endo	pectate
PL1_3	endo	pectate
PL1_4	endo	pectin
PL1_5	endo	pectate
PL1_6	endo	pectate
PL1_7	endo	pectate
PL1_8	endo	pectin
PL10	endo	pectate
PL10_1	endo	pectate
PL11	endo	rhamnogalacturonan
PL11_1	endo	rhamnogalacturonan
PL12_2	endo	heparin
PL13	endo	heparin
PL14	endo	alginate
PL14_1	endo	beta-glucuronan
PL14_1	endo	alginate
PL14_2	endo	alginate
PL14_3	endo	alginate
PL15_2	endo	heparin
PL16	endo	hyaluronan
PL17_2	endo	alginate
PL18	endo	alginate
PL2	endo	pectate
PL2_1	endo	pectate
PL20	endo	beta-glucuronan
PL21_1	endo	heparin
PL23	endo	chondroitin
PL24	endo	ulvan
PL25	endo	ulvan
PL28	endo	ulvan
PL29	endo	chondroitin-sulfate
PL3_1	endo	pectate
PL3_2	endo	pectate
PL3_4	endo	pectate
PL3_5	endo	pectate
PL31	endo	beta-glucuronan
PL31	endo	alginate
PL32	endo	alginate
PL33	endo	hyaluronan
PL33	endo	gellan
PL33	endo	chondroitin sulfate
PL33_1	endo	hyaluronan
PL33_1	endo	gellan
PL33_1	endo	chondroitin sulfate
PL33_2	endo	hyaluronan
PL33_2	endo	gellan
PL33_2	endo	chondroitin sulfate
PL34	endo	alginate
PL35	endo	chondroitin
PL36	endo	alginate
PL36_1	endo	alginate
PL36_2	endo	alginate
PL37	endo	chondroitin-sulfate
PL37	endo	ulvan
PL37	endo	heparan
PL37	endo	heparin-sulfate
PL38	endo	beta-glucuronan
PL39	endo	alginate
PL4	endo	rhamnogalacturonan
PL4_1	endo	rhamnogalacturonan
PL4_3	endo	rhamnogalacturonan
PL40	endo	ulvan
PL41	endo	alginate
PL5	endo	beta-glucuronan
PL5	endo	alginate
PL5_1	endo	beta-glucuronan
PL5_1	endo	alginate
PL6	endo	alginate
PL6	endo	chondroitin
PL6_1	endo	alginate
PL6_2	endo	alginate
PL6_3	endo	alginate
PL7	endo	beta-glucuronan
PL7	endo	alginate
PL7_1	endo	alginate
PL7_3	endo	alginate
PL7_4	endo	beta-glucuronan
PL7_5	endo	alginate
PL8	endo	alginate
PL8	endo	glycosaminoglycan
PL8	endo	xanthan
PL8	endo	chondroitin
PL8	endo	heparin
PL8_2	endo	chondroitin-sulfate
PL8_2	endo	heparin
PL8_3	endo	chondroitin
PL8_4	endo	alginate
PL9_1	endo	rhamnogalacturonan
PL9_1	endo	pectate
PL9_2	endo	thiopeptidoglycan
PL9_2	endo	pectate
PL9_2	endo	polygalacturonate
PL9_3	endo	thiopeptidoglycan
PL9_3	endo	pectate
PL9_4	endo	thiopeptidoglycan
AA1	exo	laccase
AA1_1	exo	laccase
AA1_2	exo	laccase
AA1_3	exo	laccase
AA3_1	exo	cellobiose
AA3_2	exo	glucose
AA3_2	exo	pyranose
AA3_2	exo	alcohol
AA3_3	exo	alcohol
AA3_4	exo	glucose
AA4	exo	glucosyltransferase
AA5_1	exo	glyoxal
AA5_2	exo	galactose
AA5_2	exo	alcohol
AA7	exo	chitooligosaccharide
AA7	exo	xylooligosaccharide
AA7	exo	cellooligosaccharides
AA8	exo	cellobiose
CBM0	exo	glycoside
CBM0	exo	lectin
CBM1	exo	cellobiose
CBM13	exo	galactose
CBM13	exo	UDP-N-acetyl-D-galactosamine
CBM13	exo	lectin
CBM13	exo	polypeptide
CBM13	exo	agglutinin
CBM18	exo	agglutinin
CBM18	exo	lectin
CBM20	exo	cyclodextrin
CBM28	exo	cellooligosaccharides
CBM32	exo	galactose
CBM32	exo	N-acetylglucosamine
CBM32	exo	lactose
CBM32	exo	sialidase
CBM32	exo	polygalacturonic acid
CBM32	exo	hyaluronate
CBM35	exo	rhamnogalacturonan
CBM35	exo	cycloisomaltooligosaccharide
CBM35	exo	glucosyltransferase
CBM36	exo	alpha-arabinofuranose
CBM4	exo	cellobiose
CBM40	exo	glycoside
CBM42	exo	alpha-arabinofuranose
CBM47	exo	galactosidase
CBM47	exo	lectin
CBM48	exo	maltooligosyltrehalose
CBM48	exo	starch synthase
CBM48	exo	glycogen synthase
CBM48	exo	alpha-glucan synthase
CBM50	exo	N-acetylglucosamine
CBM50	exo	lectin
CBM51	exo	galactosidase
CBM51	exo	alpha-fucose
CBM57	exo	glucuronidase
CBM57	exo	malectin
CBM61	exo	glucosyltransferase
CBM66	exo	beta-fructan
CBM67	exo	alpha-L-rhamnose
CBM67	exo	lectin
CBM68	exo	glycogen synthase
CBM70	exo	hyaluronate
CBM71	exo	galactosidase
CBM81	exo	cellooligosaccharides
CBM81	exo	avicel
CBM81	exo	xyloglucan
CBM81	exo	beta-glucan
CBM88	exo	galactoxyloglucan
CBM88	exo	galactomannan
CE11	exo	N-acetylglucosamine
CE12	exo	rhamnogalacturonan
CE14	exo	chitobiose
CE15	exo	glucuronoyl
CE16	exo	acetylesterase
CE18	exo	N-acetylgalactosamine
CE4	exo	N-acetylglucosamine
CE4	exo	chitooligosaccharide
CE6	exo	alpha-arabinofuranose
CE7	exo	xylooligosaccharide
CE9	exo	N-acetylglucosamine
GH0	exo	alpha-L-rhamnose
GH1	exo	beta-glucan
GH1	exo	beta-glucosidase
GH1	exo	galactosidase
GH1	exo	beta-galactosidase
GH1	exo	beta-glycosidase
GH1	exo	mannose
GH1	exo	zeatin
GH1	exo	beta-fucose
GH1	exo	cellobiose
GH1	exo	glucosyltransferase
GH1	exo	glandular
GH1	exo	ginsenoside
GH1	exo	flavonol
GH1	exo	furostanol
GH10	exo	alpha-arabinofuranose
GH100	exo	invertase
GH105	exo	unsaturated rhamnogalacturonyl
GH105	exo	unsaturated beta-glucuronyl
GH105	exo	unsaturated alpha-galacturonic
GH106	exo	alpha-L-rhamnose
GH106	exo	alpha-rhamnogalacturonan
GH109	exo	alpha-N-acetylgalactosamine
GH109	exo	beta-N-acetylglucosamine
GH11	exo	xylose
GH110	exo	galactosidase
GH112	exo	rhamnose
GH115	exo	glucuronidase
GH116	exo	beta-glucosidase
GH116	exo	beta-xylosidase
GH116	exo	N-acetylglucosamine
GH117	exo	galactosidase
GH117	exo	alpha-arabinofuranose
GH117	exo	beta-D-galactofuranosides
GH120	exo	beta-xylose
GH121	exo	beta-L-arabinobiosidase
GH122	exo	alpha-glucosidase
GH125	exo	alpha-mannosidase
GH127	exo	galactosidase
GH127	exo	alpha-arabinofuranose
GH127	exo	beta-arabinofuranose
GH129	exo	galactosidase
GH13_1	exo	alpha-L-rhamnose
GH13_10	exo	maltooligosyltrehalose
GH13_11	exo	glycogen synthase
GH13_14	exo	glycogen synthase
GH13_16	exo	trehalose synthase
GH13_16	exo	trehalose synthase
GH13_17	exo	alpha-glucosidase
GH13_17	exo	sucrose
GH13_18	exo	sucrose
GH13_2	exo	cyclodextrin
GH13_20	exo	maltose
GH13_20	exo	cyclodextrin
GH13_21	exo	alpha-glucosidase
GH13_22	exo	alpha-glucan synthase
GH13_23	exo	alpha-glucosidase
GH13_25	exo	glycogen synthase
GH13_26	exo	glycosyltrehalose synthase
GH13_26	exo	maltooligosyltrehalose synthase
GH13_26	exo	trehalose synthase
GH13_29	exo	alpha-glucosidase
GH13_30	exo	alpha-glucosidase
GH13_31	exo	alpha-glucosidase
GH13_31	exo	sucrose
GH13_31	exo	trehalulose
GH13_31	exo	trehalulose synthase
GH13_31	exo	glucosyltransferase
GH13_33	exo	trehalose synthase
GH13_34	exo	sucrose
GH13_35	exo	sucrose
GH13_36	exo	cyclodextrin
GH13_38	exo	alpha-glucosidase
GH13_4	exo	sucrose
GH13_40	exo	alpha-glucosidase
GH13_44	exo	alpha-glucosidase
GH13_8	exo	glycogen synthase
GH13_8	exo	starch synthase
GH13_9	exo	alpha-glucan synthase
GH13_9	exo	glycogen synthase
GH13_9	exo	starch synthase
GH130	exo	N-acetylglucosamine
GH130	exo	beta-mannose
GH130	exo	mannooligosaccharide
GH131	exo	beta-glucan
GH132	exo	laminarioligosaccharides
GH133	exo	glycogen synthase
GH137	exo	beta-arabinofuranose
GH138	exo	rhamnogalacturonan
GH139	exo	alpha-fucose
GH141	exo	alpha-fucose
GH142	exo	beta-arabinofuranose
GH143	exo	beta-arabinofuranose
GH146	exo	beta-arabinofuranose
GH147	exo	galactosidase
GH15	exo	maltose
GH15	exo	cycloisomaltooligosaccharide
GH151	exo	alpha-fucose
GH153	exo	N-acetylglucosamine
GH156	exo	alpha-sialid
GH159	exo	beta-D-galactofuranosides
GH16_1	exo	hyaluronate
GH16_1	exo	glucosyltransferase
GH160	exo	galactosidase
GH164	exo	beta-mannose
GH165	exo	beta-galactosidase
GH169	exo	beta-glucuronidase
GH17	exo	beta-glucosidase
GH18	exo	glucosidase
GH18	exo	mannosyl-glycoprotein
GH18	exo	lectin
GH2	exo	beta-glucosaminidegalactosidase
GH2	exo	glucuronidase
GH2	exo	beta-glucosidase
GH2	exo	N-acetylglucosamine
GH2	exo	mannose
GH2	exo	beta-xylose
GH2	exo	alpha-arabinofuranose
GH2	exo	beta-D-galactofuranosides
GH2	exo	lactose
GH20	exo	hexosaminidase
GH20	exo	N-acetylhexosaminidase
GH20	exo	N-acetylglucosamine
GH26	exo	beta-mannan
GH26	exo	glucosidase
GH27	exo	galactosidase
GH28	exo	polygalacturonase
GH29	exo	galactose
GH29	exo	alpha-fucose
GH3	exo	beta-glucan
GH3	exo	galactosidase
GH3	exo	glucuronidase
GH3	exo	alpha-arabinosidase
GH3	exo	N-acetylhexosaminidase
GH3	exo	beta-glucosidase
GH3	exo	N-acetylglucosamine
GH3	exo	beta-xylose
GH3	exo	alpha-arabinofuranose
GH3	exo	cellobiose
GH3	exo	ginsenoside
GH30_1	exo	beta-glucosidase
GH30_10	exo	beta-fucose
GH30_2	exo	beta-xylose
GH30_4	exo	beta-fucose
GH30_5	exo	galactan
GH30_6	exo	beta-glucosidase
GH30_9	exo	glucuronidase
GH31	exo	alpha-glucosidase
GH31	exo	mannosidase
GH31	exo	galactosidase
GH31	exo	alpha-xylose
GH31	exo	starch synthase
GH31	exo	alpha-glucan synthase
GH31	exo	glucosyltransferase
GH32	exo	fructan
GH32	exo	sucrose
GH32	exo	trehalose synthase
GH32	exo	invertase
GH33	exo	glycoside
GH33	exo	alpha-L-rhamnose
GH34	exo	glycoside
GH35	exo	beta-galactan
GH35	exo	galactosidase
GH36	exo	galactosidase
GH36	exo	sucrose
GH36	exo	raffinose synthase
GH36	exo	stachyose synthase
GH38	exo	alpha-mannose
GH38	exo	mannosyl-oligosaccharide
GH39	exo	beta-glucan
GH39	exo	alpha-L-rhamnose
GH39	exo	beta-arabinofuranose
GH39	exo	beta-xylose
GH4	exo	alpha-glucosidase
GH4	exo	beta-glucosidase
GH4	exo	galactosidase
GH4	exo	glucuronidase
GH42	exo	galactosidase
GH43	exo	alpha-arabinanase
GH43	exo	alpha-arabinofuranose
GH43_1	exo	beta-xylose
GH43_1	exo	alpha-arabinofuranose
GH43_10	exo	arabinofuranose
GH43_10	exo	alpha-arabinofuranose
GH43_10	exo	beta-xylose
GH43_11	exo	beta-xylose
GH43_11	exo	alpha-arabinofuranose
GH43_12	exo	arabinofuranose
GH43_12	exo	beta-xylose
GH43_12	exo	alpha-arabinofuranose
GH43_14	exo	beta-xylose
GH43_16	exo	alpha-arabinofuranose
GH43_16	exo	beta-xylose
GH43_17	exo	alpha-arabinofuranose
GH43_18	exo	alpha-arabinofuranose
GH43_19	exo	alpha-arabinofuranose
GH43_2	exo	alpha-arabinofuranose
GH43_20	exo	alpha-arabinofuranose
GH43_21	exo	alpha-arabinofuranose
GH43_22	exo	alpha-arabinofuranose
GH43_22	exo	beta-xylose
GH43_23	exo	alpha-arabinofuranose
GH43_24	exo	galactan
GH43_26	exo	alpha-arabinofuranose
GH43_26	exo	beta-xylose
GH43_27	exo	beta-xylose
GH43_27	exo	alpha-arabinofuranose
GH43_29	exo	alpha-arabinofuranose
GH43_3	exo	beta-D-galactofuranosides
GH43_30	exo	beta-D-galactofuranosides
GH43_31	exo	beta-D-galactofuranosides
GH43_32	exo	beta-D-galactofuranosides
GH43_33	exo	alpha-arabinofuranose
GH43_34	exo	alpha-arabinofuranose
GH43_34	exo	beta-D-galactofuranosides
GH43_35	exo	beta-xylose
GH43_35	exo	alpha-arabinofuranose
GH43_36	exo	alpha-arabinofuranose
GH43_37	exo	beta-D-galactofuranosides
GH43_4	exo	alpha-arabinan
GH43_5	exo	alpha-arabinan
GH43_8	exo	beta-D-galactofuranosides
GH43_9	exo	alpha-arabinofuranose
GH47	exo	alpha-mannose
GH47	exo	mannosyl-oligosaccharide
GH48	exo	cellobiose
GH5	exo	beta-glucan
GH5	exo	mannose
GH5	exo	cellobiose
GH5	exo	glycoceramid
GH5_1	exo	beta-glucan
GH5_1	exo	carboxymethylcellulose
GH5_1	exo	cellobiose
GH5_12	exo	beta-glucosidase
GH5_13	exo	alpha-arabinofuranose
GH5_13	exo	beta-D-galactofuranosides
GH5_14	exo	beta-glucan
GH5_14	exo	beta-glucosidase
GH5_18	exo	beta-mannose
GH5_19	exo	beta-mannose
GH5_19	exo	beta-mannan
GH5_2	exo	carboxymethylcellulose
GH5_2	exo	cellobiose
GH5_22	exo	beta-xylose
GH5_23	exo	alpha-L-rhamnose
GH5_26	exo	cellulose
GH5_37	exo	beta-glucan
GH5_37	exo	cellobiose
GH5_4	exo	xyloglucan
GH5_4	exo	glucosidase
GH5_44	exo	beta-glucan
GH5_45	exo	beta-glucosidase
GH5_45	exo	alpha-arabinofuranose
GH5_48	exo	N-acetylglucosamine
GH5_5	exo	carboxymethylcellulose
GH5_52	exo	beta-glucan
GH5_53	exo	beta-glucan
GH5_7	exo	beta-glycosidase
GH5_7	exo	beta-mannose
GH5_9	exo	beta-glucan
GH5_9	exo	beta-glucosidase
GH51	exo	beta-xylose
GH51	exo	alpha-arabinofuranose
GH52	exo	beta-xylose
GH54	exo	beta-xylose
GH54	exo	alpha-arabinofuranose
GH55	exo	beta-glucan
GH55	exo	hesperidin
GH55	exo	alpha-L-rhamnose
GH56	exo	hyaluronate
GH57	exo	galactosidase
GH57	exo	glycogen synthase
GH57	exo	starch synthase
GH57	exo	alpha-glucan synthase
GH6	exo	carboxymethylcellulose
GH6	exo	cellobiose
GH62	exo	alpha-arabinofuranose
GH63	exo	alpha-glucosidase
GH63	exo	mannosyl oligosaccharide
GH65	exo	alpha-glucosidase
GH65	exo	rhamnose
GH65	exo	alpha-trehalose
GH65	exo	maltose
GH65	exo	glucosyltransferase
GH66	exo	cycloisomaltooligosaccharide
GH67	exo	alpha-glucuronidase
GH68	exo	sucrose
GH68	exo	levansucrose
GH7	exo	cellobiose
GH70	exo	alpha-glucan synthase
GH70	exo	glucosyltransferase
GH76	exo	alpha-glucosidase
GH78	exo	rhamnogalacturonan
GH78	exo	alpha-L-rhamnose
GH79	exo	glucuronidase
GH79	exo	hyaluronate
GH8	exo	carboxymethylcellulose
GH83	exo	neuraminidase
GH84	exo	N-acetylglucosamine
GH84	exo	hyaluronate
GH84	exo	O-glycoprotein
GH88	exo	chondroitin disaccharid
GH88	exo	beta-glucuronyl
GH89	exo	N-acetylglucosamine
GH9	exo	beta-glucan
GH9	exo	beta-glucosidase
GH9	exo	carboxymethylcellulose
GH9	exo	cellobiose
GH91	exo	fructofuranose
GH92	exo	alpha-mannose
GH92	exo	mannosyl-oligosaccharide
GH93	exo	alpha-arabinofuranose
GH94	exo	galactose
GH94	exo	cellobiose
GH94	exo	chitobiose
GH94	exo	laminaribiose
GH94	exo	beta-glucan synthase
GH95	exo	alpha-galactosidase
GH95	exo	alpha-fucose
GH97	exo	alpha-glucosidase
GH97	exo	galactosidase
GT0	exo	rhamnosyltransferase
GT1	exo	UDP-glucuronic acid
GT1	exo	zeatin
GT1	exo	rhamnose
GT1	exo	N-acetylglucosaminyltransferase
GT1	exo	rhamnosyltransferase
GT1	exo	glucosyltransferase
GT1	exo	ceramide
GT1	exo	kaempferol
GT10	exo	glycoprotein
GT100	exo	alpha-sialyltransferase
GT101	exo	glucosyltransferase
GT104	exo	rhamnosyltransferase
GT105	exo	mannosyltransferase
GT106	exo	rhamnogalacturonan
GT11	exo	lactose
GT112	exo	glycoprotein
GT113	exo	glucosyltransferase
GT114	exo	beta-xylose
GT13	exo	O-linked mannose
GT13	exo	N-acetylglucosaminyltransferase
GT14	exo	N-acetylglucosaminyltransferase
GT16	exo	N-acetylglucosaminyltransferase
GT17	exo	N-acetylglucosaminyltransferase
GT18	exo	N-acetylglucosaminyltransferase
GT19	exo	lipopolysaccharide synthase
GT2	exo	mannose
GT2	exo	rhamnose
GT2	exo	UDP-glucuronic acid
GT2	exo	actinamine
GT2	exo	chitooligosaccharide
GT2	exo	lipooligosaccharide
GT2	exo	chitin synthase
GT2	exo	hyaluronan synthase
GT2	exo	heparosan synthase
GT2	exo	xyloglucan synthase
GT2	exo	6-N-acetylglucosamine synthase
GT2	exo	glucomannan synthase
GT2	exo	beta-mannan synthase
GT2	exo	cellulose synthase
GT2	exo	arabinoglucan synthase
GT2	exo	beta-glucan synthase
GT2	exo	mannan synthase
GT2	exo	galactosyltransferase
GT2	exo	mannosyltransferase
GT2	exo	N-acetylglucosaminyltransferase
GT2	exo	rhamnosyltransferase
GT2	exo	glucosyltransferase
GT2	exo	poly-beta-1
GT2	exo	ceramide
GT20	exo	alpha-trehalose synthase
GT20	exo	trehalose synthase
GT20	exo	trehalose synthase
GT21	exo	glucosyltransferase
GT21	exo	ceramide
GT22	exo	mannosyltransferase
GT23	exo	chitooligosaccharide
GT24	exo	glucosyltransferase
GT25	exo	glucosyltransferase
GT27	exo	polypeptide
GT28	exo	glucosyltransferase
GT28	exo	N-acetylglucosaminyltransferase
GT29	exo	sialyltransferase
GT3	exo	glycogen synthase
GT31	exo	galactan synthase
GT31	exo	glucosyltransferase
GT31	exo	N-acetylglucosaminyltransferase
GT31	exo	galactosyltransferase
GT31	exo	O-fucosylpeptide
GT32	exo	mannose
GT32	exo	glucosyltransferase
GT32	exo	mannosyltransferase
GT32	exo	N-acetylglucosaminyltransferase
GT33	exo	chitobiosyldiphosphodolichol
GT33	exo	mannosyltransferase
GT38	exo	sialyltransferase
GT39	exo	mannose
GT39	exo	mannosyltransferase
GT4	exo	mannose
GT4	exo	2-deoxystreptamine
GT4	exo	rhamnose
GT4	exo	phosphatidylinositol
GT4	exo	L-malate
GT4	exo	cellobiuronic acid
GT4	exo	sucrose
GT4	exo	maltose
GT4	exo	trehalose synthase
GT4	exo	sucrose synthase
GT4	exo	glycogen synthase
GT4	exo	alpha-trehalose synthase
GT4	exo	rhamnosyltransferase
GT4	exo	N-acetylglucosaminyltransferase
GT4	exo	sialyltransferase
GT4	exo	mannosyltransferase
GT4	exo	glucosyltransferase
GT41	exo	glucosyltransferase
GT41	exo	N-acetylglucosaminyltransferase
GT42	exo	sialyltransferase
GT43	exo	UDP-glucuronic acid
GT44	exo	glucosyltransferase
GT44	exo	N-acetylglucosaminyltransferase
GT45	exo	heparosan synthase
GT45	exo	N-acetylglucosaminyltransferase
GT47	exo	N-acetylglucosaminyltransferase
GT48	exo	beta-glucan synthase
GT48	exo	callose synthase
GT49	exo	alpha-xylose
GT49	exo	beta-glucuronate
GT5	exo	alpha-glucan synthase
GT5	exo	glycogen synthase
GT5	exo	starch synthase
GT50	exo	mannosyltransferase
GT51	exo	peptidoglycan synthase
GT52	exo	glucosyltransferase
GT52	exo	sialyltransferase
GT54	exo	N-acetylglucosaminyltransferase
GT55	exo	mannosyltransferase
GT57	exo	glucosyltransferase
GT58	exo	mannosyltransferase
GT59	exo	glucosyltransferase
GT6	exo	lactose
GT6	exo	galactosyltransferase
GT60	exo	polypeptide
GT61	exo	bate-xylose
GT61	exo	protein O-mannose
GT61	exo	beta-xylose
GT61	exo	N-acetylglucosaminyltransferase
GT63	exo	glucosyltransferase
GT67	exo	N-acetylglucosaminyltransferase
GT7	exo	N-acetylglucosamine
GT7	exo	galactosyltransferase
GT7	exo	N-acetylglucosaminyltransferase
GT71	exo	mannosyltransferase
GT72	exo	glucosyltransferase
GT77	exo	rhamnogalacturonan
GT77	exo	fucoside
GT78	exo	mannosylglycerate synthase
GT8	exo	beta-glucoside
GT8	exo	alpha-xylose
GT8	exo	beta-glucuronate
GT8	exo	N-acetylglucosaminyltransferase
GT8	exo	glucosyltransferase
GT8	exo	glucuronosyltransferase
GT8	exo	galactosyltransferase
GT80	exo	glycoside
GT80	exo	sialyltransferase
GT81	exo	glucosyltransferase
GT84	exo	beta-glucan synthase
GT87	exo	mannosyltransferase
GT88	exo	glucosyltransferase
GT90	exo	glucosyltransferase
GT90	exo	O-beta-xylosyltransferase
GT91	exo	mannosyltransferase
GT92	exo	galactan synthase
GT97	exo	glucosyltransferase
GT97	exo	sialyltransferase
GT98	exo	mannosyltransferase
PL1	exo	pectate
PL1_10	exo	polygalacturonate
PL1_11	exo	polygalacturonate
PL1_12	exo	polygalacturonate
PL1_5	exo	polygalacturonate
PL11	exo	rhamnogalacturonan
PL11_1	exo	rhamnogalacturonan
PL14	exo	oligoalginate
PL15	exo	alginate
PL15_1	exo	alginate
PL15_1	exo	oligoalginate
PL16	exo	hyaluronate
PL17_2	exo	alginate
PL2	exo	polygalacturonate
PL2_2	exo	polygalacturonate
PL22	exo	oligogalacturonide
PL22	exo	oligogalacturonate
PL26	exo	rhamnogalacturonan
PL27	exo	rhamnose
PL30	exo	hyaluronate
PL42	exo	alpha-L-rhamnose
PL42	exo	rhamnose
PL6_1	exo	alginate
PL7	exo	alginate
PL7	exo	alpha-guluronate
PL7_5	exo	alginate
PL8	exo	hyaluronate
PL8_1	exo	hyaluronate
PL8_4	exo	beta-glucuronan
PL9_1	exo	polygalacturonate
PL9_2	exo	rhamnogalacturonan
PL9_3	exo	polygalacturonate
PL9_3	exo	rhamnogalacturonan
